# Supplementary material for: The Prognostic Value of a Tumor Microenvironment-Based Immune Cell Infiltration Score Model in Colon Cancer
Source: Front Oncol. 2021 Sep 27;11:728842. doi: 10.3389/fonc.2021.728842 (PMC8561118; doi:10.3389/fonc.2021.728842)
Supplement: Supplementary file 2 [file Table_1.xlsx]

## Sheet: Sheet1
		N	percentage(%)
gender	male	722	45.8122
	female	612	38.8325
	unknown	125	7.93147
T	1	22	1.39594
	2	134	8.50254
	3	739	46.8909
	4	180	11.4213
	x	506	32.1066
N	0	615	39.0228
	1	265	16.8147
	2	187	11.8655
	x	514	32.6142
M	0	971	61.6117
	1	174	11.0406
	x	436	27.665
stage	1	190	12.0558
	2	642	40.736
	3	499	31.6624
	4	231	14.6574
	x	19	1.20558
state	alive	1070	67.8934
	death	506	32.1066
total		1576	100
