# Supplementary material for: The Prognostic Value of a Tumor Microenvironment-Based Immune Cell Infiltration Score Model in Colon Cancer
Source: Front Oncol. 2021 Sep 27;11:728842. doi: 10.3389/fonc.2021.728842 (PMC8561118; doi:10.3389/fonc.2021.728842)
Supplement: Supplementary file 3 [file Table_2.xlsx]

## Sheet: Sheet1
ICI cluster B vs. ICI cluster A								ICI cluster C vs. ICI cluster A								ICI cluster C vs. ICI cluster B
id	logFC	AveExpr	t	P.Value	adj.P.Val	B		id	logFC	AveExpr	t	P.Value	adj.P.Val	B		id	logFC	AveExpr	t	P.Value	adj.P.Val	B
CXCL5	1.55544	4.35638	15.3634	1.65442e-49	1.0063e-45	101.547		CXCL10	-1.01172	6.9727	-11.8754	4.01911e-31	1.74616e-28	59.7954		TREM1	-1.37016	4.7553	-19.3066	3.44753e-74	4.19392e-70	157.926
TREM1	1.03951	4.7553	15.0576	9.3569e-48	3.79422e-44	97.5645		CXCL9	-2.80967	6.7645	-11.6742	3.55697e-30	1.31123e-27	57.6489		AQP9	-1.31943	4.94223	-18.3398	8.34053e-68	5.07313e-64	143.366
AQP9	1.00343	4.94223	14.3381	9.82844e-44	2.39126e-40	88.4273		CXCL13	-1.12173	5.05146	-11.4579	3.58208e-29	1.11733e-26	55.3757		TNFAIP6	-1.43222	5.2587	-17.8925	6.40112e-65	2.59565e-61	136.786
TNFAIP6	1.09038	5.2587	14.0033	6.5138e-42	1.15769e-38	84.2899		DUOX2	1.03872	6.57532	9.46285	1.14695e-20	7.46133e-19	36.1294		CLEC5A	-1.03864	3.61057	-17.4309	5.43398e-62	1.65261e-58	130.108
IL1B	1.0655	6.43523	14.0015	6.66162e-42	1.15769e-38	84.2678		CLCA1	1.51387	7.04349	9.43313	1.49883e-20	9.39862e-19	35.8669		CXCL5	-1.5591	4.35638	-14.9801	2.57629e-47	1.95879e-44	96.6556
CXCL6	1.04656	4.09363	12.6692	5.52345e-35	4.13516e-32	68.5594		IDO1	-4.30661	6.27995	-9.39223	2.16363e-20	1.28393e-18	35.5069		SERPINE1	-1.02006	5.67133	-14.9138	6.11648e-47	4.37688e-44	95.8
PTGS2	3.37633	4.92724	12.0252	7.77998e-32	3.26357e-29	61.4158		AIM2	-2.64227	4.81337	-9.086	3.23333e-19	1.49557e-17	32.8553		SPP1	-1.60424	6.1124	-14.9093	6.48573e-47	4.38328e-44	95.742
MMP13	2.56303	3.51855	10.8925	1.26682e-26	2.14039e-24	49.6026		CEACAM7	1.1458	7.16446	8.98464	7.77904e-19	3.28583e-17	31.9949		BCL2A1	-1.23887	5.36788	-14.7699	3.94826e-46	2.52793e-43	93.9549
SPP1	1.07891	6.1124	10.3078	4.21382e-24	5.3397e-22	43.8925		CXCL11	-3.06526	5.42899	-8.74096	6.19807e-18	2.1729e-16	29.9618		GAS1	-1.12895	4.3123	-14.5902	3.98292e-45	2.42261e-42	91.6683
MMP1	1.33062	7.78814	10.1289	2.35985e-23	2.73405e-21	42.1995		SPINK4	1.22199	7.73875	8.54217	3.24669e-17	9.93507e-16	28.3406		BGN	-1.03563	7.1604	-14.446	2.5034e-44	1.32408e-41	89.8498
CXCL13	-1.11602	5.05146	-9.68651	1.4957e-21	1.29966e-19	38.1244		FCGBP	1.06214	7.38539	8.50198	4.51946e-17	1.31406e-15	28.0169		POSTN	-1.09676	6.15411	-14.2179	4.4665e-43	2.08981e-40	86.9996
IDO1	-5.16888	6.27995	-9.57871	4.0129e-21	3.19065e-19	37.1555		ITLN1	1.20326	6.54461	8.10297	1.11841e-15	2.40805e-14	24.8787		COL5A2	-1.04667	7.84058	-14.1847	6.77781e-43	2.94472e-40	86.5871
MMP3	1.22361	7.19576	9.55491	4.98358e-21	3.91131e-19	36.9429		TNFRSF11B	1.58879	5.09041	6.8624	9.95628e-12	1.01951e-10	16.0117		S100A8	-1.0998	5.04124	-13.9681	1.00782e-41	3.6059e-39	83.9174
COL10A1	1.12303	5.61891	9.50521	7.82241e-21	5.98488e-19	36.5004		ADH1C	1.74134	5.83244	6.60241	5.63777e-11	5.06899e-10	14.3274		IL6	-1.08349	5.16261	-13.809	7.18201e-41	2.36133e-38	81.9755
CXCL9	-2.58395	6.7645	-9.12288	2.3441e-19	1.50084e-17	33.165		OLFM4	1.05712	9.37884	6.48058	1.24425e-10	1.0493e-09	13.5594		OLR1	-1.06124	3.88072	-13.7695	1.16591e-40	3.73244e-38	81.4964
PPBP	7.6621	5.51725	7.53813	8.30522e-14	2.4885e-12	20.6634		SPINK5	1.4387	5.13857	6.36775	2.55969e-10	2.01937e-09	12.86		THBS2	-1.42021	7.34781	-13.7222	2.08062e-40	6.48994e-38	80.9237
TNFRSF11B	1.87184	5.09041	6.86997	9.45761e-12	2.01845e-10	16.0508		SLITRK6	3.17978	4.18804	6.36012	2.68658e-10	2.10581e-09	12.8131		COL11A1	-1.34759	5.17204	-13.7055	2.54934e-40	7.56853e-38	80.7228
AIM2	-2.23233	4.81337	-6.52275	9.47475e-11	1.68018e-09	13.8121		SLC26A3	1.74098	6.10932	6.28275	4.37426e-10	3.27867e-09	12.3408		COL10A1	-1.66463	5.61891	-13.7055	2.55084e-40	7.56853e-38	80.7222
SERPINB2	2.28115	3.58459	6.51692	9.83948e-11	1.73726e-09	13.7755		MS4A12	2.82924	5.38031	6.06941	1.63145e-09	1.1032e-08	11.0668		MARCO	-1.03434	4.36816	-13.2714	4.7994e-38	1.1448e-35	75.5445
GUCY1A2	1.05433	3.21415	6.1572	9.53868e-10	1.36035e-08	11.5738		IFI44L	-2.98257	5.21	-5.94559	3.43679e-09	2.19583e-08	10.3467		MMP9	-1.08275	7.19073	-13.2241	8.43439e-38	1.93593e-35	74.9872
MMP10	4.59762	5.15722	5.94714	3.40519e-09	4.36963e-08	10.343		CPE	1.88353	6.26261	5.89385	4.67295e-09	2.91072e-08	10.0499		FAP	-1.10699	5.6491	-13.197	1.16333e-37	2.57308e-35	74.6693
EPYC	1.70175	3.2668	5.87606	5.19079e-09	6.46325e-08	9.93572		HSPA2	1.6828	6.01165	5.73457	1.18509e-08	6.82281e-08	9.15189		FN1	-1.07789	7.64046	-13.01	1.05581e-36	2.21448e-34	72.4894
MME	2.02541	4.91988	5.57612	2.9231e-08	3.13576e-07	8.26872		CA1	1.69053	4.56756	5.56897	3.04315e-08	1.6251e-07	8.2432		SPOCK1	-1.14175	5.4255	-12.7239	2.94398e-35	5.26669e-33	69.2007
MATN3	1.78209	3.04724	5.55313	3.32596e-08	3.52748e-07	8.14438		SLC18A1	1.52713	3.79247	5.49631	4.56672e-08	2.34969e-07	7.85255		CCL18	-1.34868	6.79159	-12.1002	3.39681e-32	4.59136e-30	62.2359
CXCL11	-2.19695	5.42899	-5.32341	1.17672e-07	1.1108e-06	6.92914		GCG	3.67668	3.94436	5.26237	1.63288e-07	7.60197e-07	6.6283		MMP13	-2.7771	3.51855	-11.4808	2.80953e-29	2.71254e-27	55.6041
CPE	1.90026	6.26261	5.05264	4.90444e-07	3.95171e-06	5.56023		UGT2B15	1.1805	4.60868	5.22471	1.99532e-07	9.14583e-07	6.43598		MMP1	-1.54008	7.78814	-11.404	6.33207e-29	5.83558e-27	54.8022
MMP7	3.14584	7.55971	4.91655	9.79795e-07	7.41244e-06	4.89829		PDK4	1.86265	4.84593	5.14836	2.98385e-07	1.31755e-06	6.05019		SULF1	-1.01083	7.64126	-11.3128	1.65262e-28	1.4892e-26	53.8557
NPTX2	1.42494	5.15699	4.54572	5.92449e-06	3.68464e-05	3.18337		TNFSF9	-2.07493	5.25602	-5.07015	4.48112e-07	1.92285e-06	5.66069		CLCA1	1.98544	7.04349	10.2261	9.28719e-24	5.56545e-22	43.0731
SPON1	1.1556	5.37508	4.24773	2.29534e-05	0.0001222	1.90007		ULBP2	-1.02666	4.51264	-4.94288	8.58148e-07	3.47806e-06	5.03921		SERPINB2	-3.59542	3.58459	-9.9918	8.6836e-23	4.75838e-21	40.8715
HSPA6	2.72646	5.63706	4.1829	3.04862e-05	0.00015768	1.63213		UGT2B17	1.91518	5.53391	4.92672	9.30987e-07	3.73531e-06	4.96136		ITLN1	1.72263	6.54461	9.5887	3.66371e-21	1.79714e-19	37.1881
TBX15	1.29197	4.05582	4.00161	6.60498e-05	0.000308616	0.904195		CA4	1.21211	5.15582	4.77672	1.96007e-06	7.39128e-06	4.25078		COMP	-1.05727	4.97848	-9.58052	3.94746e-21	1.91318e-19	37.1147
TAF13	2.35497	6.37552	3.97259	7.45432e-05	0.000342842	0.790581		INSL5	1.94413	3.65498	4.65173	3.58785e-06	1.28978e-05	3.67495		FCGBP	1.39181	7.38539	9.20877	1.1037e-19	4.67824e-18	33.8389
SHISA2	1.32786	4.78128	3.77097	0.000169069	0.000704839	0.0237164		LCN2	1.18402	9.96961	4.61994	4.17476e-06	1.48671e-05	3.53083		ADH1C	2.75733	5.83244	8.64154	1.42483e-17	4.85519e-16	29.064
IFI44L	-2.06376	5.21	-3.49576	0.000486787	0.00176716	-0.959806		KLK6	-1.57062	5.54086	-4.60808	4.41641e-06	1.56498e-05	3.47732		PTGS2	-2.44658	4.92724	-8.47642	5.57337e-17	1.79841e-15	27.7254
HAS1	1.18052	4.01704	3.44408	0.000589138	0.00207916	-1.13633		CHGA	1.05688	4.40122	4.53431	6.24917e-06	2.17265e-05	3.14747		PPBP	-8.17482	5.51725	-7.82348	9.7564e-15	2.36899e-13	22.6629
LIX1L	1.95464	5.82946	3.28856	0.00103087	0.00339484	-1.65194		DEFB1	1.07787	5.16088	4.47169	8.3576e-06	2.83916e-05	2.87155		MMP3	-1.01466	7.19576	-7.70739	2.35168e-14	5.34732e-13	21.8018
ADH1C	-1.01599	5.83244	-3.2733	0.00108772	0.00355881	-1.70124		MMP10	2.92176	5.15722	4.44777	9.3304e-06	3.14416e-05	2.76713		EPYC	-2.29417	3.2668	-7.7059	2.37824e-14	5.39763e-13	21.7908
UGT2B17	-1.30031	5.53391	-2.84233	0.00454052	0.0119895	-3.00083		CLDN8	3.1566	3.95696	4.43224	1.00189e-05	3.35944e-05	2.69963		CLCA4	1.22541	4.93763	7.56701	6.7086e-14	1.45214e-12	20.7763
KLK6	1.06131	5.54086	2.64588	0.00823502	0.01996	-3.53311		SERPINB2	-1.31427	3.58459	-4.4187	1.06587e-05	3.55242e-05	2.64096		SPINK4	1.24086	7.73875	7.16976	1.18648e-12	2.26943e-11	17.9692
WIF1	2.48844	4.69239	2.63793	0.00842954	0.0203706	-3.55385		CD70	-1.25124	5.28534	-4.23915	2.38365e-05	7.42374e-05	1.87958		PIGR	1.02779	9.38881	7.0079	3.6754e-12	6.48929e-11	16.8658
PDK4	1.09165	4.84593	2.5639	0.0104492	0.0244593	-3.74407		HAPLN1	1.19847	3.84453	4.15993	3.36805e-05	0.000101896	1.55341		ULBP2	-1.73507	4.51264	-6.90484	7.45966e-12	1.26388e-10	16.1755
EIF3C	1.48875	4.4178	2.41596	0.0158153	0.0349284	-4.10812		HPGD	1.43439	6.25611	4.03791	5.67146e-05	0.000164701	1.06284		SLITRK6	4.16257	4.18804	6.88198	8.71634e-12	1.46254e-10	16.0238
TFF2	1.43113	5.53658	2.40466	0.0163106	0.035848	-4.13503		STMN2	1.63536	4.66717	3.95371	8.06111e-05	0.000227462	0.732646		HSPA6	-4.58838	5.63706	-6.84767	1.10016e-11	1.8184e-10	15.7968
								IFI44	-1.07976	5.2959	-3.71115	0.000214027	0.000553401	-0.180497		UGT2B17	3.21549	5.53391	6.83721	1.18085e-11	1.94384e-10	15.7278
								ADH1B	1.3992	3.82044	3.4217	0.000639408	0.00151253	-1.19588		CHGA	1.88742	4.40122	6.69322	3.09795e-11	4.8316e-10	14.7883
								AREG	1.34389	5.89954	3.39898	0.000694495	0.00163162	-1.27214		CEACAM7	1.01678	7.16446	6.5903	6.10286e-11	9.07595e-10	14.1283
								HSPA6	-1.86192	5.63706	-3.36171	0.000794527	0.00184701	-1.39617		CA4	1.98126	5.15582	6.45375	1.47863e-10	2.09645e-09	13.2675
								PIWIL1	-1.95563	4.15512	-3.31834	0.000927728	0.00212779	-1.53882		KLK6	-2.63193	5.54086	-6.38273	2.32741e-10	3.16699e-09	12.8265
								BEX5	1.01842	4.88672	3.24211	0.00121312	0.0027193	-1.78509		IGFL2	-1.70726	4.24545	-6.36626	2.58408e-10	3.49282e-09	12.7249
								CNGA1	1.55719	4.87708	2.99992	0.002746	0.00569275	-2.53008		MS4A12	3.5586	5.38031	6.31014	3.68333e-10	4.87041e-09	12.3805
								ALDOB	1.07983	5.09304	2.77164	0.00564787	0.0109579	-3.17999		CA1	2.31181	4.56756	6.29489	4.0537e-10	5.32541e-09	12.2875
								LRP4	1.45992	7.1794	2.73345	0.0063427	0.0121721	-3.28375		SPINK5	1.68683	5.13857	6.17122	8.74967e-10	1.08834e-08	11.5406
								CALB1	-3.36525	7.05882	-2.68102	0.00742193	0.0140413	-3.42387		TNFSF9	-2.93052	5.25602	-5.91895	4.02713e-09	4.46582e-08	10.0607
								PIWIL2	1.2307	4.96969	2.39539	0.0167275	0.0291033	-4.14005		GCG	4.59232	3.94436	5.43302	6.47795e-08	5.7987e-07	7.37652
								ALOX15B	-1.16079	4.3313	-2.32629	0.0201387	0.0345101	-4.30129		MATN3	-1.78189	3.04724	-5.40127	7.70963e-08	6.79129e-07	7.20876
																UGT2B15	1.44974	4.60868	5.30359	1.30928e-07	1.09693e-06	6.69873
																SEMA6D	1.13037	4.14691	5.2958	1.36527e-07	1.14148e-06	6.65843
																CAPN13	1.40403	4.19254	5.19434	2.34312e-07	1.88769e-06	6.13889
																TDO2	-1.22252	4.15047	-5.03222	5.44679e-07	4.11299e-06	5.32881
																MME	-1.86233	4.91988	-4.98749	6.84528e-07	5.09626e-06	5.10964
																MMP11	-1.61782	6.52089	-4.92234	9.51702e-07	6.90295e-06	4.79385
																CLDN8	4.21261	3.95696	4.8892	1.12369e-06	8.01159e-06	4.63477
																SLC26A3	1.55815	6.10932	4.64783	3.65526e-06	2.34898e-05	3.50744
																SLC18A1	1.53913	3.79247	4.57882	5.0712e-06	3.17178e-05	3.1953
																DEFB1	1.33262	5.16088	4.56979	5.29146e-06	3.30106e-05	3.15479
																INSL5	2.30332	3.65498	4.55541	5.66145e-06	3.51206e-05	3.09041
																HAS1	-1.60507	4.01704	-4.5551	5.66972e-06	3.5154e-05	3.08902
																SCUBE3	-1.14169	4.35572	-4.46044	8.80233e-06	5.2439e-05	2.67042
																TBX15	-1.45686	4.05582	-4.38941	1.21787e-05	7.08868e-05	2.36192
																ADH1B	2.12624	3.82044	4.29792	1.83765e-05	0.000103018	1.97163
																NPTX2	-1.22305	5.15699	-3.79539	0.000153411	0.00069688	-0.0286825
																GABRA2	1.15027	3.23052	3.7781	0.00016435	0.000743515	-0.0931759
																MMP7	-2.45584	7.55971	-3.73362	0.000195961	0.000867492	-0.257763
																AQP8	3.21345	5.2513	3.52292	0.000439899	0.00176438	-1.0114
																HPGD	1.42737	6.25611	3.32132	0.000917938	0.00337873	-1.69221
																LIX1L	-1.99393	5.82946	-3.26327	0.00112666	0.00405379	-1.88091
																TFF2	-1.79013	5.53658	-2.92593	0.00348712	0.0108827	-2.91257
																CTH	1.25566	5.30587	2.86613	0.00421452	0.0128656	-3.08386
																CNGA1	1.74577	4.87708	2.77995	0.00550605	0.0161438	-3.32454
																PSCA	-1.80753	4.30415	-2.62044	0.00887235	0.0242817	-3.75087
																PIWIL2	1.57147	4.96969	2.52821	0.0115686	0.0305144	-3.98596
																TAF13	-1.5118	6.37552	-2.48078	0.0132207	0.0342047	-4.10362
																SLC28A2	1.65714	4.37586	2.39844	0.0165891	0.0415068	-4.30263
																STMN2	1.18745	4.66717	2.37296	0.0177746	0.0438151	-4.36288
