# Supplementary material for: The Prognostic Value of a Tumor Microenvironment-Based Immune Cell Infiltration Score Model in Colon Cancer
Source: Front Oncol. 2021 Sep 27;11:728842. doi: 10.3389/fonc.2021.728842 (PMC8561118; doi:10.3389/fonc.2021.728842)
Supplement: Supplementary file 4 [file Table_3.xlsx]

## Sheet: geneCluster.exp
gene|signature	TCGA_TCGA-AA-3672	TCGA_TCGA-AA-3553	TCGA_TCGA-A6-A56B	TCGA_TCGA-D5-6927	TCGA_TCGA-AA-A00E	TCGA_TCGA-AA-3814	TCGA_TCGA-A6-2676	TCGA_TCGA-AA-A02K	TCGA_TCGA-F4-6570	TCGA_TCGA-DM-A1D9	TCGA_TCGA-AA-3956	TCGA_TCGA-A6-2683	TCGA_TCGA-AA-3713	TCGA_TCGA-AA-3955	TCGA_TCGA-AZ-6598	TCGA_TCGA-CM-6163	TCGA_TCGA-AA-3869	TCGA_TCGA-AA-3538	TCGA_TCGA-DM-A1DA	TCGA_TCGA-AA-3494	TCGA_TCGA-A6-2677	TCGA_TCGA-CM-6168	TCGA_TCGA-AA-3851	TCGA_TCGA-A6-6654	TCGA_TCGA-DM-A28E	TCGA_TCGA-A6-5665	TCGA_TCGA-AA-3509	TCGA_TCGA-G4-6303	TCGA_TCGA-QG-A5Z2	TCGA_TCGA-CA-5256	TCGA_TCGA-G4-6317	TCGA_TCGA-CM-5341	TCGA_TCGA-F4-6854	TCGA_TCGA-AA-3514	TCGA_TCGA-QG-A5YW	TCGA_TCGA-NH-A8F7	TCGA_TCGA-AA-A02W	TCGA_TCGA-AA-3524	TCGA_TCGA-AA-3841	TCGA_TCGA-CM-4744	TCGA_TCGA-AD-A5EJ	TCGA_TCGA-F4-6459	TCGA_TCGA-DM-A1D0	TCGA_TCGA-A6-2680	TCGA_TCGA-CM-5862	TCGA_TCGA-DM-A28G	TCGA_TCGA-5M-AATE	TCGA_TCGA-DM-A28H	TCGA_TCGA-CM-4747
CXCL5|A	4.49739	5.52625	2.93968	6.21871	4.45971	3.39224	5.88323	7.36151	2.83887	2.49527	5.96815	2.29796	5.08596	6.09491	4.92701	9.05947	6.10736	3.52085	2.09788	5.36571	7.54986	4.36252	7.84212	4.33251	3.67898	6.94246	5.52336	6.18967	2.88658	2.48449	2.64442	6.70242	5.12493	2.25841	4.18184	3.7603	3.8133	5.37171	4.63339	2.27081	5.05519	4.07473	2.38996	3.68384	6.1469	2.19152	3.49203	8.31949	2.18709
TREM1|A	5.73593	5.44942	4.53272	7.12785	5.78825	5.68122	6.99938	4.1038	6.39893	3.55349	4.56258	3.31787	5.41642	4.26758	5.09221	4.8166	5.54074	5.53129	3.64605	4.76966	3.89108	6.74346	4.64425	8.22746	3.1295	6.66727	4.6566	5.4863	3.4754	3.62723	3.52371	7.58861	4.38071	4.02966	4.16073	3.67937	3.52276	5.69501	4.15915	3.79755	5.21327	5.33498	3.31033	4.53291	4.72984	3.14769	3.32325	3.7045	4.55557
AQP9|A	5.5018	5.82678	4.98188	6.93012	6.56308	6.69851	6.70899	4.56455	6.89853	3.68397	4.61123	3.42588	6.04203	4.12105	5.04075	5.368	6.78747	6.18454	4.05628	5.10271	4.03919	7.309	4.47136	7.5879	3.29414	6.64771	5.43868	5.91552	3.4265	3.59188	3.95169	7.41171	4.49766	3.27715	4.20324	4.02577	3.57393	5.24677	5.00494	3.95941	5.49168	5.35078	3.50085	3.97392	4.37581	3.25595	3.44859	3.64642	3.68228
TNFAIP6|A	5.66445	5.97029	5.98747	7.42832	4.84264	6.54539	5.5905	3.84457	6.69532	3.96203	5.36576	3.19678	5.25157	4.95833	5.36917	5.25479	6.23437	6.33908	4.45173	4.93799	4.27264	7.44288	4.67824	7.53764	3.44523	5.01125	4.93899	6.43864	3.37737	5.02251	4.77013	7.40398	5.29741	3.89936	4.46981	3.24461	4.41788	5.83369	5.30875	3.95653	5.15184	6.19489	3.65572	4.60762	6.6316	3.48047	4.37473	4.4387	4.0597
IL1B|A	7.44169	6.68281	4.54951	8.93574	6.82625	7.05099	8.19021	5.62891	6.35781	4.77957	7.11711	5.27563	7.40418	6.18455	4.7914	5.4987	7.79215	6.21355	4.42104	7.15582	6.06037	7.49984	6.41421	8.10445	4.71394	8.27748	6.52536	8.19279	6.7056	5.59723	4.0923	7.92616	6.77674	4.32785	7.1856	5.93812	5.52555	7.30465	6.75593	5.09951	6.49282	6.69451	4.20284	6.13061	6.06628	5.1854	4.85096	5.00902	6.37706
CXCL6|A	3.28589	4.96887	2.24836	5.26813	2.86999	4.90283	3.14292	3.71053	2.26368	2.92205	4.72046	2.40047	4.52609	3.8382	4.78612	5.34748	6.30782	4.38489	2.1536	5.46944	3.26622	4.51356	4.12224	4.28694	3.73978	3.48264	5.43425	4.58353	3.13317	3.62514	2.86285	5.37107	4.66535	2.31966	3.81616	2.23379	4.4924	3.88986	3.69089	2.69171	4.39818	3.4264	2.54775	3.21016	4.88793	2.30612	2.6184	4.80503	2.12376
PTGS2|A	4.42859	4.40575	9.5114	9.12437	3.54664	5.446	8.09224	2.57835	2.68952	0.298354	6.38141	-1.64544	12.6774	4.62204	-0.343564	4.97319	8.27834	2.21532	-1.14084	7.67395	5.79538	9.69135	3.90517	7.41366	2.40865	11.3736	4.98957	10.5237	6.10599	1.6133	0.328615	7.46136	6.68252	-1.25183	2.11185	1.89393	3.8205	6.76863	5.05688	-0.3349	8.65784	5.57771	-1.29579	5.15899	6.5033	-1.47948	3.23765	0.584908	-1.21062
MMP13|A	2.45213	1.8156	1.21325	11.6418	5.22587	6.65566	2.54617	0.725754	1.21556	1.11564	1.89624	0.417724	1.97715	2.70952	4.03133	1.47411	7.91416	7.68573	1.10379	3.94831	4.83122	10.0574	1.02085	6.23855	0.808004	2.057	1.69245	15.8763	2.13096	3.52631	0.65385	7.65614	3.72542	0.861602	4.20874	1.04498	4.89589	2.36745	5.90268	0.854842	3.15048	5.92118	6.55752	0.417724	5.89722	0.960208	0.559868	0.502244	0.690987
SPP1|A	7.64721	5.05226	5.82191	8.30184	5.55576	8.59596	8.41541	4.49709	9.44616	4.85221	4.52689	6.22401	6.8687	5.14311	7.22806	4.77389	6.74478	6.33238	6.82565	5.98234	5.72742	7.99248	7.16781	8.21244	2.07064	7.76563	5.2161	6.71985	3.78849	4.35897	5.90495	10.1677	5.76241	6.71923	5.66978	5.72383	5.15434	7.61982	5.15801	6.13706	6.1141	8.6032	5.19038	5.53619	7.18622	3.58559	3.60464	5.95289	6.94273
MMP1|A	8.54753	8.99064	7.75575	11.7394	10.3998	9.03811	7.39397	6.10079	8.38475	4.49983	8.19192	4.18977	8.19742	8.33412	8.49081	7.7522	8.14062	8.26348	4.24288	9.61093	4.47885	9.9607	7.04657	11.9393	6.61935	8.44539	9.06023	9.96788	7.64623	6.30753	4.18093	10.4134	8.35802	3.83199	6.28362	4.86639	6.92649	10.0674	8.45962	7.35049	9.27224	9.36772	3.29017	7.8448	8.84289	5.22198	4.61138	5.68223	4.98419
CXCL13|A	5.34181	6.70156	2.55143	7.3312	7.78515	4.89783	6.09877	2.35638	6.49479	3.02833	3.58595	2.07679	6.45473	4.13664	6.63548	6.64663	5.56253	3.89356	3.33909	4.28166	3.43984	6.74942	6.12139	7.56477	2.52585	7.48946	5.01908	4.36177	8.0644	5.21421	3.68293	5.98681	5.09094	2.58065	4.78672	2.17438	4.46783	4.52578	4.3417	7.43296	4.49848	3.943	2.65013	4.03647	2.3106	2.85256	3.5781	4.07399	2.78384
IDO1|A	13.9728	14.1183	-2.61421	12.2199	8.62007	8.95318	17.3814	-3.29683	21.4175	-0.64359	1.77364	-4.95174	12.1859	3.58968	3.97843	9.54185	9.80894	1.98819	-1.44251	1.48912	0.383165	9.04222	8.08229	14.8471	-0.662714	4.22997	11.3764	7.33566	7.5706	6.43087	-3.66974	13.8805	8.72547	-0.802269	10.972	-4.74814	5.15683	-1.07931	4.44385	19.6963	-1.13168	2.06655	-5.4411	4.05822	-0.942444	0.300336	-0.373932	-3.03332	0.390058
MMP3|A	7.69908	8.84607	5.29034	10.7767	9.70221	7.6163	6.70085	6.24561	3.58101	4.11996	8.02481	4.38677	8.29201	7.46987	6.7526	8.27705	7.37054	7.18205	2.84106	9.58783	5.58783	7.35325	6.83507	9.83232	7.5518	7.41052	9.24747	9.30451	7.50393	5.46489	4.78705	8.89956	8.54113	3.82929	6.15497	5.06172	6.96726	9.46738	7.61932	5.46597	7.8096	7.62254	2.81562	8.04526	8.75876	3.39681	4.6658	6.29096	5.52302
COL10A1|A	4.41913	5.90546	8.49177	7.70997	5.88558	8.05841	4.9594	4.12337	7.30822	5.42745	5.13592	3.33303	4.40005	3.32349	5.52497	6.16045	5.43819	7.39448	3.95898	4.55859	6.79651	9.36464	6.36755	9.07031	3.38442	6.60398	4.47523	6.56969	3.43422	3.56181	5.45436	6.96745	6.44589	4.79373	5.5461	4.30336	5.5754	7.0599	4.37401	3.9245	6.75534	7.97095	4.03283	4.97371	6.70189	4.25642	4.17029	4.05641	5.21903
CXCL9|A	11.423	11.6783	1.64023	11.5888	12.575	11.1299	12.9988	-1.24094	13.2006	4.04192	3.46567	-2.57824	10.3708	4.05147	12.2853	6.89263	10.805	4.39684	5.37879	4.18133	4.4845	9.13167	9.14731	13.9504	4.40899	8.86829	8.33917	4.61072	7.84342	5.2647	0.0107603	11.7978	10.3879	0.764448	6.44574	-0.353028	6.84819	6.6232	6.41991	6.11179	5.74713	6.12281	-2.69761	5.52008	1.92719	2.44193	2.65894	2.49887	1.37662
PPBP|A	-0.148229	55.0757	-3.44494	7.29319	-4.85816	18.9711	-0.96285	33.2847	-2.83667	0.699844	13.4588	-2.77839	-3.81874	10.7197	-3.71187	-1.46369	20.5572	13.5766	-1.51301	13.9281	0.842378	16.2597	3.22136	16.5216	-3.37607	7.31406	9.57866	24.0574	-0.93914	-2.28399	1.40747	17.1829	-1.11657	-2.71803	13.4025	2.95556	4.9504	19.9959	6.63602	11.2065	13.2319	-1.49186	-3.93742	15.7249	3.2318	-2.04759	-3.44931	-3.98812	-0.565186
AIM2|A	8.31588	3.54403	-0.741292	9.40902	7.00312	4.30237	16.7255	0.656775	14.8435	7.41109	2.68326	-0.519078	7.69131	2.33552	3.3	5.92233	4.01944	1.73183	4.49013	1.20287	1.71741	5.33361	7.31694	4.90863	-0.577857	3.692	5.10442	1.04728	9.13589	2.32499	-1.07726	5.03251	5.69202	-0.821888	4.27426	-0.93275	1.08564	2.58754	2.28066	12.3992	1.43659	0.616161	-0.556668	2.47832	-0.420458	0.0962031	0.18417	-0.215916	-0.75279
SERPINB2|A	5.2717	1.88756	1.39814	9.16422	1.39814	2.30387	2.99497	1.39814	11.1154	4.63536	2.08241	1.39814	4.41058	2.16987	1.54011	1.62237	2.34008	1.39814	1.39814	3.26755	4.04063	15.4558	1.39814	2.07838	1.52413	10.9612	1.39814	3.5623	3.53018	1.39814	1.39814	9.55041	1.73843	1.39814	2.17391	2.07377	3.33501	4.72596	5.89402	4.79096	10.4462	2.68983	1.39814	4.14455	3.97314	1.57544	1.74805	1.39814	1.73966
MMP10|A	1.41343	11.4325	-0.381401	14.5636	4.45539	6.12375	5.11386	-2.12868	-2.61688	1.53244	8.58602	0.0502977	9.82853	7.64228	-2.00853	11.9414	2.04333	1.74267	-4.63966	16.5163	2.56614	13.1598	7.59614	16.9444	-0.304516	4.55298	12.4642	11.2114	10.826	0.498675	-1.95439	11.4013	6.66941	-3.39453	10.0372	-1.53927	-1.19198	11.1372	9.21447	5.53433	8.72215	8.42488	-4.69695	13.8147	9.56578	0.0447988	1.46713	-3.68192	2.21844
EPYC|A	1.92201	3.98966	2.08843	5.29824	1.29491	16.8424	0.70584	0.356853	7.61836	1.41778	0.356853	1.25259	0.651084	0.356853	5.98695	1.09759	4.92212	11.6826	0.454934	1.15188	0.720647	10.5056	0.662488	4.30016	0.504424	1.86474	3.03082	6.62702	0.356853	0.633518	2.57222	12.481	2.31298	0.356853	0.464525	1.19312	2.82498	1.17098	4.4319	0.468092	0.503521	4.70251	4.4811	0.667801	0.726944	2.85588	0.356853	0.356853	0.752981
MME|A	0.952739	19.1813	4.22714	3.89638	1.31973	1.92484	2.0696	-0.844026	2.17764	-0.276913	2.7956	-2.09577	2.37624	5.82797	0.979777	1.04641	7.84985	13.9233	-1.81407	14.5161	13.4168	4.64755	0.798303	6.53642	1.0555	4.31514	4.6293	7.84788	3.62644	1.55167	5.94333	11.6265	10.5182	1.844	4.09961	14.7902	15.296	10.635	3.12204	0.49973	3.95794	5.30771	8.73178	6.74577	19.4877	-0.931589	8.61331	1.71825	-0.27223
CXCL11|A	4.85383	10.5632	-0.488471	13.4232	7.42582	3.95709	9.44636	2.25281	6.45771	10.1631	0.890509	-4.37043	11.5851	5.29805	1.73091	4.48765	7.42548	0.0163483	13.9187	0.924078	0.41347	12.4613	7.86622	10.5394	2.10003	2.1756	6.92908	-2.09055	9.57445	0.745751	-0.157023	11.0428	6.26649	-5.05895	7.55326	-3.79967	3.96796	8.42307	-0.852546	16.1341	-1.24192	2.58797	-0.428131	1.39049	-0.962021	1.25142	-0.330921	-2.34386	1.32124
MMP7|A	-5.1605	20.0849	11.3843	9.31845	-7.4391	17.4063	-11.0025	-10.6606	-5.34927	18.3946	12.7841	-1.23542	-4.69001	8.05373	5.75012	-0.299649	4.30735	5.60107	-9.06727	18.5002	2.87188	10.7167	17.7223	12.6473	-11.4155	6.59532	2.04058	7.4963	4.34843	7.06019	11.5735	17.3398	5.17244	-5.27999	6.91726	-6.9613	13.0561	1.88688	4.67354	6.47846	15.195	-3.38378	3.45191	-2.36177	-1.51651	10.3428	8.6109	-10.9696	5.18611
SPON1|A	3.85051	5.09786	4.37083	14.6343	13.6644	5.77483	13.2254	2.68242	4.56396	3.78017	5.56285	1.17855	6.48493	3.74446	6.46228	10.5426	0.233737	9.6923	7.54663	1.85694	6.84865	13.4598	5.14136	9.06301	-2.66523	11.8213	3.49548	5.22229	0.589516	1.08917	-1.33284	3.80016	5.67486	6.68951	1.20406	9.27493	1.62658	12.8347	6.05373	9.97037	10.7696	11.317	2.59887	6.68677	2.61815	0.892094	1.30363	-1.72059	0.586701
HSPA6|A	15.8826	2.7655	5.94163	16.5634	7.58363	3.08832	9.01182	2.5413	5.65624	3.52596	0.19696	4.56509	14.2162	4.46064	7.71823	4.75855	2.6754	2.28873	4.08153	1.09946	0.952195	6.55801	2.0788	18.4927	10.6151	5.29067	1.98244	7.43996	4.4933	-2.5263	3.31668	1.58751	5.86222	3.98779	0.634699	-1.58164	0.258714	-0.114685	6.96768	1.65589	3.77715	6.41709	1.7069	2.39743	-1.19534	-0.358427	12.2838	1.97105	14.0366
TBX15|A	2.61338	2.56482	11.9341	3.29544	2.09445	1.97826	2.99027	10.1825	6.08162	3.74788	3.00669	3.41037	1.90709	1.38295	3.08214	4.03943	9.92454	2.79559	2.05779	2.86884	6.03229	2.81263	14.152	4.51808	3.70812	3.82538	6.06886	4.78381	3.3459	1.38295	4.37884	2.49418	2.12884	3.10287	3.09038	3.25687	3.25961	1.38295	3.45606	3.67197	3.23099	4.96875	4.66574	4.45333	5.88671	1.75268	3.45356	1.64789	3.40963
TAF13|A	-4.66587	8.20832	5.43713	8.68431	9.27656	6.20112	8.07184	4.13551	9.8542	8.82293	5.69904	-6.26777	9.04139	10.6554	7.79268	6.9885	7.95332	7.98493	3.56291	6.41307	7.71973	10.665	6.83626	7.22966	6.56518	6.41606	6.56474	4.63877	8.27058	8.74849	4.54497	12.9825	7.70181	-6.78795	7.68319	4.34376	5.59895	9.62525	-1.93746	6.40278	9.81396	11.2012	7.87759	2.38315	11.2774	4.93054	6.76992	6.92495	-1.64505
IFI44L|A	0.964364	6.58654	0.522125	8.16642	2.81463	3.8506	3.40475	17.5217	5.55088	5.57577	3.00745	-1.64537	5.34223	1.66284	-0.210707	4.64196	5.41234	1.1477	1.50795	-0.0441306	9.69996	9.46803	7.03237	12.6187	-0.871727	15.0918	6.85557	0.54498	11.3755	1.16676	-0.493227	13.8374	3.11782	-1.24513	2.05393	1.24584	3.04131	2.08257	1.20957	5.43821	0.0252336	5.52837	-0.031246	3.04939	-1.14339	-0.360151	1.19979	-0.774718	-0.654263
HAS1|A	2.3154	1.62369	1.76467	2.56377	2.42022	4.48068	10.9308	1.41127	2.1692	1.80466	4.75242	1.27194	2.87796	3.26545	1.27194	3.08834	2.86829	3.2091	1.94872	2.5354	2.25967	3.64986	2.63512	13.1146	1.95445	4.38935	2.90197	4.10353	2.16565	1.60589	2.59865	2.77115	2.87171	5.79649	2.01199	2.19461	3.41665	1.27194	5.35519	1.27194	1.62022	8.20108	1.78494	5.9756	1.71958	1.52163	6.52579	1.56666	4.36491
LIX1L|A	4.50033	5.71109	7.54357	6.97747	3.60264	7.4547	4.829	-0.667517	10.6153	2.7927	7.95739	-3.94459	9.63217	4.96503	2.18495	9.59504	8.63806	7.4249	-1.31065	1.36871	6.56296	12.0496	4.16441	13.568	4.32272	8.37445	5.99908	7.41863	7.50495	1.02057	3.16002	5.38549	9.86451	1.52102	3.43787	1.78168	3.41627	3.23426	2.52672	-0.859015	6.87907	12.1484	3.12945	3.39342	3.12862	1.23595	5.72234	-0.298063	1.46049
ADH1C|A	7.35603	5.80408	1.32706	1.13641	7.30542	11.3234	-2.24872	8.83958	6.45543	0.950416	13.7531	6.74866	13.5203	5.81475	-2.89322	13.2535	1.07322	9.14274	-3.1194	8.37663	9.73523	10.9516	12.4551	8.30633	5.45618	5.16313	4.96106	2.39398	9.99662	5.60548	6.85033	6.57623	6.45835	12.6458	11.4472	10.2343	11.2074	1.57807	6.50058	-2.55117	-0.879264	4.48241	4.40684	9.85915	-0.990567	8.55887	8.46555	10.8601	2.09283
UGT2B17|A	7.71136	2.81236	-1.5684	6.18783	9.25632	13.6656	-1.92386	11.6562	-2.88205	8.94659	15.801	8.89343	-2.59491	10.2462	-2.76504	-2.89937	12.8607	12.0608	-1.69804	4.41309	-2.13805	10.9991	16.5846	8.929	-2.50913	6.36493	-0.961984	-2.99112	11.3367	-2.79945	-0.361092	2.19218	6.01253	-0.92575	17.0856	10.2486	1.10612	9.2618	6.52042	-2.99112	-1.6487	8.8395	10.2559	13.1793	3.25374	1.57984	5.0574	5.62257	0.947884
KLK6|A	3.62201	12.0898	-2.24849	7.21286	2.83795	9.4068	-3.81779	-0.441156	4.84905	7.16829	4.40986	5.86927	-2.44922	1.11313	0.550553	-3.15009	11.5952	5.37312	10.1522	0.303393	1.23486	8.09163	7.0788	9.85269	-0.802338	3.90899	12.1062	15.3525	3.55264	4.41834	4.49124	-1.34866	7.66437	1.23511	-3.10724	9.08018	1.4816	-0.0910296	14.2733	17.42	13.5884	-1.45471	6.72943	6.83593	-0.220443	3.51492	14.2696	-3.90202	-2.28969
PDK4|A	0.254963	2.12806	-0.227795	-1.61356	0.881274	6.48259	-2.97419	5.81711	7.68122	7.9247	11.658	-3.32077	10.4367	3.17232	1.24955	10.2263	12.9185	8.31057	-0.389602	-1.64033	13.1102	11.8528	2.78968	8.40374	8.94834	4.98006	2.26841	6.7363	3.40427	2.90802	9.16433	3.83121	13.3462	-0.0423862	-2.51257	7.81261	4.13742	2.9817	-1.82651	-3.40489	-5.51206	13.2284	7.15787	7.71506	3.29187	0.448082	9.53055	6.98104	-0.192697
TFF2|A	0.338631	10.2465	-0.533741	4.82345	17.2766	5.18579	-4.60366	-2.01134	4.90523	7.4425	9.20456	4.54471	19.4894	8.23579	0.763775	3.63063	9.84337	11.6159	-3.58568	-2.02742	2.30768	1.16123	16.2097	4.29231	1.5895	22.8278	9.5081	11.5733	8.91355	-2.06618	1.26655	21.6955	6.13102	4.87301	1.47005	-2.46986	0.892397	2.69182	10.3313	12.8941	11.1482	9.89015	2.24387	5.95535	5.58837	4.35607	-3.0469	-3.63194	4.07649
CXCL10|A	9.48211	8.71999	4.44856	8.93121	8.71374	8.21724	9.99826	4.23929	8.42248	6.51992	6.61569	2.98906	8.20135	6.80838	7.47137	6.41038	8.16298	5.91497	8.15391	6.56762	5.49777	8.19957	8.24736	9.13186	6.03562	7.16178	7.72353	5.72158	8.21111	7.31519	4.05399	9.35177	7.66997	4.72648	6.8817	3.37196	6.46531	7.69037	6.54102	8.7361	5.98608	6.33047	3.37658	6.13006	5.54987	4.51846	4.32218	5.00413	5.24032
DUOX2|A	7.12825	7.12255	2.68803	7.18085	4.76163	7.06894	2.93287	3.21325	2.96684	3.61357	8.4637	7.66758	7.55453	6.87885	2.61505	5.74723	8.32372	7.20928	4.02549	6.84548	5.56849	5.13087	7.63259	5.05172	6.2355	5.28452	8.54323	7.73401	6.53484	6.58977	3.34238	3.40802	7.26142	4.90695	9.84284	3.00016	4.50833	7.30677	9.33355	5.44647	5.08887	6.01038	3.91792	7.63127	3.12696	7.07592	5.38528	3.03172	8.15324
CLCA1|A	9.58288	6.61451	3.10513	6.60944	8.21642	10.3072	3.01775	2.99591	2.80755	8.58257	11.1787	5.58485	11.4242	6.44786	6.18528	9.15037	5.10143	9.29213	2.98215	7.93121	3.80734	11.2018	10.9767	7.93553	3.00395	6.21782	7.37186	4.07437	10.5343	7.3479	5.28079	3.18707	7.33308	7.82072	11.1541	6.40411	4.125	7.76453	6.20994	2.87658	7.2485	4.63409	2.8215	10.2257	3.94355	10.6444	7.88275	4.00716	5.7335
CEACAM7|A	6.9823	7.47272	2.66469	4.68213	8.56454	9.30381	3.87477	7.29215	2.80775	2.34525	10.0654	7.04774	10.6484	8.92158	3.94711	9.52075	8.13589	9.02838	2.15341	8.04158	10.1463	8.55993	9.95652	5.93852	4.07529	8.70029	8.00914	9.46773	9.75299	8.08388	7.5071	8.57408	7.11218	4.4591	10.415	7.15115	3.81887	8.75242	7.17034	6.59126	6.71104	10.9101	7.53902	9.28928	3.91061	8.39908	5.39091	5.00152	5.81675
SPINK4|A	9.32564	7.30527	3.8085	7.47076	8.37993	9.76289	4.20071	3.76194	7.45455	8.78598	10.1262	5.06692	10.1453	7.56799	11.6152	9.7756	5.99065	9.80811	8.92011	7.58725	4.01814	10.5972	10.006	6.95966	2.90413	8.43564	8.41761	3.84334	11.0282	5.5754	7.10143	3.29065	8.96087	6.93736	6.51868	6.75975	5.17141	9.35598	10.0845	6.31843	10.8428	3.87802	3.05737	9.7007	6.38149	7.79293	8.10032	5.42473	7.68121
FCGBP|A	9.64512	5.87898	5.34437	9.00469	10.2478	8.4773	5.03929	5.74804	10.4869	8.88016	9.79614	8.93777	10.3127	5.60807	10.8485	9.04393	5.56621	8.63118	6.65492	7.08321	4.38673	8.77863	9.97314	6.71628	4.29867	7.76167	5.81755	3.96052	9.85337	6.26648	5.04879	2.91453	7.66699	7.86704	10.1553	6.74177	3.84092	6.32697	9.19803	3.38428	9.61263	4.88689	3.95322	9.45876	3.3076	9.39465	6.26521	5.27709	7.24432
ITLN1|A	8.45249	7.38901	3.16924	7.91917	6.87305	8.73316	3.10736	2.75731	3.25657	5.7231	9.44967	4.18365	9.63237	7.67713	8.10542	10.398	6.93539	8.69117	2.8099	8.70258	3.01832	9.43728	12.0003	7.2195	2.6769	6.01777	7.56426	3.28756	9.73011	3.17082	4.43532	3.78705	6.97945	6.09345	7.18764	3.03023	5.08722	8.90599	8.24529	2.75418	9.59269	3.46018	2.82522	9.82758	3.86169	7.31433	6.57231	3.423	4.70876
OLFM4|A	8.57548	8.88215	5.19704	13.7513	7.82664	10.5611	2.72369	2.94535	8.53479	8.80044	11.8836	8.83989	10.4872	8.31578	3.76466	9.64961	13.4584	9.83873	2.34669	8.34384	8.15621	14.2784	12.6816	11.4083	4.64526	5.47153	10.0849	5.14013	9.98754	11.2105	7.0845	3.92087	10.9692	5.3702	11.1943	12.832	6.81842	8.83343	9.10225	3.30406	11.1584	7.46797	7.79388	11.6637	5.74754	11.1698	12.719	4.07453	11.1076
SPINK5|A	0.374269	3.78861	11.6912	7.93845	4.02876	5.36724	3.36002	8.82271	1.84999	7.5012	5.05155	1.46201	8.12644	6.76624	2.58086	13.2662	0.222867	6.98569	-0.389617	3.69241	12.057	10.6437	6.88392	0.87965	-0.163367	7.7079	7.57428	3.29119	3.53431	0.946239	1.51332	2.14947	4.82362	0.166249	9.22286	4.6932	2.97678	4.99717	4.83246	3.53176	9.83495	7.34754	4.36847	4.44148	2.101	8.7172	0.213477	10.3612	6.7306
SLITRK6|A	0.424273	0.656808	1.24196	10.3072	-0.132909	1.05928	-2.10043	-2.03509	1.16596	17.1003	3.62527	0.294601	4.06127	1.8711	16.1942	0.322939	8.58177	2.64536	-0.304512	-0.5407	0.797087	5.23077	5.4718	-0.0388978	-2.10043	0.269014	6.28549	-0.326355	18.6035	5.04551	-1.62281	-1.79332	0.00529297	6.94757	1.26175	-1.28818	0.978906	-1.61929	-1.38397	-1.79345	11.418	0.102154	-0.771938	0.356114	6.35304	15.79	-1.32221	-1.56352	0.762992
SLC26A3|A	6.31445	8.34753	-1.4479	-1.61124	11.2419	10.6524	-2.79994	9.9921	-2.70501	-1.36131	12.9601	6.21997	13.1138	9.28859	-3.0648	12.5894	6.58974	13.9061	-1.27365	8.68961	8.94331	10.7198	9.6559	4.42834	1.49285	6.91287	8.87369	13.4867	6.97597	5.70513	8.86973	10.6201	8.41154	-0.638869	11.296	10.8558	0.122755	9.78682	8.70313	-1.36407	-2.3311	12.3047	10.1112	10.1394	6.62909	6.98518	7.55995	9.39924	1.52188
MS4A12|A	5.77012	9.60332	-1.03789	-1.53137	19.8262	16.6173	-1.1984	6.70995	-1.91049	-2.04848	19.9698	1.4845	11.8603	18.2289	-2.24324	21.2843	0.0263398	18.3252	-2.13795	13.6162	-0.114398	9.09575	16.5878	6.46128	2.13355	10.3374	11.5266	1.13011	5.74694	1.67437	0.987194	6.1147	11.7478	-0.961307	7.14437	-1.79058	3.13596	5.74721	15.0757	-2.00737	-1.7859	0.0400384	13.9841	9.73753	-0.38503	-0.0908642	-2.24324	-2.24324	3.18001
HSPA2|A	4.05932	4.98735	5.31831	6.68912	3.54569	7.59149	2.01481	1.86961	3.82926	5.79996	7.11297	8.46208	8.27123	3.62877	12.4567	7.01344	2.89704	5.57936	2.23936	3.86474	4.07858	10.5012	7.61656	11.461	0.894345	0.769292	7.56993	6.1029	1.78937	1.81094	5.60449	3.52744	7.51114	9.90495	6.54137	2.80562	3.80439	5.95896	6.70928	-0.553726	1.57928	11.3142	2.62167	5.81331	6.61622	5.4441	3.23668	7.33961	4.19967
CA1|A	3.61287	5.30185	0.129275	0.24962	11.6828	9.79925	9.95373	0.0976032	0.0844255	0.0260274	11.8469	0.743284	17.971	7.76466	-0.0548292	19.8058	2.17397	17.0033	0.158283	5.1604	13.1133	14.9999	6.24992	7.80795	-0.0548292	6.18048	8.97004	0.439248	2.47794	2.00029	1.16912	0.0675733	9.21672	0.0939084	14.9625	0.414699	0.449288	8.34087	7.51358	0.139272	0.0104071	3.57526	4.57577	10.8846	1.06178	0.903741	0.2175	1.79983	1.20202
SLC18A1|A	4.35628	0.953848	2.91728	1.16163	2.21407	4.92171	0.101089	0.101089	0.198354	0.989187	0.83716	7.69662	5.08356	1.8762	14.5074	3.65008	1.4139	2.55546	6.29702	1.64743	1.36556	4.07492	2.5694	6.52939	7.07094	3.39653	1.87257	0.279806	6.57744	2.13164	0.477955	0.435256	2.79455	2.46624	2.00484	2.63708	0.959813	1.95242	2.71964	0.369872	6.54479	0.20484	0.155221	1.64282	0.444549	5.58635	0.716091	0.177349	4.22954
GCG|A	5.69709	4.48562	0.680585	1.20579	1.78282	3.78554	0.680585	38.1974	0.680585	1.9311	9.83232	0.680585	12.0216	6.96425	0.680585	13.2821	6.60771	8.37263	0.680585	3.58769	3.94219	4.44851	4.82462	2.38807	0.680585	1.96886	9.67512	0.680585	1.53751	0.680585	1.25778	0.680585	6.05065	0.680585	5.48173	14.6329	2.99568	5.01031	7.63884	0.808411	1.7784	1.4221	0.680585	5.43419	0.680585	0.680585	0.680585	1.36337	0.680585
UGT2B15|A	3.20811	0.754328	0.767662	6.47864	4.65966	9.58952	1.94908	7.26389	-0.0152233	7.42344	10.9905	4.71074	5.52794	6.80497	1.60814	3.70779	10.353	7.8298	1.04676	1.29882	3.05423	7.75604	12.2451	5.78252	0.829393	1.92618	1.39214	-0.255015	5.91837	4.09454	1.36565	0.190281	2.5832	1.2465	13.6706	2.44981	3.91698	5.94089	2.91064	-0.410811	5.76264	2.10961	5.27426	6.1828	2.67784	2.65217	1.08995	2.29877	5.01839
TNFSF9|A	11.5076	2.80343	4.72002	10.6738	12.9154	7.48818	8.79252	12.9974	10.707	-2.39613	-2.58771	-3.93027	1.46643	3.34763	12.1313	-0.995606	-2.07017	-2.39069	-4.87244	1.72475	-3.36224	8.30431	-3.65195	4.95925	-1.66666	13.6202	5.65524	2.01073	6.8903	3.59599	0.463486	-0.167531	0.703413	10.9759	6.49639	-2.37422	0.0638217	2.42789	5.82833	18.8898	6.97739	-3.38674	-1.33698	1.65776	-0.610256	5.60744	-3.76671	0.60548	3.07205
ULBP2|A	12.0821	0.601419	4.85352	6.54262	15.9969	5.66632	12.1941	1.55693	7.38879	1.92623	1.81105	8.7704	8.99017	-1.32958	10.968	4.44528	6.32436	1.829	2.54334	1.24902	0.965118	10.6243	2.92206	8.27756	2.5387	9.09526	6.74098	3.78194	8.75734	0.763339	1.70194	2.45867	5.56868	2.80394	1.1641	-0.266296	1.33124	3.73669	6.31358	2.76131	11.8309	7.82962	0.875336	1.21844	5.5892	6.68928	0.69189	2.17803	4.02203
CA4|A	9.05133	7.74697	-0.0924426	6.97322	10.6787	11.165	0.248599	0.581671	-0.0135231	-0.046669	12.9974	1.94768	11.4189	8.73777	-0.00927308	9.53601	2.24408	13.2909	0.363333	9.35327	1.58017	7.01591	10.8678	2.40575	0.324322	5.92433	8.0425	1.05149	5.14334	6.53223	4.0353	2.91661	8.15021	2.65599	7.95268	1.94795	0.328782	9.70335	11.283	0.420025	-0.0190739	1.24644	0.319945	11.2962	4.75005	0.957409	1.23875	7.40001	3.89539
INSL5|A	3.69523	11.1845	2.35144	0.968833	0.968833	0.968833	0.968833	0.968833	2.50858	2.18542	2.35746	0.968833	1.49831	8.82888	0.968833	17.7393	0.968833	9.72636	0.968833	6.28789	1.38016	8.72799	0.968833	0.968833	0.968833	0.968833	13.2682	0.968833	1.86779	0.968833	2.12796	3.45863	8.41774	0.968833	4.02428	0.968833	0.968833	8.92216	11.804	0.968833	0.968833	2.10259	2.40424	0.968833	0.968833	1.69494	0.968833	0.968833	0.968833
LCN2|A	15.3711	11.4383	-1.29852	10.0357	7.71476	9.48606	4.26152	9.83521	12.2091	8.61399	11.0153	8.129	8.33092	6.20604	10.7734	5.82176	14.1608	8.37257	6.71172	15.2991	5.55899	3.19016	15.118	1.53031	9.38006	11.7914	11.4605	8.19863	10.8392	10.2757	8.27598	6.74723	10.9854	2.32571	15.862	3.9774	5.00346	11.0896	13.225	10.4444	13.5436	-0.103826	7.47388	8.11639	5.69466	9.60898	6.77564	6.81903	8.28361
CHGA|A	9.67247	2.84085	-0.163653	0.64336	5.46704	7.58603	0.404457	-0.0163468	-0.163653	0.667803	10.46	0.591252	10.895	8.19317	0.113875	10.3029	7.92308	8.8368	0.00181246	4.55659	0.997709	8.61405	7.51846	7.32801	-0.163653	1.60743	6.33846	1.08119	3.85861	2.97268	1.55278	-0.163653	7.71273	8.34353	9.36714	17.0377	3.40186	4.9887	10.4812	2.72127	0.197992	1.75402	-0.163653	10.701	0.570907	0.139344	0.181126	0.468094	1.56797
DEFB1|A	4.7001	1.31064	-3.56177	3.62986	5.58135	5.50793	-2.5696	9.6319	-3.08904	3.96466	2.01613	2.81032	6.66311	2.66013	-0.303626	3.57806	1.77265	5.84806	-3.56177	0.105903	4.10553	2.99533	7.57234	3.22357	-1.74998	1.73536	4.92542	5.40771	5.30431	12.537	6.49672	5.04088	3.64672	9.63468	6.99245	11.1307	-0.965243	11.6743	10.1249	7.71999	5.45703	3.15856	7.13652	7.26557	2.35451	1.84262	8.00923	7.23568	0.146537
CLDN8|A	0.804021	5.97681	1.3431	0.804021	5.49688	2.7635	1.26583	3.43297	0.804021	0.804021	2.7412	0.804021	5.9236	3.40997	4.82135	23.4398	0.804021	11.4777	0.804021	8.30171	1.46076	3.9577	1.20821	7.54524	0.804021	1.22301	0.804021	1.71513	1.47041	0.804021	0.918646	4.40481	10.4422	0.804021	1.35409	0.904584	0.804021	7.91572	10.6667	0.804021	0.804021	1.6491	0.804021	5.23286	0.804021	0.804021	0.804021	1.58267	0.804021
CD70|A	12.7259	5.46718	7.04753	10.3173	6.12198	6.70745	6.2993	5.86989	9.75399	-0.210124	1.02215	2.17984	2.60137	5.28805	4.99688	5.14584	4.0489	7.46711	-0.505237	5.15921	0.780907	10.1491	1.74218	12.3626	-0.290568	4.76923	8.49508	4.73591	1.42747	3.42701	-0.102104	9.82078	3.891	13.8654	2.51667	-1.01456	2.46343	4.93333	7.34638	28.3104	4.29031	1.63726	2.39254	2.91697	6.1363	-0.000235509	-0.273297	-0.0211833	7.25259
HAPLN1|A	2.31957	5.20697	1.75268	1.27585	1.09731	5.34938	1.58475	0.120095	4.94346	2.48886	4.40182	0.252892	8.62755	6.49196	1.71397	3.07111	8.47528	4.26582	0.470147	3.89916	2.25895	5.21563	4.69772	5.07763	2.67195	1.87722	6.06735	3.56489	3.04148	7.24746	2.46311	7.48627	5.20627	1.28616	4.71419	1.40249	2.07921	1.71657	3.66915	2.18762	2.39563	0.569212	0.632999	3.29374	2.26888	3.13839	2.79724	3.3202	0.541508
HPGD|A	1.15424	18.4102	0.824719	7.79232	7.71826	9.57355	21.0387	9.3034	9.46352	-1.73186	13.1433	-4.55075	9.36795	14.1241	2.43356	8.06354	5.60765	11.8066	2.08598	11.2125	9.21082	11.5487	7.6572	1.95704	3.39622	8.05448	3.33202	8.82469	5.86046	6.5723	5.1472	6.04398	4.45694	-2.63396	-0.548563	7.18491	9.35397	16.6352	3.14311	11.3543	8.47913	11.7278	4.44257	4.71364	2.72903	0.361438	-1.19592	5.7461	-2.56472
STMN2|A	2.64527	2.67653	3.46873	3.87265	2.40452	10.0014	0.0317316	-1.46898	-0.290037	4.52675	4.95973	-0.701889	6.61514	4.3758	-1.18263	8.52836	5.35595	8.31237	-1.40206	3.47935	5.87757	11.6461	5.32872	9.97653	-0.939328	0.497858	5.56484	11.3891	2.53027	3.94921	4.31358	26.0007	8.87009	7.91496	2.39791	0.707738	5.58676	1.36836	1.2461	-0.0767987	-0.943929	9.7353	1.10375	5.51822	2.60865	9.54632	7.39338	-0.0173089	2.00039
IFI44|A	1.97028	6.33263	1.0453	5.6331	5.48601	3.43138	6.87741	13.876	9.03578	7.90251	3.92168	-4.30514	5.62552	3.13755	-2.20333	5.81719	7.34406	2.47083	3.38497	0.66131	6.9749	8.11332	7.15066	9.27934	-1.21518	10.8576	8.37828	0.982478	10.9479	4.36399	-3.38664	14.7856	3.2476	-3.31432	3.10794	2.30386	2.88174	3.95694	2.53886	4.24164	3.78928	3.26685	0.878563	5.03	-1.29593	0.798949	4.24109	-1.10498	3.15755
ADH1B|A	5.73654	3.96799	3.69718	0.71002	3.9979	6.7013	1.86641	-0.59022	-1.0172	-1.05976	12.5132	0.188652	11.3558	7.105	-1.20353	8.95819	0.171908	5.06608	-1.12612	2.39679	14.2692	14.513	3.77113	6.10947	-0.225759	-0.205937	1.72782	4.78277	2.252	-0.0800666	-0.70502	-0.281421	4.54138	5.09005	0.436629	-0.0376607	2.6397	2.40361	4.35391	0.104646	-0.644325	21.5048	-1.20353	4.70383	0.150946	0.170162	2.16843	-0.549105	-0.439039
PIWIL1|A	16.1024	-1.1165	9.84926	-2.13796	26.3954	2.47956	19.4731	0.653662	16.7321	6.83778	7.3739	1.60769	17.9894	3.49797	-1.24248	1.12884	9.25351	9.95941	7.66604	-0.367042	-0.607946	0.626549	-2.17799	7.57913	1.43556	23.4541	4.46724	2.28746	14.2498	-2.49305	9.1107	-1.94283	12.0919	-1.22672	-2.49305	1.25161	1.98762	5.10388	8.20502	-2.32301	15.2075	-0.614541	3.85756	0.970983	-1.2445	-2.38576	7.82275	2.57855	-2.28492
BEX5|A	0.571954	5.29865	6.68102	-1.73057	15.7179	0.724081	-1.51332	-0.297518	1.99396	8.91747	1.27953	-2.17511	6.10708	4.74389	-2.17511	10.8209	7.28528	0.907114	-0.545578	4.77119	-1.08248	2.57899	10.3331	0.362127	3.25679	9.63229	9.93453	6.57643	3.14468	1.54495	8.09763	13.6377	7.45602	-0.491918	9.42448	7.81379	9.79553	4.86818	2.02361	-0.838123	-1.13157	7.40725	6.54125	7.00787	19.1776	-0.44971	7.81693	6.04215	0.30897
CNGA1|A	-0.49144	1.25982	-0.165775	1.61587	2.49989	7.14419	-1.83325	2.60952	-1.13685	5.16745	10.402	5.2648	4.6859	2.06978	1.6662	6.83508	11.9931	8.48403	2.94641	3.44172	10.5992	3.69264	4.48603	1.25129	2.82502	2.02696	15.3652	9.41404	6.85493	2.89888	6.23597	8.25672	6.44653	2.43979	2.35626	4.23059	6.77889	3.5423	3.45444	6.02062	1.03107	6.63734	11.6066	6.46919	17.2714	5.30502	0.385626	3.02167	8.83861
ALDOB|A	8.56872	0.957865	15.2958	8.49209	7.8769	15.7076	-9.37943	1.9938	19.9497	-7.19851	13.3732	5.302	12.9608	12.2529	-4.62063	5.85567	15.8867	8.04889	-5.92298	4.21118	-1.48647	12.3964	14.0547	-0.426283	14.2488	3.11973	5.98192	8.95841	9.01009	-4.14142	-2.66306	-1.43256	12.0773	-4.26951	0.416399	11.0944	7.87676	1.95395	4.3803	1.54846	9.35299	-3.44039	1.00325	9.30844	-4.1268	-6.22709	9.21739	8.11377	12.3416
CALB1|A	4.82239	5.76967	4.29281	4.66135	4.12981	4.35015	36.206	4.39658	4.43311	4.34118	4.60933	4.12981	5.00955	4.31572	4.38663	4.43517	4.12981	4.71113	4.31877	4.24142	12.6666	9.98839	4.37023	5.05062	4.18758	7.25089	5.42827	6.18331	9.18115	4.23935	4.62433	4.55163	4.2355	4.99883	33.2267	4.8113	4.69188	5.3871	5.54577	4.67282	6.14753	6.25951	4.33316	5.77403	4.56333	4.93898	4.21154	4.86436	4.12981
ALOX15B|A	8.40938	4.23419	1.83039	10.4782	7.68223	6.30139	13.474	3.27517	15.8184	-0.269018	2.36604	1.15959	6.06911	2.93909	9.73184	12.6937	2.75228	5.02435	3.63938	1.19197	1.74062	8.24288	3.36875	18.1106	0.212455	4.02311	4.58952	6.45471	4.02257	1.55792	0.670689	7.73538	2.75837	5.09499	5.04293	-0.0615607	2.76246	4.07238	3.90905	0.425223	3.64736	10.1987	0.468428	2.37087	0.83465	0.94694	-0.0600194	0.806525	2.29101
CLEC5A|A	3.75111	3.51184	3.55625	5.65271	4.85247	4.50326	4.48578	2.62184	5.30256	3.25268	3.05621	2.32826	4.70499	3.25319	4.16315	3.51044	3.32898	3.81682	3.39479	3.27913	4.24439	5.55712	3.66761	6.22257	2.40818	5.71223	3.47459	3.67254	2.64716	2.32154	2.98269	5.15465	3.45735	2.96337	3.19329	2.98503	3.0128	3.84705	3.16734	2.98608	3.95536	4.38971	2.88139	3.07621	3.76137	2.49978	2.6433	3.13548	2.56056
SERPINE1|A	6.60947	5.40827	6.01024	7.23876	5.93616	5.85644	7.4115	4.97839	6.64673	5.42354	5.53586	3.9155	6.43768	5.36735	6.69331	5.86442	4.65505	4.59733	4.60565	4.99932	4.9455	6.36938	4.94615	7.55503	4.3069	7.13614	4.78003	6.18215	4.61582	3.49375	5.13117	6.17878	5.7953	5.51022	5.63825	3.61573	5.04888	5.40141	6.41965	4.68664	5.86092	7.50578	3.24957	6.2333	5.74943	3.85643	5.588	4.42396	5.3005
BCL2A1|A	6.03255	6.40633	4.50748	7.90144	6.74389	6.74215	7.83295	4.88923	7.10211	4.24772	5.48815	2.38455	5.94331	4.84622	5.83872	5.70146	7.00731	6.59491	4.26495	5.23328	3.97941	7.47115	5.81922	8.1468	3.3361	6.31091	5.62595	5.69779	5.37883	5.67969	2.90727	8.92705	5.13288	3.59902	4.85324	3.53656	4.58539	5.49832	4.81874	5.07886	6.07352	5.05953	2.90887	4.7199	5.12131	3.28588	2.93393	3.82518	3.63271
GAS1|A	5.50313	4.15255	4.99178	5.89382	3.86203	5.23148	5.88659	3.2123	6.23569	3.02549	3.76365	3.06258	3.47116	3.29088	5.27645	3.88409	4.30997	4.7363	3.14127	3.04427	4.73587	6.31342	3.49665	7.36357	2.84978	4.80661	3.48198	4.90458	3.27925	3.22189	3.01537	5.24831	5.3151	4.48864	3.11727	3.10525	4.25172	3.85126	4.44551	2.94864	5.04373	6.22176	2.73572	3.25526	4.29488	3.53302	3.1295	2.82323	4.42959
BGN|A	7.26527	7.38087	8.06068	7.99913	7.43011	8.02168	7.37852	6.22011	9.26921	6.76364	7.13894	5.67888	6.63357	5.95053	7.61407	7.45648	7.22463	7.99446	6.76754	6.63955	5.69692	8.81677	6.94262	9.57342	5.00229	7.07918	6.55635	7.60149	5.35188	5.93326	7.39945	7.24003	7.55451	7.6332	6.94983	6.18277	6.76436	6.91138	7.26144	5.11639	7.75011	8.9213	6.57506	7.08649	7.19157	5.59041	6.43993	6.54705	7.78292
POSTN|A	5.20055	6.42169	6.91993	7.62642	6.0712	6.93163	6.97935	5.32289	8.16977	5.17354	5.98166	3.07459	6.0635	5.77303	6.75614	6.77251	6.5756	6.92724	5.74816	5.48271	6.32171	7.83643	5.85397	7.97664	3.90661	6.92016	6.2606	6.24907	4.90962	5.81804	5.97442	6.73634	6.43678	4.94792	5.69138	4.40232	5.77233	6.83592	5.40494	4.67656	6.61927	7.60872	4.36764	5.51413	6.81544	4.19459	5.41318	5.08152	4.88032
COL5A2|A	7.09696	7.93417	9.18704	9.561	7.6608	8.49712	7.66531	6.28368	9.56132	7.03896	7.54617	5.58688	7.85393	6.98075	8.07926	8.1193	7.93456	8.45093	6.77303	7.49598	7.81674	9.9921	7.49003	10.0827	5.85529	8.11631	7.6725	8.78965	6.37699	6.91141	7.29411	6.92519	8.6195	7.19366	7.54487	6.12897	7.38985	7.81242	7.42038	6.10251	8.27074	9.45275	5.79589	7.71343	7.5724	6.47797	7.42171	7.03283	7.11232
S100A8|A	5.03028	7.07243	3.62382	7.34318	6.1911	5.51302	6.73257	5.64178	5.77161	3.50975	5.50775	3.29287	5.89854	4.46336	5.57658	5.84423	7.33876	4.99681	4.23839	5.53755	3.30789	6.073	4.97161	7.23402	2.82953	5.23691	5.93984	5.04332	3.84879	5.00044	3.12972	7.67908	4.57855	2.78941	5.79346	3.90805	4.39425	5.86227	4.9279	4.55387	4.89889	4.31803	2.91344	4.37421	4.92468	2.48279	3.43633	3.43261	2.99566
IL6|A	6.16356	4.37375	4.57269	7.01232	6.48309	5.58095	6.18033	5.30462	4.58967	4.21879	5.91697	3.34995	5.80426	4.3628	3.57409	4.24705	5.07074	4.2681	3.499	6.18177	4.66148	6.75782	4.70042	6.42678	4.27132	6.60024	5.31329	6.3564	4.14139	4.16816	3.38082	6.22904	6.31734	3.26763	4.72783	4.47701	5.03725	6.0557	5.48752	4.00855	5.12027	6.68649	3.68974	4.60706	6.33828	3.49113	4.66279	4.35833	3.9168
OLR1|A	2.88197	3.9658	5.50147	5.07623	5.01327	5.54425	4.74014	3.17491	6.4264	3.81925	3.53129	2.11511	4.62489	3.31136	4.72503	3.83395	4.28027	5.13882	3.46398	2.96666	4.41854	6.56781	3.64564	6.66606	2.15932	4.88017	3.70182	4.52232	2.67517	2.73947	4.05124	5.11837	3.81964	2.55107	4.18287	3.61968	3.28818	3.72683	2.83728	2.64791	3.25408	4.94864	3.01144	3.25059	3.25847	2.74522	2.86047	3.35157	2.76496
THBS2|A	7.72918	7.94965	8.51378	9.32376	6.97678	8.85254	6.98551	6.29933	9.93654	6.61068	7.53639	6.12167	6.98471	5.51821	7.6759	8.34505	8.26779	8.66429	5.92049	6.5183	7.74465	9.68836	7.09604	10.0085	4.58939	7.53525	6.85149	8.7971	4.65077	6.07569	7.1655	7.78608	8.42005	8.66278	6.32789	6.0773	7.00004	7.32852	7.8396	4.94664	7.29119	9.86501	5.8974	7.09169	7.28197	5.89824	7.39301	5.60891	7.63093
COL11A1|A	3.92555	5.59559	6.35418	7.75835	5.02178	6.66786	5.03798	4.07697	7.92233	5.0683	4.64797	3.46768	4.62033	3.26194	6.16133	5.99165	4.84013	6.49846	4.11506	4.14241	5.00194	7.86845	5.01343	8.33489	2.8465	6.25548	5.33153	6.01924	3.0035	5.15511	4.12825	5.46246	5.96162	4.51986	4.63851	3.42329	4.85079	4.78943	4.85596	3.07768	5.81071	6.90689	3.83132	4.71344	4.87244	3.84807	4.83839	4.17305	5.0959
MARCO|A	5.99047	4.07086	4.30762	6.75954	5.89806	5.93839	6.01471	3.43846	7.85189	5.04283	3.28033	3.74838	4.56772	3.22873	4.92973	3.77579	4.3087	4.80806	3.86011	4.09168	3.28737	5.58207	4.92875	7.33507	3.07751	4.90549	3.61134	4.03978	3.12571	3.34707	4.04167	6.00292	4.7369	4.97777	4.62162	3.37544	3.317	3.69663	4.02893	4.41344	5.13541	4.14374	3.78429	3.37981	3.53615	3.32835	3.08982	3.42662	6.33948
MMP9|A	7.76454	7.09341	7.94584	8.14094	7.99683	7.1414	8.65479	5.07204	8.40457	5.01833	5.98394	5.92522	7.60341	6.08367	6.92001	6.36169	8.39875	7.69754	5.88734	7.07779	6.29875	8.78417	7.07776	10.7603	3.63786	6.36404	6.88751	8.1451	7.06756	6.48142	7.15627	8.75805	8.08384	9.94006	7.72134	5.87271	5.7854	6.07398	8.13239	5.00997	7.50541	7.92304	8.58071	7.33085	5.13183	6.75872	6.62085	4.67357	8.06171
FAP|A	4.61479	5.90263	6.84717	7.11198	5.99189	6.63533	5.65826	8.84211	7.51008	4.9211	5.48205	3.57095	5.86813	4.91105	7.07301	6.49596	5.44887	6.77731	4.49481	4.94862	6.41681	8.49344	5.61039	8.52151	3.86296	5.74793	5.07141	6.79952	4.29419	4.59186	4.75902	8.00354	6.16714	4.72602	4.93343	3.95934	5.40618	5.96355	5.10499	4.05714	5.97741	7.4399	4.0976	4.71797	6.50054	4.1196	4.58021	4.75382	5.2605
FN1|A	8.03044	6.89904	8.42946	9.23482	7.68357	8.13836	8.16417	6.20278	9.71977	6.01068	7.30864	7.56149	7.62521	7.26241	8.28238	7.38572	7.15288	7.80815	6.78931	6.93447	7.72015	9.51515	7.09842	10.1535	5.21741	9.08002	6.53214	8.19468	5.9284	7.14269	7.47733	7.37892	8.11383	8.97768	8.41855	6.39843	8.49644	6.94787	7.41978	5.42241	8.16721	9.80702	6.22733	7.79663	7.18771	7.04885	6.82466	6.327	7.32764
SPOCK1|A	5.3882	5.66391	6.87674	6.67663	5.56676	6.55688	5.49807	4.50232	7.49108	4.8063	5.96716	3.33992	5.36289	4.36133	5.19548	5.4797	4.72252	6.87318	4.42882	4.39016	6.12564	8.64618	5.26098	8.46619	3.53285	6.54697	4.26209	6.30643	4.01311	3.74315	4.15071	5.97857	6.79311	5.01814	4.83243	4.17947	5.28752	5.67573	4.45947	3.6228	6.1925	8.211	3.74084	4.67956	6.00836	4.2169	4.21413	3.94582	4.54618
CCL18|A	8.48856	7.22075	8.90426	8.57932	9.90401	8.56652	10.0578	5.23899	9.38608	6.8164	5.63016	5.05692	7.54352	6.19927	8.11105	6.23815	8.15909	7.7635	6.74838	6.83301	5.05935	10.1045	6.41864	10.8502	3.88244	7.36291	6.89823	6.37447	6.25887	4.85344	5.23084	8.9706	6.8753	5.49531	7.38312	5.02941	5.68771	9.01994	5.87876	5.97119	8.0126	5.78511	4.79122	6.66565	5.41729	4.67296	4.78587	5.75787	6.49953
SULF1|A	7.10606	8.09819	8.59142	9.41145	8.29485	8.60902	7.55906	6.37187	9.40745	7.41358	7.90434	5.21607	7.92037	6.79233	7.66465	8.45625	7.57684	8.64595	6.17664	6.82757	8.21196	10.4088	7.68116	10.8517	5.748	8.81946	7.20931	8.99002	6.63127	6.49213	6.78098	8.69715	8.59503	7.47557	7.27104	5.40369	7.64551	7.75942	6.93086	5.64808	8.29429	9.50509	5.39164	7.39314	8.25474	7.00846	7.09444	6.28326	7.03567
CLCA4|A	5.80087	6.0115	2.75785	2.69164	9.54617	8.70876	2.48652	3.68764	2.63404	2.98405	9.62731	3.10867	9.81681	8.13266	3.17367	8.89793	3.70874	10.0089	2.69383	4.92678	3.93358	6.89561	6.78539	3.73109	2.64405	6.77514	8.28614	3.14846	5.13157	3.66106	3.19559	2.77444	4.60471	2.42387	8.1105	2.5871	2.62331	6.89814	6.54515	2.44358	3.56103	3.08865	2.84264	7.9376	2.67322	4.82781	2.5321	3.61682	2.8615
PIGR|A	11.548	8.69057	3.44847	10.6079	10.9586	9.86929	11.66	10.595	10.6261	10.4344	11.2456	10.9617	10.5488	8.59031	5.465	9.63621	11.4353	10.0505	9.09233	9.20983	9.55638	9.79987	12.0792	7.42005	4.498	9.91314	8.85038	4.66576	11.7077	9.8867	9.32087	8.07311	9.78564	7.52571	11.5383	5.22613	5.72328	8.78709	10.6412	8.91082	10.2584	5.05833	4.02233	10.0524	5.19575	10.3659	9.00818	10.701	10.224
IGFL2|A	4.02523	2.16002	0.853906	10.8615	2.08245	4.8331	1.41564	6.76173	10.6807	1.01164	0.856499	0.282806	4.64276	1.48774	1.34764	1.86807	2.68093	2.75299	3.06973	1.97243	2.33637	10.7433	1.94315	4.58339	0.692487	12.0248	2.72418	4.1009	2.98751	6.59593	1.50237	12.3863	1.76179	11.984	0.43632	1.43718	2.92427	7.08432	3.27628	9.49918	8.48973	4.09334	3.43074	3.895	2.94508	4.25919	1.69086	0.870085	5.39089
SEMA6D|A	4.25321	2.4645	1.14096	3.82766	4.6179	7.06511	-0.97626	9.13612	5.44954	-0.650339	8.86666	0.38151	10.0414	6.27816	-0.86651	6.60083	7.05678	6.38321	-0.947022	1.14727	5.65724	7.38847	4.19832	4.65415	6.48224	2.04512	4.45509	4.61098	7.30654	1.80402	2.04333	0.0804006	6.89049	-0.168779	1.81439	8.89479	1.06132	6.70473	5.07318	7.26181	0.162338	5.33595	2.78989	6.30306	2.64428	-0.320184	2.85896	1.15021	-0.0708229
TDO2|A	0.00441902	7.81508	24.1384	4.78802	2.22242	5.64005	2.05638	9.39675	6.32383	2.50873	3.7899	-0.541012	3.61505	10.6801	2.99081	4.65087	12.29	5.25294	0.740154	2.33483	3.34068	8.79912	5.03508	7.69347	0.970391	2.62599	5.8292	2.38648	2.47129	11.013	3.93655	4.57705	3.45419	1.65411	2.79062	0.384108	0.545024	5.18999	1.27797	3.11968	1.06335	2.70271	-0.409639	5.2807	4.20828	1.44893	2.58581	3.11259	0.555223
SCUBE3|A	1.25355	2.5574	9.74033	7.69687	0.27283	4.90943	1.47024	1.03291	2.64411	3.52631	1.84908	7.79515	1.50801	11.3783	1.36072	5.06377	13.1028	6.59296	1.27444	1.36499	9.69389	7.09851	3.43722	3.98199	2.95872	9.42805	2.10325	6.17444	1.26894	2.43596	4.14461	0.644583	5.01655	12.5519	3.92398	1.43077	15.8295	1.83043	4.03376	-0.0249179	1.32809	10.8852	9.79371	4.90954	0.617502	2.76932	0.884536	0.787293	3.07063
AQP8|A	13.9282	-0.910779	-5.67414	-5.25112	22.1616	14.9189	-5.67414	25.7074	-5.67414	-4.04212	23.0048	5.30853	25.2289	3.37087	-5.37104	18.3129	-2.66286	23.1981	-5.49486	5.21577	22.566	17.833	15.6334	2.45643	-5.40481	8.9918	2.49617	9.53318	14.5241	3.0911	29.62	19.8989	-0.730475	6.60909	15.4657	17.1576	-4.65021	6.43848	6.21526	-5.67414	-5.67414	38.4024	5.77224	10.2667	-3.84722	13.6447	-4.60243	15.5345	4.02952
CTH|A	0.88937	10.1007	4.02506	7.53719	1.86599	2.26829	15.3189	13.8216	3.7045	6.52245	4.17863	-1.20767	11.328	6.84952	4.53238	3.28978	10.1041	8.01181	5.3038	5.71792	9.26795	7.43841	1.14594	0.159444	4.79349	4.66308	11.195	2.16402	8.61175	5.05267	6.4962	3.50515	9.9427	-1.79489	4.64961	8.98149	4.22673	14.8984	-0.0354952	5.77206	5.58086	5.13893	5.77232	6.75369	6.728	9.0372	1.75763	2.25505	-3.09411
PSCA|A	2.91521	8.74455	1.79334	2.00957	2.2039	1.16695	-0.401805	2.68058	3.91098	1.54267	7.16157	0.968291	7.16222	-0.401805	1.7782	-0.198389	10.4953	4.66004	0.0389776	0.814548	0.13552	1.6135	-0.401805	1.60234	0.253985	12.0885	1.26148	8.56633	7.53737	0.419524	11.9484	8.42004	0.576137	12.4884	11.1034	11.4326	-0.401805	2.78144	4.47638	2.4721	0.650486	3.13999	19.165	0.0745166	0.430646	12.2965	0.219512	2.85126	6.60247
SLC28A2|A	2.55083	9.9317	-0.594234	24.7809	0.256614	2.38256	-0.573735	3.07906	10.0636	2.68816	10.7218	-1.44508	9.65911	2.38466	15.844	5.39939	0.0340564	4.37757	-0.932742	9.69797	1.46106	7.48304	-0.0243022	0.726711	-0.743309	11.0226	3.99279	-1.02641	22.4647	-1.32533	6.95933	15.6782	6.60803	-0.328934	1.83527	0.245391	1.15151	0.36705	1.84514	-1.49923	10.2001	-1.35375	1.5844	1.07325	-1.13265	2.43923	-1.08596	8.93019	-0.439281
TNFRSF11B|B	2.39255	4.85262	0.884599	1.50824	1.1261	8.25731	0.279322	-3.5903	1.95828	5.43242	6.77634	2.81694	15.0813	7.07513	15.7384	4.37857	3.83115	6.44105	-2.66734	6.61242	1.73177	8.66155	9.07535	10.3636	2.50084	4.10637	6.24191	13.1868	2.67062	4.50812	3.01904	8.95772	3.47975	4.02516	0.743267	0.231739	11.4325	6.02397	3.46291	1.86815	10.9682	12.6229	-0.489939	4.20694	12.8493	6.58129	0.133288	-0.208559	7.84768
GUCY1A2|B	1.35412	2.41259	2.54974	2.59173	7.18319	2.80604	1.94153	4.6889	3.59787	1.79829	3.08483	1.46356	2.84754	2.89675	2.31578	2.8973	2.80322	3.06906	1.75367	2.30112	8.43807	7.4463	1.83698	4.56091	1.59573	3.11729	2.69884	3.7065	2.66914	1.6112	3.13445	2.23044	3.52282	1.12702	2.04437	2.539	2.23651	1.34018	1.07535	1.45428	2.74916	11.3217	1.67571	2.6835	3.12311	1.40266	2.59502	2.06839	1.32088
MATN3|B	-0.216975	6.75217	3.84633	2.49665	-2.16713	6.89642	-1.69673	-1.01818	4.22568	2.6289	2.99289	0.575043	-1.78107	1.0041	-1.47615	6.41592	1.02488	7.01783	-1.21496	0.00818357	7.47094	6.3339	2.91052	3.85869	-1.0441	-0.206405	2.25312	5.90175	-0.875606	5.68894	-0.285719	13.1198	3.29347	10.0806	0.863129	-1.55093	5.01504	1.4012	3.41126	-1.57492	-1.54044	15.1319	2.70568	1.31474	3.2027	4.45427	4.58172	-0.720346	5.13424
CPE|B	4.02862	9.57324	2.37907	5.08453	0.0453318	12.9468	2.37839	-2.71357	8.06743	1.95351	9.60308	4.51257	5.15828	11.1038	-0.116938	8.5167	9.79918	13.221	-3.52892	11.4622	10.9868	9.57958	5.12809	7.2682	13.7547	-2.24729	10.1128	14.8998	-0.137617	6.96686	5.60028	8.3185	12.807	4.46859	-0.222357	11.6739	6.86042	0.927865	5.92187	10.8065	-3.05308	10.8242	5.5692	6.70601	3.31157	10.3981	12.6026	-3.2673	4.53009
NPTX2|B	7.14047	2.15024	11.6987	5.74966	2.48518	3.72884	2.12514	-0.0576841	3.51621	3.91359	10.0023	4.22014	4.45168	13.009	3.21398	0.992581	11.0471	12.202	0.151021	-0.0993704	2.63269	6.39226	0.934649	5.08644	1.14857	0.619475	1.03682	3.54634	3.53529	0.594271	15.0464	5.34403	15.9044	4.05522	2.76069	9.81264	5.46873	1.11155	12.6627	0.271143	1.2287	11.2021	8.66376	3.77471	6.312	3.67305	13.637	0.349521	2.43634
SHISA2|B	1.34559	6.31186	6.16287	3.62579	0.495683	11.4758	2.24923	-0.498226	-0.0800988	5.54127	6.7203	4.57711	0.843401	5.38515	6.21331	9.6217	8.55232	12.1871	-2.19539	2.85424	7.50567	9.63447	7.18694	5.78133	-0.16193	2.69636	7.62893	12.5274	-0.164458	8.55716	1.23009	7.71145	7.63862	9.58401	2.79867	2.3741	9.77029	5.1862	6.0145	-0.195528	3.02051	7.49546	-0.0355726	2.62889	6.80618	5.52598	3.89564	1.27071	5.71651
WIF1|B	4.99946	11.7408	33.1261	1.41991	-0.452754	2.62999	-0.452754	-0.320367	0.0739634	2.46154	0.0183079	-0.452754	-0.28157	24.103	-0.452754	1.62593	-0.1171	18.5319	-0.230617	23.6729	0.768571	0.10859	-0.101656	11.4435	7.62553	-0.452754	-0.452754	17.6082	-0.302661	-0.135183	9.29776	0.159155	2.10122	2.35224	-0.452754	16.6637	17.4812	6.02866	9.18801	-0.452754	-0.452754	1.39923	6.73207	12.6033	30.002	0.654541	0.0145489	13.6407	10.0056
EIF3C|B	-2.72932	8.49316	4.89255	8.13624	3.60273	1.15559	5.00915	3.23956	3.43654	3.12139	5.26052	2.34549	6.34576	7.78608	1.63587	5.23329	4.30491	5.32718	3.3683	4.32596	3.24307	8.84119	4.94935	5.2979	4.38887	4.24285	4.65395	8.95267	4.63551	3.51757	3.85734	2.868	8.14381	0.597337	3.96809	8.29249	2.47966	5.3033	-2.64104	1.18484	5.32209	6.86418	3.00563	3.13209	4.66746	3.8702	5.2703	6.14548	5.48011
AREG|B	-9.15293	12.9343	15.4407	13.286	-9.61626	7.65729	-5.47609	6.38576	-2.82532	17.7427	10.6273	-8.02554	9.01679	15.9848	-18.2974	6.89068	6.43752	15.5689	3.23251	18.0342	10.2516	13.2731	-2.3488	-0.409427	-0.969563	3.05606	-8.61727	7.92824	1.02571	9.8099	13.3604	8.00786	10.5472	5.72124	2.83662	8.28665	11.877	14.6324	-1.95252	3.66994	-2.09253	7.82823	-0.274454	6.63137	4.28874	5.26663	6.51275	9.5565	4.94092
LRP4|B	8.04248	5.01546	3.44203	15.5916	-3.43167	1.04005	-9.79214	-2.15329	-4.40415	8.63143	17.0904	16.8063	7.70218	3.29783	8.55044	-0.351446	4.12955	0.922138	4.39038	1.70744	18.5853	7.59	10.3196	2.68735	0.43883	-1.8569	10.1136	13.5411	11.5587	1.68408	3.23323	1.60099	4.27892	10.2299	11.9826	7.81178	12.6076	16.3409	11.6266	-1.21179	1.02115	14.3541	-0.551951	15.5986	4.30399	6.68129	4.61573	4.99408	10.7623
PIWIL2|B	-1.50435	4.13803	1.56097	1.49915	-0.321818	10.8825	-2.32588	-0.0996468	13.2199	0.836046	9.23456	0.394895	3.524	13.0051	4.2147	4.20501	3.34459	4.76775	2.20082	1.92035	5.30372	3.19183	3.54052	2.9256	1.21265	-1.42129	5.52489	1.51869	3.97514	15.0517	4.98115	10.2329	4.40411	14.5035	3.55516	7.20956	3.98994	9.70953	5.23207	4.88653	-0.788996	11.0642	1.18899	4.16339	15.3716	2.1455	3.30891	4.34379	0.125135
COMP|B	4.92633	5.91006	5.73151	6.03305	4.58567	6.00403	5.01721	4.07357	7.82323	4.01928	5.2333	4.99202	3.48283	2.73153	4.50263	5.60732	5.28434	6.97628	3.19842	4.18126	4.9379	7.42502	4.55707	7.10023	3.09236	3.21208	4.62914	6.56736	2.72563	7.41661	5.09368	6.96452	6.93826	8.3397	3.01081	3.68708	5.60087	5.41118	5.50046	3.30885	3.11951	8.10723	4.06273	5.52248	5.04077	4.33335	4.20555	3.28674	6.16299
CAPN13|B	-0.269866	4.57208	-0.725188	1.8649	-2.71576	1.66089	-3.91506	-2.39759	-3.91506	0.137228	6.93854	2.13964	2.78813	8.8813	2.49734	9.02945	3.14767	4.14974	2.83189	8.67081	8.79996	0.399312	5.08449	0.959875	8.51135	-2.44066	5.17895	8.44619	6.6396	4.99324	5.93582	4.4896	6.17204	6.66954	11.668	13.9003	7.39128	10.2239	0.781718	-2.27145	-0.123615	8.08747	4.89508	5.37803	9.51989	5.43068	-0.0359704	5.86375	5.87645
MMP11|B	4.17666	6.73151	14.6059	6.39982	0.0317139	14.6074	-0.131639	0.306157	7.33003	11.0841	5.42347	7.8601	1.0952	4.45609	-2.78917	3.82653	2.40405	9.08382	-0.10781	6.18945	2.60657	14.9169	9.81846	15.9636	1.34471	0.294287	2.84382	8.42288	-1.48649	6.74056	8.96879	5.8481	8.38595	14.3328	9.7859	0.998876	8.3617	6.78732	9.48067	2.68989	3.84882	8.30587	-2.75208	9.1083	8.34036	5.6635	6.28353	3.73883	10.6769
GABRA2|B	3.26751	2.11008	-0.22303	11.8665	2.27714	4.93272	-0.840541	10.5988	10.5786	0.433523	1.51865	-0.714799	9.04392	11.861	-0.374582	1.52532	10.4819	1.11027	-0.840541	18.5151	6.25742	2.1024	6.70736	-0.371558	-0.0901641	-0.167482	6.46453	7.58587	4.35488	6.4238	0.295893	6.59108	5.21364	2.41864	0.848924	6.43946	5.59866	9.29855	0.222742	4.92168	1.79682	18.4397	0.16781	0.706315	10.3957	3.87114	0.392709	-0.582013	3.98246
[truncated: 1,462 more columns]
