# Supplementary material for: The Prognostic Value of a Tumor Microenvironment-Based Immune Cell Infiltration Score Model in Colon Cancer
Source: Front Oncol. 2021 Sep 27;11:728842. doi: 10.3389/fonc.2021.728842 (PMC8561118; doi:10.3389/fonc.2021.728842)
Supplement: Supplementary file 5 [file Table_4.xls]

gene	H-wild	H-mutation	L-wild	L-mutation	pvalue
DNAH7	164(96.47%)	6(3.53%)	130(82.8%)	27(17.2%)	9.01422412962476e-05
ROS1	166(97.65%)	4(2.35%)	137(87.26%)	20(12.74%)	0.000709666629635484
LOXHD1	168(98.82%)	2(1.18%)	141(89.81%)	16(10.19%)	0.000873919408301779
NBEA	163(95.88%)	7(4.12%)	133(84.71%)	24(15.29%)	0.00113135801068852
ERICH3	167(98.24%)	3(1.76%)	140(89.17%)	17(10.83%)	0.00144209012227396
PIEZO1	169(99.41%)	1(0.59%)	144(91.72%)	13(8.28%)	0.00158071907212106
KMT2D	159(93.53%)	11(6.47%)	129(82.17%)	28(17.83%)	0.00272709178228229
EPPK1	168(98.82%)	2(1.18%)	143(91.08%)	14(8.92%)	0.0028332523685537
DNAH10	161(94.71%)	9(5.29%)	132(84.08%)	25(15.92%)	0.00302805125999059
PDZD2	165(97.06%)	5(2.94%)	138(87.9%)	19(12.1%)	0.00306270673165686
DNAH8	160(94.12%)	10(5.88%)	131(83.44%)	26(16.56%)	0.00366919243496023
GCN1L1	166(97.65%)	4(2.35%)	140(89.17%)	17(10.83%)	0.00376031683502593
FSIP2	166(97.65%)	4(2.35%)	140(89.17%)	17(10.83%)	0.00376031683502593
SZT2	166(97.65%)	4(2.35%)	140(89.17%)	17(10.83%)	0.00376031683502593
CHD9	164(96.47%)	6(3.53%)	137(87.26%)	20(12.74%)	0.0040930785751126
MYO18A	167(98.24%)	3(1.76%)	142(90.45%)	15(9.55%)	0.0044700806970479
PARP14	168(98.82%)	2(1.18%)	144(91.72%)	13(8.28%)	0.00506025128412943
RAI1	168(98.82%)	2(1.18%)	144(91.72%)	13(8.28%)	0.00506025128412943
CHD8	165(97.06%)	5(2.94%)	139(88.54%)	18(11.46%)	0.0051891292016164
CCDC168	157(92.35%)	13(7.65%)	128(81.53%)	29(18.47%)	0.00582642425118433
OBSCN	147(86.47%)	23(13.53%)	116(73.89%)	41(26.11%)	0.00640525237553171
CELSR2	166(97.65%)	4(2.35%)	141(89.81%)	16(10.19%)	0.00644622858387073
NEB	156(91.76%)	14(8.24%)	127(80.89%)	30(19.11%)	0.00659973049573586
HELZ2	164(96.47%)	6(3.53%)	138(87.9%)	19(12.1%)	0.00680287268245754
ZFYVE26	167(98.24%)	3(1.76%)	143(91.08%)	14(8.92%)	0.00778108110905696
OCA2	167(98.24%)	3(1.76%)	143(91.08%)	14(8.92%)	0.00778108110905696
ACE	167(98.24%)	3(1.76%)	143(91.08%)	14(8.92%)	0.00778108110905696
ABCA10	167(98.24%)	3(1.76%)	143(91.08%)	14(8.92%)	0.00778108110905696
TEP1	167(98.24%)	3(1.76%)	143(91.08%)	14(8.92%)	0.00778108110905696
NCOR2	163(95.88%)	7(4.12%)	137(87.26%)	20(12.74%)	0.00856781112563827
FBN3	160(94.12%)	10(5.88%)	133(84.71%)	24(15.29%)	0.00926177715066638
POLD1	169(99.41%)	1(0.59%)	147(93.63%)	10(6.37%)	0.00960064520840337
SVEP1	166(97.65%)	4(2.35%)	142(90.45%)	15(9.55%)	0.0109457540795056
EML6	166(97.65%)	4(2.35%)	142(90.45%)	15(9.55%)	0.0109457540795056
SLC3A2	164(96.47%)	6(3.53%)	139(88.54%)	18(11.46%)	0.01118296016834
CACNA1E	158(92.94%)	12(7.06%)	131(83.44%)	26(16.56%)	0.0122137458086356
ZNF540	167(98.24%)	3(1.76%)	144(91.72%)	13(8.28%)	0.0134296751136855
ZNF518A	167(98.24%)	3(1.76%)	144(91.72%)	13(8.28%)	0.0134296751136855
TRIP12	167(98.24%)	3(1.76%)	144(91.72%)	13(8.28%)	0.0134296751136855
DCDC1	167(98.24%)	3(1.76%)	144(91.72%)	13(8.28%)	0.0134296751136855
ZC3H18	167(98.24%)	3(1.76%)	144(91.72%)	13(8.28%)	0.0134296751136855
DNAH6	163(95.88%)	7(4.12%)	138(87.9%)	19(12.1%)	0.0138259992946727
ATRX	163(95.88%)	7(4.12%)	138(87.9%)	19(12.1%)	0.0138259992946727
PKDREJ	165(97.06%)	5(2.94%)	141(89.81%)	16(10.19%)	0.0144419563427468
NLRC5	165(97.06%)	5(2.94%)	141(89.81%)	16(10.19%)	0.0144419563427468
CUBN	160(94.12%)	10(5.88%)	134(85.35%)	23(14.65%)	0.0144516059667699
KIAA1462	168(98.82%)	2(1.18%)	146(92.99%)	11(7.01%)	0.0158457174096999
FRMPD4	168(98.82%)	2(1.18%)	146(92.99%)	11(7.01%)	0.0158457174096999
MVK	168(98.82%)	2(1.18%)	146(92.99%)	11(7.01%)	0.0158457174096999
LCT	168(98.82%)	2(1.18%)	146(92.99%)	11(7.01%)	0.0158457174096999
FMN2	159(93.53%)	11(6.47%)	133(84.71%)	24(15.29%)	0.0165172146058132
KMT2C	159(93.53%)	11(6.47%)	133(84.71%)	24(15.29%)	0.0165172146058132
MACF1	159(93.53%)	11(6.47%)	133(84.71%)	24(15.29%)	0.0165172146058132
DOCK2	162(95.29%)	8(4.71%)	137(87.26%)	20(12.74%)	0.0165818241899521
SVIL	162(95.29%)	8(4.71%)	137(87.26%)	20(12.74%)	0.0165818241899521
FLNA	164(96.47%)	6(3.53%)	140(89.17%)	17(10.83%)	0.0181671671635336
ITPR3	164(96.47%)	6(3.53%)	140(89.17%)	17(10.83%)	0.0181671671635336
GOLGB1	164(96.47%)	6(3.53%)	140(89.17%)	17(10.83%)	0.0181671671635336
MBD6	164(96.47%)	6(3.53%)	140(89.17%)	17(10.83%)	0.0181671671635336
GUF1	166(97.65%)	4(2.35%)	143(91.08%)	14(8.92%)	0.0183931795200612
TANC2	166(97.65%)	4(2.35%)	143(91.08%)	14(8.92%)	0.0183931795200612
CACNA1C	166(97.65%)	4(2.35%)	143(91.08%)	14(8.92%)	0.0183931795200612
CDH18	166(97.65%)	4(2.35%)	143(91.08%)	14(8.92%)	0.0183931795200612
ASXL1	166(97.65%)	4(2.35%)	143(91.08%)	14(8.92%)	0.0183931795200612
MAP3K4	161(94.71%)	9(5.29%)	136(86.62%)	21(13.38%)	0.0194061134649642
DYNC1H1	163(95.88%)	7(4.12%)	139(88.54%)	18(11.46%)	0.022033689359312
APOB	160(94.12%)	10(5.88%)	135(85.99%)	22(14.01%)	0.0222614866226532
MYO7B	167(98.24%)	3(1.76%)	145(92.36%)	12(7.64%)	0.0229606185103814
MLH3	167(98.24%)	3(1.76%)	145(92.36%)	12(7.64%)	0.0229606185103814
PDS5B	167(98.24%)	3(1.76%)	145(92.36%)	12(7.64%)	0.0229606185103814
FER1L6	167(98.24%)	3(1.76%)	145(92.36%)	12(7.64%)	0.0229606185103814
SRRM4	167(98.24%)	3(1.76%)	145(92.36%)	12(7.64%)	0.0229606185103814
PIK3R1	167(98.24%)	3(1.76%)	145(92.36%)	12(7.64%)	0.0229606185103814
ADGRG4	167(98.24%)	3(1.76%)	145(92.36%)	12(7.64%)	0.0229606185103814
PPP1R26	167(98.24%)	3(1.76%)	145(92.36%)	12(7.64%)	0.0229606185103814
SPECC1	165(97.06%)	5(2.94%)	142(90.45%)	15(9.55%)	0.0236813988233597
PKD1	165(97.06%)	5(2.94%)	142(90.45%)	15(9.55%)	0.0236813988233597
MYH13	165(97.06%)	5(2.94%)	142(90.45%)	15(9.55%)	0.0236813988233597
FN1	165(97.06%)	5(2.94%)	142(90.45%)	15(9.55%)	0.0236813988233597
RNF43	159(93.53%)	11(6.47%)	134(85.35%)	23(14.65%)	0.0251169967392982
NALCN	162(95.29%)	8(4.71%)	138(87.9%)	19(12.1%)	0.0259694221391694
COL5A1	162(95.29%)	8(4.71%)	138(87.9%)	19(12.1%)	0.0259694221391694
DYNC2H1	162(95.29%)	8(4.71%)	138(87.9%)	19(12.1%)	0.0259694221391694
PEG3	162(95.29%)	8(4.71%)	138(87.9%)	19(12.1%)	0.0259694221391694
IPO11	168(98.82%)	2(1.18%)	147(93.63%)	10(6.37%)	0.0277422976691465
DNAH17	158(92.94%)	12(7.06%)	133(84.71%)	24(15.29%)	0.0279474069875181
GLI3	158(92.94%)	12(7.06%)	133(84.71%)	24(15.29%)	0.0279474069875181
LRP2	153(90%)	17(10%)	127(80.89%)	30(19.11%)	0.0286800174977106
KIF21A	164(96.47%)	6(3.53%)	141(89.81%)	16(10.19%)	0.0291386016672708
ARID1B	164(96.47%)	6(3.53%)	141(89.81%)	16(10.19%)	0.0291386016672708
GRIK2	164(96.47%)	6(3.53%)	141(89.81%)	16(10.19%)	0.0291386016672708
PTPRT	161(94.71%)	9(5.29%)	137(87.26%)	20(12.74%)	0.0299166633562639
PLXNA4	161(94.71%)	9(5.29%)	137(87.26%)	20(12.74%)	0.0299166633562639
POSTN	166(97.65%)	4(2.35%)	144(91.72%)	13(8.28%)	0.0305537832860836
WNK2	166(97.65%)	4(2.35%)	144(91.72%)	13(8.28%)	0.0305537832860836
CEP170	166(97.65%)	4(2.35%)	144(91.72%)	13(8.28%)	0.0305537832860836
XRN1	166(97.65%)	4(2.35%)	144(91.72%)	13(8.28%)	0.0305537832860836
ARHGAP35	166(97.65%)	4(2.35%)	144(91.72%)	13(8.28%)	0.0305537832860836
AP2A2	166(97.65%)	4(2.35%)	144(91.72%)	13(8.28%)	0.0305537832860836
ZNFX1	166(97.65%)	4(2.35%)	144(91.72%)	13(8.28%)	0.0305537832860836
COL18A1	166(97.65%)	4(2.35%)	144(91.72%)	13(8.28%)	0.0305537832860836
ITPR2	166(97.65%)	4(2.35%)	144(91.72%)	13(8.28%)	0.0305537832860836
CDK5RAP2	166(97.65%)	4(2.35%)	144(91.72%)	13(8.28%)	0.0305537832860836
PLXNB2	166(97.65%)	4(2.35%)	144(91.72%)	13(8.28%)	0.0305537832860836
DMXL2	163(95.88%)	7(4.12%)	140(89.17%)	17(10.83%)	0.0346448638251031
BSN	163(95.88%)	7(4.12%)	140(89.17%)	17(10.83%)	0.0346448638251031
DCC	163(95.88%)	7(4.12%)	140(89.17%)	17(10.83%)	0.0346448638251031
LRRC7	163(95.88%)	7(4.12%)	140(89.17%)	17(10.83%)	0.0346448638251031
FASN	163(95.88%)	7(4.12%)	140(89.17%)	17(10.83%)	0.0346448638251031
ARID1A	155(91.18%)	15(8.82%)	130(82.8%)	27(17.2%)	0.0361052403276087
FRY	159(93.53%)	11(6.47%)	135(85.99%)	22(14.01%)	0.0376751064822068
BAHCC1	165(97.06%)	5(2.94%)	143(91.08%)	14(8.92%)	0.0383326499565486
LTBP2	165(97.06%)	5(2.94%)	143(91.08%)	14(8.92%)	0.0383326499565486
BRWD1	165(97.06%)	5(2.94%)	143(91.08%)	14(8.92%)	0.0383326499565486
FILIP1	165(97.06%)	5(2.94%)	143(91.08%)	14(8.92%)	0.0383326499565486
USP7	167(98.24%)	3(1.76%)	146(92.99%)	11(7.01%)	0.0388393349366249
ARHGEF26	167(98.24%)	3(1.76%)	146(92.99%)	11(7.01%)	0.0388393349366249
MBD5	167(98.24%)	3(1.76%)	146(92.99%)	11(7.01%)	0.0388393349366249
CDC42BPA	167(98.24%)	3(1.76%)	146(92.99%)	11(7.01%)	0.0388393349366249
SBF1	167(98.24%)	3(1.76%)	146(92.99%)	11(7.01%)	0.0388393349366249
CABIN1	167(98.24%)	3(1.76%)	146(92.99%)	11(7.01%)	0.0388393349366249
SUPT16H	167(98.24%)	3(1.76%)	146(92.99%)	11(7.01%)	0.0388393349366249
MAP7D1	167(98.24%)	3(1.76%)	146(92.99%)	11(7.01%)	0.0388393349366249
FGD6	167(98.24%)	3(1.76%)	146(92.99%)	11(7.01%)	0.0388393349366249
AKAP12	162(95.29%)	8(4.71%)	139(88.54%)	18(11.46%)	0.0401106637338995
PRKDC	158(92.94%)	12(7.06%)	134(85.35%)	23(14.65%)	0.0414251055245904
DNAH5	145(85.29%)	25(14.71%)	119(75.8%)	38(24.2%)	0.0418103067601128
PLEC	161(94.71%)	9(5.29%)	138(87.9%)	19(12.1%)	0.0454708395813822
HERC1	161(94.71%)	9(5.29%)	138(87.9%)	19(12.1%)	0.0454708395813822
DSCAM	161(94.71%)	9(5.29%)	138(87.9%)	19(12.1%)	0.0454708395813822
BCORL1	164(96.47%)	6(3.53%)	142(90.45%)	15(9.55%)	0.0460910554302488
F8	164(96.47%)	6(3.53%)	142(90.45%)	15(9.55%)	0.0460910554302488
CSMD1	150(88.24%)	20(11.76%)	125(79.62%)	32(20.38%)	0.0479758983014072
