# Supplementary material for: The Prognostic Value of a Tumor Microenvironment-Based Immune Cell Infiltration Score Model in Colon Cancer
Source: Front Oncol. 2021 Sep 27;11:728842. doi: 10.3389/fonc.2021.728842 (PMC8561118; doi:10.3389/fonc.2021.728842)
Supplement: Supplementary file 6 [file Table_5.xlsx]

## Sheet: Sheet1
id	TCGA-AA-3527-11A-01R-A32Z-07	TCGA-AZ-6600-11A-01R-1774-07	TCGA-AA-3517-11A-01R-A32Z-07	TCGA-A6-5659-11A-01R-1653-07	TCGA-AZ-6605-11A-01R-1839-07	TCGA-A6-2680-11A-01R-A32Z-07	TCGA-A6-2679-11A-01R-A32Z-07	TCGA-AZ-6599-11A-01R-1774-07	TCGA-AA-3712-11A-01R-1723-07	TCGA-AA-3697-11A-01R-1723-07	TCGA-AA-3514-11A-01R-A32Z-07	TCGA-AA-3531-11A-01R-A32Z-07	TCGA-AA-3660-11A-01R-1723-07	TCGA-AA-3663-11A-01R-1723-07	TCGA-AA-3518-11A-01R-1672-07	TCGA-A6-2671-11A-01R-A32Z-07	TCGA-A6-2682-11A-01R-A32Z-07	TCGA-AA-3522-11A-01R-A32Z-07	TCGA-AA-3655-11A-01R-1723-07	TCGA-AZ-6601-11A-01R-1774-07	TCGA-A6-5665-11A-01R-1653-07	TCGA-AA-3534-11A-01R-A32Z-07	TCGA-AA-3489-11A-01R-1839-07	TCGA-A6-2685-11A-01R-A32Z-07	TCGA-A6-2683-11A-01R-A32Z-07	TCGA-AZ-6598-11A-01R-1774-07	TCGA-A6-2678-11A-01R-A32Z-07	TCGA-AA-3520-11A-01R-A32Z-07	TCGA-A6-2686-11A-01R-A32Z-07	TCGA-A6-2675-11A-01R-1723-07	TCGA-AA-3525-11A-01R-A32Z-07	TCGA-AA-3496-11A-01R-1839-07	TCGA-A6-2684-11A-01R-A32Z-07	TCGA-A6-5667-11A-01R-1723-07	TCGA-AZ-6603-11A-02R-1839-07	TCGA-AA-3713-11A-01R-1723-07	TCGA-A6-5662-11A-01R-1653-07	TCGA-AA-3511-11A-01R-1839-07	TCGA-AA-3662-11A-01R-1723-07	TCGA-AA-3672-01A-01R-0905-07	TCGA-AA-3553-01A-01R-0821-07	TCGA-A6-A56B-01A-31R-A28H-07	TCGA-D5-6927-01A-21R-1928-07	TCGA-AA-A00E-01A-01R-A002-07	TCGA-AA-3814-01A-01R-0905-07	TCGA-A6-2676-01A-01R-0826-07	TCGA-AA-A02K-01A-03R-A32Y-07	TCGA-F4-6570-01A-11R-1774-07	TCGA-DM-A1D9-01A-11R-A155-07
ENSG00000241776.1	0	0	0	0	0	0	0	0	0	0	0	0	0	0	0	0	0	0	0	0	0	0	0	0	0	0	0	0	0	0	0	0	0	0	0	0	0	0	0	0	0	0	0	0	0	0	0	0	0
ENSG00000239306.4	12.903	14.4374	14.1459	9.19646	9.83233	7.23095	14.3491	14.8463	14.0314	16.6089	16.2786	10.5058	10.9473	15.3186	10.9288	11.5961	16.9522	14.3363	10.9736	18.0026	9.20807	14.1615	10.5954	17.8218	14.5796	14.8026	12.2198	13.8494	12.0923	13.2954	11.8519	12.2314	12.2192	13.6223	12.971	9.88382	11.932	18.3931	11.7182	25.1243	17.2203	18.7916	19.2121	25.5127	15.2053	19.3822	17.2413	20.7726	19.1523
ENSG00000117245.11	0.178482	0.180048	0.195908	0.172725	0.477536	0.182062	0.238365	0.268837	0.230565	0.236215	0.157693	0.139394	0.225835	0.238746	0.348382	0.24653	0.152273	0.296172	0.339477	0.557925	0.21733	0.249361	0.43492	0.160561	0.221717	0.294659	0.330981	0.148563	0.195089	0.338655	0.307774	0.425838	0.148973	0.259364	0.646957	0.265853	0.329411	0.215489	0.299657	0.256976	0.142013	0.129913	0.143032	0	0.231233	0.216638	0.104785	0.250181	0.0665427
ENSG00000101421.3	215.383	165.984	233.335	226.805	117.239	238.04	218.497	143.561	172.606	195.835	231.149	255.458	203.188	178.741	224.166	226.47	208.297	216.609	193.032	148.267	235.085	189.429	161.344	203.886	201.667	156.352	185.34	234.704	225.587	162.007	211.726	185.578	262.77	178.839	132.612	175.301	190.818	168.667	164.867	123.444	312.925	278.219	110.161	72.2293	260.392	101.544	236.255	151.634	164.173
ENSG00000255421.1	0.0508973	0.264742	0.148678	0.142582	0.216051	0.107755	0.224314	0.0691228	0.321443	0.0661579	0.0650864	0.0520546	0.491952	0.273991	0.067458	0.0613751	0	0.103227	0.156601	0.0781304	0.498826	0.225636	0.252643	0.179876	0.0579577	0.0669781	0.183218	0.198306	0.0566634	0.0829926	0.0804533	0.234349	0.070804	0.301327	0.164992	0	0	0.37553	0.180765	0.44783	0	0	0.195073	0	0.302226	0	0.197216	0	0.313101
ENSG00000226034.2	0	0.104794	0	0	0	0	0	0	0	0	0	0	0	0	0	0	0	0	0	0	0	0	0	0	0	0	0	0	0	0	0	0	0	0	0	0	0	0	0	0	0	0	0	0	0	0	0	0	0
ENSG00000281059.1	0	0	0	0	0	0	0	0	0	0	0	0	0	0	0	0	0	0	0	0	0	0	0	0	0	0	0	0	0	0	0	0	0	0	0	0	0	0	0	0	0	0	0	0	0	0	0	0	0
ENSG00000205184.2	0.011107	0	0	0	0	0.0117573	0.0163168	0	0	0	0.0142034	0.0227191	0	0	0	0	0	0.0112633	0.017087	0	0.0181426	0.0164131	0	0	0	0	0	0	0	0	0	0	0	0	0	0	0	0	0	0	0	0	0	0	0	0	0.0143457	0	0
ENSG00000225975.5	0.203947	0.419911	0.359936	0.214248	0.468934	0.391297	0.168531	0.32891	0.523263	0.364508	0.146702	0.195548	0.542098	0.297345	0.625083	0.368898	0.393501	0.620452	0.666724	0.410906	0.499703	0.508574	0.527265	0.285304	0.275783	0.738054	0.36708	0.27315	0.58182	0.5404	0.423122	0.322796	0.549695	0.433919	0.413205	0.511019	0.542606	0.489047	0.814872	0.336463	0.446254	0.357203	0.146562	0.759798	0.302757	0.127641	0.362199	0.363962	0.601165
ENSG00000196196.2	59.6567	13.9784	47.1308	51.3294	6.24388	2.87705	24.0913	9.35231	24.4457	36.3207	48.1705	75.3958	73.2319	35.7832	5.36291	56.1582	21.9094	62.819	28.564	18.1653	42.7494	52.5733	45.1474	63.5142	27.4546	23.2481	4.43388	54.0483	82.7682	15.1628	30.2907	23.5872	34.1134	44.7018	3.44008	29.3564	31.9493	31.6797	52.9009	4.03047	0.0890943	2.56735	4.88657	0.455079	3.58138	4.33219	5.67983	1.04637	7.89014
ENSG00000136938.8	69.6196	91.3439	75.8593	87.0484	63.9932	58.399	72.4418	79.375	54.2363	81.2395	78.7306	56.8643	77.8485	77.201	69.5964	74.4209	75.8605	74.6786	92.6521	83.3394	67.3173	78.6971	78.4253	81.8665	86.2147	85.9923	83.6133	72.4183	62.8155	72.5441	84.7016	84.9489	71.9795	84.2998	110.236	65.4659	97.8221	124.127	91.7438	64.0918	80.339	168.657	166.261	127.439	72.4693	168.13	179.011	137.018	214.764
ENSG00000267724.1	0.0411121	0.142563	0.0200156	0.019195	0.038781	0.0435193	0.010066	0.0651393	0.129822	0.00890647	0.0350489	0.0490547	0.052983	0.0737717	0.0635705	0.0247878	0.0423055	0.0764331	0.0105412	0.0841462	0.0783466	0.0708778	0.0226746	0.0322876	0.0858278	0.14427	0.0328875	0.0533936	0.0152566	0.0893827	0	0.0473236	0.0381278	0.141981	0.0444239	0.0119435	0	0.0606666	0.0365031	0	0.0399809	0.0822925	0.0393924	0	0.0813741	0	0.00885005	0.0684771	0.042151
ENSG00000155100.9	1.49908	2.89006	1.36378	2.01288	1.69793	0.957518	1.64499	1.81793	2.48781	2.40369	1.49255	1.23847	1.86142	2.02892	1.33907	1.5262	1.75203	1.65704	2.87292	1.93725	1.51924	1.41214	3.58478	2.33314	1.78595	2.12151	1.75501	1.49571	1.17758	2.11134	1.44713	2.87176	1.17208	1.94343	2.18738	3.84637	2.35285	2.38434	2.31876	0.513479	12.1309	6.11812	4.21476	3.40613	3.7252	2.39841	3.06684	3.05669	6.97057
ENSG00000266385.1	0	0.0455625	0.0511752	0	0.0743655	0	0	0	0.0829812	0	0	0	0	0	0	0.0316882	0.0324496	0	0	0.0403391	0.0858487	0	0.0434803	0	0.0299238	0.0345811	0.0315321	0	0	0	0	0	0.0365564	0	0.042593	0	0.0430244	0.0775551	0.0466649	0.69365	0	0	0.0503585	0	0	0	0.0678824	0	0
ENSG00000229954.1	0	0	0	0	0	0.0162487	0	0	0	0	0	0	0	0	0	0	0	0	0	0.0471263	0	0	0	0	0	0.0201998	0.0184188	0	0.017089	0	0	0	0	0	0	0	0	0	0	0	0.0447828	0	0	0	0	0	0	0	0
ENSG00000234072.1	0.680221	1.37841	0.674757	1.04805	0.493271	0.711048	0.774448	1.54159	1.26194	0.508399	0.614334	0.656556	1.0273	0.915444	0.738143	0.861266	1.27569	1.26319	0.909107	1.36396	1.04166	1.09942	0.597918	1.0918	0.837516	1.20843	0.99986	0.824071	0.965536	0.928924	0.866901	0.743844	0.857554	1.76186	1.0474	0.941123	0.800465	1.50564	0.875746	1.34664	1.95971	4.73146	2.07751	1.30931	1.67876	0.567627	5.72719	1.09253	3.3345
ENSG00000248180.1	0.189522	0.101107	0.113563	0.12252	0.082512	0.216051	0.192752	0.158392	0.207161	0.492693	0.205071	0.104371	0	0.0784798	0.135255	0.193378	0.0540065	0.147838	0.0224278	0.111895	0.0238133	0.258518	0.0723652	0.154567	0.166009	0.172662	0.157439	0.184604	0.0649209	0.0237718	0.230444	0.201375	0.182525	0.0215774	0.0708885	0.0508228	0.19095	0.0645383	0.103554	1.02618	0.0425324	0.350177	0.279376	0.144832	0.129851	0.875915	0.207127	0.187322	0.0896821
ENSG00000223136.1	0	0	0	0	0	0	0	0	0	0	0	0	0	0	0	0	0	0	0	0	0	0	0	0	0	0	0	0	0	0	0	0	0	0	0	0	0	0	0	0	0	0	0	0	0	0	0	0	0
ENSG00000263460.1	0	0	0	0	0	0	0	0	0	0	0	0	0	0	0	0	0	0	0	0	0	0.0491639	0	0	0	0	0	0	0	0	0	0	0	0	0	0	0	0	0	0	0	0	0	0	0	0	0	0	0
ENSG00000120437.8	16.0005	9.40145	11.703	9.11209	3.41842	3.99681	13.7654	14.0315	12.1573	14.8375	14.3081	17.6101	10.2472	9.76017	6.35932	8.20683	7.32486	12.0683	9.72254	10.209	11.3208	10.4061	22.3876	13.0656	9.73248	8.29	7.8101	9.57729	16.2167	11.8347	15.2915	9.43814	10.6129	8.54986	9.47236	18.8853	5.93322	7.02055	7.09436	4.36424	15.5832	11.1712	12.3374	13.9784	10.9997	33.6757	5.40842	4.73538	8.09171
ENSG00000050820.15	15.5141	22.4348	15.3709	13.1851	6.57476	16.5998	17.0725	17.7982	16.1552	17.1458	16.2112	19.9063	14.0573	12.938	15.189	19.9714	20.4278	15.5401	11.9796	14.3385	13.9563	15.7204	7.07899	18.0452	13.2964	13.2257	15.3556	14.6773	14.8329	13.6408	15.7217	8.82351	16.9032	18.8777	10.193	10.4107	9.85636	13.303	10.9317	24.7949	12.8601	9.64266	14.8348	12.2943	10.3891	11.2738	13.181	18.9968	10.7402
ENSG00000215478.7	0.00929854	0	0.00905408	0.0260486	0.0263139	0.00984298	0	0.0378846	0.0734064	0	0	0.00950997	0	0.0166853	0	0.0112128	0	0.0188588	0.0286098	0.0285477	0	0	0.184624	0	0.0211768	0.0122364	0	0	0	0.0151621	0	0.0214069	0	0.1101	0	0.0162079	0.121792	0.0548851	0.0825609	0	0.217025	0	0	0.0923771	0.0828216	0.0310376	0.01201	1.47356	0
ENSG00000150637.7	0.252079	0.197324	0.209204	0.172817	0.0752488	0.108087	0.553136	0.117004	0.268694	0.145166	0.330515	0.121835	0.275519	0.208035	0.128283	0.126976	0.158922	0.156396	0.251988	0.208989	0.260605	0.215329	0.348454	0.288187	0.180464	0.141367	0.119969	0.155404	0.129069	0.166496	0.208478	0.193443	0.11837	0.214097	0.210323	0.226183	0.202004	0.258972	0.15299	0.102944	0.148948	0.0170321	0.244592	0.147933	0.123157	0.113609	0.0192329	0.470738	0.0185386
ENSG00000201649.1	0	0	0	0	0	0	0	0	0	0	0	0	0	0	0.202374	0	0	0	0	0	0	0	0	0	0	0	0	0.297459	0	0	0	0	0	0.225995	0	0	0	0	0	0	0	0	0	0	0	0	0	0	0
ENSG00000255532.1	0	0	0	0	0	0	0	0	0	0	0	0	0	0	0	0.0136018	0	0	0	0	0	0	0	0	0	0	0	0	0	0	0	0	0	0	0	0	0	0	0	0	0.0329081	0.0451564	0	0	0	0	0	0.0161038	0
ENSG00000278757.1	0	0	0	0	0	0	0	0	0	0	0	0	0	0	0	0	0	0	0	0	0	0	0	0	0	0	0	0	0	0	0	0	0	0	0	0	0	0	0	0	0	0	0	0	0	0	0	0	0
ENSG00000258631.2	0	0	0	0	0	0	0	0	0	0	0	0	0.0613594	0	0	0	0	0	0	0	0	0.0469047	0	0	0	0	0	0	0.0353371	0	0	0	0	0	0	0	0	0.0468385	0	0	0	0	0	0	0	0	0	0	0
ENSG00000277358.1	0.112447	0.194965	0.328474	0.630012	0	0.119031	0.495577	0.305426	0.177541	1.46163	0.287591	0.345013	0.217374	0	0	0.135596	0.138854	0.342091	0.345979	0.172614	0.734705	0.664665	0.37211	0.529868	0.256092	0.147975	0	0.438118	0.250373	0.550068	0.355491	0	0.312855	0	0.182259	0.196003	0.368209	0.165932	0.399364	0	0.32806	0.900327	1.29292	0	0	0.375338	0.43571	0.321077	0.230578
ENSG00000259495.2	0.0660169	0.163022	0.0623334	0.0784582	0.390626	0.103765	0.0764108	0.127693	0.101074	0.0624079	0.0255822	0.06138	0.0116017	0.154358	0.0609829	0.084432	0.0716388	0.0872329	0.132337	0.128978	0.0620867	0.0916424	0.284664	0.0565601	0.125291	0.18428	0.120023	0.0662524	0.0913132	0.342512	0.060082	0.271726	0.0194806	0.153967	0.23346	0.0662532	0.311157	0.138746	0.113679	0	0.0700369	0.0240261	0.00383366	0.0596228	0.00593949	0	0	0.0114243	0.0061532
ENSG00000254689.1	0	0	0	0	0	0.0329507	0	0	0	0	0	0	0.0601743	0.0558565	0	0.112609	0	0	0	0	0.050846	0	0.0515045	0	0.0354462	0.122889	0	0	0.0346546	0.0507573	0	0.0716624	0	0.046072	0	0	0	0	0	0	0.18163	0.124616	0	0	0	0	0	0	0.191489
ENSG00000257322.4	0.197047	0.0788417	0.118072	0.0212308	0	0.016045	0.133604	0.0308777	0.155557	0.0394044	0.0581493	0.279039	0.322313	0.0271987	0.190849	0.146223	0.159094	0.130652	0.116592	0.0698031	0.21045	0.0783951	0.0626988	0.0892802	0.103561	0.0797859	0.172784	0.162406	0.0674987	0.0247157	0.0479189	0.087238	0.295202	0.201908	0.0122839	0.0528408	0.198533	0.167752	0.174957	0.0666832	0.154775	0	0	0	0.292515	0.126485	0.342604	0.0324599	0.411824
ENSG00000240975.1	0.112666	0	0.0548519	0.315617	0.0398541	0.268341	0.0413783	0.15301	0.489186	0.21967	0.108056	0.0576138	0.108898	0.25271	0.0746623	0.0339648	0.0695618	0.142815	0.0433313	0	0.184033	0.3746	0.0932082	0.033181	0.128295	0.0741311	0.168988	0.164613	0	0	0.0445227	0.129688	0.195914	0.0416884	0.136959	0.0490958	0.138346	0.166254	0.150052	0.495657	0.657395	0.225519	0.161929	0.279822	0.167251	0.5641	0.109139	0.0402125	0.144391
ENSG00000117318.8	59.7745	48.8594	68.8533	43.078	20.2964	42.1516	72.1948	73.2419	67.3447	75.3885	51.7882	75.2262	73.0133	78.942	48.679	67.0863	63.4352	83.0614	76.3848	34.1133	31.6583	65.9406	74.5544	97.7272	69.4636	87.5088	63.5498	77.6521	69.2783	42.2383	79.9523	56.0853	120.334	100.215	30.027	147.457	63.398	73.9593	77.8074	20.3841	53.6946	34.9008	18.3772	16.9209	62.3121	27.9141	18.3602	28.6152	11.5949
ENSG00000275135.1	0	0	0	0	0	0	0	0	0	0	0	0	0	0	0	0	0	0	0	0	0	0	0	0	0	0	0	0	0	0	0	0	0	0	0	0	0	0	0	0	0	0	0	0	0	0	0	0	0
ENSG00000102038.14	2.60657	3.32611	1.85174	2.42157	15.3737	3.36804	2.32	3.48576	1.99474	3.09856	1.27972	1.59815	1.54249	5.49457	2.35747	2.91866	1.62987	1.55089	3.14557	4.52693	1.91161	1.87677	5.58357	1.77031	2.03304	4.64641	2.85641	1.61598	1.87289	9.69861	1.28231	9.29969	1.06839	2.24881	8.6167	2.12683	8.32837	2.35492	4.07964	0.321785	1.68775	2.1562	2.49117	1.18907	2.18149	0.565975	0.50242	2.11224	1.78958
ENSG00000237370.1	0	0	0	0	0	0	0	0	0.0660976	0	0	0	0	0	0	0	0	0	0	0	0	0	0.0346336	0	0	0	0	0	0	0	0	0	0	0	0	0	0	0	0	0	0	0	0	0	0.186438	0	0.0540708	0	0
ENSG00000179938.12	0	0	0	0	0	0	0	0.00724797	0	0.00693708	0	0	0	0	0	0	0	0.0162361	0	0	0	0	0	0	0	0.00702309	0	0	0	0	0.00843605	0.0122865	0	0	0	0	0	0	0	0	0	0	0	0	0	0	0	0	0
ENSG00000186642.14	2.15303	2.54236	1.8978	1.00147	13.6232	2.47152	1.26399	3.05567	1.92611	2.48092	0.841991	1.101	1.28064	4.26933	2.4226	2.82033	1.08989	1.49311	2.56341	3.23993	1.01943	1.79375	2.22233	1.30148	1.31325	3.26651	3.09241	1.31614	1.74937	5.88194	0.766222	7.72793	0.87943	2.29283	6.11845	1.24978	4.94036	1.70777	3.38934	0.621987	0.430151	0.380025	0.584444	0.220717	0.287834	0.343825	0.234781	0.56517	0.182228
ENSG00000197748.11	0.0181725	0.0630163	0.0294913	0.0339385	0.0342843	0.0619844	0.041528	0.0438753	0.0605726	0.0262458	0.0206566	0.024781	0.0507428	0.0507249	0.0615517	0.0243484	0.0398935	0.0634753	0.0497008	0.0557919	0.0230874	0.0328216	0.0233864	0.0404371	0.0229927	0.0584567	0.0436112	0.0177009	0.0247271	0.0526791	0.031917	0.0371879	0.0224712	0.0896556	0.0360001	0.0211172	0.0562	0.0327752	0.0501985	0.0355322	0.206179	0.145501	0.0270859	0.100298	0.0179846	0.195454	0.169517	0.149901	0.0931588
ENSG00000258909.1	0	0	0	0	0	0	0	0	0	0	0	0	0	0	0	0	0	0	0	0	0	0	0	0	0	0	0	0	0	0	0	0	0	0	0	0	0	0	0	0	0	0	0	0	0	0	0	0	0
ENSG00000261409.1	0	0	0	0	0.00821652	0.00307347	0	0	0	0	0	0	0	0	0	0.00350118	0	0	0.0044667	0	0.00474264	0	0	0	0	0	0.00348393	0.00282812	0	0	0	0	0	0	0.00470603	0	0	0	0	0	0	0	0	0	0	0	0	0	0
ENSG00000103496.13	11.9233	11.2924	11.835	10.6721	9.25079	11.0174	12.8653	10.7099	10.8224	11.8919	13.1412	10.3791	9.52357	10.6146	10.4991	11.637	12.1845	10.9296	11.0757	9.93778	9.6276	11.4011	9.49333	10.8865	10.827	12.4793	11.7589	10.5641	11.5633	10.3764	12.7466	10.9569	11.772	11.4455	12.4533	7.86803	10.5818	10.2459	9.61383	15.2106	12.1937	12.9442	13.9671	12.4743	12.9159	12.2531	18.538	12.5486	15.598
ENSG00000224595.1	0	0	0	0	0.105798	0	0	0.0338488	0	0	0	0	0	0	0	0	0	0	0.038343	0	0	0	0.164956	0	0	0	0	0	0	0.0406407	0	0	0	0	0	0	0	0	0	0	0	0	0	0	0	0	0	0	0
ENSG00000265598.1	0	0	0	0	0	0	0	0	0.282751	0.232778	0	0.915775	0.692376	0	0.237352	0.431899	0.884552	0.363207	0	0	0	0	0	0.210966	0.203925	0	0.429771	0	0	0.292011	0.283076	0.41228	0	0	0	0	0	0.528524	0.318012	0	0	0	0	0	0	0	0	0.255672	0
ENSG00000135404.10	299.447	220.891	274.403	267.613	214.767	190.53	293.926	247.518	234.786	404.569	280.168	349.816	368.274	285.559	233.401	265.833	241.607	232.593	322.928	250.766	289.136	231.255	442.63	304.064	255.071	206.112	231.127	283.536	292.137	221.329	304.001	316.888	326.897	244.564	301.531	350.677	265.619	271.878	310.497	177.56	185.625	118.568	158.626	295.496	251.108	213.994	264.56	256.135	287.171
ENSG00000233007.1	0	0	0	0	0	0.0136368	0	0	0	0	0.00823696	0	0	0	0	0	0	0	0	0	0	0	0	0	0	0	0.00772901	0	0	0	0	0	0	0	0	0	0	0	0	0	0	0	0	0.0639913	0	0	0	0	0
ENSG00000234121.1	0	0	0	0	0	0.105897	0	0	0	0	0	0	0	0	0	0	0	0	0	0	0	0	0	0	0	0	0	0	0	0	0	0	0	0	0	0	0	0	0	0	0	0	0	0	0	0	0	0	0
ENSG00000243943.8	2.21972	2.43041	3.0317	2.661	5.90825	1.85392	2.38875	3.30125	3.45781	2.5723	1.70819	1.83167	3.28997	4.03043	2.60974	2.11987	2.84281	2.8898	4.27234	3.63525	1.85869	3.06082	4.40948	2.60714	2.77552	3.21618	3.55792	2.20389	2.1444	4.58215	2.7319	4.28254	2.17483	3.36834	4.00409	2.40885	5.05446	4.60421	5.48213	0.78355	1.44338	1.13554	2.99595	3.80095	2.97691	3.39084	3.22057	5.46695	2.01882
ENSG00000236520.2	0	0	0	0	0	0	0	0	0	0	0	0	0	0	0	0.02506	0	0	0	0	0	0	0	0	0	0	0	0	0	0	0	0	0	0	0	0	0	0	0	0	0	0	0	0	0.0617009	0	0	0	0
ENSG00000235776.2	0.923585	1.00476	1.0051	1.06536	1.3837	0.536756	1.27699	1.37728	1.22949	1.67129	0.625268	0.388947	1.61036	0.974874	1.00808	1.37577	1.0063	1.45079	21.9256	0.806177	0.591617	1.12396	1.91769	0.938679	0.763001	1.21539	0.956119	1.00546	0.624995	1.00399	1.14503	0.833825	1.3352	1.23296	1.11539	1.79926	0.948792	7.10835	1.28634	0.956042	0.369836	1.59496	1.04112	0.539732	0.215067	1.75298	27.6004	1.18931	1.50394
ENSG00000163125.14	6.72828	5.63857	7.04925	6.52925	9.32521	6.3789	5.89446	8.4319	6.20929	5.32765	5.96526	5.64865	4.74628	7.30114	7.38174	6.34777	6.38959	7.63776	5.72576	7.51243	5.76222	7.93588	4.42227	7.20451	7.96029	6.33088	8.2726	6.92882	7.43138	8.80826	6.31353	7.21934	6.11748	7.1475	8.12861	3.42314	7.7516	8.25783	7.80906	2.80445	3.97626	9.96871	5.5863	5.97016	4.30278	4.78202	7.04781	5.58856	8.71607
ENSG00000178053.16	0.64217	2.55803	1.69382	1.08165	2.67416	0.907793	0.752321	0.938358	1.25776	1.01962	0.608099	1.43825	3.20561	1.44404	0.926532	0.97041	2.58469	0.560534	3.09505	1.40379	0.650612	1.23724	3.36244	0.895348	0.893237	1.35852	0.96563	1.65482	0.61085	3.18111	0.501114	2.91935	0.514514	1.7385	1.29118	2.97546	2.71498	1.52937	3.26228	0.214567	3.15412	5.45077	2.78836	0.0403778	0.675754	0.176364	8.33624	0.452602	2.74193
ENSG00000171658.7	0.728598	1.43553	0.806185	1.14423	0.171822	0.800472	1.15955	1.5817	2.44889	0.896832	0.995243	1.57501	1.2164	0.812172	0.629146	0.519166	1.53358	1.7016	1.01898	1.73698	3.24579	1.38662	0.694096	1.54756	0.779385	1.91759	1.13256	1.13443	1.26587	0.621024	1.76244	0.648071	1.34374	3.48022	0.6352	1.40469	0.686818	1.66159	0.980175	0	0.144931	0.132582	0.148086	0.219343	0.278593	0.607996	0.570336	0.0945637	0.158457
ENSG00000233632.1	0	0	0	0	0	0	0	0	0	0	0	0	0	0	0	0	0	0	0	0	0	0	0	0	0	0	0	0	0	0	0	0	0	0	0	0	0	0	0	0	0	0	0	0	0	0	0	0	0
ENSG00000242067.1	0.150318	0.130313	0.0975777	0.561461	0.177244	0.0795598	0.147218	0.340242	0.632893	0.390777	0.0961121	0.0256227	0.0484305	0.0449553	0.0996142	0.211474	0.278427	0.279463	0.154167	0.307664	0.327382	0.370215	0.165811	0.147567	0.342341	0.263748	0.18037	0.122015	0.139457	0.122554	0.277209	0.17303	0.278814	0.148321	0.12182	0.131007	0.20509	0.0739385	0.266933	0.220435	0.438547	0.200591	0.432091	0.746675	0.148764	1.25437	0.161792	0.0357676	0.179803
ENSG00000170289.11	0.00866013	0.00500507	0.0337298	0.00808672	0.0163382	0.0427802	0.00424076	0.0156816	0.0136733	0.00750447	0.00369147	0.00885705	0.0111607	0.0310796	0.0191299	0.00696195	0.0106938	0.0146367	0.00888185	0.0177251	0.0235764	0.00426576	0	0.00680128	0.0197229	0.0455851	0.0138553	0.0028118	0.0192825	0.0376564	0.00456302	0.0132914	0.032126	0.0128176	0.00935775	0.0201268	0.0141788	0.00425974	0.0153785	0	0.0336874	0	0.0331915	0	0	0.0192711	0.0969401	0	0.0118386
ENSG00000226149.4	0.0335781	0	0.0163476	0.141096	0	0.0355441	0.0493282	0.0228009	0	0.0436458	0.0214695	0.0171708	0.0324551	0.0301263	0.0222518	0.0202452	0.0207317	0	0.0258283	0.0257722	0.0274239	0.0248096	0.0833372	0	0	0	0.080582	0.0163533	0.018691	0	0.0265384	0	0.0233555	0	0.0544244	0.0877928	0.0274878	0	0	0	0	0.134424	0.0321735	0	0	0.0560401	0.065054	0.0719078	0.15492
ENSG00000260480.1	0	0	0	0	0	0	0	0	0	0	0	0	0	0	0	0	0.0331094	0	0	0	0	0	0	0	0	0	0	0	0	0	0	0	0	0	0	0	0	0	0	0	0	0	0	0	0	0	0	0	0
ENSG00000251632.1	0.108921	0.0333266	0.0124774	0	0.0634603	0.0135645	0.0188249	0.0522085	0	0.0582972	0.0409665	0.0262112	0.0247714	0.0459879	0	0.0231783	0	0.0584757	0.0295702	0.029506	0.0627939	0.00946796	0.053006	0.037739	0.0218877	0.00843143	0.0230641	0.0499268	0.014266	0.0313422	0.0607664	0.0442509	0.0445652	0	0.0207697	0.201024	0.0209801	0	0	0	0.037385	0.0512995	0.0245564	0.0636521	0.0951131	0.0213863	0.00827542	0.0274418	0.0525523
ENSG00000100401.18	13.5238	16.6996	13.097	9.79422	10.7076	9.2136	16.7753	15.6664	11.5542	18.4002	16.8188	8.97124	10.7435	14.1778	10.454	12.4059	15.1523	11.9951	10.6946	17.6788	8.44451	13.6597	10.2234	16.1424	14.1304	18.7604	11.4563	13.7858	13.2955	16.09	13.7026	12.701	10.8555	13.1073	19.2469	12.4247	12.5142	16.6903	11.0155	58.4223	40.658	25.6694	48.6515	37.7516	19.5687	41.8367	24.3128	31.6489	25.3952
ENSG00000170577.7	0.0328928	0.307965	0.0384337	0.0552867	0.7819	0.027855	0.0386572	0.0536054	0	0.0598571	0.00841253	0.0269126	0.0508685	0.165264	0.0610334	0.0634626	0.00812343	0.0133423	0.0404819	0.100985	0.118203	0.0194426	0.0653092	0.00774976	0.0524379	0.138513	0.031575	0.0512627	0.329573	0.0858155	0.0207974	0	0.0274546	0.0486838	0.0959647	0.0114668	0.107707	0.0485379	0.0350463	0.636711	0.153541	2.10689	0.138674	0	0.0195316	0.0219586	0.263402	0.319329	1.67946
ENSG00000228040.1	0.0929854	0	0.0905408	0.520971	0.263139	0.19686	0	0.378846	0.293626	0.362596	0	0.0950997	0	0	0.616203	0.112128	0.114822	0.282883	0	0.285477	0.151886	0	0.153853	0.21908	0.317653	0.122364	0.22315	0.362289	0.414079	0	0.440946	0	0.776121	0	0.301428	0.810395	0	0.137213	0.165122	0	0.271281	0	0.356383	0	0	0	0.720598	0.531011	0.19067
ENSG00000275672.1	0	0.0176619	0	0.0285363	0.0432406	0.323491	0.0149647	0	0	0.0397226	0	0	0	0.0365578	0.0135011	0	0.0125788	0.02066	0.0313422	0	0	0.015053	0.0674189	0	0.0115997	0.0402151	0	0.0198445	0	0.0166102	0.016102	0.0234513	0.0141707	0	0.0495323	0.0355117	0	0	0.0361784	0	0.0297189	0	0.039042	0	0.0302438	0	0.0920989	0	0.010444
ENSG00000138794.8	30.9376	27.7523	25.2756	34.3825	8.70432	34.5745	25.1374	33.0631	27.2995	28.1709	29.1849	26.8842	45.576	27.9984	30.7233	29.6363	26.9558	36.7861	42.116	24.4332	25.8771	29.5772	29.1645	33.1475	36.2664	26.6634	30.8878	33.9016	33.1958	15.6306	36.4412	24.3886	34.0958	28.6629	20.0506	49.2934	26.9519	29.1388	35.3971	14.7141	35.1757	15.6908	27.569	22.3246	33.248	35.5103	41.6078	12.1933	23.8431
ENSG00000106948.15	5.825	5.65833	9.54238	4.70717	2.30205	3.36475	10.879	6.19562	6.68656	5.92987	6.43401	4.79311	5.59449	5.84372	6.52518	5.31472	8.64941	6.67849	5.72784	6.90007	5.01779	10.745	3.3938	7.25375	6.20299	7.73742	7.36225	6.45621	4.81684	4.22142	10.992	3.98493	6.0151	7.20377	6.40956	3.05291	5.68141	11.4749	8.71593	5.75492	2.11579	5.24234	5.62985	4.75785	3.62787	3.39355	8.257	6.06964	2.51262
ENSG00000199801.1	0	0	0	0	0	0	0	0	0	0	0	0	0	0	0	0	0	0	0	0	0	0	0	0	0	0	0	0	0.148157	0.216999	0	0	0	0	0	0	0	0	0	0	0	0	0	0	0	0	0	0	0
ENSG00000229906.1	0	0	0	0	0	0	0	0	0	0	0	0	0	0	0	0	0	0	0	0	0	0	0	0	0	0	0	0	0	0	0	0	0	0	0	0	0	0	0	0	0	0	0	0	0	0	0	0	0
ENSG00000275468.1	0.0312287	0.0541453	0.0760192	0	0.044187	0.0330571	0.0458769	0.0636168	0.197225	0.040592	0.0599019	0.0638775	0.090553	0.196129	0	0.0376575	0.115687	0.126673	0.0240211	0.215721	0.255051	0.0461474	0.103342	0.0367884	0.0355607	0.184929	0.0749439	0	0.0173833	0.101842	0.0740447	0.0359469	0.0868854	0.115552	0.0759247	0	0.0511291	0.184329	0.110911	0	0.0455541	1.50022	0.209457	0.465366	0	0.156357	0.443684	0.178338	0.208116
ENSG00000136830.10	77.1883	111.36	92.3927	65.716	35.0683	61.8016	87.3568	80.9406	72.1075	104.662	76.0899	77.5782	64.4482	69.9621	83.3771	80.3629	98.7085	91.7422	67.993	71.4772	85.0208	83.6441	47.1052	83.6212	83.5175	82.2685	81.0424	93.7374	91.7137	70.9178	70.8482	53.9769	90.1326	98.6745	74.2367	65.2673	49.9206	67.3647	62.9423	142.934	40.2628	58.9367	93.9687	80.4753	43.0021	64.6209	109.576	102.227	60.3855
ENSG00000272319.1	0.237799	0.137434	0.385912	0.444106	0.224315	0.0839073	0.116447	0.538251	0.125152	0.206065	0.304092	0.0810686	0.153231	0.426707	0.210115	0	0.195761	0.40191	0	0.243357	0.129477	0.117134	0	0.373513	0.45131	0.312931	0.190226	0.540465	0	0	0.250592	0.182485	0.330806	0.23464	0.128477	0.138166	0	0.350905	0.14076	0	0	0	0.455703	0	0.47068	0	0.20476	0.226333	0.162539
ENSG00000067057.15	25.589	19.7366	32.0076	25.1915	18.7805	26.3569	28.2809	20.4088	22.003	41.4373	31.6218	25.8671	19.7669	16.6046	27.3316	28.5129	23.8977	21.4687	18.8963	22.3132	32.6849	31.3199	26.0757	31.3567	19.9745	21.5084	20.9869	19.9435	26.6045	24.8072	25.2524	23.6028	24.8484	24.9235	26.6034	13.0657	18.1559	22.5914	17.9131	144.575	26.218	29.1316	49.5545	44.1324	14.0351	70.9159	54.378	41.3118	24.9225
ENSG00000226292.1	0.0178422	0	0.0347463	0	0	0	0	0.0484625	0.0845122	0.0463837	0	0.0182479	0	0	0.0236476	0	0.0220322	0.0361867	0	0.0273889	0	0.0527318	0	0.0210187	0	0.0234794	0.149865	0.0347584	0.0198635	0	0.0282032	0	0.0248206	0.0264078	0	0.0622001	0.0292121	0.0263287	0.0316839	0	0	0	0.0341917	0	0.0529732	0.0595555	0.0460899	0	0
ENSG00000252445.1	0	0	0	0	0	0	0	0	0	0	0	0	0	0	0	0	0	0	0	0	0	0	0	0	0	0	0	0	0	0	0	0	0	0	0	0	0	0	0	0	0	0	0	0	0	0	0	0	0.141641
ENSG00000221430.1	0	0	0	0	0	0	0	0	0	0	0	0	0	0	0	0	0	0	0	0	0	0	0	0	0	0	0	0	0	0	0	0	0	0	0	0	0	0	0	0	0	0	0	0	0	0	0	0	0
ENSG00000261166.1	0	0	0	0	0	0	0	0	0	0	0	0	0	0	0	0	0	0	0	0.0154205	0	0	0	0	0	0	0	0	0	0	0	0	0	0	0	0	0	0	0	0	0	0	0	0	0	0	0	0	0
ENSG00000154217.13	1.59732	1.83667	2.05751	1.39801	0.958125	0.818909	2.46102	1.51674	1.44992	3.40735	1.46139	1.2257	1.68556	2.12388	1.45562	1.47649	1.70898	1.25107	1.49266	1.98778	0.906072	2.07528	2.05049	1.63692	1.58652	1.70649	1.58497	1.4113	1.15454	3.20958	2.11726	1.80235	1.30071	1.4141	2.00263	1.87555	2.35399	3.12359	2.48728	1.81188	6.33795	3.36439	3.55873	2.93045	3.70139	7.17703	0.479231	4.34106	1.50834
ENSG00000201573.1	0	0.246573	0	0	0.201224	0	0	0	0	0	0.181859	0	0	0.255188	0	0	0.175609	0	0	0.218306	0	0	0	0.167532	0	0	0	0	0	0	0	0	0	0	0	0	0	0	0	0	0.4149	0.569324	0	0	0	0	0.183682	0	0
ENSG00000167632.13	6.75409	8.74337	6.86936	4.9126	5.71783	6.97692	7.94645	7.50435	4.75177	6.39236	6.6653	5.57335	4.62646	6.65835	7.23098	6.71685	6.30025	6.69237	5.48686	6.58359	5.63902	6.53173	3.94236	7.04337	7.25931	6.4549	6.71933	6.28175	7.07597	5.41161	6.6588	5.93879	5.74526	7.03426	6.35757	4.10884	6.02319	6.70378	4.99459	6.22412	15.1817	13.6508	7.74801	10.0575	4.77896	6.56751	7.26279	5.48805	7.5306
ENSG00000198445.4	0.0140832	0	0	0	0	0	0	0	0	0	0	0	0	0	0	0	0	0	0	0	0	0	0	0	0	0	0	0	0	0	0	0	0	0	0	0	0	0	0	0	0	0	0	0	0	0	0	0	0
ENSG00000266824.1	0.155975	0	0.06075	0	0.088279	0.132086	0.0458275	0.0423656	0.0985067	0.0810967	0.0398917	0	0.0603037	0	0.165381	0.0752339	0.0770416	0.0316342	0	0.0957728	0.152866	0.184391	0	0	0.106567	0.0821022	0.149727	0.121542	0.0694583	0.0508665	0.19724	0	0	0	0.151686	0	0.102148	0.0460327	0	0	0.0910103	0	0.0597804	0.30991	0	0.104126	0	0.0445364	0
ENSG00000113013.11	56.3161	68.162	52.1124	56.6215	29.9557	40.1442	49.3162	56.6867	49.4741	64.0101	59.725	34.8078	41.1382	55.5372	48.2277	46.1173	58.1816	58.7962	46.2283	54.911	42.7554	57.2229	46.0219	59.5085	65.7206	49.2708	57.3535	58.1677	59.5486	50.2979	52.0793	49.3927	47.8846	54.6477	45.548	64.6823	49.4485	64.7157	55.0584	42.3917	92.0507	60.1001	116.832	91.8156	53.8182	118.392	132.123	74.6778	111.008
ENSG00000257392.1	0	0	0	0	0	0	0	0	0	0	0	0	0	0	0	0	0	0.0213807	0	0	0	0	0	0	0	0	0	0	0	0	0	0	0.0293301	0	0	0	0	0	0	0	0	0	0	0	0	0	0	0	0
ENSG00000277716.1	0	0	0	0	0	0	0	0	0	0	0	0	0	0	0	0	0	0	0	0	0	0	0	0	0	0	0	0	0	0	0	0	0	0	0	0	0	0	0	0	0	0	0	0	0	0	0	0	0
ENSG00000266287.1	0	0	0	0	0	0	0	0	0	0	0	0	0	0	0	0	0	0	0	0	0	0	0	0	0	0	0	0	0	0	0	0	0	0	0	0	0	0	0	0	0	0	0	0	0	0	0	0	0
ENSG00000171617.12	6.56695	8.25613	7.28401	11.5983	2.19684	7.62772	8.03938	8.26606	12.9488	8.69686	5.18997	3.4493	5.34689	6.00741	5.2117	7.31865	9.92844	6.49365	5.27606	9.39646	6.64151	6.59018	4.51506	7.35978	7.81063	8.1269	7.55595	6.18669	5.75886	5.82238	6.14524	5.19334	5.21185	11.0206	6.16882	4.16514	6.38535	8.27999	8.62738	18.5412	41.4312	47.0972	30.4552	19.6064	21.7321	7.00078	54.3644	46.7995	46.2011
ENSG00000250697.1	0.0148169	0	0	0.0415074	0	0	0.0217669	0.0201226	0.0701822	0.0385189	0	0.0303076	0	0	0	0.0357342	0.109778	0.0601017	0.0911773	0	0.048405	0.0218953	0.0490319	0.0349096	0.0168723	0.0194982	0.0177791	0	0.0494864	0.0724808	0	0	0.020612	0.0877203	0.072047	0	0.0485178	0.174915	0.0263115	0	0.17291	0	0	0	0.131973	0	0.133962	0.0211537	0
ENSG00000126457.19	15.1258	18.8629	15.5822	11.7179	14.9315	11.0104	18.1329	16.6563	17.5018	30.4054	16.403	9.98214	20.2241	16.7051	13.8098	18.0098	17.703	14.3357	24.1582	17.3875	10.5873	17.9985	32.3635	18.6168	14.5617	18.7743	14.1576	15.0308	13.2129	16.1911	20.0845	20.0675	17.2633	18.1211	18.8444	32.1642	16.4355	22.5969	19.4428	124.571	60.1707	35.6587	41.8823	54.6266	49.5058	65.1673	32.752	33.4823	25.7164
ENSG00000226960.1	0.0246277	0	0	0	0	0	0	0	0	0	0	0	0	0	0	0	0	0	0	0	0	0	0	0	0	0	0	0	0	0	0	0	0	0	0	0	0	0	0	0	0	0	0.047195	0	0	0	0	0	0
ENSG00000278142.1	0	0	0	0	0	0	0	0	0	0	0	0	0	0	0	0	0	0	0	0	0	0	0	0	0	0	0	0	0	0	0	0	0	0	0	0	0	0	0	0	0	0	0	0	0	0	0	0	0
ENSG00000222123.1	0	0	0	0	0	0.135885	0	0	0	0	0	0	0	0	0	0	0	0	0	0	0	0	0	0	0	0	0	0	0	0	0	0	0	0	0	0	0	0	0	0	0	0	0.245999	0	0	0	0	0	0
ENSG00000265155.1	0	0	0	0	0	0	0	0	0	0	0	0	0	0	0	0	0	0	0	0	0	0	0	0	0	0	0	0	0	0	0	0	0	0	0	0	0	0	0	0	0	0	0	0	0	0	0	0	0
ENSG00000280458.1	0	0	0	0	0	0	0	0	0	0	0	0	0	0	0	0	0	0	0	0	0	0	0	0	0	0	0	0	0	0	0	0	0	0	0	0	0	0	0	0	0	0	0	0	0	0	0	0	0
ENSG00000279274.1	0	0	0	0	0	0	0	0	0	0	0	0	0	0	0	0	0	0	0	0	0	0	0	0	0	0	0.0428712	0.0348012	0	0	0	0	0	0	0	0	0	0	0	0	0	0	0.0684677	0	0	0	0	0	0
ENSG00000224681.1	0	0	0	0	0	0	0	0	0	0	0	0	0	0	0	0	0	0	0	0	0	0	0	0	0	0	0	0	0	0	0	0	0	0	0	0	0	0	0	0	0	0	0	0	0	0	0	0	0
ENSG00000221741.1	0	0	0	0	0	0	0	0	0	0	0	0	0	0	0	0	0	0	0	0	0	0	0	0	0	0	0	0	0	0	0	0	0	0	0	0	0	0	0	0	0	0	0	0	0	0	0	0	0
ENSG00000213301.2	0	0	0	0	0	0	0	0	0	0	0	0.0245622	0	0	0	0	0	0	0	0	0	0	0	0	0.0273476	0	0	0	0	0	0	0	0	0	0	0	0	0	0	0	0	0	0	0	0	0	0	0	0
ENSG00000069667.14	0.451176	0.61843	0.552873	0.531794	1.30569	0.465878	0.810373	0.462441	0.686815	0.475801	0.387539	0.229847	0.432796	0.882913	0.592336	0.423953	0.378426	0.466159	0.582773	1.0062	0.504754	0.622685	0.677496	0.431217	0.53315	1.02053	0.703788	0.44693	0.507975	0.939731	0.663385	0.983811	0.265266	0.456102	0.862359	0.436244	1.05089	0.707226	0.680255	0.127332	0.270708	0.327161	0.370312	0.236798	0.361421	0.164805	0.0780648	0.37068	0.111717
ENSG00000167286.8	10.243	5.33331	17.0739	4.11169	1.39189	6.46267	35.3252	3.52013	5.44835	10.2292	18.2102	5.60525	13.6433	7.17272	7.53293	6.9478	5.64937	6.65033	16.8148	7.74198	6.24875	10.9369	13.4086	15.8374	7.64555	7.47934	4.79641	8.66921	5.18022	2.49514	23.5215	7.0456	8.62338	5.47716	7.84555	12.302	11.7086	12.4422	7.23692	16.4863	9.74858	1.06266	7.77981	6.36	5.98027	11.1535	0.907535	8.0029	0.944526
ENSG00000237836.4	0.0935853	0.162261	0.243	0.0436943	0.088279	0.264173	0.114569	0.0423656	0.22164	0	0.119675	0.0957133	0.0301519	0.139942	0.372107	0.169276	0.154083	0.205622	0.0719859	0.0239432	0.127388	0.20744	0.0516153	0.0551233	0.28418	0.0615767	0.280737	0.136735	0.329927	0.152599	0.0739651	0.0359083	0.238678	0.230855	0.176967	0.0543749	0.153222	0.0460327	0.166187	0	0.0455051	0.124884	0.0597804	0.30991	0.0926177	0.052063	0.443206	0.133609	0.303842
ENSG00000127530.2	0	0	0	0	0	0	0	0	0	0	0	0	0	0	0	0	0	0	0	0	0	0	0	0	0	0	0.0326561	0	0	0	0	0	0	0	0	0	0	0	0	0	0	0.0544757	0.0521536	0	0	0	0.0351511	0	0
ENSG00000267338.1	0	0	0	0	0	0	0	0	0	0	0	0	0	0	0	0	0	0	0	0	0	0	0	0	0	0	0	0	0	0	0	0	0	0	0	0	0	0	0	0	0	0	0	0	0	0	0	0	0
ENSG00000198739.9	0.00623902	0	0	0	0.0485534	0.0165108	0.00916551	0	0.00492533	0.00810967	0.00398917	0.00638088	0.00603037	0	0	0.00752339	0.00770416	0.00949025	0.00959812	0.00957728	0.0101911	0.0230489	0.0516153	0.00367489	0.00355225	0.00821022	0.0112295	0.00607711	0.00694583	0.0203466	0	0.021545	0.0043396	0.0046171	0.025281	0.00543749	0.0459667	0.0322229	0.0166187	0	0	0	0.00597804	0	0	0	0	0	0.00319834
ENSG00000237842.2	0.0473733	0.0164275	0.00922558	0	0.0670309	0	0.0835133	0.0900718	0.119675	0.0369464	0.0484641	0	0.0732625	0.0340028	0.025115	0.0228503	0.0584983	0.0576482	0.0145759	0.0145442	0.0154763	0.0420029	0.0156768	0.0111615	0.043156	0	0.0227377	0.0369152	0.0105481	0	0.0599064	0.065437	0.0395411	0.0560928	0.0460706	0.0165149	0.0155124	0.0139812	0.0336499	0.16673	0.0276419	0.0379302	0.0907834	0.0941269	0.0843904	0.284629	0.0489498	0.0676337	0.0485705
ENSG00000067208.13	2.22599	2.52842	1.89099	3.01478	2.2246	2.6272	2.14231	2.74219	2.64838	2.02311	1.92758	1.82128	2.44294	2.05377	2.06519	2.06073	2.40459	2.47416	2.39443	2.55335	2.3448	2.30776	1.69945	2.13087	2.23339	2.35034	2.34502	2.25529	2.084	2.73512	1.96156	2.53809	1.50685	2.64089	2.74148	1.71699	2.39044	2.94076	3.02534	0.678564	2.38803	1.48756	1.84401	2.49003	2.0139	1.76685	2.16876	2.6625	2.913
ENSG00000065609.13	0.17666	0.223106	0.225106	0.164962	0.70669	0.189312	0.19224	0.159946	0.0275481	0.14458	0.103193	0.191829	0.0674575	0.348307	0.164766	0.165688	0.105033	0.115007	0.197959	0.2444	0.121125	0.132139	0.34643	0.149018	0.0869235	0.662984	0.112531	0.169951	0.0922665	0.31651	0.155137	0.5975	0.042476	0.132349	0.378246	0.0570238	0.521338	0.270341	0.0929508	0	0.0127258	0.0174624	0.00835901	0	0.0194259	0.0145598	0.00281695	0.0186824	0
ENSG00000198704.8	0	0	0	0	0	0	0	0	0	0	0	0	0	0	0	0	0	0	0	0	0	0	0	0	0	0	0	0	0	0	0	0	0	0	0	0.0125294	0	0	0	0	0	0	0	0	0	0	0	0	0
ENSG00000236040.1	0	0	0	0	0	0	0	0	0	0	0	0	0	0	0	0	0	0	0	0	0	0	0	0	0	0	0	0	0	0	0	0	0	0	0	0	0	0	0	0	0	0	0	0	0	0	0	0	0
ENSG00000223571.4	0.0668466	0.0772672	0.173571	0.499364	0.189169	0.212282	0.229138	0.181567	0.175905	0.0579262	0.113976	0.113944	0.172296	0.199917	0.0295323	0.268693	0.220119	0.316342	0.034279	0.136818	0.0727934	0.0987809	0.110604	0.0787476	0.253732	0.146611	0.133684	0.10852	0.0496131	0.109	0.176107	0.102595	0.154986	0.296814	0.216694	0.116518	0.255371	0.0986415	0.118705	0	0.0650073	0.267609	0.0854005	0	0.198466	0.148752	0.460474	0.222682	0.114226
ENSG00000169193.10	2.09618	2.3521	1.92967	2.43814	1.65355	2.14106	1.68077	2.20307	2.23867	1.90143	1.56235	1.93489	3.29386	2.00168	1.78175	2.02019	1.74581	2.19198	3.26248	1.71865	1.72868	1.93825	3.15733	2.13723	2.07056	1.68841	2.13772	1.96218	1.98793	1.69235	1.93122	2.57751	1.83033	1.85061	1.64911	4.27341	2.63586	2.36965	2.5759	0.97072	1.59742	3.1571	1.08842	1.54257	2.6083	1.89583	2.37493	2.24595	1.92292
ENSG00000253643.4	0	0	0	0	0	0	0	0	0	0	0	0	0	0	0	0	0	0	0	0	0	0	0	0	0	0	0	0	0	0	0	0	0	0	0	0	0	0	0	0	0	0	0	0	0	0	0	0	0
ENSG00000213787.3	0.0361288	0	0	0	0	0.0191221	0	0.073599	0	0.0704421	0	0.0184752	0	0	0.0239421	0.0653495	0.0223066	0.0366373	0	0	0	0.0266942	0	0.0212805	0.0411406	0	0.0216759	0	0.0201109	0	0.0571088	0.0831748	0.0251297	0	0	0	0.0295759	0.0266565	0	0	0	0	0.0346175	0	0	0	0.0466639	0	0.0370418
ENSG00000143337.17	5.52922	5.97439	5.00192	4.88559	15.4422	4.38852	4.94458	5.60574	5.41902	6.10851	4.9157	3.8574	4.95206	8.02666	5.45073	5.25757	4.71138	5.08994	7.53835	6.21814	4.11292	4.8266	10.1945	4.53376	4.93734	5.27894	6.45179	4.75385	4.66585	10.5436	4.10174	11.3018	3.79657	4.73156	10.9133	5.89047	9.91475	5.66576	7.23878	0.982292	4.26059	4.8619	4.55347	3.74697	4.88677	3.24302	3.40416	4.49943	3.98914
ENSG00000168843.12	0.0108353	0.00469664	0	0.060707	0.28363	0.0974923	0	0.0036788	0	0.021126	0.00692797	0.00554082	0	0.0972143	0.0287216	0.0163323	0.00334494	0	0.0458398	0.041582	0.0044247	0	0.264438	0.0255286	0	0.010694	0.0130015	0.00527705	0.0060314	0.0397528	0	0.268155	0	0.00400925	0.122935	0.0141649	0.270535	0	0	0	0.00790285	0.0108443	0	0	0.056297	0	0.37786	0	0.0194409
ENSG00000260008.1	0	0	0.00721736	0	0	0	0	0	0	0	0	0	0	0	0	0	0.0183057	0	0.011403	0	0.0121074	0	0.0122642	0	0	0.0097541	0	0	0	0	0	0	0	0.0109706	0	0	0.0121356	0	0.0131625	0	0	0	0.0142043	0	0	0	0	0	0.0303981
ENSG00000274424.1	0	0	0	0	0	0	0	0	0	0	0	0	0	0	0	0	0	0	0	0	0	0	0	0	0	0	0	0	0	0	0	0	0	0	0	0	0	0	0	0	0	0	0	0	0	0	0	0	0
ENSG00000231643.4	0	0	0	0	0	0	0	0.133559	0	0	0	0	0	0	0	0.0592946	0	0.049864	0	0	0	0.0726626	0.0813597	0	0	0	0	0	0	0	0	0	0	0	0	0	0	0	0	0	0	0	0	0	0.145991	0	0	0	0.0504145
ENSG00000254090.1	0	0	0	0	0	0	0	0	0	0	0	0.0142924	0	0	0	0	0	0	0	0	0	0	0	0	0	0.0183899	0	0	0	0	0.0220898	0	0	0	0	0	0.02288	0	0	0	0	0.0559452	0	0	0	0	0	0	0
ENSG00000237547.1	0.725286	0	2.11866	0.677262	0	0	1.77582	1.97	4.96227	1.257	0.927481	0	0.934708	0.433819	0.320426	0.583063	2.68683	1.22582	0.371927	2.59784	5.52866	3.92983	0	0.569608	1.3765	0	0.580191	1.41293	1.34576	0.394215	3.43938	0.556578	3.02687	0.715651	0	0.421406	1.18747	6.06481	0	2.12719	0	0	0.926596	0	2.87115	0	0	1.03547	0
ENSG00000157330.8	0	0	0	0	0.00498418	0	0	0	0	0	0	0.00360261	0	0	0	0	0	0	0	0	0	0	0	0	0	0	0	0	0	0.00574378	0	0	0	0	0	0	0	0	0	0	0	0	0	0	0	0	0.00454967	0	0
ENSG00000228518.1	0	0	0	0	0	0	0	0	0	0	0	0	0	0	0	0	0	0	0	0	0	0	0	0	0	0	0	0	0	0	0	0	0	0	0	0	0	0	0	0	0	0	0	0	0	0	0	0	0
ENSG00000235140.1	0.189088	0.374681	0.236721	0	0.0764427	0.343129	0.277781	0.146741	0.980939	0.245782	0	0.276267	0.417747	0.533185	0.0716035	0.19544	0.066712	0.136964	0.914235	0.207329	0.0882467	0.359254	0.178779	0.318217	0.276837	0.533206	0.259303	0.105246	0.300727	0.220232	0.256192	0.0621875	0.0375775	0.0399805	0.875655	0.988773	0.132679	0.0797214	0.767494	0	0	0	0	0	0	0	0	0	0
ENSG00000279249.1	0	0	0.00317687	0	0.00461648	0	0.00239651	0	0	0	0	0	0	0	0	0	0	0	0	0	0	0.00241065	0	0	0	0.00214673	0	0	0	0	0	0	0	0	0	0.00284349	0	0.00481449	0	0	0	0	0	0	0.00484337	0	0	0	0
ENSG00000215112.6	0	0	0	0	0	0	0	0	0	0	0	0	0	0	0	0	0	0	0	0	0	0	0	0	0	0	0	0	0	0	0	0	0	0	0	0	0	0	0	0	0	0	0	0	0	0	0	0	0
ENSG00000230604.2	0	0.0702528	0.0394535	0.113508	0	0	0	0.110056	0.0639743	0	0	0	0	0	0.0537026	0.04886	0	0	0	0	0	0	0	0	0.0461395	0.0533206	0	0.0394673	0	0	0	0	0	0	0	0.0706266	0	0	0	0	0	0	0	0	0	0	0.104668	0	0.0415427
ENSG00000245311.2	0	0	0.0175676	0	0	0	0	0	0	0	0	0	0	0	0	0	0	0.0182959	0	0	0.0294705	0	0	0	0	0	0	0	0	0	0	0	0	0	0.029243	0	0	0	0	0	0.105273	0	0.0345745	0.358478	0.107132	0	0.0466058	0	0.0184979
ENSG00000198856.11	40.7003	42.5241	36.6081	43.1488	18.8748	37.6517	34.607	41.1665	40.0126	63.1065	38.2808	27.5701	59.6548	35.6874	33.0413	31.4356	38.3057	36.9703	65.0838	34.2614	24.9398	35.4606	95.1436	37.3151	45.1715	32.0153	35.7156	38.0713	34.8848	25.5106	41.4342	46.5708	37.0138	28.8916	48.8838	105.547	40.6987	42.7177	56.5679	20.0485	79.0126	34.0454	58.5182	46.6993	57.5828	63.6898	52.441	59.029	31.2805
ENSG00000147485.11	0.0692331	0.105634	0.0377513	0.0232736	0.172412	0.102601	0.0854345	0.0564146	0.0568416	0.0431959	0.0106241	0.067975	0.0321205	0.20871	0.0550559	0.110201	0.0649735	0.0449329	0.00852067	0.153039	0.108565	0.081846	0.0824781	0.0652471	0.0346883	0.0728857	0.0764283	0.0593441	0.366884	0.203204	0.0525296	0.197639	0.0154098	0.0327904	0.0538633	0.0241355	0.167761	0.0817305	0.0836012	0.0243665	0.0807938	0.0554325	0.217586	0.0275121	0.106887	0.0831935	0.0464991	0.324203	0.0283931
ENSG00000200753.1	0	0	0	0	0	0	0	0	0	0	0	0	0	0	0	0	0	0	0	0	0	0	0	0	0	0.268856	0	0	0	0.333139	0	0	0	0	0	0	0	0	0	0	0	0	0	0	0.606581	0	0.263881	0	0
ENSG00000230395.1	0.0464927	0	0	0	0	0	0	0	0	0	0	0	0	0	0	0	0	0	0.143049	0	0	0	0	0	0	0	0	0	0	0	0	0	0	0	0	0	0	0	0	0	0	0	0	0	0	0	0	0	0
ENSG00000260649.1	0	0	0	0	0	0	0	0	0	0	0	0	0	0	0	0	0	0	0	0	0	0	0	0	0	0	0	0	0	0	0	0	0	0	0	0	0	0	0	0	0	0	0	0	0	0	0	0	0
ENSG00000259525.1	0	0	0	0	0	0	0	0	0	0	0	0	0	0	0	0	0	0	0	0	0	0	0	0	0	0	0	0	0	0	0	0	0	0	0	0	0	0	0	0	0	0	0	0	0	0	0	0	0
ENSG00000111816.7	5.69593	4.22407	5.11488	7.77393	0.417323	6.06309	4.06384	4.62793	3.52804	2.04227	3.87958	4.07165	2.35902	2.40027	4.95533	4.36702	5.45353	5.57486	2.30241	3.10697	6.43129	4.24173	1.308	4.20425	5.41609	3.21753	4.8244	6.00415	5.02782	3.26635	2.87005	2.09506	3.7201	3.62045	2.42577	2.07358	3.28328	3.73256	3.34108	1.64966	2.54942	2.44487	3.63074	3.89953	2.98508	2.45936	2.50799	4.55201	3.06776
ENSG00000263984.1	0	0	0	0	0.195475	0	0	0	0	0	0	0	0	0	0	0	0	0	0	0	0	0.204147	0	0	0	0	0	0	0	0	0	0	0	0	0	0	0	0	0	0	0	0	0	0	0.410164	0	0	0	0
ENSG00000215998.1	0	0	0	0	0	0	0	0	0	0	0	0	0	0	0	0	0	0	0	0	0	0	0	0	0	0	0	0	0	0	0	0	0	0	0	0	0	0	0	0	0	0	0	0	0	0	0	0	0
ENSG00000232830.5	0	0	0	0.100088	0	0	0	0	0	0.0464409	0.0456887	0	0	0	0	0	0	0	0	0.0548453	0	0	0	0	0	0	0	0	0	0	0.0564758	0	0	0	0	0	0	0	0	0.314364	0.208472	0	0	0.354947	0	0.357773	0.0461467	0	0
ENSG00000273912.1	0	0	0	0	0	0	0	0	0	0	0	0	0	0	0	0	0	0	0	0	0	0	0	0	0	0	0	0	0	0	0	0	0	0	0	0	0	0	0	0	0	0	0	0	0	0	0	0	0
ENSG00000129038.14	2.1258	2.63468	2.4272	1.26253	9.92665	2.10673	2.33195	2.19912	1.85137	2.57655	0.780339	1.18701	1.91208	3.96484	1.84485	3.3137	1.61047	1.71487	1.83458	4.32242	1.71339	2.08638	2.2965	1.59747	0.953744	5.26424	1.18686	2.25711	2.82398	4.27274	1.60763	4.94906	1.4592	1.9126	4.53161	1.39735	2.59239	2.56604	1.7777	7.0887	5.07325	4.66229	3.13366	2.37737	9.12973	3.27495	2.37993	6.62793	3.38992
ENSG00000230227.4	0	0	0	0	0	0	0	0	0	0	0	0	0	0	0	0	0	0	0	0	0	0	0	0	0	0	0	0	0	0	0	0	0	0	0	0	0	0	0	0	0	0	0	0	0	0	0	0	0
ENSG00000238231.2	0	0.13706	0.076972	0.221448	0.223704	0.0418394	0.11613	0.107357	0.124811	0.051376	0.151632	0	0	0.0709241	0	0	0.097614	0.120244	0.0608056	0	0.064562	0.116814	0.0653981	0.0931239	0.090016	0.052013	0.047427	0.0769989	0.0880058	0.0644493	0.249909	0.0909937	0.054984	0	0.128127	0.0688946	0.0647124	0	0	0	0.345938	0.632927	0.151487	0.785332	0.117349	0	0.153152	0.056429	0.0810479
ENSG00000206977.1	0	0	0	0	0	0	0	0	0	0.134678	0	0	0	0	0.137325	0	0	0	0	0	0	0	0	0	0	0	0.124327	0	0	0	0	0	0	0	0	0	0.169639	0	0	0	0	0	0	0	0	0	0.535301	0	0
ENSG00000204681.9	0.852875	1.46389	1.00388	1.0123	4.26733	1.02971	1.27054	1.9165	2.24431	1.11972	0.470858	0.809212	0.953468	2.53838	0.871618	0.904539	0.742287	1.00208	1.26728	1.998	1.21968	1.29321	2.16492	0.885683	0.559699	4.02735	1.33163	0.590528	0.875138	2.64734	1.15593	2.8348	0.714727	1.84025	3.70574	0.671662	2.48991	1.91813	2.0589	3.70689	0.479658	10.4007	2.62882	2.21182	1.17965	0.474468	7.49864	0.907108	1.31164
ENSG00000279071.1	0	0.0137135	0	0	0	0	0	0	0.0249758	0	0	0	0	0.0141925	0.0104828	0.00953756	0.00976672	0.024062	0	0	0.0387583	0.0116878	0	0.00931746	0.018013	0	0.00949058	0.00770408	0	0.0257938	0	0	0	0.0234128	0	0	0	0	0	0.208776	0.0230751	0	0.015157	0.078576	0.0469653	0.0528011	0.0102157	0.011292	0.0162184
ENSG00000274364.1	0	0.0690947	0	0.111637	0	0	0	0.0541209	0	0.103599	0	0	0.0770364	0.0715086	0	0	0.0984185	0.0404118	0	0.0611736	0.130188	0	0	0.0938914	0	0.104883	0.0478179	0.0388167	0	0	0.125985	0	0	0.117964	0	0	0.130492	0.0588055	0	0	0.116263	0.638144	0.229103	0	0.118317	0.266036	0.308828	0	0.0408579
ENSG00000261594.3	0.171389	0.153082	0.131484	0.116393	0.257204	0.109954	0.152594	0.303294	0.0738007	0.128265	0.112905	0.069052	0.0702788	0.195708	0.0963686	0.206671	0.141091	0.0842672	0.0719086	0.12756	0.0424172	0.13047	0.214833	0.10401	0.112367	0.232373	0.0997105	0.131529	0.11564	0.143967	0.0985142	0.227175	0.072249	0.0614953	0.353554	0.036211	0.178567	0.130286	0.092227	0.182788	0.590931	0.415833	0.099527	0.206385	0.0925182	0.450728	0.0670804	0.430056	0.0585733
ENSG00000198483.11	0.832472	0.63568	0.60899	0.434995	3.47879	0.757935	0.747712	1.11299	0.503957	1.0204	0.397137	0.560248	0.717082	1.54797	0.525944	0.8166	0.351532	0.538007	1.25413	0.874002	0.324096	0.567278	1.74138	0.609749	0.41258	1.10117	0.693537	0.508369	0.547426	1.71612	0.497719	1.99594	0.420024	0.593716	1.96452	0.488695	1.80787	0.585572	0.942122	0.303614	0.364934	0.189944	0.347163	0.214256	0.512248	0.11518	0.116993	0.338691	0.154781
ENSG00000004766.14	2.70812	2.14154	2.50695	2.91422	2.25569	1.53648	2.42085	2.60888	2.95794	2.59072	2.64883	2.08551	2.67243	2.70643	2.21254	1.98713	2.66579	2.90339	2.8585	2.84993	2.17043	2.79337	2.80275	2.85949	3.2323	2.32401	2.82424	2.75591	2.72624	2.43684	2.66545	2.8188	2.2924	2.49577	2.51179	2.78144	3.15772	2.94565	3.05163	0.675014	3.27672	2.97296	2.23759	2.56084	3.70814	2.5249	2.89931	2.05254	2.15518
ENSG00000180424.6	0	0	0	0	0	0	0	0	0	0	0	0	0	0	0	0	0	0	0	0	0	0	0	0	0	0	0	0	0	0	0	0	0	0	0	0	0	0	0	0	0	0	0	0	0	0	0	0	0
ENSG00000185515.13	11.4241	15.5471	10.0806	12.6556	5.22475	7.81746	10.3334	14.7224	10.8612	12.5739	13.3613	9.26406	14.8137	10.3887	10.1747	9.90584	11.1909	12.2968	14.8327	14.8704	11.3482	12.065	11.993	15.3483	13.4345	10.7142	12.1107	12.0201	11.6423	9.73768	11.6015	9.39292	11.1613	12.3608	11.0463	13.1269	10.5984	13.5481	13.3166	6.93912	16.8242	16.7899	15.9257	14.6282	21.872	11.1536	14.9496	12.5675	19.5976
ENSG00000270147.1	0.103612	0.0449116	0.100888	0.290255	0.219909	0.0822592	0.152213	0.24625	0.408979	0	0.0331243	0	0.0500736	0.278884	0.137325	0.249884	0.223902	0.183874	0.0398494	0.159051	0.296178	0.191388	0	0.152573	0.206474	0.340871	0.124327	0.0756926	0.173026	0.126712	0.16378	0.238534	0.108103	0.383385	0.167938	0.135452	0.296868	0.114671	0.183993	0	0.226713	0.725888	0.148917	0.514673	0.0769058	0.0864618	0.669127	0.184906	0.45148
ENSG00000158516.10	1.23723	0.385027	0.262563	0.0666524	0.0785533	2.12402	1.6428	0.323127	0.55097	0.0824712	5.05069	3.42297	0.919888	0.31309	0.809386	0.363418	0.499465	0.201065	0.817467	0.37741	0.194321	0.375033	0.485534	0.54189	0.370276	0.427906	0.780355	0.177678	0.414984	0.219847	1.56706	0.164326	0.121362	0.716042	0.449916	0.221186	0.454473	0.187252	0.30984	0	0.138829	0	0.0455952	0	0.235469	0.0264727	0	0.0226456	0.195153
ENSG00000027644.4	0.0113748	0.0049305	0.0304583	0.0159325	0.0120711	0.0060204	0.0167103	0.0193099	0.0224493	0.0147853	0	0.0116334	0.0109944	0.0153083	0.0150759	0.0205747	0.0245805	0.0144186	0.00437476	0.0218263	0.0139351	0.0126066	0.0188207	0.00334998	0.0129527	0.0411638	0.00682443	0.00830972	0	0.0370953	0.00899007	0.0196401	0.00395592	0.0126267	0.00460916	0	0.00931169	0.0251777	0.0201992	0	0.00829637	0.0113843	0.0163485	0	0.0084429	0.00949199	0.00367292	0.0487185	0.0349868
ENSG00000225369.1	0	0	0	0	0	0	0	0	0	0	0	0	0	0	0	0	0	0	0	0	0	0	0	0	0	0	0	0	0	0	0	0	0	0	0	0	0	0	0	0	0	0	0	0	0	0	0	0	0
ENSG00000275328.1	0	0.0705484	0.0396195	0.170978	0.0287866	0	0	0.0276297	0.19273	0	0.0520326	0.0208072	0.0786571	0.109519	0.0269643	0	0	0.061893	0	0	0	0.0300638	0	0	0.0231668	0.0535449	0	0.0396334	0.0226495	0.0331738	0	0.0468369	0.0849052	0.0602231	0.0989257	0.0354619	0	0.0300213	0.0722553	0	0.0593545	0.325784	0.0389872	0.202115	0.0604028	0	0.262771	0.116182	0.0417175
ENSG00000253311.1	0	0	0	0	0	0	0.00380057	0	0.00408468	0	0	0	0	0	0	0	0	0	0	0	0	0	0	0	0	0	0	0	0	0.00421846	0	0	0	0	0	0	0	0	0	0	0	0	0	0	0	0	0	0	0
ENSG00000163449.9	0.151934	0.062391	0.128474	0.112006	0.390357	0.126971	0.135095	0.206339	0.132569	0.161109	0.112484	0.269886	0.278248	0.394598	0.190772	0.115713	0.118493	0.186509	0.282944	0.263916	0.13715	0.254059	0.330776	0.155433	0.195775	0.305168	0.182309	0.144097	0.133537	0.241223	0.233842	0.414212	0.0889929	0.159779	0.336987	0.111508	0.327308	0.2714	0.248502	0	0.116648	0.0960382	0.160903	0	0.178062	0	0.0206566	0.176955	0.0409931
ENSG00000222418.1	0	0	0	0	0	0	0	0	0	0	0	0	0	0	0	0	0	0	0	0	0	0	0	0	0	0	0	0	0	0	0	0	0	0	0	0	0	0	0	0	0	0	0	0	0	0	0	0	0
ENSG00000212175.1	0.196023	0.679743	0	0	0.277363	0.10375	0.28797	0.66554	1.54749	0.254797	0.376006	0	0.189468	0.527617	0.129902	0.236377	0.242056	0.198782	0.452344	1.05318	0.320192	0.289668	0	0.346383	0.446431	0.773869	0.352819	0.381873	0.218231	0.159817	0.309854	0	0.545382	0.435193	0.15886	0	0.320939	0.28926	0	0	0.571889	0.392372	0	0	0.290995	0	0.759549	0.279857	0.502442
ENSG00000130544.10	0.908717	1.07406	1.14535	1.16141	0.566156	1.36251	1.19686	1.06716	1.40812	0.974394	1.04184	1.0132	1.44912	0.882343	0.939233	0.82838	1.38106	1.34193	1.46843	1.32833	1.29535	1.54586	1.00902	1.5163	1.07869	1.10066	1.30731	1.00487	1.119	0.896122	1.42117	0.782428	1.48879	1.23437	1.0861	1.59235	1.0971	1.26269	1.69073	0.954374	1.6385	2.91417	0.923824	4.59767	1.91792	1.89877	1.19238	1.19067	1.03053
ENSG00000252283.1	0	0	0	0	0	0	0	0	0	0	0	0	0	0	0	0	0	0	0	0	0	0	0	0	0	0	0	0	0	0	0	0	0	0	0	0	0	0	0	0	0	0	0	0	0	0	0	0	0
ENSG00000280300.1	0.237799	0.32068	0.128637	0.444106	0.224315	0.223753	0.194078	0.502368	1.12637	0.24041	0.439244	0.18916	0.408616	0.331883	0.210115	0.127445	0.228388	0.26794	0.162591	0.85175	0.258953	0.42949	0.131154	0.186757	0.300873	0.486781	0.158522	0.308837	0.235323	0.172334	0.334123	0.121656	0.110269	0.586599	0.128477	0.276331	0.173038	0.350905	0.469199	0	0.693767	0.846209	0.55697	0.524985	0.313787	0.529165	0.443647	0.226333	0.216718
ENSG00000183604.13	0.0423878	0.194233	0.100236	0.127225	0.128521	0.153839	0.235738	0.152139	0.200776	0.070839	0.06582	0.120765	0.216557	0.119524	0.108347	0.105879	0.130855	0.0921095	0.121103	0.116193	0.192877	0.111853	0.160308	0.149803	0.0724017	0.175309	0.152586	0.153355	0.151682	0.133298	0.0909318	0.0906139	0.151628	0.165805	0.157037	0.147769	0.0842707	0.142969	0.193555	0.0266399	0.114831	0.193934	0.156657	0.120316	0.0359568	0.111168	0.281561	0.0778063	0.127273
ENSG00000126522.15	39.2585	37.895	32.6253	30.003	6.35339	26.4328	35.9165	32.747	24.315	47.7188	41.9471	35.0713	27.699	26.1025	36.5075	33.2045	36.912	29.4152	32.0661	27.0482	28.3663	33.6728	42.8865	34.3423	31.061	34.3956	17.8797	35.9092	38.0501	18.0191	25.4769	21.4792	49.4026	38.3697	23.1728	65.3831	16.5317	29.0628	29.6692	33.6756	38.0414	22.9376	23.3868	21.0186	30.976	13.3663	32.0703	11.8812	16.0872
ENSG00000214578.5	0.590974	1.02465	0.62775	0.451508	1.14027	0.682446	0.868177	1.60518	1.18755	1.39667	0.206107	0.769251	0.830852	0.964042	0.783262	0.777417	0.729755	0.435849	0.578554	1.23707	0.614295	0.873297	0.622251	0.379738	0.856486	0.989788	1.22485	0.784961	0.657925	1.31405	0.59446	2.10263	0.448425	0.715651	1.74158	0.936457	1.75922	0.713507	0.954037	0.47271	1.25392	3.8714	0.41182	0	0.319016	0.179328	0.902082	0.767016	0.495743
ENSG00000231311.1	0	0.0511189	0	0	0	0	0	0	0	0	0	0	0	0	0	0	0	0	0	0	0	0	0	0	0	0	0	0	0	0	0	0	0	0	0	0	0	0	0	0	0	0	0	0	0	0	0	0	0
ENSG00000241057.1	0.0991844	0.171969	0.0724327	0.104194	0.210511	0.13124	0.145708	0.202051	0.313201	0.0322308	0.0792719	0.0633998	0.0719006	0.177977	0.0821604	0.104652	0.153095	0.10058	0.152586	0.20935	0.14176	0.128246	0.102569	0.131448	0.0847074	0.163152	0.163644	0.0724579	0.0276052	0.0202162	0.0783904	0.057085	0.12073	0.2202	0.200952	0.0216105	0.0608961	0.18295	0.264195	0.109087	0.0723415	1.83644	0.0237589	0.12317	0	0	1.05688	0.265506	0.419475
ENSG00000182903.14	1.50278	2.00732	1.55169	2.22574	0.992517	1.48744	1.54071	1.6987	1.88885	0.92357	1.44275	1.35586	1.57101	1.27905	1.38701	1.18803	2.00706	1.97743	1.60645	1.98976	1.60928	1.95234	1.08174	1.53767	1.93614	1.83121	1.75692	1.57213	1.50118	1.09936	1.5645	1.28562	1.26317	1.87144	1.58582	1.3572	1.55356	2.05008	2.27356	0.579236	1.78816	2.52641	2.69278	4.51043	1.2873	1.82612	1.77973	2.09687	6.26545
ENSG00000233691.2	0	0	0	0	0	0	0	0	0.0388183	0	0	0	0	0	0	0	0	0	0	0	0	0	0	0.0289631	0	0	0	0.0239479	0	0	0	0	0	0	0	0	0	0	0	0	0	0	0	0.732754	0	0.328262	0.0317552	0	0
ENSG00000266055.1	0	0	0	0	0	0	0	0	0	0.134678	0	0	0	0	0	0	0	0	0	0	0	0	0	0	0	0	0	0	0	0	0	0	0	0	0	0	0	0	0	0	0	0	0	0	0	0	0	0	0
ENSG00000189143.9	214.868	265.075	258.333	189.844	20.9046	142.813	263.934	165.648	245.935	235.29	217.861	340.618	196.462	186.101	190.702	293.315	307.852	236.469	159.052	150.903	306.337	175.96	139.887	260.75	202.856	165.807	251.946	232.127	179.876	178.664	171.379	122.556	324.433	393.219	90.2552	154.024	201.118	195.419	192.804	288.705	230.464	142.004	99.0189	149.932	381.908	103.067	142.76	135.95	165.537
ENSG00000224425.2	0.0565525	0.122566	0.0275329	0.039606	0	0.0149659	0.0415396	0.0192008	0	0.147017	0.0361591	0.0289192	0.0546613	0.0253695	0.0374767	0.0340973	0.0349165	0.0573485	0.0217501	0.0651087	0.0692814	0.125354	0.0233929	0.0666208	0.0804968	0	0.0678586	0.055085	0.0786991	0.115268	0.0223481	0.0325484	0.0196678	0.0627764	0	0.0739308	0.0694429	0.0625883	0.0251062	0	0	0.226398	0.0270934	0	0	0	0.127825	0	0.0144954
ENSG00000173581.6	2.89686	2.43242	3.79048	1.86003	5.63695	2.55067	2.47788	2.72702	2.65466	2.87453	1.29416	1.92221	2.81551	3.97787	3.49168	3.71921	2.94238	2.28603	3.85519	2.95087	2.20412	3.77435	4.22611	2.03116	2.3841	3.06519	2.85276	2.41486	2.41431	4.08622	3.22481	4.27758	3.27008	2.49646	4.81683	2.32403	3.15607	3.46877	5.23928	0.895165	1.15602	6.40947	0.923518	1.01073	1.60568	0.965155	3.96981	5.49653	2.14108
ENSG00000164304.14	0.012391	0.0071613	0	0.0115705	0	0.00437216	0.0182031	0.00560934	0	0.0107375	0.0158454	0.00844849	0.0159688	0.00741148	0.0164227	0	0.0102006	0.00837693	0	0.00634031	0.0134933	0.0183105	0.0205021	0.0340597	0.00470329	0.0217412	0.00991214	0.00402315	0.00459825	0	0.0130576	0.00950874	0	0.00611319	0.00669458	0.0215982	0	0.0121898	0	0	0.0482002	0.0496051	0.00791511	0	0.0122629	0.0275732	0.0320083	0.0117935	0.0169388
ENSG00000278076.1	0	0	0	0	0	0	0	0	0	0	0	0	0	0	0	0.336383	0	0	0	0	0	0	0	0	0	0	0	0	0	0	0	0	0	0.412876	0	0	0	0	0	0	0	0	0	0	0	0	0.360299	0	0
ENSG00000226670.1	0	0	0	0	0	0	0	0	0	0	0	0	0	0	0	0	0	0	0	0	0	0	0	0	0	0	0	0	0	0	0	0	0	0	0	0	0	0	0	0	0	0	0	0	0	0	0	0	0
ENSG00000257017.7	0.0483077	0.00465319	0.0209056	0.0225545	0.0151895	0.0142045	0.0236557	0.131212	0.00847467	0.0383728	0.0205916	0.516019	0.0155641	0.0337103	0.017785	0.0161812	0.036454	0.00544307	0.0330296	2.37297	0.00438376	0.027761	0.0532865	0.0158078	0.0061121	0.00353169	0.0032203	0.00261411	0.014939	0.00437612	0.0127267	0.0247139	0.0298674	0.00397216	0.256646	0.0514575	0.0615157	0.0118808	0.042892	0.0236136	0.00782975	0	0.015429	0.0533241	0.0398402	0	0.00346634	0.00383153	0.00550316
ENSG00000254731.1	0.100734	0	0.0653906	0	0.76018	0.106632	0.197313	0.273611	0.0530157	0.174583	0.171756	0.103025	0.259641	0.361516	0.222518	0.283433	0.207317	0.306456	0.206626	0.206178	0.109696	0.297715	0.388907	0.158224	0.19118	0.265122	0.161164	0.130827	0.224293	0.766529	0.0530768	0.386513	0.233555	0.049698	0.163273	0.117057	0.109951	0.0990982	0.238509	0	0.195925	0.537695	0.257388	0	0.199385	0	0.260216	0	0.309839
ENSG00000251691.2	0	0	0	0	0	0	0	0	0.0324862	0	0	0	0	0	0	0	0	0	0	0	0	0	0	0	0	0	0	0	0	0	0	0	0.0286229	0	0	0	0	0	0	0	0	0	0	0	0	0	0	0	0
ENSG00000169575.4	0	0.16656	0.0187078	0	0	0	0.1129	0	0	0.099894	0.024569	0	0	0.0344757	0	0.0231681	0.0711742	0.0194833	0.0295571	0.176958	0	0.085174	0	0	0.0218781	0.0252831	0.0230539	0.0374286	0	0	0	0.0442314	0.0267273	0.113746	0	0	0.0629125	0.0850538	0	0.338097	0.84079	0	0	0	0	0	0	0.0274297	0
ENSG00000279122.1	0	0	0	0	0	0	0	0	0	0	0	0	0	0	0	0	0	0	0	0	0	0	0	0	0	0	0	0	0	0	0	0	0	0	0	0	0	0	0	0	0	0	0	0	0	0	0	0	0
ENSG00000250334.4	0.0260076	0.056366	0.00633096	0.0182141	0.0735988	0.0137652	0.0191034	0.0883012	0	0.00845136	0.00831449	0.0199492	0.0251378	0.0350011	0.0430873	0.0156808	0.0160575	0.00659341	0.0300076	0.0299424	0	0.019216	0.043032	0	0.00740383	0.171123	0.0234053	0.00633316	0.00723849	0.0424077	0	0.029937	0.00904488	0	0.0843078	0.0793323	0.0212904	0.00959444	0.103914	0	0	0	0	0	0	0	0.0251935	0.0278477	0
ENSG00000253232.1	0	0	0	0	0	0	0	0	0.165962	0.273261	0	0	0	0	0.139315	0	0	0.106593	0	0	0	0	0	0	0	0	0	0	0.117022	0	0	0	0	0	0	0	0	0	0	0	0	0	0	0	0	0	0	0	0
ENSG00000207933.2	0	0	0	0	0	0	0	0	0	0	0	0	0	0	0	0	0	0	0	0	0	0	0	0	0	0	0	0	0	0	0	0	0	0	0	0	0	0	0	0	0	0	0	0	0	0	0	0	0
ENSG00000281389.1	0	0	0	0	0	0	0	0	0	0	0	0	0	0	0	0	0	0	0	0	0	0	0	0	0	0	0	0	0	0	0	0	0	0	0	0	0	0	0	0	0	0	0	0	0	0	0	0	0
ENSG00000206768.1	0	0	0.138474	0	0	0	0	0	0	0.184853	0.181859	0	0	0	0	0	0	0	0	0	0.232296	0	0	0	0	0	0	0	0.158324	0	0	0	0	0.210486	0	0	0	0	0	0	0	0	0	0	0	0	0	0	0.145807
ENSG00000014914.18	26.2499	23.9727	23.4278	31.6607	5.78058	24.1814	20.2979	18.6444	38.6619	20.7688	23.2689	32.2498	29.6293	19.1689	26.9266	19.7512	27.3735	30.192	20.2207	19.7499	32.9738	24.1248	10.2152	27.8228	21.7133	23.546	29.2004	22.8728	26.6595	16.234	24.0929	13.1949	34.8245	38.2813	7.45132	25.7139	18.116	19.5076	22.746	7.28371	22.9804	18.7204	16.9294	7.87872	13.4614	4.79862	34.59	36.4389	31.8891
ENSG00000239199.1	0	0	0	0	0	0	0	0	0	0	0	0	0	0	0	0	0	0	0	0	0	0	0	0	0	0	0	0	0	0	0	0	0	0	0	0	0	0	0	0	0	0	0	0	0	0	0	0	0
ENSG00000204380.3	0.0172864	0.0470983	0.00480911	0.0553432	0.0174709	0.0261407	0.0108835	0.0536602	0.0662832	0.0192594	0.00631584	0.0227307	0.0190952	0.00886249	0.00654598	0.00297785	0.0182964	0.00751271	0.00379905	0.056862	0.0201687	0.0218953	0.00817198	0.0174548	0.0196843	0.0194982	0.0118527	0.00962158	0.0164955	0.0201336	0.00780701	0.0227407	0.0137413	0.00731002	0.0560366	0.0086089	0.0242589	0.0364406	0.00877051	0	0.00720459	0.108747	0.066253	0.122666	0.0659866	0.0329715	0.0829289	0.0846147	0.113935
ENSG00000251774.1	0	0	0.138474	0.796779	0	0.15054	0.20892	0.386274	0	0	0	0.145447	0	0	0.376971	0	0.526828	0	0	0.873223	0.464593	0	0	0	0	0	0.170644	0.138522	0	0	0.674388	0	0	0	0	0	0	0	0	0	0	1.70797	0.545056	0	0.422228	0	0.551046	0.406068	0.43742
ENSG00000215586.2	0.0276299	0	0	0	0	0	0	0	0	0.0718285	0.0353326	0	0	0	0	0	0	0.0280188	0	0	0	0	0	0	0	0	0	0	0	0	0	0	0	0	0	0.0481606	0	0	0	0	0	0	0	0	0	0	0	0	0
ENSG00000279955.2	0	0	0	0	0	0	0	0	0	0	0	0	0	0	0	0	0	0	0	0	0	0	0	0	0	0	0	0	0	0	0	0	0	0	0	0	0	0	0	0	0	0	0	0	0	0	0	0	0
ENSG00000275734.1	0.109395	0.113803	0.0852149	0.122581	0.185745	0.254759	0.289273	0.118854	0.310898	0.199072	0.0279783	0.0895056	0.126883	0.117779	0.144989	0.316595	0.189118	0.310616	0.0673172	0.167927	0.0714758	0.161655	0.108602	0.154645	0.0996558	0.143958	0.105012	0.0426223	0.121788	0.0713511	0.242088	0.100738	0.213053	0.259059	0.106386	0.114409	0.107464	0.129142	0.155409	0.577519	0.446815	0.700707	0.293492	0	0.259832	0.146059	0.932539	0	0.403773
ENSG00000265190.5	0.00292749	0.00507578	0.00285053	0	0.0704183	0.0495824	0	0	0.0138665	0	0	0	0.00565918	0.0262655	0.0155201	0.024711	0.00361497	0	0.00450366	0	0.00956377	0.00432603	0	0	0	0.00770485	0	0.00285152	0.00977744	0.0143206	0	0.0134792	0	0	0.0142349	0.0102056	0.0335512	0	0.00519859	0	0	0.0234394	0.0168302	0	0.0173833	0.107488	0.00378114	0.0208975	0.00600294
ENSG00000199636.1	0	0	0	0.387007	0	0	0	0	0.218122	0	0	0	0	0	0	0	0	0	0	0	0	0	0	0	0	0	0	0	0	0	0	0	0	0	0	0	0	0	0	0	0	0	0	0	0	0	0	0	0
ENSG00000187837.3	76.8893	25.268	87.9143	120.705	11.6052	110.092	117.303	89.1409	75.9503	58.0628	71.8003	193.347	83.3812	67.5055	51.298	119.01	101.363	71.4873	109.979	27.4351	99.3165	83.9389	63.1057	77.0035	91.8264	62.4696	49.994	77.557	99.6614	40.9689	103.396	62.2119	164.545	76.1466	40.3209	117.048	77.9441	62.3152	59.5025	6.95811	17.007	22.6133	18.5319	16.3861	18.582	16.3658	22.8212	68.5799	4.07714
ENSG00000233774.1	0	0	0	0	0	0	0	0	0	0	0	0	0	0	0	0	0	0	0	0	0	0	0	0	0	0	0	0	0	0	0	0	0	0	0	0	0	0	0	0	0	0	0	0	0	0	0.0289129	0	0
ENSG00000219435.4	0	0	0.0136467	0	0	0	0	0.0190338	0.0221283	0	0	0.0143339	0.054186	0	0	0	0	0	0	0	0	0	0	0	0.0159594	0.0184433	0.0168171	0	0	0	0.0221538	0.0322654	0	0	0.0227163	0	0	0	0	0	0.0408887	0	0.0268579	0.139235	0	0	0.018102	0	0.0287387
ENSG00000164329.12	7.00004	6.86296	6.40828	9.06705	3.99095	6.62096	7.23481	8.07957	8.49084	6.81217	6.70858	5.65895	7.54996	6.92787	6.95652	5.54482	7.51869	8.52736	8.50814	7.05046	7.08074	8.39439	7.61255	6.7447	7.97108	6.1134	7.8844	7.62643	7.21841	5.84452	8.32577	7.27553	6.38933	7.19939	6.97913	9.59409	6.80404	8.28927	9.86306	2.61844	6.20045	8.52932	6.9848	6.93332	7.63919	4.19312	9.01061	7.85064	10.3415
ENSG00000255446.1	0	0.0986294	0.0276948	0	0	0.240863	0.0417839	0.15451	0	0.147882	0.0363718	0.087268	0.0549828	0	0.113091	0.0342978	0.210731	0.115372	0.0437562	0	0.139378	0.0840606	0.047061	0.0335063	0.226717	0	0	0.110818	0	0.0463782	0.269755	0.13096	0.0791339	0	0.138302	0.0991542	0.0931351	0	0.252539	0	0	0	0.0545056	0	0	0	0	0	0
ENSG00000261797.1	0	0	0	0	0	0	0	0	0	0	0	0	0	0	0	0	0	0	0	0	0	0	0	0	0	0	0	0	0	0	0	0	0	0	0.0610684	0.0656736	0	0	0	0	0	0	0.0722023	0	0	0	0	0	0
ENSG00000117595.9	29.8555	34.8167	27.7372	27.7216	3.50781	24.0307	26.9071	26.5459	37.7955	26.0824	34.6084	47.9386	31.1221	20.0766	30.5301	35.0051	37.1873	35.9652	23.9047	24.5958	32.0873	28.5966	13.5363	39.708	33.3484	20.1762	30.7531	33.6401	28.7857	20.674	28.4574	16.2591	28.2631	39.5188	14.6856	17.7891	22.0293	32.0011	25.041	11.3739	13.2944	21.7515	19.9704	14.5428	19.4613	17.8504	33.278	24.3289	29.5418
ENSG00000196748.8	0	0	0	0	0	0	0	0.0322422	0	0	0	0	0	0.0426009	0	0	0	0	0	0	0	0	0	0	0	0	0	0	0	0	0	0	0	0	0	0	0	0	0	0	0.0692631	0.190085	0	0.471713	0.211459	0	0	0	0
ENSG00000278181.1	0	0	0	0	0	0	0	0	0	0	0	0	0	0	0	0	0	0	0	0	0	0	0	0	0	0	0	0	0	0	0	0	0	0	0	0	0	0	0	0	0	0	0	0	0	0	0	0	0
ENSG00000278658.1	0.296035	0	0	0	0.209437	0	0.217447	0.20102	0	0.192398	0	0	0	0	0	0	0	0.150101	0	0.227216	0	0	0	0	0	0	0	0	0	0	0	0	0.20591	0	0	0	0	0.21842	0	0	0	0	0	0	0	0	0	0	0
ENSG00000238803.1	0	0	0	0	0	0	0	0	0	0	0	0	0	0	0	0	0	0	0	0	0	0	0	0	0	0	0	0	0	0	0	0	0	0	0	0	0	0	0	0	0	0	0	0	0	0	0	0	0
ENSG00000264002.2	0	0	0	0	0	0	0	0	0	0	0	0	0	0	0	0	0	0	0	0	0	0	0	0	0	0	0	0	0	0	0	0	0	0	0	0	0	0	0	0	0	0	0	0	0	0	0	0	0
ENSG00000164438.5	0	0.0168456	0	0	0	0.0102847	0	0	0	0	0	0.00993674	0	0.0348682	0	0	0	0.00985257	0	0.0149144	0.0158702	0	0	0	0	0.0127855	0.0116582	0	0.021633	0	0	0	0	0	0	0	0.0159072	0	0	0.170973	0.0566909	0.155582	0	0	0	0	0	0	0.0697294
ENSG00000116580.17	2.27519	2.84984	2.03362	2.34639	2.57611	1.95932	2.39328	2.87096	3.28987	1.83083	1.94688	1.74303	1.44811	2.12722	2.03871	1.84025	2.58197	2.61206	1.68388	2.76502	2.63137	2.85878	1.54432	2.53889	2.31337	2.77869	2.49879	2.38617	2.06603	3.03987	2.54066	2.0399	1.73851	3.3836	3.40676	1.2508	1.9171	3.32338	2.20416	1.35449	1.60905	7.58947	3.1777	2.61315	1.48272	1.63054	3.53982	2.91251	3.42882
ENSG00000157557.10	47.5642	112.348	50.2483	76.2396	21.1011	74.9273	62.1022	84.9179	108.403	61.2141	50.0255	35.7861	53.5072	56.3804	57.9235	68.7913	94.4843	59.4062	48.6719	57.5215	58.9752	52.4994	45.6779	86.0176	56.7613	66.4139	95.0364	54.54	44.996	43.9393	35.2945	42.3411	48.6671	129.355	54.7541	38.4575	71.8738	68.2963	80.7863	59.2466	118.974	160.956	108.953	72.1012	89.6117	37.4494	101.881	85.0236	153.85
ENSG00000221782.1	0	0	0	0	0	0	0	0	0	0	0	0	0	0	0	0	0	0	0	0	0	0	0	0	0	0	0	0	0	0	0	0	0	0	0	0	0	0	0	0	0	0	0	0	0	0	0	0	0
ENSG00000100867.13	0.0134383	0.0166427	0.0186929	0.0107559	0.0244473	0.0223538	0.0366632	0.0547512	0.0303108	0.0199629	0.0122748	0.033378	0.029689	0.0137793	0.0101776	0.0208347	0.0331882	0.017521	0.056114	0.0324165	0.0376298	0.0141844	0.0254114	0.0655848	0.0131164	0.0378946	0.0115178	0.0205694	0.0299215	0.0313035	0.00606913	0.0132589	0.00801183	0.0198897	0.0715671	0.00669252	0.0220019	0.0509918	0.0238636	3.9357	0.543279	0.0461126	0.13612	0.019072	0.0854961	8.50978	0.471116	1.48551	0.112192
ENSG00000269019.1	0.030315	0.0262806	0.14759	0.0849232	0.0857884	0.016045	0.0890692	0.205852	0.119659	0.0591065	0.0581493	0.0310043	0.0586024	0.190391	0.0803575	0	0.131019	0.0768542	0.13991	0.0232677	0.148553	0.111993	0.100318	0.017856	0.0863006	0	0.109127	0.0738207	0.0843734	0.074147	0	0.139581	0.0843433	0.0224342	0.147407	0.0792612	0	0.134202	0.107666	0	0	0.0606803	0.0871407	0	0.0450023	0.0505942	0.0391547	0.0865598	0.0310811
ENSG00000118961.13	4.75452	4.31184	4.30135	5.07832	2.31501	2.00901	3.99949	5.30607	5.27493	4.33839	4.64473	3.2663	4.54808	3.58759	3.04885	4.18653	3.32545	4.66881	4.75711	3.51613	3.57578	4.01824	4.44505	4.83004	5.41407	3.32858	3.97351	4.02237	4.14929	3.57488	5.16204	4.40693	4.18331	3.17708	4.11568	5.96603	3.97521	4.30712	6.09546	4.43385	5.18377	3.48453	5.49311	7.34683	8.92821	5.60315	3.96857	3.15804	5.14307
ENSG00000265889.1	0	0	0	0	0	0	0	0	0	0	0	0	0	0	0	0	0	0	0	0	0	0	0	0	0	0	0	0	0	0	0	0	0	0	0	0	0	0	0	0	0	0	0	0	0	0	0	0	0
ENSG00000279913.1	0	0.0449919	0.0252672	0	0	0	0	0	0.040971	0	0	0	0	0	0.0343927	0	0	0	0	0.0398339	0	0.0383461	0	0	0	0	0	0	0	0	0.0410182	0	0	0	0	0	0	0	0	0	0	0	0.0497279	0	0	0	0	0.0370473	0
ENSG00000260573.1	0	0	0	0	0	0	0	0	0	0	0	0	0	0	0	0	0	0	0	0	0	0	0	0	0	0	0	0	0	0	0	0	0	0	0	0	0.0459371	0	0	0	0	0	0	0	0	0	0	0	0
ENSG00000270871.1	0.326973	1.59767	0.781471	0.8327	1.26177	0.471979	0.698682	1.73586	2.25273	0.231824	1.02631	0.486412	0.804462	1.65349	0.630345	0.537661	0.991042	0.693294	0.685932	2.55525	1.2624	1.18598	0.19673	1.05051	0.406179	2.26875	1.3197	0.376395	0.595662	0.920912	0.46986	0.958045	0.868364	1.45183	1.34901	0.103624	0.389335	1.88611	1.10848	0.523081	1.47425	5.59291	2.73422	1.47652	2.02981	0.595311	3.03301	1.27312	1.18856
ENSG00000234146.1	0	0	0	0	0	0	0	0	0	0	0	0	0	0	0	0	0	0	0	0	0	0	0	0	0	0	0	0	0	0	0	0	0	0	0	0	0	0	0	0	0	0.0430475	0	0	0	0.0358922	0.291658	0	0
ENSG00000255361.1	0	0	0.0414204	0	0	0	0	0	0	0	0	0	0	0	0	0	0	0.0215688	0	0	0	0	0	0	0	0	0	0	0.023679	0	0	0	0.0295882	0	0	0	0	0	0	0	0	0	0.0407594	0	0	0	0.0274715	0	0.0218069
ENSG00000051009.9	14.4322	25.2248	14.0826	19.7516	7.19844	16.5125	16.0183	22.9112	32.357	18.2658	13.971	19.4247	16.8686	17.0871	15.7628	16.72	24.077	20.0677	13.5986	17.0389	23.254	18.9099	8.18957	20.1804	16.2773	20.9509	17.9754	17.1336	15.6478	13.4846	16.8435	10.4852	18.9563	30.5043	12.8379	15.5998	13.7803	18.2234	16.045	9.56698	10.5889	15.0082	20.7838	17.8614	12.0217	7.54496	14.3681	13.8661	17.5698
ENSG00000276621.1	0	0	0	0	0	0	0	0	0	0	0	0	0.277636	0	0	0	0	0	0	0	0	0	0	0	0	0	0	0	0	0	0	0	0	0	0	0.25034	0	0	0	0	0	0	0	0	0	0	0	0	0
ENSG00000265706.1	0.185971	0	0.181082	0	0	0	0	0	0	0	0	0	0	0	0	0.224255	0.229643	0	0	0	0	0	0	0.21908	0.423537	0.734183	0	0.181145	0	0.303242	0	0	0	1.37625	0	0	0	0.274426	0	0	0.542561	2.2335	0	0	0.552144	0.620752	0.480399	0.265506	0.953352
ENSG00000240665.1	0	0	0	0	1.08026	0	0.160224	0	0	0.141767	0	0	0.210836	0.391415	0	0.131518	0.134678	0.331802	0.50336	0.837112	0.178152	0.483507	0	0.128483	0.124195	0	0.13087	0.212471	0.121422	0	0.3448	0.251088	0	0.6457	0.176777	0.380216	0.178567	0.482824	0.193677	0	0	0.436625	0	0	0	0	0	0	0.111822
ENSG00000109519.11	8.92152	12.7047	8.1899	8.54158	4.89904	7.69774	7.74948	9.24867	8.35072	11.8312	9.06831	6.5991	8.38485	9.30368	7.28149	7.87701	10.2361	8.95201	9.62185	9.22779	7.35163	8.30836	9.65331	9.33982	9.8902	8.74692	9.63836	8.94032	8.63706	6.8235	8.44817	8.39465	9.40598	9.44721	7.62698	12.4999	8.07379	8.0404	7.98609	10.9084	16.7678	7.72983	23.1394	11.7646	10.424	12.4843	10.7246	10.7489	18.7355
ENSG00000279186.1	0	0	0	0	0	0	0	0	0	0	0	0	0	0	0	0	0	0	0	0	0	0	0	0	0	0	0.00708702	0	0	0	0	0	0	0	0	0	0	0	0	0	0	0	0	0	0	0	0	0	0
ENSG00000188100.8	0	0	0	0	0	0	0	0	0	0	0	0	0	0	0	0	0	0	0	0	0	0	0	0	0	0	0	0	0	0	0.199384	0	0	0	0	0	0	0	0	0	0	0	0.161147	0	0	0	0	0.0600274	0.0431081
ENSG00000273123.1	0.0264221	0.0916229	0.128637	0.148035	0.747718	0.111876	0	0.143534	0.0834346	0.0686885	0	0.0810686	0.102154	0.331883	0.140077	0.0318614	0.130508	0	0.243887	0.202798	0.0863178	0.0780891	0.349743	0.0311261	0.0300873	0.0695401	0.126818	0.0257364	0.0882463	0.258502	0.0835307	0.486626	0.0367562	0.11732	0.128477	0	0.0432595	0	0.0938397	0	0	0	0	0	0.156893	0	0.0341267	0.113166	0.0541796
ENSG00000008517.15	74.1785	20.4872	44.1117	44.422	10.1505	224.134	116.669	25.0532	40.36	30.3125	182.831	81.4869	42.1449	41.4244	48.0189	61.4151	49.0477	51.1248	38.2335	33.4528	74.9813	39.9585	63.6415	61.5954	41.2202	33.2165	37.5506	57.0455	46.9375	38.2029	70.6382	36.3189	59.1163	37.3392	21.2108	58.6448	37.0637	29.99	27.0674	67.3755	75.2366	55.6824	146.11	91.0276	58.0045	169.488	15.5361	90.4723	46.4707
ENSG00000256196.1	0	0.0291094	0.0163476	0	0.0237556	0	0	0	0	0	0	0	0	0.0301263	0	0	0.0207317	0	0	0.103089	0	0.0248096	0	0	0.019118	0	0.040291	0	0.018691	0	0	0	0	0.074547	0.0544244	0	0	0.0247745	0	0	0.0489812	0	0.0965204	0.166792	0	0.0560401	0.0433693	0	0.0344266
ENSG00000207868.1	0	0	0	0	0	0	0	0	0	0	0	0	0	0	0	0	0	0	0	0	0	0	0	0	0	0	0	0	0	0	0	0	0	0	0	0	0	0	0	0	0	0	0	0	0	0	0	0	0
ENSG00000146233.6	0.951195	1.1884	0.912568	1.00577	1.42506	0.616966	0.76033	1.59576	1.3325	0.957598	0.572409	0.710542	2.70407	1.17135	0.988777	0.871502	1.09396	0.761264	2.6971	1.34562	0.525523	1.2678	2.26047	1.43363	1.33269	1.32535	1.41551	0.990095	1.01743	1.42936	0.847591	1.84632	1.10917	1.50445	2.32015	0.99967	1.48864	2.03663	2.99735	0.0820519	1.98608	8.97852	5.53098	1.76024	7.19864	0.404656	1.09005	1.41125	7.75883
ENSG00000184270.4	0	0.0639962	0.0359399	0	0.0522261	0	0	0.150382	0.0582769	0	0	0.0377495	0	0.0662319	0	0	0.045578	0.0374298	0.0567828	0.0566595	0	0	0.0610715	0	0	0.145716	0	0.0359524	0.0821835	0	0	0	0.0513464	0.10926	0.0598253	0	0	0	0	0	0	0	0.141465	0	0	0.246405	0.238366	0.0526958	0
ENSG00000227459.1	0	0	0	0	0	0	0	0	0	0	0	0.0426309	0	0	0	0	0	0	0	0	0	0	0	0	0	0	0	0	0	0	0	0	0	0	0	0	0	0	0	0	0	0	0	0	0	0	0	0	0
ENSG00000100599.14	4.36859	5.57001	4.51889	3.34614	9.5852	3.92409	6.51099	6.68162	5.40457	4.39291	3.55269	2.5714	4.07878	5.78558	4.89772	5.41296	5.15519	5.06537	4.02725	4.69296	3.8176	5.6335	4.56914	5.5734	3.87505	5.29156	5.71103	4.50582	4.40598	5.13483	4.59217	5.64206	4.94543	4.3938	5.80541	3.00803	5.7165	4.51868	4.31047	6.37938	4.43522	3.35733	5.76575	5.62625	3.75964	2.81601	0.489804	3.74215	1.97315
ENSG00000219507.4	5.47492	1.76151	6.95227	2.92514	1.07815	8.1555	4.68484	5.94066	7.17384	4.87882	4.61936	8.19708	3.16419	3.19034	6.32124	7.96324	6.55153	9.27238	2.47469	2.90253	5.85441	8.09043	2.28804	6.54938	5.49527	1.70833	6.6372	7.6694	6.18943	1.93273	8.02967	2.20899	8.36217	2.75679	1.418	1.62331	2.81852	2.91511	2.90666	3.22804	4.44605	2.82447	3.35305	4.76623	1.59198	6.31138	3.09829	1.36989	1.64926
ENSG00000168061.12	5.1736	3.86057	5.07744	4.10485	3.56753	3.18019	6.57814	6.23685	4.79511	5.92677	5.60048	4.94798	6.2982	5.74345	5.01253	7.49229	6.1055	5.41244	5.85597	5.40343	2.86149	6.01209	4.83544	7.33868	4.9964	6.5281	4.65593	5.143	5.26758	3.68409	5.48644	4.12722	6.68462	5.31892	5.20116	4.22357	4.46308	4.67484	3.89583	31.9079	12.5383	7.0131	9.75749	10.8163	6.14899	21.996	15.9865	4.95531	9.05598
ENSG00000156374.13	2.2261	2.61804	2.16217	2.47267	3.24408	2.18015	1.98989	1.99789	2.14741	2.48946	1.77474	1.51024	2.6292	2.18155	1.90563	2.13544	1.93312	2.03225	3.5015	1.94295	1.63221	2.05905	4.07826	2.09924	1.8269	2.42536	1.73191	1.91419	2.12602	2.6975	2.49211	3.02891	1.66036	1.88156	2.66336	3.45446	2.54491	2.35924	2.67152	1.12343	3.9194	2.00015	2.8617	4.24659	2.2745	4.53982	2.43067	2.46484	1.69042
ENSG00000203647.2	0	0	0.0327712	0	0	0.0356265	0	0	0	0.0437471	0	0	0	0	0	0	0	0	0	0.051664	0	0	0	0	0	0	0	0	0	0	0	0	0	0	0	0	0	0	0	0	0	0	0	0	0	0	0	0	0
ENSG00000131097.5	0.20217	0.321319	0.295283	0.094392	0.762829	0.463683	0.346501	0.434727	0.345803	0.569372	0.193899	0.29292	0.521092	0.362775	0.290281	0.325053	0.312059	0.495455	0.622039	0.413792	0.220156	0.323648	0.613269	0.377092	0.4988	0.709455	0.545824	0.311796	0.262586	0.714257	0.239678	1.08601	0.304679	0.324163	0.573448	0.205564	0.38617	0.29833	0.658186	0.889419	0.638975	0.202338	0.774854	0.167373	0.2501	0.562353	0.500485	0.986164	0.293646
ENSG00000259450.1	0.0073971	0	0.0288105	0.0414439	0	0	0	0.0301377	0.0233583	0.00961499	0	0.0151306	0.0142995	0.0132734	0.0196079	0	0.0091342	0.0375061	0.125177	0.011355	0	0.0327926	0.0122392	0.00871404	0.00842322	0	0.0355038	0	0	0.0241233	0.0350778	0	0	0.0547413	0	0.064468	0	0.0218309	0.0788139	0	0.0431614	0	0.0141754	0.0734872	0.0439237	0.0246908	0.382163	0.0633639	0.0227521
ENSG00000250471.2	0.150318	0.0868756	0.0975777	0.280731	0.283591	0.10608	0	0.374266	0.118667	0.195388	0.128149	0.102491	0.193722	0.134866	0.0996142	0.211474	0.0618728	0.101623	0.23125	0.115374	0.122768	0.148086	0.124358	0.0295133	0.0285284	0.362654	0.120247	0.0976117	0.0278913	0.0817026	0.158405	0.17303	0.0697034	0.0741607	0.12182	0	0.20509	0.221816	0.266933	0.220435	0.146182	0.702068	0.192041	0.248892	0.223146	1.42162	0.291226	0.14307	0.693526
ENSG00000162769.11	2.60752	2.81489	2.93801	5.39329	0.793339	22.6846	2.34534	2.74308	2.60243	1.63027	2.36118	3.35769	2.01974	2.01219	3.17839	1.48255	2.71936	3.01414	1.47916	2.29516	5.10151	2.70189	1.75482	3.04522	4.26666	1.67716	2.52359	4.16071	5.28442	1.84318	2.46305	1.8351	2.52161	1.83634	1.55842	2.77884	2.28942	1.92388	1.54346	2.35768	5.0584	8.18512	4.12955	4.38454	3.32263	3.49498	6.28202	3.28226	4.41875
ENSG00000166575.15	6.87508	5.2751	4.28224	6.94766	2.77881	7.00288	5.68967	5.64368	6.0376	6.05009	6.49053	6.74826	4.19225	5.27827	4.85034	3.63748	4.41216	6.96892	4.92896	4.7943	8.77111	5.18201	5.01972	5.51036	6.34775	4.41357	5.38781	6.23318	6.04546	3.94058	5.534	5.45071	4.66968	3.89269	4.87522	6.67547	4.90098	4.17891	4.97256	1.24333	4.26563	4.08691	3.86849	4.09692	4.14404	3.85039	3.10273	3.35551	4.77805
ENSG00000243279.3	3.58465	4.86784	4.80847	2.55144	12.7216	3.56456	4.75051	7.3648	3.25864	6.89684	2.78886	2.97395	4.13511	7.43689	4.4077	4.1513	3.23987	2.93181	5.95169	6.22096	3.43949	3.91419	7.9082	3.06131	3.16848	7.26825	4.25117	3.29629	2.72562	7.45284	4.2662	9.02196	3.38256	3.78438	10.2388	3.59748	7.53799	3.84702	5.43076	18.2331	5.19246	7.55994	3.25056	3.07143	5.78034	6.80538	5.86025	7.37237	6.14253
ENSG00000258445.3	0.023472	0	0	0.0657536	0	0.0248463	0.0344819	0	0.0741191	0.0305097	0.0300156	0.0240058	0	0	0	0.028304	0	0.0476048	0	0	0.0383402	0.104056	0	0.0276509	0	0	0	0	0.0261312	0	0.0742045	0	0	0.0347404	0.0380443	0	0	0	0	0	0.273914	0	0	0.93274	0	0.235042	0	0.0335104	0.0481304
ENSG00000204909.6	0	0.0299055	0	0.0483184	0	0	0.0506773	0.0234245	0.0272328	0.0224197	0.0441133	0	0	0	0	0.0207989	0	0.017491	0.0265346	0.052954	0.0281739	0.0254881	0.0285388	0	0.0392817	0.0226977	0	0.0168006	0	0	0	0.0397083	0	0	0	0	0	0	0.061258	0	0	0	0	0	0	0	0.0668331	0	0
ENSG00000253820.1	0	0	0	0	0	0	0	0	0	0	0	0	0	0	0	0	0	0	0	0	0	0	0	0	0	0	0	0	0	0	0	0	0	0	0	0	0	0	0	0	0	0	0	0	0	0	0	0	0
ENSG00000272554.1	0	0	0	0	0	0	0	0	0.02831	0.0233065	0	0	0	0	0	0	0	0	0	0	0.0292883	0	0	0	0	0	0	0	0	0	0	0	0	0	0	0	0	0	0	0	0	0	0	0	0	0	0	0	0
ENSG00000237058.1	0	0	0	0	0	0	0.0571308	0	0	0	0.0497309	0.0397736	0	0	0	0	0	0	0	0	0	0	0	0	0	0	0	0	0	0	0	0	0	0	0	0	0	0	0	0	0	0	0	0	0.115462	0	0.150688	0	0
ENSG00000219163.2	0.0428529	0.0742998	0.125179	0.120047	0.12127	0.022681	0.125907	0.0872969	0.0676597	0.111403	0.136999	0.0438273	0.12426	0	0	0.129187	0.0529163	0.152096	0.0988876	0.032891	0.0349989	0.0633248	0.212713	0.0757233	0.121994	0.0281961	0.10284	0.0834818	0.0477077	0.0349378	0.169344	0.0986549	0	0	0.0347287	0.14939	0.0350804	0.189706	0.228292	0	0.250043	0.257331	0.246362	0.212863	0.0636148	0.929752	0.138372	0.18354	0.241647
ENSG00000248711.1	0	0.0509807	0.00954349	0	0	0.0207501	0	0	0	0.0127399	0.0125335	0.010024	0	0	0	0	0.0242056	0	0	0	0	0	0	0	0	0.0128978	0	0	0	0.0159817	0	0	0	0	0	0	0.0320939	0	0	0	0	0	0	0	0	0	0	0	0
ENSG00000206737.1	0	0	0	0	0	0	0	0	0	0	0	0	0	0	0	0	0	0	0	0	0	0	0	0	0	0	0	0	0	0	0	0	0	0	0	0	0	0	0	0	0	0	0	0	0	0	0	0	0
ENSG00000265861.1	0	0	0	0	0	0	0	0	0	0	0	0	0	0	0	0	0	0	0	0	0	0	0	0	0	0	0	0	0	0	0	0	0	0	0	0	0	0	0	0	0	0	0	0	0	0	0	0	0
ENSG00000135916.14	1080.66	764.311	859.011	796.373	203.189	214.818	968.702	945.215	948.471	839.52	867.726	1205.74	1054.08	678.402	988.418	1243.07	1003.84	844.887	906.557	903.71	792.437	942.545	733.629	1034.38	922.626	736.456	1080.25	868.11	854.917	608.915	829.025	473.025	937.074	1154.69	432.407	699.633	695.447	976.892	1051.67	435.395	78.7722	28.0903	121.976	174.685	126.233	188.501	271.526	22.4782	105.479
ENSG00000213316.8	0	0.0421988	0	0	0.0172188	0.051527	0	0.0330537	0.0576413	0.0632718	0	0.0248919	0.0470491	0.043673	0.0161288	0.0293488	0.030054	0.0370215	0	0.0186805	0	0.0539483	0.0201352	0	0	0.0160141	0.0146021	0.0118534	0.0270957	0.019843	0	0	0.0338576	0.0900568	0.0197243	0.0424234	0	0.0359148	0	0	0.0355032	0	0.0233204	0.241793	0.0361302	0	0.0785887	0	0
ENSG00000220311.1	0	0	0	0	0	0	0	0	0	0	0	0	0	0	0	0	0	0	0	0	0	0	0	0	0	0	0	0	0	0	0	0	0	0	0	0	0	0	0	0	0	0	0	0	0	0	0	0	0
ENSG00000273879.1	0	0	0	0	0	0	0	0	0	0	0	0	0	0	0	0	0	0	0	0	0	0	0	0	0	0	0	0	0	0	0	0	0	0	0	0	0	0	0	0	0	0	0	0	0	0	0	0	0
ENSG00000101057.14	8.74417	12.616	11.7339	4.62402	1.04953	3.83185	12.7537	12.6486	6.85352	16.7502	19.7386	7.39374	11.1478	8.22022	4.5208	6.82795	12.4747	11.7594	8.47785	10.0631	5.36683	10.2662	9.48982	15.8575	10.3259	13.7203	7.38349	8.15601	8.39147	3.84136	16.7366	6.13298	6.30734	9.97325	12.1324	11.718	6.91873	23.5712	5.04606	47.7527	80.022	96.109	42.4125	47.3269	16.408	65.0522	62.5688	27.8388	35.8552
ENSG00000249438.2	0.021764	0	0	0	0	0	0	0	0.0171814	0	0	0	0.0210362	0	0.0144228	0.0131222	0	0.0110352	0	0	0	0	0	0.0256388	0	0	0.0130576	0	0	0	0.0172012	0	0.0151381	0	0	0	0	0	0	0	0	0.0871284	0	0	0	0	0	0	0
ENSG00000196767.6	0.0224431	0	0.00728436	0.0314356	0.809774	0	0	0	0.0118117	0	0.0191332	0.0191278	0	0.154376	0.0446183	0.103743	0	0	0.0402809	0.189483	0.0122198	0	0.0371343	0.0176258	0	0.0541455	0.0403949	0.0072869	0	0.353757	0	0.223894	0.00520349	0.0498262	0.17582	0.0130399	0.428691	0.00551965	0.0265694	0	0	0	0	0	0	0	0.00483124	0	0
ENSG00000259115.1	0	0	0	0	0	0	0	0	0	0	0	0	0	0	0	0	0	0	0	0	0	0	0	0	0	0	0	0.0231249	0	0	0	0	0	0	0	0	0	0	0	0	0	0	0	0	0	0	0	0	0
ENSG00000178607.14	2.46747	2.66228	2.82773	2.93996	1.01831	2.10736	3.23452	2.38634	4.7918	1.97158	1.75866	1.93365	1.63127	2.36476	2.48637	1.86608	3.52011	2.84882	1.62889	2.18695	2.72405	3.40552	1.11787	2.20524	2.81127	1.87303	3.06811	2.28378	2.25796	1.82666	2.88092	1.76134	1.69955	2.89712	2.07542	1.38477	1.88002	3.99771	2.55598	2.84305	2.38789	2.22898	3.64105	1.97645	3.1238	1.61336	2.02118	3.03474	1.68518
ENSG00000232775.5	0	0	0	0	0	0	0	0	0	0	0	0	0	0	0.01223	0	0	0	0	0	0	0	0	0	0	0	0	0	0	0	0	0	0	0	0	0	0	0	0	0	0.053842	0.0369409	0	0	0.0273965	0	0.0953463	0	0
ENSG00000172456.15	1.76984	2.24897	1.62581	1.73529	0.718321	2.43551	1.63869	1.86911	1.63985	1.08668	1.68254	0.909806	2.01677	1.27033	2.14817	1.39845	2.27173	2.23636	2.55435	1.29764	1.15637	1.89268	1.46419	1.62954	2.3866	1.6058	2.1097	1.86682	2.28923	1.29865	1.24787	1.98899	1.95993	1.64063	1.69475	2.41924	1.36496	1.56012	2.2827	1.04499	3.37661	27.5859	1.45483	0.717187	4.08617	0.334243	3.05291	1.68561	3.23757
ENSG00000255389.1	0.25764	0.34282	0.19836	0.335694	1.22081	0.431286	0.378489	0.439405	0.482463	0.210279	0.0919436	0.134813	0.32431	0.688089	0.254117	0.339578	0.362535	0.358482	0.506964	0.3679	0.205526	0.504676	0.594823	0.239983	0.163747	0.544042	0.424179	0.262626	0.300168	0.527574	0.369367	0.786244	0.0666803	0.283777	0.699222	0.208875	0.588586	0.450915	0.553271	0	0.297165	0.167905	0.149266	0.178573	0.302413	0.179995	0.147037	0.0769868	0.294866
ENSG00000120709.9	4.36138	4.61562	4.39296	3.45787	7.67026	3.54531	3.941	4.63233	4.24535	4.34004	4.0514	3.04033	3.84568	5.36752	4.17994	3.89481	4.44819	4.34976	5.24422	4.79387	3.57211	4.71209	5.34757	3.71768	4.11133	4.71872	5.15186	3.67109	3.78819	6.23275	4.6112	6.39856	4.23559	4.61606	6.01872	4.75135	6.46028	4.52937	5.37757	3.67455	4.70553	5.8557	6.06736	6.11096	4.00682	4.60083	8.64636	5.22509	6.92676
ENSG00000188263.9	0.117741	0.31302	0.305722	0.142929	0.0333196	0.0207725	0.103781	0.0533008	0.210686	0.112232	0.0451695	0.156544	0.128978	0.0704251	0.0884291	0.014198	0.271396	0.0955188	0.10868	0.313283	0.147448	0.243585	0.0519505	0.00462344	0.0849137	0.418341	0.0423841	0.271423	0.052432	0.0767951	0.471488	0.0722829	0.152872	0.493753	0.0954194	0.006841	0.147792	0.544396	0.132419	0.517986	0.114502	0	0.165464	0	0.0699143	0.0131003	0.0152074	0.0448256	0.0120717
ENSG00000275563.1	0	0	0	0	0	0	0	0	0	0	0	0	0	0	0	0	0	0	0	0	0	0	0	0	0	0	0	0	0	0	0	0	0	0	0	0.012121	0	0	0	0	0	0	0	0	0	0	0	0	0
ENSG00000171806.10	3.01513	3.15576	4.4933	3.99147	2.74445	1.51799	2.61984	3.57047	2.23513	3.78773	3.65585	3.33753	5.22441	2.9856	4.48352	3.02616	2.66753	4.38127	6.05266	2.76576	3.13821	4.0616	5.38428	3.45446	4.79418	2.14114	4.12531	4.12776	3.2032	3.16271	4.37369	3.66114	5.33251	2.39457	3.79936	5.6401	4.77096	4.48994	3.99934	0.566173	5.28327	6.14567	3.91073	3.37897	3.41154	1.35008	5.55655	3.33346	5.24017
ENSG00000273307.1	0.0271643	0	0	0	0.0384361	0.115019	0.119718	0	0	0.035309	0	0	0	0.0487437	0	0	0.134174	0	0	0	0.0443712	0.0401413	0.0449459	0.0960013	0.0309325	0	0	0.0529187	0	0	0.0429385	0	0.0755773	0	0	0	0	0.0400847	0	0	0	0.108747	0.104112	0	0	0	0	0.0775635	0
ENSG00000180409.3	0	0	0	0	0	0	0	0	0	0	0	0	0	0	0	0	0	0	0	0	0	0	0	0	0	0	0	0	0	0	0	0	0	0	0	0	0	0	0	0	0	0	0	0	0	0	0	0	0
ENSG00000096996.14	2.31862	0.953823	1.79101	0.936002	0.310404	0.725238	3.66402	0.971707	1.41744	1.81619	3.23259	0.721412	1.06345	1.38079	1.1317	1.23721	1.49615	1.52301	1.50571	0.891102	0.843467	2.11462	2.7307	1.35577	0.772477	1.35904	1.10962	1.4892	0.867946	0.401736	3.57968	1.06447	1.56813	1.19386	2.34676	1.58836	0.657558	2.6495	0.922961	7.57238	1.58527	0.270224	2.20546	1.3747	1.13229	3.07545	0.135133	1.79244	0.304505
ENSG00000243352.3	0.490795	3.30927	0.796487	0.916596	0.154322	0.981337	0.160224	0.592481	0.516605	0.283534	0.488148	0.446182	0.316255	1.17425	0.722764	0.263036	1.27944	1.38251	0.167787	0.251134	1.33614	1.20877	0	0.321207	2.6081	1.36348	0.588915	0.956117	2.18559	0	0.1724	0.376632	0.303446	0.403563	0.441943	0.950539	0.178567	0.321883	0.193677	0.479818	0	0	0.104503	0.541761	0.485721	0	0	0.15571	0.0559109
ENSG00000223615.2	0	0	0	0	0	0	0	0	0	0	0	0	0	0	0	0	0	0	0	0	0	0	0	0	0	0	0	0	0	0	0	0	0	0	0	0	0	0	0	0	0	0	0	0	0	0	0	0	0
ENSG00000279512.1	0	0.0368236	0	0.019832	0	0.0149878	0.0104001	0.00961444	0.0335327	0	0	0	0	0	0	0	0	0.00717906	0	0.0108673	0	0	0	0	0.00806146	0.0186323	0.0169895	0	0	0	0	0	0	0	0	0	0.0115908	0	0	0	0	0	0	0	0	0	0	0	0
ENSG00000136878.11	4.24058	4.76042	5.18567	3.68747	6.6545	4.14956	7.67323	4.90626	6.47966	4.24843	3.73613	3.65716	4.18511	5.18131	5.26865	5.25929	5.48299	5.17151	5.44047	5.9691	3.58353	5.85874	4.33855	5.28649	3.69791	6.07826	5.10728	4.22778	4.25006	5.35521	5.27857	5.61921	4.14109	6.0936	6.59646	3.10501	4.9254	6.31184	5.13687	8.48412	3.65632	10.2763	6.20304	5.24647	3.59609	4.10431	8.55164	5.2627	6.67515
ENSG00000260972.1	0	0	0	0	0	0	0	0	0	0	0	0	0	0	0	0	0	0	0	0	0	0	0	0	0	0	0	0	0	0	0	0	0	0	0	0	0	0	0	0	0	0	0	0	0	0	0	0	0
ENSG00000242829.1	0	0	0	0	0.0589795	0	0.0612351	0.396264	0	0	0	0	0	0	0	0	0	0	0	0.127972	0.0680869	0	0	0	0	0.109706	0	0	0	0	0	0.0959618	0	0.185082	0.0675613	0	0	0.0615092	0	0	0	0	0	0	0	0.139134	0	0	0
ENSG00000232935.2	0	0	0	0	0	0	0	0	0	0	0	0	0	0	0	0	0	0	0	0	0	0	0	0	0	0	0	0	0	0	0	0	0	0	0	0	0	0	0	0	0	0	0	0	0	0	0	0	0
ENSG00000199197.1	0	0	0	0	0	0	0	0	0	0	0	0	0	0	0	0	0	0	0	0	0	0	0	0	0	0	0	0	0	0	0	0	0	0	0	0	0	0	0	0	0	0	0	0	0	0	0	0	0
ENSG00000248996.1	1.27009	0.637455	1.69232	0.280892	0.189169	0.318423	1.03112	0.5447	1.21374	1.39023	0.769339	0.752033	0.323056	0.779674	0.221492	0.523951	1.32071	0.576194	0.565604	0.461762	0.272975	2.22257	0.663625	0.393738	0.799255	0.175933	0.681791	0.813899	0.558147	0.326999	2.85294	0.61557	0.511453	0.840973	0.758431	0.174776	0.711389	3.15653	0.356115	2.94082	1.07262	0.669022	1.02481	1.99228	0.694633	1.89658	0.431695	1.52696	0.274144
ENSG00000230080.2	0.072108	0.0208372	0.0702123	0	0.0680194	0.038165	0.0353104	0.0816073	0.11385	0.124971	0.0614735	0.0368738	0.0464644	0.0431303	0.0159284	0.0724602	0.0445207	0.109684	0.036977	0.0737935	0	0.0887964	0.0795397	0.0141576	0.0273702	0.0316301	0.0288413	0.0351184	0.0401385	0.137175	0.0569905	0	0.0167184	0.0533626	0.0389583	0.0418962	0.0787057	0	0.0213413	0.211486	0.035062	0.0481119	0	0.238788	0.0713624	0.280804	0.0310448	0.0171578	0.0246434
ENSG00000197429.9	3.81729	3.238	3.41577	4.23358	2.13281	3.37355	3.40497	3.83366	3.78932	2.90077	2.85379	3.56374	4.35945	3.53378	3.72057	2.96961	3.94986	4.60553	4.93293	3.19734	4.01619	4.33916	3.92569	3.54679	4.23537	3.16343	3.90865	3.23391	3.43903	3.31971	3.84319	2.67698	4.32449	3.45367	3.24273	4.9818	3.37172	3.4491	5.708	2.23915	4.42045	3.41687	2.76853	3.5395	3.24312	2.78358	2.88745	3.41524	4.24693
ENSG00000113810.14	3.2538	2.90255	2.68391	2.60911	1.58966	1.88284	3.58313	5.01759	4.01618	4.07109	5.89587	2.49101	3.37543	3.18862	2.40518	2.02903	3.79763	3.9936	3.41186	5.01847	2.33104	3.80703	3.73199	4.48776	4.12509	3.87554	3.54001	3.02233	2.91779	2.9283	3.91236	3.32881	2.11169	3.18095	4.85128	3.2379	3.17053	6.64404	3.52713	1.59973	4.63381	8.37042	11.4617	5.07796	3.26938	6.69857	6.84334	3.31077	8.6223
ENSG00000269584.1	0	0	0	0	0	0	0.0381213	0	0	0	0	0	0	0	0	0	0	0	0	0	0	0	0	0	0	0	0	0	0	0	0	0	0	0	0	0	0	0	0	0	0	0	0	0	0	0	0	0	0
ENSG00000100403.11	10.0072	10.6026	9.80184	7.33567	11.1098	7.72639	11.5387	12.4452	11.2741	9.90312	8.66061	6.54033	7.45457	11.2154	9.61733	10.3256	10.6503	10.5031	8.7736	11.6339	7.22421	12.0181	7.53897	9.91848	9.67222	11.4279	11.0504	10.008	9.15855	12.2343	9.12157	9.06178	7.6096	11.5721	14.0331	6.37093	8.79802	12.3937	10.1886	26.3267	11.6525	11.6473	12.173	14.1028	7.39815	14.4865	6.35318	17.2523	6.4025
ENSG00000149289.9	4.34172	3.66428	2.40226	4.15598	1.42337	1.52144	3.19899	3.66271	2.82073	3.98673	2.92778	3.09564	1.67919	2.51212	2.50235	2.2857	3.20499	2.6986	1.67844	2.73786	4.45897	2.48342	3.0449	3.36173	2.80086	2.5906	3.02124	2.87703	2.514	2.80116	3.67565	2.9	2.47282	3.78185	2.20623	3.57711	2.70508	2.34116	2.28992	0.814195	0.470268	0.4063	0.835166	1.20103	1.29835	1.08604	0.649643	1.10803	0.887532
ENSG00000231784.7	0.0270932	0.159715	0.0685905	0.0758979	0.0996725	0.0745669	0.0557223	0.0809488	0.085554	0.0281733	0.117797	0.0277093	0.0314246	0.0680627	0.0143635	0.0326707	0.0669114	0.065939	0.0916967	0.0415898	0.115064	0.128116	0.134485	0.0574502	0.0308516	0.0641759	0.0455137	0.0158341	0.0422277	0.0618492	0.0428263	0.0873227	0.0527658	0.10426	0.0702618	0.01889	0.150818	0.0879556	0.134713	0.190708	0.158087	0.0867704	0.134992	0.107664	0.0321757	0.198956	0.0349936	0.123777	0.0444446
ENSG00000253925.1	0	0	0	0	0	0.00704037	0	0.00903255	0.0105011	0	0	0	0	0	0	0	0	0	0	0	0	0	0	0	0	0	0	0	0	0	0.0105132	0	0.0185045	0	0.0107801	0	0	0	0	0	0	0.0266259	0.0127455	0	0	0	0	0	0.013638
ENSG00000172062.15	0.758775	1.2425	0.743388	1.19401	0.709125	0.649503	0.756887	1.01776	1.46424	1.0289	0.814578	0.555675	1.08652	1.0926	0.726312	0.835906	1.44593	0.897698	1.30421	0.90593	0.749769	0.879013	1.64296	1.00973	1.0347	0.869072	1.42191	0.880514	0.808235	0.725549	0.836615	0.927331	1.17283	0.977464	1.10079	1.73896	0.935562	1.20953	1.19771	0.123634	1.38014	1.74382	1.19377	1.81473	1.39061	0.562825	1.79673	1.25714	2.8861
ENSG00000124915.9	0.0301261	0.0174112	0.00977803	0.0281314	0	0.122245	0.0147524	0.0272759	0.0317104	0	0.00642078	0.00513519	0	0	0.00665474	0.0363279	0.0186004	0.0152751	0.00772435	0.0154151	0.00820154	0	0	0	0.00571753	0.0198222	0	0.00978144	0.0391289	0.00818723	0.0238102	0.0115593	0.00698482	0.0297259	0	0.00875193	0.0411033	0	0.00891623	0.485963	0.0146486	0.120605	0.105842	0.0498817	0.0149073	0	0.097277	0.172041	0.0617748
ENSG00000261226.1	0.0201959	0.00875409	0.00491624	0.014144	0.0142881	0	0.0593381	0.0274278	0.0239152	0.0590654	0.0258261	0.0309827	0.0488013	0.0181198	0.0133836	0.0304419	0.0249386	0.0153601	0.0543716	0.031002	0.0247416	0.014922	0.0501242	0.00594787	0.0517443	0.033221	0.0181751	0.0196718	0.0168629	0.0411641	0.0638474	0.0232473	0.00702372	0.0373643	0.130937	0.0440034	0.0330657	0.0521533	0.0448295	0.0444245	0	0	0.0193511	0	0.0149903	0.016853	0	0.0144166	0.0207063
ENSG00000221395.1	0	0	0	0	0	0	0	0	0	0	0	0	0	0	0	0	0	0	0	0	0	0	0	0	0	0	0	0	0	0	0	0	0	0	0	0	0	0	0	0	0	0	0	0	0	0	0	0	0
ENSG00000278454.1	0	0	0	0	0	0	0	0	0	0	0	0	0	0	0	0	0	0	0	0	0	0	0	0	0	0	0	0	0	0	0	0	0	0	0	0	0	0	0	0	0	0	0	0	0	0	0	0	0
ENSG00000254971.1	0	0.05175	0	0	0	0	0	0	0	0	0	0	0	0	0	0	0	0	0	0	0	0	0	0	0	0	0	0	0	0	0	0	0	0	0	0	0	0	0	0	0	0	0	0	0	0	0	0	0
ENSG00000178363.4	0.14175	0.0546156	0.0408957	0.0147071	0.00742847	0.044459	0.0462754	0.106949	0.00828911	0.0409446	0.0134272	0.0214775	0.0405954	0.047103	0.0834985	0.1646	0.0713116	0.0159717	0.040383	0.0886496	0.23154	0.124129	0.0521197	0.037108	0.0298913	0.0207261	0.0692953	0.0357962	0.0116895	0.0770453	0.0414933	0.0241728	0.0657301	0.0466222	0.0425468	0.0274531	0.0171911	0.0619767	0.0466142	0.138579	0.076583	0.105087	0	0	0.10911	0	0.0678087	0.00749527	0.129184
ENSG00000186417.12	0.962445	0.464707	0.211549	0.176331	0.198238	0.156903	0.662203	0.83554	3.42709	2.22491	1.53455	3.21672	2.71228	0.0910874	0.858475	0.247296	0.403676	0.185315	1.86484	4.60367	0.126033	0.0720116	5.4829	2.81774	0.0624278	0.398128	0.338661	0.253156	0.0972018	2.34079	0.587352	0.299169	0.186425	4.58001	0.842512	0.0849418	0.777908	5.12059	2.61773	0.267984	0.106629	0.520234	0.0544751	0.262235	0.0602845	0.508314	0.0498286	0.153639	0.576655
ENSG00000276577.1	0	0	0	0	0	0	0	0	0	0	0	0	0	0	0	0	0	0	0	0	0	0	0	0	0	0	0	0	0	0	0	0	0	0	0	0	0	0	0	0	0	0	0	0	0	0	0	0	0
ENSG00000072133.9	2.06445	3.21851	1.87228	2.7339	1.31328	0.715196	1.60663	2.48857	2.24933	1.18648	1.49671	1.63676	1.57654	1.87059	2.56205	1.88251	2.29854	2.21289	1.58273	1.48762	2.12641	2.18842	0.671873	2.18276	2.41299	2.1801	3.29812	1.95603	2.54335	1.3326	1.74221	1.89323	2.05067	2.22726	0.782605	1.69216	2.17606	1.74223	2.06932	0.0450359	0.721756	0.198078	0.290992	0.0847497	1.8084	0.0170849	0.69195	0.0243583	0.388338
ENSG00000280553.1	0	0	0	0	0	0	0	0	0	0	0	0	0	0	0	0	0	0	0	0	0	0	0	0	0	0	0	0	0	0	0	0	0	0	0	0	0	0	0	0	0	0	0	0	0	0	0	0	0
ENSG00000261044.1	0	0	0	0	0	0	0	0.0284682	0	0	0	0	0.040522	0	0	0	0	0.0212571	0.032248	0	0	0.0309761	0	0	0	0	0	0	0.0233368	0.0341805	0	0.0482582	0	0	0	0.0365381	0	0	0	0	0	0	0	0	0	0	0.0270745	0	0
ENSG00000222614.1	0	0	0	0	0	0	0	0.364815	0	0	0	0	0.259641	0	0	0	0	0	0	0	0.219391	0	0.222233	0.158224	0	0	0	0	0	0	0	0	0	0	0	0	0	0.198196	0	0	0	0	0	0	0	0	0	0	0.137706
ENSG00000265493.1	0	0	0	0	0	0	0	0	0	0	0	0	0	0	0	0	0	0	0	0	0	0	0	0	0	0	0	0	0	0	0	0	0	0	0	0	0	0	0	0	0	0	0	0	0	0	0	0	0
ENSG00000197322.3	0	0.00629234	0	0.0101666	0	0	0	0	0	0	0	0	0	0.00651217	0	0	0.0044814	0	0	0	0	0.00536289	0	0.00427526	0	0	0	0	0	0.00591766	0	0.00835494	0	0	0	0	0.00594182	0	0	0	0	0	0	0	0	0.0121137	0	0.00518125	0
ENSG00000226312.6	0.080327	0.15088	0.0586614	0.0843843	0.042622	0.0850302	0.118005	0.15	0.216662	0.0783087	0.0599203	0.0444998	0.0776407	0.11411	0.0665397	0.0605395	0.132254	0.0916399	0.0411918	0.133583	0.393628	0.0741883	0.0276893	0.0827994	0.045735	0.220221	0.0843378	0.0554218	0.0670704	0.0873204	0.0846486	0.0616423	0.0419041	0.232826	0.0922226	0.110845	0.136995	0.158045	0.0534912	0.0294489	0.0878814	0.13399	0.109036	0	0.0695594	0.145234	0.0389063	0.0764539	0.109809
ENSG00000242488.2	0	0	0	0.0424173	0	0	0	0	0	0	0	0	0	0	0	0	0	0	0	0	0.024733	0.0223752	0	0	0	0	0.0181688	0	0	0.0493798	0	0	0	0	0	0	0	0	0	0	0	0	0.0290166	0	0	0.0505414	0	0.0216174	0.0155243
ENSG00000160294.9	7.69609	8.58234	8.54856	7.32833	5.35927	6.03538	8.68557	9.8542	9.7288	7.72128	8.08375	6.68709	6.00071	7.27759	7.3246	7.98909	9.16468	8.10144	6.15349	9.08291	7.04246	9.91619	4.80535	8.80153	7.01836	8.65724	8.64707	8.38549	7.36887	7.62907	8.53965	5.98678	6.82986	9.81497	8.74391	5.19733	6.12767	9.98224	7.8598	7.74517	7.83549	14.5364	9.50652	9.11454	5.42941	4.55735	11.8338	11.9809	6.17931
ENSG00000232019.1	0	0	0	0	0	0	0	0	0	0	0	0	0	0	0	0	0	0	0	0	0	0	0	0	0	0	0	0	0	0	0	0	0	0	0	0	0	0	0	0	0	0	0	0	0	0	0	0	0
ENSG00000218577.1	0	0	0	0	0	0	0	0	0	0	0	0	0	0	0	0	0	0	0	0	0	0	0	0	0	0.0269235	0	0	0	0	0	0	0	0	0	0	0	0	0	0	0	0	0	0	0	0	0	0	0
ENSG00000198909.6	4.42749	3.69824	4.03355	2.96767	11.4673	2.81857	4.53972	6.2129	5.33661	5.04179	3.1802	2.55802	3.42997	6.6149	4.26884	4.45389	3.42288	3.9069	5.11941	6.07088	2.5995	4.77007	5.76546	3.78308	3.33226	5.47626	5.686	3.71568	3.12827	6.64621	4.35531	9.17028	3.08618	4.33469	10.6142	2.50897	6.46334	4.79137	5.34414	4.91132	2.82732	4.82103	4.71567	4.08232	3.94918	4.08312	2.64145	4.9544	1.86786
ENSG00000251934.1	0	0.483663	0	0	0	0	0	0	0	0	0	0	0	0	0	0	0	0	0	0	0	0	0	0	0	0.183546	0	0	0	0	0	0	0	0	0	0	0	0.205819	0	0	0	0	0	0	0	0	0	0	0
ENSG00000105085.9	1.25734	1.50525	1.42834	1.2732	0.877987	1.57584	1.20342	1.24188	1.418	1.53175	1.24592	1.08553	1.26264	1.06949	1.30214	1.30615	1.50556	1.46823	1.1723	1.34522	1.27584	1.5041	0.742999	1.29524	1.15595	1.47911	1.41728	1.23002	1.21194	1.06948	1.5874	1.22176	1.11686	1.49441	1.21306	0.962987	1.11841	1.25299	1.36769	1.67621	1.26245	2.50588	1.70021	1.40593	1.3009	1.37171	1.62398	1.35991	2.14853
ENSG00000230699.2	0.00476691	0	0	0.0133538	0.0404697	0.0151381	0	0.0388432	0.00752639	0	0	0.00975061	0	0.0342151	0.0189539	0	0.0117727	0.00483401	0	0.00731751	0.00778647	0	0	0.0112312	0.00542818	0.018819	0.0114398	0	0.0106139	0.00777289	0.0226052	0.0109743	0	0.0211662	0.00772637	0	0	0.0140685	0.008465	0.167771	0.0278145	1.3931	0.118755	0.142072	0.0283058	0.0795574	0.0738832	0.0612504	0.0146621
ENSG00000243900.3	0.0491719	0	0	0	0	0.052051	0	0.0667796	0.0776366	0	0	0	0	0	0	0	0	0	0	0	0	0	0	0	0	0.0647077	0	0	0	0	0.077726	0	0	0.0727781	0	0	0	0	0.0873187	0	0	0	0	0	0.145991	0	0	0.0702015	0
ENSG00000171681.11	4.24756	2.60296	4.27511	4.43669	6.077	2.75806	4.52403	4.49445	3.69008	3.30523	3.26718	2.83798	3.11262	4.67928	3.67776	3.19493	3.5895	4.48691	3.62424	5.28442	3.84454	5.21381	2.89527	4.47515	4.61761	4.31882	4.48703	4.51979	3.74187	4.57671	4.65572	4.83361	3.00338	3.88402	5.15542	1.83848	5.05637	6.40744	5.3182	3.36764	4.13283	5.40688	3.78324	2.88457	4.06541	3.89875	5.00457	6.01232	8.97141
ENSG00000207837.1	0	0	0	0	0	0	0	0	0	0	0	0	0	0	0	0	0	0	0	0	0	0	0	0	0	0	0	0	0	0	0	0	0	0	0	0	0	0	0	0	0	0	0	0	0	0	0	0	0
ENSG00000281446.1	0	0.46575	0	0	0	0	0	0	0	0	0	0	0	0	0	0.323924	0	0	0	0.412355	0	0	0.88893	0	0.305888	0	0	0	0	0	0	0	0	0	0	0	0	0.396393	0	0	0	0	0.514776	0	0	0	0.346955	0	0
ENSG00000256464.1	0.0610339	0.211645	0	0.0569926	0.143933	0.77529	0.209213	0.221038	0.19273	0.211557	0.286179	0.166458	0.0786571	0.146026	0.134821	0.122664	0.175856	0.309465	0.125193	0.124921	0.232622	0.0901913	0.100986	0.0479333	0.115834	0.240952	0.170884	0.198167	0.0226495	0.132695	0.0964762	0.0936738	0.141509	0.0602231	0.0329752	0.106386	0.0666184	0.180128	0.108383	0.179007	0.0593545	0.570123	0.350885	0.202115	0.42282	0.543266	0.0788312	0.203319	0.0625762
ENSG00000201662.1	0	0	0	0	0	0	0	0	0	0	0	0	0	0.25271	0	0	0	0	0	0	0	0	0	0	0	0	0	0	0	0	0	0	0	0	0	0	0	0	0	0	0	0	0	0	0	0	0	0	0
ENSG00000114023.14	29.8757	33.9429	30.3341	34.797	16.9318	13.8855	31.2652	30.181	41.1804	40.797	29.3185	38.2369	56.6	30.0985	31.8364	35.2974	35.4513	39.2626	60.0222	28.9068	33.4643	31.7096	42.5098	44.0383	40.1517	30.8198	39.7996	40.5551	38.1736	24.264	40.4601	36.978	46.3753	36.0788	22.9535	63.9941	35.7275	35.158	56.8491	6.19146	20.0721	8.9717	24.6392	17.2869	14.4882	16.5693	15.2977	18.0668	26.5019
ENSG00000004897.10	5.90305	5.79007	5.56157	6.10965	6.602	4.59031	5.64597	7.13923	5.59816	7.28061	8.53	4.63285	5.07898	5.83977	4.75849	4.3781	5.22613	5.00964	5.98768	7.11023	4.31246	5.61958	7.88899	5.72195	5.94007	5.82677	5.53494	5.26743	4.78035	5.70872	6.94192	7.32589	4.71359	4.91748	8.0381	5.52076	6.23667	6.59032	6.14154	2.30051	8.66985	5.73562	9.27139	9.60863	8.09719	8.48603	8.52764	8.53081	5.20007
ENSG00000274727.1	0	0	0	0	0	0	0	0.0354955	0	0	0	0	0	0	0	0	0	0	0	0	0	0	0	0	0	0	0	0.0254582	0	0.0426178	0	0.0601706	0	0	0	0	0	0	0	0	0	0	0	0	0	0	0	0	0
ENSG00000250319.1	0.0214265	0	0	0	0	0	0	0	0	0	0	0	0	0	0	0	0	0	0	0	0	0	0	0	0	0	0	0	0	0	0	0	0	0	0	0	0	0	0	0	0	0	0	0	0	0	0	0	0
ENSG00000279401.1	0	0	0	0.0347909	0	0	0	0.00843322	0.00980428	0.00807148	0.00794077	0.00635084	0	0	0.0164602	0.00748797	0.00766788	0	0	0.00953218	0.0101431	0	0	0	0.00707104	0.00817156	0.0149022	0	0.00691313	0	0	0	0	0	0	0	0	0.0183264	0	0	0.0362327	0.124296	0	0	0.0368726	0	0.296753	0.00886534	0.00636656
ENSG00000270445.1	0.0431718	0	0.0420368	0	0	0	0	0	0	0	0.110414	0	0	0	0	0	0.10662	0	0	0	0	0	0	0	0	0	0	0	0	0	0	0	0.060057	0	0	0	0.0706829	0.063706	0	0	0	0	0	0	0	0	0.0557606	0.0616352	0.0442628
ENSG00000242180.3	0	0	0	0	0	0	0	0	0	0	0	0	0	0	0	0	0	0	0	0	0	0	0.0255603	0	0	0	0.0185364	0	0	0	0	0	0	0	0	0.0269269	0	0	0	0.135923	0	0	0	0	0	0	0.139669	0	0
ENSG00000064309.13	0.598019	0.339294	0.23052	0.521364	5.99868	1.38485	0.148767	0.512943	0.226867	0.736412	0.250245	0.326102	0.193114	1.65506	0.582207	0.770633	0.145325	0.220648	0.63368	1.75617	0.464944	0.279065	1.18421	0.317583	0.199462	1.28579	0.666672	0.291916	0.403727	4.86447	0.121135	2.88581	0.144681	0.532688	4.50708	0.157431	2.89699	0.319059	0.612384	0.782647	0.399243	0.542362	0.346162	0.50302	0.231588	0.18728	0.0919102	0.894804	0.192217
ENSG00000263811.1	0	0	0	0	0	0	0	0	0	0	0	0	0	0	0	0	0	0	0	0	0	0	0	0	0	0	0	0	0	0	0	0	0	0	0	0	0	0	0	0	0	0	0	0	0	0	0	0	0
ENSG00000227635.1	0	0	0	0	0	0	0	0	0	0	0	0	0	0	0	0	0	0	0	0	0	0	0	0	0	0	0	0	0	0	0	0	0	0	0	0	0	0	0	0	0	0	0	0	0	0	0	0	0
ENSG00000272506.1	0.0469441	0.0406966	0.022855	0.0657536	0.132847	0	0.0689638	0.127508	0.185298	0.0610194	0	0.0480115	0	0.126355	0.0311093	0.028304	0	0	0.108328	0	0.0766804	0.0693704	0.0776735	0.0276509	0.0534561	0.0617759	0.112658	0.0457259	0.0261312	0	0.0371022	0.0540367	0.0326523	0.0694807	0.114133	0	0.115289	0.0692725	0.0416812	0	0	0.187932	0	0	0	0	0.0303164	0.0335104	0.168456
ENSG00000264239.1	0	0	0	0	0	0	0	0	0	0	0	0	0	0	0	0	0	0	0	0	0	0	0	0	0	0	0	0	0	0	0	0	0	0	0	0	0	0	0	0	0	0	0	0	0	0	0	0	0
ENSG00000197471.10	2.44644	2.46326	3.17616	1.4037	0.430961	1.20644	5.58581	1.43573	2.15935	1.99737	3.05307	1.58163	2.20319	2.62689	2.18507	1.78189	2.15227	2.34338	2.06772	2.49759	1.38339	3.96361	1.53136	3.06718	2.48821	1.41446	1.89808	2.71982	1.37602	1.43545	4.85482	1.27571	1.81782	1.91661	1.85364	1.12344	2.48047	2.86485	1.75519	2.07475	1.17523	0.668659	1.59663	2.06929	1.61021	1.62663	1.32738	3.43381	0.326376
ENSG00000271214.1	0	0	0.0793504	0	0	0.0862643	0	0.110674	0	0	0	0	0	0	0	0.0982691	0	0	0	0.125097	0	0	0	0.0960013	0	0	0	0	0	0	0.128816	0	0	0	0	0	0	0.120254	0	0	0	0	0	0	0	0	0.210512	0	0
ENSG00000222844.1	0	0	0	0	0	0	0	0	0	0	0	0	0	0	0	0	0	0	0	0	0	0	0	0	0	0	0	0	0.15235	0.223141	0	0	0	0	0	0	0	0	0	0	0	0	0	0	0	0	0	0	0
ENSG00000273513.1	0	0	0	0	0	0	0	0	0.0108236	0	0	0	0	0	0	0	0	0	0	0	0	0	0	0	0	0	0	0	0	0	0	0	0.00953645	0.0101463	0.0111112	0	0	0	0	0	0	0	0	0	0	0	0	0	0
ENSG00000224517.5	0	0	0	0	0.0340379	0	0	0	0	0	0.0307622	0	0	0	0	0	0.0297051	0	0	0.0369273	0	0.0710961	0	0	0.0273929	0.0316563	0	0	0.0267812	0	0	0.0553809	0	0	0	0.125793	0	0	0	0	0	0	0	0	0.0714216	0	0.0310706	0	0
ENSG00000238151.1	0.110731	0.383977	0.269549	1.08569	0	0.468856	0.0813351	0.0751908	0.786738	0.0719656	0.1416	0.169873	0.428111	0.0993478	0.22014	0.133526	0.410202	0.505302	0.511045	0.424946	0.45218	0.245444	0.183215	0.0652222	0.0630456	0.364289	0.597906	0.323572	0.246551	0.812504	0.175032	0.254921	0.539137	0.16389	0.089738	0	0.181294	0.245098	0.29495	0	0	0.221645	0.106099	0	0.328757	0	0.643588	0.0790437	0.454116
ENSG00000080709.13	0.105298	0.163683	0.106065	0.0712016	0.765508	0.146055	0.112016	0.182453	0.108924	0.207664	0.0417889	0.0371353	0.175477	0.416987	0.105873	0.14011	0.0851893	0.132555	0.301638	0.245246	0.0771027	0.101946	0.0540701	0.226702	0.128174	0.205461	0.200416	0.0990288	0.0404232	0.75192	0.0918315	0.158823	0.101022	0.231086	0.253063	0.037974	0.404246	0.219678	0.496481	0.830644	0.127118	0.145359	0.132205	0.0721443	0.0646817	0.0363594	0.093795	0.165883	0.0372273
ENSG00000216169.1	0	0	0	0	0	0	0	0	0	0	0	0	0	0	0	0	0	0	0	0	0	0	0	0	0	0	0	0	0	0	0	0	0	0	0	0	0	0	0	0	0	0	0	0	0	0	0	0	0
ENSG00000227021.1	0	0	0	0	0	0	0	0	0	0	0	0	0	0	0	0	0	0	0	0	0	0	0	0	0	0	0	0	0	0	0	0	0	0	0	0	0	0	0	0	0	0	0	0	0	0.0894984	0	0	0
ENSG00000105479.14	0.0202452	0.0409522	0.032855	0.0661666	0.0381947	0.0392895	0.0446123	0.0687369	0.0745846	0.0219295	0.0172595	0.00690186	0.0913183	0.0181641	0.0268326	0.0366195	0.0624988	0.0376387	0.0363362	0.0725147	0.0330694	0.06482	0.0111659	0.0317994	0.0192114	0.0222014	0.056683	0.046013	0.0187824	0.0440156	0.0800041	0.0466081	0.0281635	0.0399526	0.0984425	0.0294072	0.066293	0.0248956	0.0898779	0.0296887	0.0492205	0.0540322	0.0711274	0.0335214	0.0801437	0.0225255	0.357366	0.192691	0.110703
ENSG00000257474.4	0.0208116	0.018042	0	0	0.0147237	0.0330453	0.0305736	0.028264	0.0328591	0	0	0.0212849	0.0201157	0	0.0275833	0.012548	0.0128495	0.0211046	0	0.0798679	0.0679892	0	0	0.0490337	0.0118493	0.0821611	0.0124862	0.0405432	0	0.0339353	0.032897	0	0	0.0308028	0.0168661	0	0.0170369	0	0.0184785	0	0.0303585	0	0	0	0.123579	0.0347336	0.0134401	0	0.0213376
ENSG00000103313.10	0.493658	0.287046	0.21103	0.219242	0.10222	0.130641	0.41125	0.163519	0.461003	0.359962	0.658225	0.135456	0.168748	0.459115	0.159581	0.148821	0.349397	0.167886	0.213015	0.226415	0.270426	0.30692	0.522954	0.276589	0.332484	0.122796	0.41898	0.258016	0.278143	0.14234	0.461534	0.297981	0.159122	0.267311	0.590345	0.335795	0.335124	0.195441	0.203121	0.635642	0.368838	0.0964035	0.761428	0.418659	0.348542	0.562657	0.21772	0.257847	0.0246894
ENSG00000230782.1	0	0	0.00542827	0	0	0.0118025	0.0327591	0.0151422	0	0.00724634	0	0	0	0	0	0.00672248	0.006884	0.0056533	0	0.0171154	0	0	0	0	0	0.00733619	0.00668936	0.00543017	0.0062064	0.00909028	0	0	0.00775524	0.00825117	0.00903588	0	0	0	0	0	0.0162643	0	0	0	0	0	0.00720044	0	0
ENSG00000200241.1	0	0.226581	0	0	0	0.138334	0.19198	0	0	0	0	0	0	0.234497	0	0	0	0	0	0	0	0	0	0	0	0.343942	0	0	0	0	0	0	0	0	0	0	0	0	0	0	0	0	0	0	0	0.872408	0	0	0.133985
ENSG00000146063.17	2.02239	2.85038	2.15346	2.03448	1.33861	1.93452	2.64646	2.71888	3.20743	2.05589	2.0733	1.7868	2.00404	2.35834	2.12933	2.52753	2.89745	2.6035	2.27636	2.52708	2.14679	2.94334	1.39099	2.4999	2.36358	2.84326	2.81417	2.16194	2.07618	1.92135	2.55565	1.94061	2.32006	3.6171	2.67195	1.5483	1.95145	2.93082	2.22522	5.08413	2.20144	4.92581	3.70407	3.64689	1.61128	3.50196	4.76181	3.03937	3.07018
ENSG00000221297.1	0	0	0	0	0	0	0	0	0	0	0	0	0	0	0	0	0	0	0	0.268279	0	0	0	0	0	0	0.209707	0	0	0	0	0	0	0	0	0	0	0	0	0	0	0	0	0	0	0	0	0	0.179184
ENSG00000267203.1	0.316719	0.87862	0.308392	0.177449	0.179256	1.13989	0.186112	0.774235	1.10013	0.164672	0.567019	0.194352	0	0	0.335817	0.229151	0.312876	0.642353	0.194896	0.777893	1.03468	0.374419	0.104808	0.223863	0.216392	0.666856	0.380038	0.4936	0.0705199	0.413151	0.100127	0.437485	0.176237	0.468767	0.308009	0.220824	0.103709	0.37389	0.449939	0	0	0.507171	0.242776	0.629294	0.376133	0	0.245444	0	0
ENSG00000256159.1	0.0300949	0	0	0	0	0	0	0	0	0	0	0	0.0581768	0.0540023	0	0	0	0.0610369	0	0	0.0491582	0	0	0	0	0	0	0	0	0	0	0	0	0	0.0487787	0	0	0	0	0	0	0.120479	0	0	0	0	0.0388704	0	0
ENSG00000211871.1	0.219784	0	0.642017	0	0	0.232652	0.968627	0	0.347012	0	0	0	0	0.394381	0	0	0.271396	0.222877	0.676231	1.01214	0	0	0	0.258913	0.250272	0	0	0.64224	0	0	1.73706	0	0.611489	0	0	0.383096	0.35984	0.324321	0.390288	0	0	0	0	0	0.652534	0	0	0	0
ENSG00000200079.1	0	0	0	0	0	0	0	0	0	0	0	0	0	0	0	0	0	0	0	0	0	0	0	0	0	0	0	0	0	0	0	0	0	0	0	0	0	0	0	0	0	0	0	0	0	0	0.170323	0	0
ENSG00000254013.1	0.0366306	0	0	0	0	0	0	0	0.0385569	0.0317424	0	0	0.0472075	0.02191	0.0323662	0.0294476	0.0150776	0.0123821	0.0375684	0	0.0199446	0.0360866	0	0.014384	0.013904	0	0.0146513	0	0	0	0.0386013	0	0	0.018072	0.0197907	0	0.0399823	0	0	0.107434	0.142491	0	0.0233989	0.242607	0	0.285295	0.0630827	0	0.0125188
ENSG00000267515.1	0	0	0	0	0	0.051527	0	0	0.0384275	0	0	0.0248919	0	0.043673	0	0	0	0	0	0	0	0	0.0805407	0.0286715	0.0277147	0.0640563	0	0	0	0.0793722	0	0	0	0	0	0	0.119544	0	0.0864396	0.214147	0	0.389739	0.0932815	0	0.0722604	0	0.0314355	0.0347474	0.049907
ENSG00000239985.2	0	0	0	0	0	0	0	0	0	0	0	0	0	0	0	0	0	0	0	0	0	0	0	0	0	0	0	0	0	0	0	0	0	0	0	0	0	0	0	0	0	0	0	0	0	0	0	0	0
ENSG00000266143.1	0	0.254045	0	0	0	0	0	0.596969	0.231341	0	0	0	0	0	0.194197	0	0	0	0	0.449842	0.478672	0	0.242435	0.172608	0	0.385632	0.175815	0	0	0.716755	0	0	0	0.216864	0.474977	0.255397	0	0	0.260192	0	0	0	0	0	0	0	0	0	0.30045
ENSG00000229652.1	0.101085	0	0.147641	0	0.14303	0.0535019	0.1485	0.0686411	0.239402	0.131394	0.129266	0.103384	0.195409	0	0.0669879	0.121895	0.187235	0.102508	0.15551	0.155172	0.0825583	0	0.167255	0	0.115108	0.0665114	0	0	0.112537	0.164829	0.0798926	0.232716	0.0703106	0.149613	0.0819211	0	0.165501	0	0	0	0	0	0	0	0	0.84353	0.0652807	0	0.10364
ENSG00000200494.1	0	0	0	0	0	0	0	0	0	0	0	0	0	0	0	0	0	0	0	0	0	0	0	0	0	0	0	0	0	0	0	0	0	0	0	0	0	0	0	0	0	0	0	0	0	0	0	0	0
ENSG00000261282.1	0	0	0	0	0	0	0	0	0	0	0	0	0	0	0	0	0	0	0	0	0	0	0	0	0	0	0	0	0	0	0	0	0	0	0	0	0	0	0	0	0	0	0	0	0	0	0	0	0
ENSG00000263641.1	0	0	0	0	0	0	0	0	0	0	0	0	0.326061	0	0	0	0.208281	0	0	0	0	0	0	0.1987	0	0	0	0	0	0.275034	0	0	0	0	0	0	0	0	0	0	0	0	0	0	0	0	0	0.240807	0
ENSG00000278406.1	0	0	0	0	0	0	0	0	0	0	0	0	0	0	0	0	0	0	0	0	0	0	0	0	0	0	0	0	0	0	0	0	0	0	0	0	0	0	0	0	0	0	0	0	0	0	0	0	0
ENSG00000196564.4	0.0194969	0	0	0	0	0	0	0.0264785	0	0	0	0	0	0	0	0	0	0	0	0	0	0	0	0	0	0	0	0.018991	0	0	0	0	0	0	0	0	0	0	0	0	0	0	0	0	0	0	0.0251822	0	0
ENSG00000259669.4	0	0	0	0.031379	0	0	0	0	0	0	0	0	0	0	0	0	0	0	0	0	0	0	0	0	0	0	0	0	0	0	0	0	0	0	0	0	0	0	0	0.0985573	0	0	0	0	0	0	0	0	0
ENSG00000237676.1	0.261364	0.075527	0.0424155	0.366088	0.246545	0.0922225	0.127987	0.591591	0.48144	0.169865	0.111409	0	0.0842079	0	0.173203	0.210113	0.215161	0.132522	0.0670139	0.0668684	0.213462	0.257483	0.216226	0.102632	0.198414	0	0.104539	0.0848606	0.290974	0	0.481995	0.300853	0.060598	0.128946	0.0706047	0.0759289	0.142639	0	0.154709	1.53311	2.16047	0.348775	0.333908	3.0293	0.387993	4.21664	0.168789	0.0621905	0.267969
ENSG00000227496.1	0	0.0821911	0.0184632	0	0.0268299	0.010036	0.0278559	0	0.0449075	0.024647	0.0121239	0.0290893	0.0183276	0.119088	0	0.0114326	0.0351219	0.0192286	0.0437562	0.0873223	0.0154864	0.0140101	0	0.0111688	0.0323881	0	0.0227526	0.0184697	0	0.0154594	0	0.0218266	0.013189	0.0420971	0.0153669	0.0330514	0.031045	0.0559613	0.0336719	0	0	0.113865	0.0726742	0	0.056297	0	0	0.0541423	0.0291613
ENSG00000252147.1	0.287242	0	0.559381	0	0.203216	1.06421	0.632964	0.975247	0.680281	0	0.550979	0.293773	1.38818	0.515428	0.190352	0	0.709393	0.436928	0.662841	0.440934	1.40758	0.424465	0	0.507571	0.327088	0.566993	0.172334	0.139894	0	0.234187	0.681065	0.661281	0.399587	1.06285	0.931143	0.75102	0.940573	0.847731	0.25504	0	0	2.29984	0.550453	2.85363	0	0	2.96801	2.46053	1.32525
ENSG00000281096.1	0	0	0	0	0	0	0	0	0	0	0	0	0.301519	0	0	0	0	0	0	0	0	0	0	0	0	0	0	0	0	0	0	0	0	0	0	0	0	0	0	0	0	0	0.298902	0	0	0	0	0	0
ENSG00000121314.2	0	0	0	0	0	0	0	0	0.0368509	0	0	0.0119353	0	0	0	0	0	0	0	0	0	0	0	0	0	0.015357	0	0	0	0	0	0	0	0	0	0	0	0	0	0	0	0	0	0	0	0	0	0	0
ENSG00000249400.1	0	0	0	0	0	0	0.0328348	0	0	0	0.0285819	0	0	0	0	0	0	0	0.0343847	0	0	0	0	0	0	0	0	0	0	0	0	0	0	0.0330809	0	0	0	0	0	0	0	0	0	0	0	0	0.115473	0	0.0229157
ENSG00000248483.5	0.0042464	0.00736255	0	0	0	0.00224752	0.00311912	0.00288349	0.00670457	0	0.00271511	0.00217148	0	0	0.00281404	0.00256029	0.0026218	0.00215309	0	0.00325925	0.00346813	0	0	0	0.00483546	0.00558805	0.00254768	0	0.00236374	0.00346208	0.00335614	0	0	0.0031425	0	0	0.00347621	0	0	0.0186814	0	0	0.00406878	0.0210931	0.0126075	0.0141741	0.0137116	0	0.00217686
ENSG00000264978.2	0	0	0	0	0	0	0	0	0	0	0	0	0	0	0	0	0	0	0	0	0	0	0	0	0	0	0	0	0	0	0.0772026	0	0	0	0	0	0	0	0	0	0	0	0	0	0	0	0	0	0
ENSG00000271564.1	0	0.0295194	0	0	0	0	0	0	0	0	0	0	0	0	0	0	0	0	0	0	0	0	0	0	0	0	0	0	0	0	0	0	0	0	0	0	0	0	0	0	0	0	0.0326266	0	0	0	0	0	0.0174557
ENSG00000214003.2	0.110394	0.0382808	0.0644948	0	0	0	0	0.0299848	0	0.0573972	0	0	0	0	0	0.0532478	0	0.0223895	0	0	0	0	0.0365314	0.0260095	0	0	0	0.0215058	0.02458	0	0	0	0.0614281	0	0	0	0	0	0	0	0.0644137	0	0	0	0	0.294786	0.0285168	0	0
ENSG00000270095.1	0	0.194965	0	0.157503	0	0.119031	0	0.152713	0	0	0	0	0.108687	0	0.0745176	0.135596	0.069427	0.285075	0	0.863069	0.183676	0.166166	0.0930276	0	0.064023	0.29595	0	0	0.0625933	0.0916779	0	0	0	0.166431	0	0	0	0.248898	0.0998411	0	0.32806	0.225082	0.323231	0	0.333854	0.187669	0.798802	0.240807	0.0576445
ENSG00000272798.1	0	0	0	0	0	0	0	0	0	0	0	0	0	0.0430946	0	0.0289601	0.0593118	0.0487083	0	0.258063	0	0.141957	0	0	0	0	0.0288174	0.0233929	0.0267369	0.0783209	0	0	0.0334092	0	0.0778521	0	0	0	0	0	0.420395	0	0.138069	0	0	0.0801633	0.527325	0.274297	0.024623
ENSG00000281532.1	0	0	0	0	0	0	0	0	0	0	0	0	0	0	0	0	0	0	0	0	0	0	0	0	0	0	0	0	0	0	0	0	0	0	0	0	0	0	0	0	0	0	0	0	0	0	0	0	0
ENSG00000250710.3	0.0157329	0.136391	0	0	0.0445225	0.0499622	0	0.0213666	0.0496807	0.0204501	0	0.0160906	0	0.0564623	0	0	0.0194275	0	0	0	0	0.0232489	0.0260316	0	0	0.0828146	0.0377564	0	0	0.0513078	0	0	0	0	0	0	0.103035	0	0	0	0	0	0.0301495	0	0	0	0	0	0.0322609
ENSG00000126453.8	4.22211	5.89039	4.32144	2.38387	4.64959	2.61923	6.47179	5.68064	5.26062	7.6492	6.36179	3.03272	6.85846	4.53395	3.57442	4.68082	5.89259	5.33698	7.2405	4.64234	3.22909	5.76513	7.19167	7.02499	4.50964	6.89986	4.14721	4.88404	4.75144	4.32285	6.04271	5.41006	4.71696	5.12517	6.92821	7.50771	4.28691	7.06101	4.83563	12.2678	14.7432	16.8763	13.347	20.6148	15.1202	22.4613	19.4204	11.878	8.95961
ENSG00000265043.1	0	0	0.0038143	0	0.0110855	0	0	0	0	0	0	0	0	0.0070292	0	0	0	0	0	0	0	0	0	0	0	0.00515495	0	0.00381563	0	0	0	0.0180366	0	0	0.00634927	0.00682807	0	0	0	0	0	0	0	0	0	0	0	0.0167778	0
ENSG00000182841.11	0.364637	1.22986	0.377242	0.375075	0.374865	0.437251	0.556599	0.588059	0.994014	0.592458	0.30236	0.247648	0.605761	1.36995	0.381339	0.209545	0.654294	0.430435	0.560959	0.787135	0.483936	0.92612	0.636322	0.667824	0.467122	1.18836	0.533247	0.341301	0.428147	0.566704	0.706968	0.459079	0.519141	0.927592	0.595633	0.983169	0.382454	1.00889	1.57326	1.60417	3.35766	2.52037	2.66405	1.89616	0.718915	2.70049	1.68517	0.80121	1.10403
ENSG00000234064.1	0	0	0	0	0	0	0	0	0	0	0	0	0	0	0	0	0	0	0	0	0	0	0	0	0	0	0	0	0	0	0	0	0	0	0	0	0	0	0	0	0	0	0	0	0	0	0	0	0
ENSG00000196781.12	10.4816	16.8661	9.8836	10.8257	7.98236	4.04064	13.8127	15.1545	11.0779	13.7704	9.25213	8.34311	10.4769	10.1071	9.82046	13.6912	12.64	11.8944	10.8485	10.2213	10.6059	10.9012	10.166	14.3679	10.1444	14.0851	13.4605	11.6784	8.93037	16.1704	13.4229	9.69304	10.7641	12.9885	11.8132	9.45714	8.88789	9.90852	11.7769	22.1651	3.57122	4.66368	13.3833	12.6014	6.6102	9.56332	7.33612	9.63289	13.0746
ENSG00000228335.1	0.167282	0.455775	0.302499	0.468616	0.710086	0.834788	0.280854	0.357001	0.679161	0.403814	0.122238	0.219967	0.323375	0.385934	0.190038	0.316987	0.354112	0.460441	0.514693	0.440208	0.351315	0.459079	0.316324	0.309671	0.353762	0.471716	0.40145	0.325881	0.239442	0.428636	0.566619	0.55016	0.398929	0.530549	0.503538	0.208273	0.586889	0.317375	0.466802	0	0.488037	0.669683	0.41216	0.237411	0.283804	0.717904	0.925974	0.341177	1.8621
ENSG00000232808.1	0	0	0	0	0	0	0	0	0	0	0	0	0	0	0	0	0	0	0	0	0	0	0	0	0	0	0	0	0	0	0	0	0	0	0	0	0	0	0	0	0	0	0	0	0	0	0	0	0
ENSG00000255059.1	0.143906	0.0499018	0.0280245	0.0806265	0.0407239	0.0609327	0.169125	0.156349	0.181768	0.261875	0.147219	0	0	0	0	0.104118	0.07108	0.145931	0.0885541	0.0441809	0.0470124	0.0425307	0.0952425	0.169526	0.0983211	0.151498	0.0345352	0.0560686	0	0.0469304	0.318461	0.198778	0.20019	0.0851966	0.093299	0.0501673	0	0.127412	0	0	0	0.345661	0.0551545	0.285929	0.0854508	0.960687	0.334563	0	0.0295085
ENSG00000265457.1	0	0	0	0	0	0	0	0	0	0	0	0	0	0	0	0	0	0	0	0	0	0	0	0	0	0	0	0	0	0	0	0	0	0	0	0	0	0	0	0	0	0	0	0	0	0	0	0	0
ENSG00000126858.15	4.5484	3.05895	3.32495	4.54059	5.42434	4.95448	3.22389	4.42415	4.56115	4.57171	3.44094	3.3061	4.82316	5.30631	3.29175	3.51101	3.02753	4.05607	6.23031	4.31575	2.91902	3.90225	6.71218	3.6338	4.16318	3.75964	4.1329	3.5035	3.48731	4.7291	4.31452	5.86451	3.37269	3.85791	4.65652	6.34489	5.0913	3.92026	5.04508	1.68253	9.89587	5.44986	4.48029	4.59102	8.55667	5.30386	5.7718	4.22834	3.89779
ENSG00000224669.1	0	0	0	0	0	0	0.0448627	0	0	0	0	0	0	0	0	0	0	0.0309682	0	0	0	0	0	0	0	0	0	0.0297459	0	0	0	0	0	0	0	0	0	0	0	0	0	0.122255	0.0585218	0	0	0	0	0	0.0313101
ENSG00000219298.1	0	0	0	0	0	0	0	0	0	0	0	0	0	0	0	0	0	0	0	0	0	0	0	0	0	0	0	0	0	0	0	0	0	0	0	0	0	0	0	0	0	0	0	0	0	0	0.0340028	0	0
ENSG00000271011.1	0	0.0483663	0.0271622	0.234437	0.0789418	0.0590579	0.0409804	0	0	0.145038	0.0356724	0	0	0	0	0.0336383	0	0.0282883	0	0.085643	0.0455659	0.041222	0.046156	0.131448	0.0635305	0.146837	0.100418	0.0271717	0.0621118	0	0.0440946	0	0	0	0	0.0486237	0.0913441	0.0823277	0.0990731	0	0	0.111675	0	0	0.0828216	0	0.216179	0	0.0572011
ENSG00000258924.4	0	0	0	0	0	0.0292477	0.020295	0	0	0	0	0	0	0.0247896	0	0	0	0	0	0	0	0	0	0	0	0.0363596	0	0	0	0.0225266	0	0.0318045	0	0	0	0	0	0	0.0245324	0	0	0	0	0	0	0	0.0713735	0.0394466	0
ENSG00000227582.2	0.00974192	0.135127	0.0189716	0	0.0275687	0	0.0143115	0.0132303	0	0	0	0.00996343	0.0376645	0	0.0129117	0	0.0120297	0.00987904	0	0	0	0	0.112833	0	0.0221866	0.0256397	0	0.0284673	0.0108456	0.0635404	0.138591	0.0224276	0	0	0.0631601	0	0.159499	0	0	0.171433	0.0284216	0.039	0.0186688	0	0	0	0	0.264258	0.179786
ENSG00000197462.3	0	0	0	0	0.0245219	0	0	0	0	0	0	0	0	0.0621962	0	0	0	0	0	0	0	0	0	0	0	0	0	0.0168809	0	0	0	0	0	0	0	0	0	0	0	0	0	0	0	0	0	0	0	0.0247425	0
ENSG00000275664.1	0	0	0	0	0	0	0	0	0	0	0	0	0	0	0	0	0	0	0	0	0	0	0	0	0	0	0	0	0	0	0	0	0	0	0	0	0	0	0	0	0	0	0	0	0	0	0	0	0
ENSG00000227224.1	0.0743883	0	0	0	0	0	0	0	0	0	0	0	0	0	0	0	0	0	0	0	0	0	0	0	0.0423537	0	0	0	0.0414079	0	0.0587928	0	0	0	0	0	0	0	0	0	0	0	0	0	0	0	0	0	0
ENSG00000218187.2	0.0346199	0	0	0	0	0	0	0	0	0	0	0	0	0	0.0458843	0	0.0427498	0.0351071	0	0	0.0565495	0	0	0	0	0	0	0	0.0770838	0	0.0547236	0.079701	0.0481602	0	0	0	0	0	0	0	0	0	0	0	0	0	0.0894298	0	0.0354947
ENSG00000203825.4	0	0	0	0	0	0.00591945	0	0	0	0	0	0	0	0	0.00741154	0	0	0	0.00860279	0	0	0	0	0	0	0	0	0	0	0	0	0	0	0	0	0	0	0	0	0	0	0	0	0.0555545	0	0	0.00722265	0	0
ENSG00000224238.2	0.0352081	0	0.0205695	0.0394522	0.0298906	0.0074539	0	0.0286893	0.0111179	0	0.0630327	0.0216052	0	0.025271	0.0186656	0.00849121	0.0260857	0.0214222	0.0433313	0	0.0460082	0.0208111	0.0233021	0.0165905	0.0160368	0.0555983	0.0168988	0.0411533	0.0156787	0.011482	0.0445227	0.032422	0.0097957	0.0208442	0.114133	0.0122739	0.0230577	0	0.0625219	0	0.0205436	0.0563797	0	0	0.0209064	0	0.00909493	0.0402125	0.00721956
ENSG00000064726.8	16.903	21.6213	16.2486	24.6797	12.4606	19.1266	14.123	15.3479	16.728	15.3047	13.9267	15.3765	17.2794	17.0884	15.195	15.0122	16.576	16.1953	19.4305	19.0999	19.2327	17.1885	18.365	15.7725	17.0687	14.5192	17.1218	16.0204	18.3648	18.8474	15.4053	16.7574	12.9187	15.5421	14.1328	18.2794	19.9783	18.5659	21.0199	6.61272	15.6022	14.0407	16.9494	24.0584	16.1567	15.2956	18.7355	16.2735	13.3383
ENSG00000224944.1	0	0	0	0	0	0.0418964	0	0.0268758	0	0	0	0	0	0	0	0	0.0244368	0.0200681	0.0304443	0	0	0	0.0327437	0.0233127	0	0	0	0	0	0	0.0312813	0	0	0	0	0.0344943	0	0	0	0	0	0	0	0	0	0	0	0	0.0405792
ENSG00000229018.5	0.0217151	0.0564756	0.0105721	0.0912479	0.0307258	0.0344799	0.0319009	0.029491	0.0342856	0.014113	0.0416534	0.0666267	0.0629669	0.0194829	0.0287807	0.0523709	0.0402219	0.0660624	0.0167033	0.0500011	0.0177352	0.0802225	0	0.0511624	0.0370912	0	0.0260565	0.0105758	0.0120876	0	0.0343251	0	0.0604166	0.01607	0.0703933	0.0567762	0.0533296	0.0801093	0.0964035	0	0.126706	0	0.0416136	0	0.0322359	0.0362415	0.0560945	0.0465032	0.0445278
ENSG00000264767.2	0	0	0	0	0	0	0	0	0	0	0	0	0	0	0	0	0	0.051254	0	0	0	0	0	0	0	0	0.0606471	0	0	0	0	0	0	0	0	0	0	0	0	0	0	0	0	0	0	0.168706	0	0	0
ENSG00000267892.1	0.137713	0.302443	0.0983342	0.282907	0.0389713	0.252678	0.283232	0.199494	0.144954	0.143202	0.0704416	0.0375584	0.0887381	0.0823707	0.170353	0.210346	0.238073	0.0931006	0.240105	0.183211	0.16496	0.149234	0.0759529	0.032446	0.0836351	0.338282	0.0440651	0.0983685	0.0613256	0.134732	0.188658	0.105679	0.140488	0.258178	0.0892836	0.192033	0.12025	0.067738	0.130425	0.0807795	0.214277	1.47015	0.580589	1.55053	0.299835	0	0.249017	0.23593	1.38369
ENSG00000129354.10	62.3733	63.4328	59.2215	55.4658	6.92506	57.4808	66.9228	65.2662	57.7122	63.9571	61.4551	67.4368	67.1141	52.5403	71.8396	66.4281	72.9917	69.2973	63.7719	48.9898	62.3392	69.37	41.8448	72.3896	68.8844	58.3009	57.9719	69.2807	79.5564	33.3427	69.4814	40.0616	82.43	69.296	37.8582	68.3613	44.6992	61.7599	62.1869	78.343	65.6396	98.0703	44.3084	60.5333	61.5857	81.0257	59.0669	39.4359	82.0931
ENSG00000263626.1	0	0	0	0	0	0	0	0	0	0	0	0	0	0	0	0	0	0	0	0	0	0	0	0	0	0	0	0	0	0	0	0	0	0	0.232786	0	0	0	0	0	0	0	0	0	0	0	0	0	0
ENSG00000168589.13	0.0198166	0.0687172	0.0675345	0.0277567	0.112158	0.157326	0.0436676	0.0403688	0.07822	0.0128791	0.0380115	0.0202672	0.0766154	0.0888973	0.0262644	0.0716881	0.0367053	0.0301432	0.0914575	0.0456295	0.0161846	0.0732085	0.131154	0.0350169	0.045131	0.0651939	0.0951132	0.0579069	0.0441231	0.0323127	0.046986	0.0684318	0.0551343	0.0733249	0.256955	0.103624	0.129778	0.0438631	0.123165	0	0	0.0793321	0	0.0984347	0.058835	0	0.05119	0.0282916	0.0203173
ENSG00000148335.13	3.9844	4.57508	3.94494	3.13924	2.88663	4.52185	3.93271	4.12341	4.0906	6.26217	3.85813	3.24727	5.23054	4.04745	3.91619	4.23293	4.0981	3.48686	5.9749	4.73426	2.71439	4.21774	6.56881	4.18038	3.76275	3.88834	3.42483	3.86701	4.14256	3.39684	4.19372	4.35487	4.43022	4.43708	4.96773	7.83823	3.06571	4.75593	5.91037	12.9359	8.83001	9.66254	15.2251	8.75402	9.31298	9.4951	14.3748	8.36856	13.851
ENSG00000240888.1	0	0	0	0	0	0	0	0.0446712	0	0	0	0	0	0	0	0	0	0	0	0.0504925	0	0	0	0	0	0.0865704	0.0394688	0	0	0	0	0	0	0	0	0	0	0	0	0	0	0	0	0	0	0	0	0	0
ENSG00000166130.13	1.94432	1.62515	2.05606	1.5325	2.11017	0.818837	2.34444	2.87242	2.10158	3.47388	1.77342	0.987136	2.7819	2.31342	1.26077	1.28994	1.60921	1.52293	2.18171	1.43884	1.03018	1.93089	3.59181	1.41205	1.43237	1.37102	1.31285	1.44246	1.12109	1.78973	2.36287	2.77554	1.15849	1.20679	3.07799	3.27366	2.40176	2.01043	2.00478	1.10371	2.82606	2.05055	3.76603	3.3578	3.1553	4.07075	1.89921	4.47221	1.76481
ENSG00000216710.1	0	0	0	0	0	0	0.0727297	0	0	0.0643515	0	0	0	0	0	0	0	0.0502044	0	0	0	0	0	0	0	0	0	0	0.0551163	0	0	0	0	0	0	0	0	0	0	0	0	0	0	0	0	0	0.0639438	0	0
ENSG00000223554.1	0	0	0	0	0	0	0	0	0	0	0	0	0	0	0	0	0	0	0	0	0	0	0	0	0	0	0	0	0	0	0	0	0	0	0	0	0	0	0	0	0	0	0	0	0	0	0	0	0
ENSG00000233816.3	0	0	0	0	0	0	0	0	0	0.0122515	0	0	0	0	0	0	0	0	0	0	0	0	0	0	0	0	0	0	0	0	0	0	0	0	0	0	0	0	0	0	0	0	0	0	0	0	0	0	0
ENSG00000260478.1	0	0	0	0	0	0	0	0	0	0	0	0	0	0	0	0	0	0	0	0	0	0	0	0	0	0	0	0	0	0	0	0	0	0	0	0	0	0	0	0	0	0	0	0	0	0	0	0	0
ENSG00000227887.1	0.307697	0.0762136	0.428011	0.369416	0.0621966	0.511835	0.0645752	0	0	0.171409	0.224844	0.0899125	0.424867	0.0788761	0.116518	0.265029	0.162838	0.0445754	0.270493	0.202429	0	0.129912	0.218192	0.20713	0.100109	0.115689	0.210978	0.21408	0.0489366	0	0.416894	0.303588	0.244596	0	0	0.306477	0.143936	0.259457	0.156115	0.773525	0.384725	0.527919	0.084236	0	0.39152	1.02706	0.170323	0.125512	0.225338
ENSG00000115687.12	0.68144	0.993216	1.1116	0.684488	0.324603	0.444012	1.04894	1.03791	1.21094	0.94222	0.512085	0.571987	0.67702	1.05471	0.588316	0.549998	0.874991	0.953954	0.651551	1.29611	0.815972	1.26174	0.467175	0.980262	0.820796	1.30224	0.817675	0.908368	0.763174	0.582137	0.999906	0.653144	0.696809	1.0568	0.855878	0.631753	0.884548	1.66659	0.771372	2.47237	1.2673	5.82015	2.9265	1.56434	1.63628	2.33348	2.97356	1.78877	2.73758
ENSG00000280654.1	0	0	0	0	0	0	0	0	0	0	0	0	0	0	0	0	0	0	0	0	0	0	0	0	0	0	0	0	0	0	0	0	0	0	0	0	0	0	0	0	0	0	0	0	0	0	0	0	0
ENSG00000252752.1	0	0	0	0	0	0	0	0	0	0	0	0	0	0	0	0	0	0	0	0.234391	0	0	0	0	0	0	0	0	0	0	0	0	0	0	0	0.266151	0	0	0	0	0	0	0	0	0	0	0	0	0
ENSG00000167780.10	0.0283869	0.0123045	0.00691016	0	0.020083	11.7942	0.0521277	0.0192759	0.0560245	0.0184491	0.00907516	0	0.0548752	0.0509376	0.0376234	0.11125	0.0350532	0.0143932	0.0545882	0.0108939	0	0.010487	0.0704534	0	0.0323247	0.0933893	0.017031	0.0138251	0.0158014	0.0810031	0.0112178	0.0326758	0.0296171	0.0315111	0.0230052	0.01237	0.0464764	0.0314166	0.0378068	0.0624421	0.248453	0.0284105	0.0271995	0	1.03243	0	0.00916612	0	0.00727607
ENSG00000279262.1	0	0	0	0	0	0	0	0	0	0	0	0	0	0	0	0	0	0	0	0	0	0	0	0	0	0	0	0	0	0	0	0	0	0	0	0	0	0	0	0	0	0	0	0	0	0	0	0	0
ENSG00000105983.18	2.78357	3.60691	3.12149	3.00152	2.36872	2.40219	2.50619	3.05026	2.89894	2.67853	2.63672	2.1364	2.64065	2.98854	2.84341	2.67729	2.76131	2.74185	3.05875	3.06718	2.31951	2.86193	2.81864	2.63285	3.03274	2.18037	2.94538	3.06758	2.67671	3.50421	2.69858	2.96679	2.11711	2.37057	2.78898	2.77681	2.92975	3.10963	3.78136	1.59823	4.98069	4.46625	3.85487	5.24296	7.59024	5.24375	8.09248	3.04185	4.90626
ENSG00000236335.1	0	0	0	0	0	0	0.0420312	0	0	0	0	0	0	0	0	0	0	0	0	0	0	0	0	0	0	0	0	0	0	0	0	0	0	0	0	0	0	0	0	0	0	0	0	0	0	0	0	0	0
ENSG00000273844.1	0	0	0	0	0	0	0	0	0	0	0	0	0	0	0	0	0	0	0	0	0	0	0	0	0	0	0	0	0	0	0	0	0	0	0	0	0	0	0	0	0	0	0	0	0	0	0	0	0
ENSG00000100784.8	1.07147	0.849961	0.720329	1.0186	1.53089	0.944253	0.896171	0.804313	0.89295	0.672567	1.15141	0.945482	0.78988	0.893736	0.875086	0.651072	0.751993	0.883888	0.76462	0.741276	0.963118	0.83574	1.36081	0.915243	0.698226	0.939774	1.02328	0.864799	0.690206	0.993855	0.783988	1.3791	0.838432	0.698461	0.832725	0.859955	1.08443	0.799819	0.712586	0.156513	0.754021	0.295319	0.725877	0.213101	0.382116	0.429596	0.29665	0.165819	0.347052
ENSG00000275213.1	0	0	0	0	0	0	0	0	0.0789752	0	0	0	0	0	0.0662949	0	0.0617661	0	0	0	0	0	0	0	0.0569584	0	0	0	0.0556864	0	0	0.115154	0.0695832	0	0	0	0.0818947	0.0738111	0	0	0	0	0	0	0.148508	0	0	0	0
ENSG00000234402.1	0	0	0	0	0	0	0	0	0	0.0154044	0	0.0121206	0	0	0	0	0	0	0	0	0	0.0175126	0	0.013961	0.0134951	0	0	0	0	0	0.018733	0	0	0	0	0	0	0.0349758	0	0	0	0	0	0	0	0	0	0	0
ENSG00000127249.13	0.914297	1.0875	1.00066	0.73662	0.0477878	0.0485192	0.513873	1.22531	1.50451	0.507984	0.209775	1.01404	1.24514	0.541101	1.09029	1.05597	1.10517	1.16202	1.34718	1.74049	0.646242	0.812786	0.530874	1.02876	0.810376	0.746027	1.55155	0.888221	0.765422	0.570376	0.785533	0.483176	0.943013	2.23872	0.328447	0.277526	0.537157	1.36697	1.61502	0.10613	0.0281522	0.0193152	0.0138689	0.0239661	0.143247	0.00805232	0.00623168	1.21922	0.00742007
ENSG00000125648.13	33.8029	24.7261	58.1893	30.182	74.3145	45.313	45.5931	44.9625	47.3281	24.4467	36.0456	60.8841	41.6723	48.2549	49.5456	63.8333	38.0583	51.9463	46.4408	44.7956	50.7629	43.89	29.1036	45.7855	46.1306	31.9194	48.0153	46.581	47.8722	58.3072	46.066	39.7657	64.383	52.3858	30.513	23.9158	49.4589	38.2686	42.2937	11.505	11.5663	29.651	13.3011	20.7903	4.78623	25.6891	13.9003	16.1874	10.8351
ENSG00000279990.1	0	0	0	0	0	0	0	0	0	0	0	0	0	0	0	0	0	0	0	0	0	0	0	0	0	0	0	0	0	0	0	0	0	0	0	0	0	0	0	0	0	0	0	0	0	0	0	0	0
ENSG00000275505.1	0	0	0	0	0	0	0	0	0	0	0	0	0	0	0	0	0	0	0	0	0	0	0	0	0	0	0	0	0	0	0	0	0	0	0	0	0	0	0	0	0	0	0	0	0	0	0	0	0
ENSG00000208013.2	0	0	0	0	0	0	0	0.180734	0	0	0	0	0	0	0	0	0	0	0	0	0	0	0	0	0	0	0	0	0	0	0	0	0	0	0	0	0	0	0	0	0	0	0	0	0	0	0	0	0
ENSG00000222205.1	0	0	0	0	0	0	0	0	0	0	0	0	0	0	0	0	0	0	0	0	0	0	0	0	0	0	0	0	0	0	0	0	0	0	0	0	0	0	0	0	0	0	0	0	0	0	0	0	0
ENSG00000136932.12	2.00174	2.71072	2.5977	2.06901	1.19155	1.92166	2.39818	1.97797	3.72722	2.77688	2.1052	2.60496	2.63533	2.21709	2.22308	2.09337	3.10256	3.53135	2.43704	2.35228	2.64397	2.49392	2.83239	2.43943	2.32265	2.17547	2.33567	2.67593	1.95187	1.69391	2.75499	1.76389	2.5494	2.39061	1.89635	3.66361	2.14158	3.02515	3.56691	2.45971	2.03393	3.49559	2.38097	1.68006	2.52071	3.60576	3.36108	2.27641	2.51941
ENSG00000151892.13	1.58427	1.45789	1.69732	1.28902	11.3822	2.07844	1.94866	2.34088	1.2424	0.905928	0.778172	1.05311	0.582382	4.0531	2.1077	1.74594	0.934661	1.55793	1.40193	1.90046	1.6844	1.41087	3.41987	1.14239	1.88255	3.81657	1.82546	1.48622	2.05576	4.01058	0.983221	6.88735	0.592155	1.08257	4.87087	0.749804	5.43308	1.79814	1.48251	0.408822	0.271112	0.0960051	0.10053	0.104232	0.253651	0.0600355	0.017423	0.0385173	0.213603
ENSG00000243967.4	0	0	0	0	0	0	0	0	0	0	0	0	0	0	0	0	0	0	0	0	0	0	0	0	0	0	0	0	0	0	0	0	0.0125648	0	0	0	0	0	0	0	0	0	0	0	0	0	0	0	0.0185209
ENSG00000228639.5	0	0	0	0.0752514	0	0	0	0	0	0	0	0	0	0.0482021	0	0	0	0	0	0	0.0438782	0.0396953	0	0	0	0	0.0322328	0	0	0	0.0424614	0	0	0	0	0	0	0.198196	0.0477019	0	0	0	0	0	0	0	0	0	0.0275413
ENSG00000206638.1	0	0	0	0	0	0	0	0	0	0	0	0	0	0	0	0	0	0	0	0.208104	0	0	0	0	0	0	0	0	0	0	0	0	0	0	0.219732	0	0	0	0	0	0	0	0	0	0	0	0	0	0
ENSG00000163006.10	0.465504	0.820125	0.526374	0.546858	0.375369	0.288768	0.610322	0.625397	0.703364	0.757973	0.624082	0.240604	0.653134	0.51196	0.477653	0.431563	0.571731	0.75123	0.762335	0.67616	0.506916	0.591731	0.770222	0.857949	0.661174	0.704796	0.483492	0.57775	0.507096	0.412171	0.652746	0.639547	0.501345	0.666756	0.486777	1.08623	0.651512	0.849413	0.755526	0.418392	1.66475	1.44276	1.28054	1.51667	1.01055	1.72088	1.31886	0.500228	2.46332
ENSG00000251187.4	0	0.0862056	0.0242063	0.0348207	0	0	0	0	0.0588761	0	0	0.0127126	0	0.0223043	0	0	0.0306978	0.0756293	0.0191222	0.0572421	0.0609106	0	0.0205665	0.0292857	0.0283084	0.0490714	0.0149149	0	0.0276762	0.0202681	0	0	0	0.0183972	0.0402937	0	0.0407017	0	0.0220728	0	0	0	0	0	0	0	0	0	0.012744
ENSG00000255933.1	0.0871214	0.151054	0.0212078	0	0.0308181	0.0922225	0.0319967	0.384534	0.137554	0	0.111409	0.0222756	0.042104	0.195414	0	0	0.0268951	0	0	0.133737	0.177885	0.128742	0	0	0.0496034	0.257956	0.104539	0.0636455	0.0484957	0.106545	0.0688564	0	0	0.0644731	0.141209	0	0	0.12856	0	0	0.127086	0.435969	0.125216	0	0	0.0727006	0.140657	0.0310953	0.133985
ENSG00000255102.1	0	0	0	0	0	0	0	0	0	0	0	0	0	0	0	0	0	0	0	0	0	0	0	0	0	0	0	0	0	0	0	0	0	0	0	0	0	0	0	0	0	0	0	0	0	0	0	0	0
ENSG00000251477.1	0	0	0	0	0	0	0	0	0	0	0	0	0	0	0	0	0	0	0	0	0	0	0	0	0	0	0	0	0	0	0	0	0	0	0	0	0	0	0	0	0	0	0	0	0	0	0	0	0
ENSG00000185905.3	1.78446	1.74156	4.78644	2.95533	0.341419	1.19989	4.22074	1.39462	4.12871	3.19477	2.17429	2.07755	2.8204	3.35308	2.10477	3.93145	4.85049	2.85093	2.9524	2.55836	1.86071	5.42313	2.31191	2.41284	2.51763	1.45473	3.31954	3.10462	1.76172	1.10716	6.06714	1.96363	2.47458	2.49163	2.41025	2.84632	3.03185	4.81928	3.00937	1.28372	1.04776	0.0673939	1.12912	1.78393	1.5994	1.08638	0.217434	1.6904	0.115066
ENSG00000218632.3	0.0196023	0.101961	0.0572609	0.219653	0.0277363	0.0622502	0.028797	0.186351	0.278548	0.0254797	0.0501341	0.120288	0.151574	0.105523	0.0519609	0.0945508	0.217851	0.178904	0.0603125	0.270817	0.41625	0.0289668	0	0.0923688	0.0446431	0	0.0705637	0.0381873	0.218231	0.127854	0.0309854	0.045128	0.0545382	0.232103	0.0953163	0	0.0962816	0.404963	0.0696189	0	0.0571889	0.235423	0	0	0.290995	0	0.0506366	0	0.361758
ENSG00000176871.7	29.7782	23.0473	29.1392	31.6124	12.4768	26.1428	27.7129	21.4967	30.9555	31.7422	31.6943	38.2652	32.3361	26.9144	28.0719	31.2399	32.0681	29.4931	30.8194	22.5132	33.3701	26.4925	25.1502	25.5176	31.0892	17.3064	29.0535	31.1022	31.497	23.6119	26.6795	23.2663	28.4152	25.0881	19.2736	40.1668	25.365	24.4472	25.6418	14.212	22.8376	12.8823	21.4928	31.3754	31.7499	15.4298	12.8827	33.4599	23.3233
ENSG00000222666.2	0	0	0	0	0	0	0	0	0	0	0	0	0	0	0	0	0	0	0	0	0	0	0	0	0	0	0	0	0	0	0	0	0	0	0	0	0	0	0	0	0	0	0	0	0	0	0	0	0
ENSG00000146143.16	2.3653	2.25799	2.03982	1.94167	1.81192	1.30618	1.89035	2.13167	2.15925	2.76341	2.9611	1.55762	2.73383	2.53208	2.00618	1.57041	2.25677	2.62553	2.35732	2.1041	1.43678	2.34242	3.2502	2.58868	2.6474	1.98782	2.07362	2.31906	2.02772	1.62687	1.98487	2.41856	1.8722	1.95052	2.25693	2.43796	2.39174	2.80694	2.5058	1.36738	7.00947	7.50308	3.81201	3.36572	5.82289	5.24959	4.15097	3.60319	6.35426
ENSG00000271973.1	0.155975	0.36058	0.253125	0.291296	0.147132	0.27518	0.381896	0.211828	0.492533	0.0675806	0.0664861	0.212696	0.603037	0.279883	0.206726	0.25078	0.192604	0.210895	0.0799844	0.558675	0.254777	0.230489	0.0860255	0.244993	0.355225	0.684185	0.124772	0.101285	0.231528	0.169555	0.164367	0.119694	0.289307	0.384759	0.50562	0.0906248	0.170247	0.383606	0.184652	0	0.758419	0.20814	0.398536	0.516517	0	0	1.4102	1.11341	0.906197
ENSG00000100836.9	12.7393	23.5348	14.7803	20.2445	9.44695	11.3816	15.0752	17.1943	17.0707	13.9661	14.3142	12.918	14.5343	17.6012	12.5492	12.6541	15.9943	12.7364	13.6623	20.3943	18.223	15.7061	12.8551	16.2814	13.4965	21.8762	13.4764	13.2398	13.3742	14.3773	17.1969	11.8725	14.7022	23.94	19.1742	12.877	16.8133	21.7089	16.4815	10.0762	13.8227	29.7247	26.6217	32.7553	10.4668	17.9883	24.391	25.4487	40.7031
ENSG00000072080.9	0	0	0	0	0	0.0121384	0	0	0	0	0	0	0	0	0	0	0	0	0	0	0	0	0	0	0	0	0	0	0	0	0	0	0	0	0	0	0	0	0	0	0	0	0	0	0	0	0	0	0
ENSG00000275437.1	0.211705	0.142746	0.118339	0.362427	0.0554726	0.219951	0.155504	0.351405	0.501386	0.173262	0.22059	0.136327	0.204625	0.189942	0.109118	0.146554	0.348561	0.278295	0.24125	0.463398	0.24975	0.307048	0.123249	0.383331	0.129465	0.402412	0.329297	0.175661	0.161491	0.0767121	0.272671	0.108307	0.179976	0.411983	0.203341	0.102504	0.1027	0.358682	0.194933	1.51778	0.388885	1.77352	0.698703	0.389482	0.523791	0.392583	1.54948	0.369412	0.397934
ENSG00000273614.1	0	0	0	0	0	0	0	0	0	0	0	0	0	0	0	0	0	0	0	0	0	0	0	0	0	0	0	0	0	0	0	0	0	0	0	0	0	0	0	0	0	0	0	0	0	0	0	0	0
ENSG00000170310.13	5.27411	3.97989	6.1446	5.39803	7.10957	5.8714	5.85893	4.61873	5.88479	6.18687	6.05231	5.05249	9.87639	6.63299	5.44359	6.46168	4.80628	5.91276	10.5053	4.96136	5.60536	5.07667	11.3496	4.31388	5.9795	6.00091	5.72975	5.66069	5.64939	5.68947	6.48619	7.96206	7.68398	4.95975	6.59487	9.1797	7.33411	5.64726	8.62269	1.72247	6.69681	4.91737	4.36939	4.11847	4.87768	4.35627	2.96477	5.44178	5.07681
ENSG00000211584.12	4.69866	4.9013	4.44885	3.83154	7.27817	3.17335	3.94931	5.73265	4.3702	4.75877	2.68387	3.34034	5.37348	7.00316	5.33283	4.88749	4.91029	4.2656	5.80451	5.91408	2.92266	5.51023	5.4528	3.76073	4.36025	5.997	4.77853	4.87534	4.44009	6.08025	3.85803	6.50793	4.56809	4.86893	7.95975	4.40844	6.02303	5.41546	6.34422	7.41773	3.99032	5.2867	7.25309	8.46318	7.26393	4.89991	10.9954	5.01639	8.0149
ENSG00000261079.1	0.0429345	0.0425378	0.047778	0.0171821	0.0260358	0.0324631	0.0270315	0.041649	0.0968406	0.0478351	0.0470604	0.0439107	0.047427	0.0220119	0.0325168	0.0665653	0.0757386	0.0746379	0.0471789	0.0282459	0.0200374	0.0634453	0.0608908	0.0144509	0.0977806	0.0322854	0.0735971	0.035846	0.0477985	0.0600074	0.0193904	0.0423611	0.0597268	0.0544682	0.0497069	0.0427642	0.0602523	0.054305	0.043567	0	0.0536826	0.122772	0.0587693	0	0.0546307	0.081892	0.03961	0.0788097	0.0314425
ENSG00000228413.1	0.126503	0.292448	0.0821184	0	0	0.0892735	0.185841	0.400872	0.266312	0.109622	0.0539233	0.0862532	0.407576	0.680995	0.0558882	0.152546	0.312422	0.213807	0	0.258921	0.275514	0.311562	0	0.1987	0.240086	0.110981	0.101196	0.0410735	0.046945	0.0687584	0.199964	0.194155	0.117321	0.312057	0.136694	0.220503	0.0690391	0	0.149762	0.371022	0.123023	0.337623	0.242423	0.837839	0.500782	0	0.925885	0.0602019	0.475567
ENSG00000226376.1	0	0	0	0	0	0	0	0	0	0	0	0	0	0	0	0	0	0	0	0	0	0	0	0	0	0.0973917	0	0	0	0	0	0	0	0	0	0	0	0	0	0	0	0	0	0	0	0	0	0	0
ENSG00000004455.15	22.6742	24.0614	21.0077	27.0763	10.1316	27.1924	23.6763	22.3624	22.5989	28.0109	29.018	19.9647	23.7961	21.7387	19.672	19.0587	23.5733	22.5875	26.2473	19.8993	23.537	22.229	34.3023	23.2736	26.6156	22.4919	22.1986	23.4625	25.1753	15.4712	25.8439	20.4147	26.3664	21.3196	18.392	47.1603	16.7329	22.4181	21.4681	28.3477	20.9862	25.2787	37.2337	28.8871	20.635	29.6497	30.6142	26.2457	35.0084
ENSG00000258288.1	0	0	0	0	0	0	0	0	0	0	0	0	0	0	0	0	0	0	0	0	0	0	0	0	0	0	0	0	0.0367024	0	0	0	0	0	0.0534349	0	0	0	0	0	0	0	0	0	0	0	0	0	0
ENSG00000073792.14	8.94238	9.15191	9.82292	9.41445	1.30041	9.06061	7.23678	8.70794	11.8795	6.28765	8.72831	11.3045	10.5414	7.27826	9.6351	9.43491	8.23165	9.92258	9.60491	13.0311	10.2283	10.9826	5.2767	12.0249	10.6259	7.95399	10.5647	9.23551	11.2583	7.40308	9.5058	4.5067	9.38852	12.2968	5.6457	4.59764	6.55054	11.722	15.7002	8.78731	10.9039	17.4397	15.8333	16.3434	11.5422	18.2631	12.923	20.7007	18.8958
ENSG00000233477.1	0.0600651	0.104143	0.087729	0	0	0.222537	0	0.163147	0.0948356	0.0390372	0.0768101	0	0	0.0538905	0	0.0362151	0.0370852	0.0913658	0	0.0922036	0.0981128	0.13314	0	0.0353794	0.0341986	0.0395213	0.0720734	0.0292532	0.100305	0	0.0474724	0	0	0	0	0	0.0983414	0.0886344	0.0533313	0	0	0	0	0	0	0	0.03879	0	0
ENSG00000245648.1	0.353673	0.142194	0.214611	0.315896	0.239336	0.189903	0.436738	0.424629	0.437015	0.306477	0.104874	0.319777	0.901679	0.312717	0.0475543	0.0988941	0.297481	0.109155	0.544092	0.511437	0.259548	0.151487	1.06012	0.428715	0.280163	0.485651	0.239867	0.184729	0.0913021	0.24238	0.170146	0.424809	0.178261	0.48553	0.756019	0.22336	0.344073	0.423566	0.655353	3.42756	0.598159	4.71956	0.667935	0.560138	2.16097	0.239527	1.68157	0.292713	4.23046
ENSG00000262633.1	0	0	0	0	0	0	0	0	0	0	0	0	0	0	0	0	0	0	0	0	0	0	0	0	0	0	0	0	0	0	0	0	0	0	0	0	0	0	0	0	0	0	0	0	0	0	0	0	0
ENSG00000230741.1	0.0299705	0	0	0.0839581	0	0.0951759	0.0440285	0	0	0.0389566	0.0383257	0.030652	0.0579364	0.0537792	0.0397222	0	0.0370086	0.0303923	0	0	0.048955	0.0885763	0	0	0.136512	0	0	0.0291927	0	0.0488696	0.0947487	0	0	0.0443585	0	0	0	0	0	0	0	0	0	0	0.0889819	0	0	0.0427881	0
ENSG00000258994.1	0	0	0	0	0	0	0	0	0	0	0	0	0	0	0	0	0	0	0	0	0	0	0	0	0	0	0	0	0	0	0	0	0	0	0	0	0	0	0	0	0	0	0	0	0	0	0	0	0
ENSG00000239705.1	0.026374	0	0	0.0738832	0	0.0558365	0.0387451	0.0716363	0	0.0342818	0.0337266	0.0539475	0	0	0	0.0636069	0.0325676	0	0	0	0	0	0	0.062139	0.0600652	0.0694137	0	0.0770689	0	0	0	0.121435	0.0366893	0.0390355	0	0	0	0.0389186	0	0	0.0769451	0	0	0	0.078304	0.176068	0.0340646	0	0
ENSG00000123485.10	1.65899	1.42175	1.3825	1.14856	0.306181	0.823811	2.49851	3.22748	1.61836	3.30616	4.26724	1.38998	2.45113	1.78478	1.17235	1.32757	2.22672	2.70252	2.48211	2.84386	0.874349	2.27201	1.43215	2.89798	2.98715	2.64775	2.0681	1.69729	2.12588	1.17615	3.41447	1.64308	1.33084	1.75307	2.85508	2.98436	1.9641	3.39481	1.99546	4.87679	5.47134	11.2312	8.42448	10.8996	5.25238	12.9885	11.8415	6.28709	13.8759
ENSG00000279895.1	0	0	0	0	0	0	0	0	0	0	0	0	0	0	0	0	0	0	0	0	0	0	0	0	0	0	0	0	0	0	0	0	0	0	0	0	0	0	0	0	0	0	0	0	0	0	0	0	0
ENSG00000199153.1	0	0	0	0	0	0	0	0	0	0	0	0	0	0	0	0	0	0	0	0	0	0	0	0.244118	0	0	0	0	0	0	0	0	0	0	0	0	0	0	0	0	0	0	0	0	0	0	0	0	0
ENSG00000091138.11	1506.44	434.779	1432.23	1345.5	104.105	264.119	1138.4	515.782	1259.99	888.035	1956.65	2688.48	1291.37	950.741	1068.65	1330.52	987.971	1519.02	764.677	812.68	3473.08	997.44	320.694	1057.81	1434.87	442.676	924.552	1672.08	1957.33	597.148	1771.7	727.416	1218.05	782.762	89.4154	1106.49	948.588	919.772	542.089	14.0387	33.573	0.309071	0.230142	106.356	90.5914	0.0429497	74.4547	0.0551109	0.391376
ENSG00000171570.9	0.0224113	0	0.0218221	0.0313911	0	0.0177926	0.0082309	0.00760911	0	0.00728273	0.0143296	0.0171907	0.0216618	0.0201075	0.0371293	0.00675624	0.00691857	0.0568169	0.0344776	0.0258021	0.0183038	0.00827944	0.0185408	0.0264013	0.00638005	0.00737303	0.0403377	0.0218297	0.0124751	0.0182718	0.0177128	0	0.00779418	0	0.00908125	0.0292982	0	0.033071	0.0397976	0	0.016346	0	0.0214738	0	0	0	0.0217098	0.00799901	0.0402109
ENSG00000219545.8	5.67313	5.77561	5.83441	5.9883	3.33695	5.54668	5.84834	6.76649	5.62083	6.22656	4.99152	6.38736	9.41819	6.1314	7.8549	6.4615	7.49495	6.02239	7.27506	4.92526	6.19562	5.30904	6.39759	6.31239	5.45013	4.14155	5.81172	5.02826	5.70154	3.32567	5.9245	6.44558	6.41934	6.6786	5.10771	7.38083	6.48443	6.18212	6.62665	1.25869	6.99964	8.78675	4.83271	5.52233	6.79562	5.32073	4.87789	4.34146	8.20092
ENSG00000265118.4	0.0233586	0	0.125095	0.065436	0	0.0123632	0.0857882	0.0475845	0.0922013	0.0151812	0.0746764	0.0238898	0.045155	0.104787	0.030959	0.0140836	0.0288441	0.0355311	0.07187	0.0179285	0.0190775	0.0690353	0.0193246	0	0.106396	0	0.154157	0.0796337	0.0780148	0.0190442	0.12923	0	0.113731	0.0172863	0.113581	0.081431	0.0573658	0.0861723	0.0622198	0	0	0.0467561	0	0	0.0346757	0	0	0.0833714	0.0119745
ENSG00000263682.1	0	0	0	0	0	0	0	0	0	0	0	0	0	0	0	0	0	0	0	0	0	0	0	0	0	0	0	0	0	0	0	0	0	0	0	0	0	0	0	0	0	0	0	0	0	0	0	0	0
ENSG00000239887.4	7.02212	12.3263	5.84457	6.34623	5.44742	3.74055	9.03592	9.40954	10.812	8.67036	8.51343	7.86829	9.10794	8.07801	6.80058	8.20309	11.7993	9.16628	8.53902	12.3596	12.2767	7.32478	4.29297	13.8036	8.654	7.24057	8.36404	6.23638	8.1877	6.62492	6.70787	6.36691	9.95265	10.9664	6.07268	4.79249	8.41138	9.324	9.1976	3.97518	3.40818	4.78004	5.91207	4.87307	3.7079	17.4932	8.10693	5.68991	5.12176
ENSG00000206582.1	0	0.259283	0	0	0	0.158299	0	0	0.236111	0	0	0	0	0.536683	0	0	0	0	0	0.229559	0.244271	0	0	0	0	0	0.17944	0.291326	0	0	0	0	0	0.221335	0	0	0.48968	0.220672	0	0	0	0	0	0	0	0	0.19315	0	0.153323
ENSG00000105695.13	0	0.00850541	0.0191063	0.0137422	0.0416467	0.00519278	0	0	0	0.00637639	0	0	0	0.00880255	0.0065017	0	0.00605755	0.0049746	0.00754672	0	0.0160259	0	0.129867	0.00577891	0	0	0	0.0143348	0	0.0319958	0	0.0225869	0	0	0.151071	0.051304	0	0.0144776	0	0.0863251	0.0143117	0	0.0094007	0	0	0	0.012672	0.00700353	0
ENSG00000252866.1	0	0	0	0	0	0	0	0	0	0	0	0	0	0	0	0	0	0	0	0	0	0	0	0	0	0	0	0	0	0	0	0	0	0	0	0	0	0	0	0	0	0	0	0	0	0	0	0	0
ENSG00000274092.1	1.35928	0.773861	1.6001	0.681998	0.66024	0.558365	1.01333	1.1021	1.21721	0.553783	1.06368	1.07895	0.902026	1.12854	0.967999	1.49232	1.80374	1.35784	0.593003	0.591715	1.09358	1.469	0.33568	0.979884	1.29371	0.98781	1.85012	1.48209	1.30999	0.694701	0.962064	0.607176	1.60869	0.960874	0.756309	0.424352	0.763969	0.868183	0.684505	0.357012	0.591885	0.730965	0.544294	0	0.542105	0.203155	1.41499	0.463428	0.104002
ENSG00000142686.7	2.35833	1.86428	1.67749	1.46687	9.60919	1.66709	2.55436	2.17682	1.3127	2.72771	1.55901	1.18962	1.31359	4.64063	1.72177	2.53534	1.24877	1.20792	3.6834	3.47905	1.345	1.71885	6.1309	1.69046	1.33363	3.63996	1.94729	1.1252	1.3528	6.58292	1.73754	5.9078	1.18439	1.63284	5.40975	2.40372	4.62686	1.86979	2.30688	3.23563	3.40517	7.3929	4.88703	4.52696	2.90754	5.3502	3.03052	5.16452	2.57366
ENSG00000163394.5	0.0506013	0	0	0.0945017	1.24104	0.00892735	0	0.022907	0	0.0109622	0.0431387	0	0	0.317798	0	0	0	0	0.0259484	0.0388381	0.0275514	0	0.181404	0	0	0.0221962	0.0202392	0	0.140835	0.0137517	0	1.6309	0	0.0124823	0.109355	0.0588008	0.0276157	0	0.0449285	0	0	0	0	0	0	0	0	0	0.00864668
ENSG00000232780.1	0.348137	0.0402408	0.067797	0.45512	0	0.245681	0.102287	0.1576	0.073289	0	0.0593588	0.0712107	0.044866	0.0416466	0.184565	0.0839611	0.114638	0.0235358	0	0.071255	0	0.137187	0	0	0.132144	0.366504	0.584832	0.0226069	0.0775155	0	0	0	0.0645732	0.0687025	0.0752363	0.0404549	0.0759983	0	0	0	0	0	0.0444766	0	0	0	0.0299769	0	0.0237957
ENSG00000211644.2	265.672	273.512	234.217	419.158	8.20995	37.4279	819.362	197.886	381.904	411.604	248.24	89.6809	239.472	229.382	226.188	355.304	564.95	273.898	142.876	229.964	164.497	426.512	108.785	293.661	285.389	82.6066	191.942	311.48	295.407	67.4108	645.227	204.96	330.232	252.16	147.122	288.621	79.6794	353.614	198.666	78.1744	93.1035	0.290355	13.621	49.7174	81.7201	2.66302	6.97899	199.743	14.0915
ENSG00000223795.2	0	0	0	0	0	0	0	0	0	0	0	0	0	0	0	0.0388709	0.0398048	0	0	0	0	0	0	0	0.0367065	0	0	0.0313984	0	0	0	0	0	0	0	0	0	0.0475671	0	0	0	0	0.0617731	0	0	0	0	0	0
ENSG00000279144.1	0	0.0536258	0.0301159	0.0866434	0.0875261	0	0	0.126013	0.0488333	0.0402025	0.0791029	0	0	0.0554992	0.0409926	0.0745923	0.0381923	0.0313644	0.0475813	0	0.0505208	0.0457046	0.0511751	0	0.0352195	0	0	0	0.034433	0	0.0488895	0	0	0	0.100262	0.0539112	0	0.0912802	0	0	0	0.123819	0.0592705	0.614534	0	0.103238	0	0	0.0951319
ENSG00000213900.2	0.0357284	0	0.38268	0.100088	0.151662	0.0756406	0.262436	0	0.338465	0.278645	0.182755	0.0365408	0	1.08989	0.331475	0.0430835	0.132356	0.0362313	0.879434	0.164536	0.466882	0.263984	0.827625	0.0420892	0.406846	0.14105	0.171485	0.139205	0.159104	0.0582584	0	0.246759	0.0994046	0.211523	0	0.622767	0.233985	0.105444	0.507567	0	0	0	0	1.06484	0	0.834804	0.0922933	0.0510085	0
ENSG00000253592.1	0	0	0	0	0	0	0	0	0	0	0	0	0	0	0	0	0.0725189	0	0	0	0.0959281	0	0	0	0.133749	0	0	0	0	0	0	0	0	0	0	0	0	0	0	0	0	0	0	0	0	0	0	0	0
ENSG00000122133.15	0.00997642	0	0	0	0.0141161	0.0105606	0.014656	0.121939	0	0	0.0127577	0	0	0	0	0	0	0.0101168	0	0	0	0.0147424	0	0.0117526	0	0	0	0	0	0.0162675	0	0	0	0	0.0323402	0	0	0.0147216	0.017716	0.877797	0.145529	0.0399388	0.2103	0.495558	0.236959	0.166501	0.206168	0.96853	0.0613712
ENSG00000265550.1	0	0.249015	0	0	0	0.15203	0	0	0.22676	0	0	0	0	0	0	0	0	0	0.220947	0	0	0	0	0	0.163544	0	0	0	0	0	0	0	0	0	0	0	0	0	0	0	0	0	0	0	0	0	0	0	0.441751
ENSG00000159403.14	32.3565	54.4779	30.9406	17.3662	41.455	20.5717	40.8839	104.321	21.5259	41.9351	29.2274	22.5123	19.1918	52.508	32.3228	28.1807	21.1365	20.0212	19.5891	42.9248	22.1486	27.0173	49.7456	15.1721	20.6882	68.5641	33.9614	28.2262	21.3024	49.3075	25.9934	61.0431	15.974	21.0115	115.256	17.8711	46.2428	26.1112	32.1306	45.5892	24.413	23.7833	33.7525	15.8794	38.2305	24.2776	6.82103	40.6996	18.0083
ENSG00000158458.18	0.195763	0.183621	0.168742	0.188794	1.41676	0.132488	0.183868	0.161261	0.121608	0.221087	0.0697663	0.13457	0.068242	0.570107	0.195658	0.247673	0.126812	0.13343	0.246854	0.32514	0.157263	0.170725	0.350459	0.13232	0.116941	0.485665	0.196392	0.143794	0.132194	0.784942	0.167403	0.842256	0.0580373	0.194746	0.837462	0.0503449	0.556956	0.269933	0.182365	0	0.0655395	0.0642379	0.0245999	0	0.0190563	0	0.00829007	0.0137452	0.00329033
ENSG00000186335.7	0.0068054	0	0.00331325	0.00953219	0	0	0.00499878	0.00924231	0	0.00442294	0	0.00348007	0	0	0.00450986	0.00410319	0	0	0	0.00522336	0	0.020113	0	0.0040085	0	0	0.00408297	0	0.00378819	0	0	0	0	0.00503625	0.0110304	0	0.0111421	0	0	0	0	0.0136221	0	0	0	0	0.0175797	0.0242898	0.00348869
ENSG00000182771.16	0.254443	0.644776	0.323986	0.260442	0.533113	0.310778	0.370199	0.561528	0.374696	0.263951	0.156431	0.180159	0.255393	0.706812	0.434512	0.312724	0.305132	0.396961	0.248412	0.225338	0.291732	0.488073	0.323847	0.340093	0.325957	0.627814	0.487325	0.431338	0.375876	0.363032	0.247507	0.523816	0.302908	0.430912	0.4481	0.238813	0.288406	0.42962	0.321499	0.215267	0.171306	0.225271	0.168785	0.0486113	0.290553	0.040832	0.0789996	0.349291	0.0576931
ENSG00000185689.14	0.0568166	0.0303109	0.0680897	0.0734602	0.136049	0.0370112	0.0577849	0.148388	0.158712	0.0340855	0.0223557	0.0446989	0.0422435	0.0392123	0.0347554	0.0210809	0.0485717	0.0797765	0.0134472	0.087217	0.0214169	0.109793	0.0795457	0.0463375	0.0597214	0.109276	0.0419541	0.0340567	0.0535221	0.0641386	0.0621761	0.140863	0.00607988	0.0646868	0.0212516	0.0380903	0.0572449	0.0773915	0.124177	0	0	0.0349931	0.0335015	0	0.0259519	0	0.00564494	0.00623966	0.0313667
ENSG00000278272.1	0.494112	0.122387	0.309293	0.296611	0	0.0373602	0.362941	0.431387	0.278623	0.275255	0.496462	0.397059	0.477588	0.569981	0.0935549	0.383034	0.653729	0.357905	0.705847	0.162534	0.518852	0.260772	0.175191	0.207886	0.361707	0.418002	0.508196	0.378156	0.392921	0.690596	0.502099	0.0812523	0.83466	0.365661	0.11441	0.799748	0.0577846	0.156242	0	2.79485	0	0	0.676347	0	0.104786	1.06026	1.36756	0	0.217114
ENSG00000278725.1	0.108793	0.125752	0	0	0.102624	0	0.266373	0	0.114514	0	0.0463741	0.185444	0.0701031	0	0.144192	0.0874595	0.0447804	0	0.0557891	0.111336	0	0.160766	0.120006	0.0427206	0.123885	0.0477219	0.0870286	0.0353232	0.0807453	0	0.171969	0	0.151344	0.107348	0	0.126422	0.118747	0.107026	0.128795	0	0	0	0.0694947	0	0	0	0	0	0.111542
ENSG00000263538.1	0	0	0	0	0	0	0	0	0	0	0	0	0	0	0	0	0	0	0	0	0	0	0	0	0	0	0	0	0	0	0	0	0	0	0	0	0	0	0	0	0	0	0	0	0	0	0	0	0
ENSG00000254676.1	0.0480853	0.583602	0.0936422	0.359211	0.181435	0.203603	0.14128	0.435359	0.733902	0.187508	0.0614905	0.0983573	0.340833	0.517706	0.0212437	0.0386561	0.237509	0.292572	0.0739745	0.615115	0.471267	0.260542	0.159123	0.320994	0.146015	0.674962	0.307725	0.234187	0.231976	0.235222	0.304033	0.147601	0.222974	0.498188	0.233815	0.167631	0.157455	0.236522	0.227704	0	0.280573	0.192501	0.276443	0.477707	0.0951762	0.107002	0.289832	0.0915335	0.690206
ENSG00000237013.1	0	0	0	0	0	0	0	0	0	0	0	0	0	0	0	0	0.0247064	0	0	0	0	0	0	0	0	0	0	0	0	0	0	0	0	0	0	0	0	0	0	0	0	0	0	0	0	0	0	0.0285647	0.0205135
ENSG00000119689.13	33.564	38.284	29.9902	32.8301	31.4008	35.8599	33.8381	33.3774	35.5623	38.7335	35.1709	30.0428	32.3491	35.7257	31.2256	34.757	36.7967	35.2423	41.458	32.3535	30.8806	35.8137	34.915	35.9416	38.4051	32.9334	35.259	34.3078	37.1393	31.0971	36.6917	35.6259	33.7369	35.1204	29.738	47.2011	31.0779	36.5488	35.6267	20.7296	30.5261	24.5302	37.5791	23.9442	24.2596	39.0861	21.3873	29.5349	27.4631
ENSG00000130584.9	0.755804	1.21949	0.965769	0.52765	0.843395	0.585531	0.956209	1.24663	1.07286	0.914238	0.545757	0.660821	0.875713	0.949781	0.720484	0.802143	0.992176	0.732593	1.00501	1.07969	0.537443	1.2578	0.698257	0.839806	0.830784	0.85341	1.02706	0.84302	0.783033	1.13133	0.88566	1.06485	0.590382	1.02337	1.53032	0.477925	0.737779	1.11178	1.12622	1.36359	0.716459	1.67035	0.858975	0.592161	0.899003	0.67646	0.791426	1.34114	0.535344
ENSG00000229027.3	0	0	0	0	0	0	0	0	0	0	0	0	0	0	0	0	0	0	0	0	0	0	0	0	0	0	0	0	0	0	0	0	0	0	0	0	0	0	0	0	0	0	0	0	0	0	0	0	0
ENSG00000258140.1	0	0	0	0	0	0.0180435	0	0	0	0	0	0	0	0	0.0225917	0	0	0	0	0	0	0	0	0	0	0	0	0	0	0	0	0	0	0	0.0276279	0	0	0	0	0	0	0	0	0	0	0	0	0	0
ENSG00000267781.1	0.0623902	0	0.030375	0	0	0	0	0.0423656	0.14776	0	0	0	0	0.0559766	0	0.037617	0	0.0316342	0	0	0.101911	0.138293	0	0	0.106567	0.0410511	0.0374317	0.0303856	0	0.0508665	0.0493101	0.0718166	0.043396	0.046171	0.151686	0	0	0.0460327	0.0553957	0	0	0	0	0	0	0	0	0	0.0319834
ENSG00000221075.1	0	0	0	0	0	0	0	0	0	0	0	0	0	0	0	0	0	0	0	0	0	0	0	0	0	0	0	0	0	0	0	0	0	0	0	0	0	0	0	0	0	0	0	0	0	0	0	0	0
ENSG00000259337.4	6.08172	10.9009	10.0431	7.94296	0.0581441	0.478486	16.8426	13.617	8.56422	14.4751	10.6673	1.84919	7.06989	6.04643	6.20881	12.7844	18.6733	15.7517	2.2126	6.43414	8.0547	11.5375	3.26361	5.56699	9.4054	1.08152	13.2638	7.48492	7.41119	3.21626	24.0334	6.81138	9.77516	3.16265	6.86025	3.50972	2.42204	8.12549	4.52424	1.44625	3.35681	0	0.787475	0.816478	1.46404	0	0.0530752	3.05068	0
ENSG00000226446.1	0	0	0	0	0	0	0	0	0	0	0	0	0	0	0	0	0	0	0	0	0	0	0	0	0	0	0	0	0	0	0	0	0	0	0	0	0	0	0	0	0	0	0	0	0	0	0	0	0
ENSG00000108559.10	6.25275	7.35892	6.94479	6.77007	3.92741	4.96849	6.41226	6.9177	6.44601	10.8165	6.82209	5.60467	7.78099	6.51466	5.50546	5.25021	6.40832	7.05486	7.77717	8.34493	6.18091	5.87916	8.90408	7.85658	7.09828	6.58768	7.10498	7.18742	6.33883	5.69207	8.44577	6.90098	6.92205	6.91454	5.90226	12.0595	6.41962	9.67965	8.12571	6.22005	12.0069	9.97102	13.4684	14.3455	9.29842	11.8257	9.65443	9.77576	7.08779
ENSG00000225472.1	0.0550502	0.0715858	0.0268015	0.154215	0.11684	0.0291367	0	0.186907	0.0651882	0.0894449	0.0175993	0	0.0532092	0.0987823	0.0729622	0.0663829	0.0339889	0.0279125	0.127034	0.105632	0.0224803	0.081349	0.387115	0	0.0313433	0.162997	0.0825698	0.0536216	0.122574	0.246852	0.0435089	0.443573	0.0765812	0.0203696	0.156147	0.167923	0.0675981	0.0203085	0.0733178	0	0.0401516	0	0	0	0.0408607	0	0.0177757	0	0.0564413
ENSG00000228125.2	0	0	0	0	0	0.0269387	0	0	0	0	0	0	0	0	0	0	0	0	0	0	0.0415688	0	0	0	0	0	0	0	0	0	0	0	0	0	0	0	0	0	0	0	0	0	0	0	0	0.0849449	0	0	0
ENSG00000115963.12	15.7367	16.2491	17.5749	19.5829	4.18607	12.9881	19.0567	15.6328	16.2435	16.8352	17.6103	22.3689	13.9114	11.921	13.8976	14.6837	15.6694	15.4507	12.0209	14.4359	24.4854	11.6124	11.7067	12.4382	16.2606	11.2918	17.1636	15.348	16.895	12.6952	13.6975	12.7298	15.9064	12.1744	9.40716	17.3909	17.7361	14.7406	12.7433	2.20177	14.6718	12.0052	17.6889	10.2247	15.6499	9.10712	8.84647	9.69783	12.3646
ENSG00000176014.11	7.21586	14.692	5.43087	6.35643	96.3078	15.1797	7.77443	9.61314	6.68114	17.5772	6.10962	4.53319	4.87674	23.7341	7.00002	13.7021	6.40435	3.74089	14.6512	32.7653	5.07035	5.18575	34.0166	5.30868	3.78745	17.8601	8.61619	4.53016	4.63251	37.5505	3.10215	48.2791	3.4702	7.71276	23.5513	15.2615	29.2181	5.3916	7.34541	14.3535	6.96935	6.40376	8.08211	3.95537	7.32258	6.50364	3.68158	10.1661	3.24756
ENSG00000261650.1	0	0	0	0	0	0	0	0	0	0	0	0	0	0	0	0	0	0	0	0	0	0	0	0	0	0	0	0	0	0	0	0	0	0	0.0407476	0	0	0.0370974	0.044643	0	0.366723	6.74309	0	0.249754	3.28416	0	0.909177	0.0358916	3.29922
ENSG00000278359.1	0	0	0	0	0	0	0	0	0	0	0	0	0	0	0	0	0	0	0	0	0	0	0	0	0	0	0	0	0	0	0	0	0	0	0	0	0	0	0	0	0	0	0	0	0	0	0.669127	0	0.265577
ENSG00000229280.1	0.0389939	0	0	0	0	0	0	0	0	0	0	0	0	0	0	0	0	0.0395427	0	0	0	0	0	0	0.0444031	0	0.0467896	0.037982	0	0	0	0	0	0	0	0	0	0	0	0	0.113763	0	0	0	0	0	0	0	0
ENSG00000228203.5	0.0312085	0.0270552	0.0486209	0.0262279	0.0706536	0.00660716	0.0458472	0.0550989	0.0492745	0.0283961	0.0438997	0.051069	0.0542967	0.0728009	0.0289541	0.0639764	0.0231224	0.0316478	0.0624147	0.0622791	0.0815637	0.0553411	0.0464738	0.0367647	0.0248764	0.0164275	0.0636612	0.045598	0.0451673	0.0508883	0.0345319	0.0359237	0.0434147	0.0646673	0.0505838	0.0761576	0.0459865	0.0460525	0.0665034	0.137297	0.100154	0.212394	0.185399	0.0620087	0.0555945	0.0833367	0.0725559	0.178222	0.044796
ENSG00000102409.9	13.9377	10.9655	18.2404	15.4832	42.9198	14.9504	13.5272	17.6974	16.6942	14.0986	8.04562	13.2716	16.5756	24.9119	16.6631	15.3713	15.8215	13.9124	29.3397	14.8392	11.294	17.2549	37.0318	9.52205	17.5752	14.4891	18.6378	11.3205	11.2119	23.1008	12.1207	41.8943	17.6112	14.9058	26.7866	18.4111	31.1175	14.9579	26.5543	1.53773	3.123	4.37282	3.60033	4.77467	5.02667	2.8074	1.10043	5.61401	5.59951
ENSG00000249435.1	0	0	0	0	0	0	0	0	0	0	0	0	0	0	0	0	0	0	0	0	0	0	0	0	0	0	0	0	0	0	0	0	0	0	0	0	0	0	0	0	0	0	0	0	0	0	0	0	0
ENSG00000269967.1	0.0741348	0.257075	0.0481239	0.138452	0.0699314	0.0261585	0.0726058	0.0671209	0.0780334	0.0321209	0.0316007	0	0.0477704	0.0443426	0	0.0297988	0.0305148	0.100238	0.0760328	0.0758677	0.08073	0.036517	0	0.0291111	0.0844188	0.0325192	0.029652	0.0481407	0.110045	0.0402946	0.0781233	0	0	0.07315	0.0801068	0.0430738	0.040459	0	0.0438825	0	0.14419	1.18714	0.142068	0	0.586947	0.247455	0.25534	0.0705603	0.0760083
ENSG00000233347.1	0.205463	0.17812	0.0200062	0.230231	0.0872161	0.173995	0.181103	0.251133	0.389283	0.133534	0.105097	0.168108	0.119155	0.110605	0.136158	0.0991042	0.152228	0.250027	0.0632171	0.189239	0.234929	0.212533	0.0679918	0.121021	0.0935861	0.162227	0.073962	0.0800526	0.11437	0.0670054	0.12991	0.189205	0.085747	0.0608202	0.0999066	0.107441	0.100918	0.151595	0	0.542344	0.119886	0.164507	0.157495	0.612358	0.244007	2.12603	0.10615	0.234668	0.0210656
ENSG00000170325.13	1.90461	1.87888	1.79059	2.03608	1.19878	1.86782	2.16764	2.51527	2.66151	2.21673	2.02405	1.97703	1.8917	2.05845	1.56683	1.54961	2.25727	2.93709	1.39431	2.37593	2.78209	2.44246	1.56482	1.97291	2.30593	1.94172	2.16718	2.72947	1.88398	1.73488	1.79945	1.56238	1.82422	2.70232	2.05804	1.37755	1.82082	2.97851	2.06041	1.50246	1.33487	3.4443	3.36461	1.9574	1.66393	1.70992	1.86903	2.50976	2.1772
ENSG00000203589.2	0.0255833	0.0443571	0	0	0.0361991	0.0135406	0.0187917	0.0521164	0	0	0	0.026165	0	0	0.0339075	0	0.0157956	0.0129717	0	0.0589079	0.0208944	0	0	0.045207	0.0145661	0.0336663	0	0.0373791	0.0284816	0	0.0606592	0	0.0177947	0	0.0414662	0	0.0209431	0	0	0	0.037319	0.0512091	0.0490262	0	0.113934	0	0.165216	0	0.0655745
ENSG00000252023.1	0	0	0	0	0	0	0	0	0	0	0	0	0	0	0	0	0	0	0	0	0	0	0	0	0	0	0	0	0	0	0	0	0	0	0	0	0	0	0	0	0	0	0	0	0	0	0	0	0
ENSG00000075336.10	3.51223	3.53015	2.79884	3.91689	4.24843	1.97245	3.50253	3.72968	3.86551	4.74271	3.78971	2.22191	4.49047	4.3032	3.00491	3.10676	3.75578	4.08702	4.9019	3.99338	2.53867	3.87715	6.07401	4.3869	4.19292	3.89619	3.81669	3.44279	3.83881	3.91036	3.64102	4.52701	3.46393	3.85446	3.94113	6.6852	4.07225	4.23747	4.32779	1.71548	3.49415	2.73184	5.63644	3.54183	3.53105	4.99247	2.30237	4.13155	2.6472
ENSG00000226677.3	0.0575053	0.0249262	0.0279968	0.0402733	0	0.0760904	0.0211197	0.0976214	0.15889	0.0186868	0.0183842	0.0441097	0.0833734	0.0773909	0.0381081	0.0520076	0.0532572	0.0583147	0.0221166	0.0441371	0	0.0637328	0	0.0169358	0.0491118	0.037837	0.0517514	0.056013	0.03201	0.0468839	0.0454493	0	0.0199991	0.021278	0.0466033	0.0501176	0.0235376	0.0848571	0.0765877	0	0.0838846	0	0.0275499	0	0.213415	0.0959735	0.0742737	0.0410494	0.0294793
ENSG00000230405.1	0.0488408	0	0	0	0	0	0	0	0	0.0634848	0	0	0	0	0	0	0	0	0	0	0	0	0	0	0	0	0	0	0	0	0	0	0	0	0	0	0	0	0	0	0	0	0	0	0	0	0	0	0
ENSG00000255670.1	0.0704161	0.488359	0.102847	0.197261	0.697447	0.074539	0.0517228	0.239078	0.444715	0.137294	0	0.108026	0	0.0631775	0.23332	0.127368	0.173905	0.0714073	0	0.270233	0.460082	0.156083	0.174765	0.248858	0.0801842	0.555983	0.168988	0.102883	0.11759	0.28705	0.111307	0.32422	0.146935	0.208442	0.285332	0	0.0576443	0.155863	0.0625219	0	0	0.422848	0	0	0.104532	0.117521	0.272848	0.251328	0.216587
ENSG00000232546.1	0.292061	0.675181	0.189589	0	0.344377	0.257635	0.0715094	0.528859	0.61484	0.126544	0.186741	0.199135	0.282294	0.524076	0.0645152	0.176093	0.360648	0.592345	0.224654	0.597777	0.397554	0.575449	0.322163	0.344058	0.277147	0.448394	0.584085	0.37931	0.270957	0.0793722	0.538605	0.224125	0.338576	0.360227	0.867869	0.169693	0.159392	0.359148	0.605077	0	0.284025	2.33843	1.67907	0.96717	1.58973	0.487436	1.38316	0.764443	0.399256
ENSG00000170464.8	0.854853	1.01778	0.832379	0.600251	2.91814	1.11046	0.711529	1.20643	0.856344	1.2011	0.516615	0.5159	0.845681	1.3377	0.662643	0.853197	0.562253	0.658652	1.80269	1.16835	0.630728	0.771795	2.38571	0.704669	0.757401	1.20131	1.1436	0.519603	0.720608	1.64868	0.91378	2.66685	0.816605	1.0373	1.83779	0.770318	1.6883	0.859634	1.53785	0.432051	0.905132	0.902474	0.662974	0.421305	0.828343	0.178804	1.00611	0.391947	0.443949
ENSG00000058866.13	0.138741	0.263464	0.126087	0.129555	1.43775	0.4336	0.124233	0.238668	0.108485	0.185493	0.123349	0.0918945	0.0766294	0.284523	0.112082	0.20873	0.0848454	0.0924561	0.17685	0.336705	0.118709	0.134728	0.46568	0.124527	0.0978016	0.39819	0.207702	0.133854	0.105915	0.336113	0.0877232	0.565806	0.0294103	0.111474	0.289127	0.0921273	0.456471	0.214481	0.147824	0.15114	0.107939	0.0846363	0.227893	0.183778	0.568842	0.0485157	0.0307196	0.075458	0.258754
ENSG00000249163.3	0	0	0	0	0	0	0	0	0	0	0	0	0	0	0	0	0	0	0	0	0	0	0	0	0	0	0	0	0.0190213	0	0	0	0	0	0	0	0	0	0	0	0	0	0	0	0	0	0	0	0
ENSG00000277228.1	0	0	0	0	0	0	0	0	0	0	0	0	0	0	0	0	0	0	0	0	0	0	0	0	0	0	0	0	0	0	0	0	0	0	0	0	0	0	0	0	0	0	0	0	0	0	0	0	0
ENSG00000228952.1	0.294832	0.102238	0.918658	0.165186	0	0.936283	0.433126	0.720731	0.744807	0.61317	0.15081	0.241229	1.48185	0.634857	1.25044	0.284421	0.291255	0	1.63285	0.271551	0.0963181	0.43568	0.682959	0.903036	0.134292	0.46558	0.353775	0.229745	0.984699	0.09615	0.372832	0.271502	0.492174	0.436373	0.860171	0.411127	0.77234	0	0.837691	0.518828	0	0.472123	0.564998	0.585806	0.87535	0	0.685447	4.9669	0.906847
ENSG00000004059.9	64.0469	70.5585	67.036	57.3592	37.3638	64.1202	72.6424	62.6588	68.8063	70.4921	55.4506	60.1193	102.228	64.3146	69.5551	77.1569	74.7026	67.2913	109.157	54.817	57.8869	73.5863	86.9992	72.061	62.6463	67.9687	64.3202	66.5005	65.8305	50.264	74.0204	66.0933	86.3356	67.2659	58.282	122.205	56.4097	68.6202	87.465	130.838	103.074	51.6153	49.2814	69.705	125.772	94.2753	129.847	55.8967	88.3037
ENSG00000227269.1	0	0	0.032174	0	0	0	0	0	0	0	0	0	0	0	0	0	0.0816044	0.0335077	0	0	0	0	0	0.0389253	0	0	0	0	0	0	0	0.0760699	0	0	0	0	0.054099	0	0	0	0	0	0	0	0	0	0	0	0.0338776
ENSG00000216359.1	0	0	0	0	0	0.0221894	0	0	0	0	0	0	0	0	0	0	0	0.0212571	0.032248	0	0	0	0	0	0	0	0	0	0	0	0	0	0	0	0	0	0.03432	0	0	0	0	0	0	0	0	0	0	0	0
ENSG00000138756.16	1.80117	1.52604	1.38572	1.80322	0.646436	1.40603	1.61464	1.74441	2.12481	1.32619	1.59962	1.84213	1.4616	1.15767	1.45478	1.33416	1.77355	1.93162	1.70657	1.92244	2.09333	1.65436	1.2486	1.26898	1.80836	1.02186	1.70589	1.76865	1.73386	1.94926	1.9819	1.26011	1.22642	2.09122	1.60165	1.66646	1.2594	2.86681	2.11505	0.693511	0.902777	0.888187	0.981793	1.00055	1.03573	1.25699	1.13492	0.946074	0.935317
ENSG00000127483.16	17.6751	24.0995	16.6448	21.1478	22.654	21.4397	18.5695	24.9387	24.0938	16.2023	16.6927	14.5146	19.6387	20.1846	20.0341	19.753	19.3226	20.6575	24.4656	22.1654	16.365	21.205	18.3572	19.5934	18.6643	22.9004	22.474	17.2392	18.3538	22.3276	20.6307	21.9834	16.3857	26.7807	24.734	20.82	24.7994	26.9276	25.7971	5.57381	11.6121	23.23	22.1464	16.0142	16.5452	17.3584	28.1814	18.447	29.7046
ENSG00000054523.15	6.1686	5.58931	4.84889	5.76245	6.35943	4.56581	4.86465	5.8845	3.77722	3.07021	6.65639	4.42476	2.09996	5.46828	5.90577	4.08701	4.50411	5.38412	2.42542	5.57529	6.84994	4.55775	2.42141	4.81847	5.51376	4.89923	6.29018	4.85537	7.64235	6.38614	4.16128	4.92625	3.85494	4.77613	5.40443	3.05533	4.94775	4.60575	3.35436	2.56807	1.91112	4.77881	7.43927	6.54038	2.05441	3.80934	4.55549	6.07015	4.97032
ENSG00000257252.4	0.184466	0.145379	0.146959	0	0.0474563	0.106509	0.0246356	0.159422	0.29125	0.0217977	0.150113	0.0857546	0.226923	0.180549	0.0444521	0.181997	0.2692	0.289096	0.128992	0.180197	0.273922	0.322151	0.0554939	0.0592655	0.114575	0.132408	0.160978	0.163344	0.130686	0.0273444	0.212062	0.154426	0.209956	0.0744608	0.0815423	0.0584609	0.192192	0.0989836	0.38713	0	0.0978492	0	0.0321363	0	0.248943	0	0.368213	0.119708	0.412641
ENSG00000174891.11	2.90568	3.05718	2.42077	2.22357	3.59396	2.20258	2.61115	3.57272	2.45275	3.37157	3.18284	2.07008	3.50173	2.5027	2.20171	2.65267	2.64639	2.79709	4.01219	3.03307	1.89387	2.41709	4.6248	2.7985	2.87297	2.71204	3.11582	2.44922	2.77094	2.81043	2.70651	3.79174	2.44894	2.56779	3.61148	3.86405	3.94973	3.88197	3.15129	0.872994	4.7555	4.69834	4.99786	4.87214	3.9305	3.17933	4.53285	4.54094	6.75168
ENSG00000114744.7	3.98382	4.88538	4.40072	4.85042	4.82445	3.97896	3.89151	3.7342	4.28989	4.92438	3.78865	3.12997	5.6586	4.74271	3.95808	3.95807	3.86678	4.85327	7.08946	3.88006	3.90633	4.12876	9.03531	3.30886	4.69823	4.03898	4.27241	4.18891	4.36265	4.38696	4.77672	6.50723	3.49975	3.6447	3.98652	10.6327	4.84584	5.28906	5.61852	1.7969	6.99429	6.09029	4.58288	4.17535	6.75754	5.72014	3.78457	5.5059	6.13281
ENSG00000141956.12	0.529854	0.61503	0.549595	0.690595	0.437203	0.351877	0.734143	0.678683	0.991562	0.603174	0.496407	0.371916	0.467929	0.620504	0.470141	0.567639	0.938033	0.64138	0.483929	0.875002	0.592174	0.87199	0.267622	0.650467	0.680838	0.833776	0.642475	0.566084	0.468179	0.583865	1.0456	0.400613	0.575704	0.960879	0.723204	0.285819	0.458406	1.51436	0.610102	1.46241	0.807083	1.7148	1.1928	0.820057	0.46697	0.699992	1.16557	1.00649	0.905787
ENSG00000133661.14	0.120789	0.114234	0.0962296	0.123045	1.07208	0.197605	0.225842	0.25352	0.190712	0.242646	0.0842527	0.112305	0.106136	0.295562	0.23286	0.172138	0.149155	0.200438	0.304074	0.13485	0.143493	0.2434	0.8176	0.232845	0.187562	0.462408	0.210819	0.192526	0.110024	0.787833	0.121502	0.202239	0.10693	0.26004	0.889907	0.172263	0.34159	0.12963	0.428992	0	0.0961085	0.13188	0	0	0.032602	0	0.0283657	0.0313542	0.0675501
ENSG00000265127.1	0	0	0	0	0	0	0	0	0	0	0	0	0	0	0	0	0	0	0	0	0	0	0	0	0	0	0	0	0	0	0	0	0	0	0	0	0	0	0	0	0	0	0	0	0	0	0	0	0
ENSG00000213279.2	0.030487	0.0317156	0.0178113	0.0512431	0.0345101	0.0129088	0.0358298	0.149054	0.0385083	0.150586	0.00779724	0.0374163	0	0.0328236	0.00808135	0.0220579	0.0225879	0.0309161	0.00938026	0.0748791	0.0697182	0.0450514	0.0302662	0.0215488	0.0555458	0.112334	0.0512148	0.0415742	0.040729	0.079539	0.0771053	0.0701864	0	0.0631722	0.128477	0	0.0998296	0.0449878	0.032483	0.0536493	0.0355778	0.0732296	0.0233694	0	0.0362062	0.0610575	0.10238	0.0435255	0.012503
ENSG00000111665.10	1.13675	1.09002	1.01442	0.833849	0.377602	4.17218	2.00168	2.06653	1.26	2.70834	2.97293	1.0445	2.09826	1.25702	0.833231	1.12322	1.53995	1.65756	1.4685	1.77255	0.771226	1.494	0.938306	2.65407	1.81747	2.17463	1.35477	1.26721	1.29124	0.690382	2.10512	1.34689	0.992358	1.75463	2.27086	1.50284	1.83173	2.25677	0.906783	6.9765	4.39443	4.64322	5.85658	5.96521	3.97684	8.24821	9.92623	3.6781	7.47692
ENSG00000274481.1	0	0	0	0	0	0	0	0	0	0	0	0	0	0	0	0	0	0	0.0557891	0	0	0	0	0	0	0	0	0	0	0	0	0	0	0	0	0	0	0	0	0	0	0	0	0	0	0	0	0	0
ENSG00000177051.5	7.67757	11.2199	8.97806	7.11557	4.94106	4.9779	7.97535	7.71838	9.55633	6.56058	6.90036	8.15011	7.33752	7.65043	7.42372	8.60987	11.4364	8.45143	6.63472	7.3447	9.85305	9.72024	3.82253	9.29097	7.69124	7.23051	8.14893	7.93798	7.23167	5.60711	9.69058	5.68702	9.6015	9.39558	6.14554	5.62192	6.88634	9.74891	7.30871	15.5252	6.29709	8.50942	6.39312	7.74557	7.37077	6.6978	14.7976	9.76009	9.60493
ENSG00000199771.1	0	0	0	0	0	0	0	0	0	0	0	0	0	0	0	0	0	0	0	0	0	0	0	0	0	0	0	0	0	0	0	0	0	0	0	0	0	0	0	0	0	0	0	0	0	0	0	0	0
ENSG00000155666.10	1.13489	1.07103	1.0421	0.945719	0.752087	8.27249	1.29262	1.4047	1.68411	1.16239	1.14356	0.932961	1.20107	1.28245	1.33755	1.18229	1.48122	1.54783	1.28181	1.26249	0.962084	1.50192	0.831928	0.960393	1.3373	1.54544	1.24542	1.16141	1.11552	0.849139	1.53278	1.07485	1.22903	1.40331	1.31556	0.913967	1.18777	1.54749	1.19898	1.45359	0.932523	1.13583	1.20441	0.642226	0.906342	0.695291	1.76269	0.969073	1.03837
ENSG00000239988.1	0	0	0	0	0	0	0	0	0	0	0	0	0	0	0	0	0	0	0	0	0	0	0	0	0	0	0	0	0	0	0	0	0	0	0	0	0	0	0	0	0	0	0	0	0	0	0	0	0
ENSG00000100239.14	11.0481	11.6137	10.6071	9.79998	8.00811	9.83768	12.86	11.0598	14.5364	11.0719	9.65801	10.6836	10.3484	9.82479	10.3837	13.1165	12.561	11.5721	10.4799	10.4363	10.8615	12.7354	8.75419	12.2835	9.10664	12.501	11.3467	10.7482	10.3766	10.0864	13.0957	9.13375	11.2647	16.5326	11.0326	8.94807	9.51488	12.4454	12.121	16.7503	11.9071	12.0724	13.0752	14.3866	9.08204	10.9528	9.40805	13.4153	8.03532
ENSG00000273558.1	0	0	0	0	0	0	0	0	0	0	0	0	0	0	0	0	0	0	0	0	0	0	0	0	0	0	0	0	0	0	0	0	0	0	0	0	0	0	0	0	0	0	0	0	0	0	0	0	0
ENSG00000121417.12	2.30773	1.7834	2.39258	2.4874	2.5314	1.6751	2.33762	1.89836	3.20639	1.69695	1.89431	2.00954	2.48972	2.4215	2.28959	1.99302	2.42086	2.49622	2.36681	2.30094	2.03196	2.8061	1.95645	2.382	2.27747	2.50468	2.7058	1.6527	2.19725	2.41546	2.33461	2.64122	2.18913	2.62839	2.75012	1.48641	2.80675	2.45836	2.66957	1.23764	1.41066	3.07953	1.1793	0.436692	2.02285	0.234757	1.13549	1.8764	1.96494
ENSG00000253740.4	0	0	0	0	0	0	0	0	0	0	0	0	0	0	0	0	0	0	0	0	0	0	0	0	0	0	0	0	0	0	0	0	0	0	0	0	0	0	0	0	0	0	0	0	0	0	0	0	0
ENSG00000259593.1	0	0	0	0	0	0	0	0	0	0	0	0	0	0	0	0	0	0	0	0	0	0	0	0	0	0	0.070755	0	0	0	0	0	0	0	0	0	0	0	0	0	0	0	0	0	0	0	0	0	0
ENSG00000114439.17	3.37209	3.58506	3.04678	2.93897	8.36237	2.26893	2.27505	4.37888	2.93685	2.42414	2.37395	1.91987	2.35625	3.42321	2.86999	2.63328	2.51708	2.70245	3.59433	3.91274	2.11267	3.06453	4.56096	2.50201	2.90111	3.66282	3.52013	2.25198	2.3645	5.27545	2.92093	6.15484	1.7143	2.5506	5.36661	1.54554	4.31518	3.37199	4.07303	1.5152	2.19135	4.35154	2.78751	4.80482	2.52377	4.49249	2.688	3.095	4.61934
ENSG00000234800.2	0	0	0.0299245	0.0860927	0	0	0.0451479	0.0834745	0.0485229	0	0	0	0	0	0	0	0	0.031165	0	0	0	0.0454141	0.152549	0	0.0699913	0	0.0368765	0	0.0342141	0	0.0485788	0	0	0	0	0	0	0	0	0	0.179321	0.246064	0.294469	0	0.456221	0.102582	0.0793879	0	0.157545
ENSG00000220993.1	0	0	0	0	0	0	0	0	0	0	0	0	0	0	0	0	0	0	0	0	0	0	0	0	0	0	0	0	0	0	0	0	0	0	0	0	0	0	0	0	0	0	0	0	0	0	0	0	0
ENSG00000222230.1	0	0	0	0	0	0	0	0	0	0	0	0	0	0	0.376971	0	0	0	0.437562	0	0	0	0	0	0	0	0	0	0	0	0	0	0	0	0	0	0	0	0	0	0	0	0	0	0	0	0	0	0
ENSG00000232059.3	0.200771	0.783233	0.342113	0.281216	0.426122	0.265658	0.294945	0.817993	0.554739	0.130484	0.192557	0.102668	0.0970285	0	0.133049	0.121051	0.433859	0.458094	0.23165	0.385245	0.245961	0	0.166098	0.650417	0.285778	0.528409	0.481819	0.195561	0.111758	0.327376	0.555378	0.115553	0	0.0742891	0.0813541	0.349956	0.328712	0.296266	0.267394	0	0.29287	0.401876	0.384746	0.498645	0.298043	0.670154	0.324144	0.071659	0.360228
ENSG00000275395.3	540.8	191.034	468.123	253.455	24.6818	99.0276	385.773	623.242	192.819	201.678	348.384	566.662	250.251	238.277	329.603	351.98	493.677	502.974	110.039	199.004	275.304	456.386	51.7373	400.548	454.639	65.1369	498.77	490.428	295.135	158.468	285.839	140.999	182.708	369.489	293.378	61.3195	186.23	447.108	168.259	82.7769	4.26757	2.61658	43.2292	134.847	36.4681	1.95378	4.34383	152.497	54.0743
ENSG00000171368.11	2.16309	3.30774	1.19149	1.22811	12.2733	15.1383	1.94626	1.30199	2.72689	2.2105	1.00418	1.4535	1.52732	5.67091	1.95065	4.39476	1.04403	1.42409	2.70144	6.49675	1.06235	1.57331	2.7062	1.45571	0.894196	4.45045	2.26893	1.14968	1.02708	6.91677	1.54587	5.6009	0.465775	3.17658	4.99743	0.537428	4.53535	1.63507	1.30463	4.7899	6.29667	1.85149	3.43896	2.10587	0.357582	5.82921	2.39872	6.45838	0.271663
ENSG00000238446.1	0	0	0.235406	0	0	0	0	0	0	0	0	0	0	0	0	0	0	0	0	0	0	0	0	0	0	0	0	0	0	0	0	0	0	0	0	0	0	0	0	0	0.70533	0	0	0	0	0	0	0	0.247871
ENSG00000233570.1	0	0	0	0	0	0	0	0	0	0	0	0	0	0	0	0	0	0	0	0	0	0	0	0	0	0	0	0	0	0	0	0	0	0	0	0	0	0	0	0	0	0	0.0203647	0	0	0	0	0	0
ENSG00000197885.9	1.2739	0.984874	1.16314	1.42746	2.95492	1.26006	1.07377	1.35569	0.995774	1.47669	0.849234	0.961129	1.22726	1.62635	1.09054	0.921686	0.954147	1.0377	2.24891	1.55159	0.859624	0.993697	3.34481	0.96438	1.11293	1.63241	1.22286	0.858416	0.902078	1.99548	0.83847	2.81735	1.12139	1.11891	2.1934	1.64534	2.50282	0.899845	1.75781	0.404247	1.54754	1.88944	1.5928	1.16183	1.19046	1.17108	0.8038	1.04352	1.76429
ENSG00000135951.13	0.601864	0.392177	0.553484	0.666702	0.108538	0.40808	0.447867	0.555607	0.565195	0.314463	0.342068	0.271566	0.558924	0.374114	0.526584	0.488587	0.621765	0.468722	0.60517	0.480065	0.581513	0.517358	0.341711	0.331338	0.510656	0.440012	0.691509	0.565172	0.470786	0.359203	0.382412	0.316967	0.437785	0.524002	0.395309	0.476545	0.331687	0.551456	0.607738	0.121142	0.401679	0.755908	0.241229	0.371262	0.77667	0.302001	0.896766	0.409977	0.911495
ENSG00000221568.1	0	0	0	0	0	0	0	0	0	0	0	0	0	0	0	0	0	0	0	0	0	0	0	0	0	0	0	0	0	0	0	0	0	0	0	0	0	0	0	0	0	0	0	0	0	0	0	0	0
ENSG00000266881.1	0	0	0	0	0	0	0	0	0	0	0	0	0	0	0	0	0	0	0	0	0	0	0	0	0	0	0	0	0	0	0	0	0	0	0	0	0	0	0	0	0	0	0	0	0	0.931127	0	0	0
ENSG00000224931.3	0	0	0	0	0	0	0	0	0	0	0	0	0	0	0	0	0	0	0	0	0	0	0	0	0	0.00951583	0	0	0	0	0	0	0	0	0	0	0	0	0	0	0	0	0	0	0	0	0	0	0
ENSG00000135541.19	1.03815	1.37237	0.655513	1.17169	1.51372	0.689698	1.02081	1.8874	1.56807	1.31476	0.671239	0.782254	1.30462	1.4233	0.958516	0.735443	0.975344	1.26399	1.3433	2.36613	1.06427	1.14011	1.83351	1.43694	1.20872	1.30694	1.11972	1.06964	1.2448	1.68192	1.19848	1.68796	0.973606	1.53653	1.75829	1.3303	1.27682	1.77045	2.18678	0.791741	1.91059	2.10137	1.97028	2.05278	1.45454	1.89114	2.29002	1.66056	4.18064
ENSG00000263946.1	0.0196288	0	0	0	0	0	0.086508	0.0533153	0	0	0.025101	0.0200752	0.0379448	0.0352221	0	0	0.0484768	0.0995257	0.0905912	0	0	0.29006	0	0.0231234	0	0.0516611	0.0471061	0.0382389	0.0874104	0	0.0310273	0	0.027306	0.0581043	0.0318151	0	0	0	0.0697131	0	0.0572663	0	0	0	0	0	0.152115	0	0
ENSG00000224190.1	0	0	0	0	0	0	0	0	0	0	0	0	0	0	0	0	0.0398048	0	0	0	0	0	0	0	0	0	0	0	0	0	0.0509537	0	0	0	0	0	0	0	0	0	0	0	0	0	0	0	0	0	0
ENSG00000010704.17	2.12921	1.58215	1.93386	2.15531	1.98919	1.4178	1.88878	3.0548	2.29633	2.13635	1.80757	1.90575	3.7553	2.88958	1.71759	1.91717	1.83383	1.81703	4.03058	1.96971	1.99157	2.36829	3.26077	1.99036	2.26449	1.80628	1.83412	1.60339	2.02041	1.69634	2.66261	2.25377	2.22593	2.0921	3.48424	2.91382	2.1385	1.68224	3.97165	2.0466	2.0582	2.51727	1.93973	2.84408	2.99763	5.66519	2.31429	4.95202	2.27474
ENSG00000272717.1	0.223165	0.178583	0.117007	0.192359	0.170028	0.199888	0.226968	0.209822	0.243935	0.133882	0.109761	0.0351137	0.165924	0.154019	0.0227521	0.124203	0.19078	0.0870408	0.105636	0.237165	0.0280405	0.202939	0.113615	0.161782	0.136835	0.248493	0.185386	0.100326	0.057334	0.111966	0.189946	0.0790407	0.119403	0.152446	0.13912	0.149611	0.0562117	0.253316	0.0914521	0	0.0500826	0.206169	0.328969	0.852712	0.0509671	0.343801	0.0665167	0.245082	0.052801
ENSG00000275530.1	0.777092	0	0	0	0	0	0	0	0.817957	0	0	0	0	0	0	0	0.31986	0	0	0	0	0	0.428591	0	1.76978	0	0	0	2.01863	0	0.818899	0	0.720683	0	0	0	0	0	0	0	0	0	0	0	0	0	0	0	0.265577
ENSG00000237971.1	0.0106503	0	0.0103703	0	0	0	0	0	0.0336311	0	0	0	0	0.019111	0	0	0.0131514	0.0108002	0	0.0163489	0	0	0	0.0125464	0	0.0280305	0	0	0.0118569	0	0	0	0	0	0	0	0	0.015716	0	0	0	0	0	0	0	0	0.0550236	0	0.0109194
ENSG00000260348.1	0	0	0	0	0	0	0	0	0	0	0	0	0	0	0	0	0	0	0	0	0	0	0	0	0	0	0	0	0	0	0	0	0	0	0	0	0	0	0	0	0	0	0	0	0	0	0.0486638	0	0
ENSG00000128218.7	1.90239	4.4941	25.7249	2.39817	0.471063	1.25861	3.38861	0.613606	2.32783	7.57291	1.6421	8.19604	3.21785	7.76607	2.42683	1.66316	7.9577	3.3037	7.20685	6.53414	5.16612	10.1906	1.33777	1.42869	3.33067	5.44499	2.99607	6.23079	1.19132	0.659179	17.0277	1.36864	2.71261	5.91292	0.84795	0.953344	4.59416	28.4233	4.05388	0.836929	0.277507	0.380794	0.273422	3.54365	1.12963	0.15875	0.429996	0.611098	0.268189
ENSG00000111196.8	1.51151	1.86453	1.32634	1.56484	1.40327	1.3344	1.4701	1.53348	1.76393	2.8927	1.97491	0.995962	2.10194	1.45797	0.894763	1.20671	1.90704	1.42979	2.38505	1.53614	0.995392	1.43021	3.72175	1.78765	1.64635	1.62742	1.18284	1.36463	1.11407	1.42716	1.51571	1.89805	0.964077	1.35732	1.93184	3.73329	1.86337	1.8734	1.89373	1.13018	5.86516	2.88203	3.45756	4.30307	5.7559	5.64352	5.45553	2.09824	4.79
ENSG00000264206.2	0	0	0	0	0	0	0	0	0	0	0	0	0	0	0	0	0	0	0	0	0	0	0	0	0	0	0	0	0	0	0	0	0	0	0	0	0	0	0	0	0	0	0	0	0	0	0	0	0
ENSG00000230537.1	0.249178	0.185157	0.485254	0.698037	0.176287	0.301449	0.235323	0.362577	0.365321	0.0694049	0.136562	0.309453	0.172032	0.159688	0.165127	0.193162	0.263737	0.451224	0.273812	0.136608	0.145363	0.210409	0.0883477	0.230639	0.121604	0.25764	0.533918	0.138692	0.198148	0.029022	0.112536	0.0409751	0.297116	0.158058	0.288483	0.124095	0.495388	0.315169	0.284455	0.156603	0.259631	0.0712528	0.409294	0	0.105686	0.237637	1.14942	0.127052	0.766425
ENSG00000249729.2	0	0	0	0	0	0	0	0	0	0	0	0	0	0	0	0	0	0	0	0	0	0	0	0	0	0	0	0	0	0	0	0	0	0	0	0	0	0	0	0	0	0	0	0	0	0	0	0	0
ENSG00000258644.4	0.134312	0.143308	0.160961	0.0868285	0.350852	0.16405	0.0910675	0.168376	0.163125	0.188013	0.224604	0.0739664	0.099862	0.129775	0.109547	0.137045	0.140338	0.115248	0.349675	0.126879	0.0843812	0.0763371	0.358991	0.0486844	0.117649	0.326304	0.210753	0.0905724	0.0920175	0.269549	0.097988	0.332996	0.114981	0.0764585	0.267936	0.396193	0.236818	0.0609835	0.238509	0.0909057	0.271281	0.124083	0.0989953	0.102641	0	0.0344862	0.0266888	0.0885019	0.137706
ENSG00000267123.4	0.0114128	0	0.0333384	0.0639429	0	0.0120811	0.0670647	0.0309992	0.036039	0.0296695	0	0	0.0441247	0.0409585	0.0151263	0	0.0704649	0.023147	0.0351151	0.0350388	0	0.118055	0.0377673	0.0268894	0.025992	0.0901122	0.054778	0	0.0127058	0.0186097	0.144322	0.0525487	0.0158766	0.0506755	0	0.0198933	0.0186856	0.303142	0	2.71129	0.299668	0.0456893	0.284321	1.13382	0.135538	0.114285	1.09082	0.260701	0.222324
ENSG00000112214.9	0.462009	3.09816	0.621869	0.60906	2.78792	0.596941	1.14783	6.1822	0.83673	0.856644	0.182455	0.382181	0.879983	0.585198	1.93606	0.598083	0.192965	0.468512	0.73166	1.29327	0.532704	0.833322	1.1579	0.320154	0.874252	2.85214	1.30441	0.76768	0.80178	1.41807	0.257752	4.14501	0.207935	0.412296	1.4316	2.2146	0.967777	0.651681	2.78704	0	0.475726	0.407993	0.156241	0	0.584988	0.181428	0.114081	0.455899	0.229876
ENSG00000227638.2	0.0930848	0.161394	0.0604251	0.0434607	0.0658552	0.13138	0.0455825	0.168556	0.220455	0.100829	0.0595175	0.0317338	0	0.167032	0.0822483	0.0561237	0.114944	0.12586	0.047734	0.214336	0.152049	0.0917025	0	0.0548285	0.0883312	0.0816632	0.13031	0.120892	0.120902	0.151783	0.122616	0	0.0863279	0.0229621	0.176021	0.0270421	0.050801	0.0915731	0.0550995	0	0.0452618	0.372649	0.148652	0.154127	0	0.310708	0.180342	0.155044	0.159062
ENSG00000100906.9	46.0112	48.7536	62.0151	71.0141	34.6319	77.1958	61.7293	48.6149	89.401	67.3631	44.4394	41.7121	44.4075	65.4403	37.3492	54.7239	48.8603	41.458	48.6186	26.9496	67.8576	41.0824	42.2472	45.1149	37.1915	59.028	59.6988	43.8943	43.3024	38.963	57.1055	48.1148	45.3244	75.0484	32.6167	43.3339	56.4463	52.3268	37.8298	56.9582	43.6038	29.1212	51.0741	28.2387	35.9529	111.712	15.5064	28.8431	22.1298
ENSG00000149043.15	0.0370044	0.0427729	0.0630552	0.0604699	0.00436328	0.920519	0.0498316	0.0335034	0.223964	0.108224	0.0197169	0.0946145	0.0953784	0.027667	0.0245224	0.171052	0.079965	0.112576	0.161295	0.099407	0.110815	0.150376	0.0153068	0.0544905	0.0421376	0.0568118	0.0703037	0.0270331	0.0308974	0.0804521	0.073116	0.0283969	0.102955	0.351436	0.0349871	0.075251	0.0706829	0.159265	0.125948	0.217061	0.179931	0.0617252	0.124098	0.153176	0.247197	0.339671	0.0517777	1.76541	0.300354
ENSG00000268983.1	0	0	0	0	0	0	0	0	0	0	0	0	0	0	0	0	0	0	0	0	0	0	0	0	0	0	0	0	0	0	0	0	0	0	0	0	0	0	0	0	0	0	0	0	0	0	0	0	0
ENSG00000237661.1	0	0	0	0.056517	0	0	0	0	0.0318537	0	0	0	0	0	0.0267393	0	0	0.0409176	0	0	0	0	0	0	0	0	0	0.0196513	0	0	0	0	0	0	0	0	0	0	0	0	0	0	0.0773237	0.400858	0	0.134683	0	0	0
ENSG00000278089.1	0	0	0	0	0	0	0	0	0	0	0	0	0	0	0	0	0	0	0	0	0	0	0	0	0	0	0	0	0	0	0	0	0	0	0	0	0	0	0	0	0	0	0	0	0	0	0	0	0
ENSG00000281376.1	0.137206	0.237892	0.192976	0.042707	0.291209	0.306617	0.212762	0.30021	0.168491	0.178345	0.146214	0.187101	0.191559	0.259881	0.242466	0.165451	0.197664	0.170057	0.222805	0.128712	0.149412	0.101376	0.27747	0.152654	0.147559	0.240741	0.173783	0.0742475	0.0933472	0.186439	0.144588	0.245678	0.190869	0.191793	0.210033	0.106293	0.14976	0.168722	0.175968	0.201206	0.5782	0.244124	0.861836	0.681542	0.611043	0.585196	0.443037	0.881484	0.156304
ENSG00000171223.5	84.8106	131.916	83.877	117.085	19.8933	105.705	119.03	174.821	86.0239	158.486	58.4415	143.595	79.1472	225.409	51.8878	110.141	89.1081	69.4032	103.486	72.662	61.4228	60.8555	124.015	160.348	98.2182	169.984	73.2953	93.2533	75.2795	95.5863	94.753	75.028	227.891	266.423	114.999	82.0629	129.134	69.9433	52.6644	167.534	91.7316	90.393	159.334	174.434	307.599	134.269	139.014	94.2621	106.517
ENSG00000265238.1	0	0	0	0	0	0	0	0	0	0	0	0	0	0	0	0	0	0	0	0	0	0	0	0	0	0	0	0	0	0	0	0	0	0	0	0	0	0	0	0	0	0	0	0	0	0	0	0	0
ENSG00000224235.1	0	0	0	0	0	0	0	0	0	0	0	0	0	0	0	0	0	0	0	0	0	0	0.030497	0	0	0	0	0	0	0	0	0	0	0	0	0	0	0	0	0	0	0	0	0	0	0	0	0	0
ENSG00000161904.10	7.18234	7.29912	7.71971	6.19593	3.84312	6.7184	7.68509	7.29898	8.61386	7.46922	7.25807	7.79369	6.72527	6.90991	6.27067	7.83888	8.3861	7.54348	6.11477	7.24307	6.00384	8.55776	4.06619	8.27979	7.25398	7.39029	8.22849	7.52258	7.01109	5.33828	7.95833	5.3034	7.84513	8.46067	7.02085	5.36752	5.46154	6.9816	6.80405	8.31072	8.89663	14.5007	8.13297	12.8441	8.24165	9.55818	10.6981	6.14449	8.67623
ENSG00000231422.2	0	0	0.00472071	0.0271629	0	0	0	0.0131684	0.00765468	0	0	0	0	0	0	0	0	0	0.0149169	0	0	0.00716426	0	0	0.0055207	0	0.00581742	0	0	0.00790538	0.015327	0.0111613	0	0.00717565	0.00785807	0	0	0	0.0172186	0	0.0141443	0	0	0	0	0	0	0.0138432	0
ENSG00000139133.5	0.608123	0.630338	0.492374	0.583288	0.266557	0.440815	0.490383	0.574527	0.55835	0.614323	0.612827	0.432661	0.568619	0.510026	0.622015	0.322817	0.620335	0.683713	0.625387	0.735644	0.404891	0.527462	0.798397	0.693029	0.779042	0.439272	0.444165	0.582684	0.437853	0.452687	0.553769	0.814134	0.593098	0.587	0.530331	0.708583	0.503235	0.692536	0.563423	0.174479	0.597819	1.29664	0.557351	0.755182	0.843878	0.805322	1.07146	0.849328	1.10466
ENSG00000211543.2	0	0	0	0.514376	0	0	0	0.249367	0	0	0	0	0	0	0	0	0	0	0	0	0	0	0	0.216307	0	0	0	0	0	0	0	0	0	0	0	0	0	0	0	0	0	0	0	0	0	0	0	0	0
ENSG00000272848.1	0.111582	0.193465	0.108649	0.18755	1.13676	0.141739	0.196706	0.394	0.176175	0.232061	0.0856137	0.159768	0.129421	0.320359	0.0887332	0.0538212	0.0826715	0.0452612	0.102995	0.171286	0.0364527	0.230843	0.221549	0.210317	0.0254122	0.323041	0.214224	0.130424	0.149068	0.291113	0.105827	0.256882	0.124179	0.16515	0.397884	0.116697	0.548064	0.131724	0.435922	0.196356	0.195322	1.25076	0.299362	0	0.530058	0	0.0576478	2.10281	0.549131
ENSG00000179115.9	26.0209	36.76	27.0654	19.7588	14.5065	16.0865	28.8361	26.8842	24.4265	39.9555	25.9847	17.1203	25.4386	27.3226	24.9735	26.6868	31.4401	25.8556	28.8591	28.7416	17.3304	27.712	26.9286	28.6465	25.6622	29.9306	24.2393	28.5429	25.0161	24.362	27.0065	20.0231	26.6597	26.8215	26.3791	31.9714	18.1705	31.198	25.0925	61.1164	53.2517	76.7683	58.3927	58.827	40.0428	59.4147	43.3572	47.0151	41.0683
ENSG00000211866.1	0	0	0	0	0	0.243731	0.338251	0	0	0	0	0	0	0	0.305167	0.277649	0	0	0.354216	0	0	0	0	0	0	0.605993	0	0	0	0	0	0	0	0	0	0	0.376976	0	0	0	0	0	0	2.28743	0	0	0	0	0
ENSG00000225767.1	0	0.150003	0	0	0.0408049	0	0	0.039165	0	0	0	0	0	0	0	0	0.0712213	0	0	0	0.188423	0	0	0	0	0	0	0.0842701	0	0.0940473	0	0	0	0.042683	0	0	0	0.0425551	0	0	0	0	0	0	0	0	0.0372476	0	0
ENSG00000244480.1	0.208266	0.162494	0.314325	0.466742	0.353623	0.121253	0.122382	0.367695	0.657654	0.175962	0.106531	0.159751	0.402602	0.448456	0.165618	0.213469	0.231457	0.337916	0.256317	0.495537	0.3572	0.430864	0.172298	0.196275	0.130436	0.493321	0.324873	0.202861	0.220267	0.475435	0.197523	0.191786	0.26075	0.57026	0.455712	0.127057	0.358032	0.322692	0.295868	0.183247	0.0303803	0.250127	0.139688	0.310355	0.154584	0.104276	0.847336	0.386537	0.341646
ENSG00000233178.6	0.0434411	0.0251066	0.0281994	0.0507059	0.128056	0.0268244	0.0265907	0.0589967	0.0685884	0.0376441	0.0138879	0.018512	0.0349903	0.0454714	0.0287879	0.0436533	0.0447022	0.0440526	0.06683	0.0500136	0.0236528	0.042796	0.107816	0.0341168	0.0659563	0.0619301	0.0521259	0.0493661	0.0362719	0.112155	0.0457783	0.0750068	0.00503597	0.02679	0.0880135	0.0315502	0.0651969	0.0908132	0.0707135	0	0.0105615	0.0869544	0.020812	0.0719283	0.128976	0.0120835	0.00935141	0.0361782	0.0222695
ENSG00000277137.1	0	0	0	0	0	0	0	0	0	0	0	0	0	0	0	0	0	0	0	0	0	0	0	0	0	0	0	0	0	0	0	0	0	0	0	0	0	0	0	0	0	0	0	0	0	0	0	0	0
ENSG00000226773.1	0	0	0	0	0	0	0	0	0	0	0	0	0	0	0	0	0	0	0	0	0	0	0	0	0	0	0	0	0	0	0	0	0	0	0	0	0	0	0	0	0	0	0	0	0	0	0	0	0
ENSG00000157399.13	16.3051	0.262166	10.4387	5.18183	1.8257	9.27812	15.1345	14.8195	10.6397	10.764	14.1539	11.2942	25.1767	10.3646	22.9197	11.9064	13.2692	13.3657	12.7861	10.1974	10.1676	21.7185	7.28039	30.7327	17.287	20.6076	22.238	21.6063	20.6605	7.06793	10.8033	14.0634	24.2528	22.5736	13.8225	5.79835	7.89723	12.2645	29.4823	58.1394	21.057	0.0403552	16.3523	4.95717	53.7218	23.4859	21.9514	12.7509	36.6795
ENSG00000257402.1	0	0	0	0	0	0	0	0	0	0	0	0	0	0.0377234	0	0	0	0	0	0	0	0	0	0	0	0	0	0	0	0	0	0.0483981	0	0	0	0	0	0	0	0	0	0	0	0	0	0	0	0	0
ENSG00000240416.1	0	0	0	0	0	0	0	0	0	0.0598571	0	0	0	0	0	0	0	0.0466981	0	0	0	0	0	0	0	0	0	0	0	0	0	0	0	0	0	0	0	0	0	0	0	0	0	0	0	0	0	0	0
ENSG00000207688.2	0	1.29642	0.436836	0	0	0	0.659066	0	0.472223	0	0	0.458832	0	0	0.198201	0.180329	0	0	0	0.459117	0	0	0	0.176167	0	0.393583	0	0.145663	0	0	0	0	0	0	0	0	0.48968	0	0	0	0	0	0	0	0.443992	0	0.19315	0.426999	0.153323
ENSG00000251856.1	0	0	0	0	0	0	0	0	0	0	0	0	0	0	0	0	0	0	0	0	0	0	0	0	0	0	0	0	0	0	0	0	0	0	0	0	0	0	0	0	0	0	0	0	0	0	0	0	0
ENSG00000259852.2	0.124691	0.0720644	0.121413	0.116435	0	0	0.0610596	0.056447	0	0	0.0531508	0	0	0.074582	0.110175	0.2506	0.307946	0.168595	0	0.0638028	0.0678918	0.122839	0	0.14689	0	0	0.149619	0.0809701	0	0.20332	0.131399	0	0.0578199	0.0615173	0.134736	0	0	0.183999	0	0	0	0	0.1593	0	0	0	0.0536835	0	0
ENSG00000149554.11	1.52401	2.44295	1.61963	1.704	1.07976	1.38612	1.95291	2.32807	1.42138	2.81761	3.01806	0.934292	2.03532	1.78211	1.04952	1.46433	1.68524	2.00753	1.90898	2.02707	1.27179	2.02653	2.24347	2.85586	2.66483	2.26457	1.62432	1.87873	1.61786	1.59057	2.01391	1.7008	1.42774	1.64672	2.38053	2.34028	1.59706	2.91474	1.88145	1.80996	6.2402	7.65957	6.37088	4.9003	3.74326	7.62678	5.04243	3.92526	7.69694
ENSG00000244791.2	0	0	0	0	0	0	0.0149858	0	0	0.0132595	0.0130447	0	0	0	0	0	0	0	0	0	0	0.0150742	0	0	0	0	0	0	0.0113566	0	0	0	0.0141907	0	0	0	0	0.0150529	0	0	0	0	0	0	0	0	0	0.0145636	0.0104587
ENSG00000196427.12	0.0112187	0.0194513	0.0491567	0.0314275	0	0.160319	0.0659236	0.0228538	0.141703	0.211444	0.0430386	0.09179	0.0650609	0.0100654	0.0297379	0.0270563	0.0692659	0.0739476	0.0604058	0.0430533	0.119113	0.0746014	0.0928117	0.185023	0.114974	0.0811974	0.0942305	0.142058	0.243547	0.0548791	0.0886666	0.0774819	0.070229	0.0581155	0.00909178	0.0977739	0.064287	0.0910508	0.219141	0	0.016365	0	0.311732	0.167179	0.0999239	0	0.00724499	0.00800829	0.862662
ENSG00000263921.1	0	0	0	0	0	0	0	0	0	0	0	0	0	0	0	0	0	0.282883	0	0	0	0	0	0	0	0	0	0.271717	0	0	0	0	0	0	0	0	0	0	0	0	0	0	0	0	0	0	0	0	0
ENSG00000262660.1	0.0075472	0	0.0146976	0	0	0	0.0110873	0.0102497	0	0.0294303	0	0.00771881	0.0145896	0	0.0200058	0.0182018	0	0.00765343	0.0232213	0	0	0.0780688	0	0	0.00859414	0.0297952	0.0362242	0.0147027	0	0.0123064	0.0238597	0	0.0209981	0.0111704	0	0	0	0	0	0	0	0	0	0	0	0	0.0194959	0	0
ENSG00000227519.1	0	0	0	0	0	0	0	0	0	0	0	0	0	0	0	0	0	0	0	0	0	0	0	0	0	0	0	0	0	0	0	0	0	0	0	0	0	0	0	0	0	0	0	0	0.0910512	0	0	0	0
ENSG00000250750.1	0	0	0	0	0	0	0	0	0	0	0	0	0	0	0	0	0	0	0	0	0	0	0	0	0	0	0	0	0	0	0	0	0	0	0	0	0	0	0	0	0	0	0	0	0	0	0	0	0
ENSG00000183346.6	0.309914	0.179113	0.117354	0.168813	0.986655	0.337173	0.290876	0.0935311	0.149514	0.0895192	0.0880694	0.0968493	0.149775	0.262608	0.148328	0.134952	0.265759	0.113489	0.397311	0.185009	0.168742	0.076328	2.57816	0.243393	0.0588176	0.271887	0.237586	0.100624	0.392945	1.02473	0.136078	0.83239	0.263466	0.267573	1.29766	0.255094	0.479218	0.11433	0.397468	0.151492	0.0251156	0.620344	0	0	0.0255592	0.0574702	0.0555951	0.0368714	0.458967
ENSG00000264975.1	0	0	0	0	0	0	0	0	0	0	0	0	0	0	0	0	0	0	0	0	0	0	0	0	0	0	0	0	0	0	0	0	0	0	0	0	0	0	0	0	0	0	0	0	0	0	0	0	0
ENSG00000255960.1	0	0	0.0295489	0	0	0.064247	0	0	0	0.0394456	0	0	0	0	0	0	0	0	0	0	0	0	0	0	0	0	0	0	0	0	0	0.0698634	0	0	0	0	0	0.0447808	0	0	0.0885351	0	0	0	0	0	0	0	0
ENSG00000234276.1	0	0	0	0	0	0	0	0	0	0	0	0	0	0	0	0	0	0	0	0	0	0	0	0	0	0	0	0	0	0	0	0	0	0	0	0	0	0	0	0	0	0	0	0	0	0	0	0	0
ENSG00000167080.7	29.7803	28.4623	13.7161	37.076	1.86673	6.27499	21.0244	31.5494	18.6908	9.35701	31.5412	12.0658	2.62231	30.5605	28.9874	14.3843	25.3401	52.5049	3.26977	2.21901	25.8175	34.4269	1.25349	4.59386	39.1852	25.9097	33.3216	31.3664	51.783	3.43932	31.7697	15.2011	45.9452	8.97978	3.42398	57.6142	12.8752	4.71531	6.13433	0.683665	0.113344	0	0.0155105	0.916658	2.58086	0.00540326	0.146355	0.00462213	0.00663867
ENSG00000267742.1	0.0873838	0.265141	0.12763	0.122397	0.0927328	0	0.0320931	0.267018	0.0689843	0.0567921	0.167617	0.0893708	0.0844616	0.0392005	0	0.0263432	0.0539523	0.0664604	0.0336079	0.13414	0.0356841	0.161412	0.0361463	0.0772059	0.124382	0.0287481	0.0262134	0.0425581	0.0729626	0.0712437	0.103596	0.100586	0.121561	0.0970009	0.0354087	0.0761576	0.107302	0.128947	0.0387937	0	0	0.262369	0.125593	0.434061	0	0.291678	0.112865	0.124756	0.134388
ENSG00000268116.1	0	0	0	0	0	0	0	0	0	0	0	0	0	0	0	0	0	0	0	0	0	0	0	0	0	0	0	0	0	0	0	0	0	0.130118	0	0	0	0	0	0	0	0	0	0	0	0	0	0	0
ENSG00000200650.1	0	0	0	0	0	0	0	0	0	0	0	0	0	0	0	0	0	0	0	0	0	0	0	0	0	0	0	0	0	0	0	0	0	0	0	0	0	0	0	0	0	0	0	0	0	0	0	0	0
ENSG00000187676.7	1.53127	2.42361	2.11278	2.27831	2.06328	2.01775	1.51213	2.07096	2.08663	2.20925	1.44627	1.5206	1.78098	1.7843	1.78108	1.53236	1.74571	2.00707	1.90118	1.71661	1.44262	1.9952	2.89107	1.71406	2.00053	1.82694	2.07374	1.79788	1.91341	2.15497	1.62202	2.55251	1.62193	2.13003	1.70954	3.0401	1.85169	2.84559	1.94631	1.98464	2.92883	4.43863	1.56462	3.47173	3.9898	4.02958	2.66302	2.19522	2.14322
ENSG00000226026.4	0.0463256	0.0502006	0.0507462	0.0648874	0.0655485	0.0551678	0.0425345	0.1101	0.054857	0.0301078	0.0148101	0.0177671	0.111941	0.0623452	0.107448	0.0488795	0.050054	0.0528499	0.151443	0.124447	0.113505	0.0342283	0.0766503	0.0613948	0.0593459	0.0762027	0.125071	0.0676852	0.0580206	0.0566537	0.0640736	0.146643	0.0241666	0.025712	0.150172	0.0504677	0.104289	0.05127	0.0616982	0.101902	0.0844706	0.0231821	0.0776787	0	0.171925	0.0193288	0.0149585	0.0248017	0.0831186
ENSG00000185710.8	0.00691847	0.00399849	0.00224553	0	0.00978928	0	0.0237152	0.00626391	0.00364115	0	0	0	0	0	0.00305652	0.00556181	0	0.00467723	0	0.00354009	0.00753394	0.0102236	0	0	0.00262606	0.00606956	0	0	0.00256742	0	0.0328081	0	0.00320813	0.0477859	0.00747579	0	0.00377575	0.00340305	0.00819046	0	0.0538248	0.0184646	0.00441938	0.0229107	0	0.0153954	0.0625511	0.00658488	0.00236443
ENSG00000261329.4	0.0199254	0.0345474	0	0	0.056387	0.0316381	0.0878151	0.0541209	0.0157299	0.0129499	0	0	0.0577773	0	0.0264087	0.0120137	0	0.0404118	0.0153267	0.0305868	0.032547	0	0	0.0234728	0	0.0524417	0.0119545	0.0291125	0.0221828	0.0162451	0.0157481	0.0458718	0.0277186	0.0147456	0.0322958	0.0520968	0.0163114	0.0294028	0	0	0.0290658	0.039884	0.0190919	0.197951	0.0887374	0	0.0386035	0.583164	0
ENSG00000225973.3	5.99727	5.3528	6.17042	6.00019	5.22527	4.80041	7.00923	5.45662	6.78688	6.96982	4.60907	5.6502	10.8795	5.00968	5.56013	5.45063	5.98288	6.57601	12.1123	4.89787	5.21177	5.76269	10.3141	6.16011	6.56008	5.17068	7.21398	5.65459	5.98601	5.99753	7.33173	7.54951	5.79482	8.39542	7.90096	13.9553	8.00516	8.52285	10.2302	2.98934	7.11076	8.04243	6.25594	2.935	6.92935	7.34661	4.92237	5.90493	5.77021
ENSG00000276470.1	0	0	0	0	0	0	0	0	0	0	0	0	0	0	0	0	0	0	0	0	0	0	0	0	0	0	0	0	0	0	0	0	0	0	0	0	0	0	0	0	0	0	0	0	0	0	0	0	0
ENSG00000162676.10	2.04337	1.17333	2.40897	1.53877	0.217622	0.990798	4.78357	2.38715	4.03106	2.26763	2.24776	2.5842	4.19642	1.86091	1.95692	2.19907	2.78911	3.10151	3.64378	2.2193	1.45711	3.47409	1.94132	2.51069	2.552	1.01198	2.8948	2.32849	1.7514	1.03898	3.61893	1.69958	2.26794	2.09427	2.30057	1.80766	1.49648	4.13709	3.2228	2.55186	0.717936	0.211104	1.92842	2.79398	1.22639	0.68939	0.136217	1.2171	0.608227
ENSG00000277210.2	0.0591829	0.0820905	0.0806777	0.116055	0.0167482	0.0375888	0.113026	0.0321501	0.0467213	0.100006	0.0908182	0.0786872	0.0800851	0.0106198	0.0392198	0.178416	0.102313	0.0960254	0.118361	0.0545096	0.106339	0.0612192	0.0979238	0.0697194	0.0336963	0.0700934	0.0426089	0.0691765	0.125187	0.0289509	0.149681	0.0953745	0.131728	0.052557	0.0767404	0.165055	0.0678279	0.069866	0.0525479	0.0520733	0.0345327	0	0.0680487	0.117591	0	0	0.0305762	0	0.0121357
ENSG00000156345.16	1.6033	1.3526	1.74612	2.29893	2.22559	3.47211	2.00186	1.24866	3.44322	1.02061	1.88509	1.69934	1.76757	2.12251	1.87656	1.90893	1.77026	2.42725	2.10415	1.5358	1.96935	2.28316	1.34527	1.85891	1.56902	1.82322	1.76884	1.25824	2.14588	1.6066	1.71358	1.9884	2.02954	2.34677	1.26855	2.29135	2.23519	1.59595	1.81712	1.98345	0.827626	1.67308	0.305791	1.5601	1.128	0.101453	1.94651	0.267592	1.50619
ENSG00000145687.14	1.5169	1.344	1.50331	1.38646	5.44771	1.07093	1.1331	1.71266	1.58517	1.46876	0.894275	1.22534	1.41896	1.86845	1.46696	1.41219	1.1715	1.38704	2.20309	1.50566	1.18639	1.35254	2.27802	1.01009	1.28232	1.67644	1.84639	1.13695	1.49126	2.57826	1.11354	3.81772	1.02827	1.19867	2.37947	1.56403	3.50433	1.56688	1.60937	0.328015	0.213774	0.200706	0.280836	0.587468	0.717533	0.133018	0.484826	0.264282	0.645819
ENSG00000106333.11	8.63279	16.5273	9.54155	4.08428	14.6266	4.99517	8.95953	23.37	6.99664	9.39013	3.49775	10.5512	6.3196	17.8563	8.77451	9.90976	6.77538	6.31792	6.46345	13.2645	7.4598	9.68601	9.26883	6.42986	5.73825	24.3095	6.21914	9.04083	6.62057	14.7864	7.42017	13.9838	4.7477	9.05708	31.3729	4.36677	13.7911	10.7935	10.553	10.8046	11.6104	20.6175	13.4189	9.50658	27.923	6.15514	4.36031	22.9493	10.7837
ENSG00000189350.11	0.0212286	0.025384	0.0235216	0.0164052	0.036252	0.0294455	0.11184	0.0298244	0.0392963	0.0142725	0.0439964	0.0149733	0.035377	0.0499146	0.0213445	0.0194197	0.0198863	0.0348892	0.0427934	0.0427005	0.0143486	0.0248797	0.0387584	0.0267327	0.0100028	0.0616512	0.0245943	0.0163996	0.0195588	0.0453578	0.0624836	0.0370753	0.0305498	0.0411709	0.0403404	0.0255191	0.052734	0.0334861	0.0337976	0.0772901	0.023492	0.0146526	0.0925848	0.0509063	0.0521605	0.0146605	0.0170186	0.0522543	0.00750519
ENSG00000163810.10	0.0159901	0.0508277	0.00259496	0.0522598	0.0150835	0.0423159	0.0234905	0.0144773	0.050493	0.0173204	0.0136319	0.0109025	0.0154554	0.0286928	0.0211929	0.0289228	0.0361995	0.0135127	0.0204994	0.0122729	0.0304721	0.00787634	0.00440954	0.0282554	0.00910414	0.0315633	0.0319782	0.0129793	0.0267025	0.0173823	0.0252756	0	0.0222441	0.0631109	0.0172782	0.0232265	0.0174532	0.0196631	0.009465	0	0.00777508	0.0213379	0	0	0.00791241	0	0.00344214	0.00380478	0
ENSG00000170748.6	0	0	0	0	0.0109524	0	0.0113713	0.0210245	0.0122213	0.0201227	0.0296952	0	0.0448899	0	0.0102591	0	0	0	0	0.0237643	0.0126437	0.0457534	0	0	0	0	0.009288	0.0150793	0.00861743	0	0.0244708	0	0.0107679	0	0.0250922	0	0	0.0228444	0.0137455	0	0	0	0	0	0	0.0775111	0.0199952	0.0110509	0.00793612
ENSG00000238532.1	0	0	0	0	0	0	0.6801	0.209574	0	0	0.197336	0	0	0.276906	0.204527	0	0	0	0	0	0	0	0	0	0	0	0	0.150312	0	0	0.243927	0.355263	0.214672	0	0	0	0	0.227715	0	0	0	0	0	0	0	0	0.199314	0	0
ENSG00000166342.17	0	0.00456535	0.058969	0.0221287	0	0	0	0	0.0249441	0.0136903	0	0.0215437	0.0101802	0	0.00348984	0	0.00650287	0	0.0324061	0.0121259	0.021505	0.0233459	0.00435671	0.0186112	0.00299836	0.00693003	0.00947852	0.00256476	0.00879419	0.0042935	0.0124864	0	0	0.0116915	0.0298746	0	0.0172441	0.062168	0.0327306	0	0.00768194	0.0316234	0.0050459	0	0.00781761	0	0	0.018796	0
ENSG00000227737.2	0	0	0	0	0	0	0	0	0	0	0	0	0	0	0	0	0	0	0	0	0	0	0	0	0	0	0	0	0	0	0	0	0	0	0	0	0	0	0	0	0	0	0	0	0	0	0	0	0
ENSG00000173868.10	0.384783	0.381228	0.338985	0.496184	0.0604943	0.193958	0.430682	0.199074	0.67503	0.309619	0.21088	0.206136	0.472274	0.317829	0.202374	0.32406	0.339388	0.421167	0.300674	0.393777	0.359155	0.649833	0.171797	0.424508	0.222558	0.233084	0.373765	0.351001	0.319581	0.318692	0.366867	0.210914	0.280384	0.415831	0.376182	0.542948	0.729983	0.522738	0.260301	0.644876	0.427653	0.146706	0.362835	0.121354	0.453339	0.224255	0.347101	0.252873	0.12524
ENSG00000280040.1	0.73392	1.30992	1.13499	1.99551	0.30543	1.14249	1.71239	1.20193	1.15877	0.925915	1.13175	1.3246	1.21011	0.735943	1.88822	1.61384	1.57265	1.61984	0.929818	0.960935	1.65719	1.08453	0.535739	1.52573	1.4994	1.50551	1.8131	1.03026	1.20157	0.492769	1.29659	1.29206	2.28216	1.34185	0.48982	1.46739	1.73173	1.24227	1.14996	0	0.188928	0.691322	0.165464	0.428894	0.384529	0.288206	0.223042	0.369811	0.420496
ENSG00000264603.1	0	0	0	0	0	0	0	0	0	0	0	0	0	0	0	0	0	0	0	0	0	0	0	0	0	0	0	0	0	0	0	0	0	0	0	0	0	0.28926	0	0	0	0	0	0	0	0	0	0	0
ENSG00000254842.5	0.0128654	0.0446128	0.0125272	0.0180203	0.0819174	0.0340467	0.00945002	0	0.0101565	0.0167228	0.008226	0.00657896	0	0.0230857	0.00852574	0.0155139	0.0158866	0.0130465	0.00989607	0.0394983	0.0105074	0.0190115	0.021287	0.0227338	0.00732503	0.0169302	0.0231562	0.0187973	0	0.0209782	0.0101682	0.0444275	0.00894862	0.00952086	0	0.0224251	0.0631915	0.0189847	0.0228461	0	0	0.0515043	0.0246544	0	0.0381971	0.0214717	0	0.00918379	0.0461667
ENSG00000232685.4	0	0	0.00648502	0	0	0	0	0	0	0	0	0	0	0	0	0	0	0	0	0	0	0	0	0	0	0	0	0	0	0	0	0	0	0	0	0	0	0	0	0	0	0	0	0	0	0	0	0	0.00682841
ENSG00000183309.10	2.95352	2.21378	3.25141	2.99679	3.48974	3.21884	3.0745	3.92842	3.70816	2.25331	2.20903	2.28575	3.32759	3.64248	3.67776	2.75376	3.18338	3.72996	3.68804	4.04461	2.1486	4.39448	2.73061	2.74521	3.72382	3.16543	3.8655	3.4819	3.06665	4.03483	2.97765	3.54696	3.08363	3.34992	4.14887	2.39186	3.17391	3.89104	4.3148	2.4469	10.5237	8.23202	3.77718	3.7106	4.279	3.503	6.73546	3.4197	6.04382
ENSG00000213863.2	0	0	0	0	0	0	0	0	0	0	0	0	0	0	0	0	0	0	0	0	0	0	0	0	0.0217915	0	0	0	0	0	0	0	0	0	0	0	0	0	0	0	0	0	0	0	0	0	0	0	0
ENSG00000231815.1	0	0	0	0	0	0	0	0	0	0	0	0	0	0	0	0	0	0	0	0	0	0	0	0	0	0	0	0	0	0	0	0	0	0	0	0	0	0	0	0	0	0	0	0	0	0	0	0	0
ENSG00000264342.2	0	0	0	0	0	0	0	0	0	0	0	0	0	0	0	0	0	0	0	0	0	0	0	0	0	0	0	0	0	0	0	0	0	0	0	0	0	0	0	0	0.381259	0	0	0	0	0	0	0	0.133985
ENSG00000153037.11	2.93948	4.68109	2.96332	5.10184	2.41303	3.00167	2.95709	3.21644	3.68892	4.77085	3.00308	2.85111	4.07648	3.28231	2.64139	3.05338	3.1366	2.4179	4.3255	3.53749	3.46411	2.72665	6.03993	2.9735	2.69235	3.06934	2.68849	2.79707	2.56109	3.24316	3.31438	3.78817	2.15014	3.19206	3.90993	6.19577	4.59034	4.32583	3.13477	0.491972	2.78481	5.89984	6.3831	6.50709	3.08301	3.55941	4.65294	4.57296	4.17259
ENSG00000238773.1	0	0	0.151875	0	0	0	0	0	0	0	0	0	0	0	0	0	0	0	0	0	0	0	0	0	0	0	0	0	0	0	0	0	0	0	0	0	0	0	0	0	0	0	0	0	0	0	0	0	0
ENSG00000240877.3	0.0488408	0.0846818	0.190227	0.410462	0.138215	0.206802	0	0.0663299	0.385569	0.444394	0.18737	0.149854	0.0944149	0.26292	0.0647324	0.294476	0.301552	0.0990565	0.22541	0.374868	0.0797786	0.144347	0.161624	0.115072	0	0.449904	0.175815	0.0951467	0.163122	0.159279	0	0.11244	0	0.506016	0.158326	0	0	0.0720714	0.173461	0.429736	0.142491	0.195525	0.187191	0.485213	0.290015	0.163026	2.14481	0.418373	0.150225
ENSG00000273230.1	0.527306	0.573491	0.630135	0.510297	0.617238	0.461768	0.753519	0.592432	1.56672	0.442401	0.521057	0.441243	0.463338	0.997812	0.768767	1.19079	0.994463	0.870149	0.648968	1.09643	0.548115	0.793381	0.364855	0.739775	0.600454	0.946238	1.10439	0.723741	0.597718	1.1334	0.621346	0.331078	0.720207	1.4261	0.808057	0.292449	0.76915	0.877147	0.459678	1.18099	0.713255	2.01502	0.496063	0.476234	0.597761	0.720039	2.76761	1.38245	1.15007
ENSG00000167468.15	43.3088	56.4298	63.794	45.6473	39.7993	175.111	48.7835	55.5288	46.611	43.2759	24.1265	51.4578	71.3739	63.3259	52.5441	52.2764	69.7945	60.8359	71.7328	40.6412	62.1284	64.2321	67.7238	45.3316	49.0957	60.339	56.4501	57.7768	56.2298	53.1634	52.6951	59.5944	75.7392	46.0654	63.9313	100.586	54.8037	52.1719	71.5868	101.777	143.099	85.5103	48.6979	69.7344	128.007	146.191	139.194	108.748	75.8936
ENSG00000106415.11	1.75501	1.8009	2.25251	3.4173	1.20735	0.791727	3.94626	1.99146	3.13022	2.12512	1.91558	1.01058	1.40512	2.14358	1.37944	1.49894	2.77593	1.96559	1.53309	2.30272	2.06486	2.82693	1.62448	1.52144	2.23598	1.1395	2.10841	1.66432	1.50349	1.12682	4.99879	1.66852	1.24269	1.71195	1.61523	1.37714	1.87995	3.2613	1.66489	0.574667	1.38915	2.74963	1.11838	0.962815	1.52627	0.787638	0.345594	1.13398	1.98729
ENSG00000141068.12	1.66908	1.23077	1.70454	1.70151	1.94419	2.02033	1.94237	1.77048	1.97646	1.7844	1.7113	1.67168	0.964141	1.68137	1.54622	1.1701	1.53816	1.6425	0.767278	1.11431	2.16374	1.6747	0.829315	1.45286	1.25396	1.71068	1.47689	1.72317	1.62728	1.88821	1.23915	1.37558	1.11973	1.53302	2.25109	0.933906	1.46741	1.3754	0.955823	1.11881	0.98326	4.191	2.25932	1.04249	1.86564	1.0343	3.30224	1.37299	0.564514
ENSG00000237824.2	0	0	0	0	0	0	0	0	0	0	0	0	0	0	0	0	0	0	0	0	0	0	0	0	0	0	0	0	0	0	0	0	0	0	0	0	0	0	0	0	0	0	0	0	0	0	0	0	0
ENSG00000154727.9	5.34379	5.06808	5.57534	7.55979	4.97527	4.36978	4.96928	6.63319	5.61496	5.79993	5.50783	5.27401	6.96253	6.22321	5.48188	4.74269	5.00511	5.89859	7.46869	6.50912	6.20179	6.23441	6.31306	5.51771	6.32848	5.1194	5.9729	5.68139	5.57439	5.69866	5.43982	7.32604	4.438	5.08166	5.54329	6.28266	7.0999	6.99444	7.41123	0.446676	4.6537	5.05942	4.43414	3.63655	3.65703	4.79816	3.94451	5.39384	4.83781
ENSG00000254966.1	0.0829847	0.201434	0.177767	0.139482	0.352257	0.14055	0.0975277	0.29302	0.28825	0.194159	0.0212238	0.11882	0.192503	0.268035	0.131983	0.280191	0.204945	0.286119	0.331926	0.254773	0.379542	0.245257	0.164767	0.156414	0.207892	0.371292	0.55762	0.12933	0.092386	0.216503	0.0787043	0.343881	0.184706	0.147388	0.564918	0.0867883	0.271733	0.122455	0.618923	0	0.193683	0.199329	0.286248	0	0.147828	0.0553989	0.407295	0.23695	0.340327
ENSG00000279179.1	0.0631049	0.065648	0.0696387	0.0824972	0.0595269	0.0400799	0.0988854	0.131409	0.132847	0.0218735	0.0430386	0.0430265	0.0325304	0.0301962	0.0613344	0.0507305	0.0363646	0.0938566	0.0388323	0.071038	0.103078	0.124336	0.0278435	0.0545158	0.0479059	0.0941151	0.0959132	0.0286848	0.0702541	0.0823187	0.0797999	0.0581114	0.0819338	0.143213	0.0613695	0.0219991	0.0206637	0.0807041	0.052295	0.148065	0.0490949	0.202103	0.0322481	0.0835895	0.0374715	0.0842551	0.0380362	0.0420435	0.0948928
ENSG00000119457.7	0.0869647	0.0301565	0.00564523	0.0487239	0.0164068	0.0368226	0.0681369	0.0393685	0.091538	0.0753597	0.0370696	0.0533653	0.0784527	0.06242	0.0307363	0.0279647	0.0930688	0.047034	0.00891912	0.035599	0.0662908	0.0685386	0.0767422	0.0341491	0.0198057	0.0228882	0.0695672	0.0225888	0.0451812	0.0567216	0.0366574	0.066736	0.0080652	0.0600666	0.0657792	0.0505282	0.0284766	0.0684419	0.0308861	0	0.0169144	0.116049	0.0666616	0	0.120492	0.0774079	0.321994	0.223483	0.00594416
ENSG00000235545.1	0.236249	0.368655	0.218537	0.529456	0.0501422	0.27509	0.312359	0.401058	0.37301	0.168896	0.211478	0.277865	0.616542	0.211964	0.454023	0.398838	0.364661	0.323426	0.690549	0.453322	0.23154	0.488756	0.156359	0.403549	0.470788	0.341981	0.255133	0.299154	0.512877	0.327442	0.298752	0.190361	0.32865	0.332183	0.153168	0.535336	0.270759	0.610083	0.356599	0.103935	0	0.189157	0.0679101	0	0.0701421	0.0788577	0.122056	0.0168644	0.37544
ENSG00000223717.1	0	0	0	0	0	0	0	0	0	0	0	0	0	0	0	0	0	0	0	0	0	0	0	0	0	0	0	0	0	0	0	0	0	0	0	0	0	0	0	0	0	0	0	0	0	0	0	0	0
ENSG00000115317.10	6.60274	6.11791	6.55623	5.74127	6.61364	5.05013	7.01569	6.71546	7.52488	7.42639	5.24161	4.68647	8.4376	7.18165	6.70748	7.64141	6.67304	5.8869	10.1056	6.14369	3.88456	7.79991	8.3496	5.62015	6.3683	7.334	7.04697	5.29672	6.05388	5.72998	8.13715	8.62409	7.18138	6.54603	7.21558	8.66121	6.76634	6.64054	7.61354	8.84618	9.54698	9.53983	11.9398	7.68322	9.48598	13.3752	9.33968	6.34188	6.92818
ENSG00000259423.2	0	0.0205143	0	0	0.0334827	0.025049	0.0521447	0.0160685	0	0	0	0	0.0457443	0.0212309	0	0.0142674	0	0.0239966	0	0.0181625	0.0193265	0.0174841	0.0195768	0.0278764	0	0.0311399	0	0	0	0	0	0.0272387	0	0.0175119	0	0.0206234	0.0193715	0	0	0	0	0	0.0226736	0	0	0	0.0458455	0.0168919	0.0121307
ENSG00000177197.7	0.0904723	0.0522879	0.117458	0.253445	0.128014	0.0638463	0.0443031	0.122869	0.19046	0.195998	0.0385647	0	0.0582978	0	0.15988	0.0727314	0.0372394	0.0611638	0	0	0	0.0891287	0.0997967	0	0	0.119057	0.10856	0.0293748	0	0.0491744	0.190679	0	0.0419525	0	0.244401	0	0.0493752	0	0.107106	0	0.175966	0.12073	0.115584	0	0.179074	0.201325	0.0779025	0	0.0309195
ENSG00000224337.1	0	0	0	0	0	0	0	0	0	0	0	0	0	0	0	0	0	0	0	0	0	0	0	0.0202467	0	0	0.0206229	0	0	0	0.0271673	0	0	0	0	0	0	0	0	0	0	0	0	0	0	0	0	0	0
ENSG00000172534.12	11.34	16.8769	11.4451	7.93399	22.6859	8.30509	14.754	18.1597	10.6578	12.1582	13.5414	7.87088	6.25665	13.321	11.5473	12.9072	13.8499	12.7053	8.33243	17.974	8.48403	15.1815	5.33121	13.5032	12.0913	14.4862	13.294	12.2682	11.276	18.6512	11.7753	11.3492	8.49612	15.909	15.1711	5.12201	9.29246	15.462	9.88134	41.3626	13.0992	17.4845	16.8102	20.2462	13.1631	21.6443	18.7522	22.6714	11.7984
ENSG00000167112.9	5.94912	7.52667	6.14093	6.95949	3.3443	5.19941	6.25551	6.97299	6.6521	6.64003	5.20601	4.25568	8.86332	7.4029	5.98895	6.05148	7.14147	6.6933	9.84074	6.05304	5.04059	8.15772	8.48758	6.13781	6.85798	7.41735	6.47351	6.42219	7.05022	4.89663	7.44964	5.78478	8.77669	7.16119	5.14371	14.345	5.44008	7.40533	8.46157	8.16843	9.9702	6.18161	7.97402	7.67009	9.55565	11.2331	13.8047	8.50355	10.759
ENSG00000270277.1	0.10488	0.237797	0.0628448	0.226005	0.0570769	0.0512404	0.0355558	0.219132	0.127379	0.0629199	0.0206336	0.0660091	0.0311916	0.0723836	0.0855419	0.0389141	0.12951	0.0818125	0.0744682	0.0866909	0.0658906	0.154984	0.0133488	0.0475201	0.101055	0.180483	0.174251	0.070725	0.0808351	0.0394654	0.0765156	0.0371465	0.0673386	0.0238816	0.14384	0.0140625	0.145297	0.0833351	0.0573059	0.141971	0.0706114	0.226083	0.0773022	0.0801492	0.0958114	0.0538583	0.166723	0.0460722	0.057901
ENSG00000244003.3	0	0	0	0	0	0	0	0	0	0	0	0	0	0	0	0	0	0	0	0	0	0	0	0	0	0	0	0	0	0	0	0	0	0	0	0	0	0	0	0	0	0	0	0	0	0	0	0	0
ENSG00000211679.2	676.871	464.141	1217.11	1837.05	46.5141	59.6254	1690.67	427.601	750.736	292.456	56.9739	142.929	489.751	339.167	272.362	1800.79	578.889	479.059	332.899	679.342	392.494	806.567	379.654	570.828	647.739	180.31	181.705	189.859	229.268	143.3	1821.13	601.755	779.255	328.828	315.215	1145.4	244.897	1011.65	231.162	236.754	129.616	1.63403	61.1914	144.108	192.125	42.9689	39.296	360.981	5.82659
ENSG00000251804.1	0	0	0	0	0	0	0	0	0	0	0	0	0	0	0	0	0	0.181604	0	0	0.292522	0	0	0	0	0	0	0	0	0	0	0	0	0	0	0	0	0	0	0	0	0	0	0	0.531694	0	0	0	0
ENSG00000023287.11	5.71657	4.08221	5.25653	7.11326	5.89197	8.14836	5.16025	6.29675	6.9746	4.57076	5.1861	5.78226	5.65612	5.12037	5.52403	5.1821	5.5042	6.9715	5.63825	5.75175	6.26661	5.61009	5.58187	5.4799	6.14732	5.00344	6.93257	6.59058	5.95278	6.58492	5.43796	6.88505	5.64963	5.6895	5.87552	5.90687	6.67106	5.917	6.84652	1.37437	17.9949	8.13681	3.37663	3.1225	6.70186	3.61153	4.71403	4.84897	8.19294
ENSG00000143452.14	0.0784093	0.0313727	0.0528563	0.202756	0	0	0.14177	0.155634	0.161891	0.0627193	0.0848424	0.0431804	0.0816169	0.129875	0.0479639	0.0145463	0.067031	0.048931	0.064952	0.101846	0.0788166	0.0980416	0.119756	0.0923688	0.0480772	0.11112	0.115797	0.0646246	0.0671479	0.0196698	0.104874	0.0416566	0.16781	0.116052	0.0977603	0.0315397	0.0691252	0.0623021	0.0963954	0	0.0175966	0.12073	0.104025	0	0.0537221	0	0.0467415	0.043055	0.0247356
ENSG00000100068.10	0.493608	0.761969	0.561254	0.954561	0.531709	0.374184	0.725141	1.0769	1.60395	0.422219	0.46425	0.332212	0.664864	0.640014	0.362985	0.648986	0.723565	0.710467	0.249857	1.72076	0.520181	1.24236	0.416265	0.712791	0.39527	1.32846	0.813923	0.592469	0.475077	0.591972	0.684603	0.351909	0.443011	1.20192	0.923937	0.366359	0.375403	0.991547	0.972678	5.46392	1.13348	3.14897	1.75758	2.24626	0.0756395	2.44485	1.30799	1.67312	1.22439
ENSG00000260005.5	0.0740416	0.173028	0.0940371	0.14429	0.0592151	0.166977	0.198627	0.218597	0.655673	0.129717	0.0699831	0.111942	0.136908	0.132861	0.119466	0.0698744	0.123231	0.186077	0.0792388	0.256967	0.262919	0.218826	0.0532648	0.121354	0.102641	0.360085	0.177688	0.0909342	0.118269	0.115482	0.173012	0.0518781	0.179131	0.371643	0.156534	0.0841689	0.0948713	0.285023	0.188648	1.24629	0.262972	1.32741	0.33313	0.383777	0.229386	0.247143	0.57795	0.23899	0.30035
ENSG00000227873.1	0	0	0	0	0	0	0	0	0	0	0	0	0	0	0.0487958	0	0	0	0	0.0565157	0	0	0	0	0	0	0.044177	0	0	0	0	0	0	0	0	0	0	0	0	0	0	0	0	0	0	0	0.0475522	0	0
ENSG00000122484.8	0.649042	0.732125	0.630331	0.822576	0.676499	0.608218	0.614108	0.895245	0.820343	0.657758	0.591917	0.575525	0.809731	0.768332	0.564137	0.4949	0.774292	0.732835	0.881326	0.927474	0.550129	0.756531	0.861083	0.643974	0.755458	0.762793	0.775754	0.629727	0.683005	0.820994	0.755745	0.748079	0.639206	0.693859	0.875058	1.02955	0.674716	0.829136	1.0654	0.245703	1.15539	1.21617	1.10757	1.31986	1.03761	1.01684	1.06236	0.852927	1.58509
ENSG00000259694.1	0	0	0	0	0	0	0	0	0	0	0	0	0	0	0	0	0	0	0	0	0	0	0	0	0	0	0	0	0	0	0	0	0	0	0	0	0	0	0	0	0	0	0	0	0	0	0	0	0
ENSG00000199363.1	0	0	0	0	0	0	0	0	0	0	0	0	0	0	0	0	0	0	0	0	0	0	0	0	0	0	0	0	0	0	0	0	0	0	0	0	0	0	0	0	0	0	0	0	0	0	0	0	0
ENSG00000164919.9	47.8651	38.2835	45.1141	59.8801	36.6582	47.2521	47.2763	35.789	42.9222	45.3049	47.5538	44.3615	54.674	39.6889	38.5138	45.6067	43.4075	46.351	56.0948	33.684	44.135	39.3613	56.0965	40.9928	48.7403	45.0323	43.9628	45.3557	57.296	37.3849	53.0976	55.3964	52.2709	44.8017	40.4509	67.8125	53.6493	43.4806	40.7557	25.0185	81.2164	24.2058	34.6612	30.1283	27.6299	43.681	43.0013	28.3353	52.3004
ENSG00000226096.1	0	0	0	0	0	0	0	0	0	0	0	0	0	0	0	0	0	0	0	0	0	0	0	0	0	0	0	0	0	0	0	0	0	0	0	0	0	0	0	0	0	0	0	0	0	0	0	0	0
ENSG00000278690.1	0.112158	0.259283	0.145612	0.104731	0	0.0395749	0.0549222	0.203093	0.236111	0.0485953	0.0478083	0.038236	0.0722712	0.134171	0.0495503	0.0450822	0.276992	0.0379121	0.0575145	0.286948	0.122135	0.110492	0	0.0440418	0.085144	0.245989	0.0448601	0	0.124864	0	0.177287	0.0860688	0.26004	0	0.0605963	0.0651658	0.18363	0	0.0663892	0	0	0.299335	0	0.371413	0	0	0	0	0
ENSG00000261399.1	0.0309951	0	0	0	0	0	0	0	0	0.0402884	0	0	0	0.0556178	0	0	0	0.0314314	0	0.0475794	0.101257	0	0	0	0.0352947	0.040788	0	0.0301908	0	0	0.097988	0	0.0431178	0	0.0502379	0	0	0	0	0	0	0.248167	0	0	0	0	0.0400332	0	0
ENSG00000280901.1	0	0	0	0	0	0	0	0	0	0	0	0	0	0	0	0	0	0	0	0	0	0	0	0	0	0	0	0	0	0	0	0	0	0	0	0	0	0	0	0	0	0	0	0	0	0	0	0	0
ENSG00000231910.1	0	0	0	0	0	0	0	0	0.0494661	0	0	0	0	0	0	0	0	0	0	0.0480933	0	0	0	0	0	0	0	0	0	0	0	0	0.0435834	0	0	0	0	0	0	0	0	0	0	0	0	0	0	0	0
ENSG00000234785.1	0.188242	0.0575965	0.183293	0.248157	0.094007	0.140657	0.227738	0.451145	0.157348	0.302256	0.0708001	0.0566243	0.128433	0.0794783	0.14676	0.213641	0.218775	0.258265	0.0681394	0.118985	0.0542616	0.310896	0.238179	0.0782667	0.0756547	0.131144	0.186015	0.291214	0.135603	0.054167	0.227542	0.152953	0.215655	0.0819448	0.161528	0.0965051	0.145035	0.114379	0.0983168	0.292286	0.0646104	0.221645	0.275857	0.330019	0.0657515	0.443529	0.114416	0.0790437	0.227058
ENSG00000248477.5	0.0270377	0.0468788	0.0526537	0	0.038257	0.0286208	0.01986	0.0367195	0.0853786	0.0702889	0	0.0276525	0.052267	0.0727748	0.0358351	0.0326037	0.0166935	0.0959639	0.0207974	0.0622568	0.0441645	0.0399543	0.0671047	0.0318513	0.0461825	0.0533703	0.0162215	0.0395041	0.0301008	0	0.0427385	0	0.112838	0.0800356	0.153383	0.0942566	0.0221337	0.0398979	0.0480131	0	0	0	0.0259067	0	0.0401372	0	0.0174609	0.038601	0.0138605
ENSG00000172661.16	12.3891	8.54376	10.0966	10.5117	4.4239	6.64344	11.208	8.92062	10.0857	8.55452	10.8949	12.5642	6.5505	8.47704	8.1191	10.0129	7.55817	11.4465	7.1385	7.46275	11.1116	9.96963	4.83221	6.40134	8.48782	7.66965	10.7389	7.11173	10.074	7.08509	9.28507	5.9738	8.76954	10.972	5.33149	7.01948	8.09697	8.77681	5.79148	1.85784	3.65901	7.3429	5.45525	2.85588	3.48949	1.33317	15.8243	5.59685	3.96977
ENSG00000244674.1	0.0371465	0.0322029	0.03617	0.0520304	0.0525605	0	0.0545706	0.0252241	0	0.0724263	0	0.0189956	0	0	0	0.0671904	0.0229349	0	0.0857195	0	0	0	0	0	0	0	0.0222865	0.0180913	0	0	0	0	0.0258376	0.0549796	0.0301042	0	0	0	0	0	0	0	0	0	0	0	0	0	0.0190426
ENSG00000257511.1	0.577342	0.825837	0.744867	1.17257	0.755642	0.733375	0.826947	1.07811	1.50406	0.63788	0.646007	0.428091	0.585936	1.01009	0.726936	0.522146	0.87333	0.995296	0.599525	1.24076	0.825173	1.38637	0.453752	0.714135	1.03545	0.911702	1.14306	0.829481	0.578474	0.588381	1.07231	0.564885	0.722835	0.854509	1.02935	0.327061	0.708939	1.10753	0.692033	1.14297	1.47382	1.96459	1.05106	1.57731	1.28559	2.50524	1.90152	0.556373	2.13095
ENSG00000226532.1	0.690749	0.299411	0	0	2.19909	0	0.507376	1.87619	0.272652	1.12232	0	0	0	0	0.228875	0.208237	0.42648	0.525353	0	0.265085	0	0.510368	1.14291	0	0.393284	0.227247	0.207211	0.672823	0.192251	0.281582	0.818899	0.795112	1.20114	0	0.839691	0.903012	0	0.509648	0.306655	0	96.2271	0.691322	0.330927	32.5959	118.948	31.1263	0	0	0
ENSG00000280268.1	0	0.0130856	0	0	0.0106789	0.0159782	0	0	0	0.00981009	0	0	0	0	0	0	0.00931955	0	0	0	0.0246558	0	0	0	0	0	0.0181121	0	0.0168044	0	0.0238597	0.017375	0	0.0111704	0	0	0.0123566	0.0111369	0	0	0	0	0	0	0	0	0	0	0
ENSG00000267157.1	0.0749004	0.0432883	0.0729313	0	0.0706536	0.105715	0.110033	0.033907	0.0788393	0.0324526	0.0957812	0	0.144791	0	0	0.0903196	0.0616598	0.0506365	0	0.0383256	0	0.295153	0.04131	0.0882353	0.0852906	0.032855	0.0299582	0.0729567	0.0555906	0.0407107	0.0789301	0	0.0694635	0	0.040467	0.0435186	0.0408769	0.110526	0.0443356	0	0.145679	0.0999502	0.143535	0	0.222378	0	0.225729	0.0356445	0.0255977
ENSG00000253645.1	0	0	0	0	0	0	0	0	0	0	0	0	0	0	0	0	0	0	0	0	0	0	0	0	0	0	0	0	0	0	0	0	0	0	0	0	0	0	0	0	0	0	0	0	0	0	0	0	0
ENSG00000132694.17	11.7683	9.49255	12.3916	11.4234	6.8615	13.8384	10.6025	11.7342	13.2324	8.69647	10.336	13.1813	9.14552	9.33268	11.2818	12.4495	11.786	12.1755	7.22827	10.2454	12.877	11.5416	4.79218	13.6038	9.27589	10.0989	12.7363	11.7755	11.7031	9.41095	9.73786	7.28713	10.3195	14.712	9.23641	6.15864	8.14116	10.2195	8.41557	5.97516	4.73792	12.5096	6.50377	7.84143	5.41829	6.1186	9.30916	8.29303	7.52754
ENSG00000237491.7	0.0604734	0.0866158	0.066564	0.139945	0.0520841	0.0306155	0.0618011	0.224959	0.207566	0.0478466	0.0336227	0.0591594	0.0711578	0.0518978	0.0557565	0.034876	0.058441	0.159977	0.0444938	0.197769	0.111664	0.135987	0.0261024	0.0371685	0.0688622	0.197219	0.0788731	0.0486599	0.0643972	0.128618	0.124683	0.181592	0.0585221	0.105071	0.102279	0.0412469	0.077486	0.151315	0.102719	0.0694027	0.0076708	0.199991	0.085656	0.0783623	0.0312251	0.035105	0.339597	0.075075	0.280355
ENSG00000124251.9	0.214723	0.264742	0.199785	0.253973	0.405096	0.262652	0.203284	0.272171	0.31642	0.21708	0.115935	0.165924	0.193706	0.179806	0.158105	0.224403	0.324069	0.270972	0.190857	0.249041	0.241619	0.289097	0.189482	0.168634	0.141272	0.219772	0.309181	0.162673	0.239049	0.311222	0.316785	0.186747	0.192498	0.353117	0.317094	0.158027	0.289056	0.260524	0.245727	0.293889	0.250578	0.802298	0.237745	0.284424	0.240836	0.127417	0.234194	0.211182	0.122305
ENSG00000241288.6	0.351223	0.963878	0.358774	0.633802	0.137198	0.317046	0.421005	0.772549	0.860726	0.148442	0.203903	0.213762	0.391544	0.375048	0.614006	0.37156	0.529489	0.701408	0.457451	0.592071	0.710968	0.678216	0.217479	0.276681	0.348418	0.884684	0.51969	0.510014	0.400608	0.333783	0.483652	0.267872	0.470607	0.471998	0.289876	0.262909	0.448036	0.537356	0.593085	0.0568769	0.194877	0.379549	0.169298	0.149845	0.281485	0.0719231	0.818219	0.175347	0.634038
ENSG00000275258.1	0.13187	0	0	0	0	0	0	0	0	0	0	0	0	0.473257	0	0	0.325676	0	0	0	0	0	0	0	0	0	0	0.128448	0	0	0	0	0	0	0	0	0	0	0.234173	1.16029	0	0	0	1.31008	0.39152	0	0	0	0.135203
ENSG00000226837.2	0	0	0	0	0	0	0	0	0	0	0	0	0	0	0	0	0	0	0	0	0	0	0	0	0	0	0	0	0	0	0	0	0	0	0	0	0.0420344	0	0	0	0	0	0	0	0	0	0	0	0
ENSG00000224523.1	0	0	0	0	0	0	0	0	0.0306597	0.0504819	0	0	0	0	0	0	0.0239788	0	0	0	0	0	0.06426	0	0	0	0.0233008	0	0	0	0	0	0	0	0.0314744	0	0	0	0	0	0	0	0.0372127	0	0	0	0.0250811	0	0
ENSG00000144744.15	9.82828	9.5616	9.37382	12.262	9.78255	8.32822	8.97856	9.68207	10.7876	12.5822	9.79887	8.14763	11.4323	10.0478	7.92246	7.94505	8.93427	9.3755	13.5383	9.15959	9.35421	8.68695	16.9574	9.74687	9.92847	8.5216	8.45275	8.83683	9.9152	8.88856	11.9504	13.0456	8.2761	8.61187	9.91187	19.539	10.9377	10.6922	11.1668	3.45034	16.594	10.4234	10.541	14.3898	14.7263	12.028	10.8872	9.28041	23.75
ENSG00000270701.1	0	0	0	0	0	0	0	0	0	0	0	0	0	0	0	0	0	0	0	0	0	0	0	0	0	0	0	0	0	0	0	0	0	0	0	0	0	0	0	0	0	0	0	0	0	0	0	0	0
ENSG00000254388.1	0	0.0543207	0.0305062	0	0	0.132657	0.0460255	0.0425486	0.0989322	0	0.080128	0.0320422	0	0.112437	0	0	0.0773744	0.0317708	0	0	0.0511755	0	0.0518383	0	0	0.164914	0	0	0.0348792	0.0510862	0.0495231	0	0	0.0463705	0	0.0546098	0.0512947	0	0	1.10265	0	0.250847	0.120077	0	0	0.209152	0.202328	0.0447288	0.160608
ENSG00000279745.1	0	0	0	0.138217	0	0	0	0	0.0779007	0	0	0	0	0	0	0	0	0	0	0	0	0	0.0816364	0	0	0	0.0592031	0	0	0	0	0	0	0	0	0	0	0.0728068	0	0	0	0	0	0	0	0	0	0	0
ENSG00000201348.1	0	0	0	0	0	0	0	0.0947115	0	0	0	0	0	0	0	0	0	0	0	0	0	0	0	0	0	0	0	0	0	0	0	0	0	0	0	0	0	0	0	0	0	0	0	0	0	0	0	0	0
ENSG00000265681.5	13.0696	10.5102	17.6288	9.82367	6.30844	12.5527	12.9638	11.6477	14.2608	16.1711	12.922	9.5738	14.8401	13.1336	10.0752	13.2702	15.7399	14.5929	17.0894	10.4651	6.67961	16.9694	21.4531	14.2685	16.8004	11.9694	16.3745	14.2192	14.2548	30.5466	17.2584	12.8666	17.5875	9.45001	11.2555	22.7308	15.0146	11.1835	19.3167	18.2186	15.3294	15.1239	32.849	14.0384	19.2647	18.5011	12.2843	16.057	15.5287
ENSG00000226421.1	0.145542	0.196269	0.236193	0.181207	0.114408	0.205419	0.095027	0.52709	0.485121	0.525501	0.372233	0.248086	0.125045	0.116072	0.257198	0.604514	0.499224	0.442773	1.11951	0.173768	0.15849	0.501834	0.1873	0.209555	0.220976	0.191526	0.135831	0.299283	0.342065	0.184582	0.587928	0.223376	0.337444	0.119674	0.314533	0.140938	0.0264765	0.453399	0.201018	0.142287	0.471792	1.35952	0.154949	0.481968	0.0480125	0.863654	1.46208	0.0230875	0.0497401
ENSG00000278124.1	0	0	0	0.136821	0	0	0	0	0	0	0	0.0499514	0	0.0876402	0	0.0588953	0.180931	0	0	0	0.0797786	0	0	0	0	0.0642719	0.0586051	0	0.054374	0	0	0	0.0679432	0.072288	0	0.0851324	0	0	0	0	0	0	0	0	0	0	0	0	0
ENSG00000222558.1	0	0	0	0	0	0	0	0	0	0	0	0	0	0	0	0.168191	0	0	0	0	0	0	0	0	0	0	0	0	0	0	0.440946	0	0	0	0.226071	0	0	0	0	0	0	0	0	0	0	0	0	0	0
ENSG00000164105.3	4.41765	2.91517	2.97468	3.66337	8.72307	4.43202	4.79471	5.2981	4.19885	6.39927	5.36815	2.48383	4.84349	4.23959	2.88383	4.05494	3.596	3.5326	5.86631	4.04858	2.65663	3.96231	8.89132	4.75105	4.10446	5.39402	5.85465	3.72499	2.98513	4.76642	4.01261	7.96919	3.11859	3.30175	8.37147	4.90363	7.25078	3.98915	3.70774	13.9235	6.95712	8.49069	11.4772	11.5723	6.06856	20.4312	5.84776	8.06413	4.97996
ENSG00000132507.16	118.607	172.292	109.277	100.427	81.0787	84.8591	126.905	110.376	100.862	190.727	187.585	96.2914	168.626	123.423	96.476	104.218	120.04	96.7561	176.313	133.31	116.081	113.322	275.309	163.695	114.91	147.679	98.7952	120.895	116.732	98.1995	138.284	111.063	133.892	131.029	161.999	261.241	110.749	130.271	126.05	335.379	223.671	76.8849	329.279	322.618	107.278	289.6	187.908	217.07	181.183
ENSG00000258028.1	0	0	0	0	0	0	0	0	0	0	0	0	0	0	0	0	0.024173	0	0	0	0	0	0	0	0	0	0	0	0.0217936	0.0957607	0.0309436	0.135201	0	0	0	0	0	0.0577738	0	0	0.0571117	0	0	0	0	0	0	0	0
ENSG00000121289.16	1.57107	1.97488	1.58637	1.46998	2.39861	1.31881	1.77486	2.41316	2.01172	1.86038	1.49675	1.09101	1.69772	2.03542	1.69288	1.78462	1.71497	1.88474	2.04232	2.31523	1.17535	1.76907	2.21997	1.84708	1.39006	2.39617	1.91721	1.39717	1.52168	2.19544	1.61421	2.0146	1.4818	1.94628	2.19758	1.84025	1.9086	1.99841	1.9306	1.93528	1.98925	6.02535	2.73071	2.82504	2.15033	2.48045	3.20613	2.78354	4.0366
ENSG00000224922.1	0	0	0	0	0	0	0	0	0	0	0	0	0	0	0	0	0	0	0	0	0	0	0	0	0	0	0	0	0	0	0	0	0	0	0	0	0	0	0	0	0	0	0	0	0	0	0	0	0
ENSG00000224048.4	0	0	0	0	0	0	0	0	0	0	0	0	0	0	0.0141991	0	0	0	0	0	0	0	0	0	0	0	0	0	0	0	0	0	0	0	0	0	0	0	0	0	0	0	0	0	0	0	0	0	0
ENSG00000234795.8	0	0	0	0	0	0	0	0	0	0	0	0	0	0.0141309	0	0	0	0	0	0	0	0	0	0	0	0	0	0	0	0	0	0	0	0	0	0	0	0	0.0139843	0	0	0	0	0	0	0	0	0	0
ENSG00000273709.1	0	0	0	0	0	0	0	0	0	0	0	0	0	0	0	0	0	0	0	0	0	0	0	0	0	0	0	0	0	0	0	0	0	0	0	0	0	0	0	0	0	0	0	0	0	0	0	0	0
ENSG00000229015.1	0	0	0	0	0	0	0	0	0.0565501	0	0	0	0	0.0642695	0	0	0	0	0	0	0	0	0	0	0	0	0	0	0	0.0584022	0	0	0	0.0530112	0	0	0	0	0	0	0	0	0	0	0	0	0.0462606	0	0
ENSG00000234386.4	0	0.0244417	0	0	0	0	0	0	0	0	0	0	0	0	0	0	0	0.0285907	0	0	0	0	0	0	0	0	0	0	0	0	0	0	0.0196104	0	0	0	0	0	0.025033	0	0	0	0	0	0	0	0	0	0.0144531
ENSG00000264888.1	0	0	0	0	0	0	0	0	0	0	0	0	0	0	0.190352	0	0	0	0	0	0	0.212232	0.237635	0	0	0	0	0	0	0.234187	0	0	0	0.21257	0	0	0.235143	0	0.25504	0	0	0	0	0	0	0	0	0	0.14725
ENSG00000006432.14	1.27069	0.91172	0.986402	1.1942	0.218737	0.840523	0.925615	1.09268	1.4275	0.791587	0.907563	1.00014	0.882939	0.636753	1.06946	1.09589	1.31022	1.18406	0.637796	1.35013	1.0024	1.32912	0.313917	1.45276	1.1909	0.843013	1.25772	1.23429	1.17083	0.973921	1.20514	0.576979	0.832516	1.75591	0.861792	0.420521	0.774647	1.45513	0.9317	0.875883	0.826852	1.18618	2.48444	2.38513	0.862318	1.14147	0.605056	0.762434	1.55615
ENSG00000280335.1	0.0812645	0	0	0	0	0.15054	0	0	0.128307	0	0.0259799	0.0415562	0	0	0	0	0.0250871	0	0.0312544	0.062373	0.132741	0.0300217	0	0.0957324	0.0231344	0.0534699	0	0	0	0	0	0	0	0.0902081	0	0	0	0.0299793	0	0	0.118543	0	0.0389326	0	0	0	0.393604	0.0580096	0.104148
ENSG00000259609.1	0	0	0.0141811	0	0	0	0	0	0	0	0	0	0	0	0	0	0	0	0	0.0223566	0	0	0.048195	0	0	0	0	0	0	0	0	0	0	0	0	0	0.0238448	0	0	0	0	0	0	0	0	0	0	0	0
ENSG00000113648.15	12.3008	12.9242	12.0945	12.3878	4.44069	13.5285	12.8135	13.1822	13.5918	15.5243	12.7535	13.5503	15.8315	12.5242	11.3206	12.8451	12.984	12.4715	14.6896	12.8002	12.943	12.9556	12.7668	14.4233	12.5902	12.1628	11.7059	12.769	12.7453	9.26105	13.4639	9.80746	13.1557	13.6482	11.4785	16.9175	10.4816	14.584	13.3168	18.3781	14.4288	17.87	24.6888	18.2635	17.2075	17.7043	34.1646	12.3813	22.5651
ENSG00000232111.1	0	0	0	0	0	0	0.00541224	0	0	0.0127701	0	0.00125597	0	0.00220362	0	0	0.00151644	0	0.0151139	0	0	0	0	0	0.0013984	0	0.00147356	0	0	0	0	0	0	0.0018176	0	0	0.00201062	0	0	0	0	0	0.00235336	0	0	0	0	0	0
ENSG00000231531.5	0.0767498	0.0665357	0.0747321	0.107502	0.108597	0.162487	0.11275	0.156349	0.181768	0.399047	0	0	0.0741832	0	0	0.0925497	0.0947734	0.15566	0.118072	0.0589079	0	0.22683	0.063495	0.0904139	0.174793	0	0	0	0.0427224	0	0.181978	0.0883458	0.160152	0	0.0621993	0	0	0.0566275	0	0.6753	0	0	0	1.14372	0.227869	0.896641	0.0991299	0.0547869	0.0393447
ENSG00000259207.6	0.934255	1.15621	0.411452	0.730593	13.9059	0.688426	0.693514	1.22845	0.542078	1.61344	0.523476	0.381524	0.40843	2.12664	0.568803	1.15047	0.546252	0.562417	0.888766	2.65037	0.523064	0.663455	1.19623	0.567793	0.608991	1.73337	0.915048	0.549865	0.760778	3.83808	0.448773	4.78804	0.234214	0.855068	4.46255	0.857389	2.51331	0.847634	0.521746	0.63903	0.520088	0.647584	0.626306	0.426356	0.411658	0.495867	0.140708	0.607992	0.138772
ENSG00000229447.2	0.132775	0.748184	0.129285	0.278964	0.328774	0.210824	0.146292	0.811441	0.62891	0.0431464	0.127343	0.135795	0.513341	0.655195	0.0439944	0.200136	0.163956	0.201967	0.102131	0.713365	0.433762	0.441463	0.164767	0.11731	0.226791	0.611539	0.3983	0.0969974	0.258681	0.378879	0.157409	0.152836	0.092353	0.393035	0.430414	0.0578589	0.16304	0.195929	0.23578	0.292063	0.193683	3.85369	0.572496	0.329767	0.197104	0.221596	0.300112	0.37912	0.714687
ENSG00000255376.1	0	0	0	0	0	0	0	0	0	0	0	0	0	0	0	0	0	0	0	0	0	0	0	0	0	0	0	0	0	0	0	0	0	0	0	0	0	0	0	0	0	0	0	0	0	0	0	0	0
ENSG00000115350.10	17.6281	14.9196	16.3044	18.2492	17.6813	14.8553	14.1966	11.8053	12.021	16.0587	13.3581	15.3804	24.4562	13.7467	15.99	15.3125	17.9871	12.7882	23.9756	10.176	9.264	14.4597	27.7502	11.4637	11.9488	15.3793	9.54847	11.4952	19.017	9.90761	12.4933	17.4814	18.6125	10.8196	13.2805	35.5932	15.6453	13.2452	16.0829	11.8672	15.5428	8.74711	20.703	12.9972	27.4901	13.2358	27.3847	11.5245	17.5273
ENSG00000256342.1	0	0	0	0	0	0	0	0	0	0	0	0	0	0	0	0	0	0	0	0	0	0	0	0	0	0	0	0	0	0	0	0	0	0	0	0	0	0	0	0	0	0	0	0	0	0	0	0	0
ENSG00000226933.1	0	0	0	0.047196	0	0	0	0	0	0	0.0215443	0.0172306	0	0	0	0	0	0	0	0	0	0	0	0	0	0	0	0	0.0187562	0	0.0266309	0	0	0.0249356	0	0	0	0.0248609	0	0	0	0.0674461	0.0322856	0	0	0	0	0	0.0172733
ENSG00000223750.1	0.0238581	0	0.0116154	0	0	0	0.0175245	0	0.0188345	0	0	0	0	0.0214055	0.0158105	0	0	0.0241939	0.055055	0	0.0194854	0.0176278	0.0197378	0	0.0135838	0	0	0.0464779	0.026561	0.0194514	0.0377125	0	0	0	0.019335	0	0.0390616	0.0880148	0.0211834	0	0.0348025	0	0	0	0	0.0398179	0	0	0
ENSG00000232361.3	0	0	0	0	0	0	0	0	0	0	0	0	0	0	0	0	0	0	0	0	0	0	0	0	0	0	0	0	0	0	0	0	0	0	0	0	0	0	0	0	0	0	0	0	0	0	0	0	0
ENSG00000251899.1	0	0	0	0	0	0	0	0	0	0	0	0	0	0	0	0	0	0	0	0	0	0	0	0	0	0	0	0	0	0	0	0	0	0	0	0	0	0	0	0	0	0	0	0	0	0	0	0	0
ENSG00000254612.2	4.06629	7.6265	3.63579	3.72403	7.05369	3.31106	3.36017	5.15067	4.90774	6.02242	3.49993	2.39928	3.74135	5.22687	4.30113	3.79541	4.49011	4.08388	6.9774	4.77154	3.76809	3.63998	7.9249	3.29328	3.36147	3.93609	4.12858	3.84652	3.22111	6.24794	4.69708	6.88597	4.70484	4.19553	6.33729	7.15594	4.353	5.27918	5.7628	0.688041	0.228139	3.28704	4.34576	0.194216	0.29021	0.652542	6.41352	3.40506	4.12896
ENSG00000270866.1	0	0	0	0	0.0187613	0	0	0	0	0	0	0	0	0	0	0	0	0	0	0	0	0	0.0219389	0	0	0	0	0	0	0	0	0	0	0	0	0	0	0	0	0	0	0	0	0	0	0	0	0	0
ENSG00000271336.1	0	0	0	0	0	0	0	0	0	0	0	0	0	0	0	0	0	0	0	0	0	0	0	0	0	0	0	0	0	0	0	0	0	0	0	0	0	0	0	0	0	0	0	0	0	0	0	0	0
ENSG00000143954.11	0.0786218	0	0	0.176198	0	0.432771	0	0.021355	0	0.040878	0.191026	0	0	0	0	0	0	0	0	0	0	0.0232363	0.0130087	0	0	0.0103462	0	0	0.0437644	0	0	0	0	0	0.0764597	0.0274085	0	0	0	0	0	0	0.0150666	0.156215	0.070028	0	0.0203095	0	0
ENSG00000122591.10	0.521241	0.725078	0.610799	0.504478	1.29669	0.686259	0.499713	0.763597	0.644482	0.635912	0.354386	0.374496	0.572468	0.716299	0.442881	0.387261	0.526283	0.447415	0.752628	0.88307	0.418355	0.615018	1.47162	0.485575	0.420382	0.712258	0.481391	0.414163	0.365328	1.06364	0.613596	1.31054	0.306187	0.423497	1.02646	0.803923	0.807537	1.03047	0.68044	0.237675	0.647975	0.688891	0.937524	0.526777	0.671301	0.287192	0.957517	0.581333	0.125141
ENSG00000249228.1	0	0	0	0	0	0	0	0	0	0	0	0	0	0	0	0	0	0	0	0	0	0	0	0	0	0	0	0.00880878	0	0	0	0	0	0	0	0	0	0	0	0	0.0263839	0	0	0	0	0	0	0	0
ENSG00000087111.19	17.6345	15.5983	18.1212	17.7196	10.6154	25.614	17.0692	17.4011	19.8287	14.8699	16.9362	20.3017	17.335	15.5088	19.7647	21.1888	17.4038	18.3346	17.0366	15.2859	17.9269	17.8068	11.8763	20.2605	18.8895	14.9619	17.5336	18.7832	19.0985	13.4217	16.6552	14.7628	18.5587	19.5699	13.6986	12.9714	15.3202	19.6328	15.4597	18.7293	8.24494	13.3302	13.2353	13.4485	10.1089	14.5418	15.4044	12.6677	4.74721
ENSG00000200171.1	0	0	0	0	0	0	0	0	0	0	0	0	0	0	0	0	0	0	0	0	0	0	0	0	0	0	0	0	0	0	0	0	0	0	0	0	0	0	0	0	0	0	0	0	0	0	0	0	0
ENSG00000236606.1	0	0	0	0.0995974	0	0	0	0	0	0	0	0	0	0	0	0	0	0	0	0	0	0	0	0	0	0	0	0	0	0	0	0	0	0	0	0	0	0	0	0	0	0	0	0	0	0	0	0	0
ENSG00000273886.1	0.0535266	0	0	0	0	0	0	0	0	0	0	0	0	0	0	0	0	0	0	0	0	0	0	0	0	0	0	0	0	0	0	0	0	0	0	0	0	0	0	0	0	0	0	0	0	0	0	0	0
ENSG00000254547.1	0.330092	0.333856	0.0446409	0.0513726	0.06487	0.00970609	0.188582	0.0996207	0.159248	0.107266	0.199332	0.0468886	0.141801	0	0.145832	0.121625	0.101902	0.158071	0.14106	0.0281507	0.074887	0.067748	0.0303427	0.205232	0.156618	0.108596	0.132028	0.0357251	0.040832	0.194366	0.0144938	0.105546	0.14031	0.0949979	0	0.19179	0.105086	0.243548	0.0651302	0.0806774	0	0	0	0	0	0	0.153958	0.0130907	0
ENSG00000158825.5	6.8085	3.47354	26.5474	28.1032	5.66938	38.3318	49.1254	25.3256	40.7399	82.1944	6.91518	67.1836	50.6373	19.434	34.7577	35.3107	23.2319	30.4738	32.2337	9.98901	38.211	20.5451	28.4873	38.5239	24.7512	31.5173	23.533	40.95	8.78724	45.4882	60.0968	17.3736	50.5631	19.1063	22.7301	10.9749	24.2427	31.052	19.1521	9.41002	15.9963	2.41209	25.1711	3.74113	25.8046	5.4804	76.8488	15.9353	1.74514
ENSG00000277313.1	0	0	0	0	0	0	0	0	0	0	0	0	0	0	0	0	0	0	0	0	0	0	0	0	0	0	0	0	0	0	0	0	0	0	0	0	0	0	0	0	0	0	0	0	0	0	0	0	0
ENSG00000237090.1	0.0109395	0	0	0	0	0	0	0.0148567	0.0345442	0.0426583	0.0279783	0	0	0	0	0.0131915	0.0135084	0.0110934	0	0.0167927	0	0	0	0	0.012457	0	0	0	0	0	0.017292	0	0	0	0	0	0	0	0.0194261	0	0	0	0.0209637	0	0	0	0	0	0
ENSG00000050165.16	7.7188	11.2156	7.27018	7.32552	18.6911	9.91901	13.0622	11.3784	7.29322	10.2456	3.81333	4.17003	7.63249	13.1612	8.28837	8.75459	6.71308	7.37675	8.53985	9.75812	6.16359	6.88952	12.2544	6.55966	6.83377	11.3914	11.9112	8.19717	8.87416	14.2974	4.78163	17.3476	5.51645	5.86073	12.1019	6.8621	15.0459	8.37761	6.54286	6.15579	12.2551	21.9474	10.3136	5.04194	17.7751	8.00118	2.1702	17.1521	7.5699
ENSG00000264735.1	0	0	0	0	0	0	0	0	0	0	0	0	0	0	0	0	0	0	0	0	0	0	0	0	0	0	0	0	0.0168571	0	0	0	0	0	0	0	0	0	0	0	0.0883503	0	0	0	0	0	0.0195569	0	0
ENSG00000261304.1	0	0	0	0	0	0	0	0	0	0	0	0	0	0	0	0	0	0	0	0	0	0	0	0	0	0	0.0357407	0	0	0	0	0	0	0	0	0	0	0	0	0	0	0	0	0	0	0	0	0	0
ENSG00000276941.1	0	0	0	0	0	0	0	0	0	0	0	0	0	0	0	0	0	0	0	0	0	0	0	0	0	0	0	0	0	0	0	0	0	0	0	0	0	0	0	0	0	0	0	0	0	0	0	0	0
ENSG00000259931.2	0	0	0.104239	0	0.0757375	0.0566607	0	0.0726937	0	0.0695756	0.0684488	0.0547437	0.103473	0	0.0709429	0	0	0.0542801	0	0.0821667	0.0874326	0	0.088565	0	0	0.0704382	0.0642278	0	0	0	0.0846095	0	0.0744618	0	0	0	0.350546	0	0	0	0.156162	0.214284	0	0	0	0	0	0	0
ENSG00000231349.2	0	0	0	0	0	0	0	0	0	0	0	0	0	0	0	0	0	0	0	0	0	0	0	0	0	0	0	0	0	0	0	0	0	0	0	0	0	0	0	0	0	0	0	0	0	0	0	0	0
ENSG00000224043.6	0.637614	0.469844	0.512202	0.491201	0.857082	0.253105	0.44493	0.476264	0.629198	0.559434	0.489221	0.374965	0.831993	0.629276	0.507047	0.557434	0.570827	0.436447	1.15257	0.41598	0.390564	0.306221	1.34512	0.225339	0.580851	0.524417	0.745959	0.496854	0.745341	0.753774	0.579529	0.880739	0.643071	0.802159	0.955956	0.944689	0.600261	0.588055	0.679358	0.701273	0.372042	0.382886	0.458207	0.316722	1.08851	0.691695	0.597067	0.295849	0.572011
ENSG00000267455.1	0	0	0.0248668	0	0	0	0	0	0	0	0	0	0	0	0	0	0	0	0	0	0	0	0	0	0	0	0	0	0	0	0	0	0	0	0	0	0	0	0	0	0.0745067	0	0	0	0	0	0	0	0
ENSG00000265267.1	0	0	0	0	0	0	0	0	0	0	0	0	0	0	0	0	0	0	0	0	0	0	0	0	0	0	0	0	0	0	0	0	0	0	0	0	0	0	0	0	0	0	0	0	0	0	0	0	0
ENSG00000196497.14	0.591006	0.743414	0.476736	0.511295	0.336137	0.177869	0.519232	0.716077	0.640382	1.01675	0.581644	0.305185	0.464834	0.805775	0.456928	0.548478	0.579543	0.508251	0.481344	0.791603	0.34072	0.58651	0.536873	0.617729	0.458557	0.728171	0.371962	0.5023	0.387036	0.727491	0.604484	0.606934	0.43123	0.660337	0.80766	0.661523	0.540731	0.624158	0.586484	0.917663	1.5721	1.85568	1.78768	1.66932	0.903147	2.12744	1.7961	1.1002	1.6604
ENSG00000144057.14	0.163726	0.137042	0.051308	0.0738065	1.02784	0.195225	0.0193524	0.102231	1.18555	0.2226	0.0385047	0.215566	0.156431	0.29379	0.114735	0.247356	0.250975	0.0896945	0.706411	0.557546	0.113737	0.0723044	0.348745	0.352495	0.182152	0.108965	0.15807	0.0971526	0.0858993	1.23665	0.0475956	0.870827	0.0209436	0.465155	0.591749	0.0393633	0.449847	3.98501	1.86141	0.049675	0.258047	3.49572	0.11901	0.0373919	0.268192	0.0251264	0.40349	0.459434	0.300996
ENSG00000236597.1	0	0	1.28403	0	0	0	0	0	2.08207	0	0	0	0	0	0	3.18034	0	0	0	0	2.15402	0	0	0	0	0	0	0	1.4681	0	0	0	1.83447	0	0	0	0	0	0	0	0	0	0	0	0	0	0	0	0
ENSG00000273047.1	0	0	0	0	0	0	0	0	0	0	0	0	0	0	0	0	0	0	0	0	0	0	0	0	0	0	0	0	0	0	0	0	0	0	0	0	0	0	0	0	0	0	0	0	0	0	0	0	0
ENSG00000266273.1	0	0	0	0	0	0	0	0	0	0	0	0	0	0	0	0	0	0	0	0	0	0	0	0	0	0	0	0	0	0	0	0	0	0	0	0	0	0	0	0	0	0	0	0	0	0	0	0	0
ENSG00000196636.7	4.72396	6.22483	4.21339	6.01684	3.859	3.72041	4.75607	6.02206	5.45968	7.44211	4.64748	2.62183	9.61901	5.30076	5.37614	4.68628	5.37443	5.89545	9.10842	4.57333	4.24912	6.4688	14.1005	6.89317	6.20409	6.26622	4.65563	5.6873	5.8692	4.16981	5.40623	7.52577	5.45879	5.00614	4.51238	20.0255	5.92963	5.69752	6.49847	5.26487	6.74397	6.20299	9.06479	6.50771	11.9122	10.5541	7.25667	5.55729	7.40063
ENSG00000277168.1	0	0	0	0	0	0	0	0	0	0	0	0	0	0	0	0	0	0	0	0	0	0	0	0	0	0	0.0637572	0	0	0	0	0	0	0	0	0	0	0	0	0	0	0	0	0	0	0	0	0	0.0544772
ENSG00000238059.1	0	0	0	0	0	0.0997081	0.0691877	0	0	0	0	0	0	0	0	0	0	0.0477594	0	0	0.0769294	0	0	0	0.0536297	0	0	0	0	0	0.148891	0	0	0	0.0763355	0	0.0771086	0	0	0	0	0	0	0	0	0	0	0	0
ENSG00000197927.11	0.497468	0.27444	0.0605487	0.316724	0.511922	0.107713	0.348796	0.644894	0.606933	0.374748	0.195183	0.0520343	0.098352	0.0912947	0.0524469	0.0681679	0.258281	0.200642	0.373957	0.104133	0.120041	0.317439	0.430262	0.359612	0.321862	0.342199	0.542657	0.368925	0.0692283	0.414802	0.268073	0.559615	0.0629123	0.200806	0.384831	0.0591216	0.601604	0.0750767	0.411582	0.348177	1.25343	1.40312	0.942485	1.17937	1.29235	0.433994	0.35047	1.15411	0.985304
ENSG00000259498.1	0.480064	0.862345	0.446387	0.315006	0.991362	0.705032	0.59088	0.933899	0.955991	0.449731	0.359489	0.698872	0.376224	0.302664	0.492962	0.453725	0.99334	0.504364	0.339325	1.07552	0.812414	0.370679	0.758533	1.13106	0.389063	0.853701	0.747294	0.539222	0.380375	0.726371	0.587928	0.338527	0.601644	0.92817	1.16365	0.294004	0.495666	1.07856	0.322564	0.266375	0.0630885	0.467477	0.381247	0.601526	0.115565	0.230977	0.206683	0.0617455	0.32813
ENSG00000267110.1	0	0	0	0	0	0	0	0	0	0	0	0	0	0	0	0	0	0	0	0	0	0	0	0	0	0	0	0	0	0	0	0	0	0	0	0	0	0	0	0	0	0	0	0	0	0	0	0	0
ENSG00000253957.1	1.73745	1.12091	3.0688	2.26383	0.171517	0.0855434	2.61179	0.823119	1.53111	1.10294	0.775054	0.454571	0.546765	1.5951	0.749742	1.41299	2.7941	1.88483	1.18105	0.248102	0.594006	6.15001	0.601699	0.856791	1.93246	0	2.13329	2.44016	0.764719	0.263542	3.12961	1.02324	1.40523	0.837252	0.196474	0.915589	0.396927	1.25212	0.35876	0	1.06094	0	0.309726	0	0.479858	0	0	0.403805	0
ENSG00000276488.1	0.214723	0.372293	0.162616	0.668351	0.16879	0.429335	0.385539	0.615625	1.0924	0.155057	0.457639	0.268406	0.230602	0.342489	0.252968	0.374004	0.471373	0.362909	0.403737	0.80572	0.389708	0.599347	0.197378	0.309162	0.407515	0.596524	0.343534	0.348584	0.106244	0.389028	0.527975	0.329553	0.365083	0.670923	0.46404	0.0831721	0.351555	0.387265	0.338934	0.20992	0.348025	1.05063	0.640083	0	0.566674	0.159272	0.801191	0.340616	0.538142
ENSG00000161999.10	10.5466	14.064	10.7317	9.11095	21.3999	11.1407	12.5166	13.5283	13.1994	17.398	9.6314	7.73685	13.3001	15.556	12.0754	13.5634	12.6278	10.6615	14.6109	16.6644	8.13559	12.2313	13.6131	11.0517	9.84663	16.3566	12.1052	10.6279	11.0283	17.6024	11.3293	15.6994	12.0906	13.7055	18.4368	11.8577	15.2785	13.3222	11.4822	30.4625	12.0016	12.2464	16.4756	18.1575	12.23	19.8135	18.001	16.5944	19.7354
ENSG00000267335.2	0	0	0	0	0	0	0	0	0	0	0	0	0	0	0	0	0	0	0	0	0	0	0	0	0	0	0	0	0	0	0	0	0	0	0	0	0	0	0	0	0	0	0	0	0	0	0	0	0
ENSG00000044012.3	87.5203	63.1079	138.783	46.6256	14.3021	533.8	231.088	113.481	218.248	119.415	189.877	673.489	206.105	112.095	93.3904	162.584	111.584	161.71	129.857	257.509	324.774	132.347	195.466	202.139	178.875	134.868	93.6177	350.298	117.913	99.2867	330.994	232.085	173.906	105.693	3.07183	481.038	245.57	147.506	169.052	7.69638	0.992424	0	0	11.1038	24.5274	0	0.0941485	0.555027	0.0249117
ENSG00000134153.8	34.1328	34.4388	30.4895	34.8495	23.7544	30.3207	30.593	29.4475	33.9968	46.9291	35.9414	28.938	41.0591	29.7016	28.0633	33.8351	32.7497	31.2179	47.8524	28.8402	27.0373	28.3344	60.1744	33.732	34.6791	27.0321	30.7825	32.7693	33.1381	26.4826	34.8261	38.8881	31.9744	29.4264	34.3345	61.4847	31.7483	32.7341	34.2504	16.7631	34.6703	12.309	30.4367	46.5682	41.4711	44.4205	43.0747	32.2222	22.9176
ENSG00000089820.14	7.20867	3.61031	8.15568	6.58328	1.85018	3.18658	11.8273	11.1845	6.75592	7.7346	8.26422	4.59689	4.49765	6.91311	4.17931	6.39489	8.06369	6.47973	3.83925	5.03206	4.25053	11.1326	3.25176	3.24921	6.24899	6.20214	6.68155	5.30228	6.36412	2.76374	13.5438	4.99125	6.12968	7.29503	6.76267	10.4355	4.7882	6.65556	4.16391	6.26722	2.47245	32.6988	19.4187	4.46787	12.6577	9.78785	30.9842	5.62273	18.3212
ENSG00000136244.10	0.14022	0.522702	0.300373	3.86914	0.406728	5.25441	0.133894	1.32349	0.166043	1.59479	0.089655	0.372861	0.108424	1.22031	0.0371687	0.456531	1.32458	0.0497676	0.269643	1.89416	0.217588	0.124324	1.29924	1.15628	0.0798354	0.858026	0.151427	0.0751195	0.0468315	0.697355	0.0997403	0.451934	0.204815	3.24793	1.63636	4.876	7.78257	0.175877	0.0995998	2.89932	0.470447	0.589412	5.18607	3.90047	1.87339	2.90184	1.53941	0.570536	0.431289
ENSG00000156509.12	0.0257063	0.00636721	0.0464853	0.0205751	0.031177	0.0155494	0.0269744	0.0398987	0.0405872	0.00954683	0.0187844	0.0375584	0.0922876	0.0724862	0.0340706	0.0442833	0.0408125	0.0595844	0.0451962	0.0563726	0.0119971	0.0488403	0.0546861	0.0519136	0.0334541	0.048326	0.0528781	0.0143081	0.0204419	0.0179642	0.133512	0.0422718	0.0204346	0.0597886	0.0476179	0.0256044	0.0240501	0.178828	0.0912977	0.0969354	0.0428555	0.0735077	0.0422246	0.145932	0.0327093	0.0245158	0.156525	0.0471861	0.13931
ENSG00000237689.1	0	0	0	0	0	0	0	0	0	0	0	0	0	0	0	0	0	0	0	0	0	0	0	0	0	0	0	0	0	0	0	0	0	0	0	0	0	0	0	0	0	0	0	0	0	0	0	0	0
ENSG00000133110.13	9.8572	10.3106	11.467	12.6355	17.6249	2.28752	15.2452	16.228	24.8938	13.879	5.67964	6.94806	15.6064	20.8509	7.13217	7.30536	9.37897	15.6791	13.4163	12.8615	6.70845	19.1052	13.1119	12.2282	13.2289	10.1278	15.4243	9.40229	10.5779	13.1468	8.25434	21.7457	8.71204	14.1179	7.99489	13.4057	23.6408	23.3796	17.9285	5.79294	22.0893	36.0075	64.2241	14.9541	39.8198	37.5103	7.81791	124.867	6.68763
ENSG00000263433.1	0	0	0	0	0	0	0	0	0	0	0	0	0	0	0	0	0	0	0	0	0	0	0	0	0	0	0	0	0	0	0	0	0	0	0	0	0	0	0	0	0	0	0	0	0	0	0	0	0
ENSG00000141086.16	0.0106856	0	0	0	0	0.0282782	0	0.0362799	0.025307	0	0.00683228	0	0	0	0	0.0128854	0.00659748	0.010836	0.0246582	0.0164031	0.00872716	0.0157904	0.00884019	0.00629401	0.00608396	0.049216	0.00641095	0	0.0178443	0	0.00844537	0	0.00743246	0	0.0086598	0	0.0087475	0.0157681	0.00948766	0	0.0155874	0	0	0.106157	0.0634508	0.0178337	0.027603	0.0228834	0.0164335
ENSG00000200086.1	0	0	0	0	0	0	0	0	0	0	0	0	0	0	0	0	0	0	0	0	0	0	0	0	0	0.183546	0	0	0	0	0	0	0	0	0	0	0	0	0	0	0	0	0.267287	0	0	0	0	0	0
ENSG00000104918.6	0.139478	0	0	0	0.0394709	0.0295289	0.122941	0.265192	0	0.398856	0.107017	0.0570598	0.161776	0.100112	0.0369722	0.0672765	0.103339	0.0848648	0.257488	0	0.0455659	0.041222	0.323092	0.49293	0.0635305	0	0.100418	0.0271717	0.0931677	0.0909727	0.0440946	0.321103	0.0776121	0	0.587784	0.145871	0.274032	0	0.0495365	0.245445	0.325537	0	0.21383	0.831394	0.248465	0.186225	0.14412	0.95582	0.686413
ENSG00000238102.1	0	0	0	0	0	0	0	0	0	0	0	0	0	0	0	0	0	0	0	0	0	0	0	0	0	0	0	0	0	0	0	0	0	0	0	0	0	0	0	0	0	0	0	0	0	0	0	0	0
ENSG00000238933.1	0	0	0	0	0	0	0	0	0	0	0	0	0	0	0	0	0	0	0	0	0	0	0	0	0	0	0	0	0	0	0	0	0	0	0	0	0	0	0	0	0	0	0	0	0	0	0	0	0
ENSG00000110934.9	3.41843	3.11716	4.97347	3.75957	0.813829	1.26746	5.98906	2.86903	4.88898	3.87444	3.48326	2.36777	4.86701	3.94007	3.49512	2.96621	4.37754	3.60594	4.6579	3.22069	2.44033	5.56467	3.20813	3.49009	3.95442	2.52295	4.38398	3.90053	3.82987	1.69876	7.81079	2.55665	4.4686	3.43727	3.74657	3.94082	3.95627	5.64756	4.62506	0.668395	1.86798	0.666152	2.85604	2.4078	2.48093	2.01644	1.26617	3.22778	0.500688
ENSG00000280237.1	0.79214	0.467554	0.303603	0.637393	13.0963	1.44214	0.297116	0.621824	0.549951	0.927414	0.287368	0.428059	0.320378	3.53843	0.789274	1.50395	0.28443	0.236429	0.790814	3.66951	0.596486	0.423396	1.10617	0.532766	0.21751	2.9609	0.792088	0.265403	0.50974	5.45977	0.168728	3.11054	0.140676	0.968707	4.40269	0.0832366	4.17593	0.543006	0.52376	0.840332	0.983419	2.429	0.602897	1.19997	0.150118	1.15327	0.0471654	1.50789	0.0489599
ENSG00000132388.11	12.9909	11.8909	12.7583	16.0341	16.7491	13.8463	11.4037	12.0439	12.6952	12.5575	13.0857	12.4267	12.3742	13.2468	11.792	12.7249	12.198	11.9488	14.1052	12.7451	10.4403	12.7555	11.4638	12.3898	13.0499	10.1437	12.9881	13.0491	12.915	14.9609	14.3768	15.4356	10.2518	10.6851	12.7891	11.8874	14.5197	14.5531	12.5929	4.69586	9.80842	9.68491	11.7279	14.6363	8.70074	12.3633	8.15217	12.9394	8.36505
ENSG00000176903.4	13.7216	9.48727	11.6649	11.5631	76.9484	11.5548	13.2713	14.5962	8.60403	15.6445	10.2632	13.3405	9.04032	27.5668	10.0062	19.1871	10.7542	9.0588	18.3609	19.7224	9.7247	11.206	22.5462	9.40842	10.6378	19.074	12.7284	9.59046	13.7984	35.8812	11.0308	39.5063	7.35487	10.2042	32.0535	9.3718	31.7179	9.74391	10.8904	4.87858	13.0227	11.2106	11.2801	6.95504	6.63468	37.6319	8.86864	23.8438	4.73157
ENSG00000273333.2	0	0	0	0.122767	0.093013	0	0.0643801	0.0595166	0.0691928	0.0854456	0.0840618	0	0.127075	0.0393189	0	0.0264228	0.0541153	0.0222204	0.0674188	0	0.0357919	0.0647597	0.0725109	0.0516261	0.0748547	0.05767	0.0262926	0	0.0731831	0.0357295	0.0692725	0	0.0304821	0.097294	0.0710313	0.0381939	0.0717506	0.0323341	0.0389109	0	0	0.175441	0.0419908	0	0	0	0.141507	0.0312831	0.134794
ENSG00000229601.1	0	0	0	0	0	0	0.0842285	0	0.0905249	0.0745256	0.146637	0	0.110835	0.102882	0	0	0.0707991	0.0581419	0	0	0	0	0	0	0.0652883	0.0754497	0	0	0	0.0934897	0	0	0	0	0.0929302	0	0	0	0	0	0	0	0	0	0	0.191378	0.0740535	0.0818555	0.117567
ENSG00000274755.1	0	0	0	0	0	0	0	0	0	0	0	0	0	0	0	0	0	0	0	0	0	0	0	0	0	0	0	0	0	0	0	0	0	0	0	0	0	0	0	0	0	0	0	0	0	0	0	0	0
ENSG00000140481.12	0.0125401	0.0108712	0.0122104	0.0175646	0	0.0165929	0	0.00425762	0.00494982	0.00814998	0.004009	0.0064126	0.0121207	0.00562549	0.00415508	0.0151216	0.0116137	0.00635829	0.00964583	0.0240622	0.00512086	0.00926538	0.0155616	0.00369316	0.0249893	0.0165021	0.00376177	0.0152683	0	0.00511193	0.0148666	0	0.00872234	0.00464006	0.030488	0.00546452	0	0.0323831	0.0222684	0	0	0.0125505	0.0120155	0	0	0	0.0161967	0	0.00964272
ENSG00000262482.1	0.284426	0.493147	0.692371	0.239034	0.160979	0.180648	0.501407	0.772549	1.07778	1.6267	0.327346	0.581786	2.47423	0.255188	0.414668	0.514467	0.421463	0.663387	2.23156	0.611256	0.232296	0.756546	2.25893	0.502595	0.388657	0.262003	0.648448	0.415567	0.601632	0.417404	0.53951	0.327399	0.712205	0.88404	0.69151	0.743657	0.325973	1.72081	2.32336	0.500516	0.16596	0.569324	2.50726	0.565131	0.506673	0.0949385	7.97179	0.0406068	3.96594
ENSG00000277435.1	0	0	0	0	0.116453	0	0	0	0	0.0267447	0	0.0210433	0	0.110762	0.0545405	0.0248112	0	0.0208651	0.0633068	0.0631693	0	0.0608098	0.0340441	0.0242386	0	0.0270763	0	0.0200415	0.0229065	0.0335502	0	0.189473	0.0286229	0.0304532	0.133398	0.0358643	0.0673744	0	0	0	0	0	0.0394296	0.204409	0	0.0686789	0.0265752	0	0
ENSG00000135829.15	29.4611	32.8315	28.8292	25.7708	21.1939	23.2515	27.2554	29.3179	24.1808	33.4714	30.8328	19.2271	17.55	28.2609	23.8812	22.7844	28.5992	28.6876	20.347	30.5153	21.2933	28.6161	20.9994	30.1322	33.1441	24.8441	26.7731	32.008	27.1773	29.8919	26.069	27.7214	18.9244	26.0829	25.8479	20.7426	27.3382	35.4162	27.5751	27.2673	40.8879	49.5121	49.7013	44.5983	27.2289	45.0306	39.5123	31.8988	38.8945
ENSG00000256870.2	0.0555509	0.0361185	0.121704	0.0389045	0	0.0147009	0.0918086	0.113164	0.0767447	0.0180517	0.177593	0.085221	0.12081	0.0934507	0.0460161	0.0167467	0.0685961	0.035208	0.112166	0.127911	0.0340272	0.0153917	0.137871	0.171782	0.0474426	0.0319821	0.0166642	0.0135273	0.0193263	0.0283065	0.0823211	0.143874	0.0289791	0.0616645	0.579624	0.0786731	0.0682129	0.286906	0.419247	0.0305485	0.0101292	0	0	0	0.0206162	0	0.013453	0	0
ENSG00000176472.9	4.76771	16.0176	5.13773	4.66643	1.46515	1.01986	6.12442	2.18277	4.32182	3.51117	5.12965	6.00421	3.96859	4.76635	5.62087	4.39197	5.52042	5.789	3.04052	1.90743	9.36151	3.41956	1.02053	4.996	3.48097	2.83784	3.87334	3.84148	4.67631	1.84995	3.85	1.94854	6.58859	6.13035	1.43024	3.09972	2.9263	2.11926	1.91873	1.30721	0.761809	1.04535	0.526279	1.25234	1.09606	0.946733	1.55257	0.835577	0.484665
ENSG00000253176.3	0	0	0	0	0	0.107078	0	0	0	0	0	0	0	0	0	0	0	0	0	0	0	0	0	0.023833	0	0	0	0	0	0	0	0	0	0	0	0	0	0	0	0	0	0	0	0	0	0	0	0	0.0207424
ENSG00000260929.1	0.158656	0.0785953	0.132416	0.0634933	0.0320701	0.0239923	0.233076	0	0.143143	0.0589218	0.202887	0.0463611	0.131443	0.0406705	0.0300399	0.0546622	0.0839633	0.114921	0.139473	0.0695849	0.0740445	0.267943	0.337516	0.160202	0.0774279	0.208783	0.135982	0.0883081	0.126165	0.0369577	0.286615	0.0521792	0.12612	0.201277	0.110209	0.316054	0	0.133783	0.0402484	0.199424	0.0661247	0	0.130303	0	0	0.151308	0.0292743	0.064717	0.0464759
ENSG00000128524.4	54.7687	43.9894	58.0012	46.4556	49.036	60.7585	59.3109	55.1799	56.8942	81.2509	50.124	47.2895	77.4422	57.0727	57.6035	59.1709	54.4176	55.6701	86.7453	48.1186	38.7096	57.3514	114.013	50.3984	51.3752	54.2663	54.1585	54.5294	47.5671	43.0489	60.7667	71.4875	65.5502	53.4425	86.1189	100.304	52.4053	64.6226	70.1598	101.588	153.832	64.7687	85.578	106.3	164.3	81.1273	155.75	93.2581	129.553
ENSG00000200847.1	0	0	0	0	0	0.301079	0	0	0	0	0	0.145447	0.274914	0	0.188486	0	0	0	0	0	0.232296	0	0	0	0	0.37429	0.341289	0	0	0	0	0	0	0	0	0.247886	0	0	0	0	0	0	0	0	0	0	0	0.203034	0
ENSG00000228597.1	0	0	0	0	0	0	0.014536	0	0	0	0	0	0	0	0	0	0	0	0	0	0	0	0	0	0	0	0	0	0	0	0	0	0	0	0	0	0	0	0	0	0	0	0	0	0	0	0	0	0
ENSG00000136560.12	5.18191	6.62685	4.92922	7.11617	3.81139	4.66238	5.10305	5.90046	6.31377	7.44196	5.33314	4.77854	7.81073	5.23942	4.92441	4.98828	6.11306	5.55807	8.14387	5.59573	5.80571	5.92078	10.3808	5.99114	5.59579	5.01598	5.90902	5.11076	4.7298	4.93069	6.90465	6.91358	4.86484	5.50304	6.25817	10.1563	6.59825	6.65292	7.60442	2.42498	5.53745	4.47581	4.67367	5.34691	6.81634	4.26993	6.35377	6.00978	7.20022
ENSG00000279066.1	0.0240028	0.0416169	0.0233718	0.0672406	0.0452838	0.0846941	0.0705233	0.0543298	0.151591	0	0.0409258	0.0409144	0.0154668	0.100499	0.0424171	0.0289441	0.0790388	0.0649085	0.0123087	0.12282	0.0522763	0.0709392	0.0529534	0.0471269	0.00911083	0.136875	0.0864046	0.0389666	0	0.0521851	0.0758826	0	0.0667815	0.165788	0.0778092	0.0139461	0.0785972	0.141678	0.0142079	0	0.116712	0.128122	0.214655	0	0	0.0534127	0.072338	0.0571137	0.0410157
ENSG00000207231.1	0	0.220618	0	0	0	0.134693	0	0.172807	0	0	0	0	0	0	0	0	0.157124	0.387102	0	0.195326	0	0.18803	0	0	0	0.167445	0.305364	0.123941	0	0	0	0	0.17701	0.564988	0	0.221792	0	0.187765	0.225956	0	0	0.509395	0	0	0	0	0.164347	0	0
ENSG00000178397.11	4.74237	3.65443	5.0659	4.07206	7.25869	3.74419	4.17298	4.12096	4.41799	5.66831	4.19012	3.4255	5.84241	5.56447	4.82444	4.62312	4.49487	5.06094	7.0441	5.44825	4.04632	5.47745	7.59618	4.23103	4.5933	4.48725	5.23988	3.75208	4.72672	4.86884	5.54321	7.404	4.54978	3.33473	5.5367	5.54249	5.92001	4.51341	5.87241	3.5172	14.9135	14.7905	6.39525	6.49841	9.7643	5.29673	7.29083	6.2431	6.88658
ENSG00000231858.4	0.111582	0.0967326	0.0543245	0.156291	0.0394709	0.147645	0.245882	0.113654	0.176175	0.0362596	0.0356724	0.0285299	0.161776	0.100112	0	0	0.172232	0.0282883	0.0858294	0.128464	0.182263	0.0824441	0.092312	0.197172	0.0635305	0.0734183	0.100418	0.0543434	0.0621118	0.136459	0.264567	0.0642206	0.038806	0.0825751	0.0904283	0.194495	0.0913441	0.164655	0.0495365	0	0.162768	0.111675	0.160372	0.554263	0.165643	0.186225	0.576478	0.119478	0.314606
ENSG00000280413.1	0.0120605	0.0209108	0.00293585	0.00844642	0.00426624	0.00957496	0	0.0204739	0.00476051	0	0.00385567	0.00616735	0	0	0.00399616	0	0.0111695	0.00305755	0.00463846	0.00462839	0.014775	0	0.0049888	0.00710382	0.00343337	0.00793547	0	0.00587374	0.0033567	0	0.00476599	0	0	0	0	0.00525553	0.00987298	0	0	0	0	0	0	0	0.00895182	0.0100641	0.0116829	0	0
ENSG00000212588.1	0.713396	1.64921	0.463094	2.33156	0	0.251722	0.524011	0.322951	3.00365	1.39094	0.760231	0.608015	0.459692	0.640061	0.315173	0.143376	1.46821	0.602865	0.73166	0.912589	1.55372	0.878502	0.983652	0.280135	0.541572	2.50344	1.56937	0.926511	0.529478	0.581629	1.12766	1.09491	0.661611	0.527939	0.385432	1.03624	0.584003	1.40362	1.0557	0	2.0813	15.7077	3.41777	2.36243	1.05903	3.17499	4.91424	1.0185	5.48568
ENSG00000137812.18	1.05856	1.00602	0.712419	1.18537	0.102124	2.07031	1.3368	1.79126	0.94516	1.44953	2.159	0.761317	0.776948	0.703421	0.671487	0.657013	1.06599	1.23707	0.971002	1.16007	0.714295	1.18784	0.753986	1.48209	1.28598	1.55504	0.833776	0.833973	1.22733	0.526133	1.25048	0.654862	1.06113	0.909052	1.32122	0.999039	0.852664	1.38664	0.67853	0.672401	1.30469	2.01691	2.31875	3.06494	1.55882	4.48758	4.45997	2.22652	2.16773
ENSG00000166509.9	0	0	0	0	0.0068257	0.0102129	0.0141735	0.00655138	0.0076165	0.00627037	0	0.00493367	0.00932532	0.0432809	0.0127872	0.00581706	0.0119136	0.00489188	0.0148425	0.0222153	0	0.00712852	0	0	0	0.00634811	0.028942	0	0.0161115	0	0.00762527	0	0.00671072	0.00713985	0.0156377	0.00840849	0.00789806	0.00711846	0.0171327	0	0.0140738	0	0	0	0.0143223	0	0	0.00688708	0
ENSG00000128708.11	4.61235	5.22641	4.6471	4.81165	3.90245	3.86251	4.34984	4.46804	3.98016	7.2171	6.28611	3.95906	5.59173	4.72664	3.90457	3.75341	4.71151	4.54512	5.81718	4.21076	3.96416	4.29025	8.37388	5.35297	4.85078	4.18603	3.80157	4.80479	4.59499	4.90824	4.75806	5.66579	3.68812	4.19905	5.54715	7.38049	5.14164	6.1473	5.08731	1.8609	7.61631	6.08079	7.36091	4.96633	6.31103	9.60528	4.6963	5.98713	9.0307
ENSG00000278514.1	0	0	0.0324698	0	0.0471836	0.0352989	0.048988	0	0	0	0.0426428	0.0682094	0	0	0	0	0.0823548	0.0338158	0	0	0.0544695	0.0492769	0.055175	0	0.151889	0	0.0400132	0.0324811	0.0371243	0.217498	0	0.153539	0.0463888	0.0493553	0.0540491	0.11625	0	0.147622	0	0	0.194574	0	0.0639032	0.331284	0	0.333922	0.258421	0.0476079	0.0683783
ENSG00000267040.5	0.320736	0.765951	0.813168	0.576394	0.359635	0.326703	0.684545	0.616395	0.754827	0.519161	0.510753	0.352785	0.783798	0.575529	0.569467	0.445142	0.709911	0.466396	0.893743	0.70601	0.434938	0.706467	0.57074	0.506159	0.530614	0.660979	0.515564	0.383147	0.38402	0.434179	0.79396	0.710526	0.370414	0.698633	0.627754	0.812221	0.743099	1.06267	0.773737	0	0.953387	0.557211	0.556653	0.541083	1.22177	0.424193	0.289201	0.898532	0.459136
ENSG00000279452.1	0.153166	0.156214	0.105275	0.403833	0.15298	0.143059	0.22501	0.269192	0.455211	0.117112	0.138258	0.175078	0.313505	0.0646686	0.0955306	0.108645	0.178009	0.210141	0.277213	0.304272	0.235471	0.252965	0.11926	0.159207	0.184673	0.26084	0.259464	0.122863	0.190579	0.161604	0.213626	0.20742	0.13787	0.186692	0.21905	0.298387	0.265522	0.265903	0.207992	0.475646	0.341713	0.396759	0.397113	0.716066	0.401247	0.33081	1.09388	0.154356	0.554247
ENSG00000257121.1	0	0	0	0	0.0398541	0.0298156	0	0.0765048	0.0444715	0	0.0720374	0	0.054449	0.050542	0	0.0339648	0.0347809	0.0285629	0	0.0432372	0	0.0832445	0	0.033181	0	0.111197	0.0337975	0.054871	0.0313574	0.045928	0	0	0.0783656	0	0.0456531	0	0.0461155	0.0415635	0	0	0.164349	0	0.0539765	0	0.0836257	0.5641	0.0727594	0	0.0288782
ENSG00000228606.1	0.494809	0.361228	0.329653	0.510683	0.626432	0.441078	0.306065	0.565888	0.65789	0.270808	0.199816	0.292982	0.45309	0.467309	0.310646	0.282634	0.321583	0.343319	0.60096	0.479724	0.297773	0.808159	0.4309	0.429507	0.266897	0.479789	0.406238	0.355135	0.434894	0.382183	0.329324	0.359727	0.21737	0.732354	0.59095	0.136181	0.383744	0.922307	0.739935	0.916565	0.303912	1.87662	0.598877	1.29361	0.3866	0.260783	0.538184	0.297443	0.453912
ENSG00000268582.1	0	0	0	0	0	0	0	0	0	0	0	0	0.0973654	0	0	0	0	0	0	0	0.0822717	0	0	0	0	0	0	0.04906	0	0	0	0	0	0	0	0	0	0	0	0	0	0	0	0	0	0	0	0	0
ENSG00000224368.1	0	0	0	0	0	0	0	0	0	0	0	0	0	0	0	0	0	0	0	0	0	0	0	0	0	0	0	0	0	0	0	0	0	0	0	0	0	0	0	0	0	0	0	0	0	0	0	0	0
ENSG00000254744.3	0.0253596	0	0.0493859	0.142083	0.0717653	0.053689	0	0.0344405	0.0800797	0.0329633	0	0.0518726	0	0.0910109	0.0672221	0	0	0.0514332	0.0390134	0	0	0.0749492	0.08392	0	0.0866326	0.0667439	0.0608592	0	0.0282326	0.0413512	0	0.0583823	0.0352782	0	0.123311	0	0.04152	0	0.1351	0	0	0	0.0485977	0	0.0752923	0	0	0	0
ENSG00000274329.1	0	0	0	0	0	0	0	0	0	0.169865	0	0	0	0	0	0	0	0	0	0	0	0	0	0	0	0	0	0	0	0	0	0.300853	0	0	0	0	0	0	0	0	0	0	0	0	0	0	0	0	0
ENSG00000169188.4	11.6046	13.765	13.4497	11.12	5.25614	10.2588	13.2718	12.9552	11.7161	14.2647	12.1359	13.2354	13.3596	11.3822	12.2996	11.8481	12.9608	12.126	12.0278	11.2056	10.1276	13.5417	9.97766	13.6601	11.7229	11.265	10.5293	12.3441	12.0036	9.6361	13.1781	9.46783	12.4184	12.756	9.62915	13.807	9.60225	13.2323	11.272	15.1034	18.0104	23.1211	15.1111	13.4116	25.1104	16.1744	17.5173	12.6044	18.1217
ENSG00000224155.2	0	0	0	0	0	0	0	0.0232038	0.0809286	0.0444169	0	0.0349483	0	0	0	0	0	0	0	0	0	0.0252479	0.0282699	0	0	0.0224838	0	0.0332845	0	0	0	0	0	0.025288	0	0	0	0	0	0	0	0	0	0	0	0.11406	0	0.0243927	0
ENSG00000254370.1	0.0283869	0	0.0276406	0	0	0	0.0417022	0.0385518	0.0448196	0.0368982	0.0363006	0.0290324	0.0548752	0	0	0.0342307	0.0350532	0	0.0436705	0.0871514	0	0	0	0.0334408	0	0.0373557	0	0	0	0	0	0	0	0.0420147	0.0460105	0	0	0.0418889	0	0	0.0828176	0.113642	0.108798	0	0	0	0	0	0.116417
ENSG00000207312.1	0	0	0	0	0	0	0	0	0	0	0	0	0	0	0	0	0	0	0	0	0	0	0	0	0	0	0	0	0	0	0	0	0	0	0	0	0	0	0	0	0	0	0	0	0	0	0	0	0
ENSG00000244662.1	0.0302202	0	0	0	0	0	0	0	0	0.0392812	0	0	0	0	0	0	0	0	0	0	0	0	0	0	0	0	0	0	0	0	0	0	0	0	0	0	0	0	0	0	0.0881662	0	0.0579122	0	0	0.100872	0	0	0
ENSG00000151148.12	5.54463	5.09351	5.40453	5.09374	4.7303	4.18247	6.47354	7.75787	6.42779	5.15094	5.63952	5.4372	4.92011	5.79191	5.64894	6.66358	6.5806	6.51096	4.90826	5.70403	4.93749	6.39466	3.76216	6.7815	6.22358	5.39568	6.87675	6.36856	5.50622	5.40372	5.39857	4.77067	5.56453	6.67723	6.86857	3.61611	5.46964	5.93701	6.30271	5.25777	4.23096	2.95648	4.6899	4.52472	5.31553	3.54596	6.24368	5.49624	4.61228
ENSG00000130300.7	41.239	80.4597	44.1072	38.7847	28.4232	22.9093	47.5195	63.8263	49.0945	47.2561	29.7599	21.4778	34.8417	60.889	46.8753	37.5184	44.6911	51.1368	21.5314	42.2255	28.577	64.4459	17.5973	24.4351	54.8639	58.1193	67.4783	52.6247	42.1417	28.3937	31.0663	64.906	42.9233	36.3538	53.1428	34.0379	47.571	51.3075	40.5662	93.0797	42.3565	37.6139	31.3555	32.7604	26.6998	36.1932	23.4987	48.903	17.0144
ENSG00000232778.1	0	0.110552	0	0	0.0902192	0.0674947	0	0	0	0	0	0	0	0	0	0	0.0393674	0.0323294	0	0.0489389	0	0	0	0	0	0.0419533	0	0	0	0.103969	0	0	0	0	0	0	0	0	0	0	0	0.127629	0	0	0.0946532	0.106415	0	0	0
ENSG00000265303.1	0	0	0	0	0	0	0	0	0	0	0	0	0	0	0	0	0	0	0	0	0	0	0	0	0	0	0	0	0	0	0	0	0	0	0	0	0	0	0	0	0	0	0	0	0	0	0	0	0
ENSG00000263567.1	0	0	0	0	0	0	0	0	0	0	0	0	0	0	0	0.0346374	0.106409	0	0	0	0	0	0	0	0	0	0.0689335	0	0	0	0	0	0	0	0	0.050068	0	0	0	0	0	0	0	0	0	0.0958785	0.1113	0	0
ENSG00000278264.1	0	0	0	0	0	0	0	0	0	0	0	0	0	0	0	0	0	0	0	0	0	0	0	0	0	0	0	0	0	0	0	0	0	0	0	0	0	0	0	0	0	0	0	0	0	0	0	0	0
ENSG00000230107.1	0.177518	0	0.222237	0.284166	0.0358826	0	0.260784	0.137762	0.280279	0.0988898	0.0324294	0.0518726	0.0980463	0.273033	0.134444	0.0917407	0.18789	0.1543	0.0390134	0.0778573	0.082847	0.337271	0.2098	0.0298745	0.057755	0.200232	0.0912887	0.123508	0.169396	0.124054	0.160344	0.0583823	0.176391	0.112602	0.0822075	0.309424	0	0.187108	0.225166	0.892529	0.369928	0.507614	6.2205	2.0155	0.301169	0.253944	0.131018	0.362053	0.0260005
ENSG00000177990.10	0.0642301	0.0668185	0.0225149	0.0503808	0.705247	0.081589	0.0981323	0.279136	0.377251	0.116884	0.0328545	0.0578077	0.0397325	0.350374	0.085129	0.108434	0.0317254	0.104215	0.181814	0.272128	0.104916	0.0721349	0.182793	0.121064	0.0789912	0.267094	0.166473	0.037538	0.0772272	0.351903	0.0609171	0.419948	0.0321665	0.201538	0.399768	0.0850872	0.424849	0.128901	0.264616	0	0.194884	0.15428	0.12801	0.0510479	0.0457675	0.0257272	0.0431389	0.0953676	0.0237072
ENSG00000268635.2	0.0277432	0.0206152	0.0192956	0.0111027	0.00560789	0.0125861	0.0116447	0.0376776	0.031288	0.0309098	0.025341	0.0364809	0	0.0142236	0.0105058	0.023896	0.0244702	0.0200955	0.0121943	0.00608393	0.0582645	0.01757	0.00655768	0.0606959	0.045131	0.020862	0.0475566	0.0386046	0.0264739	0.0193876	0.0062648	0.0273727	0.0275671	0.023464	0.0449671	0.0276331	0.0129778	0.0467873	0.0351899	0	0.0346883	0.0317328	0.0759505	0.0393739	0.011767	0	0.030714	0.0226333	0.0528251
ENSG00000117477.11	0.0842291	0.0698448	0.0606196	0.0923306	0.233178	0.10079	0.0591789	0.0646554	0.075167	0.0809227	0.0374645	0.0486903	0.0991107	0.164284	0.140758	0.0706565	0.0406992	0.0631326	0.140846	0.112432	0.0777645	0.0757628	0.169662	0.0603977	0.0333612	0.245778	0.0747027	0.035671	0.0448472	0.137343	0.0289437	0.109601	0.0356612	0.070463	0.142457	0.0893665	0.161887	0.151312	0.318655	0	0.0213682	0.131946	0.00701789	0.0363818	0.0326184	0.0366715	0.0662201	0.0784251	0.0713389
ENSG00000225159.1	0.200771	0.0870259	0.260657	0.0937387	0.378775	0.301079	0.344103	0.727105	0.34341	0.956885	0.149766	0.102668	0.194057	0.210154	0.199573	0.302628	0.227259	0.576859	0.308867	0.308196	0.109316	0.148342	0.47061	0.354773	0.190518	0.22017	0.361364	0.260748	0.0931319	0.136407	0.661164	0.46221	0.418944	0.173341	0.461007	0.320793	0.246534	0.469088	0.237684	0.441632	0.8298	0.870731	0.737429	0.831075	0.198695	1.89877	0.626679	0.406068	0.617534
ENSG00000250848.1	0.0844057	0.125439	0.0939276	0.0337787	0.0511842	0.0510558	0.0885694	0.196509	0.247495	0.0313466	0.107936	0.0986571	0.0466189	0.0865474	0.111869	0.0727011	0.104227	0.122277	0.16695	0.203607	0.275743	0.053455	0	0.0284094	0.0823837	0.238015	0.0289372	0.0469802	0.093968	0.0393232	0.03812	0.0277595	0.067096	0.16062	0.136808	0.0840709	0.0592256	0.160139	0.0214123	0	0.0351785	0.386175	0.415928	0	0.178999	0.0402482	0.202462	0.172148	0.18544
ENSG00000269026.2	0	0.0301927	0.016956	0	0	0.0184334	0	0	0.0549887	0.022635	0	0.0178098	0	0.0312475	0.0230799	0	0.0215032	0	0	0	0	0	0	0.0205141	0.0198295	0.0458314	0	0	0.0193866	0.0283948	0.027526	0.0400897	0	0	0.0282249	0	0	0	0	0	0	0.348566	0	0	0	0	0	0.0248613	0.107123
ENSG00000252375.1	0	0	0	0	0	0.134693	0	0	0.200902	0.165395	0	0.130136	0	0	0	0	0	0	0	0	0	0	0	0	0	0	0	0	0	0	0	0	0	0	0	0	0	0	0	0	0	0	0	0	0	0	0.164347	0	0
ENSG00000158604.13	22.6072	23.5957	26.0152	25.8542	17.3772	53.6347	22.9834	26.291	27.6122	23.2523	17.6588	23.0583	30.9279	26.8095	23.8572	23.7062	25.6017	23.8426	30.1134	24.6422	21.0224	27.5891	22.1735	23.7666	26.7644	22.1326	25.1041	24.2286	26.8266	20.5339	24.7543	23.542	24.8746	28.6014	22.008	23.473	23.9637	27.624	33.7416	41.8215	40.1527	38.334	24.7076	41.944	49.0434	22.1731	47.9598	31.7977	39.5305
ENSG00000265425.1	0	0	0	0	0	0	0	0.0260927	0	0	0	0	0	0	0	0	0	0	0	0	0	0	0	0	0	0	0	0	0	0	0	0	0	0	0	0	0	0	0	0	0	0	0	0	0	0	0	0	0
ENSG00000280128.1	1.7457	2.78243	2.18764	2.57674	3.09036	1.59517	1.31677	2.88643	2.68209	0.961574	0.600636	0.812633	1.83108	2.10705	2.13732	2.02955	2.08315	1.95682	1.10193	3.23253	1.46411	1.81617	1.08154	1.65534	1.30592	3.29649	2.44695	1.46783	1.47285	2.68696	1.3364	1.67604	1.39392	2.09713	2.0555	0.723189	2.32624	2.69731	1.6473	0.378831	1.08483	7.85041	1.78518	2.13868	1.37127	0.391948	3.42255	1.82172	5.48581
ENSG00000274469.1	0	0	0	0	0	0	0	0	0	0	0	0	0	0	0	0	0	0	0	0	0	0	0	0	0	0	0	0	0	0	0	0	0	0	0	0	0	0	0	0	0	0	0	0	0	0	0	0	0
ENSG00000179873.13	0.0504605	0.0233307	0.032756	0.0659671	0.00951988	0.010683	0.0395358	0.0411178	0.0318685	0.118062	0.0129056	0.0275242	0.0260123	0.0181093	0.0490447	0.0486787	0.112159	0.0341139	0.0672781	0.041312	0.0989092	0.129249	0.0667935	0.0317036	0.0842752	0.00885379	0.028256	0.0327674	0.026216	0.00548537	0.218019	0.038723	0.0467976	0.0597482	0.0272627	0.0762283	0.0275388	0.322667	0.203109	0.118397	0.00981442	0.040402	0.0386798	0.0334203	0.0799021	0.0336864	0.0130349	0.00480275	0.172452
ENSG00000118402.5	0.295646	0.537404	0.380736	0.414105	1.83523	0.388671	0.413306	0.628172	0.353857	0.508254	0.286598	0.297491	0.424029	0.889885	0.398162	0.356508	0.253196	0.251451	0.660226	0.548994	0.397241	0.303	1.15193	0.269637	0.249778	0.897335	0.394804	0.371579	0.392844	1.00303	0.165826	1.46006	0.225539	0.359943	1.00476	0.415587	1.11643	0.394047	0.609681	0.0419565	0.222589	0.286347	0.274141	0.0473729	0.339781	0.0477501	0.0369537	0.197427	0.0880017
ENSG00000164620.7	0.290561	0.203452	0.299245	0.453943	0.197659	0.502765	0.435061	0.333898	0.441117	0.334102	0.250091	0.348601	0.334853	0.521385	0.170334	0.316687	0.282896	0.175657	0.352443	0.325945	0.575014	0.396341	0.406799	0.276466	0.209974	0.39707	0.301717	0.310235	0.242609	0.227782	0.768428	0.180095	0.287607	0.70297	0.326043	0.564904	0.164673	0.626655	0.456438	0.639142	1.98883	2.16984	1.75611	2.99763	1.04516	0.634142	8.0254	0.74988	0.58435
ENSG00000256381.1	0	0	0.0246929	0	0	0.0268445	0	0.0688811	0.0400399	0.0329633	0	0.0518726	0	0	0	0	0	0.0257166	0	0	0	0	0	0	0.0288775	0	0.0304296	0	0	0	0.080172	0	0	0.0375342	0.0411038	0.0442034	0.0830401	0.0374217	0	0	0	0	0.0485977	0	0.0752923	0	0.131018	0	0
ENSG00000275100.1	0	0	0	0	0	0	0	0	0.357856	0	0	0	0	0	0	0.273311	0.559755	0.229842	0	0	0	0	0	0	0	0.298262	0	0	0	0	0	0	0	0	0	0	0	0	0	0	0	0	0	0	0.672925	0	0	0	0
ENSG00000264630.4	0.0109601	0.0475075	0	0	0	0.0116018	0.00805055	0.0148848	0	0.0142463	0	0	0	0	0.00726314	0.0066082	0.00676697	0.0166716	0	0.00841223	0.00895136	0.00809802	0	0.0064557	0	0.00721147	0.00657564	0	0.00610089	0.00893574	0.00866233	0	0.0076234	0	0	0.00955207	0	0.00808659	0	0	0.0159878	0	0.0210033	0.0544421	0	0	0.0637023	0.00782374	0
ENSG00000105851.9	1.88354	1.58198	2.40329	1.54183	0.363425	0.567075	2.26035	3.25565	1.93496	1.43082	1.76112	0.855609	1.00249	2.31321	1.88041	0.952762	3.17163	2.41857	1.19669	1.32552	1.18271	2.21223	1.4085	1.47253	2.72421	1.01077	2.17205	2.19921	1.61491	0.777794	2.35478	1.7176	1.08892	1.2889	1.22909	1.36015	1.47383	5.11487	1.58985	0.473507	0.699383	0.205648	0.698463	0.291619	0.827936	0.530727	0.104262	0.995311	0.0326037
ENSG00000226432.3	0.0496205	0	0.048316	0.0926699	0.0234035	0.087543	0.0242985	0.112315	0.0783448	0.171995	0.0634537	0.0507488	0.031974	0	0.0219219	0.139616	0.0408487	0.100638	0.0508909	0.0253902	0.0540348	0.0488836	0.191571	0.0389697	0.0188346	0.021766	0.0595407	0.0483328	0.0736559	0.0539405	0.15687	0.0761567	0.115046	0.0244807	0.0536177	0.0288305	0.081241	0.0244073	0.0587434	0	0.0965103	0.132431	0	0.16432	0.0982149	0.165628	0.0427264	0	0
ENSG00000227434.2	0	0	0	0	0	0	0	0	0	0	0	0	0	0	0	0	0	0	0	0	0	0	0	0	0	0	0	0	0	0	0	0	0	0	0	0	0	0	0	0	0	0	0	0	0	0	0	0	0
ENSG00000269938.1	0.0520852	0.270921	0.0760738	0.437728	0.036849	0.248107	0.229549	0.0707361	0.246709	0	0.0333027	0.0532695	0	0.0934619	0.103549	0	0.0964749	0.132046	0.040064	0.319816	0.212695	0.0384838	0.12927	0.0613581	0.177931	0.239895	0.0937471	0.177567	0.0579859	0.169859	0.082331	0.0599546	0.0362283	0.0385449	0.253264	0	0.127915	0.0768589	0.138738	0	0	0.208514	0.0998128	0.258722	0.07732	0.0869275	0.470911	0.148721	0.0534014
ENSG00000279391.1	0	0	0	0	0	0	0	0	0	0	0	0	0	0	0	0	0	0	0	0	0	0	0	0	0	0.00864136	0	0	0	0	0	0	0	0	0	0	0	0	0	0	0	0	0	0	0	0	0	0	0
ENSG00000236989.4	0	0.0597872	0.0223841	0.0321995	0	0.158174	0	0	0.0544441	0.0149406	0.0440958	0.0117556	0.0444394	0	0.0152342	0	0.028387	0.011656	0.0176828	0	0.0375503	0.0679412	0	0.0270812	0.0523548	0.0453774	0.0413765	0	0.0255928	0	0.0363378	0.0264617	0.0319796	0.0680492	0	0.120211	0.0564567	0.0339227	0	0	0	0.368121	0	0	0	0.0767332	0.148459	0	0
ENSG00000239559.2	0.808681	0.0876324	0.738207	1.69906	0.572122	0.481517	1.188	1.23554	1.59601	1.44533	0.45243	0.516918	0.488523	0.453469	0.401928	1.21895	0.811353	1.48637	0.699794	0.465516	0.743025	1.04563	0.752648	1.13128	0.633092	0.665114	0.667118	0.886158	0.675222	0.247243	1.99732	1.16358	0.914038	0.374034	0.573448	0.440494	1.07576	1.34249	0.628268	2.66826	11.5015	1.61871	0.87171	2.5106	10.3541	8.77271	1.50146	0.360792	1.65823
ENSG00000182447.4	0	0	0	0	0	0	0	0	0	0	0	0	0	0	0	0	0	0	0	0	0	0	0	0	0	0	0	0	0	0	0	0	0	0	0	0	0	0	0	0	0	0	0	0	0	0	0	0	0
ENSG00000266869.1	1.425	0	0.106733	2.1495	0.0516999	0	0.966187	0.0496221	0.0576897	0.0474937	0.887766	0.0373692	0	0.131129	0.193708	0.308421	0.135356	0.370526	0	0.0560886	0	0	0.0604562	0	0.0416069	0.769321	0	0.498262	0.772877	0.0595791	1.21288	0.504706	0	0	0.592225	0.764262	0	0.107835	0.129768	0	0	0.877648	1.61046	0	1.51874	0.243923	3.02034	2.34742	3.07186
ENSG00000166816.12	42.5702	27.9012	42.427	39.7745	5.2204	17.7569	41.8427	51.6008	38.5629	36.0794	39.4897	47.7392	21.9789	26.625	47.8968	48.2343	37.753	39.4966	25.0874	40.1829	59.0598	36.7011	16.1974	32.6697	23.38	37.0608	47.0449	33.6731	41.2455	16.7245	74.4056	13.3069	62.8128	34.8118	13.5547	48.6072	24.4743	18.9008	27.4078	3.78729	1.59663	0.886205	1.4494	6.16996	4.41809	2.46301	4.44761	4.33678	3.64399
ENSG00000207034.1	0.123981	0.214961	0	0.347314	0.175426	0.524959	0.182135	0.505128	0.391501	0.161154	0	0.380399	0	0.889885	0.164321	0.149503	0.306191	0.251451	0.381464	0.951589	1.21509	0.183209	0.615413	0	0.141179	1.14206	0	0.362289	0.138026	0.404323	0.391952	0.285425	0.517414	0.1835	0.401903	0	0.202987	0	0	0	0	0	0	0	0	0.413834	0	0	0
ENSG00000154065.15	0.279174	0.365983	0.499469	0.432363	1.10477	1.03552	0.393453	0.431544	0.304606	0.383531	0.0899763	0.234453	0.469475	0.51317	0.345945	0.325698	0.232626	0.216356	0.54471	0.445971	0.30401	0.379003	0.859999	0.165775	0.196427	0.6571	0.362222	0.221081	0.290587	0.603258	0.319308	1.11821	0.186288	0.366168	0.923384	0.52618	0.750648	0.6933	0.70534	0.0599116	0.0463524	0.0636047	0.595886	0.135292	0.593008	0.151521	0.914644	0.346724	1.25429
ENSG00000162699.5	0	0	0	0	0.0217655	0.0488496	0	0	0	0	0	0	0	0	0	0	0	0.015599	0	0	0	0	0	0	0	0	0	0.0149833	0	0	0	0	0	0	0	0	0	0	0	0	0	0	0.0294781	0	0.0456704	0.102691	0.039736	0	0
ENSG00000162972.9	14.0145	13.2567	13.072	16.5646	5.85161	14.3906	12.4132	13.1859	12.2412	17.0206	15.7055	10.5877	14.7458	13.0947	12.1343	12.5696	14.5922	14.5831	15.7199	10.2149	11.7888	13.6743	15.5623	12.248	15.3076	10.4377	13.6545	13.5899	15.1646	9.26308	14.7825	13.3867	14.7864	11.4883	9.71436	21.6411	12.2988	11.678	12.0547	6.83741	17.4335	11.3711	14.0016	11.1808	17.98	15.0861	13.9363	11.1326	15.6232
ENSG00000259992.1	0	0	0	0	0	0.0192419	0	0	0	0	0	0.0371818	0	0	0	0	0	0	0	0	0	0	0	0.0214138	0	0	0	0	0	0	0	0	0	0	0	0	0	0	0	0	0	0	0	0	0	0	0	0	0
ENSG00000236831.1	0	0	0	0	0	0	0	0	0	0	0	0	0	0	0	0	0	0	0	0	0	0	0	0	0	0	0	0	0	0	0	0	0	0	0	0	0	0	0	0	0	0	0	0	0	0	0	0	0
ENSG00000139656.6	0.123228	0.183135	0.154271	0.542467	0.0996353	0.335426	0.129307	0.191262	0.500304	0.0228823	0.27014	0.288069	0.340306	0.189532	0.373311	0.233508	0.347809	0.357036	0.0541642	0.243209	0.89141	0.0260139	0.0291276	0.269596	0.180414	0.301158	0.274605	0.377238	0.391968	0.0861149	0.139133	0.16211	0.097957	0.338718	0.114133	0.153424	0.259399	0.415635	0.312609	0	0	0	0.134941	0	0.156798	0	0.0909493	0.0251328	0.144391
ENSG00000137492.6	5.59053	6.67577	5.63001	6.10562	3.50891	4.57054	4.95032	6.91679	6.2896	5.86611	5.27897	4.24504	7.00033	4.96531	5.57085	4.95079	5.80691	5.71491	7.98245	6.00554	4.5659	6.19179	10.185	4.93164	6.10525	5.27183	5.82068	5.74168	5.64496	5.37524	5.8369	6.24071	4.52575	5.26527	5.87251	11.0012	5.38182	6.92546	8.38076	1.38748	7.55261	8.19173	8.50089	8.09409	6.64931	4.87507	5.55011	4.23998	9.36952
ENSG00000077348.7	8.61764	10.023	11.3811	6.74531	5.3795	5.27314	9.79563	8.77762	9.77371	12.3673	8.09053	4.35695	15.5471	10.3382	10.4914	11.8729	11.6766	11.843	14.6071	9.96636	5.22292	11.9422	14.3394	10.4964	9.26914	11.2377	9.66205	10.3596	8.86679	8.6314	8.81417	11.4233	13.6426	9.24864	8.92736	16.6353	7.77284	12.1124	13.6412	19.9853	43.0592	23.1426	22.81	16.5608	36.9602	25.9014	30.6845	15.379	23.8376
ENSG00000136463.7	15.9156	12.0375	14.4111	15.6399	6.48107	16.5821	15.0595	12.6199	12.9403	15.7519	12.8045	15.5597	14.8382	13.5374	13.7278	14.9078	14.5	13.2357	16.5994	11.677	13.3875	15.1669	14.8465	13.7813	16.4823	14.4217	14.3306	14.4894	17.9419	9.08312	17.65	12.3193	21.1641	13.7071	10.1662	22.3136	11.3567	12.2883	12.4956	11.6881	17.9516	8.6793	10.903	12.699	13.3573	18.1544	12.1882	9.70615	7.46505
ENSG00000250618.1	0	0	0	0	0	0	0	0	0	0	0	0	0	0	0	0	0	0	0	0	0	0	0	0	0	0	0	0	0	0	0	0	0	0	0	0	0	0	0	0	0	0	0	0	0	0	0	0	0
ENSG00000151640.11	0.141586	0.269243	0.275728	0.217509	0.2585	0.222397	0.073806	0.186083	0.0937457	0.350266	0.20442	0.032698	0.123607	0.450756	0.115014	0.396542	0.0338391	0.291789	0.1335	0.13321	0.164129	0.0944888	0.332509	0.118369	0.0780129	0.270464	0.0548039	0.0311414	0.167796	0.335132	0.0216585	0.315441	0.0508291	0.0878791	0.399752	0.127377	0.373889	0.249368	0.413636	1.1654	0.146574	0.274265	0.245069	0.272245	0.352565	0.381129	0.0235964	0.130412	0.0468271
ENSG00000229278.1	0	0.16601	0.0466151	0	0.0677388	0.30406	0.210988	0.130033	0	0	0.0612199	0.195849	0.185091	0.0859047	0	0	0.0591161	0.0485475	0.147298	0.146978	0	0.0707441	0.0792116	0.225587	0.0545147	0	0	0.0466313	0.0532972	0.156125	0.0756739	0.110214	0	0.0708566	0.0775952	0.166893	0.156762	0.0706442	0.0850132	0	0	0.383307	0.366969	0	0	0.319595	0.432834	0.205044	0.245417
ENSG00000261171.1	0	0	0	0	0	0	0	0	0	0	0	0	0	0	0	0	0	0	0	0	0	0	0	0	0	0	0	0	0	0	0	0	0	0	0	0	0	0	0	0	0	0	0	0	0.102541	0	0	0	0
ENSG00000260037.4	0.113326	0.168418	0.157638	0.0907048	0.320701	0.0856866	0.166483	0.263839	0.127806	0.105218	0.0207027	0.0165575	0	0.145252	0.150199	0.0780888	0.139939	0.114921	0.0747175	0.198814	0.0793334	0.047847	0	0.0953584	0.0737408	0.447393	0.213686	0.0630772	0.0540705	0.15839	0.153544	0.0745417	0.0675641	0.167731	0.183682	0	0.318073	0.0477795	0.114996	0	0.188928	0.0648115	0.0310244	0	0.0480661	0.162116	0.0627306	0	0.0331971
ENSG00000274154.1	0	0	0	0	0	0	0	0	0	0	0	0	0	0	0	0	0	0	0	0	0	0	0	0	0	0	0	0	0	0	0	0	0	0	0	0	0	0	0	0	0	0	0	0	0	0	0	0	0
ENSG00000183569.16	0.231392	0.606251	0.345474	0.187261	0.545681	0.266713	0.309714	0.321233	0.61702	0.187146	0.216993	0.199841	0.437368	0.996507	0.272606	0.217021	0.368276	0.172076	0.458811	0.473602	0.243578	0.440715	0.553021	0.302875	0.228359	0.642833	0.444244	0.175301	0.246157	0.410844	0.260097	0.426164	0.200289	0.464247	0.600077	0.708069	0.42094	0.546322	0.657444	0.497677	0.765086	0.864582	0.945975	0.204337	0.351133	0.738036	0.883314	0.234917	0.622095
ENSG00000272750.1	0.449535	0.494265	0.32028	0.399293	1.02392	0.394612	0.297983	0.431821	0.588583	0.306411	0.378564	0.15699	0.211952	0.363975	0.334231	0.218153	0.203086	0.294643	0.160241	0.496509	0.331325	0.234931	0.244909	0.316449	0.324616	0.353496	0.401266	0.368451	0.28685	0.518469	0.233971	0.366004	0.167778	0.162279	0.346539	0.028667	0.969366	0.22651	0.214172	0.482357	0.0959632	0.548668	0.262641	0.544627	0.0651054	0.274482	0.368197	0.305241	0.92741
ENSG00000200718.1	0	0	0	0	0	0	0	0	0.0715713	0	0	0	0	0	0	0	0	0	0	0	0	0	0	0	0	0	0	0	0	0	0	0	0	0	0	0	0	0	0	0	0	0	0	0	0	0	0	0	0
ENSG00000257146.1	0	0	0	0	0	0	0	0	0.0927239	0	0	0	0	0	0	0	0	0	0	0	0	0	0	0	0	0	0	0	0	0.0957607	0	0	0	0	0	0	0	0.0866608	0	0	0	0	0	0	0	0	0	0	0
ENSG00000227306.1	0	0	0	0	0	0	0	0	0	0	0.0316007	0	0	0	0	0	0	0.0250594	0	0	0.040365	0	0	0	0	0	0	0	0.0275112	0	0	0	0	0	0	0	0	0	0	0	0	0	0	0	0	0	0	0	0
ENSG00000200304.1	0	0	0	0	0	0	0	0	0	0	0	0	0	0	0	0	0	0	0	0	0	0	0	0	0	0	0	0	0	0	0	0	0	0.191692	0	0	0	0	0	0	0	0	0	0	0	0	0	0	0
ENSG00000228553.1	0	0	0	0.105822	0	0	0	0	0	0	0	0	0.0730241	0	0	0	0	0	0	0.0579874	0	0	0	0.0445006	0	0	0	0	0.0420549	0	0	0	0	0	0	0	0	0	0	0	0	0	0	0	0	0	0	0	0
ENSG00000278396.1	0.684232	0.806714	0.666244	0.843383	0.232357	1.01401	0.884558	0.780566	0.90747	0.996113	1.18998	1.25962	0.952344	0.93312	1.12451	0.990107	1.28427	1.19344	0.547365	1.00833	0.80471	0.606664	0.362281	1.12847	0.934978	0.684314	0.788184	1.25297	0.853158	0.71405	0.951777	0.819115	0.951846	0.729154	0.532332	0.667888	1.07545	0.969292	0.826232	0	0.558941	0.328704	0.367142	0.271903	0.243777	0.548135	0.494901	0.195372	0.589279
ENSG00000215544.6	0	0	0	0	0	0	0.0391724	0	0	0	0	0	0	0	0	0	0	0	0	0	0	0	0	0	0	0	0	0	0	0	0	0	0	0	0	0	0	0	0	0	0	0	0	0	0	0	0	0	0
ENSG00000262730.1	0	0	0	0	0	0	0	0	0	0	0	0	0	0	0	0	0	0	0	0	0	0	0	0	0	0	0	0	0	0	0	0	0	0	0	0	0	0	0	0	0	0	0	0	0	0	0	0	0
ENSG00000221537.1	0	0	0	0	0	0.15054	0	0	0	0	0	0	0	0	0	0	0	0	0.218781	0.218306	0	0	0	0	0	0	0	0	0	0	0	0	0	0	0	0	0	0	0	0	0	0	0	0	0	0	0	0	0
ENSG00000262294.1	1.39627	1.17683	0.642017	2.98792	0.246957	1.56014	1.28201	1.73823	1.65341	1.78971	1.46314	2.20153	1.83693	1.18314	2.15902	1.63694	2.10731	2.83185	1.79002	1.87544	1.90061	2.80839	0.962612	0.205607	1.56788	2.24574	2.46659	2.51229	2.59076	0.569188	1.04224	1.02684	2.37402	2.00918	1.19443	0.13521	2.00029	1.51668	2.6861	0.170631	1.13155	0.232905	0.706096	0.192658	0.230306	1.10042	1.4778	0.193805	0.974254
ENSG00000229547.4	0	0	0	0	0	0	0	0	0	0	0	0	0	0	0	0	0	0	0	0.0300908	0	0	0	0	0	0	0	0	0	0	0	0	0	0	0	0	0	0	0	0	0	0	0	0	0	0	0	0	0
ENSG00000177045.7	1.92947	1.54185	1.72781	1.07417	5.57565	0.898158	1.93562	3.74499	2.13828	1.77097	0.923308	0.942867	2.137	3.71113	2.14098	2.32176	1.95946	1.69189	2.62315	2.40455	0.919518	2.44736	2.06534	1.81647	1.38424	2.44246	2.04111	1.3867	1.37603	3.54528	1.49594	2.90185	1.65133	2.26408	3.99349	0.952784	2.15054	2.11885	3.09311	5.45557	1.66613	2.79251	2.57185	3.03941	1.55023	2.61428	1.50158	3.73888	1.56418
ENSG00000265517.1	1.69233	0.419175	9.65165	2.03179	0	0.767752	3.55163	0.985	12.5965	1.257	1.23664	2.47259	1.86942	4.33819	0.640851	1.45766	3.88097	1.47099	2.23156	8.53575	3.55414	6.7879	1.20006	1.70882	1.92709	1.59073	5.80191	0.470976	4.30642	0.394215	4.96799	1.66973	1.68159	5.00956	1.56742	0.842811	2.37495	14.9836	6.01043	2.12719	0.70533	0	2.77979	0	0.717787	0.806977	0	1.38063	0
ENSG00000197978.9	0.185292	0.248598	0.199752	0.333688	0.39639	0.116751	0.126381	0.407421	0.682626	0.0888845	0.121295	0.142129	0.208945	0.30874	0.163721	0.159598	0.223357	0.257244	0.169675	0.518078	0.154935	0.237954	0.127743	0.205287	0.16327	0.345432	0.381147	0.163295	0.174359	0.348895	0.191774	0.253913	0.0951267	0.355867	0.296752	0.130728	0.440607	0.34178	0.219359	0.15527	0.250984	0.706461	0.570668	0.482114	0.209573	0.353421	0.321946	0.141716	0.574447
ENSG00000252277.1	0	0	0	0	0	0	0	0	0	0	0	0	0	0	0	0	0	0	0	0	0	0	0	0	0	0	0	0	0	0	0	0	0	0	0	0	0	0	0	0	0	0	0	0	0	0	0	0	0
ENSG00000224207.3	0.11377	0	0.0553897	0	0	0	0.0835678	0	0.0898149	0	0	0	0	0	0	0	0	0.115372	0	0	0	0	0	0.201038	0.0647762	0	0.136515	0	0.126659	0	0	0	0.0791339	0.0841943	0	0	0	0.167884	0	0	0	0	0.109011	0	0	0.189877	0	0.162427	0.0583227
ENSG00000164076.15	0.0185971	0.0257954	0.0108649	0.0104194	0.0210511	0.0708694	0	0	0.0176175	0.0338423	0.00951263	0.00380399	0	0.0400448	0.00985925	0	0.0183715	0.00754354	0.0171659	0.0285477	0	0.0164888	0.0307707	0.021908	0.00847074	0.00978911	0	0.0181145	0	0.0121297	0.0235171	0.034251	0.00517414	0.016515	0.0241142	0.00648316	0.0243584	0.0164655	0.0396292	0.0654521	3.57005	0.13401	0.00712766	0	0.0441715	0	0	0.00531011	0.0114402
ENSG00000257289.1	0	0	0	0	0	0	0	0.0899543	0	0	0	0	0.128042	0	0	0	0	0.0671685	0	0.101677	0	0.0978788	0	0	0	0	0	0	0.07374	0.216008	0	0	0	0	0	0	0	0.0977407	0	0	0	0	0	0	0	0	0	0	0
ENSG00000264134.1	0	0	0	0	0	0	0	0	0.297439	0.24487	0	0	0	0	0	0.227167	0	0	0	0	0	0	0	0	0	0	0.226048	0	0	0	0	0	0	0	0	0	0	0	0	0	0	0.75417	0	0	0	0	0	0	0
ENSG00000144285.14	0.0140197	0.0270087	0.00303358	0.00872761	0.0110207	0.00494686	0.00228842	0	0.00491899	0.00607442	0.00398403	0.0047795	0	0.025157	0.0020646	0.00375685	0	0	0.00239644	0.00239123	0.00254448	0	0.0283518	0.0073403	0.00177383	0.00614973	0.00186917	0	0.00346844	0.00254005	0.00246233	0.0071724	0.002167	0.00461115	0.00757453	0.0162915	0.0153025	0	0.00553243	0	0	0.00623615	0.00597033	0	0.0647488	0	0	0	0
ENSG00000269546.1	0	0	0	0	0	0.0214157	0	0	0	0	0	0.0206911	0	0	0	0	0	0	0	0	0	0	0	0	0	0	0	0	0	0	0	0	0	0	0	0	0	0	0	0	0	0	0	0	0	0	0	0	0
ENSG00000163590.12	2.03479	2.00444	1.55689	2.06329	4.62704	1.14358	1.91749	2.23953	1.60266	1.26942	1.37554	1.52563	1.55447	2.04728	1.7284	1.37299	1.18436	1.4678	1.36795	2.47055	1.34966	1.57059	1.2553	2.00166	1.49693	1.85413	1.54801	1.61079	1.74634	4.34596	1.30792	3.58442	0.831678	2.05605	3.42272	0.757697	2.78956	1.79709	2.1709	0.471684	0.8942	0.741809	0.998285	1.26198	0.781971	0.945266	0.165575	1.84017	1.30358
ENSG00000230568.1	0.0196421	0	0	0.0550247	0.0138963	0.0415844	0.0144278	0.0266757	0.0155063	0.0255315	0	0	0.0189853	0	0	0.0236857	0.0242548	0.00995931	0.0151088	0.0150759	0.0160421	0.0290257	0	0.0231391	0.0111834	0.025848	0.0117845	0.0191324	0.0218674	0	0.0155242	0.0226098	0	0	0.0318366	0	0	0.0434771	0	0	0.0286525	0	0	0.195137	0	0.262254	0.0126849	0	0.0100693
ENSG00000235761.2	0	0	0	0	0	0	0	0	0	0	0	0	0	0	0	0	0	0	0	0	0	0	0	0	0	0	0	0	0	0	0	0	0	0	0	0	0	0	0	0	0	0	0	0	0	0	0	0	0
ENSG00000125686.10	4.44671	6.69422	4.64582	3.98042	6.23026	3.18832	4.70095	6.34539	4.71179	4.51954	4.72218	3.17963	2.94567	4.80811	4.23329	3.62247	4.94112	5.308	3.54067	6.1212	4.90047	5.24628	3.41517	4.87236	5.36777	4.88547	5.5874	4.92501	4.23445	6.30206	4.63589	5.54908	3.06128	6.08352	6.50171	2.59742	4.28981	7.47284	4.35759	2.89043	5.01717	8.43734	8.419	6.90069	3.88956	5.02021	21.3555	7.37121	3.29503
ENSG00000215311.3	0.0173929	0.0301565	0.0338714	0	0.0246102	0.0184113	0.0511026	0.0944844	0.109846	0	0	0	0	0	0.0922088	0.041947	0.0214774	0.105827	0	0.0266993	0	0.025702	0.0575566	0.040979	0.0396114	0.0228882	0	0.0338832	0	0	0.027493	0	0.0241956	0	0.0281911	0.0303169	0.0284766	0	0.0308861	0	0.152229	0	0.0999924	0.172792	0	0.116112	0.0224647	0	0.035665
ENSG00000229836.1	0	0.0821911	0	0	0	0	0.0696399	0.0643791	0.149692	0	0	0	0.091638	0	0	0.171489	0	0.0480715	0.0729269	0	0	0	0	0	0.10796	0	0	0.0923483	0	0	0.149864	0	0	0.140324	0	0	0	0.0699517	0.0841797	0.417097	0.1383	0	0	0	0	0	0	0	0
ENSG00000170684.7	3.30205	3.87929	3.87124	2.46983	0.41191	4.03246	4.30106	2.95952	3.65079	3.26503	3.19088	2.57751	3.02279	2.88052	2.97643	3.77119	3.99532	3.77025	2.62311	3.58777	2.06509	4.81806	1.63769	5.29108	3.05923	5.21001	3.18373	2.84368	3.08351	1.32912	4.9303	1.85739	5.42661	4.13633	2.22441	1.3628	2.31503	3.42434	3.27896	5.12283	4.29507	2.99679	5.53088	6.11469	5.97607	6.60759	7.09029	2.36306	2.09781
ENSG00000104412.6	6.68314	7.5365	6.89595	9.07077	6.25354	6.78205	6.13199	6.84107	6.4329	8.81163	7.17749	6.46235	8.7958	7.53819	5.878	6.05115	6.59922	6.87836	8.84127	6.36626	7.27559	5.95272	12.3973	6.7205	6.91997	6.46221	7.23205	6.21076	6.68429	6.20568	7.78658	9.28268	6.20158	7.51235	8.36982	7.72372	8.84402	7.18979	8.82932	1.62029	24.042	5.83629	7.23436	9.22354	5.80912	5.3144	7.92334	6.92323	11.0687
ENSG00000177338.12	0	0	0	0	0	0	0	0	0	0	0	0	0	0	0	0	0	0	0	0.0175609	0	0	0	0	0.0130268	0	0	0	0	0	0	0	0	0	0	0	0	0	0	0	0	0	0	0	0.0339647	0	0	0	0
ENSG00000248762.2	0	0	0	0	0	0	0	0	0	0	0	0	0	0	0	0	0	0	0	0	0	0	0	0	0	0	0	0	0	0	0	0	0	0	0	0	0	0	0	0	0	0	0	0	0	0	0	0	0
ENSG00000221323.1	0	0	0	0	0	0	0	0	0	0	0	0	0	0	0	0	0	0	0	0	0	0	0	0	0	0	0	0	0	0	0	0	0	0	0	0	0	0	0	0	0	0	0	0	0	0	0	0	0
ENSG00000276926.1	0	1.04794	0	0.564385	0	0.213264	0.295969	0.820833	0	0	0.257634	0	0.389462	0	0	0	0.24878	0	0.309939	0.927799	0.329087	0.893144	0	0	0	0	0.241746	0	0	0.328513	0.636922	0	0	0.298188	0.326547	0	0	0	0.357764	0	1.76332	2.41963	1.15824	2.0015	0.598156	0.672481	3.12259	1.15052	0.619679
ENSG00000256254.1	0.0128711	0	0.0125327	0	0	0	0	0	0	0	0	0	0	0	0	0.0155208	0.0158937	0	0.0198009	0	0	0	0	0.0151626	0	0.0169377	0	0.0125371	0	0	0	0	0	0	0	0	0	0.0189931	0	0.113249	0	0	0.0246654	0	0	0	0	0.0735029	0
ENSG00000279958.1	0	0	0	0	0	0	0	0	0	0	0	0	0	0	0	0	0	0	0	0	0	0	0	0	0	0	0	0	0	0	0	0	0	0	0	0	0	0	0	0	0	0	0	0	0	0	0.0391139	0	0
ENSG00000273497.1	0	0	0	0	0	0	0	0	0	0	0	0	0	0	0	0	0	0	0	0	0	0	0	0	0	0	0	0	0	0	0	0	0	0	0	0	0	0	0	0	0	0	0	0	0	0	0	0	0
ENSG00000237731.1	0	0	0	0	0.0281935	0	0	0	0	0	0	0	0	0	0.0264087	0	0	0.0404118	0	0.0305868	0	0	0	0	0	0	0.023909	0	0	0.0324903	0	0	0	0	0	0	0	0	0.0707665	0	0	0	0	0	0	0	0	0	0
ENSG00000233038.4	0.560066	0.285924	0.330235	0.252775	0.154091	0.309604	0.827343	0.439468	0.692685	0.432751	0.68835	0.302312	0.342847	0.826322	0.383521	0.491514	0.591693	0.820372	0.430804	0.257921	0.284616	0.689687	0.41186	0.370208	0.347224	0.151498	0.705637	0.709192	0.353326	0.238457	0.575443	0.308016	0.480456	0.349997	1.13976	0.385068	0.320939	0.468325	0.44755	0.629671	0.26325	0.211756	0.566452	0.710959	0.443421	0.32196	0.0924319	1.21272	0.0829428
ENSG00000146802.11	6.38651	8.72953	5.60205	9.68244	3.29887	3.55499	5.39475	8.53789	8.87752	5.91945	5.06722	4.41077	8.55793	6.3974	6.17526	6.2332	7.84372	7.49202	8.2452	8.39719	6.6089	7.42131	6.87161	7.26918	8.29926	6.32711	7.84836	7.25993	7.3908	5.20985	6.2349	5.86444	6.055	7.83323	5.10809	10.3857	5.93217	8.38538	9.01485	1.66025	4.82747	4.91734	7.09289	9.91364	7.74617	4.42096	8.18787	4.66254	8.57552
ENSG00000183640.5	0	0	0	0	0	0	0	0	0	0	0	0	0	0	0	0	0	0	0	0	0	0	0	0	0	0	0	0	0	0	0	0	0	0	0	0	0	0	0	0	0	0	0	0	0	0	0	0	0
ENSG00000176402.5	0.0519918	0.0676088	0.0379687	0.036412	0.275872	0.110072	0.0572844	0.176523	0.0820889	0.0675806	0.0498646	0.026587	0.0502531	0.0233236	0.12059	0.062695	0.0642013	0.0922664	0.0799844	0.0997633	0.0849256	0.096037	0.301089	0.0306241	0.177612	0.119732	0.0467896	0.0506426	0.0723524	0.148361	0.0616376	0.149618	0	0.0384759	0.231743	0.135937	0.148966	0.0959015	0.115408	0	1.59268	0.31221	0.199268	0.516517	2.85571	0	0.570796	0.0927842	0.51973
ENSG00000234451.1	0	0	0	0	0	0	0	0	0	0	0	0	0	0	0	0	0	0	0	0	0	0	0	0	0	0	0	0	0	0	0	0	0	0	0.021871	0	0	0	0	0	0	0	0	0	0	0	0	0	0
ENSG00000256504.2	0.0338129	0	0.0987718	0.094722	0	0.0357926	0	0.0459207	0	0	0	0.0691634	0	0	0	0	0.0835066	0.0342888	0.0520178	0.10381	0	0	0	0	0.0385034	0	0	0.0329354	0.112931	0	0	0	0.0470376	0	0	0	0.05536	0	0	0	0	0.135364	0	0	0	0	0	0	0
ENSG00000182218.8	0.394298	0.32417	0.441612	0.176316	1.32537	0.225348	0.46503	0.854772	0.301045	0.471615	0.258028	0.278309	0.200397	0.717495	0.311593	0.390643	0.326881	0.381076	0.344588	0.514339	0.335638	0.407591	0.3553	0.218073	0.200256	0.443358	0.448693	0.292106	0.441029	0.594643	0.277983	0.733013	0.244642	0.315084	1.23918	0.164561	0.615255	0.409747	0.335301	0.488636	0.264634	0.770724	0.58533	0.33103	0.555103	0.302771	0.112375	0.740001	0.144244
ENSG00000100804.17	45.8183	48.6765	42.133	37.1823	37.4797	35.5906	43.2474	43.0163	38.9153	74.0846	58.9174	33.1594	53.1433	45.0827	40.8583	39.9291	44.207	37.3123	57.9069	39.5637	29.6681	44.8019	75.8109	45.901	48.2343	44.472	35.4327	43.9249	46.297	36.5581	43.8448	51.4827	45.2287	38.0856	52.1113	65.1949	38.7796	40.5789	41.3895	106.589	86.27	67.3164	84.1496	92.017	87.3545	78.5945	48.946	53.8798	67.8985
ENSG00000253993.1	0	0	0	0	0	0	0	0	0	0.06285	0	0	0	0	0	0	0	0.049033	0	0	0	0	0	0	0	0	0.0580191	0	0.0538302	0	0	0	0	0	0	0	0	0	0	0	0	0	0	0	0	0	0.0624518	0	0
ENSG00000259048.1	0	0	0	0	0	0	0	0	0	0	0	0	0	0	0.0166744	0.0151708	0	0	0	0	0	0.018591	0	0	0	0	0.015096	0	0.0280123	0	0	0	0	0	0	0.0219292	0	0.0185648	0	0	0	0	0	0	0	0	0	0	0.0257975
ENSG00000198083.8	0	0	0	0	0	0	0	0	0	0	0	0	0	0	0	0	0	0	0	0	0	0	0	0	0	0	0	0	0	0	0	0	0	0	0	0	0	0	0	0	0	0	0	0	0	0	0	0	0
ENSG00000185973.9	3.29171	2.8344	3.0035	3.22226	3.09809	3.26911	2.57543	3.86264	3.05994	3.16333	3.04588	3.21147	2.68115	3.75637	3.09314	3.006	2.87727	3.30429	4.15929	2.39591	3.26234	3.24647	3.0904	2.98892	3.56302	2.73044	4.05187	3.3576	3.14581	2.52692	3.65394	3.53361	3.42665	3.1531	3.20718	3.33299	2.90056	2.46143	3.15256	1.95255	3.37738	2.9613	2.48069	1.80044	5.90774	2.50611	3.97927	1.75307	3.50003
ENSG00000267769.1	0.0568852	0.345203	0.221559	0.39839	0.362204	0.240863	0.167136	0.386274	0.224537	0.110912	0.0363718	0.0581786	0.219931	0.255188	0	0.240085	0.316097	0.230743	0.131268	0.349289	0.139378	0.420303	0.094122	0.167532	0.129552	0.598863	0.0682577	0.138522	0.0633297	0	0.179837	0.0654798	0.0395669	0.0841943	0.184403	0.0991542	0.139703	0.167884	0.202031	2.50258	0	1.70797	0.654068	0.847696	0	0.759508	0.8082	0.162427	0.87484
ENSG00000186628.11	0.00221936	0.00384799	0.0151271	0.00621722	0.00628056	0.0023493	0.00652075	0.00602815	0.0070082	0	0.00567614	0.00226982	0.00429028	0.0199121	0.00588297	0.010705	0.00822162	0.00450119	0	0.0102206	0.0145008	0	0	0.00261448	0	0.00584112	0.0106522	0.00216176	0.00494157	0.0144755	0.00350814	0.00510935	0.00308738	0.00328481	0.00359721	0	0.0109009	0	0	0.0781099	0.0129498	0.0266544	0	0	0	0	0.00859955	0.00316852	0.00682633
ENSG00000261617.1	0.0903527	0.104438	0.122635	0.283791	0.00774816	0.817313	0.128712	0.118988	0.190208	0.0391478	0.126045	0.182014	0.148198	0.0835212	0.177813	0.16508	0.206237	0.238779	0.117938	0.126088	0.393562	0.0971029	0.0860742	0.174172	0.202655	0.144121	0.226688	0.128012	0.155455	0.026787	0.129837	0.0819424	0.213294	0.279615	0.0310644	0.0954486	0.152413	0.113127	0.121551	0	0.119818	0.339789	0.0577155	0	0.0569027	0	0.562279	0.0312713	0.148779
ENSG00000231993.1	0.761788	0.935576	0.463601	0.266755	0.449122	0.403196	0.746076	1.55186	1.00231	0.660131	0.60885	0.454481	1.04311	0.455652	0.252414	0.956887	0.823097	0.965639	0.634799	0.925769	0.829558	0.844285	0.945339	1.49569	0.795174	0.918934	0.647478	0.711102	0.954102	0.465812	0.752599	0.58459	0.662335	0.939586	0.565919	1.10654	0.415745	0.843093	0.845481	1.39641	0.0926035	0.381211	2.06811	0.946007	0.376956	1.58923	0.860933	0.906321	0.455606
ENSG00000225637.1	0	0	0.0150473	0	0	0	0	0	0.0243993	0	0	0.00526831	0	0	0	0.00621161	0.0127217	0	0	0	0	0.00761202	0.00852312	0.00606826	0	0	0.00618101	0	0	0	0.0162849	0.0118589	0	0	0	0	0	0	0	0	0	0	0.00987141	0	0	0	0	0.00735421	0
ENSG00000233588.1	0.106446	0.0503345	0.0753802	0.108434	0	0.153653	0.113728	0.420547	0.213902	0.125784	0.123747	0.0791757	0.0187066	0.12155	0.0769534	0.0700142	0.0836459	0.137384	0.0744351	0.0297094	0.110647	0.157298	0.0320228	0.148197	0.143251	0.038203	0.0580578	0.0754065	0.0646394	0.0946747	0.107074	0.0891119	0.0538469	0.0286451	0.0784234	0.0843373	0.0792177	0.0713983	0.0343682	0.170289	0.225856	0.0774797	0.203987	0.576818	0.143653	0.710614	0.212478	0.082893	0.0396859
ENSG00000119661.13	1.00907	1.31075	0.70908	1.10692	1.55253	0.487407	0.889907	1.17748	1.11369	1.13758	0.885304	0.644588	1.03529	1.16024	0.850477	0.771817	0.893189	0.998432	1.24339	1.32089	0.954811	0.914457	1.49129	0.925196	0.831103	1.14524	1.01684	0.806343	0.976142	1.4377	1.00399	1.19911	0.772277	0.998077	1.29148	1.16973	1.1709	0.862569	1.26417	0.402261	1.41955	1.77795	0.628925	1.26525	1.30404	0.877465	0.544099	1.22382	1.56691
ENSG00000219619.2	0	0	0	0	0	0	0	0	0	0	0	0	0	0	0	0	0	0	0	0	0	0	0	0	0	0	0	0	0	0	0	0.13096	0	0	0	0	0	0	0	0	0	0	0	0	0	0	0	0	0
ENSG00000253998.3	2.41762	0.338044	6.72047	82.4731	0.0551744	22.9913	1.77582	1.1121	1.23133	1.26714	1.14689	0.0398805	0.904556	2.02915	5.01311	0.940424	74.2007	1.58171	1.97961	39.3267	40.8917	8.2976	2.58076	41.4344	1.73172	0.205256	0.889002	1.2534	1.08529	0.508665	6.41031	1.34656	2.76649	0.865707	1.39046	103.72	0.638426	2.58934	21.8813	2.05858	1.70644	0	0.0747255	1.54955	0.463088	0	0	4.67633	0
ENSG00000268541.1	0	0	0	0	0	0	0	0	0	0	0	0	0	0	0	0	0.061343	0	0	0	0	0	0	0	0	0	0	0	0	0	0	0	0	0	0	0	0	0	0	0	0	0	0	0	0	0	0	0	0
ENSG00000221405.1	0	0	0	0	0	0	0	0	0	0	0	0	0	0	0	0	0	0	0	0	0	0	0	0	0	0	0	0	0	0	0	0	0	0	0	0	0	0	0	0	0	0	0	0	0	0	0	0	0
ENSG00000204965.7	0.0183513	0.0247475	0.00992716	0.0285604	0.0605879	0.00647528	0.0239638	0.0276919	0.0225358	0.00265041	0.00260748	0.0145978	0.0039417	0.0182943	0.0135125	0	0.0251788	0.0103387	0.0156843	0.0281705	0.00999195	0.00602628	0.0202427	0.0192165	0.00696568	0.040249	0.00978674	0.00198612	0.00681012	0.0132994	0.00322311	0.0234711	0.00850962	0.0120717	0.0264395	0.00355417	0.0133536	0.0150444	0.0217253	0.0358818	0.261747	0.00816293	0	0	0.0181616	0.0068061	0.0131681	0.0145554	0.0585359
ENSG00000271119.1	0.0611319	0.105992	0.119049	0.0978585	0.111212	0.462223	0.230931	0.177905	0.151674	0.181625	0.178684	0.0625219	0.185704	0.172378	0.208344	0.126371	0.0754878	0.0619923	0.174656	0.187682	0.11412	0.154862	0.115598	0.267486	0.119335	0.114923	0.125749	0.136104	0.07778	0.156642	0	0.160841	0.0850415	0.310216	0.254789	0.137001	0.142983	0.231965	0.124065	0	0.127392	0.384577	0.284506	0.26028	0.155571	0.0874509	0.124076	0.311701	0.30443
ENSG00000200356.1	0	0.470103	0	0	0.191821	0	0	0.184112	0.214045	0.35243	0.173361	0.13865	0	0.243263	0	0.163476	0	0.137476	0.208557	0.208104	0	0	0	0.159703	0.154373	0.535199	0.325341	0	0	0	0	0.3121	0.18859	0.4013	0.219732	0.236302	0	0.400097	0.240738	0	0	0	0.259793	0	0	0	0	0.193546	0.83396
ENSG00000087586.16	6.01928	5.16238	3.86876	5.09335	1.24775	2.6693	6.48464	7.74409	5.28767	11.3594	12.2777	4.93505	6.38781	4.80045	4.45181	4.30129	6.57024	7.07361	5.7542	6.03069	3.82766	5.78347	5.45107	9.37285	7.76817	6.90403	6.00402	5.80517	6.81151	3.03739	6.7425	5.06395	5.16194	6.45259	8.47147	8.8167	4.93969	7.65412	4.37234	8.45647	37.8248	16.0647	16.7471	15.3066	23.181	25.185	22.0309	11.6844	15.5936
ENSG00000206983.1	0	0	0	0	0	0	0	0	0	0	0	0	0	0	0	0	0	0	0	0	0	0	0	0	0	0	0	0	0	0	0	0	0	0	0	0	0	0	0	0	0	0	0	0	0	0	0	0	0
ENSG00000130755.11	9.23888	6.63365	17.0061	7.90897	3.40244	6.33782	17.3482	7.73456	11.0364	14.1349	8.76439	7.16886	12.2704	9.88758	7.50957	8.26463	11.5287	9.50713	13.7339	6.1571	6.07463	13.2929	18.4116	7.54635	8.79109	7.37928	8.808	9.23619	7.91196	3.92098	22.2367	12.5959	10.0625	7.50713	17.6098	21.1947	12.5123	15.5726	10.2517	5.39651	11.077	2.49433	6.58567	6.48004	8.3244	9.71622	3.33216	10.2574	2.16596
ENSG00000262366.1	0	0	0	0	0	0	0	0	0	0	0	0	0	0	0	0	0.0716487	0	0	0	0	0	0	0	0	0	0	0	0	0	0	0	0	0	0	0	0	0	0	0	0	0	0	0	0	0	0	0	0
ENSG00000234004.4	0.0801421	0.0694765	0	0.33676	0.170096	0.0424172	0.0588669	0.16326	0.379604	0.208342	0	0.0819644	0	0	0.106218	0.14496	0.148443	0	0	0	0.196361	0.177642	0.0663014	0	0.182519	0.0527314	0.192328	0.117094	0.0892214	0	0.190021	0.0922506	0.501691	0.118616	0.0649485	0.139692	0	0.0591304	0.142315	0	0	0.160417	0	0	0	0	0.0517557	0.114417	0.164335
ENSG00000239791.1	0.00756294	0	0.0220923	0	0	0	0.0222209	0.0718978	0.0477639	0.0196611	0.058028	0.00773491	0.0584802	0	0.0200475	0.0182397	0	0.038347	0.0349045	0.127705	0.0123536	0.0111759	0.0125136	0.044547	0.0344483	0.0597146	0.0362997	0.00736668	0.00841974	0	0.0836831	0	0.0315628	0.0447748	0	0	0.0495296	0.066961	0.0268603	0	0.0882582	0	0.0869589	0	0	0.100977	0.293048	0.0863793	0.0232622
ENSG00000228544.1	0.589713	1.06463	0.763639	0.579051	0.275271	0.456919	1.03602	0.701802	1.97736	0.395117	0.419816	0.596904	0.434839	0.294546	0.958859	0.850402	1.13359	1.44263	0.317993	0.522616	0.873887	0.808546	0.281656	0.68754	0.574597	0.728029	1.06506	0.521114	0.927251	0.475834	0.84567	0.307914	0.981048	1.73664	0.689771	0.508654	0.408101	1.13934	0.690937	0.641903	0.851362	3.50471	0.978634	0.845564	0.613699	1.03493	3.14877	0.477376	0.928739
ENSG00000244541.4	0	0	0.139156	0	0.0337026	0	0.0349915	0	0.0376072	0	0	0.219245	0.414403	0	0.189414	0	0.0294124	0.0966167	0.146572	0.146254	0.0778136	0.105593	0.0394107	0.252535	0	0.0313444	0.171485	0.0928032	0	0	0	0	0.0662697	0.352538	0	0	0.116992	0.351481	0.465269	0	0.694906	0	0	0	0	0	0.522996	0	0.805887
ENSG00000040633.11	18.5452	9.65171	13.8757	14.835	12.9138	13.8433	12.1672	14.3697	12.1797	14.4783	18.8096	19.5106	18.3885	12.8415	12.041	11.7974	15.4599	10.0533	15.8206	15.7622	9.32274	15.7435	15.2907	12.698	16.2627	11.9142	11.9582	14.8959	14.4721	11.8562	20.9518	15.5754	14.1972	10.9315	14.9026	12.8012	14.405	12.4985	14.9019	13.0246	11.5722	8.28394	17.0503	20.7127	8.40298	15.2928	11.8553	12.442	10.8803
ENSG00000281087.1	0	0.0404349	0.022708	0	0.0329982	0.0246866	0	0.031672	0.0368212	0.0303135	0	0	0	0.0418475	0.0309092	0	0	0	0.0358772	0.0357993	0	0	0	0	0.0531124	0	0.0279835	0.0227159	0.0259631	0	0.0368636	0.0536892	0.0324423	0	0.0377996	0.0406501	0	0.0344135	0.0414132	0	0	0	0.0446911	0	0	0.0778434	0	0	0.0717313
ENSG00000105808.16	0.0215511	0.0903014	0.061205	0.0855277	0.111811	0.161592	0.0659583	0.0853658	0.070889	0.0443537	0.0206694	0.06245	0.13887	0.151463	0.0714084	0.0454785	0.0510065	0.0273181	0.143669	0.0634078	0.0733386	0.0451161	0.0356585	0.156559	0.0531715	0.0685371	0.0603393	0.054229	0.0539835	0.081996	0.0908424	0.115767	0.0374752	0.0824013	0.110614	0.0406953	0.132317	0.0874547	0.130756	0.0158019	0.0628745	0.179742	0.0412993	0.0713673	0.00533208	0.0179839	0.162373	0.020512	0.0331436
ENSG00000265893.1	1.9341	5.86845	4.55119	4.96659	0.228054	2.04734	3.07808	4.37778	4.07161	1.4665	3.50382	2.14291	3.11569	0.867638	3.84511	1.94354	2.98536	3.92264	1.48771	2.22672	4.47558	5.47795	1.3334	3.22778	4.40478	5.72663	2.12737	2.66887	2.15321	2.89091	1.52861	0	3.36319	5.00956	1.04495	0.842811	1.05553	3.09186	2.5759	5.67252	0.94044	9.03328	2.47092	3.20241	1.43557	0	0.832691	1.38063	0.826238
ENSG00000268834.1	0	0	0	0	0	0	0	0	0	0	0	0	0	0	0	0	0	0	0	0	0	0	0	0	0	0	0	0	0	0	0	0	0	0	0	0	0	0	0	0	0	0	0	0	0	0	0	0	0
ENSG00000237106.2	0	0	0	0	0	0	0	0	0	0	0	0	0	0	0	0	0	0	0	0	0	0	0	0	0	0	0	0	0	0	0	0	0	0	0	0	0	0	0	0	0	0	0	0	0	0	0	0	0
ENSG00000067533.5	1.57699	2.99585	1.55882	1.81451	1.6924	0.876541	1.30567	1.72934	1.63861	2.09766	1.65659	0.81301	1.46911	2.04059	1.36576	1.41568	1.65647	1.5712	1.80609	2.49139	1.36461	1.38407	2.72193	1.72118	1.38924	1.95416	1.70679	1.60418	1.58561	2.15736	1.25655	1.74959	1.32599	1.73216	1.70303	2.46653	1.88598	1.91705	1.71226	0.744774	3.21572	5.95223	3.26183	2.44964	2.58961	1.83036	2.72132	2.77159	4.70148
ENSG00000259122.2	0	0	0	0	0	0	0	0	0	0	0	0.0240447	0	0	0	0	0	0	0	0	0	0	0	0	0	0	0	0	0	0	0	0	0	0	0	0	0	0	0	0	0	0	0	0	0	0	0	0	0
ENSG00000065613.12	12.612	17.1266	11.0193	13.8357	14.7	8.28025	9.97076	12.9332	11.055	11.26	11.75	11.8811	8.51013	11.0658	10.0443	10.6237	10.3174	11.7399	8.44043	14.6493	11.4727	10.5403	7.98532	11.9022	11.2315	10.7222	12.06	10.6014	10.2496	17.7323	10.2626	12.2581	8.14605	11.1871	12.8614	6.56365	13.5426	11.2932	10.1466	2.51294	8.70384	6.96212	13.5643	8.74698	6.44874	5.81096	6.46369	16.6242	7.02769
ENSG00000212309.1	0	0	0	0	0	0.180648	0	0.231765	0	0	0	0	0	0	0	0	0	0	0	0	0	0	0	0	0	0	0	0	0	0.278269	0	0	0	0	0	0	0	0	0	0	0	0	0	0	0	0	0	0	0.174968
ENSG00000241359.1	1.76772	0.766233	0.81	0.873887	0.0735658	0.385252	1.1075	0.776702	1.1082	1.01371	0.76459	0.398805	1.55785	0.746355	0.689087	0.438865	1.02722	0.817216	0.599883	1.5164	0.424628	0.921955	1.50545	1.04122	0.444031	0.92365	1.37249	1.34203	0.868229	0.678219	0.986201	1.07725	1.51886	0.961897	0.800566	2.58281	0.212809	0.690491	1.33873	0.228731	0.834261	0.72849	1.59414	0.516517	1.00336	0	4.53279	1.74434	4.90412
ENSG00000249963.1	0	0	0	0.0293187	0	0	0	0.0142136	0.0330488	0.0272078	0	0.0107039	0	0	0	0	0.0129236	0	0	0	0	0.0309314	0	0	0.0119177	0	0	0	0	0	0.0165434	0	0	0	0	0	0	0	0	0	0	0	0	0	0	0	0	0	0.0214607
ENSG00000264340.1	0	0	0	0	0	0	0	0	0	0	0	0	0	0	0	0	0	0	0	0	0	0	0	0	0	0	0	0	0	0	0	0	0	0	0	0	0	0	0	0	0	0	0	0	0	0	0	0	0
ENSG00000238911.1	0	0	0	0	0	0	0	0	0	0	0	0	0	0	0	0	0	0	0	0	0	0	0	0	0	0	0	0	0	0	0	0	0	0	0	0	0	0	0	0	0	0	0	0	0	0	0	0	0
ENSG00000266610.2	0	0	0	0	0	0	0	0	0	0	0	0	0	0	0	0	0	0	0	0	0	0	0	0	0	0	0	0	0	0	0	0	0	0	0	0	0	0	0	0	0	0	0	0	0	0	0	0	0
ENSG00000271691.1	0	0	0	0	0	0	0.212038	0.0980099	0.341833	0	0.0922867	0	0.279017	0.258996	0.286948	0.348097	0	0	0.222046	0.221564	0	0.106644	0.119409	0.0850161	0.0821788	0	0.173191	0.070295	0.0803436	0	0.342227	0	0.200787	0.213627	0.116972	0.125793	0	0.106494	0.128154	0	0	0	0	0	0	0	0	0	0
ENSG00000166794.4	98.6025	93.5082	80.8881	72.7658	44.3685	66.3457	96.591	92.892	79.4467	174.954	114.637	60.1108	97.0218	73.4564	70.7351	80.1277	89.0641	70.9169	105.179	83.5922	50.389	84.7435	183.644	97.182	87.7672	81.3994	70.8434	89.0345	80.5679	56.4402	104.603	98.5065	84.349	72.5425	125.738	135.776	66.3518	98.5692	90.8777	136.247	83.4216	74.5716	218.863	231.056	117.46	194.232	77.7756	146.83	78.634
ENSG00000218472.2	0.0781979	0	0.0380711	0	0	0.0413883	0	0.0530997	0.0617326	0.0508221	0.049999	0	0	0	0	0	0	0.0792986	0	0	0.0638659	0.173333	0	0	0	0.102904	0	0.0380843	0	0	0.185411	0	0.108782	0	0	0	0	0	0.138863	0	0	0	0	0	0	0.130508	0	0	0.0801741
ENSG00000165584.14	0	0	0	0	0	0	0	0	0.0108699	0	0	0	0	0	0	0	0	0	0.0105912	0	0	0	0	0	0	0	0	0	0	0	0	0	0	0	0	0	0	0	0	0	0	0	0	0	0	0	0	0	0
ENSG00000253490.4	0.0104716	0.00907796	0.00509813	0.0220009	0	0	0	0	0.00413333	0.0102084	0	0.00803224	0.00506068	0	0	0	0.0226286	0	0.00402737	0.00401862	0.00427617	0.0270796	0.00433155	0.00308396	0.00298104	0.00689001	0.00942378	0	0.00291447	0	0.0206905	0	0.00728357	0.0309973	0.0127295	0	0.00428613	0.181564	0.0139464	0.023034	0.0229127	0.0104803	0.0752514	0.0260076	0	0	0.0101438	0.0448499	0.0214724
ENSG00000126337.12	0.0466672	0.0674276	0.0530137	0	0.0110053	0.0246998	0.114262	0.042252	0.122803	0.151649	0.00994618	0.0477283	0.165391	0.0139566	0.0412344	0.0468952	0.0288131	0	0.155551	0.131335	0.0127047	0.0689613	0.0772154	0.219902	0.0354272	0.0204705	0.0746626	0.0530322	0.0346361	0.0634126	0.0245889	0.017906	0.0649195	0.172677	0.0756397	0.0271146	0.0127343	0.126251	0.069059	0.752787	1.6111	0.0622746	0.134145	0	0.0230923	0.0519235	0.0602752	0.111043	0.0159488
ENSG00000239183.1	0	0	0	0	0	0	0.160224	0	0	0	0.139471	0	0	0	0	0	0	0.110601	0	0.167422	0	0	0	0	0.124195	0	0	0.106235	0	0	0.1724	0.251088	0	0	0	0.190108	0	0	0	0.959636	0	0.436625	0.418013	0	0	0	0.140869	0	0
ENSG00000273024.4	0.0485791	0.0505368	0.0567624	0.054435	0.0824844	0.0514234	0.0142731	0.0791694	0.0460204	0.0126289	0	0.039747	0.0187818	0.0523023	0.0257542	0.0351478	0.0359923	0.068968	0.0448405	0.104401	0.0158702	0.0143573	0.128606	0.0228911	0.0221272	0.11507	0.0699493	0.00946369	0.0865322	0.0633701	0.0307156	0.044735	0.0135158	0.0287603	0.20472	0	0.079536	0.0430111	0.0862659	0	0	0.116687	0.0186188	0	0.0865383	0	0.0878425	0.0416131	0.0896521
ENSG00000279801.1	0.0235482	0.0510359	0.0630552	0.0494753	0.0333196	0.0685493	0.0691877	0.119927	0.0836547	0.0459131	0.0451695	0.0180628	0.0113804	0.0422551	0.0312103	0.00709898	0.0508868	0.0417895	0.0181133	0.072296	0.0961617	0.104393	0.00974071	0.0346758	0.046926	0.0619765	0.0635761	0.0286714	0.058986	0.134392	0.111668	0.013553	0	0.0435664	0.0286258	0.0102615	0.0192772	0.130308	0.0209083	0	0.0343505	0.164975	0.0676896	0	0.0699143	0.0589512	0.197697	0.117667	0.0905375
ENSG00000100711.12	4.22723	4.21773	4.74909	4.27184	7.27299	3.96596	4.83344	4.96609	6.81079	4.83173	3.52863	4.69999	7.09219	6.03417	5.23604	5.68539	5.01285	5.08096	7.84372	4.70557	4.03282	5.17364	7.4864	5.2833	4.9101	5.4081	5.93122	4.28426	5.2701	5.64399	4.6241	5.99831	4.59863	5.70133	6.20711	5.84041	6.72288	5.24797	7.91805	6.46525	5.83599	3.86218	4.68157	5.08416	4.06033	4.11472	5.16065	3.25575	4.584
ENSG00000204697.3	0	0	0	0	0	0	0	0	0	0	0	0	0	0	0	0	0	0	0	0	0	0	0	0	0	0	0	0	0	0	0	0	0	0	0	0	0	0	0	0	0	0	0	0	0	0	0.0213146	0	0
ENSG00000235947.1	0.0198166	0.0343586	0.0289434	0	0.098138	0	0.0145559	0	0	0.0386373	0.0126705	0	0	0.0355589	0.0131322	0	0.0244702	0.0100477	0	0.0608393	0.0161846	0.0292834	0.0327884	0	0.0225655	0.0130388	0.0118892	0	0.0110308	0.0323127	0	0.0228106	0	0.02933	0.0642387	0.0172707	0	0.0438631	0	0	0.0867209	0.118998	0.151901	0	0.0294175	0.0661457	0.0383925	0.0141458	0.060952
ENSG00000232350.1	0	0	0.0954349	0	0	0	0	0	0	0	0	0	0	0	0	0	0	0	0	0	0	0	0	0	0	0	0	0	0	0	0.309854	0	0	0	0	0	0	0	0	0	0	0	0	0	0	0	0	0	0
ENSG00000025770.17	10.2904	12.0776	11.0572	7.20355	9.70042	9.37148	12.6685	9.8157	13.137	15.0171	12.0787	8.42513	13.954	10.6539	9.58538	11.1961	12.6389	12.3677	14.7641	10.8763	7.25303	11.4947	14.58	13.1881	10.3897	12.1518	9.78555	10.7569	9.82542	10.3327	12.4336	11.8398	11.6897	12.3693	11.1491	16.7442	9.87869	13.2131	12.6063	26.2213	22.5062	11.1767	18.9191	19.2053	15.1056	30.2559	12.7217	19.5425	8.62489
ENSG00000223622.1	0	0	0	0	0	0	0	0	0	0	0	0	0	0	0	0	0	0	0	0	0	0	0	0	0	0	0	0	0	0	0	0	0	0	0	0	0	0	0	0	0	0	0	0	0	0	0	0	0
ENSG00000207505.1	0	0	0	0	0	0	0	0	0	0	0	0	0	0	0	0	0	0	0	0	0	0	0	0	0	0	0	0	0	0	0	0	0	0	0	0	0	0	0	0	0	0	0	0	0	0	0	0	0
ENSG00000126777.16	17.7907	15.9589	17.1293	25.0404	8.61752	8.89326	14.852	18.8403	16.5135	12.2678	18.4135	21.6468	16.177	13.4789	14.3303	15.581	17.0469	17.7071	14.249	16.6937	17.8431	16.208	11.3239	17.9059	17.2031	13.2356	15.8607	19.9659	15.062	17.3531	19.2788	11.5072	16.3063	16.4891	11.6533	14.5894	16.155	16.7795	14.45	1.60493	8.98889	15.186	15.3232	9.06878	7.27793	8.99774	8.35557	7.25037	9.61389
ENSG00000266727.1	0	0	0	0	0	0	0	0	0	0	0	0	0	0	0	0	0	0	0	0	0	0	0	0	0	0	0	0	0	0	0	0	0	0	0	0	0	0	0	0	0	0	0	0	0	0	0	0	0
ENSG00000103222.17	6.52614	7.26791	4.88899	5.27326	7.9417	2.34735	8.24823	6.77212	5.41504	6.09334	5.17186	3.18842	2.4469	7.54931	4.69281	5.10555	4.3273	5.05477	3.44972	6.10547	3.45952	6.90745	3.84018	4.56814	3.66339	7.38603	5.30329	6.02663	5.97142	10.3042	6.80762	6.26454	3.85468	5.14135	10.2239	2.90394	5.9601	6.34103	3.51615	8.50878	14.2239	17.6321	10.0146	11.3955	9.39235	5.59291	14.1821	8.22637	8.33633
ENSG00000013583.7	11.5599	10.2078	17.7396	11.3926	7.14375	83.8014	12.0293	12.6201	9.48184	9.20838	10.5197	18.3095	8.14679	13.1809	15.9077	9.60479	11.761	12.8466	8.27922	7.26497	6.11975	14.4232	6.12928	11.513	11.599	11.7627	17.2388	14.1129	21.066	8.74099	6.24191	12.3508	18.4086	5.90693	10.4647	11.2612	14.959	5.88301	10.0956	13.4974	9.25822	3.98163	11.8557	5.10785	10.0724	14.7563	6.08007	6.58827	13.8223
ENSG00000105668.6	0	0.0184118	0.0103399	0.029748	0.030051	0.0337226	0.0156001	0.0288433	0	0.0414092	0	0.0108606	0.041056	0	0.0281487	0	0.0262257	0	0.0163365	0.048903	0.0693828	0.0313843	0.0175704	0.0125097	0.0241844	0.0279484	0	0.0206871	0.0236443	0.0346309	0	0.0244471	0	0	0.0172118	0	0.0173861	0.0940199	0.0377145	0.0934346	0.247846	0.0425118	0	0	0.063056	0	0.822938	0.0909639	0.0653248
ENSG00000243328.1	0.0421678	0.0731119	0.0821184	0.118127	0	0	0	0.114535	0.133156	0.109622	0.0539233	0.0431266	0.0815152	0.0756661	0	0	0.0520703	0	0	0	0	0	0	0.0993502	0	0	0.050598	0	0	0.0687584	0	0	0.117321	0	0	0	0	0	0	0	0	0.168811	0	0	0	0	0.108928	0.180606	0
ENSG00000280522.1	0	0	0	0	0	0	0	0	0	0	0	0	0	0	0	0	0	0	0	0	0	0	0	0	0	0	0	0	0	0	0	0	0	0	0	0	0	0	0	0	0.61333	0	0	0	0	0	0	0	0
ENSG00000172738.10	0.206695	1.60809	0.103211	0.222702	0.0899885	0.258068	0.256932	0.21593	0.2343	0.585559	0.454083	0.189713	0.0922072	0.104611	0.091316	0.1406	0.726434	0.139736	0.0978398	0.178984	0.285681	0.156635	0.20169	0.181059	0.0844907	0.132512	0.235298	0.201331	0.123906	1.3395	0.0670199	0.134213	0.140082	0.18826	0.249115	0.406471	0.112803	0.250262	0.0658798	0.139896	0.231932	0.127302	0.0203127	0.210608	0.157352	0.088452	0.0684529	0.174029	0.222785
ENSG00000174365.18	1.60888	1.68087	1.2603	1.96461	1.37173	2.30899	1.99992	1.84184	3.87548	2.04436	1.28588	1.61382	2.48214	1.64706	1.78381	1.74111	2.07585	1.97666	2.52271	1.91563	2.02155	2.33938	2.37196	1.71915	1.43864	2.55829	2.32035	1.66759	1.89449	1.65646	2.33123	2.07752	1.72165	2.53391	2.18147	2.72348	1.68011	2.03171	2.60978	2.72232	12.4868	11.8083	2.08509	2.56147	8.5124	4.0105	6.10754	2.31905	3.4101
ENSG00000231912.2	0	0	0	0	0	0	0	0	0	0	0	0	0	0	0	0	0	0.0392264	0	0	0.0631846	0	0	0	0	0.101807	0	0	0.0430642	0	0	0	0	0	0	0	0	0	0	0	0	0	0	0	0	0	0	0	0
ENSG00000250050.1	0.0215538	0.0934268	0.0839487	0.06038	0	0.0342237	0.0316639	0.0878157	0.119108	0.0140082	0.0137813	0.011022	0.0833321	0.0193381	0	0.0519819	0.0532308	0.054643	0.0165792	0.0992593	0.0528103	0	0.0534943	0.0507823	0.0490875	0.0283637	0.0646572	0.0209945	0	0.105436	0.0851753	0	0	0.0957037	0.0349351	0.0187848	0.123511	0.11132	0.0574123	0	0	0	0.0206522	0.214128	0	0.0719445	0	0.0307718	0.276231
ENSG00000267042.1	0	0	0.0260597	0.0749737	0.0378688	0	0.039317	0.0726937	0	0	0	0	0	0.0480242	0.0354715	0	0	0.02714	0.0411728	0.0821667	0	0	0	0.0630562	0	0.0352191	0	0	0.0297953	0.04364	0.0423048	0.0616138	0.0372309	0	0.130137	0	0	0.078986	0.0475258	0.470966	0	0.107142	0	0.265883	0	0	0.13827	0	0
ENSG00000205433.4	0	0	0	0	0	0	0	0	0	0	0	0	0	0	0	0	0	0	0	0	0	0	0	0	0	0	0	0	0	0	0	0	0	0	0	0	0	0	0	0	0	0	0	0	0	0	0	0	0
ENSG00000280431.1	0	0	0	0	0	0	0	0	0	0	0	0	0	0	0	0	0	0	0	0	0	0.059214	0	0	0.0228148	0.0263657	0	0	0	0	0	0	0	0	0	0	0	0	0	0	0	0	0	0	0	0	0	0	0.0205418
ENSG00000270615.1	0	0	0	0	0	0	0	0	0	0	0	0	0	0	0	0	0	0	0	0	0	0	0	0	0	0	0	0	0	0	0	0	0.0139455	0.0148373	0	0	0	0	0	0	0	0	0	0	0	0	0.0129479	0	0
ENSG00000237154.2	0	0.083835	0.0470812	0.135452	0.342081	0.0511835	0	0	0.152685	0.06285	0	0.0494518	0	0.0867638	0.0640851	0.116613	0.119414	0	0.0743855	0	0.236942	0.0714515	0.0800037	0	0	0	0.174057	0.0470976	0	0.315372	0	0	0.0672638	0.14313	0.0783712	0.168562	0.15833	0.0713507	0.171727	0.425439	0	0.580711	0.0926596	0	0.143557	0	0	0	0.148723
ENSG00000232133.1	0.0188142	0.0489309	0.0366391	0	0	0.0398315	0.0276392	0.0255512	0.0594106	0	0.0721775	0.019242	0	0.0168801	0.0374038	0.0226873	0.058081	0.0286185	0	0	0.0614637	0.0139011	0	0.0221637	0.010712	0	0	0.0183259	0.0418912	0.0306782	0.0297395	0	0.0261727	0.0417695	0	0.0327942	0	0.0277629	0.0167049	0.0827702	0	0	0.0360543	0	0.0279295	0.156999	0.0121502	0.0134302	0.0289344
ENSG00000244703.3	0	0	0	0	0	0	0	0.0516382	0	0	0.0243114	0.0194437	0	0	0	0	0	0.019279	0	0.0291837	0	0.0280937	0	0.0671883	0	0	0	0	0	0	0	0	0	0	0	0.0662761	0	0	0	0	0	0.0761089	0	0	0	0	0	0	0
ENSG00000275685.1	0	0	0	0	0	0	0	0	0	0	0	0	0	0	0	0	0	0	0	0	0	0	0	0	0	0	0	0	0	0.259922	0	0	0	0	0	0	0	0	0	0	0	0	0	0	0	0	0	0	0
ENSG00000221174.1	0	0	0	0	0	0	0	0	0	0	0	0	0	0	0	0	0	0	0	0	0	0	0.166674	0.118668	0	0	0	0	0	0.328513	0	0	0	0	0	0	0	0	0	0	0	0	0	0	0	0	0	0	0
ENSG00000264577.1	0.613145	1.70654	0.691293	1.22043	0.662092	0.427003	0.900748	1.46819	2.67497	0.713092	0.866612	0.379553	0.842173	1.04232	0.556022	0.52534	0.996227	0.85085	0.595746	1.65951	0.527124	1.1445	0.587347	1.06445	0.771695	1.4014	1.12295	0.392917	0.682608	0.473584	1.30077	0.780076	0.718278	1.31349	0.9415	1.35	0.8982	1.26193	0.544406	1.84562	3.38935	3.29435	3.18485	2.24418	2.05994	2.20819	5.10591	1.0827	1.90246
ENSG00000126952.15	0.00672183	0	0	0	0.00951106	0	0	0	0	0	0	0	0	0	0	0	0	0	0	0.0103184	0	0.00993302	0	0	0	0	0	0	0	0	0.0106252	0	0	0.00994881	0	0	0	0.009919	0	0	0	0.0269097	0	0	0	0	0	0	0.0137834
ENSG00000234293.1	0	0	0	0	0	0	0	0	0	0	0	0.0365408	0	0	0	0	0	0	0	0	0	0	0	0	0	0	0	0	0	0	0	0	0	0	0	0	0	0	0	0	0	0	0	0	0	0	0	0	0
ENSG00000257932.1	0	0	0	0	0	0	0	0	0	0	0	0	0	0	0	0	0	0	0	0	0	0	0	0	0	0	0	0	0	0	0	0	0	0	0	0	0	0	0	0	0	0	0	0	0	0	0	0	0
ENSG00000227343.1	0	0	0.0235406	0	0	0	0	0	0.0763427	0.031425	0	0	0.0467354	0	0	0	0	0	0	0	0	0	0	0	0	0	0	0.0235488	0.0269151	0	0	0	0	0	0.0391856	0	0.0395824	0	0	0.212719	0	0	0	0	0.0717787	0.0806977	0	0	0
ENSG00000224251.5	0	0.0521794	0	0.0843065	0.0851654	0.0637139	0	0.245228	0.0475162	0	0	0	0	0.0540023	0.039887	0.0725805	0	0.0305185	0	0	0.0491582	0	0	0	0.0685392	0.0792065	0	0.0586278	0.100513	0.0490724	0.0951418	0	0.0418654	0.0890852	0.0487787	0.209828	0.0492727	0	0	0	0	0	0	0	0	0	0.699668	0	0.647963
ENSG00000243290.1	28.2096	8.72052	30.591	19.8074	0.15471	3.51083	65.1609	8.31557	15.1918	14.1176	7.31732	6.74682	7.2569	5.82058	9.75768	24.0404	27.9484	36.0355	8.8029	6.76967	5.65566	26.929	2.89461	21.0812	34.1979	2.54197	4.41703	8.23617	34.2052	5.17036	12.9625	9.22969	24.6409	6.14957	1.77221	20.3926	5.37048	3.33448	4.98353	1.9241	1.27597	0	5.65736	0	3.02985	0	0.659039	10.719	0.14947
ENSG00000134256.11	1.93258	0.854118	1.46852	0.828001	0.33243	0.978744	5.04354	0.746212	2.04019	0.63047	1.64756	0.72085	1.47238	1.35993	1.67746	1.00528	1.08559	2.45165	1.42242	0.959792	0.953217	1.97108	0.902863	2.21415	1.47143	0.98735	1.16857	1.71264	1.14326	0.525208	2.78528	0.854932	1.72904	1.00393	0.515923	1.63146	0.998867	0.933822	1.04301	0.700174	0.309549	0.212381	0.806051	1.09173	0.96755	0.771561	0.156619	1.03331	0.963513
ENSG00000168887.9	6.15334	5.44842	7.37745	6.62069	4.1859	7.00772	6.84734	7.83	8.42831	5.07158	5.83853	6.99923	9.34073	6.77123	7.24497	6.57581	6.67698	7.94328	8.91007	6.67561	6.84572	7.65517	6.38507	6.30789	7.38872	6.76087	7.75428	6.88375	6.76995	5.02752	6.90525	6.10685	8.95326	8.53819	6.21748	8.388	6.33965	8.22643	7.83919	6.07357	5.95527	9.34296	6.40617	7.05357	4.62585	5.65048	7.76933	6.35878	6.97949
ENSG00000238073.1	0	0	0	0	0	0	0	0	0	0	0	0	0	0	0	0	0	0	0	0	0	0	0	0	0	0	0	0	0	0	0	0	0	0	0	0	0	0	0	0	0	0	0	0	0	0	0	0	0
ENSG00000110074.9	3.5104	5.62852	2.70653	4.00108	1.79597	3.27078	5.81622	5.57186	4.39676	4.18963	5.5121	2.77724	5.89377	3.22086	3.43932	4.51134	2.77691	4.03827	4.38265	3.76302	3.8199	5.10025	4.12393	5.60042	3.62361	4.84558	4.46758	3.22698	2.54925	2.5756	5.77992	4.97644	3.58494	5.59794	5.31987	8.53687	4.35358	5.9255	3.02806	14.1462	9.98708	10.9737	7.21359	7.51493	3.94358	12.5733	9.00843	5.12153	5.21069
ENSG00000280351.2	0.669619	1.86041	0.848405	0.949222	0.536523	0.375763	0.85334	1.88454	1.19737	0.555792	0.68091	0.379553	1.04492	1.72273	0.876804	1.14797	1.56408	1.16992	0.980498	1.33752	0.632549	1.40678	0.226929	0.836354	1.10242	1.05105	1.49081	0.887992	0.889187	1.15765	1.10948	0.63149	1.13353	1.80306	0.993806	0.717186	1.202	1.77385	1.54726	0.212956	0.235371	0.290678	0.664799	0.0801492	0.311387	0.484725	0.791936	0.94448	0.148888
ENSG00000197353.3	0.0244204	0.0846818	0	0	0.207322	0	0	0.033165	0	0	0	0	0	0.0438201	0	0.0294476	0	0	0.0375684	0	0.0398893	0	0.0808118	0	0	0	0.0293026	0.0237867	0.054374	0.119459	0	0.16866	0	0	0.356233	0	0	0	0	0	0	0	0	0	0	0.0815128	0	0	0
ENSG00000244708.1	0	0	0	0	0.0498176	0	0	0.0478155	0	0	0	0	0	0	0	0.0424561	0	0	0	0	0	0	0	0	0	0	0	0	0	0	0	0	0.0489785	0	0.0570664	0	0	0	0	0	0	0	0	0	0	0	0	0	0
ENSG00000130203.8	48.3568	86.9534	83.7405	31.3439	25.3587	21.8026	44.9539	58.1019	53.0705	105.376	23.5617	27.6127	39.9821	70.7812	44.8654	54.8787	77.3714	80.0148	39.2433	27.3385	22.483	90.4966	31.9431	21.9862	57.9824	37.5764	74.3417	60.2252	29.4752	16.6142	75.0876	66.3321	101.329	42.5961	52.9139	79.4881	24.8334	53.6058	94.242	225.088	59.24	41.9564	134.6	169.168	161.91	214.182	39.2241	390.445	6.85578
ENSG00000236544.1	0	0	0	0	0	0	0	0	0	0	0	0	0	0	0	0	0	0	0	0	0	0	0	0	0	0	0	0	0	0	0	0	0	0	0	0	0	0	0	0	0	0	0	0	0	0	0.0350853	0	0.0557015
ENSG00000240347.3	0	0	0	0	0	0	0	0	0	0	0	0	0	0	0	0	0	0	0	0	0	0	0	0	0	0	0	0	0	0	0	0	0	0	0	0	0	0	0	0	0	0	0	0	0	0	0	0	0
ENSG00000253420.1	0	0	0	0	0	0	0	0	0	0	0	0	0	0	0	0	0	0	0	0	0.0365088	0	0	0	0	0	0	0	0	0	0	0	0	0	0	0	0	0	0	0	0	0	0	0	0	0	0	0	0
ENSG00000266259.1	0	0	0	0	0	0	0	0	0	0	0	0	0	0	0	0	0	0	0	0	0	0	0	0	0	0	0	0	0	0	0	0	0	0	0	0	0	0	0	0	0	0	0	0	0	0	0	0	0
ENSG00000186300.10	0.572973	0.270404	0.439065	0.517623	0.563672	0.253016	0.455731	0.494975	0.548682	0.416454	0.364186	0.36235	0.547258	0.544492	0.494287	0.464025	0.466801	0.5415	0.66501	0.676577	0.335048	0.57365	0.734871	0.289563	0.501889	0.330155	0.551239	0.449126	0.46426	0.6247	0.728846	0.682958	0.417402	0.331188	0.670418	0.484589	0.460723	0.482787	0.894054	0.193901	0.484672	1.15368	0.302116	0.724162	0.634156	0.24331	0.35032	0.433211	0.587453
ENSG00000145217.12	0.648753	0.644434	0.947547	0.539538	0.387262	2.02087	0.804143	0.821407	0.906936	0.513868	0.501224	0.777545	0.685844	0.576	1.07928	0.647848	0.788586	0.825783	0.483428	0.783215	1.78273	1.0186	0.195676	0.636878	0.554061	0.97378	0.835215	0.694451	0.703442	0.578513	0.624904	0.326713	0.813182	1.25527	0.668154	0.577187	0.354057	0.852618	0.912035	1.873	0.867492	3.58463	0.938899	0.704932	0.601918	0.766938	1.08232	0.742896	1.26447
ENSG00000134779.13	3.37428	5.10338	3.22679	2.85231	3.37648	3.35252	4.70908	4.83415	3.42751	4.70349	5.25201	2.49668	3.15931	3.12222	3.29913	3.46992	3.40926	4.43899	4.89335	3.53039	2.13161	4.42457	4.40244	4.82854	4.09394	3.93116	4.1312	3.40568	3.41741	3.02514	4.39452	4.9882	3.77202	3.82028	4.58839	5.43669	3.89346	4.9367	4.547	6.00066	4.69997	4.28488	4.42831	6.21638	5.81373	8.00641	4.46101	3.9593	2.65622
ENSG00000166819.10	0.194836	0.655754	0.61006	1.76584	0.329738	5.07926	0.460206	3.37759	0.355877	0.928597	0.195414	5.85295	0.598193	16.8637	0.835452	1.0872	1.05671	1.19709	0.317368	11.4943	0.917317	0.795997	1.70669	2.09721	0.400224	0.251366	1.4394	0.264203	3.53859	0.510808	0.19324	1.69744	0.281668	0.814225	19.3317	0.759129	4.06562	0.197309	2.88322	0.201683	0.0334368	0.0764697	0.102494	0.0379532	0.226849	0.0510072	0.335533	0.103629	0.28593
ENSG00000265461.1	0	0	0	0	0	0	0	0.20102	0	0	0	0	0	0	0	0	0	0	0	0	0	0	0	0	0.16855	0.194783	0	0.144176	0	0	0	0	0	0	0	0	0	0	0	0	0	0	0	0	0	0	0	0	0
ENSG00000251182.1	0	0	0	0	0.0809659	0	0	0	0	0	0	0	0	0	0	0	0	0	0	0	0	0	0	0	0	0	0	0	0	0	0	0.0658673	0	0	0	0	0	0	0	0	0	0	0	0	0	0	0	0	0
ENSG00000231420.1	0	0	0	0	0	0	0	0	0	0	0	0	0	0	0	0	0	0	0.0395667	0	0	0.0380061	0.0425552	0	0	0	0	0	0	0	0	0	0	0	0	0	0.042109	0	0	0	0	0	0	0	0	0	0	0	0
ENSG00000280586.1	0	0	0	0	0	0	0	0	0	0	0	0	0	0	0	0	0	0	0	0	0	0	0	0	0	0	0	0	0	0	0	0	0	0	0	0	0	0	0	0	0	0	0	0	0	0	0	0	0
ENSG00000207949.1	0	0	0	0	0	0	0	0	0	0	0	0	0	0	0	0	0	0	0	0	0	0	0	0	0	0	0	0	0	0	0	0	0	0	0	0	0	0	0	0	0	0	0	0	0	0	0	0	0
ENSG00000237469.2	0	0	0	0	0	0	0	0.0154027	0	0	0	0.0231987	0	0	0	0	0	0.0115011	0	0	0	0	0	0	0	0	0	0	0	0	0	0	0.0157773	0	0	0	0	0	0	0	0	0	0	0	0	0	0	0	0.0232561
ENSG00000279045.1	0	0	0	0	0	0	0	0	0	0	0	0	0	0	0	0	0	0	0	0	0	0	0	0	0	0	0	0	0	0	0	0	0	0	0	0	0	0	0	0	0	0	0	0	0	0	0	0	0
ENSG00000255974.5	0.0125265	0.0651567	0.0121972	0.052637	0.124071	0.0397799	0.0184022	0.0595423	0.0890005	0.00814119	0.00800934	0.102491	0	0.0899106	0.0166024	0.0226579	0.0309364	0.114326	0.0192708	0.0480725	0.061384	0.0462769	0.0207264	0.00737834	0.0142642	0.0494528	0.0751542	0.0244029	0.0209185	0.0408513	0.00990034	0.0288383	0.0435646	0.00927009	0.0812136	0.043669	0.0307635	0.0462116	0.0111222	0	0.0182728	0.0752216	0.0240051	0	0.0185955	0	0.0647169	0.0178838	0.0385292
ENSG00000270001.1	0.236346	0.51223	0.172599	0.0827612	0.459824	0.437822	0.260405	0.521588	0.606388	0.230407	0.226676	0.211505	0.342663	0.477112	0.430715	0.570001	0.218886	0.449386	0.454494	0.725611	0.241286	0.305597	0.586585	0.382832	0.201849	0.427651	0.212697	0.316542	0.328902	0.481729	0.326893	0.544109	0.328784	0.480988	0.670385	0.308973	0.435326	0.653927	0.472161	0.519885	0.258573	0.946168	0.509533	0.2935	0.175427	0.197225	0.610527	0.674849	0.666375
ENSG00000096384.18	235.27	273.203	256.082	208.047	218.135	154.73	201.621	207.723	180.986	304.711	230.507	155.808	188.789	283.482	203.836	186.565	249.328	222.554	213.242	242.593	160.572	233.675	197.26	243.318	334.605	225.555	232.442	251.549	213.997	304.313	185.488	261.375	209.26	222.239	259.004	221.119	254.573	304.859	299.513	283.188	765.889	1119.84	748.351	570.872	522.27	593.762	686.62	398.295	673.994
ENSG00000277212.1	0	0	0	0	0	0	0	0	0	0	0	0	0	0	0	0	0	0	0	0	0	0	0	0	0	0	0	0	0	0	0	0	0	0	0	0	0	0	0	0	0	0	0	0	0	0	0	0	0
ENSG00000236189.2	0.056115	0	0.0273199	0	0	0	0.0824364	0.0381044	0	0.07294	0.0717587	0	0	0	0.0743734	0.0338334	0.0346464	0.11381	0.0431637	0.08614	0	0.0829225	0.0464238	0	0.0319496	0	0.0336668	0.109318	0	0	0	0	0.0780624	0	0	0	0	0.0414027	0	0.24687	0	0	0	0	0	0	0	0	0
ENSG00000169594.11	0.00907174	0.0786444	0	0	0.0299508	0.0192058	0.013327	0.0246404	0.0143232	0.00393058	0.00773385	0.00309267	0	0.0325568	0.0120235	0.0145857	0.0149361	0.00306648	0.004652	0.0185676	0	0.00893703	0.0250168	0.0106868	0.00688678	0	0	0.00883633	0.0269319	0.0197231	0.0095598	0.0139232	0	0.0358049	0.0245063	0.0158126	0.0297054	0.0267732	0.0268491	0.0266066	0.00882214	0	0.0115897	0	0	0	0	0.0733918	0
ENSG00000229623.1	0	0	0	0	0	0	0	0	0	0	0	0	0	0	0	0	0	0.0231652	0	0	0	0	0	0	0	0	0	0	0	0	0	0	0	0	0	0	0	0.067418	0	0.401989	0	0	0	0	0	0.0762498	0	0	0.0234209
ENSG00000271585.1	0.0408612	0	0	0.114467	0	0	0.0600276	0	0	0	0	0	0	0	0	0	0	0	0	0	0	0	0	0	0	0	0	0	0	0	0	0	0	0	0	0	0	0	0	0	0	0	0	0	0	0.13639	0	0	0
ENSG00000158457.5	5.73899	5.42336	6.68725	4.15223	3.73179	3.37253	8.43868	4.9644	6.29619	5.29997	6.03706	5.58356	6.76049	6.30378	4.35546	3.91818	8.51968	5.11904	6.05362	4.33198	4.38559	9.23673	6.62431	4.8717	4.33671	2.31842	4.79765	5.5952	4.22225	3.10498	9.61358	5.36744	4.97507	6.68288	8.61798	3.79725	5.88123	10.0176	5.85432	5.56938	10.049	5.15249	3.58845	2.14852	12.56	5.194	1.04238	3.18549	6.5384
ENSG00000263502.1	0	0	0	0	0	0	0	0	0	0	0	0	0	0	0	0	0	0	0	0	0	0	0	0	0	0	0	0	0	0	0	0	0	0	0	0	0	0	0	0	0	0	0	0	0	0	0	0	0
ENSG00000230162.1	0.0255833	0.0221786	0.0124554	0.143336	0.0180995	0	0.0187917	0.0173721	0.040393	0	0	0	0	0	0	0.0154249	0	0.0129717	0	0.019636	0	0.0189025	0.063495	0.045207	0.0291322	0.0168331	0	0	0.0142408	0	0.0202197	0.0294486	0	0.0567977	0.0621993	0.0222966	0.0418862	0.0188758	0.0227152	0	0	0	0	0	0.113934	0.0426972	0.0495649	0.0365246	0.0524596
ENSG00000259955.1	0	0	0	0	0	0	0	0	0	0	0	0	0	0	0	0	0	0	0	0	0	0	0	0	0	0	0	0	0	0	0	0	0	0	0	0	0	0	0	0	0	0	0	0	0	0	0	0	0
ENSG00000250752.2	0.122722	0	0.0477982	0	0.034729	0.0519629	0.0360572	0.1	0.0387526	0.0319035	0.0627737	0	0	0	0	0.0591942	0.0303082	0	0	0	0	0.0725396	0.081222	0	0.111797	0.0322991	0.0589026	0.0956297	0.027325	0	0.0775945	0	0.0341441	0	0.0397823	0.0427823	0	0	0	0	0.0716071	0.196518	0	0	0.0728718	0.163853	0.0317014	0	0.0251646
ENSG00000278854.1	0	0	0	0	0	0	0	0	0	0	0	0	0	0	0	0	0	0	0	0	0	0	0	0	0	0	0	0	0	0	0	0	0	0	0	0	0	0	0	0	0	0	0	0	0	0	0	0	0
ENSG00000234085.1	0	0	0	0	0	0	0	0	0	0	0	0	0	0	0	0	0	0	0	0	0	0	0	0	0	0	0	0	0	0	0	0	0	0	0	0	0	0	0	0	0	0	0	0	0	0	0	0	0
ENSG00000186350.9	17.9048	11.7077	18.2622	11.2769	8.13099	16.1346	16.2218	13.2129	14.5223	9.79888	14.3882	15.5777	12.2366	12.6848	18.2708	19.2356	16.1663	19.1838	10.1302	13.4666	16.9567	14.9755	5.92149	15.6787	12.9895	11.9803	17.454	16.2133	17.0346	10.6694	13.5998	10.3729	16.7102	15.7974	9.89894	7.83033	12.4655	12.1931	11.2883	11.1179	3.42033	6.44936	7.65251	10.2877	4.87463	7.69665	12.8086	10.3356	7.88586
ENSG00000166004.13	0.600395	0.712531	0.51172	0.873059	0.750093	0.630697	0.655341	1.04154	1.14333	0.64935	0.740422	0.4703	0.55226	0.589391	0.453557	0.392393	0.679134	0.904748	0.690974	0.900537	0.663788	0.835294	0.674913	0.829665	0.718474	0.896639	0.709427	0.593743	0.573168	0.93665	0.705142	0.59087	0.482429	0.949679	1.12666	0.633773	0.597801	1.09337	0.987496	0.282282	0.766614	2.74607	1.37599	1.0017	0.426363	0.734311	1.31415	1.10799	1.76995
ENSG00000239674.2	0	0	0	0	0	0.112081	0	0	0	0	0	0	0	0	0	0	0	0	0	0	0	0	0.0875953	0	0	0	0	0	0	0	0	0	0	0	0	0	0	0	0	0	0	0	0	0	0	0	0	0	0
ENSG00000118058.19	2.7372	2.8837	2.91929	2.81995	5.17584	1.94936	2.84215	4.15332	2.95867	1.75577	2.32536	1.93745	1.66631	2.63243	2.83205	2.2294	2.73075	3.24192	1.65632	4.27275	2.97675	3.59584	1.68088	2.6596	3.18911	3.3369	3.36131	2.542	2.34724	4.82191	2.96207	3.19334	1.82854	3.41483	5.03073	0.837016	2.80958	4.79743	2.71184	1.77839	1.91163	6.45998	3.99355	2.95291	1.65711	2.68539	3.16084	3.55138	3.49239
ENSG00000254139.1	0.0117885	0.122635	0.0459142	0	0.0417003	0.0124787	0.017318	0.00800487	0.0186126	0.0612921	0.0150749	0.0421978	0.0683655	0.0951898	0.0312483	0.0213229	0.0218352	0	0.0453386	0.018096	0.0288837	0.00871006	0.0487629	0.00694361	0.0738307	0.0542956	0.0212179	0.040189	0.026248	0.115333	0.00931702	0.108557	0.0163991	0.0174478	0.0859822	0.041096	0.0675523	0.0173955	0.177937	0	0	0	0	0	0.0174999	0	0	0	0
ENSG00000137970.7	5.06826	7.57545	5.351	7.28941	6.15471	4.41946	5.10636	11.1027	6.89843	9.69252	4.34563	3.07833	10.6234	7.70072	9.36827	6.15846	6.04266	8.76292	11.0533	4.50113	4.1235	8.03471	10.6029	5.35294	5.19641	9.1483	5.40579	5.10697	3.52383	6.83939	8.90156	7.64457	7.72588	7.01281	6.73551	9.95126	7.75752	7.0491	12.2071	0	9.00783	8.93999	7.88909	2.12208	3.45921	3.50014	7.49924	5.15657	26.4794
ENSG00000151876.11	2.3342	2.34482	2.12756	2.25155	1.83185	2.37917	2.40389	2.43145	2.538	2.8589	1.69864	1.41268	3.47957	1.76176	2.00293	2.04285	2.18702	2.69405	3.87969	2.31981	1.75309	2.3185	5.55036	2.52865	2.54291	2.32435	2.40816	2.26425	2.11642	1.66371	3.18757	2.89184	1.78091	1.93753	2.76145	5.11727	1.71778	3.12485	3.34166	1.27039	4.46506	1.73404	1.9737	4.39879	5.3584	4.40169	1.81512	2.5423	3.79456
ENSG00000267284.1	0	0	0	0	0	0	0	0	0	0	0	0	0	0	0	0	0	0	0	0	0	0	0	0	0.0268366	0	0	0	0	0	0	0	0	0	0	0	0	0	0	0	0.0343784	0	0	0	0	0	0.121758	0	0
ENSG00000249574.1	0.209542	0.0351591	0.111889	0.132549	0.0860782	0.236121	0.20853	0.220317	0.27748	0.0615028	0.129657	0.124436	0.130667	0.0242583	0.313557	0.187471	0.0751209	0.171364	0.166379	0.0933852	0.19874	0.229737	0.0559206	0.151294	0.123153	0.222376	0.154105	0.138264	0.165554	0.077153	0.0534231	0.124491	0.122241	0.140062	0.175294	0.0235641	0.0442674	0.299234	0.120033	0	0.0197203	0.297662	0.0129533	0.33576	0.0802744	0	0.0174609	0.0289508	0.318791
ENSG00000277331.1	0	0	0	0	0	0	0	0	0	0	0	0	0	0	0	0	0	0	0	0	0	0	0	0	0	0	0	0	0	0	0	0	0	0	0	0	0	0	0	0	0	0	0	0	0	0	0	0	0
ENSG00000135517.6	0.0389939	0.0450726	0.0379687	0.0485493	0.0183915	0.0183453	0.0381896	0.0588411	0.027363	0.0675806	0.210539	0.0620364	0.0502531	0.0233236	0.028712	0.0365721	0.0588512	0.0395427	0.0133307	0.0199527	0.0424628	0.0832321	0.0573503	0.0663521	0.0690714	0.0285077	0	0.0590831	0.0530585	0.0494535	0.0205459	0.0598471	0.0421905	0.0833644	0.05618	0.0981769	0.0638426	0.0191803	0.0615508	0.152487	0.0252806	0.052035	0.0581198	0	0.0128636	0.216929	0.0279802	0.0185568	0.0755164
ENSG00000272622.1	0.0496771	0.0861318	0.0725567	0	0.175727	0.157757	0.0729788	0.202397	0.117651	0.0968578	0.0635261	0.0254033	0.0960316	0.133711	0.0329204	0.0898556	0.122686	0	0.267482	0.228772	0	0.0367046	0.328782	0.117043	0.0282841	0.228804	0.119217	0.072582	0.055305	0.283511	0.0785246	0.400279	0.0691066	0.110289	0.322073	0.129885	0.203334	0.0733055	0	0	0.217396	0.397747	0.237996	0.246761	0.368726	0.165817	3.84977	0.319152	0.305595
ENSG00000237329.2	0.0572218	0.099213	0	0.0801494	0	0	0	0.038856	0	0	0	0	0	0	0	0	0	0.0290136	0	0	0	0	0	0	0	0	0.0343308	0	0	0	0.0452252	0	0.0398011	0	0	0	0	0	0	0	0	0	0	0	0	0	0.0369537	0	0.0293339
ENSG00000273444.1	0	0	0	0	0	0	0.255207	0	0.54857	0	0	0	0	0.155863	0	0	0.107258	0.0880832	0	0.133336	0.141882	0	0	0	0.0989098	0.114304	0	0.0846065	0.096701	0	0	0	0.120833	0	0	0	0	0	0.154246	0	0	0.695462	0	0	0	0	0	0.124009	0
ENSG00000239819.2	10.3767	13.2346	12.0877	14.2301	0.499669	1.40898	19.7535	4.13183	12.395	22.0681	7.0169	2.38925	10.0822	8.28643	10.7289	15.0679	23.3797	12.093	9.36087	6.83861	4.30401	14.9727	6.51716	4.99207	12.2802	0.929416	7.59463	9.86934	6.381	2.30328	26.3643	9.318	9.10706	6.35241	15.366	14.5361	2.8019	8.33761	5.59559	8.36537	4.75503	0.217495	0.416448	3.23839	6.61332	0.272015	0.350853	2.7535	0.0278507
ENSG00000215333.3	0.0678366	0.0588086	0.0880709	0.0316724	0.0159976	0.0718085	0.0498281	0.0614185	0.0535529	0.176352	0.057832	0.0346895	0.021856	0	0.0299697	0.0681679	0.0698058	0.0802566	0.0173933	0	0.0554035	0.116951	0.018707	0.0799138	0.0643723	0	0.0542657	0.0881016	0.0251739	0	0.0714861	0.0260286	0.0943685	0.0167339	0	0	0.0185109	0.0333674	0.0200772	0	0.06597	0.0452619	0.0433326	0	0	0.0377386	0.0730146	0.0322828	0.057959
ENSG00000199913.1	0	0	0	0	0	0	0	0	0	0	0	0	0	0	0	0	0	0	0	0	0	0	0	0	0	0	0	0	0	0	0	0	0	0	0	0	0	0	0	0	0	0	0	0	0	0	0	0	0
ENSG00000228643.1	0.0471987	0.0272782	0.0459578	0.0440735	0.0222612	0.899319	0	0.0854663	0.0745211	0.0204501	0	0	0.060827	0.0846935	0.229372	0.0189717	0.0582825	0.095726	0.145221	0.0724529	0.0770962	0.0929955	0.0260316	0.0741355	0.197069	0.103518	0.132148	0.0306492	0.070061	0.0513078	0.0497379	0.0362198	0	0.0931433	0	0.109693	0	0.0928642	0	0	0	0	0.0602991	0	0.0467107	0	0	0.269537	0.0806523
ENSG00000188393.7	0	0	0	0	0	0	0	0	0	0	0	0	0	0	0	0	0	0	0	0	0	0	0	0	0	0	0	0	0	0	0	0	0	0	0	0	0	0	0	0	0	0	0	0	0	0	0.061428	0	0.0121904
ENSG00000125823.11	0.12167	0	0	0	0	0.0286208	0.01986	0.0367195	0.0426893	0	0	0	0	0	0	0	0	0	0.0207974	0	0	0.0399543	0	0.0637026	0	0.0355802	0	0	0.0301008	0.0220437	0.0213692	0	0.0940314	0.0200089	0	0.0471283	0.0442674	0	0	0	0.0394406	0.162361	0	0.268608	0.0401372	0	1.97308	0	0.415814
ENSG00000253736.1	0.0824189	0.0714502	0.0802521	0.346327	0.291546	0.130867	0.181618	0.111932	0.715713	0.107131	0.105396	0.421465	0.637301	0.147893	0.327708	0.34785	0.101774	0.459684	0.126793	0	0.538506	0	0.13637	0.339823	0.187704	0.162688	0.445033	0.12042	0.137634	0.134392	0.260559	0.189743	0.343963	0.426951	0.200381	0.287322	0.20241	0.304051	0.146358	0	0.36068	0	0	0	0	0	0	0.117667	0.0422508
ENSG00000160953.13	3.32551	4.16636	3.83693	2.85919	4.05898	2.72348	3.51506	3.21174	5.30376	2.99023	2.26768	2.93386	3.13079	3.67077	3.13633	3.6905	4.04678	3.24313	3.20565	4.5991	3.00902	4.13735	2.10307	3.94689	3.58005	4.17964	3.78477	3.15506	3.59466	4.1857	3.52988	3.37116	3.09837	5.22759	3.42725	2.54477	3.79761	4.45348	4.45699	4.7543	4.3704	12.7444	4.0521	4.90253	4.17369	4.19374	8.06654	5.43555	4.12418
ENSG00000153684.13	0	0	0	0	0	0	0	0	0	0	0	0	0	0	0	0	0	0	0	0	0	0	0	0	0	0	0	0	0	0	0	0	0	0	0	0	0	0	0	0	0	0	0	0	0	0	0	0	0
ENSG00000277562.1	0	0	0	0	0.0303622	0	0	0	0	0	0	0	0	0.0385046	0.0284401	0	0	0	0	0.0658792	0	0	0	0	0	0	0	0	0.0238891	0	0	0	0	0.0635193	0.0347801	0	0	0	0	0	0.0626032	0	0	0	0	0	0.0277153	0	0
ENSG00000260236.1	0.197357	0.263218	0.236515	0.297698	0.257769	0.168737	0.379138	0.278336	0.359542	0.325596	0.320323	0.248424	0.381513	0.217931	0.140846	0.201372	0.403047	0.277109	0.198517	0.349563	0.347168	0.415025	0.351665	0.277203	0.138298	0.279689	0.355219	0.162661	0.219715	0.22279	0.299963	0.262125	0.211189	0.38198	0.590552	0.105848	0.285839	0.492846	0.485256	0.0667879	0.33218	0.577368	0.538211	1.43279	0.315511	0.405389	1.31374	0.151718	0.653727
ENSG00000107581.11	36.0508	50.9668	31.8808	36.1436	34.3815	23.8294	34.1899	41.6388	30.7628	30.6709	35.7278	22.0998	20.5107	32.9497	32.0453	33.9664	40.1277	39.7608	27.0044	45.3089	28.7594	40.3292	23.3961	35.8971	40.2353	33.4356	42.2238	36.2992	32.5983	44.1115	35.3899	36.0142	25.5671	35.5044	45.6519	21.4139	30.4084	46.3222	30.6525	23.3299	23.946	43.7026	73.8693	41.6841	21.1909	31.795	26.3501	45.8139	23.4823
ENSG00000254316.1	0.0245444	0	0	0	0	0	0	0	0	0.0638071	0	0	0	0	0	0	0	0.0497797	0	0	0.0400918	0.0362698	0	0	0	0	0	0	0.027325	0	0	0	0.0341441	0	0	0	0	0	0	0	0.0716071	0	0	0	0	0	0	0	0
ENSG00000233309.1	0	0	0.0194551	0	0.0282712	0	0.0293523	0.027135	0.0315466	0	0	0.0408693	0.0386243	0.0358528	0	0	0.0246724	0.0202616	0	0	0.0326367	0.0590509	0.0330594	0.0235375	0.045504	0	0	0	0.0222439	0.0325798	0.0315829	0	0	0	0	0	0	0.0589675	0.0709614	0	0.0582917	0.319951	0	0	0	0	0.309678	0	0.0409705
ENSG00000234257.1	0	0	0	0	0	0	0	0	0	0	0	0	0	0	0	0	0	0	0	0	0	0	0	0	0	0	0	0	0	0	0	0	0	0	0	0	0	0	0	0	0	0	0	0	0	0	0	0	0
ENSG00000189007.14	0.72377	1.06561	0.673245	1.11571	0.457697	0.267509	0.641522	1.31242	1.32788	0.680619	0.501551	0.388723	0.871526	0.961355	0.66452	0.514396	0.868771	0.967675	0.681132	1.51137	0.878421	1.18306	0.702472	0.733543	0.789638	1.1972	0.914558	0.752249	0.740494	0.824143	0.859645	0.5399	0.683419	1.11312	0.927347	0.85632	0.678556	1.03222	1.10216	0.853842	4.16415	4.05486	2.71974	2.1089	2.06483	1.99748	5.60891	1.54707	6.09401
ENSG00000263835.4	0	0	0	0	0	0	0.284131	0	0	0	0	0	0	0	0	0	0	0	0	0	0	0	0	0	0	0.254517	0	0	0	0	0	0	0	0	0.313485	0	0	0	0	0	0	0	0	0	0	0	0	0	0
ENSG00000054277.11	7.77122	3.14198	11.5761	10.2475	1.27013	2.03425	6.83499	5.88939	4.84406	4.218	6.1383	9.10305	5.50723	6.26151	9.08214	7.02826	9.34118	8.84218	3.48803	2.57476	10.4772	6.15911	2.48937	4.00149	8.21098	4.05401	8.49047	8.63685	12.8132	3.66957	4.51656	4.29804	8.91118	4.50349	1.79648	6.91977	5.12663	4.98128	3.27039	1.1495	2.0041	3.18868	1.38909	1.63284	2.01447	0.956556	0.93079	1.04089	4.72266
ENSG00000175886.10	0.941695	0.627977	0.987471	0.862431	0.538105	0.670944	0.904536	1.62322	1.31527	1.62421	0.810533	0.537117	0.560125	0.38995	0.816065	1.24474	0.89449	1.72625	0.557194	0.472587	0.236647	1.55213	0.98881	0.746677	1.03108	0.476623	1.26034	1.07601	0.54435	0.324821	1.37403	0.291839	1.43597	0.402051	0.528345	0.946979	0.770894	0.614631	0.578854	0	0.158501	1.44996	1.24934	0.359821	0.107534	0.362686	1.09934	0.23269	1.42967
ENSG00000230935.1	0.151101	0	0.0735644	0	0	0	0.221977	0.102604	0	0.196406	0	0	0	0	0.100133	0	0	0.076614	0	0	0	0.111643	0	0	0.0860309	0.0994207	0	0	0	0	0	0	0	0.111821	0	0.131689	0.123695	0	0	0.664748	0	0	0.144781	0	0	0.504361	0	0.107862	0.0774598
ENSG00000112238.11	0.00442788	0	0	0.0124041	0.00626522	0	0.00650482	0.0120269	0.00699109	0.0172665	0.0113246	0	0.0171192	0.0079454	0	0.00533941	0.0164031	0	0.0136237	0.0203912	0.043396	0.00654318	0.0146527	0	0.0100842	0	0.0212524	0	0.00985901	0.0216602	0.00699914	0	0.0184791	0.00655358	0	0.00771805	0	0.00653395	0	0.0779192	0.335871	0.37225	0	0	0	0	0.142976	0	0.0317784
ENSG00000134817.10	3.96986	6.86962	6.9186	4.23968	3.58005	2.58382	3.89368	4.78534	5.55721	5.13998	1.52347	5.42938	7.61419	7.08176	5.94047	3.97756	3.95333	5.26927	4.56103	8.08362	2.51648	7.44335	3.26821	6.03894	3.41583	1.93543	4.03712	5.00082	5.4219	6.46057	4.79071	4.28824	5.73308	5.96759	9.3907	2.85446	6.12479	6.35055	4.18291	3.24372	7.93637	5.37522	5.979	3.58536	5.76073	5.07761	3.23286	9.78408	1.53179
ENSG00000258571.1	0	0.1429	0	0	0.116619	0.0872446	0.0605392	0.0559659	0.0650648	0	0.0526978	0	0	0	0.054618	0	0	0	0.0633967	0	0.0673132	0	0	0.0485461	0	0	0.0988961	0	0	0	0.0651397	0	0	0	0.0667936	0	0	0	0	0	0	0	0.0789712	0	0	0	0.106452	0.0588336	0
ENSG00000251309.1	0	0	0	0.0673893	0	0	0.0353396	0	0	0	0	0	0	0	0	0	0	0.0243945	0	0	0	0	0	0	0	0	0	0	0	0	0.0380252	0	0	0	0	0	0	0	0	0	0	0	0	0	0	0	0	0	0.0246638
ENSG00000221222.1	0	0	0	0	0	0	0	0	0	0	0	0	0	0	0	0	0	0	0	0.150454	0	0	0	0	0.111608	0	0	0	0	0	0	0	0	0	0	0	0	0	0	0	0	0	0	0	0	0	0	0	0
ENSG00000102271.12	0.127156	0.181561	0.135951	0.125721	0.493895	0.179468	0.194125	0.138828	0.137779	0.265746	0.070143	0.130047	0.159051	0.16106	0.165225	0.195423	0.12315	0.131474	0.12274	0.40952	0.10996	0.165795	0.19389	0.0881139	0.136277	0.0984295	0.149585	0.138427	0.224832	0.447202	0.0591161	0.55103	0.0832415	0.214031	0.254592	0.408513	0.371468	0.143486	0.163816	0	0.0363697	0.119775	0.0573349	0	0.0962313	0.0499333	0.0257622	0.167299	0.0255625
ENSG00000269604.1	0	0	0	0	0	0	0	0	0	0	0	0	0	0	0	0	0	0	0	0	0	0	0	0	0	0	0	0	0	0	0	0	0	0	0	0	0	0	0	0	0	0	0	0	0	0	0	0	0
ENSG00000234435.2	0	0	0	0	0	0	0	0	0	0	0	0	0	0	0	0	0	0	0	0	0	0	0	0	0	0	0	0	0	0	0	0	0	0	0	0	0	0	0	0	0	0	0	0	0	0	0	0	0.0219679
ENSG00000172640.3	0.0111155	0.0770896	0	0.0311385	0.0629115	0.0117663	0	0.0603831	0.0351001	0.0144483	0.0142143	0	0	0.0398914	0	0.0134037	0	0	0.0171001	0.017063	0.0544695	0.0821282	0.0183917	0.0523777	0.0126574	0.0438822	0.0266754	0.010827	0.0123748	0	0	0	0.0309259	0.0164518	0.0720654	0.019375	0	0.0984147	0.0789548	0	0.032429	0	0	0	0	0	0.114854	0	0
ENSG00000251877.1	0	0	0	0	0	0	0	0	0	0	0	0	0	0	0	0	0	0	0	0	0	0	0	0	0	0	0	0	0	0	0	0	0	0	0	0	0	0	0	0	0	0	0	0	0	0	0	0	0
ENSG00000226508.1	0.0143763	0.0249262	0.0139984	0.0402733	0	0	0.0211197	0.0585728	0.0680956	0.0373736	0.0367683	0	0.138956	0.0515939	0.0381081	0.0346717	0	0.0874721	0.0442332	0.0882742	0.0234829	0.0212443	0.0713611	0.0169358	0.0163706	0.0189185	0.120753	0.0140033	0	0.0234419	0	0	0.0199991	0.021278	0.0466033	0.0250588	0.0235376	0.212143	0.178705	0	0	0	0	0	0	0	0	0	0
ENSG00000270204.1	0.171327	0.495088	0.0278039	0.0799916	0	0.0302265	0.251691	0.116339	0.135253	0.148464	0.109545	0.204427	0.275996	0.256192	0.151382	0.0688657	0.0705203	0.173739	0	0.131499	0.0932844	0.0843916	0.0944926	0.168191	0.162578	0.0375763	0.0685265	0.111254	0.0317895	0.0931217	0.315953	0.0657376	0.119168	0.0422629	0.0462822	0	0	0.0842725	0.101413	0	0	0	0.0547202	0	0	0	0	0	0.0292762
ENSG00000221878.9	0	0	0	0	0	0	0	0	0	0.00316306	0	0	0	0	0	0	0	0	0	0	0	0	0	0	0	0	0	0	0	0	0	0	0	0	0.0039442	0	0	0	0	0	0	0	0	0	0	0	0	0	0
ENSG00000175746.6	0	0.00817105	0	0.013202	0	0	0	0.0192008	0	0.0122515	0.00602652	0	0	0	0	0	0.00581942	0.00477904	0	0.0072343	0	0	0	0.00555173	0.00536645	0.00620168	0	0	0.00524661	0.0076845	0.00744938	0	0	0	0.00763851	0	0.00771587	0	0	0	0	0	0	0	0	0.0471916	0.0121738	0	0
ENSG00000243672.1	0.0185733	0	0.03617	0.104061	0	0.0393215	0.0545706	0.0504481	0.0586499	0.0241421	0.0237511	0	0	0	0.0492331	0	0	0.0565041	0.0571463	0	0.0303383	0.109785	0	0.0437599	0	0.0244414	0	0	0.0413548	0.0302854	0.0293587	0.0427589	0	0.0549796	0	0	0.0608181	0.0548149	0.0989462	0	0	0	0.0711853	0	0	0.0619957	0	0.0265166	0.0190426
ENSG00000213253.5	0.0872087	0.0504018	0.141527	0.162869	0.20566	0.276945	0.213525	0.157916	0.137692	0.302284	0.0743472	0.297306	0.224779	0.0521626	0.231169	0.245377	0.107688	0.23583	0.178883	0.223118	0	0.343655	0.240492	0.102735	0.132408	0	0.139525	0.198206	0	0.0948012	0.137851	0.0669232	0.0808783	0.0430251	0.329819	0.05067	0	0.214481	0.206485	0.255775	0.0848092	0	0.278536	0	0.0863071	0.582188	0.450554	0.166008	0.298042
ENSG00000182162.8	2.16659	2.74123	6.46192	2.30564	0.570774	0.798917	4.14822	1.46237	2.88147	3.34053	2.1549	1.9031	1.80485	2.83699	2.15581	2.23994	4.51118	2.54347	1.85171	2.78652	2.12552	5.77349	1.67938	1.64789	2.62272	1.80656	2.84565	3.01028	1.89776	0.965425	7.22483	1.81241	1.90975	2.57114	2.28312	1.54802	3.1318	11.8235	1.57708	0.944572	1.26229	0.455817	0.997457	0.646371	0.965849	0.814397	3.1471	1.43512	0.123408
ENSG00000278631.1	0.0333209	0.0192576	0.0324449	0.0311147	0.0157158	0.0117573	0.0652674	0	0	0.115498	0.0142034	0.0227191	0.0214711	0.0597913	0.0294419	0.026787	0.096007	0.0450533	0.017087	0.0170499	0	0.0328261	0.0183776	0.0261688	0.0252955	0.0146162	0.05331	0.0757313	0.0370959	0.018111	0.280909	0.0767106	0.0309022	0.0328783	0	0.0193601	0.0181849	0.0327798	0.0197236	0	0	0	0	0	0	0	0	0	0
ENSG00000178828.6	23.2556	8.22924	18.3278	63.4568	2.03607	9.22531	29.7314	36.5789	22.8845	22.9729	19.4845	17.7315	47.2663	23.5095	52.1243	34.9838	28.1436	24.9362	45.3632	23.336	10.2359	29.701	25.0956	26.0698	40.0923	31.7332	25.4402	29.8298	40.4243	11.2966	36.0997	17.9797	51.9492	57.3323	17.7934	23.3627	13.6227	27.313	45.5831	22.7695	7.38057	1.48662	2.51293	1.95987	18.5706	8.40547	16.4723	6.8921	3.06964
ENSG00000279495.1	0.510397	0.321798	0.276727	0.503682	0.27082	0.202606	0.485669	0.708916	0.586077	0.542807	0.511765	0.391502	0.414844	0.541189	0.499664	0.608474	0.558636	0.582279	0.419366	0.712265	0.483169	0.514245	0.355074	0.389456	0.356645	0.763245	0.403651	0.384163	0.477821	0.482326	0.59592	0.333813	0.467969	0.712504	0.648654	0.545923	0.256392	0.504961	0.463477	3.26606	2.47049	1.81109	1.4338	2.93863	0.92988	2.01341	2.02263	1.78858	0.921713
ENSG00000207974.1	0	0	0	0	0	0	0	0	0	0	0	0	0	0	0	0	0	0	0	0	0	0	0	0	0	0	0	0	0	0	0	0	0	0	0	0	0	0	0	0	0	0	0	0	0	0	0	0	0
ENSG00000281357.1	0.235615	0.266425	0.199497	0.286976	0.11596	0.168081	0.248313	0.208686	0.331573	0.219709	0.2096	0.157156	0.287145	0.119484	0.149351	0.271767	0.221372	0.270097	0.157596	0.306645	0.125499	0.249778	0.288149	0.235325	0.215806	0.289836	0.233551	0.204555	0.268011	0.175392	0.299569	0.271214	0.18526	0.424539	0.282269	0.482116	0.100633	0.430825	0.154627	0	0	0.061516	0.265022	0.508857	0.0760368	0.239358	0.873267	0.124315	0.41487
ENSG00000252471.1	0	0	0	0	0	0	0	0	0	0	0	0	0	0	0	0	0	0	0	0	0	0	0	0	0	0	0	0	0	0	0	0	0	0	0	0	0	0	0	0	0	0	0	0	0	0	0	0	0
ENSG00000237713.1	0	0	0	0	0	0	0	0	0	0	0	0	0	0	0	0	0	0	0	0	0	0	0	0	0	0	0	0	0	0	0	0	0	0	0	0	0	0	0	0	0	0	0	0	0.0511487	0.0575043	0.0222512	0	0.0353261
ENSG00000267081.1	0	0	0	0	0	0	0	0	0	0	0	0	0	0	0	0	0	0	0	0	0	0	0	0	0	0	0	0	0	0	0	0	0	0	0	0	0	0	0	0	0	0	0	0	0	0	0	0	0
ENSG00000251572.2	0	0	0	0	0	0	0	0	0	0	0	0	0	0	0	0	0	0	0	0	0	0	0	0	0	0	0	0	0	0	0	0	0	0	0	0	0	0	0	0	0	0	0	0	0	0	0	0	0
ENSG00000224192.2	0	0	0	0	0	0	0	0	0	0	0	0	0	0	0	0	0	0	0	0	0	0	0	0	0	0	0	0	0	0	0	0	0	0	0	0	0	0	0	0	0	0	0	0	0	0	0	0	0
ENSG00000265321.1	3.32059	0.909054	1.36138	2.44794	0.494575	1.11	3.33768	4.27229	2.2075	2.27169	2.45838	3.39609	1.35139	2.50883	1.3898	0.842983	2.58971	1.41782	1.07545	1.07312	4.56756	2.84084	2.02419	3.5	3.18418	2.06987	0	1.87256	2.52937	1.99482	3.86757	1.60938	2.91747	2.58669	3.39923	1.82778	1.14455	2.06315	1.55175	0	0.509877	3.49826	1.00474	3.47249	1.03776	1.75007	2.48302	3.49316	3.94205
ENSG00000230830.1	0	0	0	0	0	0	0	0	0	0	0	0	0	0	0	0	0	0	0	0	0	0	0	0	0	0	0	0	0	0	0	0	0	0	0	0	0	0	0	0	0	0	0	0	0	0	0	0	0
ENSG00000134001.11	9.89038	14.1663	8.15319	10.3405	9.35623	7.2251	8.89951	10.3084	10.0228	14.8244	10.9046	6.83365	8.99146	11.1099	7.66504	7.81579	9.05593	9.0977	11.6021	10.5563	8.01688	8.61439	16.6576	9.68262	9.94993	9.06303	9.6654	9.78624	9.84204	11.5272	9.64073	11.4349	7.8524	8.13418	12.2029	18.3268	11.2002	9.87117	9.18955	6.32399	26.1962	17.038	22.5344	18.5395	16.1874	20.3065	8.40795	13.6145	12.3668
ENSG00000234168.2	0	0	0	0	0	0	0	0	0	0	0	0	0	0	0	0	0	0	0	0	0	0	0	0	0	0	0	0	0	0	0	0	0	0	0	0	0	0	0	0	0	0	0	0	0	0	0	0	0
ENSG00000206073.9	0	0	0	0	0	0	0	0	0	0	0	0	0	0	0	0	0	0	0	0.0110617	0.0235412	0	0	0	0	0	0	0	0	0	0.0113906	0	0	0	0	0	0	0	0	0	0.294325	0	0.0138092	0	0	0.024053	0	0	0.00738812
ENSG00000043039.6	7.72053	2.92048	6.95413	9.02646	0.695378	9.28435	9.05375	3.48787	5.09994	5.01769	11.292	9.08374	6.55062	4.57999	8.70927	7.55114	5.56452	6.92892	6.38374	6.82617	8.15703	7.11587	4.61661	8.88961	8.14163	2.44607	6.82913	5.18846	10.6513	5.6935	7.11682	3.12049	8.03857	5.76041	1.29762	4.29695	6.18394	6.38062	6.13712	1.4995	0.242818	0.0634657	4.55703	3.6224	0.753088	5.42394	0.286664	12.5728	0.288506
ENSG00000187616.4	0	0	0	0	0	0	0	0	0.022721	0	0	0.0147178	0	0	0	0	0	0	0	0	0	0.0212653	0.0238106	0	0	0	0	0	0	0	0	0	0	0	0	0	0	0	0	0.126619	0	0	0	0	0	0	0	0	0
ENSG00000254693.1	0	0	0	0	0	0	0	0	0	0	0	0	0.0516413	0	0	0	0	0	0	0	0	0	0	0	0	0.0351543	0	0	0	0	0	0	0	0	0	0	0	0.0394203	0	0	0	0	0.0511931	0	0.0793135	0.356675	0.0345038	0.0381389	0.0273891
ENSG00000239030.1	0	0	0	0	0	0	0	0	0	0	0	0	0	0	0	0	0	0	0	0	0	0	0	0	0	0	0	0	0	0	0	0	0	0	0	0	0	0	0	0	0	0	0	0	0	0	0	0	0
ENSG00000242134.2	0	0	0	0	0	0	0	0.0277856	0	0	0	0	0	0	0	0	0	0.0207474	0	0	0	0	0	0	0	0	0	0	0	0	0	0	0	0	0	0	0	0	0	0	0	0	0	0	0.0607436	0	0.0264253	0.0292094	0
ENSG00000183303.2	0	0	0	0	0	0	0	0	0	0	0	0	0	0	0	0	0	0	0	0	0	0	0	0	0	0	0	0	0	0	0	0	0	0	0	0	0	0	0	0	0	0	0	0	0	0	0	0	0
ENSG00000107960.9	10.2984	9.6278	10.5867	10.9317	10.0403	7.17898	12.6515	8.75961	10.6511	14.2957	10.313	11.4959	16.4571	10.8817	10.7601	11.9858	11.9082	14.0913	14.6701	9.68078	10.2426	13.2431	15.125	11.762	10.6749	10.5655	11.3347	11.6914	12.8334	10.0199	13.8114	13.0109	13.9769	10.8609	10.9196	18.4512	11.0155	10.8416	13.1583	9.07708	13.3214	5.42284	12.9276	13.9028	10.041	7.33615	7.96	14.3826	6.66816
ENSG00000196118.10	0.164784	0.302034	0.0825182	0.211026	0.0666175	0.0797406	0.228245	0.268549	0.223007	0.25091	0.174599	0.0529669	0.245736	0.202759	0.131041	0.198707	0.255805	0.133683	0.202804	0.173454	0.184571	0.194805	0.148011	0.266224	0.139392	0.204456	0.135585	0.12382	0.062898	0.176572	0.424201	0.205939	0.203036	0.222988	0.267088	0.18875	0.100209	0.215372	0.175573	0.99421	0.164829	0.339266	0.92028	0.701599	0.25161	0.408596	0.747962	0.28231	0.386168
ENSG00000122432.15	0.106226	0.184178	0.0919406	0.220427	0.133604	0.0791282	0.104035	0.122891	0.17393	0.0664808	0.100622	0.108641	0.0380272	0.0847165	0.0938594	0.0664189	0.111739	0.103731	0.0907878	0.163063	0.08997	0.104648	0.117174	0.083425	0.0716808	0.201915	0.0802542	0.0881404	0.04818	0.0384913	0.11816	0.126804	0.0766227	0.157222	0.133913	0.0754347	0.161035	0.133529	0.160688	0	0.0688686	0.110252	0.0603154	0.117257	0.116808	0.0656613	0.26932	0.0561688	0.161348
ENSG00000176092.12	4.51157	1.13094	6.78191	6.3608	0.611796	5.36943	6.08696	1.04355	6.82286	3.06703	5.86726	12.531	4.9625	2.22562	3.29103	5.90809	7.15144	6.56947	2.16277	3.95962	11.9864	5.57519	0.981139	4.47362	5.62977	1.98984	3.47759	9.02725	5.12721	5.19711	3.09315	2.34349	3.69487	7.29913	1.43367	2.0069	2.19251	4.64855	2.7027	2.0435	2.7896	1.88921	6.60975	4.59006	4.10059	0.263907	5.82713	7.85555	2.58637
ENSG00000162302.11	17.9121	18.1543	16.8142	12.2644	8.64772	11.4023	19.4906	15.7051	15.461	23.9711	19.3926	13.8029	13.8254	14.4948	13.6705	16.6189	15.5173	14.9379	12.8724	16.6112	12.1365	18.2035	12.9179	18.5919	13.381	15.2229	12.4634	17.1763	17.6762	13.4698	16.3763	11.193	15.5041	14.9164	15.8163	13.5687	9.20159	14.5456	11.7326	36.7775	24.5448	25.9772	27.9877	28.8444	13.9937	30.4349	28.1255	22.4665	16.0013
ENSG00000272686.1	5.30748	3.71446	5.11411	4.72374	2.50327	3.26999	6.70056	4.77718	6.03394	4.95853	6.12429	7.1598	8.3095	4.07984	6.2467	7.73343	6.06744	6.32126	7.70788	3.37349	6.43436	4.84059	6.65491	5.1859	4.98135	3.59222	5.61395	5.36496	5.4856	4.00037	4.60987	5.07523	6.9507	5.36994	2.86751	8.73327	5.70259	5.81275	4.93336	0.486447	3.02428	1.68763	1.88056	2.26564	3.89841	1.9146	4.40941	0.779441	2.21065
ENSG00000177452.7	0.0496771	0.0430659	0.0725567	0.0695818	0.0351453	0	0.0729788	0.0337329	0.117651	0.0322859	0	0.0508067	0	0.0445704	0.0329204	0.0299519	0.061343	0.0503763	0	0.0762575	0	0.0367046	0	0	0.0282841	0.0326862	0.119217	0.145164	0.0276525	0.0810031	0.0785246	0	0.0691066	0.0367629	0.0805183	0	0.122001	0	0	0.437095	0.0724654	0	0.0951982	0	0.0737452	1.74108	0.192488	0.0354614	0.0254662
ENSG00000269565.1	0	0	0	0	0	0	0	0	0	0	0	0	0	0	0	0	0	0	0	0	0	0	0	0	0	0	0	0	0	0	0	0	0	0	0	0	0	0	0	0	0	0	0	0	0	0	0	0	0
ENSG00000232408.1	0	0	0	0	0	0	0	0	0	0	0	0	0	0	0	0	0	0	0	0	0	0	0	0	0	0	0	0	0	0	0	0	0	0	0	0	0	0	0	0	0	0	0	0	0	0	0	0	0
ENSG00000236643.1	0.0235101	0.0815251	0.068676	0.0658602	0	0.0995465	0.138151	0.127715	0.0742392	0.0305591	0.120257	0.072134	0.181791	0.12656	0.124639	0.1134	0.174186	0.214569	0.217008	0.108268	0.0384023	0.24319	0.0388997	0.166174	0.133857	0.433132	0.253892	0.1603	0.157041	0.0766707	0.0743247	0.162373	0.0654105	0.31317	0.114318	0.286856	0	0.0693848	0.166995	0	0.0685896	0.188237	0.0901066	0	0.139602	0	0.425118	0.234953	0.241042
ENSG00000207563.1	0.897261	0	0.291224	0.418925	0.423193	0.316599	0.219689	0	1.18056	0	0	0.305888	0	0.536683	0	0.180329	1.10797	0.90989	0.460116	0.688676	0	0.662952	0.494868	0.176167	0	0	1.43552	0.291326	0.499456	2.1946	0.236383	0	0.416065	0.664006	0.242385	0	0.48968	0.441344	1.8589	0	0	0	0	0	0	0	0.19315	0.213499	0.153323
ENSG00000232325.3	0	0	0	0	0	0	0.0280762	0.0259552	0	0.0248419	0	0	0.036945	0	0	0	0.0235997	0	0	0	0	0	0	0.0225141	0	0	0	0	0	0	0.0302097	0	0	0	0	0	0	0	0	0	0	0	0	0	0	0	0	0	0
ENSG00000257438.1	0	0	0	0	0	0.0203918	0	0	0	0	0	0	0	0	0	0	0	0	0	0	0	0	0	0	0	0	0	0	0	0	0	0	0	0	0	0	0	0	0	0	0	0	0	0	0	0	0	0.0275026	0
ENSG00000221301.1	0	0	0.19087	0	0	0	0	0	0.154749	0	0	0	0	0	0	0	0	0.0993912	0.150781	0	0.160096	0	0	0	0	0	0	0	0	0	0.154927	0	0	0	0	0	0	0	0	0	0	0	0	0	0	0	0	0	0
ENSG00000254758.1	0	0	0	0	0	0	0	0	0	0.0285682	0	0	0	0	0	0	0	0	0	0	0	0	0	0	0	0	0	0	0	0	0	0	0	0	0	0	0.035984	0	0	0	0	0	0	0.218346	0.0652534	0	0	0	0
ENSG00000165156.13	7.0409	5.44349	6.35712	7.04088	5.57195	7.20487	5.75975	6.68648	6.22429	5.55496	7.17935	6.08079	5.92356	5.47148	6.39996	5.40248	5.64123	6.64247	6.80625	6.08788	5.6204	6.0163	6.76133	6.089	7.00316	5.48508	7.10843	6.52282	5.97954	5.84919	5.72464	6.52933	5.55592	5.7233	6.08275	5.72376	6.48609	6.03004	6.57254	1.21175	4.68964	3.67844	5.47628	5.04518	3.64803	3.06702	3.16011	4.08905	4.01316
ENSG00000133874.1	2.4228	7.83597	4.00745	5.80821	1.49432	4.19222	4.34638	4.30278	4.59773	3.01801	1.67821	1.31836	2.52191	4.1942	2.33629	3.61449	5.98351	2.70889	2.25785	2.61055	2.65102	4.02776	2.55686	2.25952	3.10375	3.52549	3.94145	2.57928	1.89328	1.54478	4.08748	3.28941	2.62502	3.68936	3.0459	3.45155	8.45471	3.13974	2.57866	8.74564	2.31082	2.82894	2.42562	2.23723	3.7119	2.92896	0.782319	3.19289	1.89486
ENSG00000235690.2	0.00813101	0.0140978	0.00791725	0	0.011505	0.0344283	0	0	0.0128379	0	0	0	0	0.0145903	0.0431066	0	0.0100405	0	0.0125088	0	0.0132815	0.0120154	0	0	0.00925894	0	0.00975657	0.02376	0.00905217	0.0265167	0	0.018719	0.0226224	0	0	0.0141728	0.0133125	0	0	0	0	0.162755	0.109072	0	0	0	0.042008	0	0
ENSG00000281255.1	0	0	0	0.507947	0	0	0	0.24625	0	0	0.23187	0	0	0.325364	0	0	0	0	0.278945	0.27834	0	0	0	0	0.206474	0	0	0	0	0	0	0	0	0	0	0	0	0	0.321988	0	1.58699	0	0	0	9.15178	1.8157	0	0	0
ENSG00000186834.3	17.7977	16.0614	18.3381	18.1619	16.9501	19.0957	13.3541	14.8242	15.9174	13.6856	16.4061	18.8164	12.1901	18.3939	16.3043	15.835	14.4491	17.5375	10.6247	17.3375	21.5289	17.1067	10.6205	15.7781	19.1975	12.6357	17.9037	19.6279	18.5535	16.5176	13.7066	13.5063	15.3361	18.768	14.6228	8.695	18.9336	15.049	14.7757	12.9759	7.14734	10.9206	14.5244	14.611	8.85271	9.69717	13.5625	18.0345	8.63419
ENSG00000267492.1	0	0	0	0	0	0	0	0	0	0	0	0	0	0	0	0	0	0	0	0	0	0	0	0	0	0	0.104854	0	0	0	0	0	0	0	0	0	0	0	0	0	0	0	0	0	0	0	0	0	0
ENSG00000225173.1	0	0.10642	0	0	0.028949	0.0216573	0	0.0555712	0	0.0265938	0.0261631	0.0418492	0	0.0367125	0	0.0246712	0	0.0414948	0.0629496	0.0314065	0	0.0604667	0.0338521	0.0241019	0.0698926	0.0269235	0.0245497	0	0.0455545	0.0333609	0.0323402	0	0	0.0302814	0.0994838	0	0.0334971	0.0301907	0	0.180016	0.179068	0.163811	0.0392072	0.609767	0	0.0682914	0.634208	0.116837	0.146835
ENSG00000280081.2	0	0	0	0	0	0	0	0	0	0	0	0.00597004	0	0	0	0	0	0	0	0	0	0	0.0096584	0.00687655	0	0	0	0	0	0	0	0	0	0	0.00946131	0	0	0	0	0	0	0	0	0	0	0	0.00753946	0	0
ENSG00000269656.1	0.2149	0.1863	0.20925	0.225754	0.190045	0.511835	0.0789252	0.218889	0.508951	0.0698333	0.103053	0.0824197	0.155785	0.144606	0.24922	0.12957	0.232195	0.381368	0.537228	0.206178	0.0877565	0.396953	0.0444465	0.284804	0.214121	0.318146	0.419027	0.313984	0.119623	0.26281	0.169846	0.185526	0.29895	0.0795168	0.130619	0.140469	0.219902	0.118918	0.381615	1.18177	0.47022	0.537695	0.720686	0	0.398771	0.627649	0.451041	0.728666	0.110165
ENSG00000261652.2	1.6691	1.34255	1.52469	1.15689	2.75126	0.837879	1.39032	2.07983	2.96134	2.59452	1.16623	2.411	5.28892	1.48209	1.25433	2.5522	2.08232	2.12883	5.34728	2.32445	0.95564	1.62737	4.5269	3.26359	1.74389	1.63036	2.00279	1.57551	1.70494	2.55328	2.42076	2.49569	1.91498	2.67414	3.17947	2.45945	2.33832	4.11346	4.52234	0.302803	0.552215	1.17107	0.791399	1.02568	1.58373	2.6995	1.48906	2.26011	1.83478
ENSG00000091651.7	0.673275	1.28408	0.521182	0.575257	0.19053	0.413364	0.865448	1.19782	1.24905	1.61027	1.49379	0.540539	1.15184	0.881934	0.365861	0.353167	1.03507	1.07875	0.885582	1.1162	0.571873	1.05959	1.49276	1.24127	1.13084	1.51505	0.771523	0.750895	0.858235	0.466581	1.21324	0.689749	0.85231	0.886883	1.14583	1.84249	0.694461	1.4853	0.639641	3.08046	5.93204	5.202	4.00615	4.9162	2.80851	4.57331	6.03938	2.31173	5.46019
ENSG00000131470.13	0.614506	0.781982	0.620308	0.410622	1.01308	0.954841	0.703977	0.765643	1.14826	0.981954	0.973261	0.415142	0.708387	0.839649	0.470738	0.754606	0.591735	0.92044	0.971376	0.908688	0.755122	0.774776	1.53913	0.903225	0.609873	1.0609	0.717064	0.631507	0.596254	0.937659	0.686182	0.882565	0.454874	0.917858	1.53514	0.874584	1.10763	1.27283	0.700789	2.67863	1.44739	2.25694	3.86772	3.36047	0.98755	3.18024	3.33497	1.97194	1.53752
ENSG00000221286.1	0	0	0	0	0	0	0	0	0	0	0	0	0	0	0	0	0	0	0	0	0	0	0	0	0	0	0	0	0	0	0	0	0	0	0	0	0	0	0	0	0	0	0	0	0	0	0	0	0
ENSG00000169758.11	0.0771434	0.138531	0.163644	0.131208	0.0779672	0.0699945	0.165945	0.157151	0.261001	0.111017	0.0493247	0.0873508	0.239669	0.202696	0.127805	0.089702	0.156498	0.122932	0.122916	0.194547	0.166512	0.18728	0.0729379	0.0714038	0.100394	0.228413	0.17852	0.110029	0.098152	0.116804	0.152426	0.082456	0.088152	0.199811	0.22328	0.0864422	0.0811947	0.219541	0.161452	0.121208	0.192911	0.143385	0.174232	0.136855	0.229037	0.0643742	0.202835	0.0590013	0.0875671
ENSG00000248608.2	0	0	0	0	0	0.100599	0.012692	0	0.0136407	0	0	0	0	0	0	0	0	0	0.013291	0	0.0423363	0.0127668	0	0.0305329	0.00983796	0.0227383	0.0103667	0	0	0	0	0	0	0.0127871	0.0280064	0.0150592	0	0.0127488	0.0153419	0	0	0	0	0	0	0	0	0	0
ENSG00000236813.1	0.0275774	0	0.0268524	0.0772543	0.0390207	0.0291921	0	0.112357	0.0435415	0.035846	0	0.0282045	0	0	0	0.0332545	0	0.139828	0	0	0	0.0815037	0.182518	0	0.0942088	0	0	0.0268618	0	0	0.0435916	0	0.0383634	0	0.0893968	0	0	0	0.0489715	0.242646	0.0804559	0	0	0	0	0	0.0712378	0	0.0565486
ENSG00000238508.1	0	0	0	0	0	0	0	0	0	0	0	0	0.389462	0	0	0	0	0	0	0.309266	0	0	0	0	0	0.530243	0	0	0	0	0	0	0	0	0	0	0.329854	0.297295	0.357764	0	0	0.806543	0	0	0	0	0	0	0
ENSG00000214822.7	0	0	0	0	0	0	0	0	0	0.00801999	0	0	0	0	0	0	0	0	0	0	0	0	0	0	0	0	0	0	0	0	0	0	0	0	0	0	0	0	0	0	0	0	0	0	0	0	0	0	0
ENSG00000226167.1	0.167309	0.725216	0.138474	0.281216	0.082857	0.115119	0.233498	0.363552	0.779276	0.141358	0.160464	0.11978	0.177886	0.300221	0.188486	0.0706132	0.309899	0.288429	0.154433	0.346721	0.409935	0.321408	0.193781	0.22666	0.219096	0.561434	0.311175	0.228155	0.186264	0.0954846	0.185126	0.173329	0.186197	0.297156	0.298299	0.116652	0.178052	0.345643	0.326815	0.294421	0.195247	0.569324	0.689336	0	0.248369	0.307154	0.734727	0.286636	0.917725
ENSG00000222094.1	0	0	0	0	0	0	0	0	0	0	0	0	0	0	0	0	0	0	0	0.120363	0	0	0	0	0	0	0	0	0	0	0.123942	0	0	0	0	0	0	0	0	0	0	0	0	0	0	0	0	0	0
ENSG00000258710.6	0	0	0	0	0	0	0	0	0	0	0	0	0	0	0	0	0	0	0	0	0	0	0	0	0	0	0	0	0	0	0	0	0	0	0	0	0	0	0	0	0	0	0	0	0	0	0.0046215	0	0.00366855
ENSG00000272017.1	0.116046	0.276655	0.141244	0.162543	0	0.168905	0.170478	0.197	0.274834	0.056565	0.0741985	0.13352	0.196289	0.338379	0.192255	0.0874595	0.16121	0.176519	0.178525	0.178137	0.142165	0.214355	0.0480022	0.0854411	0.0660718	0.30542	0.313303	0.0565172	0.0807453	0.0946116	0.229292	0.100184	0.0403583	0.279104	0.211602	0.126422	0.166246	0.192647	0.103036	0.127632	0.0423198	0.174213	0.166787	0	0.172269	0.290512	0.468389	0.517736	0.223084
ENSG00000228302.2	0.0924667	0.601207	0.168817	0.210464	0.204431	0.0734106	0.203759	0.313944	0.857715	0.157751	0.0665126	0.159586	0.201093	0.300735	0.130213	0.160284	0.235499	0.123071	0.168923	0.452441	0.217119	0.358681	0.17212	0.183818	0.184264	0.357439	0.291251	0.146359	0.180149	0.141352	0.100486	0.146351	0.209027	0.402019	0.290379	0.0604406	0.189239	0.537262	0.194988	0.508493	0.269768	1.04111	0.586967	0.63155	0.240216	0.231483	2.31395	0.297028	0.959885
ENSG00000258142.2	0	0	0	0	0	0	0	0	0	0	0	0	0	0	0	0	0	0	0	0	0	0	0	0	0	0	0	0	0	0	0	0	0	0	0	0	0	0	0	0	0	0	0	0	0	0	0	0	0
ENSG00000127928.11	0.0368633	0.0532624	0.00598237	0.0344225	0	0.0715398	0.0270773	0	0	0.00798602	0.00785668	0	0	0.0220492	0.0162859	0.00740868	0.0151734	0.0186911	0	0	0.0401427	0.0363159	0	0	0.00699616	0.0242551	0.0294887	0.0119689	0.0615593	0.0100182	0.0485582	0.0141443	0.0256406	0	0	0.0321275	0	0.0181323	0	0.108117	0	0.491919	0	0	0.237134	0	0.412642	0	0.781094
ENSG00000260878.1	0.130291	0.0376504	1.05721	0.30416	0.522339	0.712584	0.35091	0.147455	0.377142	0.225808	0.222151	0.310925	0.335823	1.5976	0.949764	0.602266	0.268146	0.220208	0.467693	0.0666682	0.602997	0.32089	0.287438	0.102325	0.173092	0.14288	0.234508	0.296123	0.483505	0.566537	0.171626	0.349944	0.151041	0.19284	0.42236	0.151403	0.92438	0.25635	0.501298	0	0.063353	0	0.58259	0.431462	0.386831	0	1.82307	1.76712	0.0222639
ENSG00000176679.8	0	0	0	0	0	0	0	0	0	0	0	0	0	0	0	0	0	0	0	0	0	0	0	0	0	0	0	0	0	0	0	0	0	0	0	0	0	0	0	0	0	0	0	0	0	0	0	0	0
ENSG00000261722.1	0.0866013	0	0	0.121301	0.183805	0	0.0636113	0	0	0	0.055372	0.0885705	0	0.0776989	0	0	0	0.0878203	0	0.0664692	0.0707291	0.0639864	0.0716451	0	0.0493073	0.227926	0.155872	0	0.0964123	0.211817	0.0684453	0	0.0602362	0.0640882	0.0701831	0.0754756	0.0708939	0.0638961	0	0	0	0	0	0	0	0	0	0	0
ENSG00000244559.1	0.201468	0.349312	0.0980859	0.282193	0	0	0.147985	0.547222	0.477142	0	0.128817	0.103025	0	0.361516	0.667553	0	0.12439	0.408608	0.15497	0	0.49363	0.148857	0	0.118668	0.458832	0.530243	0.120873	0	0.224293	0.164256	0	0	0.140133	0	0.163273	0	0	0	0.178882	0	0.293887	2.8229	0.386082	0	0.299078	0.33624	0.260216	0.143816	0
ENSG00000261275.1	0.00348528	0	0	0	0	0	0	0	0	0	0	0	0	0	0	0	0	0	0	0	0	0	0	0	0.00396875	0	0	0	0	0	0	0	0	0	0	0	0	0	0	0	0	0	0	0	0	0	0	0	0
ENSG00000238138.1	0	0	0	0	0	0	0	0	0	0	0	0	0	0	0	0	0	0	0	0	0	0	0	0	0	0	0	0	0	0	0	0	0	0	0	0	0	0	0	0	0	0	0	0	0	0	0	0	0
ENSG00000250378.1	0.0384767	0.266849	0.224791	0.323361	0.108885	0.285107	0.226099	0.470292	0.668252	0.200053	0	0.0393516	0.0743799	0.414257	0.0509961	0.231988	0.237562	0.312146	0.118385	0.295321	0.377097	0.28429	0.0636634	0.271961	0.131443	0.202533	0.092338	0.112435	0.128507	0	0.304101	0.17716	0.48173	0.398639	0.124729	0.0670672	0.125992	0.227111	0.204979	0	0.785778	0.308069	0	0	0.68542	0	0.0496964	0	0.512837
ENSG00000252845.1	0	0	0	0	0	0	0	0	0	0	0	0	0	0	0	0	0	0	0	0	0.219391	0	0	0	0	0.176748	0	0	0.149528	0	0	0	0	0	0.217698	0	0	0	0	0	0	0	0	0	0	0	0	0	0
ENSG00000160326.12	1.34403	1.76906	2.17451	0.872406	1.19438	0.468459	1.83601	0.92935	1.81799	2.3116	1.04276	1.65538	1.08521	1.37499	0.814641	1.24024	1.44714	0.835223	1.43097	2.47203	1.28511	1.65913	2.18993	0.888202	0.96588	1.72015	0.678528	1.07766	0.652349	1.11583	2.34474	1.27353	0.701139	2.35922	1.83309	0.585682	1.56317	2.61821	1.28795	3.74963	1.2672	2.85434	2.48924	2.80889	2.05603	1.94222	2.24403	1.91884	0.470536
ENSG00000214199.3	2.26315	1.32666	1.83638	1.69064	1.79936	1.20924	1.37738	4.06879	2.70546	2.95572	1.46082	0.870735	1.74997	1.08294	1.71401	1.65042	1.91631	2.88515	1.65792	1.05877	0.774552	2.93026	2.99568	1.7266	2.09849	1.248	2.46991	2.06796	1.0918	0.738055	2.75968	2.58027	2.39871	0.622074	1.57208	2.32931	1.588	1.30403	1.99029	3.22398	1.66638	1.76888	2.2924	1.07064	1.63182	5.5757	1.22491	0.800068	1.98886
ENSG00000133069.13	0.262294	0.2606	0.370184	0.321982	1.60546	0.28701	0.372337	0.636387	0.367599	0.528645	0.195973	0.214003	0.262068	0.957187	0.265611	0.298521	0.269301	0.379552	0.444318	0.484069	0.163674	0.387598	0.516887	0.267329	0.261763	0.496416	0.445575	0.275581	0.308414	0.470944	0.349388	0.888807	0.221388	0.314061	0.783393	0.123288	0.564544	0.426191	0.209338	0.337101	0.309531	0.318553	0.299327	0.351341	0.306248	0.196744	0.270261	0.248244	0.247771
ENSG00000275868.1	0	0	0	0	0	0	0	0	0	0	0	0	0	0	0	0	0	0	0	0	0	0	0	0	0	0	0	0	0	0	0	0	0	0	0	0	0	0	0	0	0	0	0	0	0	0	0	0	0
ENSG00000261540.1	0	0	0	0	0	0	0	0	0	0	0	0	0	0	0	0	0	0	0	0	0	0	0	0	0	0	0	0	0	0	0	0	0	0	0	0	0	0	0	0	0	0	0	0	0	0	0	0	0
ENSG00000179978.11	0.0450234	0.0922563	0.0836941	0.114661	0.0463315	0.0216634	0.0962068	0.100056	0.219722	0.0904444	0.0628091	0.0711638	0.0316493	0.139547	0.0922218	0.0641633	0.156681	0.0996155	0.0692641	0.0816798	0.0735431	0.15121	0.0744956	0.0675043	0.0605906	0.0861795	0.0736698	0.0558155	0.0273404	0.0333704	0.103518	0.0565373	0.0569389	0.06058	0.11278	0.0927473	0.0737145	0.169116	0.123562	0.0720269	0	0.0491572	0.0862801	0.0406626	0.0364565	0.0546486	0.047579	0.0350611	0.0293753
ENSG00000222747.1	0	0	0	0	0.18659	0	0	0	0.208207	0	0	0.134869	0	0	0	0	0	0	0	0	0	0	0	0.155348	0	0.347068	0	0	0	0	0	0	0	0	0	0	0	0	0	0	0	0	0	0	0	0	0	0	0.135203
ENSG00000253976.1	0	0	0	0.0499825	0	0	0	0	0	0	0	0	0	0	0	0	0	0	0	0	0	0	0	0	0	0	0	0	0	0	0	0	0	0	0	0	0	0	0	0	0	0	0	0	0	0	0	0	0
ENSG00000203739.3	0.46403	0.484935	0.526105	0.516405	0.269827	0.100931	0.382867	0.543865	1.25454	0.355287	0.349533	0.741128	0.933889	0.49047	0.690839	0.72819	0.682892	0.554361	0.948561	0.653769	1.17329	0.723282	0.483809	0.756315	0.412587	0.677559	0.716975	0.563438	0.643981	0.404235	0.442105	0.468287	0.74279	1.28892	0.247271	0.576155	0.645253	1.05056	1.28682	0.167789	0.18545	0.458054	0.18272	0.1263	0.0754903	0.275829	0.287355	0.254104	0.312826
ENSG00000136573.11	0.380537	0.958263	3.40243	0.600695	0.0427334	0.156651	0.767561	0.22969	0.777255	1.12274	0.289657	1.16448	0.939962	0.888773	0.516363	0.371471	2.02505	0.796288	0.831668	1.15902	1.34677	1.78517	0.239861	0.412708	0.725648	1.85602	0.721161	1.17376	0.245447	0.147738	2.42038	0.424126	0.714231	1.37677	0.176225	0.310592	0.959274	6.38635	1.39441	0.3986	0.105733	0	0.0463009	0.570073	0.215202	0.0403236	0.0156032	0.133665	0.00309646
ENSG00000256646.6	0	0.0163954	0	0	0.01338	0.0050049	0	0	0	0	0.0120923	0.00483558	0.00913991	0.00848407	0.00626647	0	0.00583839	0.00958924	0	0.0145158	0	0	0.0156461	0.0111397	0	0.0124438	0	0	0.00526371	0	0.00747366	0.0108848	0	0	0.0229902	0.0412065	0	0.0209308	0	0.0416009	0	0	0.00906059	0.0939429	0	0.0157818	0.0122135	0.0135003	0.0387804
ENSG00000026751.15	12.0206	9.30459	14.2004	13.4864	0.407694	2.45274	20.3265	6.55444	13.6526	11.8053	12.4816	3.62217	11.2559	9.1557	8.14291	10.0362	12.3232	12.6707	10.5922	7.79098	6.64302	17.8784	14.5953	9.04442	12.6798	1.71811	9.15844	11.2467	8.85475	3.6118	25.6619	9.48705	11.649	5.70389	6.64039	20.9212	4.51598	9.06167	8.2772	3.80281	6.08571	0.624808	4.05494	6.32133	6.20211	9.04656	0.50008	7.53733	0.316955
ENSG00000265810.1	0	0	0	0	0	0.101689	0	0	0	0	0	0	0	0	0	0	0	0	0	0	0	0	0	0	0	0	0	0	0	0	0	0	0	0	0	0	0.157281	0	0	0	0	0	0	0	0.285213	0	0	0	0
ENSG00000212516.1	0	0	0	0	0	0	0	0	0	0	0	0	0	0	0	0	0	0	0	0	0	0	0	0	0	0	0	0	0	0	0	0	0	0	0	0	0	0	0	0	0	0	0	0	0	0	0	0	0
ENSG00000218980.2	1.03612	0.0898232	1.00888	1.88666	0.366515	1.26131	0.913277	1.33679	1.9631	0.942749	0.861233	1.27162	0.100147	0.743689	0.549301	1.18695	0.95958	1.7862	0.63759	0.636205	1.69245	1.5311	0.51431	1.0375	1.5928	0.409045	0.932449	0.958773	0.692103	0.168949	0.818899	0.715601	0.792752	0.383385	0.419846	0.180602	1.35711	0.840919	0.459982	0	0.302284	0.414793	0.397113	1.54402	0.307623	4.32309	0.669127	0.443774	0.371807
ENSG00000169598.14	1.58176	1.80018	1.44163	1.94254	0.827359	2.33301	2.26864	2.46377	3.27267	2.14859	1.72555	0.954536	2.44183	2.24644	1.78842	1.86219	2.00413	2.2616	2.92352	2.53742	1.13879	2.45926	2.49934	2.06648	1.71155	2.51557	1.96095	1.81819	1.57318	1.66243	2.26329	1.60502	1.7207	2.80158	2.38759	3.71752	1.28259	2.47238	2.56259	3.69373	3.31341	4.11149	4.05835	4.28229	3.0492	4.46652	4.12957	3.09304	4.6154
ENSG00000249212.1	0.0158532	0.0549737	0	0.133232	0	0.0671259	0.0232894	0.02153	0.0500608	0.144246	0.0608185	0.0324274	0.0306462	0.0568943	0	0	0.0391523	0.0643055	0	0.0486714	0.0517907	0.0702802	0	0.0373513	0	0.10431	0.0570679	0.0308837	0.0176493	0.0258502	0.0250592	0	0	0.0469279	0	0.0552663	0.0778671	0	0	0	0.0925023	0	0.0607604	0.314991	0.047068	0.105833	0.020476	0.0226333	0
ENSG00000123066.6	4.5883	5.16538	4.36066	4.81095	5.69687	4.66513	4.12762	5.85303	5.54489	3.46783	3.82579	3.89294	2.66951	4.43805	4.74245	4.02243	4.70751	5.39476	2.87303	5.49789	5.47338	5.21319	2.93871	4.43464	4.28377	4.86659	5.7754	4.73319	4.04054	6.2436	3.95591	4.68569	3.3274	5.81503	5.71942	2.15407	4.70456	6.57136	5.02368	3.66876	2.64101	4.8902	3.89717	3.60062	3.17587	2.55395	4.05702	3.95623	4.55372
ENSG00000156599.9	28.4931	35.1569	27.4656	30.0895	12.4079	21.2097	28.6499	27.302	28.1803	28.8052	32.3909	30.8516	24.8079	26.849	28.8472	27.8246	33.0958	29.9915	24.5517	29.49	27.4956	28.0094	21.2646	33.2448	31.2834	23.4733	30.2268	28.2508	30.7275	26.6068	26.0883	21.4491	25.5389	30.7312	24.2389	22.653	23.4914	30.2212	27.5525	21.3699	27.0959	25.3399	27.9822	27.4201	21.3234	22.4301	23.2667	29.258	25.367
ENSG00000196248.4	0	0	0	0	0	0	0	0	0.0204307	0	0	0	0	0	0	0	0	0.0131221	0	0	0	0	0	0	0	0	0	0	0	0	0	0	0	0	0	0	0	0	0	0	0	0	0	0	0	0	0	0	0
ENSG00000151303.11	0.0127243	0.0386082	0.00929235	0.026734	0.0540128	0.141428	0.0093464	0.0172807	0.0502254	0.00826973	0.0040679	0.00650682	0.0184482	0.00570814	0.0126484	0.0115078	0.0157124	0.0129034	0.0244689	0.0146495	0.0155883	0.0235038	0.0157902	0.00374742	0.00724471	0.0376752	0.0229023	0.0278868	0.0141658	0.00518704	0	0.0219702	0.00442525	0.00470823	0.041248	0.0166344	0.0156246	0.0140824	0.0169467	0	0	0.0254698	0	0.0316027	0.00944457	0	0.0164347	0.0181662	0.0130459
ENSG00000167165.17	0.08401	0.135949	0.0790746	0.141205	0.00792466	0.340894	0.0575941	0.0950772	0.101692	0.0655193	0.0358101	0.0687362	0.0216535	0.0753739	0.0482494	0.0675363	0.110654	0.11643	0.0904688	0.0730776	0.260728	0.0910386	0.0509676	0.0527822	0.121174	0.0368509	0.0806443	0.117289	0.187055	0.0365296	0.0973826	0.0902559	0.0701206	0.0787493	0.0499276	0.102504	0.027509	0.0454551	0.0845373	0	0.00816984	0.426004	0.321983	0.0278201	0.814785	0.0186944	0.242332	2.33481	0.318692
ENSG00000207962.1	0	0	0	0	0	0	0	0	0.257335	0	0	0	0	0	0	0	0	0	0	0.250193	0	0	0	0	0	0	0	0	0	0	0	0	0	0	0	0	0	0	0	0	0	0	0	0	0	0	0	0	0
ENSG00000226258.5	0	0	0	0.0136637	0.00690143	0.0103262	0.0143307	0.0198722	0.00770101	0	0	0	0	0	0	0	0	0	0	0.00748728	0.00796713	0	0	0	0	0.00641855	0	0	0.0162902	0.00795323	0	0	0.00678518	0	0	0.0170036	0	0	0	0	0.0142299	0	0	0	0	0	0	0	0
ENSG00000236444.3	0.499121	0.270435	0.78975	0.0873887	0.264837	0.363238	0.412448	0.296559	0.246267	0.446032	0.359025	0.255235	0.0603037	0.16793	0.124036	0.300936	0.308166	0.790855	0.335934	0.191546	0.407643	0.0921955	0.412922	0.440987	0.355225	0.123153	0.336885	0.516555	0.764042	0.152599	0.591721	0.430899	0.607544	0.230855	0.303372	0.380624	0.357519	0.230164	0.276979	0	0	0.124884	0.358682	0.30991	0.185235	0.208252	0.523789	0.0890729	0.287851
ENSG00000252615.1	0	0	0	0	0.205249	0	0	0.197	0	0	0	0	0	0	0	0	0	0	0	0	0	0	0	0.170882	0	0	0	0	0	0	0	0	0	0	0.235113	0	0.237495	0.214052	0	0	0	0	0.277979	0	0	0	0	0	0
ENSG00000134049.4	9.7857	10.7665	9.90509	12.6461	6.07885	10.5503	8.46347	10.4228	9.48598	13.3509	9.46689	8.4005	15.2019	9.14896	10.1009	9.33397	9.90378	9.06797	13.1868	8.71736	7.1318	9.54106	14.9249	9.55971	10.206	8.71314	9.34724	9.67606	10.0101	7.31395	9.4774	11.5484	8.8273	8.87408	9.37119	15.0415	12.188	10.9	12.2693	3.58455	9.53246	6.77084	10.4804	11.1607	9.23654	12.1562	9.16846	11.6502	9.95283
ENSG00000154080.11	0.0239202	0.0567534	0.0392275	0.017634	0.187043	0.103948	0.075829	0.0444541	0.0218652	0.0278194	0.0160993	0.03734	0.0219034	0.0971405	0.0517264	0.0273263	0.0295375	0.0280869	0.081345	0.0560448	0.0205643	0.00744158	0.122901	0.0192802	0.050176	0.0646122	0.0438089	0.0306572	0.0546618	0.19502	0.0159203	0.144917	0.0210163	0.0223602	0.114271	0.0329166	0.101	0.0594486	0.0156495	0	0	0	0	0	0	0	0.00162607	0	0
ENSG00000113657.11	12.1185	12.2944	7.80744	8.20202	106.833	18.7651	10.2504	17.6513	7.6023	15.5335	6.14178	6.71576	5.72254	35.0797	12.6963	19.0277	6.18075	6.70816	19.8112	37.6808	6.51228	6.73823	41.6066	7.7188	7.47965	24.6097	13.6277	6.78853	9.35717	50.9706	4.01997	60.7015	4.442	10.2283	40.9709	7.80341	40.8024	8.95768	12.2143	4.52519	7.01195	10.2865	13.282	4.00301	14.1153	4.59585	2.35371	16.7925	3.5603
ENSG00000260737.4	0	0	0	0	0.00958658	0	0	0	0	0	0	0	0	0	0.0089797	0.00816996	0.00836626	0	0	0	0	0	0	0	0	0	0	0	0	0	0	0	0	0	0	0	0	0	0	0	0.0197664	0	0	0	0	0	0	0	0
ENSG00000255357.1	0	0	0	0	0	0	0	0	0	0	0	0	0	0	0	0	0	0	0	0	0	0	0	0	0	0	0	0	0	0	0	0	0	0	0	0	0	0	0	0	0	0	0	0	0	0	0	0	0
ENSG00000245526.7	0.0305433	0.0570306	0.0251649	0.0131635	0.202789	0.0870467	0.0621277	0.0095724	0.0482242	0.045809	0.0150224	0.0312378	0.0181673	0.0885345	0.0062279	0.0198321	0.0174074	0.0476511	0.0650602	0.0540991	0.0345397	0.0208314	0.22936	0.0387488	0.0107016	0.0680196	0.042288	0.0160196	0.0444662	0.103438	0.0334245	0.135223	0	0.0243419	0.167557	0.0327623	0.130787	0.0208019	0.00417217	0.0413449	0	0.00940575	0	0	0	0.00784234	0.00303459	0	0.00240886
ENSG00000243664.1	0.190865	0.165464	0.185847	1.60404	0.135032	0.90918	0.70098	0.777631	1.05473	0.248092	0.244074	1.07363	0.368964	0.342489	0.252968	0.690469	0	0.290327	0.146813	1.75794	0.935299	0.987159	0	0.89938	0.108671	0.753504	0.229023	0.371823	0.424975	0.466834	0.15085	0.219702	0.53103	1.12998	0.15468	0	0	0.422471	0.338934	0	0	0	0	0	0.283337	0	0.369781	0.408739	0
ENSG00000224918.1	0	0	0	0	0	0	0	0	0	0	0.0464903	0	0.0702788	0	0	0	0.0448927	0	0.0559289	0	0	0	0	0	0	0	0	0.0354118	0	0	0	0	0	0	0	0	0	0	0	0	0	0	0	0	0	0	0	0	0
ENSG00000212663.2	0.0266649	0.092465	0.0519278	0	0.0377295	0	0.0783449	0.0362132	0.0421007	0	0.0340986	0.0272712	0	0.0956953	0	0.0321542	0.0329268	0	0	0.163729	0.0871112	0	0.0882394	0.0314122	0.0303639	0.105269	0.0639916	0.025973	0.0593716	0	0	0	0.074188	0	0.0864388	0.0464785	0	0.0786956	0	0	0	0	0	0	0	0	0	0.0761377	0.164033
ENSG00000272050.1	0	0	0	0	0	0.169435	0	0	0	0	0	0	0	0	0	0	0	0	0	0	0	0	0	0	0	0	0	0	0	0	0	0	0	0	0	0	0	0	0	0	0	0	0	0	0.118806	0	0	0	0
ENSG00000108819.10	15.0727	11.0948	22.0443	12.272	7.70279	17.2807	16.8575	17.3303	13.5189	13.6565	9.68482	11.225	10.9281	15.2372	13.7638	14.1832	15.4241	12.8754	10.8982	16.102	9.07416	21.1861	5.86905	13.3549	14.7847	13.5504	14.4413	15.0366	13.0906	12.0521	18.6773	8.04954	14.2071	12.3582	17.1767	5.30041	9.70866	16.903	13.6706	16.0356	16.2465	19.956	18.4716	26.5216	11.8941	20.3903	19.5638	30.8184	8.78565
ENSG00000196243.5	0.010317	0	0	0	0	0	0	0	0	0	0	0	0	0	0	0	0	0	0	0	0	0	0	0	0	0	0	0	0	0	0	0	0	0	0	0	0	0	0	0	0	0	0	0	0	0	0	0.0147293	0
ENSG00000258012.1	0.0121387	0.0841857	0.0118196	0.0340048	0.0171756	0.0128494	0.0178325	0.0164853	0.0383311	0	0.0155227	0	0.0234655	0	0	0.0292751	0	0.0492381	0	0.0372672	0.0396556	0.0179376	0	0	0.0138225	0	0	0.0236473	0	0	0.0575628	0	0.0168863	0	0	0	0.019874	0	0.0215557	0.106805	0.035414	0.0971901	0	0.120593	0	0.202588	0.0470348	0	0
ENSG00000226465.1	0.906607	0.235786	1.67727	1.77781	0.577262	0.335892	1.33186	0.73875	1.43143	0.471375	0.521708	0.370889	1.31443	1.22012	0.240319	1.53054	1.45536	1.24115	1.74341	0.487095	0.518312	1.67465	0.450021	0.320404	1.18723	0.23861	1.46861	1.01554	1.66537	1.03481	0.57323	1.46102	0.882837	1.07348	0.587784	0.790135	0.816388	0.735804	1.20745	1.19655	0.793496	0.181472	1.30303	0.450339	0.134585	0.151308	9.95326	0	0.139428
ENSG00000207290.1	0	0	0	0	0	0	0	0	0	0	0	0	0	0	0	0	0	0	0	0	0	0	0	0	0	0	0	0	0	0	0	0	0	0	0	0	0	0	0	0	0	0	0	0	0	0	0	0	0
ENSG00000248336.1	0	0	0	0	0	0	0	0	0	0.124455	0	0	0	0	0	0	0	0	0	0	0	0	0	0	0	0	0	0.0466313	0.0532972	0	0	0	0	0	0	0	0	0	0	0	0	0	0	0	0	0	0	0	0.0490835
ENSG00000156050.7	1.63821	1.40278	1.53927	1.18146	2.75641	1.71894	1.19278	1.48841	1.64433	1.2754	1.70601	1.47593	1.94115	1.63712	1.56284	1.35618	1.55173	1.72527	1.75665	1.73522	1.16222	1.49658	1.35291	1.56822	1.45381	1.2157	1.77982	1.41684	1.42454	1.98355	1.29249	1.83618	1.32505	1.5754	1.95773	1.01517	1.87422	2.02791	1.49276	0.35341	0.527323	0.735077	0.753226	0.826571	0.400348	0.402212	0.263098	0.958467	0.461817
ENSG00000232604.1	0	0	0	0	0	0	0	0	0	0	0	0	0	0	0	0	0	0	0	0	0	0	0	0	0	0	0	0	0	0	0	0	0	0	0	0	0	0	0	0	0	0	0	0	0	0	0	0	0
ENSG00000207734.1	0	0	0	0	0	0	0	0	0	0	0	0	0	0	0	0	0	0	0	0	0	0	0	0	0	0	0	0	0	0	0	0	0	0	0	0	0	0	0	0	0	0	0	0	0	0	0	0	0
ENSG00000166526.15	5.47174	4.79918	5.03102	6.1508	3.9695	7.91249	5.08779	4.94679	6.946	4.47389	4.9965	4.6744	6.87072	5.01003	5.97253	4.43747	5.37629	6.01251	6.98598	5.55858	4.47325	6.66301	5.44716	4.47999	6.07241	4.71236	5.55481	6.02527	5.79092	4.14275	6.24381	5.27641	5.0485	5.17343	5.26231	5.8223	4.63255	6.46024	7.64127	3.43551	7.79452	15.6312	6.78035	10.3352	13.9905	4.67761	9.89627	6.2388	11.56
ENSG00000112031.14	2.7124	2.37791	2.39318	2.8815	2.95408	3.05088	2.26912	2.20835	2.27259	3.48153	2.33553	2.21856	2.55278	2.31478	1.9617	2.21054	2.46905	2.38222	3.22749	2.84007	2.15705	2.39788	3.24096	2.65541	2.78714	2.01028	2.7577	2.52628	2.1202	2.57398	1.84056	2.28988	2.7107	2.43687	1.98633	3.89946	2.77346	2.88542	2.41736	0.866211	3.43669	1.82109	3.14214	2.05725	2.09642	2.70818	2.37209	2.05495	3.12899
ENSG00000257634.1	0	0	0	0	0	0	0	0	0	0	0	0	0	0	0	0	0	0	0	0	0	0	0	0	0	0	0	0	0	0	0	0	0	0	0	0	0	0	0	0	0	0	0	0	0	0	0	0	0
ENSG00000274824.1	0.268624	0	0.523125	0	0.76018	0.284353	0.394626	0	0	0.349166	0	0.549465	0	0.482021	0	0	0	0	0	0.82471	0	0.396953	0	0.316449	0.305888	0.353496	0.322328	0.261654	0	0.438017	0	0	0	0.397584	0.435395	0	0.439805	0	0	0	0	0	0	0	0	0	0	0	0
ENSG00000267101.4	0	0.0253278	0	0	0	0	0	0	0	0	0	0	0	0	0	0	0	0	0	0	0	0	0	0	0	0	0	0	0	0	0	0	0	0	0	0	0	0	0	0	0	0	0	0	0	0.0487599	0	0	0
ENSG00000248883.2	0	0	0	0	0	0	0	0	0	0	0	0	0	0	0	0	0	0	0	0	0	0	0	0	0	0	0	0	0	0	0	0	0	0	0	0	0	0	0	0	0	0	0	0	0	0	0	0	0
ENSG00000116883.8	0.449851	0.328407	0.407286	0.751695	0.413177	2.7736	0.846363	0.664526	1.29591	0.52318	0.232123	0.443937	0.533974	0.67976	0.460241	0.428256	0.916074	0.712285	0.38852	0.520941	1.09576	0.839692	0.261166	0.436968	0.422385	0.675065	0.539786	0.499676	0.553532	0.33459	0.611279	0.436057	0.373281	1.2849	0.754717	0.357667	0.633147	0.605588	1.02307	2.36098	1.63477	6.41373	1.31579	0.62724	1.14815	1.65962	3.47596	5.44214	0.550226
ENSG00000164099.3	4.36312	5.02131	4.23854	8.80145	0.713441	3.13001	4.66024	5.3405	5.88072	4.30783	4.08578	5.18014	4.35435	3.77366	4.39585	4.37221	4.70253	5.80174	3.41069	4.84627	7.50766	4.84498	2.09197	5.96372	5.77046	4.48461	5.40869	5.28892	5.8588	2.89206	4.62188	2.75324	4.44117	6.27023	2.16017	4.08966	3.50953	3.86602	4.26092	3.07654	1.41189	2.33299	1.58776	4.53092	2.15148	5.80178	1.72138	3.70057	0.594891
ENSG00000234210.1	0	0.00621153	0	0	0.0101382	0.0037923	0	0	0	0	0	0.003664	0	0	0.00474822	0.00432005	0	0	0	0.00549943	0	0.00529401	0.00592766	0	0	0.00471444	0.00859754	0	0	0.00584167	0	0	0	0.00530243	0.0174201	0	0	0	0	0	0	0	0	0	0	0	0.00925441	0	0
ENSG00000273818.1	0	0	0	0	0	0	0	0	0	0	0	0	0	0	0	0	0	0	0	0	0	0	0	0	0	0	0	0	0	0	0	0	0	0	0	0	0	0	0	0	0	0	0	0	0	0	0	0	0
ENSG00000263860.1	0	0	0	0	0	0	0	0	0	0	0	0	0	0	0	0	0	0	0	0	0	0	0	0	0	0	0	0	0	0.0844747	0	0	0	0	0	0	0	0.0764472	0	0	0	0	0.0992781	0	0	0	0	0	0
ENSG00000261786.1	0.0629812	0.0297815	0.0585379	0.0481181	0.00405069	0.0090912	0.0630841	0.0311032	0.12656	0.0744227	0.0402696	0.0380624	0.0276705	0.0924658	0.0189713	0.00345212	0.0600961	0.0203215	0.0352329	0.0659182	0.0794952	0.114221	0.0331573	0.00674491	0.0423788	0.109251	0.0412214	0.0808663	0.0254968	0.0373442	0.158382	0.0856781	0.0398246	0.161011	0.0185604	0.00499	0.0328096	0.359077	0.0559205	0	0.0167041	0	0.0109721	0.0284406	0.00849955	0.00955568	0.0110927	0.0122614	0
ENSG00000136933.15	4.17983	5.6572	4.11563	4.43277	4.50811	3.29585	5.04393	5.13208	5.36711	7.25704	4.54332	3.07965	7.11543	5.41094	4.59581	4.48998	5.93034	4.98692	7.86723	5.21815	3.36499	5.26905	9.72465	5.42643	4.60909	4.95601	5.04617	4.81501	4.51566	5.13952	4.75978	6.42168	5.44083	5.39106	3.53258	10.2594	4.9929	5.69589	6.18792	14.5607	10.8755	6.88111	12.1866	8.60159	13.2709	7.54539	20.1017	6.18056	11.7369
ENSG00000213430.6	0.285744	0.116572	0.171849	0.117717	0.0951326	0.142341	0.0864245	0.490788	0.252117	0.327723	0.161208	0.0343814	0.0324927	0.0603224	0.122527	0.111478	0.103778	0.281244	0.0905037	0.103208	0.0549113	0.285641	0.166868	0.148507	0.277532	0.143774	0.0806754	0.270143	0.0935635	0.0274078	0.185984	0.0967401	0.0935302	0.0373167	0.108975	0.175789	0.165118	0.124016	0.0895446	0.0739465	0.318747	0.269159	0.692531	0.667941	0.174664	0.504945	0.434196	0.119985	0.542847
ENSG00000207328.1	0	0	0	0	0	0	0	0	0	0	0	0	0	0	0	0	0	0	0	0	0	0	0	0	0	0	0	0	0	0	0	0	0	0	0	0	0	0	0	0	0	0	0	0	0	0	0	0	0
ENSG00000185567.6	2.21709	1.08529	0.798357	0.889739	28.4282	1.31701	0.731102	2.38654	0.552713	2.1767	0.74412	0.867798	0.415293	5.7727	2.09759	3.91566	0.437999	0.557175	1.34695	6.95857	1.31908	0.88615	1.72359	1.17982	0.805174	4.5955	1.99733	0.789602	0.938609	15.6779	0.346912	8.50034	0.274129	1.61156	10.0215	0.319236	7.56982	0.622622	1.18702	1.66585	1.47672	2.78739	0.863362	1.07481	2.77616	0.198617	2.07108	8.95743	0.278098
ENSG00000258627.1	0	0	0	0	0	0	0	0.193137	0	0	0	0	0	0	0	0	0	0	0	0	0	0	0.235305	0	0	0	0	0	0	0	0	0	0.197835	0	0	0	0	0	0	0	0	0	0	0	0	0	0	0	0
ENSG00000262580.4	0.118946	0.378092	0.256456	0.452213	0.080144	0.320771	0.137295	0.584615	0.760148	0.121479	0.0724312	0.167993	0.169715	0.294746	0.168908	0.0785462	0.437138	0.341757	0.113277	0.356484	0.282184	0.816071	0.10309	0.256891	0.338615	0.663374	0.547115	0.15172	0.255383	0.0738865	0.573006	0.156477	0.374271	0.79641	0.431485	0.148093	0.148376	0.731338	0.759393	0.697713	0.470954	1.38318	1.33508	1.37862	0.605396	0.387576	2.98847	0.586269	1.03368
ENSG00000230292.4	0	0	0	0.0962932	0	0	0	0.0466824	0	0	0	0	0	0	0	0	0	0	0	0	0	0	0	0	0	0.045234	0.0412458	0	0.0382679	0	0	0	0	0.0508757	0.0557141	0.0599155	0.112557	0	0	0	0	0	0	0	0	0	0.044397	0	0
ENSG00000230286.1	0	0	0	0	0	0	0	0.0643791	0	0.0616176	0	0.0484822	0	0	0	0	0	0.0480715	0	0	0.0774322	0	0	0	0	0	0	0	0	0	0	0	0	0	0.0768345	0.0826285	0	0	0	0	0	0	0	0	0	0	0	0	0
ENSG00000233605.2	0	0	0	0	0	0	0	0	0	0	0	0	0	0	0	0	0	0	0	0	0	0	0	0	0	0	0	0	0	0	0	0	0	0	0	0	0	0	0	0	0	0.0911634	0	0	0	0	0.0294122	0	0
ENSG00000137841.10	1.81173	1.55351	1.91207	1.53144	0.64786	1.1135	3.04716	1.83062	3.04436	1.81624	1.74896	1.10005	2.01439	2.28773	1.27909	1.17327	2.3298	2.03937	1.56969	1.66928	1.36363	3.2926	1.61967	2.14823	1.41807	1.5323	2.00107	1.70705	1.41936	0.753031	3.16329	1.24492	2.19362	2.21122	2.76378	1.28658	1.62853	2.80743	2.91935	1.91013	1.23217	2.25964	5.28349	3.70564	2.38481	2.55598	1.13433	3.12191	1.17967
ENSG00000261809.1	0	0	0	0	0	0	0	0	0	0	0	0	0	0	0	0	0	0	0	0	0	0	0	0	0	0.254517	0	0	0	0	0	0	0	0	0	0	0	0	0	0	0	0	0	0	0	0	0	0	0
ENSG00000225470.5	2.05446	1.75548	1.3432	2.20298	1.78497	2.60831	2.17575	1.93128	2.13663	1.5716	1.81013	1.70909	3.58512	1.82269	2.34076	1.45404	1.51325	1.68132	2.39942	1.92141	2.20511	2.90035	2.79209	2.15002	2.5372	3.14337	2.95665	2.24052	2.49149	1.5334	1.83351	3.2663	2.04663	2.76432	3.42553	2.46161	2.17806	2.16131	3.625	1.00906	2.5715	3.26625	2.07213	1.79037	4.09562	2.40617	4.27866	2.61499	6.08396
ENSG00000017797.10	17.9901	18.0786	17.12	14.7885	15.5369	10.4824	16.1696	21.4409	19.5587	15.4316	14.5409	16.3492	17.7687	18.82	18.5575	19.0939	19.2972	20.1903	18.7749	19.718	15.0998	19.0332	15.6231	20.8463	19.2184	19.5028	21.793	18.2781	16.4377	19.2254	16.6385	17.747	17.8447	23.2159	19.5165	12.1877	16.2273	22.0114	24.3777	9.74092	11.721	11.9548	20.0766	13.4007	11.8329	13.4296	12.8917	24.6068	10.7891
ENSG00000233266.1	0.611482	0.117801	0.595407	0.475828	0.480676	0.503444	0.349341	0.55363	0.429092	0.574039	0.390976	0.347437	0.853715	0.243833	0.180099	0.491575	0.293642	0.206696	0.418092	0.052148	0.44392	0.903603	0.393461	0.120058	0.270786	0.536452	0.244577	0.231628	0.189099	0.498539	0.859173	0.469246	0.378063	0.45252	0.880987	0.532925	0.222477	0.601551	0.603255	0	0.198219	2.03997	0.390602	0.33749	0.20172	0.566963	0.394894	0.290999	0.452786
ENSG00000180376.15	0.655864	0.890187	0.664533	1.14448	0.93466	0.599819	0.740451	1.01402	1.27279	0.791474	0.644543	0.438647	1.00763	0.971844	0.462641	0.364296	0.825348	0.736526	0.917477	1.014	0.641767	0.80727	0.932384	0.792914	0.816361	1.02993	0.783229	0.692209	0.733652	0.903542	0.945176	0.724327	0.672856	0.871107	1.06812	1.35876	0.848287	0.912383	1.2425	0.234136	0.89051	3.30241	1.48483	1.29071	0.72499	1.11812	1.18677	0.748642	2.20509
ENSG00000242599.6	0	0	0	0	0	0	0	0	0	0	0	0	0	0	0	0	0	0	0	0	0	0	0	0	0	0	0	0	0	0	0	0	0	0	0	0	0	0	0	0	0	0	0	0	0	0	0.0744459	0	0
ENSG00000145147.18	1.66834	1.68585	0.920585	1.25941	9.67915	1.59369	1.43279	1.42395	0.926771	1.48518	0.981725	0.817239	0.594779	3.35012	1.37976	1.61375	0.909256	0.973894	1.09372	2.19645	0.912443	1.31985	2.36255	0.83752	1.06299	1.92421	1.3997	1.14204	1.42834	4.26931	0.793267	6.0552	0.436328	0.950566	3.58771	0.684697	3.26702	1.1593	1.23862	0.210266	0.479322	0.998545	0.612515	0.103867	0.337017	0.16452	0.0578734	1.68243	1.4027
ENSG00000219807.2	0	0	0.0259639	0	0	0	0	0	0	0	0	0	0	0	0	0	0	0	0	0	0	0	0	0	0	0	0	0	0	0	0	0	0	0	0	0	0	0	0	0	0	0	0	0	0	0	0	0	0
ENSG00000163347.5	2.36416	1.92251	1.28018	1.15373	0.319388	0.134142	1.18679	1.71024	0.600237	1.28685	0.719096	0.230856	0.635387	0.916669	0.923749	1.15562	1.11004	0.835287	0.530019	0.784184	0.679196	0.667115	0.70765	0.51316	1.12735	1.0214	0.708013	1.0569	1.12863	0.529494	1.35835	0.92991	0.468257	0.674037	3.24781	0.993979	0.693746	0.85317	0.625867	8.60634	21.0155	17.1058	5.97241	17.9004	36.9534	34.7773	15.6206	52.0704	39.9721
ENSG00000178404.8	0.0525951	0.0091191	0.0460911	0.0589351	0.0223258	0.0278373	0.0386327	0.0214286	0.0830413	0.0615282	0.026903	0.0268955	0.0610034	0.0566261	0.0348541	0.0761069	0.129892	0.0746695	0.0404562	0.0888104	0.0343644	0.0854931	0.0435118	0.0247835	0.101815	0.00692123	0.018933	0.0461072	0.0526982	0.0857611	0.0997644	0.0726498	0.124382	0.0389223	0.0681983	0.0825087	0.0258333	0.0620891	0.037359	0	0.0153444	0	0.020158	0.052251	0	0.0702228	0.0135863	0.0375443	0.0161773
ENSG00000273648.1	0.145057	0	0	0	0	0	0	0	0.229028	0	0	0	0	0	0	0	0	0	0	0	0	0	0	0	0	0	0	0	0	0.236529	0	0	0	0	0	0	0	0	0	0	0	0	0	0	0	0	0	0	0
ENSG00000124208.16	0	0.00912241	0.0204924	0	0.00744464	0.00556947	0.00772934	0	0	0.0136779	0.00672819	0	0.0101709	0	0	0.00634454	0.00649698	0.0106709	0	0	0	0	0.00870552	0	0	0.00692375	0	0.00512488	0.00585748	0	0	0	0	0	0	0	0.00861424	0.00776395	0	0	0	0	0.0201653	0	0	0.0175621	0.0203869	0.00751159	0.0161831
ENSG00000255468.5	3.95611	4.6708	3.66867	5.06627	0.586425	9.33267	3.86067	3.99117	6.03801	2.14261	3.37266	5.18281	5.18945	2.61981	4.29453	5.33843	4.74556	4.45118	4.31822	2.96414	4.87732	4.57939	1.40266	3.81711	3.24996	3.39631	4.52097	3.49562	3.48149	2.39601	3.52871	2.03838	5.54271	7.37493	1.78625	3.90758	2.74507	3.44707	3.11115	0.663022	3.0778	5.05294	2.59928	3.83665	2.0415	1.98076	4.14859	19.0285	2.35639
ENSG00000044459.13	0.405122	0.559203	0.260428	0.411352	1.09822	0.471865	0.358245	0.527042	0.351905	0.523182	0.442616	0.174315	0.347221	0.611675	0.293666	0.317776	0.270366	0.400188	0.498189	0.476981	0.271978	0.375857	0.783117	0.379944	0.323969	0.610758	0.437345	0.339696	0.302138	0.955608	0.267341	0.86324	0.211567	0.370633	1.10289	0.349648	0.736268	0.431432	0.509872	0.242251	0.2295	1.70056	0.155773	1.28947	0.478784	1.29099	0.265861	0.479177	0.681512
ENSG00000240401.7	0.128505	0.116708	0.122147	0.171423	0.138535	0.0971633	0.121359	0.216072	0.140093	0.11931	0.0860772	0.0876177	0.171524	0.203138	0.129765	0.0922374	0.268248	0.130313	0.183571	0.145599	0.134939	0.122075	0.182248	0.104526	0.118458	0.120789	0.19458	0.12517	0.112406	0.164637	0.125745	0.267665	0.106408	0.221896	0.148775	0.175993	0.200375	0.194141	0.222763	0	0.0357054	0.0489948	0.0410431	0	0.18168	0.0102127	0.063229	0.0436816	0.0846977
ENSG00000251266.1	0	0	0	0	0	0	0	0	0	0	0	0	0	0	0	0	0	0	0	0	0	0	0	0	0	0	0	0	0	0	0	0	0	0	0	0	0	0	0	0	0	0	0	0	0	0	0	0	0
ENSG00000134955.10	8.43568	1.30667	2.45863	21.3033	0.547673	0.754376	15.1386	1.45021	4.39291	2.57477	3.98303	0.796384	3.52551	6.34488	2.83057	1.88894	2.44602	4.28298	1.72332	1.17435	5.58234	3.69426	1.08497	1.46716	5.49907	1.74379	3.64725	3.65042	29.1778	0.972698	4.25761	2.39544	5.05191	3.23846	2.69766	93.3707	1.3979	4.46852	5.81811	2.40399	1.00303	0.674503	2.41721	4.13935	9.15288	2.62955	0.961627	4.09573	0.238106
ENSG00000270299.1	0.0106895	0.0185339	0.020817	0.0149726	0.0151252	0.00565772	0.0157036	0.0145173	0.00843876	0.00694731	0	0.0109326	0	0	0.00708384	0.0128901	0.00659991	0.01084	0.00822242	0.0164091	0.0174608	0.00789811	0.0176869	0.0125927	0	0.0211003	0.0128266	0.00520608	0	0.0174303	0	0.0246092	0.0148704	0	0	0.00931626	0	0	0	0	0	0	0.0102424	0	0	0	0	0.0152612	0.0109597
ENSG00000227929.3	0	0	0	0	0	0	0	0	0	0	0	0	0	0	0	0	0	0	0	0	0.0417888	0	0	0	0	0	0	0	0	0	0	0	0	0	0	0	0	0	0	0	0	0	0	0	0	0	0	0	0
ENSG00000105767.2	3.10006	3.10182	2.0564	2.02636	19.0079	3.72596	4.1557	3.86807	2.44732	4.93621	1.51139	1.86931	1.44826	8.62229	3.2442	3.93295	1.30792	1.86657	5.10696	4.33248	1.69847	2.0901	9.53205	1.97055	1.54442	7.13067	3.03786	2.24584	2.96953	9.72023	1.57217	12.1178	1.35666	2.04563	10.2273	2.58922	8.88226	3.19267	2.37405	9.71728	2.14802	12.2296	2.9085	7.95611	2.03256	3.75104	1.43478	1.06959	8.03872
ENSG00000176095.10	13.362	11.6031	12.4294	8.83046	14.3082	10.2495	11.4704	11.9526	13.0986	10.3847	10.4092	10.81	11.6155	12.6091	13.0771	12.7792	14.3917	14.2799	12.3895	12.3711	10.2478	13.5621	10.4543	11.4031	12.1248	11.2734	13.948	12.2898	12.4379	12.6861	12.7125	13.8074	14.3388	12.6712	12.877	9.23851	11.1394	11.4271	13.5284	13.1559	13.6481	13.2558	8.76702	11.6949	11.8766	13.7528	8.26886	13.258	10.4535
ENSG00000279197.1	0.0617265	0	0	0	0	0	0	0	0.0487294	0	0	0	0.119324	0	0	0	0	0	0.0474801	0	0	0	0	0	0	0	0	0	0	0	0	0	0	0	0	0	0	0	0.0548064	0	0	0	0	0	0	0	0	0	0
ENSG00000276141.3	0.067849	0.0691993	0.0466343	0.0670834	0.375541	0.0675968	0.0498372	0.119246	0.0472613	0.0726289	0.0561414	0.032655	0.0347188	0.182623	0.0846357	0.064972	0.0246419	0.0505912	0.150429	0.110279	0.0391155	0.0383355	0.128772	0.0540692	0.0568095	0.168067	0.083808	0.0349879	0.048876	0.257061	0.0346982	0.225112	0.0249845	0.0531643	0.200537	0.0417405	0.231973	0.0736181	0.159466	0	0.0407537	0.119833	0.04589	0.0198251	0.0296239	0.0399658	0.0231971	0.0626782	0.0163679
ENSG00000199512.1	0	0	0	0	0	0.147645	0	0	0	0	0	0	0	0	0	0	0	0	0	0.214107	0.911317	0	0	0	0	0	0	0	0	0	0	0	0	0	0	0	0	0	0	0	0	0	0	1.38566	0	0	0	0	0
ENSG00000213167.3	0	0	0	0	0	0.0546443	0	0	0	0	0	0	0	0	0	0	0	0	0	0.0792426	0	0	0	0	0	0	0	0	0	0	0	0	0	0	0	0.0899798	0	0	0	0	0	0	0	0	0	0	0	0	0
ENSG00000274385.1	0	0	0	0	0	0	0	0	0	0	0	0	0	0	0	0	0.167403	0	0	0	0	0	0	0	0	0	0	0	0	0	0	0	0	0	0	0	0	0	0	0	0	0	0	0	0	0	0	0	0
ENSG00000125755.17	7.03721	10.6679	7.92602	6.44636	4.93037	7.5576	10.1115	9.6739	8.80297	8.0029	6.9308	5.69524	6.30849	8.33432	7.8617	8.73936	10.4679	8.76393	7.61772	9.22282	6.31148	9.41079	5.11955	9.57153	8.32891	9.82996	8.87482	8.11091	7.31783	7.06382	8.69229	5.60558	7.77698	11.4054	8.67186	5.99278	6.88037	11.6633	8.40779	20.5114	9.76365	19.4244	13.7028	12.122	9.05676	11.5625	17.5633	15.2944	10.372
ENSG00000267069.1	0.039579	0	0	0	1.34406	0.23043	0	0.0537517	0.0312453	0.025723	0	0.040479	0	0.461635	0.0262286	0.0477269	0.0244368	0.0200681	0.182666	0.364538	0	0.0292435	0.491155	0.0932509	0.0225347	0.104168	0	0	0.0660944	0.354955	0	0.637825	0.0275295	0	0.384906	0.0689886	0.421205	0	0.0351419	0	0	0	0	0	0.0587547	0.132111	0	0.028253	0.0202896
ENSG00000252001.1	0	0	0	0	0	0	0	0	0	0	0	0	0	0	0	0	0	0	0	0	0	0	0	0	0	0	0	0	0	0	0	0	0	0	0	0	0	0	0	0	0	0	0	0	0	0	0	0	0
ENSG00000123505.13	14.0719	18.6278	12.6165	15.6084	7.47728	10.4309	11.1418	11.353	14.7939	21.9383	16.1378	12.1466	12.2151	12.2289	9.56751	10.112	13.351	12.4042	12.8727	13.6187	17.1194	12.8132	23.034	13.5296	14.8689	10.0942	11.701	13.1667	12.6831	13.3494	14.1474	13.1091	11.5313	11.1956	11.5278	33.3052	13.69	12.2171	11.1889	5.49618	24.5938	12.5035	19.0451	14.8458	19.7804	20.294	13.9959	12.038	19.4501
ENSG00000259990.2	0.123981	0.214961	0.281683	0.231543	0	0	0.910675	0.0561253	0.19575	0.161154	0	0	0	0.148314	0.0547736	0.199338	0.255159	0.502902	0	0.126879	0.13501	0.366418	0.0683792	0.0973688	0.282358	0	0.347123	0.281781	0.138026	0.336936	0.326627	0.190283	0.229962	0.0611668	0	0	0.0676623	0.121967	0	0	0.120569	0	0	0	0	0	0	0.0590013	0
ENSG00000255255.1	0	0	0	0	0	0	0	0	0	0	0	0	0	0	0	0.0411574	0	0	0	0.0523934	0	0	0	0	0	0	0	0	0	0	0	0	0	0	0	0	0	0	0	0	0	0	0.0654068	0	0	0	0	0	0
ENSG00000101463.5	0.484033	0.750893	0.659832	0.399649	0.216279	0.604062	0.52395	0.553565	0.571162	0.940431	0.33229	0.3335	0.640211	0.557702	0.425433	0.411646	0.559952	0.490846	0.611387	0.422349	0.424449	0.79056	0.53954	0.38414	0.394528	0.590029	0.434073	0.446658	0.3687	0.407092	0.531551	0.53957	0.460711	0.392138	0.346848	0.25755	0.525541	0.827036	0.642392	0.717284	1.29323	2.10092	1.27907	0.860499	1.60349	0.578234	0.282975	1.67305	0.501489
ENSG00000132693.11	0.00719887	0	0	0	0	0	0	0.00977667	0	0	0.0184115	0.0441753	0	0	0	0	0	0.0073002	0	0.0110507	0	0	0.0238224	0	0	0	0	0	0	0	0.0113792	0	0	0	0.0116682	0	0	0	0	0	0.0210024	0.0288194	0.0137955	0	0	0	0	0.0102776	0
ENSG00000206834.1	0	0	0	0	0	0	0	0	0	0	0	0	0	0	0	0	0	0	0	0	0	0	0	0	0	0	0	0	0	0	0	0	0	0	0	0	0	0	0	0	0	0	0	0	0	0	0	0	0
ENSG00000124491.14	36.5891	3.38379	14.3201	5.4672	9.03707	3.21506	27.3574	52.6523	30.1008	23.1486	7.28142	6.57636	11.073	23.2653	15.9707	9.17112	13.944	21.6257	32.008	8.9496	13.4032	13.8485	50.3614	6.91545	9.12185	5.06727	16.4445	15.1114	17.9327	9.74358	12.6086	23.0772	10.7091	11.3482	84.9567	20.648	13.8395	9.22386	15.6366	3.78269	0.983551	0.693386	2.03298	0.675988	4.81177	3.97466	0.623187	5.07359	0.291738
ENSG00000264621.1	0	0	0	0	0	0	0	0	0	0	0	0	0	0	0	0	0	0	0	0	0	0	0	0	0	0	0	0	0	0	0	0	0	0	0	0	0	0	0	0	0	0	0	0	0	0	0	0	0
ENSG00000186831.10	0.00676257	0	0.0131696	0	0	0	0	0	0	0.0087902	0	0	0	0.0242696	0	0	0	0	0.0104036	0	0.0110463	0	0	0	0	0	0	0	0.0150574	0	0.0106896	0	0	0	0	0.0235751	0	0.0199582	0	0	0	0	0	0	0	0	0	0.00965475	0
ENSG00000263675.1	0	3.3534	0.470812	0	2.05249	1.02367	0.710327	1.64167	1.14514	0.942749	0.927481	0.247259	0.467354	0.867638	1.2817	0.291532	0.298536	0.98066	0.371927	1.8556	1.18471	1.42903	0.800037	1.13922	0.550598	1.27258	1.16038	0.470976	0.269151	0.78843	1.14646	1.11316	0.336319	0.357826	1.17557	0	1.18747	0.713507	1.71727	0	2.11599	5.80711	4.63298	0	0	0	0.936777	1.03547	1.23936
ENSG00000262480.2	0.0438902	0	0	0	0	0.02323	0.0322387	0	0	0	0.028063	0	0	0	0	0	0	0.022254	0	0	0.0358461	0	0	0	0	0.0288786	0	0	0.0488625	0.071567	0.0346886	0	0	0	0	0	0	0	0	0.193089	0	0	0	0	0	0.0732506	0.0283442	0	0.0224997
ENSG00000251516.1	0	0	0	0	0	0	0	0	0	0	0	0	0	0	0	0	0	0	0	0	0	0	0	0	0	0	0	0	0	0	0	0	0	0	0	0	0	0	0	0	0	0	0	0	0	0	0	0	0
ENSG00000005238.18	7.10235	7.95052	5.48534	8.95267	3.61243	5.52724	4.94425	5.99699	5.97496	12.265	6.08094	9.16198	5.51724	4.93859	5.01862	6.12175	7.43988	4.83138	5.20199	5.20459	11.4571	5.63229	4.51636	7.39361	4.91234	4.82804	5.49683	5.01326	5.94157	5.84587	7.57032	5.0647	5.32107	7.33964	5.79621	4.60397	5.56958	4.61236	4.17594	2.3499	1.30083	2.21085	2.67613	5.23908	3.11127	1.56384	2.68945	3.91311	2.32981
ENSG00000248049.5	0.575025	0.622559	0.658715	0.699737	1.03085	0.966748	0.699497	0.547713	0.895572	0.774492	0.472475	0.593422	0.875188	0.943118	0.806955	0.517697	0.729339	0.74407	1.10878	0.83477	0.552511	0.811279	1.34751	0.665138	0.737752	0.736159	0.733694	0.772993	0.706793	0.865505	0.707412	1.0842	0.60085	0.600762	0.940454	0.984161	0.945718	0.867727	1.6033	0.526552	1.3512	0.562482	0.578395	0.723773	1.00426	0.277919	1.3577	1.47845	1.16311
ENSG00000233516.1	0	0.0669787	0	0	0	0.0408923	0	0	0.0609928	0.050213	0	0	0	0	0	0.0232915	0	0	0.0891437	0.14825	0	0	0.0639177	0.0682619	0	0	0	0	0.0215034	0	0	0	0	0	0.125227	0	0	0.142511	0.0685992	0	0	0	0	0	0	0	0	0	0
ENSG00000254509.1	0.134002	0.464674	0.0652396	0.375388	0.331811	0.035462	0	0.682448	0.687613	0.17418	0	0.102787	0.129521	0.240454	0.133202	0	0.16547	0.271776	0.206149	0.514254	0.49249	0.0990091	0.221719	0.118394	0.0762953	0.484934	0.120594	0.0326312	0.111887	0.273128	0.264771	0.231372	0.233015	0.198333	0.271494	0.233573	0.0548486	0.543781	0	0	0.195472	1.74347	0.513587	0.665627	0.298387	0.559106	1.42788	0.239139	0.5839
ENSG00000215208.3	0.0111841	0	0.01089	0	0	0.0236778	0.0164301	0	0.0353166	0.0726869	0.0429058	0.0114384	0	0	0	0	0	0.022683	0	0	0	0	0	0	0.0127355	0	0.01342	0.0326815	0	0	0.0707145	0	0.0311166	0.0165532	0	0	0.0183111	0.0165036	0	0.0984053	0	0	0.0214324	0	0	0	0	0	0.0344
ENSG00000199990.1	0.293045	0.254045	0	0	0	0	0	0	0	0.190454	0.18737	0.149854	0	0	0.582592	0.176686	0	0	0	0.449842	0.478672	0	0	0.345217	0.166848	0	0	0.713601	0	0	0	0	0.20383	0.216864	0.237488	1.02159	0.719681	0	0	0	0	0.586576	0	0	0	0.489077	0	0.627559	0.150225
ENSG00000228995.1	0	0	0	0	0	0	0	0	0.0485229	0	0	0	0	0	0	0	0	0	0.0236394	0	0	0	0	0	0	0	0	0	0	0	0	0	0	0	0.0249061	0	0.0251583	0	0	0.135203	0.0448303	0	0	0.152657	0	0.0512909	0	0.021938	0
ENSG00000185238.11	1.65037	2.176	1.38996	2.04405	1.40412	1.15156	1.75405	2.04675	2.02761	2.55217	1.77455	1.00948	2.32352	1.67592	1.48754	1.43979	1.64804	2.09603	2.69812	2.29311	1.74229	2.17217	3.27068	2.09735	1.80377	1.88199	1.63009	1.68766	2.02934	1.74357	2.05931	2.254	1.42845	1.74757	1.90086	4.31503	1.78979	2.28656	2.7328	2.14782	12.6487	15.5083	3.50334	1.66066	3.97035	3.26806	4.51682	2.15921	6.4092
ENSG00000211845.1	0	0.798428	0.224196	0	0	0	0.338251	0	0.363537	0	0	0	0.445099	0	0	0.277649	0.28432	0.466981	0	0.353447	0.376099	0.340245	0	0.542483	0	0.302996	0	0.224274	0.256334	0	0	0.530075	0.640607	0.340786	0	0	0	0.67953	0.408873	0	0	0	0.441236	2.28743	0	0	0	0.657443	0
ENSG00000272380.1	0	0	0	0	0	0	0	0	0	0	0	0	0	0	0	0	0	0	0	0	0	0	0	0	0	0	0	0	0	0	0	0	0	0	0	0	0	0	0	0	0	0	0	0	0	0	0	0	0
ENSG00000141934.8	11.22	11.214	11.2987	11.1628	1.11826	16.5583	13.0912	13.6827	9.5502	10.6368	11.5627	11.159	11.6929	10.0536	13.6858	11.106	12.984	9.83394	10.3999	9.23421	11.3982	13.4167	7.35169	11.0281	10.712	11.0553	11.437	11.7875	11.9415	6.46032	14.2795	7.1775	18.4333	8.74378	6.12916	11.0531	8.80628	8.77574	8.25113	23.745	19.9768	24.4226	25.4565	33.5696	21.6229	22.7657	23.6009	29.505	31.984
ENSG00000258728.1	0.0160817	0	0	0	0.0227548	0.0340467	0.0472501	0	0	0	0	0	0	0	0	0	0	0.0163081	0	0	0	0	0.0266088	0.0189448	0	0	0.0192968	0	0.0179036	0	0	0	0	0.0714064	0.0260658	0	0	0	0	0	0	0	0	0	0	0	0	0	0
ENSG00000213726.5	0.0353798	0	0.0172248	0	0	0	0.0259876	0.0720731	0.0558605	0.0459878	0	0	0	0	0	0.0213316	0.0218441	0.0179389	0	0	0	0	0	0	0.0201438	0	0.0212265	0.0172308	0.019694	0	0.0279624	0	0	0	0	0	0	0	0.0314134	0	0	0	0.0338999	0	0	0.0590471	0.0228482	0.0252554	0
ENSG00000226884.1	0	0	0.0850866	0.244794	0	0	0	0.118675	0	0.227169	0	0	0.168923	0.156802	0	0	0	0	0	0	0	0	0	0	0	0	0	0.0851162	0	0	0	0	0	0	0	0	0	0	0	0	0	0	0	0	0	0	0	0	0
ENSG00000200275.1	0	0	0	0	0	0	0	0	0	0	0	0	0	0	0	0	0	0	0	0	0	0	0	0	0	0	0	0	0	0	0	0	0	0	0	0	0	0	0	0	0	0	0	0	0	0	0	0	0
ENSG00000256577.2	0.0379234	0	0.0184632	0	0	0	0.0278559	0.0257516	0	0	0	0	0	0	0	0	0	0.0192286	0.0291708	0	0	0	0.062748	0.0446751	0	0	0	0	0	0	0	0	0	0	0	0	0	0	0	0	0.05532	0	0	0	0	0	0	0	0
ENSG00000262791.1	0	0	0	0	0	0	0	0	0	0	0	0	0	0	0	0	0	0	0	0	0	0	0	0	0	0	0	0	0	0	0	0	0	0	0	0	0	0	0	0	0	0	0	0	0	0	0	0	0
ENSG00000132703.3	0	0	0	0	0	0	0	0	0	0	0	0.913204	0	0	0	0	0	0	0	0	0	0	0	0	0	0	0	0	0	0	0	0	0	0	0	0	0	0	0	0	0	0	0	0	0	0	0	0	0
ENSG00000213689.8	0	0	0	0	0	0	0	0	0	0	0	0	0	0	0	0	0	0	0	0	0	0	0	0	0	0	0	0	0	0	0	0	0	0	0	0	0	0	0	0	0	0	0	0	0	0	0	0	0
ENSG00000277673.1	0	0	0	0	0	0	0	0	0	0	0	0	0	0	0	0	0	0	0	0	0	0	0	0	0	0	0	0	0	0	0	0	0	0	0	0	0	0	0	0	0	0	0	0	0	0	0	0	0
ENSG00000263903.1	0	0	0	0	0	0	0	0	0	0	0	0	0	0	0	0	0	0	0	0	0	0	0	0	0	0	0	0	0	0	0	0	0	0	0	0	0	0	0	0	0	0	0	0	0	0	0	0	0
ENSG00000265489.1	0.354856	0.321303	0.606591	0.287178	0.0836839	0	0.260653	0.214189	0.398418	0.0153751	0.0957986	0.133072	0.274391	0.339603	0.527801	0.266253	0.467401	0.603749	0.30935	0.272363	0.289818	0.314628	0.0848096	0.134699	0.291836	0.32688	0.492035	0.526152	0.452121	0.186446	0.230601	0.12708	0.444281	0.437677	0.083079	0.171815	0.271127	0.250183	0.350082	0	0	0	0	0	0.0351187	0	0.00509257	0.0112582	0
ENSG00000273009.1	0.0718105	0.124507	0.139845	0.201167	0	0.202707	0.210988	0.292574	0.680281	0.0311138	0.12244	0.0979245	0.0925453	0.343619	0.0317253	0.115458	0.0886741	0.0728213	0.220947	0.110234	0.0390994	0.318348	0.0396058	0.140992	0.0272573	0.220497	0.172334	0.186525	0.0799459	0	0.113511	0.0551068	0.0998967	0.247998	0.0387976	0.37551	0.195953	0.141288	0.0425066	0	0.0698346	0	0.0917422	0.237803	0.213204	0	0.371001	0.102522	0.834419
ENSG00000250622.1	0	0	0	0	0	0	0	0	0	0	0	0	0	0	0	0	0.0549453	0	0	0	0	0	0	0	0	0	0	0	0.049537	0	0	0	0	0	0	0	0	0	0	0	0	0.178132	0	0	0	0	0	0	0
ENSG00000170340.10	15.9963	12.395	15.0229	19.3733	4.20397	8.69994	11.0757	13.0553	14.0251	15.718	12.8505	27.8355	23.2387	12.7826	14.1252	18.14	10.8187	15.2498	14.7185	13.9316	18.9653	12.8942	14.6809	17.8826	16.6911	9.41428	13.3661	15.4183	14.7718	9.13543	15.011	12.5595	13.3234	16.3367	8.94927	14.4318	17.8972	16.2952	14.7747	4.86258	9.76269	11.1636	11.7177	10.2755	13.1113	9.46033	9.86219	16.2722	14.8567
ENSG00000257327.1	0.0645655	0	0.0628681	0	0.304523	0	0	0	0.0679608	0.0279748	0	0.0220112	0.208021	0.154476	0	0.155714	0.0265759	0.0436495	0.165546	0.132149	0	0.0318034	0.24927	0.0253535	0.0245073	0.0566432	0	0	0.0479201	0.175467	0	0.297282	0	0.0955617	0.174417	0.112542	0.176183	0.158792	0.305745	0	0	0.0861589	0.536161	0	0.063898	0	0.0277975	0	0.242723
ENSG00000259817.1	0	0	0	0	0	0	0	0	0	0	0	0	0	0	0	0	0	0	0	0	0	0	0	0	0	0	0	0.0360441	0	0.060339	0	0	0	0	0	0	0	0	0	0	0	0	0	0	0	0	0	0	0
ENSG00000240038.5	0.21107	0.389462	0.241345	0.48279	0.367152	0.477603	0.270248	0.378694	0.635934	0.153538	0.173338	0.198045	0.213369	0.323149	0.218151	0.158784	0.320415	0.449682	0.199593	0.445879	0.544041	0.371994	0.0961198	0.239523	0.213889	0.825625	0.467034	0.235771	0.254384	0.306278	0.400978	0.236273	0.5199	0.590405	0.561812	0.178891	0.380448	0.382899	0.443587	0.221494	0.0734424	0.736451	0.385927	0.211613	0.373698	0.0258543	0.340146	0.337278	0.883483
ENSG00000231198.1	0	0	0	0	0	0.0302265	0.0419484	0	0	0	0	0	0	0	0	0	0	0.0289565	0	0	0	0	0	0	0	0	0	0	0	0.0465608	0	0	0	0	0	0.0497723	0	0	0	0	0	0	0	0	0	0.190624	0	0	0
ENSG00000273747.1	0.0632517	0.804231	0.164237	0.413445	0.0596653	0.13391	0.0929206	0.314971	0.366179	0.054811	0.0269617	0.0646899	0.0407576	0.37833	0.0558882	0.0508485	0.286386	0.0855226	0.0973066	0.550206	0.206636	0.124625	0.0348853	0.29805	0.144052	0.249708	0.227691	0.082147	0.164307	0.378171	0.0666546	0.0970776	0.0879904	0.187234	0.10252	0	0.138078	0.186673	0.112321	0.185511	0.0615113	0.506434	0.121212	0	0.250391	0.211128	0.217855	0.150505	0.281017
ENSG00000224743.5	0.00445644	0.0695405	0	0	0.00630564	0.00707606	0	0.0332872	0.0035181	0.00868893	0.00569881	0.00911555	0.00430741	0.011995	0.00295323	0.00268693	0	0.00903834	0.0068558	0.0136818	0.00363967	0	0	0.0131246	0.00507464	0.0439833	0.0106948	0	0	0.0254332	0.0070443	0.0102595	0	0.00659586	0.025281	0	0.0109445	0	0.00395684	0	0.00650073	0.0535217	0.0213501	0	0.00661555	0	0.00863389	0.00318117	0.00913812
ENSG00000238759.1	0	0	0	0	0	0	0	0	0	0	0	0	0	0	0	0	0	0	0	0	0	0	0	0	0	0	0	0	0	0	0	0	0	0	0	0	0	0	0	0	0	0	0	0	0	0	0	0	0
ENSG00000205702.9	0.0898584	0.0890283	0.0687469	0.215765	0.0272454	0.251388	0.0377165	0.0958849	0.314153	0.0584004	0.0574546	0.137852	0.0496305	0.103656	0.0850687	0.100617	0.103035	0.143194	0.00987418	0.0394109	0.220168	0.464751	0.0318599	0.0604893	0.0438529	0.270283	0.0616132	0.0562671	0.0786016	0.0523294	0.121748	0.103435	0.098217	0.560488	0.0728228	0.0671265	0.0840689	0.236783	0.20516	2.42839	0.524316	0.719465	0.455098	0.318824	0.476407	0.685573	1.43418	0.146616	0.921292
ENSG00000217624.2	0.532863	1.81357	0.730239	1.10573	0.5585	0.438715	0.521873	2.11741	1.24641	1.92398	1.2114	0.444057	1.64051	0.991586	0.83703	0.761552	0.463036	0.940633	1.27518	1.42389	1.16053	0.816589	1.46946	0.883473	0.471941	0.857047	0.686756	0.9804	0.527316	0.965425	0.623923	0.726959	0.768729	0.262892	1.18356	2.06403	0.969366	1.04842	1.26167	0	0.115156	1.34314	1.24807	0	0	0.263503	0.48432	1.52151	2.22578
ENSG00000114166.7	7.77809	4.76315	6.13961	7.47225	5.1549	13.2973	6.71747	5.66453	5.90253	5.14379	9.63369	6.1038	5.40518	4.83715	5.87617	6.23114	4.56865	5.51425	6.46417	6.03119	4.23081	5.92005	6.21541	6.49377	5.1395	5.69885	6.45068	5.51228	4.976	5.89014	6.86573	7.03577	4.4162	5.77322	5.72969	4.50576	6.85421	5.42159	6.16314	0.656961	1.02908	1.10288	2.99491	2.35321	2.58373	3.59229	1.46652	3.53979	2.80604
ENSG00000219930.4	0.0184083	0.0638337	0.053773	0	0	0	0.0270429	0.025	0.0871934	0.119638	0.0470803	0	0	0	0	0.0221978	0	0.0186674	0	0	0	0	0.0304583	0.0216856	0.0419237	0	0.0220885	0	0.0204937	0	0	0	0	0.0272456	0.0298367	0.0320867	0	0	0	0.647876	0	0	0	0.182879	0	0.921674	0.0475522	0	0.0566204
ENSG00000253198.1	0	0	0	0	0	0	0	0	0	0	0	0	0	0	0	0	0	0	0	0	0	0	0	0	0	0	0	0	0	0	0	0	0	0	0	0	0	0	0	0	0	0	0	0	0	0	0	0	0
ENSG00000182632.13	0.0113592	0.00656499	0	0.0318213	0.0107151	0.0040081	0.0111249	0.0102845	0.00597828	0.00492169	0	0.0038725	0	0.00679434	0	0	0.00935117	0.0076794	0.01165	0.00581237	0	0.0223811	0.0375898	0.00892103	0.00431165	0.0298963	0.0136302	0.00737629	0.00843073	0.0246963	0.00598517	0.0261509	0	0.00560416	0	0.0593994	0.00619928	0.0167621	0.0268953	0	0	0	0.00725604	0	0	0.0252773	0.0342336	0	0.00388209
ENSG00000228890.1	0	0	0	0	0	0	0	0	0	0	0	0	0	0	0	0	0	0	0	0	0	0	0	0	0	0	0	0	0	0	0	0	0	0	0	0	0	0	0	0	0	0	0	0	0	0	0	0	0
ENSG00000279153.1	0.0275251	0	0	0	0	0	0	0.0373814	0	0	0	0	0	0	0	0	0	0	0.0423447	0	0	0	0	0	0	0	0	0	0	0	0	0	0	0	0	0	0	0	0	0	0	0	0	0	0	0	0	0	0
ENSG00000199895.1	0	0	0	0	0	0	0	0	0	0	0	0	0	0	0	0	0	0	0	0	0	0	0	0	0	0	0	0	0	0	0	0	0	0	0	0	0	0.211933	0	0	0	0	0	0	0	0	0	0	0
ENSG00000207468.1	0	0.392976	0	0	0	0	0	0	0	0	0	0	0	0	0	0	0	0.229842	0.174341	0	0	0	0	0	0	0	0	0	0	0	0	0	0	0.167731	0	0	0	0	0	0	0.330623	0.90736	0	0	0	0	0.146371	0	0
ENSG00000246448.2	0.0256285	0	0	0	0	0	0	0.0696113	0.0809286	0	0.0327732	0	0.0495428	0	0	0	0.0316469	0	0	0	0	0	0	0	0	0.0337257	0.0307522	0	0	0.0417896	0	0	0	0.037932	0.0415395	0	0.0419602	0	0.0455106	0	0	0.205198	0	0	0	0	0.0331017	0.0365891	0.0262761
ENSG00000211653.2	274.646	401.913	418.456	518.38	11.851	33.1624	827.888	336.207	441.006	383.122	305.955	77.2761	263.05	246.797	449.178	248.368	890.635	266.188	203.363	180.052	232.925	349.129	267.786	258.507	325.367	53.3735	389.255	303.519	422.336	157.725	525.625	277.824	349.094	233.264	249.324	528.983	81.9269	350.898	181.705	96.8997	399.075	0.856085	24.3829	78.9586	262.953	18.2016	10.2654	80.5989	1.8636
ENSG00000269350.1	0	0	0	0	0.0310512	0.02323	0.0644775	0.0596066	0	0.0285249	0	0	0	0	0	0.0264628	0.0270986	0	0.0337604	0	0	0	0	0	0	0	0	0	0.0244313	0.0357835	0.0346886	0	0.0305282	0.0324804	0	0.114755	0	0	0	0	0	0	0.0420543	0	0	0	0	0.0313305	0
ENSG00000232503.1	0	0	0	0	0	0	0	0.063141	0	0	0	0	0	0	0	0	0	0	0	0	0	0	0	0	0	0.0611819	0	0	0	0	0	0	0	0.0688126	0	0	0	0	0	0	0	0	0	0	0	0	0	0	0
ENSG00000237790.1	0	0	0	0	0	0	0	0	0	0	0	0	0	0	0.0322036	0	0	0	0	0	0	0	0	0	0	0	0	0	0	0	0	0	0	0	0	0	0	0	0	0	0	0	0	0	0	0	0	0	0
ENSG00000267586.5	0.00443464	0.00512595	0.0100755	0.00414101	0	0.00312953	0.00217159	0.0140528	0.0186714	0.00384286	0.00378062	0.0105828	0.00285756	0.00265251	0.00391838	0.00713009	0.0109521	0.00899413	0.0136445	0.00680745	0.00965831	0.010922	0.0097834	0.00696555	0.00673309	0.00389051	0.00886871	0.00431956	0	0.00241036	0.00233661	0.0102093	0.00205637	0.0196908	0.0143756	0.0180363	0	0.0261757	0.0236249	0	0.00862525	0.0236711	0	0	0.00877759	0.00493413	0.00190926	0.00633123	0.00606228
ENSG00000255323.4	0	0	0	0	0	0	0	0	0	0	0	0	0	0	0	0	0	0	0	0	0	0	0	0	0	0	0	0	0	0	0	0	0	0	0	0	0	0	0	0	0	0	0	0	0	0	0	0	0
ENSG00000204571.5	0	0	0	0	0	0	0	0.012935	0	0	0	0	0	0	0	0.0229703	0	0.0096585	0	0	0	0	0	0.0112201	0	0	0	0	0.0106035	0	0	0	0	0	0	0	0	0.0140546	0	0	0	0.0381294	0	0	0	0	0	0	0
ENSG00000167778.7	15.6565	17.661	16.9176	12.8717	24.7667	15.2359	16.4341	16.4214	16.3262	21.2125	13.543	13.1042	15.3304	20.3879	18.2585	18.3869	16.2492	15.5555	19.8012	21.4799	11.2035	17.2272	20.9449	16.769	16.5939	21.7609	15.6046	16.7894	16.6365	20.1107	14.9346	24.0069	14.3325	17.0139	23.0923	15.502	21.3534	19.0918	19.4285	40.0614	15.5096	18.3444	23.5631	23.4036	14.3475	21.6694	21.3797	21.7809	18.6598
ENSG00000257083.4	0	0	0	0	0	0	0	0	0	0	0	0	0	0	0	0	0	0	0	0	0.0216782	0	0	0	0	0	0	0	0.014775	0.0216404	0	0	0	0	0	0	0	0	0	0	0	0	0	0	0	0	0	0	0
ENSG00000280112.1	0	0	0	0	0	0	0	0	0	0	0	0	0	0	0	0	0	0	0	0	0	0	0	0	0	0	0	0	0	0	0	0	0	0	0	0	0	0	0	0	0	0	0	0	0	0	0	0	0
ENSG00000206651.1	0.128369	0	0.124994	0	0	0	0	0.174336	0.405359	0	0	0	0.248153	0	0	0	0.158515	0.130176	0	0	0.209684	0	0.212399	0.45367	0.146176	0.168927	0.154033	0	0	0	0	0	0	0.569988	0	0	0.210172	0	0	0	0	0	0	0	0	0	0	0	0
ENSG00000224412.1	0	0	0	0	0	0	0	0	0	0	0	0	0	0	0	0	0	0	0	0	0.133114	0	0	0	0	0	0	0	0	0	0	0	0	0	0	0	0	0.120254	0	0	0	0	0	0	0	0	0	0	0
ENSG00000252204.1	0	0	0	0	0	0	0	0	0	0	0	0	0	0	0	0	0	0	0	0	0	0	0	0	0	0	0	0	0.156787	0	0	0	0	0.208442	0	0	0	0	0	0	0.410872	0	0	0	0	0	0	0	0
ENSG00000167220.10	4.97092	4.99909	4.80421	5.41637	4.31965	3.73757	4.5528	4.57321	4.90287	4.51734	4.63346	4.72126	5.31734	4.49312	5.18648	4.94934	5.11776	5.64755	6.36641	4.59639	3.91882	5.14925	6.90338	4.3992	5.97652	4.45973	5.20988	5.70698	5.08778	4.53548	4.65993	5.85685	5.11771	4.73297	4.87821	4.45056	5.06393	5.87005	6.65879	1.60082	3.26575	2.82701	4.29023	3.27797	2.80157	4.82745	3.34563	3.51761	3.10788
ENSG00000261018.1	0	0	0	0	0	0	0	0	0	0	0	0	0	0	0	0.0087899	0	0	0.0112139	0	0	0	0	0.00858705	0	0	0	0	0	0	0	0	0	0	0	0	0	0	0	0	0	0	0	0	0	0	0	0	0
ENSG00000272288.4	2.16363	2.0551	2.41818	1.89739	1.86348	4.10264	2.29405	2.06965	2.58436	1.68741	1.37137	2.28979	4.43714	2.36322	2.41878	2.83591	3.299	2.57566	4.54417	1.87726	2.36635	2.83582	3.11298	2.32719	3.14934	2.55012	2.18982	1.85092	3.079	1.84069	3.56874	3.2052	3.3501	2.00494	2.47006	5.50943	2.92633	2.58195	3.10712	1.82094	2.85425	3.84128	2.66802	2.05602	1.73163	1.44439	1.94403	2.25628	1.96754
ENSG00000259647.1	0.119635	0.15557	0.11649	0.16757	0	0.0316599	0.131813	0.162474	0.141667	0.272134	0.0764933	0.152944	0.173451	0.0536683	0.0792806	0.0721315	0.295458	0.576264	0.184047	0	0.146562	0.176787	0.346408	0.0704669	0.102173	0.0787166	0.0717762	0.291326	0.233079	0.0487689	0.0472767	0.0688551	0.124819	0.177068	0.096954	0.312796	0.0979359	0	0.265557	0	0.0872573	0.119734	0.0573152	0.297131	0.177597	0	0.46356	0.1708	0.122658
ENSG00000125788.5	0	0	0	0.0620393	0	0	0.195204	0	0	0	0	0	0	0	0	0	0	0	0	0	0	0.0327259	0	0	0.0504365	0	0	0	0.0246551	0	0	0	0	0	0	0	0	0	0	0	0	0	0.0424395	0	0	0	0.0858117	0	0
ENSG00000213782.6	0.103612	0.399214	0.145728	0.370882	0.146606	0.143192	0.126844	0.371329	0.57257	0.213241	0.099373	0.0794762	0.189167	0.247896	0.144954	0.0971772	0.181254	0.189711	0.203674	0.322521	0.296178	0.22116	0.176199	0.118668	0.157314	0.280272	0.231386	0.156992	0.150596	0.197108	0.218373	0.1789	0.132125	0.323747	0.186598	0.23077	0.226185	0.254824	0.204437	0.40518	0.176332	0.979373	0.413659	0.20015	0.230717	0.413095	0.453519	0.139707	0.507546
ENSG00000274055.1	0	0	0	0	0	0	0	0	0	0	0	0	0	0	0	0	0	0	0	0	0	0	0	0	0	0	0	0	0	0	0	0	0	0	0	0	0	0	0	0	0	0	0	0	0	0	0	0	0
ENSG00000240225.9	0.541258	1.28166	0.773979	0.823112	2.13126	0.438715	0.599764	1.0165	1.01573	1.03723	0.435066	0.468158	1.84749	1.35418	0.979723	0.48485	0.928072	0.969159	1.92704	1.10624	0.692135	0.607871	2.31311	0.51374	0.862878	0.976824	0.901832	0.617592	0.59569	1.65923	0.640453	1.68754	0.503403	0.856035	1.57912	1.4556	1.87869	0.96757	2.01019	0.0816407	0.306796	0.222874	0.219301	0.245814	0.633612	0.196152	0.127833	0.609361	0.193435
ENSG00000226403.1	0.0322349	0.22356	0.062775	0	0	0.0682446	0.0473551	0.131333	0	0	0	0.0329679	0	0	0.0427234	0	0.0398048	0	0.0991806	0	0.157962	0.0952687	0	0.0379738	0	0.212097	0.0386794	0.0313984	0.0717736	0	0.0509537	0.371052	0.0448425	0.0954202	0	0	0.0527766	0.0475671	0.114484	0	0	0.258094	0	0	0	0.107597	0.124904	0	0
ENSG00000257225.1	0	0	0.0151821	0	0	0.00550163	0	0	0.0246178	0.00675564	0	0	0.020094	0.00932609	0	0.00626725	0.0128357	0.00527047	0	0.00797821	0.00848952	0.00768021	0.00859947	0.0122452	0.00591829	0.0273576	0.00623637	0.00506245	0.00578612	0	0.0082154	0.0119651	0	0	0.00842399	0	0.0170186	0	0	0	0	0	0	0.0516332	0	0	0	0	0
ENSG00000238884.1	0	0	0	0	0	0	0	0	0	0	0	0	0	0.413161	0	0	0	0	0	0	0	0	0	0	0	0	0	0	0	0	0	0	0	0	0	0	0	0	0	0	0	0	0	0	0	0	0	0	0
ENSG00000243974.1	0.0621674	0.107788	0.121066	0.0580511	0.0293212	0.109679	0.0304426	0.0562857	0.0654366	0.0808071	0.0794984	0.0423873	0	0.0371845	0.027465	0.0499768	0	0.105071	0	0.0318103	0.0338489	0.15311	0.137149	0.0488235	0.0943882	0.0545393	0.0497306	0.0605541	0.11535	0	0.0982679	0	0.086482	0	0.0335876	0.0361205	0.0339278	0.0611577	0.0367986	0	0.181371	0	0.0397113	0	0.0615246	0.345847	0.0802952	0	0.0849845
ENSG00000156735.9	3.59551	2.64109	3.07511	4.29257	2.29192	3.43245	2.67203	3.53936	2.75748	2.9445	3.2594	2.71785	4.23913	3.50194	3.24623	2.23695	3.13994	3.67365	4.0789	3.75055	2.60149	3.32965	4.70639	2.5691	4.42058	3.15169	2.94982	3.59916	3.08944	2.11494	3.28037	3.43738	3.39046	2.09383	3.08987	3.04421	2.84954	2.96441	4.42976	2.54786	3.44085	1.69057	3.87286	5.66365	5.39124	6.37326	14.8318	5.50357	2.67509
ENSG00000119922.8	5.47966	5.60822	3.31147	2.69041	3.16491	7.56089	4.64797	2.80057	2.84234	4.46921	9.29874	4.64754	4.8383	2.94683	6.51321	2.1257	1.20647	5.05929	5.16797	3.19105	2.93377	4.97642	16.3929	5.69118	5.07516	6.55988	2.80367	4.77051	4.54525	2.75239	4.7383	3.96257	4.78307	1.90143	8.07971	1.44213	2.20545	2.57059	4.54049	1.31692	2.65636	0.682406	3.48967	2.72604	2.70327	2.52571	4.21536	4.70696	0.912201
ENSG00000279330.1	0.0527721	0.0228745	0.0321154	0.0554376	0.0466686	0.0488792	0.0678347	0.0447931	0.135396	0.0342974	0.0506129	0.0202395	0.0510073	0.0355104	0.0437143	0.0715903	0.0488736	0.10034	0.0304443	0.10126	0.06465	0.0877304	0.0327437	0.0621673	0.052581	0.13021	0.110814	0.0835292	0.0440629	0.0215124	0.0729897	0.0607452	0.055059	0.11716	0.0962265	0.0344943	0.0432005	0.107075	0.0819977	0	0.057735	0.0528159	0.0505646	0.131067	0.137094	0.0440369	0.426002	0.0470883	0.0811585
ENSG00000254610.1	0.605733	0.386931	0.527724	0.893093	0.0902192	0.708694	0.374678	0.476264	0.60403	0.455835	0.529989	1.20641	0.862807	0.286034	0.380285	0.6151	0.629878	0.808236	1.76563	0.489389	0.208301	0.51822	0.474747	0.713574	0.544548	0.37758	0.726832	0.558961	0.354924	0.311906	0.755907	0.807344	0.487847	0.990902	0.206693	0.66684	0.417573	1.03498	1.13226	0	0.837095	0.255257	0.916414	0.633443	0.662573	0	0.494124	1.502	0.0653727
ENSG00000184465.14	0.424806	0.657978	0.470169	0.702121	0.60709	0.373234	0.399403	1.07692	1.40851	0.355234	0.235401	0.308471	0.399651	0.823256	0.418518	0.356873	0.611993	0.778286	0.505391	1.12379	0.587499	0.724001	0.367842	0.44372	0.462773	1.4311	0.878442	0.362749	0.428792	0.63958	0.691636	0.534628	0.598834	1.60539	0.885922	0.478833	0.558729	0.957007	1.02342	1.47018	1.35503	2.85707	2.06232	1.22388	1.03001	1.6023	2.43979	1.13817	2.36935
ENSG00000277549.1	0	0	0	0	0	0	0	0	0	0	0	0	0	0	0	0	0	0	0	0	0	0.121792	0	0	0	0	0	0	0	0	0	0	0	0	0	0	0	0	0	0	0	0	0	0	0	0	0	0	0
ENSG00000200377.1	0	0	0	0	0	0	0	0	0	0	0	0	0	0	0	0	0	0	0	0	0	0	0	0	0	0	0	0	0	0	0	0	0	0	0	0	0	0	0	0	0	0	0	0	0	0	0.263881	0	0
ENSG00000270723.1	0	0	0	0	0.160979	0	0	0.15451	0.35926	0	0	0.116357	0	0	0	0	0	0	0.0875123	0	0	0.420303	0	0	0.194329	0.0748579	0	0	0.126659	0	0.179837	0	0.237402	0	0	0.0991542	0	0	0.101016	0	0	0	0.109011	0	0.168891	0	0.220418	0	0.0583227
ENSG00000130643.7	0.322885	0.267381	0.309704	0.162003	1.35014	0.586654	0.530975	0.255249	0.106525	0.300678	0.104765	0.261224	0.158372	0.743689	0.166068	0.371921	0.0714106	0.175932	0.526382	0.177546	0.181052	0.235007	1.1562	0.266826	0.115241	1.06542	0.185044	0.248788	0.128763	0.605074	0.137118	1.26478	0.113969	0.114124	0.976385	0.210003	0.733787	0.177784	0.248176	0	0	0.0385854	0	0	0.014308	0.0321718	0.0622443	0.0137604	0.00494096
ENSG00000207135.1	0	0	0	0	0	0	0	0	0	0	0	0	0	0	0	0	0	0	0	0	0	0	0	0	0	0	0	0	0	0	0	0	0	0	0	0	0	0	0	0	0	0	0	0	0	0	0	0	0
ENSG00000080824.17	140.32	145.032	145.329	137.602	104.74	85.3919	116.542	108.947	113.043	184.716	169.191	91.6876	115.269	165.727	99.1866	90.4592	141.741	124.779	115.699	139.144	101.491	115.163	159.648	144.149	213.71	114.227	104.736	140.563	136.418	197.201	99.2535	131.797	106.61	122.051	132.614	260.2	155.525	178.804	141.581	125.832	236.363	222.624	666.492	376.774	197.906	299.59	184.653	227.184	255.79
ENSG00000266296.1	0	0.0170281	0.0191258	0.0550247	0.041689	0.0103961	0	0.0533514	0	0.0382972	0	0.0301332	0.0189853	0.017623	0	0.0236857	0	0.0199186	0.0151088	0.0301519	0	0.0145128	0	0.0115696	0.0559172	0	0.0117845	0.0191324	0.0437348	0.0320283	0.0155242	0.0452196	0	0.0290718	0.0477549	0	0	0.0434771	0	0	0.0573051	0.117951	0.037641	0.292705	0.0874757	0.0983452	0.0253697	0.0140213	0.0906233
ENSG00000253555.1	0	0	0	0	0	0	0	0	0	0.0134104	0	0	0	0	0	0	0	0.0104622	0	0	0	0	0	0	0	0	0	0.0200986	0	0	0	0	0	0	0	0	0	0	0	0	0	0	0.0197709	0	0	0	0	0	0
ENSG00000278761.1	0	0	0	0	0	0	0	0	0	0	0	0	0	0	0	0	0	0	0	0	0	0	0	0	0	0	0	0	0	0	0	0	0	0	0	0	0	0	0	0	0	0	0	0	0	0	0	0	0
ENSG00000139410.13	11.2197	13.3584	12.0656	9.90221	1.58382	10.0681	11.3857	9.24548	9.40503	11.6823	12.0372	12.171	12.3376	10.1016	11.773	11.6902	15.075	10.6541	12.91	10.0785	9.87973	11.3175	11.0258	11.1197	12.9251	12.0166	10.3837	11.0369	13.1976	6.36152	11.5991	6.99239	14.8247	12.0911	6.31284	15.7342	7.15913	10.4708	11.7636	20.9648	7.37159	4.19286	7.46378	8.45401	11.2332	5.41869	10.3992	6.86888	4.43618
ENSG00000269902.1	0.0549459	0.714502	0	0.0769616	0	0	0.0403595	0.0373106	0	0	0	0	0	0	0	0	0	0	0	0.126518	0.134626	0	0	0.0647281	0	0.397683	0	0	0	0	0	0	0	0.081324	0.0445291	0	0.13494	0.0810803	0	0	0	0	0.105295	0	0	0.0917019	0.17742	0	0.0281672
ENSG00000186193.8	3.20046	6.50331	3.09429	1.81636	1.02411	1.7438	6.46272	8.10935	4.71388	7.27152	6.79703	2.78359	4.08085	3.68656	3.3275	4.20478	5.8559	6.29987	5.87467	6.48109	2.59233	5.13604	2.31404	6.17716	6.65354	6.05701	4.49618	4.64122	4.82625	2.45258	5.07088	3.60156	3.13595	5.79142	7.21593	6.71533	4.524	6.80316	7.55098	29.6856	17.7616	16.4193	26.4542	28.1625	11.7853	32.7153	52.5257	34.9606	18.0879
ENSG00000200786.1	0	0	0	0	0	0	0	0	0	0	0	0	0	0	0	0	0	0	0	0	0	0	0	0	0	0	0	0	0	0	0	0	0	0	0	0	0	0	0	0	0	0	0	0	0	0	0	0	0
ENSG00000111729.11	1.91371	0.981674	1.85238	1.58609	0.656924	1.64219	2.32894	0.815066	2.21698	5.29883	1.33221	1.26235	2.53925	2.21481	1.29071	0.928531	1.7199	2.05548	2.66533	0.695306	1.0913	2.15861	3.95335	1.66747	1.85682	0.81958	1.57616	1.97435	1.43715	0.720112	2.54172	2.86762	2.3629	1.3408	2.80815	3.94759	2.0023	1.40362	2.31248	0.89671	3.27062	1.35998	2.40872	2.69992	4.5387	5.17826	0.61428	2.69983	0.766254
ENSG00000227784.1	0	0	0	0	0	0	0	0	0	0	0	0	0	0	0	0	0	0	0	0	0	0	0	0	0	0	0	0	0	0	0	0	0	0	0	0	0	0	0	0	0	0	0	0	0	0	0	0	0
ENSG00000177485.6	4.36291	4.80477	4.21897	5.21618	2.29471	3.71376	4.03494	3.96373	4.04776	3.17976	4.5283	3.3424	4.04284	3.62536	4.41467	3.25607	3.92092	4.89776	4.322	4.63952	4.3348	4.9544	3.5507	3.62478	4.993	3.42757	4.50459	4.39862	4.55019	3.29885	4.45809	4.27412	3.65754	3.10345	3.9429	3.41693	4.08117	5.02799	5.16828	2.23409	6.57936	9.55282	7.04757	6.42832	12.8967	6.08764	4.62306	6.11188	7.50193
ENSG00000137767.12	116.079	88.5805	82.633	85.8377	20.7309	20.8148	89.359	81.7282	64.4512	140.741	116.674	86.6064	82.0352	64.5165	66.2995	68.5571	79.3866	73.5733	83.5752	57.413	88.2856	79.6888	91.4809	97.0178	89.1049	69.1535	65.5138	93.8124	82.2567	43.2539	115.195	70.715	99.7456	67.7876	50.8448	108.416	57.9431	50.0471	71.7215	23.9723	17.7612	11.7158	37.3399	21.2802	29.5808	34.8871	45.5344	25.5448	26.0506
ENSG00000205634.5	0	0	0	0	0	0	0	0	0	0	0	0	0	0	0	0	0	0	0	0	0.00549241	0	0	0	0	0	0	0	0	0	0	0	0	0	0	0	0	0.0049618	0.00597103	0.0295855	0	0	0	0	0	0	0	0	0
ENSG00000260419.1	0	0	0	0	0	0	0	0	0	0	0	0	0	0	0	0	0	0	0	0	0	0	0	0	0	0	0	0	0	0	0	0	0	0	0	0	0	0	0	0	0	0	0	0	0	0	0	0	0
ENSG00000137441.7	0.545415	3.09854	0.632772	0.260069	2.08533	0.909018	1.03992	0.4728	0.934434	0.52794	0.252275	0.569685	1.16652	1.72833	0.892065	0.573734	0.401233	0.600164	2.99922	0.409716	0.796127	0.463006	4.51221	0.47847	0.422859	0.885719	1.35068	0.339103	0.852671	2.49775	0.476927	2.538	0.24215	0.687025	2.95303	0.566369	1.57696	0.736339	0.618216	0.102105	0.0338558	0	0.0222383	0	0.137815	0.271144	0.0149884	0.215378	0.0475913
ENSG00000271248.1	0	0	0	0	0	0	0	0	0	0	0	0	0	0	0	0	0	0	0	0	0	0	0	0	0	0	0	0	0	0	0	0	0	0	0	0	0	0	0	0	0	0	0	0	0	0	0	0	0
ENSG00000249833.4	0	0	0	0	0	0	0	0	0	0	0	0	0	0	0	0	0	0	0	0	0	0	0	0	0	0	0	0	0	0	0	0	0	0	0	0	0	0	0	0	0	0	0	0	0	0	0	0	0.0150835
ENSG00000145569.5	16.9696	16.2114	15.6776	20.7268	2.60969	8.97407	15.8437	13.9554	18.8945	14.8702	17.0562	15.4655	23.8702	13.9154	14.2186	13.4216	17.5736	13.9083	20.519	14.0195	15.9241	15.3637	19.1113	16.2871	19.6926	10.7767	15.1456	18.5477	15.9786	10.3982	16.9014	11.689	13.8193	14.2761	9.71271	26.2587	11.6824	19.6136	21.8578	1.91103	30.7166	26.142	6.80959	9.16153	16.4806	5.43135	20.9476	14.0249	10.0244
ENSG00000212266.1	0	0	0	0	0	0	0	0	0	0	0	0	0	0	0	0	0	0	0	0	0.38843	0	0	0	0	0	0	0	0	0	0	0	0	0	0	0	0	0	0	0	0	0	0	0	0	0	0	0	0
ENSG00000171097.12	0.496333	0.464979	0.533951	0.269111	1.34794	0.847409	0.582139	0.657754	0.644615	0.645149	0.35318	0.37662	0.580324	0.79725	0.46154	0.516455	0.538749	0.49926	1.05297	0.694313	0.241911	0.674294	0.801362	0.396085	0.478583	0.848038	0.585954	0.448363	0.432246	0.678781	0.752917	1.23479	0.512274	0.663518	1.01857	0.844206	0.963347	0.968668	0.938242	2.39485	1.00428	1.68252	2.0787	1.39177	1.4023	1.67007	3.24667	1.58292	1.12445
ENSG00000250017.1	0	0	0	0	0	0	0	0	0	0	0	0	0	0	0	0	0	0	0	0	0	0	0	0	0	0	0	0	0	0	0	0	0	0	0	0	0	0	0	0	0	0	0	0	0	0	0	0	0
ENSG00000249562.1	0	0	0	0	0	0	0	0	0	0	0	0	0	0	0	0	0	0	0	0	0	0	0	0	0	0	0	0	0	0	0	0	0	0	0	0	0	0	0	0	0	0	0	0	0	0	0	0	0
ENSG00000253666.1	0	0	0.0380711	0	0	0.0413883	0	0	0.0308663	0	0	0.159952	0	0.0350797	0.0777313	0	0	0.0198247	0.030075	0	0.0319329	0	0	0	0	0.0257261	0	0	0.0217642	0	0.0309019	0	0.0543912	0.0289347	0	0	0.128029	0.086544	0	0	0	0	0	0	0	0	0	0.0279103	0
ENSG00000243075.3	0	0	0	0	0	0	0	0	0	0	0.0644084	0	0	0	0	0	0	0	0	0	0	0	0	0	0	0	0	0	0	0	0	0	0	0	0	0	0	0	0	0	0	0	0	0	0	0	0.130108	0	0
ENSG00000266364.1	0	0	0	0	0	0	0	0	0	0	0	0	0	0	0	0	0	0	0	0	0	0	0	0	0	0	0	0	0	0	0	0	0	0	0	0	0	0	0	0	0	0	0	0	0	0	0	0	0
ENSG00000254840.1	0	0	0	0	0	0	0	0	0	0	0	0	0	0	0	0	0.0114675	0	0	0	0	0	0	0	0	0	0	0	0	0	0	0	0	0	0	0	0	0	0	0	0	0	0	0	0	0	0	0	0
[truncated: 4,613 more rows]
[truncated: 388 more columns]
