# Supplementary material for: The Prognostic Value of a Tumor Microenvironment-Based Immune Cell Infiltration Score Model in Colon Cancer
Source: Front Oncol. 2021 Sep 27;11:728842. doi: 10.3389/fonc.2021.728842 (PMC8561118; doi:10.3389/fonc.2021.728842)
Supplement: Supplementary file 7 [file Table_6.xlsx]

## Sheet: Sheet1
id	TCGA-AA-3527-11A-01R-A32Z-07	TCGA-AZ-6600-11A-01R-1774-07	TCGA-AA-3517-11A-01R-A32Z-07	TCGA-A6-5659-11A-01R-1653-07	TCGA-AZ-6605-11A-01R-1839-07	TCGA-A6-2680-11A-01R-A32Z-07	TCGA-A6-2679-11A-01R-A32Z-07	TCGA-AZ-6599-11A-01R-1774-07	TCGA-AA-3712-11A-01R-1723-07	TCGA-AA-3697-11A-01R-1723-07	TCGA-AA-3514-11A-01R-A32Z-07	TCGA-AA-3531-11A-01R-A32Z-07	TCGA-AA-3660-11A-01R-1723-07	TCGA-AA-3663-11A-01R-1723-07	TCGA-AA-3518-11A-01R-1672-07	TCGA-A6-2671-11A-01R-A32Z-07	TCGA-A6-2682-11A-01R-A32Z-07	TCGA-AA-3522-11A-01R-A32Z-07	TCGA-AA-3655-11A-01R-1723-07	TCGA-AZ-6601-11A-01R-1774-07	TCGA-A6-5665-11A-01R-1653-07	TCGA-AA-3534-11A-01R-A32Z-07	TCGA-AA-3489-11A-01R-1839-07	TCGA-A6-2685-11A-01R-A32Z-07	TCGA-A6-2683-11A-01R-A32Z-07	TCGA-AZ-6598-11A-01R-1774-07	TCGA-A6-2678-11A-01R-A32Z-07	TCGA-AA-3520-11A-01R-A32Z-07	TCGA-A6-2686-11A-01R-A32Z-07	TCGA-A6-2675-11A-01R-1723-07	TCGA-AA-3525-11A-01R-A32Z-07	TCGA-AA-3496-11A-01R-1839-07	TCGA-A6-2684-11A-01R-A32Z-07	TCGA-A6-5667-11A-01R-1723-07	TCGA-AZ-6603-11A-02R-1839-07	TCGA-AA-3713-11A-01R-1723-07	TCGA-A6-5662-11A-01R-1653-07	TCGA-AA-3511-11A-01R-1839-07	TCGA-AA-3662-11A-01R-1723-07	TCGA-AA-3672-01A-01R-0905-07	TCGA-AA-3553-01A-01R-0821-07	TCGA-A6-A56B-01A-31R-A28H-07	TCGA-D5-6927-01A-21R-1928-07	TCGA-AA-A00E-01A-01R-A002-07	TCGA-AA-3814-01A-01R-0905-07	TCGA-A6-2676-01A-01R-0826-07	TCGA-AA-A02K-01A-03R-A32Y-07	TCGA-F4-6570-01A-11R-1774-07	TCGA-DM-A1D9-01A-11R-A155-07
ENSG00000236378.1	0	0	0	0	0	0	0.0274257	0	0	0.0242664	0	0.0190934	0	0	0	0	0	0	0	0	0	0.0275875	0	0	0	0	0	0	0	0	0	0	0	0	0	0	0	0	0	0	0	0	0	0	0	0	0	0	0
ENSG00000241794.1	0	0	0	0	0	0	0	0	0	0.0531876	0	0	0	0.0367125	0	0	0	0	0	0.0314065	0.133677	0	0	0	0	0.0269235	0	0	0.0455545	0	0.0646803	0.0471011	0	0	0	0	0	0	0	0	3.34261	0.245717	0	0	0.728923	0	0	0	0.188788
ENSG00000133624.12	0.770119	1.44183	0.876612	1.38761	1.53476	0.979783	1.0623	1.66949	2.39189	0.827138	0.503965	0.709977	1.12528	1.55708	0.833809	0.684503	1.326	1.30526	1.27931	1.98695	1.5178	1.57614	1.20245	0.741115	0.778138	2.13155	1.34491	0.880439	0.917743	1.62717	1.48022	1.05711	1.07635	1.81945	1.86942	1.10918	1.29047	2.11811	2.04814	1.74969	1.27634	3.24225	2.39732	1.97556	2.2328	1.89475	5.7673	1.61051	3.68471
ENSG00000242568.1	0	0	0	0.0692261	0	0	0	0	0	0	0	0	0	0	0	0	0	0	0	0	0	0	0	0	0	0	0	0	0	0	0.0390616	0	0	0	0	0.0430738	0	0	0	0	0	0	0	0	0	0	0	0	0
ENSG00000270455.1	0	0	0	0	0	0	0	0	0	0	0	0	0	0	0	0	0	0	0	0	0	0	0	0	0	0	0	0	0	0	0	0	0	0	0	0	0	0	0	0	0	0	0	0	0	0	0	0	0
ENSG00000234534.1	0	0.0526712	0	0	0	0	0.0223139	0.0618848	0.023982	0	0.0194237	0	0	0	0.0201314	0	0.0375124	0	0	0.0699492	0	0.0224455	0	0.0357869	0	0.0799529	0	0	0.03382	0.0743023	0.0720288	0	0	0.0224812	0	0	0	0	0	0	0	0	0	0	0	0.1014	0.0196184	0	0.0311462
ENSG00000206903.1	0	0	0	0	0	0	0	0	0.174831	0	0	0	0	0	0	0.133526	0.410202	0	0	0	0	0	0	0.130444	0	0	0	0.107857	0.123275	0.180557	0	0	0	0	0	0	0	0	0	0	0	0	0	0	0	0.369608	0	0	0
ENSG00000143727.14	14.7672	15.4047	14.8645	16.352	9.53222	15.5507	14.671	14.6708	17.3753	18.9547	15.7226	11.4013	21.341	13.5902	15.1817	14.1281	15.7162	17.8853	20.2826	14.4041	12.7243	17.1226	22.0799	16.3119	17.8362	14.7479	16.1505	16.1196	16.9099	12.179	16.8221	16.5127	14.5474	14.9925	11.897	25.807	15.7968	18.4002	20.4648	14.1438	22.8181	18.8173	25.6195	23.7987	37.9944	29.0512	31.1118	19.1761	34.1526
ENSG00000090554.11	0.519882	0.759994	0.729544	0.257008	1.06014	0.582693	1.10068	0.595291	0.515031	0.609508	0.684368	0.417022	0.847346	1.02434	0.607975	0.583883	0.434273	0.501356	0.799787	0.56333	0.241438	0.76071	1.11319	0.474339	0.470117	0.811574	0.513732	0.58086	0.419898	0.71474	0.797607	0.80964	0.538867	0.520519	1.27222	0.755154	0.834486	0.526481	0.606414	0.538152	0.208179	0.448898	0.595808	0.151906	0.348049	0.221167	0.223826	0.793159	0.135868
ENSG00000237260.1	0.164464	0	0.128112	0	0.0930833	0.0348187	0.0483215	0.0446712	0	0.0427551	0	0	0	0.118046	0.0435953	0	0.121851	0.0667115	0.151807	0	0	0.097213	0.0544243	0.0387488	0.112367	0.0865704	0	0.0320392	0.0366192	0.0536347	0.0519936	0.0757249	0.0457577	0	0.0533137	0	0	0.0970758	0.0584104	0	0	0	0	0	0.195316	0.109793	0.0424842	0.0469602	0.067448
ENSG00000216444.1	0	0	0	0	0	0	0	0	0	0	0	0	0	0	0	0	0	0	0	0	0	0	0	0	0	0	0	0	0	0	0	0	0	0	0	0	0	0	0	0	0	0	0	0	0	0	0	0	0
ENSG00000271034.1	0	0	0	0	0.0133278	0	0	0	0	0	0	0	0	0	0	0	0	0	0	0	0	0	0	0.0110963	0	0	0	0	0	0	0.0148891	0	0	0	0	0	0	0	0	0	0.0274804	0	0	0	0	0	0	0	0.00965733
ENSG00000206675.1	0	0	0	0	0	0.143505	0	0	0.642135	0	0	0	0	0	0.179678	0	0	0	0	0	0	0	0	0.319406	0	0.356799	0	0.264099	0	0	0	0	0	0	0	0	0	0	0	0	0	0.54272	0	0	0	0	0	0	0.138993
ENSG00000101074.3	0.200152	0.383559	0.400037	0.619717	0.029811	0.111511	0.386888	0.672403	0.731825	0.123235	0.282892	0.183155	0.549828	0.396958	0.530552	0.177841	0.572357	0.470033	0.145854	0.808539	0.395764	0.669372	0.08715	0.310244	0.323881	0.762442	0.442411	0.287306	0.25801	0.188948	0.516198	0.242518	0.234471	0.779576	0.204892	0.128533	0.137978	0.528524	0.729558	0.0926882	2.1206	5.56673	0.262435	0.104654	0.750627	0.0351624	2.62597	0.797095	1.02605
ENSG00000236283.2	0.0241279	0.0167335	0.0375898	0.0135182	0.0136559	0.0612976	0.00708909	0.0196607	0.0457142	0.0250898	0.0246835	0.0197413	0.0466421	0.00865906	0.00639572	0.011638	0.0357528	0.0146805	0.0445422	0.0222227	0.00788232	0.0142618	0.0239532	0.0511624	0.027475	0.0254009	0.017371	0.00940073	0.0161168	0.0236057	0.0457668	0.0222187	0.0335648	0.0285689	0.0156429	0.0420564	0.0474041	0.0712083	0.137107	0.169836	0.0281569	0.0772735	0.0184949	0.0479402	0.0143271	0.24161	0.0810253	0.0275575	0.0296852
ENSG00000255074.1	0.113326	0.0982441	0.110347	0	0.0801753	0.0899709	0	0.153906	0.178928	0.0736523	0	0.0579514	0	0.0508381	0.11265	0.0683277	0.0349847	0.172382	0.0871705	0.0434906	0.0462778	0.125598	0.187509	0.133502	0.0322616	0.0745655	0.237969	0	0.0315411	0	0.0447836	0.130448	0.118237	0.0838654	0.321444	0.0493835	0.0927713	0.0836141	0	0.498561	0	0	0.271464	0	0.0841157	0.756541	0.0731857	0.283137	0.145237
ENSGR0000237531.4	0	0	0	0	0	0	0	0	0	0	0	0	0	0	0	0	0	0	0	0	0	0	0	0	0	0	0	0	0	0	0	0	0	0	0	0	0	0	0	0	0	0	0	0	0	0	0	0	0
ENSG00000265097.1	0	0	0	0	0	0	0	0	0	0	0	0	0	0	0	0	0	0	0	0	0	0	0	0	0	0	0	0	0	0	0	0	0	0	0	0	0	0	0	0	0	0	0	0	0	0	0	0	0
ENSG00000270110.1	0.0569596	0	0.0184874	0	0.10746	0	0	0.103141	0.11991	0	0.0971185	0.0194183	0	0.102209	0	0	0.0234452	0.0962689	0.029209	0.0291455	0.0930402	0.0280569	0	0.0447336	0	0.0999412	0.0227824	0.0554815	0.042275	0.0619186	0.060024	0	0	0	0.0923221	0.0661893	0.124343	0.0280173	0.0674319	0	0.0553924	0.304037	0.0363847	0	0	0	0.0490459	0.0271066	0.0389327
ENSG00000251508.1	0.0447707	0	0	0	0	0	0.065771	0	0	0	0	0	0	0	0	0	0	0	0	0.0687259	0	0.0661588	0	0	0	0	0	0	0	0	0	0	0	0	0	0.0780381	0	0	0	0.78785	0	0	0.0857959	0	0	0.14944	0.0578258	0	0
ENSG00000255346.8	0.0104349	0.0201027	0.00225791	0.03248	0.0114838	0.0184098	0.0255493	0.0110223	0.0421041	0.00753536	0	0.00948641	0	0.0062415	0.00307338	0.00838873	0.0157488	0.0117576	0.0196205	0.0160183	0.0227265	0.0171333	0.019184	0.00682928	0.00660137	0.00610303	0.0111299	0.0112935	0.00903552	0.0434831	0.00916361	0.0106769	0.00483873	0.00514816	0.0206718	0.0222306	0.0170846	0.0650146	0.022648	0.0408062	0.0135304	0.0139248	0.00666562	0.0115185	0	0.00387008	0	0.0016553	0.00475495
ENSG00000119421.6	62.4399	57.0058	58.7902	62.2054	77.3573	57.0902	57.8697	54.3384	53.5665	70.2147	60.7478	49.2702	75.7844	67.0774	60.5468	63.0869	61.6739	59.7633	90.6903	59.7573	42.5317	58.2618	93.502	60.5782	63.645	57.99	61.9718	63.2637	71.3314	54.4241	60.583	76.6021	77.2019	58.8886	60.2827	106.23	69.7289	60.1324	66.8696	56.2547	51.6963	40.5259	57.6707	57.5409	73.7858	71.5379	120.449	34.4012	87.7183
ENSG00000255499.1	0	0	0	0	0	0	0	0	0	0	0	0	0	0	0	0	0	0	0	0	0	0	0	0	0	0	0	0	0	0	0	0	0	0	0	0	0	0	0	0	0	0	0	0	0	0	0	0	0
ENSG00000281883.1	0.0242841	0.0421046	0.0315276	0.0907048	0	0.0171373	0	0.0329799	0.127806	0.0315653	0.0103514	0.00827877	0.031296	0.0435756	0.0321856	0	0.0199913	0.0410432	0.0249058	0.099407	0.0528889	0.047847	0.026787	0.0476792	0.046088	0.0426089	0.029139	0.0236539	0.036047	0.0395975	0.0255906	0.0186354	0.0112607	0.0359423	0.0393605	0.0282191	0.0265061	0.0836141	0.12937	0	0	0.162029	0	0	0.0720991	0	0.0209102	0.0346698	0.00829927
ENSG00000182365.4	0	0	0	0	0	0	0	0	0	0	0	0	0	0	0	0	0	0	0	0	0	0	0	0	0	0	0	0	0	0	0	0	0	0	0	0	0	0	0	0	0	0	0	0	0	0	0	0	0
ENSG00000224020.1	0.0657359	0.0759833	0.10668	0.0613833	0.124017	0.0695848	0	0.208308	0.103789	0.170891	0.0840618	0.0448204	0.25415	0.196595	0.0290416	0.132114	0.081173	0.177763	0.235966	0.168181	0.143168	0.129519	0.253788	0.0516261	0.149709	0.17301	0.0788779	0.06403	0.0487887	0.214377	0.138545	0.353116	0.121928	0.0648626	0.106547	0.229163	0.287003	0.291007	0.116733	0.192797	0.0639272	0.175441	0.0419908	0.217686	0.0650562	0	1.01885	0.782079	1.39287
ENSG00000214756.6	1.03385	0.529068	0.771629	0.650682	1.01174	0.433894	0.7895	0.971083	0.855709	1.11887	0.861961	0.503058	1.34704	1.52824	0.82697	0.494276	0.832339	0.91908	1.35225	1.08365	0.505874	1.19796	1.51467	0.659922	1.12021	1.18069	0.672183	0.687611	0.806186	0.683224	0.957482	0.870254	1.12142	0.599934	1.13681	1.10346	0.648729	0.981212	1.05139	2.08378	1.95322	1.0575	3.29036	1.44787	0.797792	2.66036	2.08826	1.09887	1.30278
ENSG00000249348.1	0.572526	0.51438	0.445979	0.379092	0.758544	0.385667	0.626984	0.996663	0.920385	0.446512	0.439281	0.431173	0.875345	0.756498	0.772608	0.445613	0.700548	0.675589	0.992874	0.687111	0.544109	0.946021	0.800898	0.496644	0.669726	0.52739	0.755684	0.52725	0.573648	0.695923	0.534767	0.682992	0.586477	0.785753	0.658014	1.08867	0.630592	0.775718	1.15532	0.59534	0.334064	0.52091	0.758033	0.77561	0.339964	0.277968	0.356291	0.497859	0.544303
ENSG00000256149.1	0	0	0	0	0	0	0	0	0	0	0	0	0	0	0	0	0	0	0	0	0	0	0	0	0	0	0	0	0	0	0	0	0	0	0	0	0	0	0	0	0	0	0	0	0	0	0	0	0
ENSG00000226309.1	0	0.0412641	0.0115868	0	0	0	0	0	0	0.0154676	0	0.0121703	0	0	0	0.0143494	0	0	0	0	0	0	0	0	0	0	0	0	0	0	0	0	0	0	0.0192874	0	0	0	0.0211313	0	0.138867	0	0	0	0.03533	0.11916	0.122957	0	0
ENSG00000254417.1	0	0.0250503	0	0	0.0408862	0	0	0.0196215	0.0228116	0	0	0	0	0	0	0.0174222	0	0	0	0	0	0	0	0	0	0.0380254	0.0173364	0.014073	0	0	0	0	0	0	0	0	0.0236548	0	0	0	0	0.0578397	0	0	0	0	0	0.0206269	0
ENSG00000248468.1	0.0504547	0	0.0491282	0	0.0356954	0	0.0370605	0.102783	0.039831	0.0655826	0.0322602	0.0774029	0.0487674	0.0452681	0.0334357	0.0608414	0	0.0255824	0.0776196	0.0387255	0.0412074	0.0372791	0.0834821	0	0.0287269	0.0331979	0.0605416	0.0245727	0.0561707	0.0411355	0.0398768	0.116155	0	0	0.122668	0.0439727	0.0826068	0.0372264	0.0447983	0	0	0	0	0	0.0748995	0.0842063	0.0325836	0.108049	0.0775945
ENSG00000263651.1	0	0	0	0	0	0	0	0	0	0	0	0.148356	0	0	0	0	0	0	0	0	0	0	0	0	0	0	0	0	0	0	0	0	0	0	0	0	0	0	0	0	0	0	0	0	0	0	0	0.207094	0
ENSG00000264019.1	0	0	0	0	0	0	0	0	0	0	0	0	0	0	0	0	0	0	0	0	0	0	0	0	0	0	0	0	0	0	0	0	0	0	0	0	0	0	0	0	0	0	0	0	0	0	0	0	0
ENSG00000266153.1	0	0	0	0	0	0	0	0	0	0.0344698	0	0	0	0	0	0	0.0327462	0	0	0	0.0433167	0.0391873	0	0	0	0	0	0	0	0	0	0.0610506	0	0	0	0	0	0	0	0	0	0	0	0	0	0	0	0	0.0271888
ENSG00000229642.1	0	0	0	0	0	0	0	0	0	0	0	0	0	0	0.0411682	0	0	0	0	0	0	0	0	0	0	0.0817506	0	0.0302554	0	0	0	0	0	0.0459733	0	0	0	0.0916711	0	0	0.0906205	0.124349	0	0.308583	0	0	0.320952	2.08425	0.222925
ENSG00000274913.1	0.210228	0	0	0	0.297462	0	0	0	0	0	0	0.215008	0	0	0	0	0	0	0	0	0.343395	0	0	0	0	0	0	0	0.234044	0.685591	0.332307	0	0	0.311153	0.340744	0	0	0.31022	0	0	0	0	0	0	0	0	0.543059	0.300137	0
ENSG00000255608.1	0	0.0449116	0.0504442	0.0725638	0	0	0	0.140714	0.0408979	0	0	0	0	0	0	0.062471	0	0	0.0796987	0.198814	0	0.0382776	0	0.0305147	0	0	0	0.0252309	0	0.0844747	0	0	0	0.0766769	0	0	0	0	0.0459982	0	0	0	0	0	0	0	0	0.0369811	0
ENSG00000144771.7	0.00915765	0.0158778	0.0178338	0.0256539	0	0.0969384	0	0	0.0578354	0	0	0	0	0.0164325	0	0	0.0113082	0.0185731	0.0422645	0	0	0.0405975	0.0151522	0.021576	0.010428	0.024102	0.0329654	0.0446	0.0305853	0	0.0144755	0.042165	0.0254787	0	0.014843	0.0319247	0.04498	0.0270268	0.032524	0	0.026717	0	0.0175492	0	0	0	0	0	0
ENSG00000276350.1	0	0	0	0	0	0	0	0	0	0	0	0	0	0	0	0.261073	0	0	0	0	0	0	0	0	0	0.569814	0	0	0	0	0	0	0	0	0	0	0	0	0	1.90495	0	0	0	0	0	0.722666	0	0	0
ENSG00000212073.1	0	0	0	0	0	0	0	0	0	0	0	0	0	0.292462	0	0	0	0	0	0	0	0	0	0	0	0	0	0	0	0	0	0	0	0	0	0	0	0	0	0	0	0	0	0	0	0	0	0	0
ENSG00000110906.11	10.0621	14.2439	8.3744	9.34231	12.9828	5.58011	8.58656	10.6178	9.91333	13.727	8.25284	11.7557	9.40867	9.11613	7.63565	10.4153	9.63244	8.35176	9.1683	12.3875	9.6146	7.89842	14.6732	10.5197	7.23675	8.78877	7.95917	8.45609	8.34218	10.3986	10.3757	11.9124	8.19643	9.08402	12.3074	7.35078	12.3983	9.29331	8.67163	6.09372	8.42535	7.57014	7.17137	6.36911	10.8181	5.15844	6.93586	5.51272	6.79316
ENSG00000222854.1	0	0	0	0	0	0	0	0	0	0	0	0	0	0	0	0	0	0	0	0	0	0	0	0	0	0	0	0	0	0	0	0	0	0	0	0	0	0	0	0	0	0	0	0	0	0	0	0	0
ENSG00000170088.12	2.30737	3.10912	2.81218	2.65852	1.27266	3.38108	2.12661	3.08744	3.39483	2.1486	1.87833	2.35984	3.63898	2.44762	2.93424	2.97538	2.77052	3.36542	3.57582	3.27452	2.90365	2.84662	2.06239	2.88669	3.00004	2.2908	3.79523	2.7497	2.41266	2.24034	2.52107	2.24349	2.74677	4.06288	2.28433	2.53312	2.58575	3.70792	4.74885	0.847471	3.99602	2.35891	2.09278	2.36405	3.70073	2.04246	2.32159	0.725973	2.39908
ENSG00000199792.1	0	0	0	0	0	0	0	0	0	0	0	0	0	0	0	0	0	0	0	0	0	0	0	0	0	0	0	0	0	0	0	0	0	0	0	0	0	0	0	0	0	0	0	1.41283	0	0	0	0	0
ENSG00000158022.6	0.016913	0.107522	0.153705	0.126345	0.0478621	0.167097	0.132513	0.0765643	0.0178024	0.0512961	0.0288374	0.0980196	0	0.0708138	0.134497	0.0475877	0.0974622	0.0400191	0.034692	0.051925	0.092088	0.133295	0.0839526	0.0398482	0.0962958	0.118702	0.14206	0.0274568	0.0313818	0.0919273	0.00891146	0.0778734	0.0156853	0.0417208	0.0456886	0.0687875	0.00923026	0.0582341	0.110124	0	0.0493429	0	0	0	0	0	0	0	1.44503
ENSG00000186146.1	0	0	0	0	0	1.00925	0	0	0.107525	0	0	0.139301	0	0	0	0.0821216	0	0	0	0	0	0	0	0	0	0	0.081717	0	0	0	0	0	0	0	0	0.356117	0	0	0	0	0	0	0	0	0	0	0	0	0
ENSG00000232975.1	0.0555775	0	0	0	0	0.0588316	0	0	0	0	0	0	0	0	0	0	0	0	0	0	0	0	0	0	0	0.073137	0	0	0	0	0	0	0	0	0	0	0	0	0	0	0	0	0	0	0	0	0	0	0
ENSG00000243663.1	0.260026	0.128812	0.21702	0.156091	0.157681	0.25559	0.163712	0.353137	0.439875	0.410416	0.237511	0.113974	0.215426	0.133312	0.344632	0.111984	0.229349	0.339024	0.142866	0.114044	0.151692	0.466585	0.215119	0.218799	0.274947	0.146649	0.31201	0.325643	0.124065	0.181712	0.176152	0.128277	0.2067	0.109959	0.0602083	0.161872	0.0912271	0.164445	0.197892	0	0.216747	0.371774	0.177963	0.184518	0.220575	0.991931	0.215903	0.185616	0.457023
ENSG00000211961.3	2.08233	2.20296	4.08954	3.06498	0.0998777	0.186801	11.4067	1.82141	3.90072	6.00974	1.44425	0.721925	2.38794	1.58328	3.27442	4.17082	7.67042	4.72435	1.3574	1.95041	1.2683	8.70979	4.32137	2.49463	3.21517	0.371557	2.62568	4.43474	1.92531	0.517947	13.1661	2.60007	2.20939	1.67159	1.37293	1.72253	0.924553	3.59357	0.814762	2.79485	2.47123	0	0.202904	0	2.61966	0	0	0.957371	0
ENSG00000233220.3	0.0511125	0.0354482	0.0298612	0	0	0.0432841	0	0.041649	0.0161401	0	0.0653616	0.0104549	0.0197613	0.0183433	0	0.0246538	0.0504924	0.082931	0	0.0156922	0.0333957	0.0302121	0.0169141	0.0120424	0.0116406	0.0269045	0.0122662	0.0497861	0.0113806	0.0166687	0	0.023534	0.0284413	0.01513	0	0.0534552	0.0167368	0.0905083	0	0	0.0298237	0	0	0	0	0.102365	0.0660167	0.0145944	0
ENSG00000255516.1	0	0	0	0	0	0	0	0	0	0	0	0	0	0	0	0	0	0	0	0	0	0	0	0	0	0	0	0	0.0282326	0	0.040086	0	0	0	0	0	0	0	0	0	0	0	0	0	0	0	0	0	0
ENSG00000234660.1	0	0	0	0	0	0	0	0	0	0	0	0	0	0	0	0	0	0	0	0	0	0	0	0	0	0	0	0	0	0	0	0	0	0	0	0	0	0	0	0	0	0	0	0	0	0	0	0	0
ENSG00000211515.1	0	0	0	0	0	0	0	0	0	0	0	0	0	0	0	0	0	0	0	0	0	0	0	0	0	0	0	0	0	0	0	0	0	0	0	0	0	0	0	0	0	0	0	0	0	0	0	0	0
ENSG00000260103.2	0.0171412	0.0297199	0.0292084	0.0480186	0.0181904	0.0181448	0.0629536	0.145495	0.182681	0.0222806	0.0438396	0.0350619	0.0745557	0.069206	0.0397574	0.0155024	0.0846661	0.0651842	0.039555	0.0855165	0.0979969	0.0759898	0.0212713	0.0252411	0.0341582	0.140981	0.10284	0.0333927	0.0286246	0.0489129	0.0541901	0.039462	0.0596134	0.0761106	0.104186	0.0298781	0.0210483	0.177059	0.0989267	0	0.0875151	0.0686217	0.131393	0.0425726	0.0636148	0.0572155	0.0940929	0.042826	0.0395423
ENSG00000052723.10	4.79176	5.39792	4.87667	6.11536	4.1788	4.15529	4.46877	5.34112	6.21337	5.04165	4.53198	4.37969	5.9232	4.85341	4.57642	4.11033	5.51588	5.83255	6.05786	5.28156	5.12558	4.8188	6.58463	4.98093	5.49851	4.8062	5.78813	4.97666	5.05514	4.73941	4.53604	5.86985	4.396	4.84467	4.70706	7.39569	5.33497	5.97051	6.27586	3.83285	6.12467	4.78835	4.8908	5.94135	5.80903	5.24932	5.69632	4.07232	7.11064
ENSG00000254498.1	0	0	0	0	0.0464889	0	0	0	0	0	0	0	0	0	0	0	0	0	0.0252725	0	0	0	0	0	0	0	0	0	0	0	0	0.0378196	0	0	0	0	0	0	0	0	0	0	0	0	0	0	0	0	0
ENSG00000236981.1	0	0	0	0.0434143	0	0	0	0	0	0	0	0	0	0	0	0	0.0191369	0.0157157	0	0	0	0	0	0	0	0	0.0185959	0	0	0	0	0	0.0215589	0	0	0	0	0	0	0	0	0	0	0	0	0	0	0	0
ENSG00000281126.1	0.284426	1.47944	0.553897	3.18712	0.402448	0.301079	0.417839	0.772549	2.24537	1.84853	1.09115	0.581786	0.549828	1.02075	0.376971	0.685957	1.75609	0.288429	0.437562	2.18306	1.39378	0	0.47061	1.00519	0.647762	2.24574	1.36515	2.21636	0.949945	0.463782	0	1.3096	0	0.841943	1.38302	0.991542	0	0.83942	1.51524	0	0	13.6638	3.81539	0	4.22228	0.949385	3.67364	1.62427	1.74968
ENSG00000276832.1	0.0249668	0.129865	0.0729313	0.069941	0	0.185001	0.183389	0.169535	0.0394196	0.0324526	0.0319271	0	0.193055	0.0896011	0.0992713	0.120426	0.0924897	0.0506365	0.192045	0.0383256	0.0407818	0.295153	0.4131	0.117647	0.113721	0.0985651	0.0299582	0.0243189	0.0833859	0	0.118395	0.057478	0.0347317	0.0739055	0	0.261112	0.0817537	0.073684	0.266014	0	0	0	0	0	0.296504	0	0.0322471	0	0.102391
ENSG00000260400.1	0.259144	0.175341	0.26464	0.566599	0.590258	0.0535252	0.334271	0.291852	0.289404	0.221823	0.15357	0.155143	0.219931	0.385617	0.35184	0.243896	0.163902	0.288429	0.262537	0.339587	0.175513	0.382943	0.115038	0.171255	0.237513	0.299432	0.288199	0.277045	0.295538	0.309188	0.189828	0.436532	0.211024	0.149679	0.327827	0.0440686	0.672643	0.335768	0.235703	0	0.16596	0.253033	0.109011	0	0.262719	0	0.0489818	0.117308	0.21385
ENSG00000181827.13	1.70293	1.19957	1.38202	1.50062	1.65936	1.06882	1.57992	2.1955	1.61367	1.28929	1.37703	0.865921	1.13881	1.33243	1.36547	1.02097	1.3111	1.49072	1.2709	2.01894	1.22634	1.92126	1.15608	1.45253	1.54602	1.54866	1.51404	1.32112	1.21255	1.57492	1.97068	1.47923	1.02725	1.31599	1.77201	0.785658	1.50958	2.04591	1.90979	0.976404	1.28702	2.38032	1.52274	1.38827	1.96869	2.18131	0.985616	2.50164	1.22906
ENSG00000259842.2	1.69163	0.43995	0.864757	1.06624	0	0.179068	1.24255	0.344606	1.13512	1.26433	1.08161	0.216262	0.163506	1.29007	0.448409	0.815948	1.51444	0.64329	0.260241	0.129838	0.207238	3.81214	0.139948	0.448379	1.15577	0.0556524	1.42088	0.700286	0.894555	0.137918	4.41203	1.16833	1.17663	0.125187	0	0.368576	0	1.80977	0.225297	0	0.98705	0	0.162087	0	0	0	0.0546226	0.0603774	0
ENSG00000251537.4	0.00526141	0.0136836	0.00768464	0.0147391	0	0	0.00386467	0	0.00830715	0.0170974	0	0	0.00508546	0	0	0	0.00324849	0	0	0.0080766	0.00429711	0.0116624	0	0.00619812	0.00299564	0.00346187	0.00631328	0.00512488	0.00878622	0.00857922	0.00831671	0.00605635	0	0.00778728	0	0	0	0.00776395	0.00467156	0	0	0	0.0252066	0.078405	0	0.0175621	0.037376	0.0300463	0.0107887
ENSG00000241879.1	0	0	0	0	0	0	0	0	0	0	0	0	0	0	0	0	0	0	0	0	0	0	0	0	0	0	0	0	0	0	0	0	0	0	0	0	0	0	0	0	0	0	0	0	0	0	0	0	0
ENSG00000202428.1	0	0	0	0	0	0	0	0	0	0	0	0	0	0	0	0	0	0	0	0	0	0	0	0	0	0	0	0	0	0	0	0	0	0	0	0	0	0	0	0	0	0	0	0	0	0	0	0	0
ENSG00000259547.1	0.0481918	0.0835564	0	0.135002	0	0	0	0.0654485	0	0	0	0	0	0	0	0.0581126	0.0595089	0	0	0.0739773	0	0	0	0	0	0.126836	0.0578263	0	0.0536514	0	0	0	0	0	0	0	0	0	0	0	0	0.192927	0	0	0	0	0.124489	0.137604	0
ENSG00000135537.15	0.609412	0.720286	0.580018	0.711727	0.359489	0.732317	0.648121	0.748367	0.799565	0.743043	0.757352	0.607468	0.74666	0.659199	0.707591	0.722446	0.729205	0.797294	0.665508	0.735212	0.625304	0.57584	0.531149	0.792732	0.680266	0.589606	0.896034	0.692252	0.70903	0.515045	0.65667	0.588853	0.651941	0.759691	0.503616	0.867746	0.688594	0.889139	0.676745	0.181252	0.866429	0.611636	0.388183	0.324031	0.596315	1.66743	0.425707	0.86514	0.688173
ENSG00000214533.3	0.0139077	0.0241136	0.0406262	0	0	0.058888	0	0.0188878	0.0878343	0.0180776	0.0889244	0.0284479	0.0268852	0	0.0368658	0.0167708	0.0343474	0.0564138	0	0.0426983	0.0908696	0	0.0460232	0.0983024	0.0316739	0.0732072	0.0333763	0.0135468	0.0154833	0.0226778	0.0659516	0.0320179	0.0773888	0	0.022542	0	0.0455407	0.0410455	0.0493941	0.978958	0.284025	0	0	0.414501	0	0.603492	0.125742	0.0397113	0.0427774
ENSG00000274823.1	0	0	0	0	0	0	0	0	0	0	0	0	0	0	0	0	0	0	0	0	0	0	0	0	0	0	0	0	0	0	0	0	0	0	0	0	0	0	0	0	0	0	0	0	0	0	0	0	0
ENSG00000188033.8	0.221079	0.0919953	0.218137	0.148637	0.0750757	0.156015	0.155894	0.208169	0.228051	0.107283	0.207322	0.192944	0.153854	0.169261	0.164087	0.135073	0.156518	0.218212	0.2086	0.221722	0.192597	0.30927	0.141441	0.194461	0.26853	0.190073	0.212222	0.212471	0.17721	0.163422	0.293546	0.135723	0.20093	0.170151	0.19111	0.0924849	0.14961	0.247937	0.188442	0.363106	0.335394	0.342219	0.237251	0.351412	0.315062	0.186944	0.12564	0.210419	0.17831
ENSG00000272858.1	0.135567	0.235051	0.169719	0.108507	0.0822091	0.0410014	0.142255	0.315621	0.183467	0.276909	0.148595	0.118843	0.262068	0.104256	0.0770048	0.070061	0.167403	0.274951	0.178763	0.327021	0.126538	0.114475	0.192265	0.136888	0.242587	0.280342	0.139432	0.0754568	0.0646825	0.189476	0.244904	0.0891714	0.107766	0.20065	0.094171	0.540119	0.0634164	0.17147	0.0687824	0.170403	0.0565017	0.0775315	0.185567	0.384802	0	0.129289	0.300169	0.359443	0.119137
ENSG00000254931.2	0	0	0	0	0	0	0	0	0	0	0	0	0	0	0	0	0	0	0	0	0	0	0	0	0	0	0	0	0	0	0	0	0	0	0	0	0	0	0	0	0	0	0	0	0	0	0	0.0248017	0
ENSG00000219487.2	0.0436919	0	0.0212716	0	0.0927328	0.0231251	0.0320931	0.089006	0	0.0567921	0	0	0.0422308	0	0.0579082	0	0.0269762	0.0221535	0	0.0335349	0.0356841	0.0322823	0.0361463	0	0.0248764	0.0574963	0.0262134	0	0	0.0356218	0	0.0502932	0.0607805	0	0	0	0.0357673	0.0322368	0.0387937	0	0	0	0	0.434061	0	0.510437	0	0	0.044796
ENSG00000232603.1	0	0	0	0	0.0702906	0	0.145958	0.134931	0.0784343	0	0	0	0	0	0	0.0599037	0.061343	0	0	0	0	0	0	0	0	0	0	0	0.055305	0	0.0785246	0	0	0	0	0	0	0.219916	0	0	0	0	0	0	0	0	0	0	0
ENSG00000233951.3	0	0	0	0	0	0	0	0	0	0	0	0	0	0	0	0	0.011654	0	0	0	0	0	0	0.0111179	0	0	0	0	0	0	0	0	0	0	0	0	0	0	0	0	0	0	0	0	0	0	0	0	0
ENSG00000112818.8	174.492	72.2528	228.075	256.469	15.0906	928.825	134.13	104.939	182.976	55.7108	144.32	351.179	158.085	87.809	279.686	237.42	209.476	184.313	103.079	86.4983	272.842	209.823	37.6044	168.703	258.96	98.4673	184.08	307.791	273.884	106.303	132.982	112.264	221.564	165.539	24.7421	104.921	153.774	164.576	138.666	11.8637	4.03316	62.7869	28.74	19.4885	73.9224	0.68241	65.1406	0.243232	30.049
ENSG00000184724.5	0	0	0	0	0	0	0	0	0	0	0	0	0	0	0	0	0	0	0	0	0	0	0	0	0	0	0	0	0	0	0	0	0	0	0.0470227	0	0	0	0	0	0	0	0	0	0	0	0	0	0
ENSG00000258989.1	0	0	0	0	0	0	0	0	0	0	0	0.0190444	0	0	0	0	0	0	0	0	0	0	0	0	0	0	0	0	0	0	0	0	0	0	0	0	0	0	0	0	0	0	0	0	0	0	0	0	0
ENSG00000261489.1	0	0.0986294	0	0	0	0	0	0	0	0	0	0	0	0	0	0	0	0	0	0	0	0	0	0	0	0	0	0	0	0	0	0	0	0	0	0	0	0	0	0	0	0	0	0	0	0	0	0	0
ENSG00000207733.1	0	0	0	0	0	0	0	0	0	0	0	0	0	0	0	0	0	0	0	0	0	0	0	0	0	0	0	0	0	0	0	0	0	0	0	0	0	0	0	0	0	0	0	0	0	0	0	0	0
ENSG00000157191.18	14.404	10.7135	15.0289	8.11399	5.46074	7.90264	12.9223	12.6655	13.7112	14.2252	13.581	12.8634	17.3524	12.6891	13.5053	12.8192	13.7749	12.2278	19.0881	10.6229	10.285	13.6001	17.9911	11.5766	12.1827	11.0639	12.6778	11.9206	11.9716	8.10981	15.9749	12.2609	15.9575	12.0498	13.6822	16.8153	10.8216	12.6722	16.1579	11.7323	13.1169	8.78535	11.0861	12.9876	17.2455	16.9234	13.9699	15.0245	14.7626
ENSG00000266423.1	0	0	0	0	0	0	0	0	0	0	0	0	0	0	0	0	0	0	0	0	0	0	0	0	0	0	0	0	0	0	0	0	0	0	0	0	0	0	0	0	0	0	0	0	0	0	0	0	0
ENSG00000083520.13	3.25592	3.77199	3.09341	3.85168	2.58574	2.84426	3.09567	3.54	3.25945	3.37249	3.26138	2.65219	2.87529	3.13983	2.92952	2.61854	3.37909	3.41036	3.28916	3.34162	2.9216	3.55708	3.50879	3.16846	3.58105	2.84702	3.42813	3.23272	2.94216	3.10206	3.59122	3.31635	2.71911	3.02773	3.34171	3.22034	3.25719	3.88988	3.67782	1.47245	7.6242	6.97818	5.75969	5.1605	6.74925	6.30984	4.0134	5.90415	4.73964
ENSG00000250431.1	0	0	0	0	0	0	0	0	0	0	0	0	0	0	0	0	0	0	0	0	0	0	0	0	0	0	0	0	0	0	0	0	0	0	0	0	0	0	0	0	0	0	0	0	0	0	0	0	0
ENSG00000235198.1	0	0	0	0	0	0	0	0	0	0	0	0	0	0	0	0	0	0	0	0	0	0	0	0	0	0	0	0	0	0	0	0	0	0	0	0	0	0	0	0	0	0	0	0	0	0	0	0	0
ENSG00000254609.1	0.367751	4.03825	0.875313	0	0	0	0	1.10986	0	0.531126	0	1.12834	3.63351	0	2.00379	3.1042	0	2.15469	3.26877	0	0	0.724579	0.338044	2.31052	0	1.45182	0	0.756216	0.682355	0	0.0645892	0.752557	1.81896	2.35863	0.264917	0.641011	1.0035	0	0	0	0	0	0	0	0	0	0.263881	0.0583365	0
ENSG00000124571.16	3.99665	5.04367	3.64462	3.92434	2.86365	2.21623	4.18844	4.79901	4.52574	4.71707	3.67205	2.32926	2.60275	3.97676	3.69531	3.36209	4.1533	4.09605	3.03233	4.90704	3.04728	4.36658	2.55445	4.39538	4.45027	3.90645	4.09306	4.67052	4.03442	4.78221	3.92019	3.18586	2.82963	4.33321	4.3701	3.24881	3.30798	5.25711	3.91735	7.62315	15.8612	17.7511	10.9795	13.0208	8.85905	9.33487	13.7757	7.45559	9.94394
ENSG00000240151.3	0	0	0	0	0	0	0	0	0	0	0	0	0	0	0	0	0	0	0	0	0	0	0	0	0	0	0	0	0	0	0	0	0	0	0	0	0	0	0	0	0	0	0	0	0	0	0	0	0
ENSG00000263575.1	0	0.636721	0	0	0	0	0	0	0.289909	0	0	0	0	0	0	0.221416	0	0.186201	0	0	0	0	0	0	0	0	0	0	0	0	0	0	0	0	0.297612	0	0	0	0	1.61559	0	0	0	0	0	0	0.237159	0	0
ENSG00000280050.1	0	0	0	0	0	0	0	0.410416	0	0	0	0	0	0	0	0	0	0	0	0	0	0	0	0.356005	0	0	0	0	0	0	0	0	0	0	0	0	0	0	0	0	0	0	0	0	0	0	0.390324	0	0
ENSG00000127481.13	7.65761	7.35505	7.12544	6.45561	6.54633	7.57329	7.63698	9.43683	6.95206	4.80029	7.63485	7.08018	3.72292	6.68477	8.00811	7.15838	8.13035	8.45036	3.0948	8.49717	8.72486	8.6376	2.74493	8.39972	8.14483	7.31291	8.88521	8.41401	7.23386	9.42378	6.95821	5.34045	5.00328	9.53361	8.30306	2.64986	5.94049	9.31246	5.29482	7.45876	4.02703	7.43451	10.6753	8.2114	4.77361	5.90638	8.93308	9.42437	8.05605
ENSG00000251616.1	0	0	0	0	0	0	0	0	0.0337799	0	0	0	0	0	0	0	0	0	0	0	0	0	0	0	0	0	0	0	0	0	0	0	0	0	0	0	0	0	0	0	0	0	0.0409998	0.212549	0	0	0	0	0
ENSG00000241307.1	0	0	0.0235014	0.135227	0.102454	0.0510983	0	0.0327787	0.114323	0.0313727	0	0.0740543	0.0933153	0	0.0639785	0.0291046	0.0894118	0.0489514	0.0371308	0.111151	0.0788494	0.0356663	0.0399353	0	0.0274841	0.095285	0.0289613	0	0.107481	0.0787118	0	0	0	0.107169	0.117361	0.0841409	0	0.035616	0	0	0	0	0	0	0.0716593	0.0805634	0.0623479	0	0.0494918
ENSG00000249478.1	0	0	0	0	0	0	0	0	0	0	0	0	0.00855177	0	0	0	0	0	0	0	0	0	0	0	0	0	0	0	0.004925	0	0	0	0	0	0	0	0.0072429	0	0	0	0	0	0	0	0	0	0	0	0
ENSG00000266305.1	0.174768	0	0	0	0	0	0	0	0	0	0	0	0	0	0	0	0	0	0	0	0	0	0	0	0	0	0	0	0	0	0	0	0	0	0	0	0	0	0.310349	0	0	0	0	0	0	0	0	0	0
ENSG00000250740.1	0.0993542	0.0430659	0	0.208745	0	0.315515	0.0729788	0.23613	0.54904	0.0322859	0.0952892	0.0254033	0.0480158	0.0445704	0.0329204	0.0898556	0.122686	0.100753	0.0382117	0.266901	0.324579	0.293636	0	0.087782	0.0282841	0.26149	0.0596086	0.048388	0	0.121505	0.117787	0.0571827	0.0345533	0.110289	0	0.129885	0.0813338	0.109958	0.0882158	0	0	0	0.333194	0.493522	0.221236	0.0829086	0.0641628	0.106384	0.254662
ENSG00000250522.1	0.177518	0.263816	0.0493859	0.0710415	0.0358826	0.0805334	0.14902	0.378846	0.360359	0.19778	0.0972883	0.0778089	0.637301	0.409549	0.201666	0.550444	0.469725	0.128583	0.429147	0.311429	0.289965	0.149898	0.58744	0.149373	0.404285	0.16686	0.304296	0.296419	0.282326	0.0827025	0.080172	0.116765	0.141113	0.375342	0.411038	0.442034	0.2076	0.44906	0.0900664	0	0.147971	0.203046	0.485977	0.755813	0.451754	0.169296	0.393053	0.253437	0.234005
ENSG00000124228.13	7.74064	12.6467	9.51719	9.19647	6.22479	8.74818	8.92692	8.60995	9.9342	9.63999	7.73326	6.83191	7.63079	8.63822	8.47657	8.51355	10.937	9.96294	8.1869	8.8628	7.54638	9.3213	5.942	9.30662	9.85567	9.86445	9.04255	9.55675	9.01412	10.1555	8.94562	7.4598	8.33124	11.5865	9.66822	8.65978	8.93923	13.062	9.61065	10.8757	40.823	52.1969	16.6675	8.2657	21.869	5.47449	22.1311	13.4382	17.0389
ENSG00000275060.1	0	0	0	0	0	0	0	0	0	0	0	0	0	0	0	0	0	0	0	0	0	0	0	0	0	0	0	0	0	0	0	0	0	0	0	0	0	0	0	0	0	0	0	0	0	0	0	0	0
ENSG00000164054.14	31.6488	35.655	32.5339	20.8929	24.2919	36.2773	37.4703	34.3821	22.5542	36.5053	38.0259	26.662	32.334	27.1062	31.9876	29.2907	29.1726	23.8626	36.8514	29.1899	20.2498	30.301	47.6214	31.1391	23.4665	40.7887	23.8881	28.9766	22.2188	25.5851	32.4027	30.5879	27.2271	25.1383	41.3112	28.0058	26.5246	29.4551	31.768	141.369	54.5874	40.8017	47.192	56.4198	44.0737	48.2525	79.9595	64.1931	50.6021
ENSG00000260851.5	0.0172073	0	0.0167549	0	0.0243474	0	0	0	0	0	0	0.0175985	0	0	0	0.0414992	0	0.0348989	0.0264717	0	0	0.0254276	0.0569421	0.0202707	0	0	0	0	0	0	0.0271995	0	0	0	0.0278901	0	0	0.0253917	0	0	0	0	0.0329749	0	0	0	0.0222248	0.0245664	0
ENSG00000224015.1	0.0380728	0	0	0	0	0	0	0	0	0	0	0	0	0	0	0.0459105	0	0	0	0	0.0621896	0	0	0	0	0	0.0913686	0	0.042386	0	0	0	0	0	0	0	0	0	0	0	0	0	0	0	0	0	0	0	0
ENSG00000252367.1	0	0	0.155213	0.446547	0	0.168737	0	0	0	0	0.203842	0	0.308145	0.286034	0	0	0	0.484942	0	0.244694	0	0.235555	0	0.563348	0.363032	0	0	0	0	0	0.251969	0	0	0	0	0.27785	0.260983	0	0.283066	0	0	0	0.610942	0	0	0	0	0	0
ENSG00000143595.11	0.00632885	0.0109732	0.0431372	0	0.008955	0.0736935	0.0371899	0.00859511	0.019985	0.00822643	0	0.0194183	0.0367032	0.022713	0.0251643	0.0152634	0.0234452	0.0128359	0.029209	0	0.0206756	0.0093523	0.0314151	0	0.0288271	0.00832843	0.0151882	0.0123292	0.0493209	0.0206395	0.030012	0.0437103	0	0.00936716	0.020516	0	0	0	0.0561933	0	0	0	0.0242564	0	0	0	0	0.0180711	0.0129776
ENSG00000231396.2	0	0	0	0	0	0	0	0	0	0	0	0	0	0	0	0	0	0	0	0	0	0	0	0	0	0	0	0	0	0	0	0	0	0	0	0	0	0	0	0	0	0	0	0	0	0	0	0	0
ENSG00000269888.1	0.818871	1.11555	1.19601	0.819269	1.65523	0.309577	0.945193	1.82702	1.6623	1.44454	0.523578	0.299104	2.71367	2.51895	1.31788	0.846382	0.866718	1.00834	1.88963	1.25702	0.286624	1.12363	2.22591	0.964658	0.86586	1.69336	0.49129	1.13946	0.846524	1.43062	1.57176	0.942592	1.30188	2.42398	2.74931	0.917577	0.95764	2.76196	2.90827	4.11715	4.6074	0.234158	0.448353	0.581082	8.85657	0.780946	1.51093	0.751552	1.67913
ENSG00000250374.3	0.0103097	0	0.0100386	0	0.0145877	0.0218266	0	0.0140014	0.0162778	0	0	0.0105441	0	0.0184997	0.0136642	0	0.0127308	0.0104548	0.0158604	0.015826	0	0	0	0	0.0117398	0	0	0.0301264	0	0.0168109	0.0162965	0	0	0	0	0	0	0	0	0	0	0	0	0	0	0	0	0	0
ENSG00000267752.1	0.0877362	0	0.0569531	0.0819269	0.0827616	0	0	0.0397177	0.046175	0.0380141	0.0373984	0	0	0	0	0	0	0.029657	0	0	0	0.0432167	0	0	0.0333023	0.0384854	0.0701844	0.0569729	0	0.0953746	0.0924564	0	0.0813675	0	0	0	0	0	0	0	0	0	0	0	0.0868291	0.292855	0.0377733	0.0417529	0.0299845
ENSG00000277573.1	0	0	0	0	0.253393	0	0.263084	0	0.565501	0	0	0	0	0	0	0	0	0.181604	0	0	0	0.529271	0	0.210966	0.203925	0	0	0	0	0	0.283076	0.82456	0	0	0	0	0.293203	0.264262	0.318012	0	0	0	0	0	0	0	0	0.511344	0
ENSG00000221038.1	0	0	0	0	0	0	0	0	0	0	0	0	0	0	0	0	0	0	0	0	0	0	0	0	0	0	0	0	0	0	0	0	0	0	0	0	0	0	0	0	0	0	0	0	0	0	0	0	0
ENSG00000274452.1	0	0	0	0	0	0	0	0	0	0	0	0	0	0	0	0	0	0	0	0	0	0	0	0	0	0	0	0	0	0	0	0	0	0	0	0	0	0	0	0	0	0	0	0	0	0	0	0	0
ENSG00000260088.1	0	0.136687	0	0	0.111548	0	0	0.240897	0.0933538	0	0	0	0.076199	0.0353657	0	0.0237662	0.0730116	0.0599588	0.0909605	0	0.0321933	0.174746	0.130441	0.0464354	0.0224429	0.103743	0.141894	0.0767896	0.153592	0	0.0934613	0.0907465	0.0548346	0	0.479172	0.0343537	0.225878	0.0581663	0.104996	0.69365	0.114999	0.236703	0.0755377	0.391599	0	0.0657862	0.229103	0.0281378	0.303104
ENSG00000220848.4	3.02728	1.9683	2.76346	3.18019	2.23096	2.43678	2.36261	3.59739	4.8295	3.44308	2.01626	3.25737	4.6329	3.05559	2.75845	3.87864	3.07622	5.2444	3.92949	2.85601	2.47244	3.44831	4.17411	2.86042	2.54951	3.31979	4.16224	3.13302	3.08939	2.87948	3.88799	2.03272	3.99196	2.61368	2.09558	3.02313	3.25264	1.95439	4.31183	9.43364	2.39199	1.76738	2.90065	2.19295	3.08961	7.36805	2.0772	2.56617	2.8128
ENSG00000281182.1	0.254486	0	0	0	0	0	0	0	0	0	0	0	0	0	0	0.306875	0	0.516137	0	0.390652	0	0	0	0	0.289788	0	0	0	0	0	0	0	0	0	0	0	0	0	0.451912	0	0	0	0	0	0	0	0	0	0
ENSG00000229368.1	0.412876	0.429515	0.455625	0.154215	0.35052	0.291367	0.444797	0.560721	0.347671	0.286224	0.387184	0.253359	0.159628	0.197565	0.364811	0.564255	0.339889	0.4466	0.381102	0.46478	0.359685	0.569443	0.227715	0.518808	0.407463	0.108665	0.462391	0.402162	0.306434	0.314175	0.609124	0.443573	0.344615	0.407392	0.312295	0.191911	0.135196	0.487405	0.0977571	0	0.0803032	0.110192	0.158242	0	0.163443	0.918759	0.106654	0.117891	0.084662
ENSG00000277732.1	0	0	0	0	0	0	0	0	0	0	0	0	0	0	0	0	0	0	0	0	0	0	0	0	0	0	0	0	0	0	0	0	0	0	0	0	0	0	0	0	0	0	0	0	0	0	0	0	0
ENSG00000279329.1	0.536673	0.498964	0.348376	0.413983	0.594286	0.444596	0.559882	0.834477	0.785941	0.626815	0.507255	0.373872	1.09759	0.586179	0.51543	0.722185	0.509032	0.615213	0.825619	0.525338	0.470073	0.379287	0.707808	0.549755	0.743972	0.521998	0.79329	0.446986	0.606131	0.405841	0.651607	0.8953	0.616735	0.713733	0.605118	0.759208	0.407497	0.677162	0.787272	1.02653	0.29499	0.435922	0.760156	0.695429	0.554216	0.986546	0.502293	0.44417	0.733646
ENSG00000277819.1	0.181321	0.314381	0	0	0	0.191938	0	0	0	0	0	0	0	0	0	0	0	0	0	0	0	0	0	0	0	0.23861	0.435143	0	0.403727	0	0	0	0	0	0.293892	0	0	0	0.321988	0	0	0	0	0	0	0	0	0	0
ENSG00000266771.1	0	0	0	0	0	0	0	0	0	0	0	0	0	0	0	0	0	0	0	0	0	0	0	0	0	0	0	0	0	0	0	0	0	0	0	0	0	0	0	0	0	0	0	0	0	0	0	0	0
ENSG00000231566.1	0.0386819	0.268272	0.037665	0	0	0.12284	0	0	0.0610741	0.05028	0.0494657	0.0395615	0	0	0.0512681	0	0.0955316	0	0.0595084	0.118758	0	0.0571612	0	0	0	0.101807	0.0464153	0.0753562	0.0430642	0.126149	0.122289	0.0890525	0	0.0572521	0	0.0674249	0	0	0.0686907	1.70176	1.24138	0.154856	1.26017	0.384289	0.229692	1.16205	1.39892	0.883603	0.277616
ENSG00000182557.6	0.459384	0.290486	0.420995	0.21196	0.0458827	1.28149	1.15124	0.227533	0.614382	0.323148	0.373204	0.27637	0.888042	0.436405	0.30801	0.35844	0.393747	0.383641	0.656831	0.215703	0.291323	0.503142	0.348749	0.407469	0.203089	0.426724	0.2594	0.221099	0.324907	0.132188	0.563832	0.311053	0.586428	0.423951	0.332873	0.555803	0.212365	0.534333	0.38389	1.52169	1.34023	1.0818	0.673197	0.161075	2.05388	0.180397	0.30016	1.21911	0.753588
ENSG00000241666.2	0.0229976	0.0498424	0.0615807	0.0322122	0.0244053	0.0243441	0.0591235	0.0546571	0.0272328	0.029893	0.0514655	0.0352807	0.0111142	0.0515837	0.0228603	0.0207989	0.0851946	0.00583032	0.0176898	0.052954	0.0281739	0.0339841	0.0190259	0.00677298	0.00654694	0.0907908	0.0275953	0.0112004	0.0192022	0.00937491	0.0545284	0	0.0399904	0.0340381	0.0279564	0.0100215	0.0658923	0.0509042	0.0102097	0.151762	0	0	0.0110178	0.171354	0.0170698	0.0191909	0.0222777	0.00820826	0.0176841
ENSG00000217044.1	0.0183849	0	0	0	0	0	0	0	0	0	0	0	0	0	0.024367	0	0	0	0	0	0	0	0	0	0	0	0	0	0.0204678	0	0	0	0	0	0	0	0	0	0	0	0	0	0	0	0	0	0	0	0
ENSG00000237636.2	0	0	0	0	0	0	0	0	0	0	0	0	0	0	0	0.00636532	0.0130365	0	0	0	0	0.0156008	0	0	0	0	0	0.00514166	0	0	0	0	0	0.00781279	0	0.00920099	0	0.00778938	0	0	0.0154002	0	0	0	0.0156722	0	0	0	0
ENSG00000252892.1	0	0	0.122821	0.706709	0	0	0	0.856521	0.597464	0	0	0.129005	0	0	0.167179	0	0.155758	0.127912	0	0	0	0.372791	0	0.148593	0.143634	0.165989	0	0.36859	0	0	0.398768	0	0.350941	0.186692	0	0.219864	0.206517	0.186132	0	0	0.367998	0	0	0	0	0	0.488753	0.540246	0.517297
ENSG00000122711.7	16.1914	118.869	6.9758	27.5876	1.56918	250.705	25.3502	38.2252	44.9651	437.557	18.578	5.12666	62.4282	11.9002	18.7846	18.321	131.685	19.0509	29.993	30.6089	71.7711	70.501	51.4886	169.837	51.145	15.7322	102.012	27.6537	109.858	40.4703	221.614	102.993	31.2561	9.32316	1452.42	227.946	76.8408	212.907	120.248	89.3812	17.2126	0.621556	16.4067	41.4256	141.318	0.96245	0.687543	17.9229	67.8804
ENSG00000205534.6	0.23025	0.274087	0.250966	0.269557	0.0972512	0.309211	0.232232	0.219355	0.374388	0.254616	0.149417	0.207367	0.318877	0.277496	0.127533	0.261073	0.246128	0.397282	0.407085	0.374549	0.303125	0.340245	0.238817	0.206468	0.301322	0.289429	0.288652	0.210885	0.225727	0.218541	0.358523	0.166143	0.239033	0.340786	0.167103	0.551092	0.196928	0.354979	0.384463	0.302373	0.45117	0.302668	0.513678	0.273126	0.469342	0.275301	0.452742	0.181533	0.281872
ENSG00000274066.1	0	0.359293	0.403553	0.580511	0	0	0	0	0	0.269357	0	0	0	0.743689	0	0	0.255888	0	0	0.318103	0	0	0.342873	0	0	0.272697	0	0.201847	0.230701	0.337899	0	0	0.288273	0	0	0	0	0	0	0	0	0.829587	0	0	0	0	0	0.295849	0.637384
ENSG00000230347.4	0	0	0	0	0	0	0	0	0	0	0	0	0	0	0	0	0	0	0	0	0	0	0	0	0	0	0	0	0	0	0	0	0	0	0	0	0	0	0	0	0	0	0	0	0	0	0	0	0
ENSG00000206833.1	0	0	0	0	0	0.430515	0	0	0	0	0	0	0	0	0	0	0	0	0	0	0	0	0	0	0	0.1784	0	0	0	0	0	0	0	0	0	0	0	0	0	0	0	0	0	0	0	0	0.175099	0	0
ENSG00000264352.2	0	0	0	0	0	0	0	0	0	0	0	0	0	0	0	0	0	0	0	0	0	0	0	0	0	0	0	0	0	0	0	0	0	0	0	0	0	0	0	0	0	0	0	0	0	0.14944	0	0	0
ENSG00000235555.1	0	0	0.0467694	0	0.203889	0.0508445	0	0.0652318	0	0.0624337	0.0614226	0.147373	0	0	0	0.11584	0	0	0.147786	0	0	0.0709783	0.0794739	0	0	0	0	0.0467857	0	0	0.0759244	0.331735	0	0	0.233556	0	0.0786406	0	0.0852947	0	0.140132	0.192288	0.092046	0	0	0.320653	0	0.137149	0.147738
ENSG00000211831.2	0	0	0	0	0	0	0	0	0	0	0	0	0	0	0	0	0	0	0.371927	0	0	0	0	0	0	0	0	0.235488	0	0	0	0	0.336319	0	0	0	0	0.356753	0	0	0	0	0	0	0	0	0	0	0
ENSG00000116652.6	0.00816074	0.0565974	0.0079462	0.0342918	0.0981499	0.00863856	0.0419602	0.116371	0.141733	0.0106076	0.0208716	0.0166926	0.0394392	0.0805402	0.0270401	0.0196815	0.0302315	0.0372402	0.0188318	0.100218	0.0999757	0.054267	0.0135027	0.0624886	0.0278784	0.112761	0.0489612	0.0158979	0.0227132	0.0864944	0.0128997	0.0281812	0.0567627	0.108707	0.0925904	0.00711233	0.0467641	0.0903173	0.0869502	0.035902	0	0.212356	0.062555	0	0.0242291	0.0408596	0.0895933	0.0291272	0.146422
ENSG00000015413.8	2.43264	0.744315	0.88245	2.42003	0.382451	698.523	1.68952	0.849324	0.376553	0.750893	0.352423	0.460731	0.471281	0.580116	1.45403	1.60412	1.28926	1.45648	0.260906	0.20339	1.43706	1.73865	0.184152	0.187302	5.96263	1.56225	1.2846	1.13571	1.97069	0.172838	1.62523	1.39094	0.928963	0.172572	1.15109	4.98851	0.364442	0.4536	0.159994	51.4817	195.611	3.09769	51.9496	0.947735	30.7151	0.0530712	63.2025	1.2409	21.1157
ENSG00000279755.1	0	0	0	0	0	0	0	0	0	0	0	0	0	0	0	0	0	0	0	0	0	0	0	0	0	0	0	0	0	0	0	0	0	0	0	0	0	0	0	0	0	0	0	0	0	0	0	0	0
ENSG00000253613.2	0	0	0	0	0	0	0	0	0	0	0	0	0	0	0	0	0	0	0	0	0	0	0	0	0	0	0	0	0	0	0	0	0	0	0	0	0	0	0	0	0	0	0	0	0	0	0.127164	0	0
ENSG00000162621.6	0	0	0	0.0105301	0.0106374	0	0.0055221	0	0.0118698	0	0	0.0038444	0.0435987	0.0404703	0.004982	0.018131	0.0232083	0.00762368	0.0346965	0.028851	0	0	0.0746342	0.0088563	0.00856074	0.00989311	0.00451042	0.00732277	0.00418478	0.00612928	0.0118835	0	0	0.0055635	0.0060926	0	0	0.0832024	0.113476	0	0.021933	0	0.00720339	0	0	0	0	0	0
ENSG00000254510.1	0.6653	0.907687	0.223016	0.824936	7.17599	1.02752	0.176246	0.385113	0.396064	0.411124	0.153418	0.178473	0.105418	2.23107	0.24574	0.697045	0.457905	0.154841	0.855712	2.15975	0.534457	0.25787	1.69632	0.462539	0.198712	2.95661	0.458045	0.159353	0.303554	2.6854	0.05172	3.03816	0.166895	1.08155	2.4572	1.82503	3.85706	0.337977	0.794075	0	0.159097	0.17465	0.292609	0	0.259051	0.07281	0.0140869	0.171281	0.067093
ENSG00000157216.14	19.5593	18.7702	18.9154	19.3655	20.0222	14.2857	21.6645	18.4939	17.119	14.5985	18.8939	19.899	19.962	20.6809	20.5901	21.4608	19.773	20.1723	17.2138	18.2116	19.9273	19.8074	13.9084	19.138	16.8403	20.7029	20.3294	21.0169	18.837	17.1367	18.0205	19.3967	20.9358	20.5371	18.7974	11.7594	22.1274	23.4077	21.442	19.7051	9.67518	23.3862	13.3591	16.6798	11.3044	17.0257	18.4309	16.2878	24.0142
ENSG00000130414.10	17.5892	20.9301	13.4803	18.8854	8.27292	11.1698	15.7791	16.9386	18.612	13.5038	16.5674	11.7724	18.5154	15.9369	16.6883	17.6812	19.4875	20.7008	19.9521	16.4881	15.914	16.8002	12.3347	18.9538	19.9475	18.2865	17.1753	17.9537	20.6525	10.2942	17.4216	13.6147	21.5552	16.793	12.335	21.4586	12.3326	13.4432	15.6308	15.2348	14.7277	11.6667	12.0836	8.87333	15.0828	18.1831	14.8928	12.2446	17.7789
ENSG00000183718.5	0.961595	1.18815	1.13865	1.35618	1.2699	1.01088	1.1431	1.93337	2.06272	0.810288	0.924372	0.836506	0.97858	1.45576	1.09869	0.853003	1.3976	1.37863	1.05763	1.97832	1.1338	1.6529	0.870507	0.979149	1.20323	1.71048	1.40052	1.10244	1.0287	1.12822	1.33829	1.25701	1.1132	1.44941	1.7019	0.789895	1.17263	2.0257	1.59375	1.40041	0.65782	3.38055	2.27907	1.62512	0.859769	1.29864	2.88656	1.29079	1.863
ENSG00000275248.1	0	0	0	0	0	0	0	0.0356884	0	0	0	0	0.0507993	0	0	0	0	0	0	0.0403391	0.0429244	0	0	0.0309569	0.0299238	0	0.0315321	0.0511931	0.0292556	0	0	0	0.0365564	0.0777882	0.085186	0	0	0	0	0	0.0766663	0.105201	0	0	0.0780203	0	0.135765	0.0375171	0.161655
ENSG00000264041.2	0	0	0	0	0	0.052228	0	0	0	0	0	0	0	0	0	0	0	0	0	0.0757387	0.0805927	0	0	0	0	0	0	0	0	0	0	0	0	0	0	0	0.0807805	0	0	0	0	0	0	0	0	0	0	0	0
ENSG00000266207.1	0	0	0	0	0	0	0	0	0	0	0.501341	0	0	0	0	0	0	0	0	0	0	0	0	0	0	0	0	0	0	0	0	0	0	0	0	0	0	0	0	0	0	0	0	0	0	0	0	0.559715	0.401954
ENSG00000196096.3	0.00839937	0.0145631	0.00817856	0	0.0118847	0.0266735	0.0370176	0.0114071	0.0132616	0	0	0	0	0	0.0222647	0.020257	0.0103718	0	0.0129216	0.0257871	0	0.0248239	0.0277952	0.0197895	0.0191291	0.0110531	0	0.00818141	0	0.0410878	0.0265538	0.0386737	0	0.0248634	0.0408419	0	0.0275037	0.0619722	0.0149155	0	0	0.0336254	0	0	0	0	0	0.0119916	0
ENSG00000105552.13	11.9219	14.5501	11.2517	7.08649	7.90701	5.30159	13.194	13.7247	13.8735	10.3986	9.66797	10.2901	17.1031	11.0165	10.2483	15.8706	11.1179	13.1591	17.2085	14.1438	7.79573	14.1193	9.68901	14.8551	10.18	14.6027	13.0897	11.7832	10.8074	8.64451	12.157	9.98247	14.5637	18.876	7.63228	10.9567	9.34225	11.979	13.8215	15.4459	9.73178	12.4356	14.5186	13.2302	10.8307	21.8219	13.3449	11.485	6.10505
ENSG00000258553.4	0.0253596	0.0439694	0	0	0	0.0268445	0	0.0344405	0	0	0	0.0518726	0	0	0	0.0305802	0	0	0	0	0	0	0.04196	0	0.0288775	0.100116	0.0304296	0.0494031	0	0	0	0	0	0	0	0	0.04152	0	0.0450332	0	0	0	0	0	0	0.253944	0.0655089	0.0362053	0
ENSG00000201358.1	0	0	0	0	0	0	0.0696399	0	0	0	0	0	0	0	0	0	0	0	0	0	0	0	0	0	0	0	0	0	0	0	0	0	0	0	0	0	0	0	0	0	0	0	0	0	0	0	0	0	0
ENSG00000204138.11	6.25376	9.15808	8.47856	10.3163	4.60055	6.91781	9.16931	12.7906	10.9991	9.45249	9.69551	7.76667	10.6529	9.77591	9.69729	8.47862	10.1923	11.6242	9.97585	10.035	9.67611	11.4761	5.80515	10.5892	10.5355	8.65322	11.1892	9.24468	9.39418	8.19681	9.7317	4.97308	9.30522	11.7491	8.68263	7.71057	7.8292	10.719	12.342	4.02579	4.61885	6.62164	8.04257	9.65415	8.12056	5.43316	5.2585	5.38763	9.80139
ENSG00000228839.4	0.116605	0.283044	0.363328	0.261323	0.197989	0.320925	0.0685203	0.31672	0.257749	0.181881	0.208758	0.0954055	0.270494	0.292932	0.0618184	0.224976	0.172786	0.165545	0.107632	0.286395	0.304749	0.310159	0.231522	0.109892	0.0796685	0.46034	0.139917	0.136295	0.181742	0.114082	0.221182	0.214757	0.0648847	0.414203	0.113399	0.0406501	0.15273	0.412962	0.331305	0	0.272153	0.560171	0.223456	0.231685	0.623159	0.0778434	0.632551	0.432834	0.334746
ENSG00000213049.3	0	0	0	0.0855489	0	0	0	0.0207368	0.0241082	0	0.0195259	0.0312327	0.0295171	0.0273991	0	0	0	0.0464523	0	0.0234391	0.0249413	0	0.0252643	0.0179876	0.0347746	0	0.0366436	0.0297459	0.016999	0.0746934	0.0965439	0.0703046	0.0212412	0	0	0.0532302	0.0749983	0	0.0271147	0	0	0	0	0	0	0	0.0197216	0	0.0313101
ENSG00000104320.12	7.26464	8.48972	5.95169	7.81558	9.60228	4.82651	6.76057	8.10273	6.96832	9.37849	9.1121	4.45115	6.96931	8.36349	6.39914	5.62889	6.47701	6.53056	8.91031	7.95411	5.2192	7.46202	13.9773	6.97575	7.77331	8.06218	6.9244	7.12662	6.24347	8.51059	6.53683	11.3106	5.42175	6.22533	11.5494	10.4941	8.28685	8.42161	8.65747	1.84523	27.182	7.24473	10.4987	8.82535	12.11	13.0721	5.9591	11.0847	9.18526
ENSG00000233393.1	0.00620964	0	0.0181392	0.0173954	0	0.00657322	0.0182447	0.0421661	0.0196086	0.00807148	0.0476446	0.0317542	0.0240079	0.0445704	0.0164602	0.00748797	0.0153358	0.0314852	0	0	0.0101431	0.0458807	0.0205489	0.0219455	0.0565683	0.0408578	0.0223532	0.036291	0.0138263	0.0303762	0.0392623	0.0285914	0.0172767	0.00919073	0	0.0108238	0	0.0183264	0.0441079	0	0	0.0497184	0	0	0	2.1349	0.0802035	0	0
ENSG00000273010.1	0.0430437	0.0373153	0.020956	0.0301452	0.0304523	0.125301	0.0632338	0.0292285	0.101941	0.0419621	0.0137609	0.0440224	0.104011	0.0386189	0.0570491	0.0519047	0.013288	0.0763867	0.0662185	0.0165187	0.0703093	0.047705	0.017805	0.0507069	0.0490147	0.113286	0.051649	0.0209633	0.01198	0.0701867	0.0510293	0.049547	0.0598787	0.0637078	0.052325	0.150055	0.0176183	0.0317585	0.0191091	0.0946822	0.062789	0.0861589	0	0.320716	0	0.179594	0.11119	0.0460893	0.0661971
ENSG00000278374.1	0.228437	0.198035	0	0	0	0.241812	0.167794	0.155118	0.541011	0	0.14606	0	0	0.204954	0.302764	0.137731	0.141041	0.347478	0	0.876661	0.373138	0	0.188985	0	0	0.601221	0.274106	0.111254	0.127158	0	0	0	0.158891	0.507154	0.185129	0	0	0.168545	0	0	0.333227	0	0.218881	0	0.678224	0	0.147524	0.163066	0.117105
ENSG00000231655.1	0.0824189	0.571602	0	0	0	0.130867	0.0605392	0.0559659	0.0650648	0.0535653	0.0526978	0.0421465	0	0	0.054618	0	0.152661	0	0.126793	0.063259	0.0673132	0	0.13637	0	0.140778	0.0542294	0.0494481	0.0802801	0	0.134392	0.0651397	0	0.0573271	0.243972	0	0.0718305	0.0674701	0.182431	0	0	0	0	0	0	0	0	0.053226	0.117667	0
ENSG00000223923.1	0	0.044279	0	0.0715418	0.180677	0.135168	0.0750345	0.0693662	0.0403218	0.165977	0	0.0522379	0.0987368	0.0916519	0.101543	0.0923868	0	0.0776931	0.19644	0.0784056	0.0834304	0.0377385	0.169022	0.0300849	0.0290809	0.067214	0.0612877	0.0746265	0.0568629	0.291497	0.121105	0.352761	0	0.151194	0.289753	0.0890293	0.209062	0.0376852	0.317452	0	0	0	0.0978798	0.253712	0	0	0	0.0364603	0.0261836
ENSG00000229986.1	0.0595717	0.103287	0	0.083441	0	0	0	0	0	0	0.0380896	0	0	0	0	0	0	0	0.0916453	0	0	0	0.0492836	0.0350888	0	0.0783933	0.0357407	0	0	0	0	0	0.0828712	0.0881706	0	0	0	0	0.15868	0	0.0868989	0	0	0	0	0	0.269299	0	0.183231
ENSG00000199881.1	0	0	0	0	0	0.147645	0	0	0	0	0	0	0	0	0.184861	0	0	0.141441	0	0	0	0	0	0	0	0	0	0	0	0	0	0	0	0	0	0	0	0	0	0	0	0	0	0	0	0	0	0	0
ENSG00000278522.3	0	0	0	0	0	0	0	0	0	0	0	0	0	0	0	0	0	0	0	0	0	0	0	0	0	0	0	0	0	0	0	0	0	0	0	0	0	0	0	0	0	0	0	0	0	0	0	0	0
ENSG00000170776.18	7.72136	9.03458	8.77828	8.46177	4.80634	7.06423	9.62829	8.54346	9.67045	5.53563	7.78755	7.97887	4.91413	6.54964	7.82862	7.63243	10.84	9.7094	3.31764	8.24918	11.86	8.81729	2.84037	7.85317	8.39336	8.56641	9.97911	10.218	7.15321	11.6573	7.82283	6.31996	6.14628	10.0075	7.37802	2.95607	7.02178	10.9844	6.16793	3.55581	2.48326	4.63022	7.3456	4.47674	3.00918	2.81726	3.36556	10.2843	2.82559
ENSG00000197265.7	8.32891	8.07335	7.50034	8.59693	5.02246	7.27811	8.37611	7.15121	7.66957	11.9379	8.36342	8.31248	9.33627	8.21497	6.34183	6.8552	7.7792	7.58452	10.1216	6.91613	6.35499	6.97169	11.9682	8.01402	7.97572	7.82676	7.96169	7.84053	7.66692	6.85433	10.126	7.4382	7.90836	7.44608	8.41697	10.3768	7.72429	8.19914	8.35803	6.83653	34.0189	5.505	16.7644	23.546	18.5048	19.0129	6.20908	15.8254	12.8893
ENSG00000271868.1	0.828022	0.638067	0.627086	0.515464	0.173572	0.454483	0.450524	0.541437	0.435783	0.398626	0.588255	0.721391	0.948541	0.495269	0.528397	0.48075	0.643778	0.621983	0.613326	0.329535	0.100187	0.634453	0.253712	0.54191	0.558746	0.363211	0.699173	0.477946	0.37556	0.550068	0.581713	0.423611	0.810578	0.680852	0.447362	0.588008	0.502103	0.678812	1.08918	0.269834	0.536826	0	0.411385	0.304669	0.910512	0	0.31688	0.788097	0.188655
ENSG00000108578.13	5.75758	6.45564	5.21778	4.62076	5.44848	5.01951	6.23874	6.16705	4.35542	7.19336	7.19626	4.24493	4.62158	5.4881	4.61983	5.06641	5.46414	5.22464	6.24594	4.46907	3.7249	5.6693	5.39756	4.62285	6.82046	6.0539	5.79851	5.3381	4.9389	5.94206	7.50442	5.92077	4.64037	3.98235	7.28224	4.30036	5.89683	5.58197	6.36062	8.41418	9.92992	9.80877	9.78646	10.0345	9.13089	15.1763	11.8362	2.41954	3.82613
ENSG00000265722.1	0	0	0	0	0	0	0	0	0	0	0	0	0	0	0.223553	0	0	0	0	0	0	0	0	0	0	0.221962	0	0	0	0	0	0	0.234641	0	0	0	0	0	0	0	0	0	0	0	0	0	0	0	0
ENSG00000163623.8	0	0	0.00915383	0	0.0133019	0	0.0138106	0	0	0	0	0.00480737	0	0	0.0124598	0	0	0.0143	0	0	0.00767798	0	0	0.00553734	0	0.0123712	0	0.00915703	0.00523301	0	0	0	0	0.0139142	0.00761871	0	0	0	0	0.0827166	0	0.0188176	0.00900774	0	0	0.0470693	0	0.0134215	0
ENSG00000265275.1	0	0	0	0	0	0	0	0	0	0	0	0	0	0	0	0	0	0	0	0	0	0	0	0	0	0	0	0	0	0	0	0	0	0	0	0	0	0	0	0	0	0	0	0	0	0	0	0	0
ENSG00000224278.1	0	0	0	0	0	0	0	0	0	0	0	0	0	0	0	0	0	0	0	0	0	0	0	0	0	0	0	0	0	0	0	0	0	0	0	0	0	0	0	0	0	0	0	0	0	0	0	0	0
ENSG00000279154.1	0.0328184	0.0284508	0.0319556	0.045968	0	0.15633	0.168743	0.0891402	0.0518163	0.0213292	0.0209837	0.134258	0.0951626	0.0294447	0.0217483	0.0395744	0.0607879	0.116481	0	0.0251891	0.0536069	0.096993	0	0.115983	0.112113	0.0647809	0.0393795	0.0479501	0	0.0267567	0.12969	0.0377768	0.0456542	0.0485736	0.0265965	0.0286022	0.0268659	0.0484281	0.0291391	0	0	0	0	0	0	0	0.0211941	0	0.0168239
ENSG00000004939.12	0.00548732	0.0665986	0.00801458	0.0230579	0.0504678	0.0609903	0.020153	0.029809	0	0.00356629	0	0.00841813	0	0.0196929	0.0109091	0.00330847	0.091475	0.00278228	0	0.0379052	0.022408	0.0121631	0.0181586	0.00646424	0.0281183	0.115536	0.0131687	0.00801738	0.0794166	0.0178951	0.0086738	0.00631638	0	0.0162433	0.0222351	0.00478236	0.0583966	0.0080973	0	0	0	0.0109837	0	0	0	0	0	0	0
ENSG00000004142.10	53.5911	56.301	48.7128	44.9656	41.9207	45.9638	56.5046	53.9544	51.0859	65.908	57.7828	43.0518	58.7399	57.9243	54.3228	54.257	56.6754	55.8712	67.1153	49.9935	41.0991	53.9373	61.2985	58.8138	54.6237	53.5943	51.5278	51.9939	57.7057	46.0345	53.3717	55.8468	59.9475	56.999	50.7473	75.7338	47.8908	56.5154	53.8862	87.9762	103.176	78.9066	74.1015	72.0881	75.6164	76.6571	113.438	53.204	43.2636
ENSG00000106648.12	0	0	0	0	0	0	0	0	0	0	0	0	0	0	0	0	0	0	0	0	0	0	0	0	0	0	0	0	0	0	0	0	0	0	0	0	0	0	0	0	0	0	0	0	0	0	0	0	0
ENSG00000248167.5	0	0.014777	0	0	0.0241185	0.00902176	0	0	0	0	0	0.00871654	0	0	0	0	0.0210484	0	0	0	0.0417642	0.0125943	0	0	0	0.0112155	0	0	0	0	0	0.0196209	0	0.0252286	0.013814	0	0.0139539	0	0	0	0	0.0341193	0.0163325	0	0	0	0.0330239	0.0121677	0.00873812
ENSG00000119283.14	0.0342189	0.0943885	0.0302903	0.017429	0.0770288	0.0296366	0.0479848	0.0591464	0.0147348	0.0141524	0.0119341	0.0286339	0.0120271	0.0390744	0.0350455	0.0206317	0.0249687	0.0236595	0.00717852	0.0358147	0.0482726	0.0252831	0.0334564	0.0329818	0.0159405	0.165793	0.0429264	0.0181805	0.0346323	0.0405797	0.00737589	0.0465506	0.0108188	0.039136	0.0529421	0.0081335	0.043292	0.0160665	0.0193344	0.0273711	0.0136135	0.0684947	0.0238455	0	0.00461797	0.0103836	0.0662956	0.00222061	0.022326
ENSG00000254260.1	0	0	0	0	0	0	0	0	0	0	0	0.0261189	0	0	0	0	0	0	0	0	0	0	0	0	0	0	0	0	0	0	0	0	0	0	0	0	0	0	0.0453504	0	0	0	0	0	0	0	0	0	0
ENSG00000070961.13	11.3411	17.0937	12.2809	20.29	4.0907	10.0933	10.0948	8.72419	10.4273	8.62209	13.7329	16.8641	9.9605	10.6497	8.68015	10.256	12.9931	12.0912	8.38511	14.2779	22.0344	12.2272	5.21082	13.0524	13.0658	5.98824	10.7812	15.3885	14.4768	17.9222	13.3667	8.04174	9.09581	13.2847	5.57011	8.67493	9.9471	12.122	7.85551	3.05197	4.6274	4.77757	9.47875	9.38154	4.62293	5.35548	8.603	6.43775	6.98103
ENSG00000126746.16	4.45447	4.12136	4.34009	4.45495	4.92422	4.97905	4.92745	5.3385	6.03403	4.43625	4.22478	3.90002	4.83862	4.78783	4.35274	4.62197	4.97848	5.39448	4.75085	4.9984	4.61903	5.48609	3.73845	5.0859	4.24984	4.31809	5.98332	4.29797	4.0396	4.86663	5.23994	4.75686	4.84128	5.85118	5.32761	3.7968	4.11639	7.11028	5.74245	9.90309	3.66755	7.31913	5.79458	3.81062	4.22277	4.52318	5.43877	5.44018	5.20143
ENSG00000261810.1	0	0	0	0	0	0	0	0	0.046932	0	0	0	0	0	0	0	0	0	0	0	0	0	0	0	0	0	0	0	0	0.0484691	0	0	0	0	0	0	0	0	0	0	0	0	0.0569629	0	0	0	0	0	0
ENSG00000217241.1	0.0262785	0	0.0255876	0.294462	0.148731	0.111268	0.0772094	0.356884	0.0829812	0.341576	0.201626	0.026876	0.101599	0	0.383118	0.0633764	0.0648992	0.15989	0.161708	0.161356	0.0858487	0.310659	0.130441	0.247655	0.179543	0.345811	0.220725	0.281562	0.204789	0.0428495	0.581537	0.0604976	0.146226	0.0777882	0.255558	0.137415	0.0430244	0.15511	0.186659	1.61852	0.459998	0.946811	0.302151	1.30533	0.0780203	2.45602	0.305471	0.0375171	0.296368
ENSG00000236942.1	0.45202	0.854974	0.320099	0	0	0.34799	0.241471	0.83711	0.324402	0.694376	0.157646	0.336217	0	0.147474	0.217853	0.148656	0.101485	0.416711	0.0632171	0.441559	0.469857	0.182171	0.135984	0.33886	0.140379	0.432607	0.197232	0.160105	0.0914961	0.268022	0.584597	0.0946025	0.342988	0.0608202	0.466231	0.143254	0.269116	0.060638	0	2.16938	0.959089	0.987044	0.393738	0.408239	0.122003	2.88043	0.265376	0.058667	0.463442
ENSG00000155959.9	17.1869	18.7819	15.2162	20.0561	15.8971	12.7071	14.9844	17.6597	15.7868	25.8345	18.4669	14.5562	23.1639	19.5025	14.0905	14.1721	16.4032	15.5846	26.3961	15.8894	13.761	13.9681	32.8856	16.6056	18.1059	16.0429	14.7319	16.5519	16.5492	15.6006	16.8958	21.1985	14.7694	14.0541	16.5675	33.7166	22.1842	18.4352	20.1681	5.69219	28.6676	22.5033	20.0012	24.2799	34.5946	21.9299	24.8074	25.2762	24.8805
ENSG00000257534.1	0.0961918	0	0.0374652	0	0	0.0203648	0	0.130637	0.0303751	0.0500132	0.0246016	0.0196758	0.03719	0.0690428	0	0.0463976	0.0950248	0.0780366	0.0591927	0.0295321	0.157124	0	0	0	0	0.07595	0	0	0.0428357	0.0627398	0.0304101	0.0885801	0	0	0.0311822	0.0335336	0	0	0	0	0	0	0	0	0	0.0642157	0.323027	0.0823983	0.0197245
ENSG00000214353.6	0.00298902	0.0207298	0.00873132	0.00837332	0.00422932	0.00632806	0.0263463	0.0202967	0.0141579	0.0233113	0	0.0122279	0.00577812	0.0321811	0.00396158	0	0.0073819	0.0181866	0.00459832	0.013765	0.024412	0.0088339	0.00989125	0.0140847	0.00680731	0.0275338	0.0143464	0.0116458	0.00332765	0.0194955	0.0283485	0	0	0.0132719	0.0436023	0.0208402	0.0342564	0.030875	0.0106157	0.131498	0.0959237	0.0717961	0.126016	0.148473	0.168613	0.109748	0.108097	0.2091	0.422909
ENSG00000280380.1	0	0	0	0	0	0	0	0	0.00718181	0	0	0	0	0	0	0	0	0	0	0	0	0	0	0	0	0	0.00545805	0	0.00506399	0	0	0	0	0	0	0	0	0	0	0	0	0	0	0	0	0	0	0	0
ENSG00000254992.1	0	0	0	0	0	0	0	0	0	0	0	0	0	0	0	0	0	0	0	0	0	0	0	0	0	0	0	0	0	0	0	0	0	0	0	0	0	0	0	0	0	0	0	0	0	0	0	0	0
ENSG00000211654.2	49.2186	5.04355	5.32496	44.6559	0.0548793	0.780069	1.70934	5.00401	3.00063	5.54558	0	0.912347	1.19963	1.67032	2.21042	1.12247	44.3973	15.8112	6.20542	6.72778	15.9018	0.229256	5.1981	9.50361	20.3162	1.27599	8.7494	1.66227	5.18152	3.60485	1.04224	4.37524	2.64379	8.55337	0.942969	27.8533	8.50916	10.7598	6.26756	0.682522	5.65773	0	1.18921	0	1.49699	0.517846	0.450855	2.38103	0
ENSG00000277008.1	0	0	0	0	0	0	0	0	0	0	0	0	0	0	0	0	0	0	0	0	0	0	0	0	0	0	0	0	0	0	0	0	0	0	0	0	0	0	0	0	0	0	0	0	0	0	0	0	0
ENSG00000233672.5	0.0374986	0.0758524	0.045641	0.0612775	0.00884311	0.0297707	0.0183626	0.0551702	0.0789412	0.0528037	0.0279723	0.00319594	0.0302038	0.0448585	0.0331332	0.0263773	0.027011	0.0507019	0.0673027	0.0671565	0.0204173	0.0646481	0.0310226	0.0515371	0.0355837	0.0986925	0.0374962	0.0182628	0.0139156	0.0152862	0.0592741	0.0143881	0.0434708	0.0832511	0.0405193	0.0435749	0.0358135	0.0322784	0.0221965	0.0549899	0	0.137609	0.03593	0.0620889	0.102055	0.0104306	0.044397	0.0312292	0.0993195
ENSG00000254363.5	0.0566999	0.303117	0.0690116	0.165455	0.143741	0.135044	0.10412	0.121922	0.37674	0.0921254	0.05438	0.0555729	0.0959065	0.046632	0.097067	0.113954	0.10794	0.0862469	0.0944962	0.145063	0.173655	0.160591	0.0390898	0.133589	0.0403533	0.192753	0.158749	0.101252	0.0473425	0.111716	0.190454	0.119655	0.032865	0.195813	0.103389	0.0494156	0.104436	0.170823	0.0671244	0	0.206774	0.444518	0.013582	0.164293	0.0631278	0.0788577	0.814722	0.0573388	0.217998
ENSG00000151413.15	1.70093	2.64759	1.74554	1.98628	2.10387	1.17742	1.79687	2.04267	2.11828	1.57001	2.1849	1.07309	2.3497	2.28398	2.46208	1.86211	2.26793	2.816	2.5491	2.30886	1.82936	2.35536	2.23884	2.13659	2.74211	1.43103	2.54091	2.2618	2.37874	2.01003	1.8579	2.6531	2.20402	1.80186	1.82143	2.93485	2.02136	2.4874	2.22634	0.908051	4.61113	3.53476	1.63711	0.607571	2.95059	1.57568	1.65633	0.750342	2.78635
ENSG00000173253.13	1.50264	2.34738	0.507029	0.583488	0.0912216	0.0209983	1.71935	1.72417	0.587251	1.45038	1.43958	0.253599	3.6142	1.03227	1.18968	1.20799	1.29825	0.854934	1.34275	1.18758	0.785758	2.08858	0.8944	2.81591	1.05037	0.874494	1.12468	1.40085	1.23119	1.14828	1.1445	0.274008	0.745076	0.491781	0.28937	0.293903	0.503407	0.475671	1.13604	1.04723	0.694479	0.0198534	0.285106	0.0492678	0.0736192	1.32427	0.448372	0	0.132198
ENSG00000228098.1	0	0	0	0	0	0	0	0	0	0	0	0	0	0	0	0	0	0.0645171	0	0	0	0	0.105268	0	0	0	0	0	0	0	0	0	0	0	0	0	0	0	0	0	0	0	0	0	0	0	0	0	0
ENSG00000170298.14	4.63422	4.4555	4.49123	3.31782	0.269053	1.80005	1.53239	0.951797	6.01306	3.12131	1.51454	6.4343	7.05757	2.78814	6.17089	9.43383	5.2596	5.95558	1.67994	5.31243	2.42267	1.89467	1.04275	12.9666	3.2046	1.07955	5.54767	4.19645	5.17738	1.70974	3.95035	2.40142	17.6171	4.84874	0.501928	1.78979	3.54908	3.54348	5.48947	0.334615	0.0792505	0.108747	0.229046	0.323839	0.983933	0	0	0.0620508	0.501313
ENSG00000239212.2	0.0170055	0	0.0496754	0	0	0.0180012	0	0	0.0268497	0	0.0217463	0.0347844	0	0.0305148	0.0450775	0.0205063	0	0.0172449	0	0.0261045	0	0.0753885	0	0	0	0.0223784	0.0612159	0.0165642	0.0378642	0.0277291	0	0	0.0236567	0.0503389	0	0	0	0	0	0	0.0496129	0.0680786	0	0	0	0	0.0439286	0	0.0348705
ENSG00000144278.13	0.0845425	0.0732913	0.069322	0.0623248	0.267579	0.303804	0.124198	0.111794	0.0491778	0.0954317	0.0341404	0.0591602	0.043008	0.207594	0.0766662	0.0643873	0.0494508	0.0473785	0.0718755	0.109287	0.127193	0.0657529	0.150927	0.0838686	0.129205	0.327905	0.0854268	0.032506	0.0866898	0.326497	0.0175837	0.276582	0.0433294	0.0592717	0.187514	0.104705	0.225838	0.0755092	0.110621	0	0.0129815	0.0178132	0.0127904	0	0.033027	0.00742617	0.0057471	0.0158815	0
ENSG00000231216.1	0	0	0	0	0	0	0	0	0	0	0	0	0	0	0	0	0	0	0	0	0	0	0	0	0	0	0	0	0	0	0	0	0	0	0	0	0	0	0	0	0	0	0	0	0	0	0	0	0
ENSG00000178980.13	21.8123	44.5834	48.5856	50.7155	95.5551	40.2453	42.8829	29.5294	42.0008	43.1575	19.3958	28.2471	56.7008	65.9312	34.2741	53.5529	41.5783	36.3232	85.9158	44.3185	40.0519	27.8771	91.9579	36.6093	32.6685	48.8304	44.8426	42.0602	55.8142	62.0658	21.4561	73.2766	55.5665	44.1429	50.5219	79.198	74.0427	26.0475	56.7374	17.8796	62.7436	21.7008	35.8873	25.1457	39.9647	30.0948	34.4334	51.0513	38.2535
ENSG00000245680.8	1.12382	1.20781	1.28352	1.67114	1.58742	1.12036	1.08273	1.28058	1.64069	0.782915	1.04831	1.13953	1.17179	1.20857	1.17832	0.88875	1.30931	1.33283	1.20785	1.40315	1.52136	1.39623	1.03799	1.20828	1.45502	1.44343	1.31386	1.28584	1.22757	1.41202	1.14981	1.28032	1.25015	1.26174	1.39109	0.774832	1.31696	1.33747	1.67102	0.677271	0.954413	1.08623	0.545779	2.69558	1.31978	0.122042	0.820208	0.978053	1.80922
ENSG00000143631.10	0.00113797	0.0118383	0.0166208	0.0095636	0.0273729	0.0144552	0.0033435	0.0139091	0	0.00887502	0.00291043	0.00465539	0.00219983	0.0490075	0.00301648	0.0137224	0.0154573	0.0184638	0.0122546	0.012228	0.00743524	0.0168161	0.0112973	0.018768	0.01555	0.00599004	0.0191167	0.00332532	0.022804	0.0649448	0.00719516	0.0969329	0.00474915	0.0185271	0.00553338	0.00991776	0.00372628	0.0604525	0.0202079	0	0.0132799	0.054668	0.0283496	0	0.00675723	0	0.0029396	0.0113726	0.00350019
ENSG00000279469.1	0.201158	0.116258	0.19587	0.125226	0.284628	0.354893	0.0656696	0.273189	0.105868	0.116209	0.142909	0.205732	0.0432068	0.160426	0.236987	0.0269521	0.110399	0.226655	0.103154	0.06862	0.0730177	0.132114	0.110945	0.184311	0.127257	0.11765	0.37547	0.108854	0.074649	0.218671	0.17665	0.205822	0.217649	0.396971	0.217362	0.0779178	0.548909	0.0989455	0.0793806	0	0.0652077	0.0894778	0.128496	0.222047	0.0663594	0	0.34642	0.191459	0.137494
ENSG00000258886.2	0	0	0	0.147231	0	0	0	0	0.0829812	0	0	0	0	0	0	0	0	0	0	0	0	0	0	0	0	0	0.0630642	0	0	0	0.0830767	0	0	0	0	0	0	0	0	0	0	0	0	0	0	0	0	0.0750342	0
ENSG00000253216.1	0	0	0	0	0	0	0	0	0	0	0	0	0	0	0	0	0	0	0	0	0	0	0	0	0	0	0	0	0	0	0	0	0	0	0	0	0	0	0	0	0	0	0	0	0	0	0	0	0
ENSG00000225935.1	0	0	0	0	0	0	0	0	0	0	0	0.0572801	0	0	0	0	0	0	0	0	0.0914836	0	0	0	0.0637758	0	0	0	0	0	0	0	0	0	0	0	0	0	0	0	0	0	0	0	0	0	0	0	0
ENSG00000264780.1	0	0	0	0	0	0	0	0	0	0	0	0	0	0	0	0	0	0	0	0	0	0	0	0	0	0	0	0	0	0	0	0	0	0	0	0	0	0	0	0	0	0	0	0	0	0	0	0	0
ENSG00000124226.9	20.8436	29.0238	18.943	17.7173	9.47338	22.1984	18.1702	21.1467	25.9976	20.7474	23.8147	19.0021	25.1816	16.4959	18.7653	18.6153	23.0623	21.4824	26.2815	20.878	17.0998	21.396	28.9129	24.4325	20.4649	17.3091	22.9953	19.9807	20.0748	13.7104	25.2833	17.2047	19.5799	24.4597	21.5358	24.5335	17.9269	22.1739	26.1563	16.9235	57.0596	69.3538	29.7176	33.4727	62.6874	25.5468	31.64	21.8298	34.0926
ENSG00000147183.8	0	0	0	0	0	0	0	0	0	0	0	0	0	0	0	0.0107312	0	0	0	0	0	0	0	0	0	0	0	0	0	0	0	0	0	0	0	0	0	0	0	0	0	0	0	0	0	0	0	0	0
ENSG00000278349.1	0	0	0	0	0	0	0	0	0	0	0	0	0	0	0	0	0	0	0	0	0	0	0	0	0	0	0	0	0	0	0	0	0	0	0	0	0	0	0	0	0	0	0	0	0	0	0	0	0
ENSG00000130270.15	0.0641114	0.0717151	0.0604122	0.0521417	0.111198	0.0853788	0.173176	0.151668	0.143673	0.0779576	0.0581825	0.0549935	0.123935	0.122464	0.0630435	0.0773095	0.0893821	0.067111	0.114537	0.0888909	0.0641846	0.100851	0.0855472	0.0535987	0.0635849	0.0870887	0.0843733	0.0483466	0.0391409	0.131517	0.150377	0.147596	0.0632936	0.0979506	0.281573	0.0684919	0.0677202	0.0976571	0.124865	0.473114	0.325815	0.157307	0.221939	0.184912	0.221046	0.13116	0.0373963	0.295259	0.0296852
ENSG00000056972.17	12.208	8.15577	11.7513	13.4626	3.17598	5.99861	10.3151	10.4648	10.1111	9.59294	12.0645	11.0548	11.6136	11.098	12.3486	10.2181	11.0731	14.3395	9.5726	8.76687	9.36127	14.2979	5.38771	12.2197	13.9771	9.01276	11.0416	12.2513	13.1696	6.99156	14.3251	8.10279	15.9019	9.41934	6.3039	10.6802	7.90803	9.19512	11.9105	5.23927	5.28917	2.69397	7.28353	5.40984	5.65204	7.41094	9.53503	13.4976	7.9275
ENSG00000240935.5	0	0	0	0	0	0.0154945	0	0.0198789	0	0	0	0	0	0	0	0	0.0180748	0	0	0	0	0	0	0	0	0.0192621	0	0	0	0	0	0	0.0203624	0	0	0.025514	0	0	0	0	0	0	0	0	0.0434583	0	0.0189057	0.0208975	0
ENSG00000258453.2	0	0	0	0	0	0	0	0	0	0	0	0	0	0	0	0	0	0	0	0	0	0	0	0	0	0	0	0	0	0	0	0	0	0	0	0	0	0	0	0	0	0	0	0	0	0	0	0	0
ENSG00000171819.4	1.21205	0.899034	1.45788	0.526558	4.95238	1.87307	1.64727	0.49294	0.429811	1.10367	0.132616	0.80873	0.476125	1.44219	1.15972	1.46938	0.288131	0.815025	3.46999	0.815866	0.42349	0.459742	4.50423	0.435223	0.405937	1.71441	1.19771	0.707096	1.06795	6.55264	0.481533	6.69983	0.577062	0.642743	3.48783	0.564887	3.28969	0.946879	0.437374	0.114059	0	0	0.0372626	0	0.0769745	0.0216348	0.0251147	0	0
ENSG00000237417.1	0.0241092	0	0.0313005	0.0675386	0.0227422	0.0255208	0.011806	0.087313	0.0634427	0.0835678	0.0102768	0.0328766	0.0155353	0	0.0319538	0.0096908	0	0.0488972	0.0123632	0.0123364	0	0.0475024	0	0.0189343	0.00915121	0.021151	0.0385722	0.0704508	0.0447343	0.0131041	0.088922	0.0370024	0.0335387	0.0118945	0.0260514	0	0.0131576	0.0118588	0	0.14142	0.0937835	0.0643447	0	0.239515	0.02386	0.375546	0.0311394	0.0114734	0.00823949
ENSG00000263904.1	0.0309951	0.0537404	0	0	0	0.0328099	0	0.084188	0	0	0	0	0	0	0	0	0.0382739	0	0	0	0	0.0458023	0	0	0	0	0.0371917	0	0	0.101081	0	0	0	0	0	0	0	0	0	0	0	0	0.118794	0	0	0	0	0	0.0953352
ENSG00000199370.2	0.472279	0.350937	0.525558	0.189003	0	0.357094	0.0991154	0.458139	0.639148	0.526186	1.12161	0.138005	1.17382	0.484263	0.178842	0.406788	0.499874	0.205254	0.934143	0.207137	0	0.398799	1.11633	0.556361	0.384138	0.35514	1.05244	0.131435	0.150224	0.110014	0.853179	0.465973	0.563139	0.59915	0.765486	0.588008	0.662776	0.796473	4.43294	0	1.37785	0	0.258585	0	0	0	0.0871421	0.096323	0.415041
ENSG00000244257.5	0	0.00739177	0	0.00597145	0.00603229	0.00225644	0	0.00289493	0.0168279	0	0.00272588	0	0	0	0.00282521	0	0.00263221	0.00432326	0.0065586	0.00327218	0.0104457	0.00944987	0.00352698	0.00251113	0.00242732	0.00561022	0.00767335	0.00207631	0.00237312	0	0	0	0.00296534	0.00946489	0	0.00371555	0	0	0.0189265	0	0	0.0170672	0.00816984	0	0	0	0.00825961	0.00304327	0
ENSG00000141933.8	0.955715	1.49986	1.10714	0.465618	0.775028	1.15963	1.70367	1.49289	1.46721	0.486105	0.415434	0.537016	1.41667	1.26079	0.405539	1.80841	1.44137	0.586097	1.47609	0.434906	0.610867	1.52951	0.43752	1.15702	0.653835	0.889815	0.929212	0.897799	0.542508	0.492769	0.94344	0.330468	2.15454	0.805108	0.532679	0.54651	0.210282	0.596447	1.32149	2.19367	2.03884	1.07371	0.622557	4.61597	3.02816	5.06882	1.76622	1.27816	0.391172
ENSG00000106610.13	1.38039	2.16208	0.762411	1.1211	3.27446	2.08745	1.01394	2.69388	3.08606	2.05814	1.11995	1.66685	3.43088	2.46657	1.75267	1.67855	2.22738	1.89388	1.99868	1.49576	1.23161	1.84271	3.56034	0.744749	1.13598	1.19066	2.84644	2.01121	2.16311	1.95768	1.09099	3.64524	0.960143	1.86281	1.69214	6.82404	1.95617	2.46489	2.42038	1.12271	1.8444	1.83431	2.12291	2.53529	1.8081	2.67164	3.38603	2.00387	2.6581
ENSG00000226883.1	0.0378246	0.0655815	0.0184151	0.10596	0.0267599	0.0200196	0.0277833	0	0.0597205	0	0.0241847	0	0.0365596	0	0.0250659	0.0228056	0	0.0575354	0	0.058063	0.0308921	0.0279471	0	0.0222793	0.0430716	0.0746627	0.0453865	0.0184215	0.0631645	0.0925146	0.0597893	0	0.0526183	0.0279916	0.0613073	0	0	0	0.0335841	0	0.165527	2.34707	0	0	0	0	0.146562	0	0.0775608
ENSG00000049656.12	18.7864	21.1882	20.8451	19.6331	8.25753	29.4104	23.094	21.4125	21.0551	24.1604	17.203	16.5393	17.3371	19.0504	20.9525	22.4751	25.5119	20.0693	16.9554	20.4164	15.1806	21.6185	14.9746	20.4371	19.1731	15.1091	19.6276	21.2295	21.0699	15.9333	24.286	15.61	17.9449	20.1565	16.3938	17.5143	15.0132	23.3051	18.452	37.1197	30.8637	20.1039	27.6368	35.626	19.6518	23.9767	24.0073	24.7774	22.9129
ENSG00000156869.11	2.74514	0.923312	1.19772	3.63494	0.498795	0.885257	3.32208	1.44643	2.74147	2.24232	2.83424	3.7856	2.82007	0.942109	3.57372	1.70487	1.64859	3.30859	2.2731	1.96306	1.32315	3.72405	2.10351	1.57717	5.72662	2.69454	4.80142	3.41178	1.53224	1.12516	1.99178	1.92529	2.97887	1.53195	1.53176	3.36645	2.51739	2.38512	2.39077	1.0559	2.29761	0.900792	3.10462	1.41575	1.31384	2.31578	1.63718	2.52175	1.23808
ENSG00000272112.1	0.799745	1.24318	1.42318	1.08156	1.01454	0.904955	1.21539	1.04867	0.827288	0.931996	0.705309	0.846134	1.11952	1.28661	0.80411	1.39669	1.08971	0.811002	0.763653	0.888994	0.450461	1.58932	0.730072	0.747204	0.973491	1.37904	1.22436	1.15506	0.859646	0.314772	1.48211	0.698368	0.690541	0.653066	0.938666	0.384553	1.39968	1.01736	1.22429	0	1.04593	0.441605	0.634172	0.27397	1.55566	0.736405	1.60285	1.18115	3.30809
ENSG00000269599.1	0	0	0	0	0	0	0	0	0	0	0	0	0	0	0	0	0	0	0	0	0	0	0	0	0	0	0	0	0	0	0	0	0	0	0	0	0	0	0	0	0	0	0	0	0	0	0	0	0
ENSG00000164291.15	0.857431	1.05522	0.85126	0.913692	2.51684	0.533903	0.839746	1.1462	1.17859	0.952802	0.675079	0.491767	1.26101	1.47824	0.944787	0.896084	0.743226	1.04681	1.41219	1.30589	0.697536	0.939106	1.50772	0.915016	1.02615	1.04869	1.30321	0.805704	0.819806	1.50229	0.797259	2.1907	0.678251	0.890831	1.30255	1.23081	1.49742	1.32976	1.56441	0.473367	1.05947	1.35957	1.14052	0.935335	0.968364	1.20093	0.594986	1.06091	1.67201
ENSG00000266363.1	0	0	0	0	0	0	0	0	0	0	0	0	0	0	0	0	0	0	0	0	0	0	0	0	0	0	0	0	0	0	0	0	0	0	0	0	0	0	0	0	0	0	0	0	0	0	0	0	0
ENSG00000251821.1	0	0	0	0.441693	0.223096	0	0.231628	0.21413	0	0	0.604879	0.161256	0	0	0	0	0.194697	0	0	0.242035	0	0.232994	0.260882	0	0	0.207487	0	0	0	0	0	0	0	0.233365	0	0	0.258146	0	0	0	0	0	0.302151	0	0	0	0	0.225103	0.161655
ENSG00000176269.3	0.0145786	0	0	0	0	0	0	0	0	0	0	0	0	0	0	0	0	0	0	0.0223791	0	0	0	0	0	0.0191847	0	0	0	0	0	0	0	0	0	0	0	0	0	0	0	0	0.0279376	0	0	0	0	0	0
ENSG00000211597.2	0	0	0	0	0	0	0	0	0	0	0	0	0	0	0	0	0	0	0	0	0	0	0	0	0	0	0	0	0	0	0	0	0	0	0	0	0	0	0	0	0	0	0	0	0	0	0	0	0
ENSG00000279106.1	0	0.0205646	0	0.0996788	0.0335648	0.0376657	0.0696968	0.0322158	0.0374535	0	0.0151673	0.0121305	0	0	0	0	0.0292922	0.0721663	0.0182466	0.163863	0.0387477	0.0350539	0	0.0139724	0.0270122	0.0468244	0.028464	0.0346589	0	0	0.0562449	0	0	0	0.0384486	0	0	0.0700088	0.0842486	0	0	0.18993	0	0	0.0704288	0	0.275748	0.0338666	0.0364815
ENSG00000244137.1	0.334333	0.074797	0.514568	0.362549	0.0305202	0.422406	0.364406	1.18639	2.23068	0.210279	0.344789	0.430176	1.16752	0.425755	0.271587	0.130051	0.625927	0.66714	0.31524	0.645665	0.634195	0.749046	0.0535341	0.419265	0.257901	0.468349	1.24234	0.325657	0.51629	0.158272	0.323907	0.148973	0.480098	0.893899	0.699222	0.0187988	0.176576	1.35275	1.07249	0	0.062929	0.0431755	0.0826703	0	0.0320202	0	0.0557191	0.0153974	0.110575
ENSG00000185252.16	1.2879	1.19898	1.18626	0.76708	2.11783	0.604278	1.07384	1.83417	1.52417	1.11905	0.566786	0.469915	1.25605	1.74888	1.12567	1.48587	1.2866	1.44958	1.48152	1.87014	0.780837	1.742	1.14035	1.16181	1.39521	1.41387	1.4702	1.13242	1.21422	1.91085	1.08942	1.7309	1.09757	1.36353	1.88061	0.893911	1.27657	1.22932	1.62771	7.7996	4.38024	4.02252	2.07673	2.72033	2.8661	2.9124	2.98222	2.61394	2.55525
ENSG00000261039.2	0.0266649	0	0.0259639	0	0	0.0282262	0	0	0	0.0346599	0	0	0	0	0	0.0643084	0.0329268	0	0	0.0409323	0.0871112	0	0.0441197	0.0314122	0	0.105269	0	0	0.0296858	0	0	0	0	0	0.0864388	0.0464785	0.0436571	0	0.0473511	0	0.388969	0.320245	0.102198	0	0.395838	0	0	0.532964	0.0546775
ENSG00000226336.2	0	0	0	0	0	0	0	0	0	0	0	0	0	0	0	0	0	0	0	0	0	0	0	0	0	0	0	0	0	0	0	0	0	0	0	0	0	0	0	0	0	0	0	0	0	0	0	0	0
ENSG00000225376.4	0	0.116979	0	0.0472509	0.0238661	0.0714188	0	0.114535	0.159787	0.0219244	0.064708	0	0.0326061	0.0907993	0.0223553	0	0.0208281	0.0513136	0.0259484	0.0258921	0	0.0498499	0.0279083	0.01987	0.0192069	0.088785	0.0809568	0.0492882	0	0.0275034	0.0799855	0	0	0.0748937	0.0546776	0.0588008	0.0276157	0.0746693	0	0	0	0	0.129292	0	0	0.0563007	0.348568	0.168565	0
ENSG00000265786.1	0	0	0	0	0	0	0	0	0	0	0	0	0	0	0	0	0	0	0	0	0	0	0	0	0	0	0	0	0	0	0	0	0	0	0	0	0	0	0	0	0	0	0	0	0	0	0	0	0
ENSG00000196660.9	3.08718	0.514343	2.78571	9.02156	0.394846	2.03847	5.48072	0.474575	2.96109	0.447683	8.77008	5.11659	1.13234	3.85249	3.32199	2.97089	3.93323	4.45376	0.966882	1.66328	18.631	4.0419	0.769533	2.56175	5.6224	0.9991	4.40422	4.03554	8.75464	1.65611	2.4479	1.09965	4.54293	4.2567	0.126317	3.04551	3.43688	3.09021	1.65179	0.110599	0.0146689	0	0	0.27473	0.141816	0.00839144	0.0454589	0.00358916	0.00515504
ENSG00000172689.1	1.93957	0.0876324	4.9829	0.0884925	0.0268182	136.778	0.194907	0.137282	0.259352	0.0739089	1.0422	7.82485	0.659506	0.0680204	3.58385	2.15601	1.41987	1.10196	0.0388774	0.0290947	2.48707	0.9336	0.0104534	0.498655	1.35971	0.399068	1.25085	0.738465	1.45595	0.0309054	0.219705	0.436342	1.03708	0.0654559	0.0102401	0.066074	1.57226	0.382236	0.0897526	0	0	0	0	0	0.0187575	0	0.244802	0	0.012955
ENSG00000233821.1	0	0	0	0	0	0	0	0	0.00586199	0.00482595	0	0	0	0	0.00492079	0	0	0	0	0	0.00606456	0	0	0	0	0.0146574	0	0	0	0	0	0	0	0.00549515	0.0120355	0	0	0	0	0	0	0	0	0	0	0	0	0	0.00380657
ENSG00000236098.1	0.0245029	0.0424839	0.0238587	0	0.0693408	0	0	0.033277	0	0.0636993	0.0313338	0	0	0	0	0	0	0	0.0376953	0	0	0	0.0405424	0.0577305	0	0	0.0294016	0	0	0	0	0	0	0.0362661	0.15886	0.08542	0.0401173	0	0	0	0	0	0.0939117	0	0	0.0817882	0.0632958	0	0.0502442
ENSG00000185739.12	0.18571	0.732196	0.354224	0.156785	0.507542	0.177733	0.321404	1.0883	0.204848	0.35382	0.0878358	0.213349	0.260643	0.255635	0.418093	0.254617	0.103666	0.131569	0.168287	0.382705	0.211927	0.375929	0.164161	0.167825	0.275202	0.857019	0.439569	0.198236	0.198252	0.344299	0.136723	0.47439	0.141558	0.293691	0.515419	0.106423	0.541464	0.277795	0.406578	0	0.0816411	0.0712903	0.0975022	0.0252733	0.083083	0.0424576	0.0427152	0.0653753	0.0156495
ENSG00000232556.1	0	0	0	0	0	0	0	0	0	0	0	0	0	0	0	0	0	0	0	0	0	0	0	0.0149503	0.0144514	0	0	0	0	0	0	0	0	0	0	0	0	0	0	0	0	0	0	0	0	0	0	0	0
ENSG00000201088.1	0	0	0	0	0	0	0	0	0	0	0	0	0	0	0	0	0	0	0	0	0	0	0	0	0	0	0	0	0	0	0	0	0	0	0	0	0	0	0	0	0	0	0	0	0	0	0	0	0
ENSG00000179348.10	1.02474	3.7565	2.74632	0.783735	1.86422	1.1054	2.70494	2.91148	2.20861	2.9346	1.39777	1.8166	1.54073	2.39919	2.22049	1.45929	2.44239	1.17112	1.46135	1.50312	1.03619	2.9901	1.07114	1.69771	1.92629	1.42128	1.78	1.4988	2.01727	2.32869	1.82035	2.18687	1.04991	2.30151	2.27257	0.895924	2.1571	2.47703	3.46034	2.63335	1.74632	2.16187	0.69822	2.16534	0.618144	0.608083	0.247903	1.41655	0.78047
ENSG00000235590.6	0.0118997	0.0206321	0.0231737	0.0555589	0.0168375	0.00419881	0.0116543	0.0538693	0.0313136	0.0412469	0.0101447	0.00811351	0.0153357	0.0498233	0.0262859	0.00956625	0.0195922	0.0160896	0.0549195	0.0304446	0.0323957	0.0410304	0.0262522	0.0140182	0.0180672	0.0469781	0.0285574	0.0231818	0.0176637	0.0258714	0.0188098	0.0456586	0.0386256	0.0352248	0.0514331	0.0207419	0.0389655	0.0468257	0.0140875	0	0	0	0	0	0	0.01324	0.0666016	0.00566296	0.0040668
ENSG00000254048.1	0	0.0456452	0	0.0737491	0	0	0	0	0	0	0	0.0269248	0	0	0	0	0	0	0	0	0	0	0	0	0	0	0	0	0	0.0429272	0	0	0	0	0	0	0	0	0	0	0	0	0	0	0	0	0	0	0
ENSG00000183022.5	0.0451189	0.2738	0.131798	0.0631971	0	0.0238803	0.0662824	0.582115	0.249331	0.498499	0.346183	0.184579	0.04361	0.0404808	0.0896992	0.0816107	0.111429	0.274524	0	0.10389	0.073699	0.50005	0.186634	0.159455	0.0513777	0.0890611	0.162417	0.10987	0.100461	0	0.392257	0.0519358	0.125531	0.0333896	0.14626	0	0	0.299606	0	0.396988	0.263265	0.451564	0.216158	0.224119	0	0.451807	0.174826	0.0644151	0.0925181
ENSG00000252427.1	0.134312	0.232875	0	0	0.190045	0	0.197313	0.182407	0	0	0	0	0	0	0	0	0	0	0	0	0	0	0	0	0	0	0	0.130827	0	0	0	0	0	0	0	0	0	0	0.238509	0	0	0.537695	0.257388	0	0	0.896641	0.173477	0	0
ENSG00000248508.5	1.01327	0.630443	1.10465	1.27666	0.974108	1.19576	1.13244	1.22467	1.27068	0.724707	0.607575	0.956973	1.56514	0.974352	1.11806	1.15171	1.40687	1.43559	2.1704	0.967491	0.815677	1.64062	1.12305	0.953788	0.949561	1.35893	1.4369	0.82169	1.32776	0.917024	1.10354	1.50678	1.43655	1.46383	1.05298	1.2845	1.08746	1.20905	1.43775	0.341261	0.62235	0.368767	0.603898	0.385316	0.633341	0.857683	3.47534	0.650631	0.387713
ENSG00000131885.15	0.0121539	0.0105364	0.0059172	0	0	0	0	0	0	0	0.0077711	0	0	0	0	0	0	0	0.0186976	0	0	0	0	0	0	0	0	0	0	0	0	0	0	0	0.00984975	0	0.0099495	0	0	0	0	0	0.0116455	0	0	0	0	0	0
ENSG00000272923.1	0	0	0	0	0	0	0	0	0	0	0	0	0	0	0	0	0	0	0	0	0	0	0	0	0	0	0	0	0	0	0	0	0	0	0	0	0	0	0	0	0	0	0	0	0	0	0	0	0
ENSG00000230173.1	0	0	0	0	0	0	0	0	0	0	0	0	0	0	0	0	0	0	0	0	0	0	0	0	0	0	0	0	0	0	0	0	0	0	0	0	0	0	0	0	0	0	0	0	0	0	0.00656927	0	0
ENSG00000276160.1	0	0	0	0	0	0.0153858	0	0	0	0	0	0	0	0	0.0192641	0	0.0179481	0	0	0	0	0	0	0	0	0	0	0	0	0	0	0	0	0	0	0	0	0	0	0	0	0	0	0	0	0	0	0	0
ENSG00000100614.16	10.335	5.83593	9.07604	11.9714	6.19207	11.2185	8.03879	8.62747	8.79808	7.34804	9.73308	10.7552	9.81916	8.45617	9.02109	9.01437	8.23869	10.4371	9.21226	7.67147	9.99114	8.78022	7.77304	8.50089	8.97345	6.62313	9.74486	9.15426	9.90866	7.24545	8.80241	8.5852	10.0538	7.80579	5.3069	8.99449	9.71805	7.45573	8.15123	2.47515	5.03841	4.71032	4.0314	5.41925	5.16734	6.24625	2.98094	3.80313	4.53818
ENSG00000264546.1	0.0254934	0.0442012	0.0248231	0.0476107	0	0.026986	0.0124838	0.0115407	0.040251	0.0220914	0.0326004	0	0	0	0.0225255	0	0.0314801	0.0258522	0	0.0782678	0.0138806	0	0	0.0100107	0	0.100644	0.0101967	0.00827726	0.018921	0	0.0268649	0	0	0	0	0	0.027826	0.0125397	0	0	0.0991676	0	0	0	0.100919	0.0283647	0.0329271	0	0.0435626
ENSG00000127616.16	12.077	14.7308	11.4519	9.43284	7.51855	7.94461	12.7143	15.3121	10.4819	11.0486	11.2937	10.1263	7.68999	10.4474	11.6392	13.6749	13.7186	12.4251	8.17655	14.0339	9.84637	13.6821	4.37429	13.7052	12.203	12.9018	11.8617	12.1249	10.8624	11.5732	11.7142	7.59807	9.14598	15.0483	11.8438	4.3637	9.27274	16.8812	10.3646	33.237	14.8752	42.0565	25.8538	20.8864	11.3204	8.53571	20.0442	23.8457	21.1883
ENSG00000183911.7	0.0313977	0.108877	0.0305722	0	0	0.066472	0	0.127922	0.0991463	0.0408117	0	0.0321116	0.0606953	0	0.0416137	0.0757225	0	0.0955188	0	0.0963947	0.102572	0	0	0.073975	0	0.165271	0.0753494	0.122332	0.104864	0	0.0496303	0	0.0436778	0.0929417	0.0508904	0	0.0514058	0.0463316	0	0	0	0.125695	0.120337	0	0.0932191	0	0	0.0448256	0.0965733
ENSG00000250349.3	0	0	0	0	0	0	0	0	0	0	0	0	0	0	0	0	0	0	0	0.0233409	0	0	0	0	0	0	0	0	0	0	0	0	0	0	0	0	0	0	0	0	0	0	0	0	0	0	0	0	0
ENSG00000224836.1	0	0	0	0	0	0	0	0	0	0	0	0	0	0	0	0	0	0	0	0	0	0	0	0	0	0	0	0	0	0	0	0	0	0	0	0	0	0	0	0	0	0	0	0	0	0	0	0	0
ENSG00000255266.1	0.116046	0.100602	0.0564975	0	0	0.12284	0	0	0.0916112	0.30168	0	0.0593422	0.22433	0.104117	0.0769021	0.0699676	0	0.117679	0.0892626	0	0.284331	0.171484	0	0.0683529	0	0.0763551	0.0696229	0.0565172	0.0645963	0	0	0	0	0	0	0.101137	0	0	0	0	0	0	0.111192	0.576433	0	0	0.0749422	0.248513	0.0594891
ENSG00000124762.12	143.607	100.297	118.39	115.432	28.2368	178.798	139.317	74.466	96.3194	189.032	162.811	220.228	91.9753	70.2018	95.3965	151.652	105.94	124.725	87.609	59.5738	150.54	81.764	107.619	136.112	77.7264	80.517	89.1687	115.934	115.442	90.4937	116.255	55.4024	147.056	121.299	49.8749	111.359	99.5764	86.9894	56.7289	46.1985	37.1304	64.773	65.4025	73.7079	68.5122	30.8927	16.4136	49.8996	11.2591
ENSG00000204961.6	0.00143977	0.00748898	0.00140192	0	0.00611162	0	0.00846047	0.00195533	0.00227323	0	0.00184115	0.00147251	0	0.0103341	0.00381648	0.00173617	0.00355577	0	0.00221495	0.00663043	0.00235179	0	0.00238224	0.0033922	0.00655799	0.00947333	0.00345523	0.00140241	0.00641154	0.0140861	0	0.0165731	0	0	0.00466727	0	0.00235727	0.00212459	0	0	0	0	0	0	0	0	0.00185961	0	0.00295232
ENSG00000122008.14	1.30639	1.15739	1.16346	1.37015	2.11448	1.00681	1.08363	1.93214	1.72306	1.29842	1.08996	0.749517	1.45981	1.86106	1.19091	0.958644	1.17054	1.24238	2.11515	2.04208	1.07476	1.65033	2.66503	1.17112	1.39146	1.35225	1.57904	1.1561	1.06951	2.01849	1.29945	2.09061	1.03057	1.23795	2.15359	2.17992	1.75806	1.67856	2.05676	0.238302	0.878467	1.36488	1.89288	0.917988	1.50889	1.30286	1.77581	1.53075	2.28842
ENSG00000233255.1	0.0255833	0.0443571	0.0747321	0	0	0.0541624	0	0.173721	0.0807859	0.0332539	0.0327154	0	0.0494554	0	0.0678149	0	0.126365	0.103774	0.118072	0.0392719	0.0417888	0	0.04233	0.0904139	0	0.100999	0.0920938	0	0.0284816	0	0	0	0.106768	0	0	0.0445932	0	0.0377517	0	0	0	0.102418	0	0.254159	0.227869	0.256183	0.0660866	0.182623	0.0786894
ENSG00000280924.1	0.157549	0.156093	0.186279	0.06305	0	0.107211	0.115724	0.122265	0.0710715	0.321807	0.172689	0.299243	0.0652628	0.141353	0.119321	0.0814208	0.194546	0.136942	0.0865618	0.103649	0.147055	0.0665181	0.0558598	0.225368	0.153774	0.103663	0.121529	0.186344	0.0876986	0.0550494	0.142307	0.181352	0.0626195	0.16656	0.14592	0.176539	0	0.215879	0.0599511	0.297048	0.295483	0.315359	0.603833	0.447194	0.334113	0.413192	0.145349	0.626585	0.0230757
ENSG00000238456.1	0	0	0	0	0	0	0	0	0	0	0	0	0	0	0	0	0	0	0	0	0	0	0	0	0	0	0	0	0	0	0	0	0	0	0	0	0	0	0	0	0	0	0	0	0	0	0	0	0
ENSG00000202368.1	0	0	0	0	0	0	0	0	0	0	0	0	0	0	0	0	0	0	0	0	0.232296	0	0	0	0	0	0	0	0	0	0	0	0	0	0	0	0	0	0	0	0	0	0	0	0	0	0	0	0
ENSG00000122367.18	1.57312	0.968196	0.385056	0.967808	31.8756	3.08895	0.60648	1.2069	0.514593	1.33307	0.444569	0.493333	0.436832	5.49746	1.61845	2.47863	0.222695	0.149831	3.72373	6.28724	0.826956	0.343558	4.48313	0.811409	0.301856	4.30326	1.44961	0.304766	0.507984	11.8725	0.151121	9.69427	0.178336	1.32818	5.98349	0.886239	8.32085	0.37193	1.72473	0.019118	0.0824082	0.313145	0.183209	0.0431721	0.0451574	0.0725264	0.0589345	0.0372249	0.0423268
ENSG00000118197.12	2.4955	3.01581	2.61633	3.92721	2.02953	2.55917	3.85197	2.77651	3.15618	3.64867	3.27005	2.10419	3.85175	2.56215	2.67953	3.38881	3.63052	3.11639	3.87403	2.95401	3.44017	2.46484	4.3492	2.82892	2.93406	2.48111	2.97494	2.78161	2.55423	2.33354	2.64686	3.30212	2.59575	3.50621	2.62464	5.73564	2.59278	3.21796	3.70538	0.9708	3.56925	4.24815	2.86685	2.28897	3.34325	2.50217	2.65735	2.12654	3.79626
ENSG00000248215.4	0.0178422	0	0	0	0	0.00944345	0.0131057	0	0	0	0	0	0	0	0	0	0	0	0.0137243	0	0	0	0	0	0	0	0	0.0086896	0.00993177	0	0.0141016	0	0	0	0	0	0	0	0	0	0	0	0	0	0	0	0	0	0
ENSG00000186451.1	0.012023	0.0416916	0.0234138	0	0.0255179	0.0190904	0.0176625	0.0326564	0.0284743	0.0390696	0.00768737	0.0184445	0.0929672	0.0431482	0.0318699	0.0289961	0.0296928	0.0548649	0.0369924	0.04614	0.0392776	0.0444166	0.0298398	0.0354087	0.0547632	0.0316432	0.0360666	0.0351329	0.0133851	0.186243	0.0380094	0.0415185	0.0167254	0.0355898	0.0584617	0.0523919	0.0492115	0.0975786	0.0854008	0.0528933	0.280612	0.433187	0.472322	0.0597216	0.285568	0.180592	0.116466	0.394793	0.92451
ENSG00000148942.13	0.0711442	0.0233369	0.0468066	0.043092	0.0380896	32.662	0.0649689	0.0313361	0.176082	0.0124967	0.0909778	0.182888	0.104077	0.0655559	0.0968412	0.102021	0.0783539	0.064346	0.118323	0.0472263	0.185308	0.0511451	0.0254519	0.104197	0.113856	0.129047	0.106132	0.110502	0.13058	0.0721125	0.0425515	0.0841065	0.101645	0.153679	0.0280491	0.100547	0.10074	0.0879588	0.143409	0.0338366	0.00560973	0.315604	0	0	0.0057088	0	0.111758	0.00274515	0.228683
ENSG00000180346.3	1.97047	1.75905	2.40602	2.65263	0.714574	6.28616	2.31182	2.35151	1.73711	1.68212	1.7875	1.30509	2.76316	1.94996	2.50404	1.42458	1.88197	2.73896	2.49724	1.88271	1.32576	2.4787	1.9174	1.85384	2.91644	2.33195	2.11011	2.38929	2.67059	1.81606	1.91017	1.86853	2.54043	1.36145	1.73942	3.26959	1.46173	2.16248	2.66638	1.98371	3.64395	3.28534	3.49094	4.3452	3.70831	5.14739	3.30216	1.61581	5.3396
ENSG00000244355.6	0.283499	0.0409617	0.0230039	0	1.0697	0	0	0.0320847	0.037301	0	0.0302111	0.169135	1.9638	0.508713	0.0313119	0.37035	0	0	1.81723	0.0725315	0.03859	0	1.44632	0.055662	0.0269022	0.248714	0.198437	0.0460237	0	1.11716	0	0.271944	0	0.0699333	1.22535	0	0.541519	0.0348619	0.881008	2.07869	45.0768	24.1175	0.27164	0	44.3298	0	20.4138	0	0.266442
ENSG00000143028.8	0.285502	0.215775	0.121178	0.338375	3.08676	0.333216	0.155938	0.35791	0.144479	0.432956	0.0748913	0.104818	0.0919849	1.00491	0.247414	0.344276	0.103957	0.144761	0.349122	0.764152	0.161429	0.173085	0.581405	0.202661	0.104201	0.597277	0.166898	0.110524	0.183373	1.41452	0.0752156	1.41567	0.0916539	0.205865	0.919571	0.197783	1.01278	0.216051	0.188496	0.0644116	0.0320362	0.146533	0.154316	0.10909	0.206479	0.0488707	0.0236381	0.141094	0.0900668
ENSG00000100034.12	2.17521	2.20999	2.69516	1.80953	4.16278	1.68581	2.67984	3.53439	3.05053	3.60345	1.38161	1.45222	2.37779	3.29398	2.24231	2.65596	2.43554	2.20291	2.3659	3.29271	1.63554	2.51494	2.61363	2.30995	1.77089	2.75645	2.98985	1.91557	2.02604	3.78146	2.06483	3.98762	1.76315	2.94692	4.96669	1.59735	3.48363	2.79586	2.69776	3.443	3.79002	3.76083	4.21255	3.04424	2.90874	2.10808	1.94546	3.81614	2.01926
ENSG00000134287.8	84.5954	59.7085	77.5089	83.7736	32.5517	34.9648	76.5738	66.2364	55.8376	70.7043	90.9978	89.2832	54.2325	66.6079	83.6591	67.9708	72.9092	70.9233	53.5897	56.349	87.1457	76.3269	55.3292	63.8708	83.2997	56.9724	65.8717	78.1405	86.4049	52.3797	72.1476	55.4064	77.356	65.6319	55.7419	56.0734	62.7162	62.1273	48.9019	54.5535	38.1064	28.5712	36.8063	59.9251	34.7069	41.8363	75.8037	33.3951	56.9886
ENSG00000183171.5	0.0135378	0.0117361	0.00659093	0.0189621	0.0383105	0.00716521	0.0198878	0.0183854	0.0213745	0.043992	0.00865592	0.0207684	0.013085	0	0.0358853	0	0.0250754	0.00686416	0	0.0103907	0.0110566	0.0200051	0.0111998	0.00797397	0.00770786	0	0.0162443	0.0329661	0	0.0110373	0	0	0.0188326	0.0100184	0.0329137	0	0.0110823	0	0.0120201	0.119115	0.0592437	0.108392	0.0648574	0.0672461	0.361741	0.338908	0.0699414	0.00966376	0.0693994
ENSG00000258527.1	0.0548766	0.0317156	0.0534339	0	0.0258826	0	0.0268724	0.0745271	0.115525	0.0237768	0.0467834	0.0374163	0	0.0984709	0.12122	0	0.0677636	0.055649	0.0281408	0.084239	0.0298792	0.0810925	0	0.0430977	0.0624891	0.168501	0	0	0	0.0894814	0.0289145	0	0.127233	0.0270738	0.0889458	0	0.0299489	0.0269927	0.032483	0	0.106733	0.219689	0.0701081	0	0.108618	0.24423	0.0236262	0.0261153	0
ENSG00000224383.6	0.171603	0.406828	0.467175	0.14716	0.267586	0.215015	0.272675	0.332931	0.348353	0.309546	0.0940469	0.182669	0.209869	0.251368	0.23208	0.363183	0.211902	0.106542	0.177792	0.241918	0.23454	0.289808	0.20281	0.185652	0.219335	0.414773	0.273146	0.191029	0.105269	0.399735	0.199288	0.314436	0.126668	0.316186	0.346256	0.170923	0.36123	0.320406	0.267416	0.15407	0.132824	0.238341	0.409384	0.0695839	0.103977	0.315621	0.312108	0.304992	0.125671
ENSG00000133640.17	0.00575624	0.0133071	0.00560491	0.0053751	0.124887	0.0101555	0.011275	0.00781746	0	0.00997618	0.00490731	0.00981187	0.00370916	0.0378731	0.00762918	0.0161962	0.00236933	0.00972877	0.029518	0.0323993	0.00626832	0.0113415	0.025398	0.00678104	0.00218491	0.0454494	0.0138141	0.00373791	0.00640836	0.0531877	0.00303296	0.0795112	0.0026692	0.0170393	0.0466495	0.00668898	0.0345561	0.00849413	0	0	0.00559786	0.0307254	0.00735394	0	0.0170902	0.0128092	0.019826	0.00273934	0.118034
ENSG00000222057.1	0.111582	0.773861	0.651894	0.937748	0.631534	0.354347	0.491765	0.606154	0.176175	0	0	0.342359	0.215702	0	0	0.134553	0.137786	0.339459	0	0.685144	0.182263	0.164888	0	0.131448	0.127061	1.02786	0	0.326061	0.124224	0.181945	0.705513	0	0	0.16515	0.904283	0.194495	0.730753	0.164655	0	0	0	0	0	0	0.331286	0	0	0.159303	0.114402
ENSG00000161912.16	0.313309	0.350468	0.361659	0.658269	0.26456	0.382472	0.25983	0.576485	0.566486	0.203625	0.226176	0.217068	0.395635	0.507797	0.301393	0.237653	0.474247	0.484266	0.307078	0.589551	0.437483	0.586199	0.12542	0.455408	0.336631	0.498748	0.536633	0.283029	0.227848	0.309	0.399394	0.255943	0.590506	0.71802	0.270292	0.193783	0.442639	0.495888	0.744817	0.311242	0.471776	0.495642	1.27344	0.376524	0.480108	0.126507	0.512364	0.42566	0.593234
ENSG00000250858.1	0	0	0	0	0	0	0	0.0197	0	0	0	0	0	0.0260291	0	0	0	0	0	0	0	0.0214355	0	0	0.0165179	0.0190888	0	0	0	0.0236529	0	0	0	0	0	0	0	0	0	0	0	0	0	0	0	0	0	0	0
ENSG00000254528.6	0.0990828	0.120255	0.337673	0.138783	0.630887	0.209768	0.17467	0.336407	0.578828	0.115912	0.114035	0.152004	0.593769	0.942311	0.196983	0.215064	0.256937	0.422005	0.701174	0.441085	0.145661	0.571027	0.442643	0.303479	0.225655	0.404202	0.487455	0.260581	0.176493	0.339283	0.172282	0.615886	0.165403	0.38129	0.754804	0.293602	0.42178	0.921126	1.63633	0.0871801	0.173442	0.118998	0.132913	0.0984347	0.205923	0.0992185	0.025595	0.070729	0.325077
ENSG00000235736.1	0.0694054	0.120337	0	0	0.0491026	0.0367346	0.0509804	0.0471292	0.0547914	0	0.0443771	0.0709835	0.134169	0	0.0919882	0.0836933	0.0857042	0.246338	0.213547	0	0.11337	0.102562	0	0.163524	0.0790332	0.0913338	0.0416405	0.0676043	0.115902	0.0565859	0.109709	0	0.144826	0.102725	0.0562472	0.544399	0.113634	0.0512086	0.123249	0	0	0.833556	0	0	0.927285	0	0.134466	0	0.925071
ENSG00000251135.2	0	0	0	0	0	0	0	0	0	0	0	0	0	0	0	0	0	0	0	0	0	0	0	0	0	0	0	0	0	0	0	0	0	0	0	0	0	0	0	0	0	0	0	0	0	0	0	0	0
ENSG00000273776.1	0	0	0	0	0	0	0	0	0	0	0	0	0	0	0	0	0	0	0	0	0	0	0	0	0	0	0	0	0	0	0	0	0	0	0	0	0	0	0	0	0	0	0	0	0	0	0	0	0
ENSG00000250486.3	0.140055	0.127198	0.0844215	0.0560493	0.594513	0.141196	0.146964	0.172092	0.305371	0.225393	0.0682285	0.0818513	0.309421	0.215413	0.176787	0.104549	0.181181	0.142027	0.297542	0.133091	0.108939	0.167542	0.2207	0.18856	0.121511	0.228188	0.192063	0.0844509	0.118798	0.315372	0.189759	0.307078	0.111333	0.138195	0.281055	0.174375	0.349417	0.324769	0.390826	0	0.214031	0.0266993	0.0511225	0	0	0	0.0172281	0.0476079	0
ENSG00000269504.1	0	0.018042	0	0	0	0	0	0	0	0	0	0	0	0	0	0	0	0	0	0	0	0	0	0	0	0	0	0	0	0.0169677	0	0	0	0	0	0	0.0170369	0	0	0	0	0	0	0	0	0	0	0	0
ENSG00000241418.1	0	0.0492182	0.0276406	0	0.0401661	0.030049	0	0.0771037	0	0.0368982	0.0363006	0.0580648	0.0548752	0.101875	0.0752467	0	0.0350532	0.0287865	0	0	0	0.0419481	0.0469689	0	0	0	0.0340621	0.0829508	0	0	0	0	0	0	0.0460105	0	0	0	0	0.499537	0.662541	0.227284	0	0	0.842803	0.758021	4.03309	0.162109	2.18282
ENSG00000224280.1	0	0.0338044	0.00949218	0.027309	0.0068968	0.0103192	0.0214817	0.0330981	0.0153917	0.00633568	0.00623307	0.00997013	0.0188449	0	0	0.0587765	0.0120377	0.00988568	0.0149971	0	0.00796177	0.00720278	0.0161298	0.011484	0	0.0192427	0.0175461	0.0142432	0.00542643	0	0.0154094	0	0.00678062	0.0144285	0.00790032	0	0.00798033	0.0287704	0	0.171548	0	0	0.00934068	0.096847	0.0434145	0.162697	0.0314777	0.00695882	0.00999482
ENSG00000127329.13	2.8798	4.70426	3.37714	3.38957	2.86095	1.83412	3.3836	5.40795	4.1169	3.24536	1.91849	2.12403	2.40651	2.80124	3.85251	3.1178	2.50539	3.39879	2.14379	4.34411	4.05875	3.69541	1.7594	2.62046	3.51554	3.89074	4.33886	3.64454	3.50478	4.36234	2.04663	4.12209	1.82614	3.72934	3.94497	2.43593	3.09811	3.81679	4.18748	0.868899	2.41836	4.65623	2.8444	1.49638	2.70688	1.00553	1.99698	1.07093	3.15302
ENSG00000258458.4	0.0631599	0.0730058	0.0717493	0.176934	0.0297894	0.033429	0.0773215	0.114369	0.116342	0.0273657	0.0538451	0.032298	0.122095	0.0566672	0.0418553	0.0253874	0.0649934	0.0533741	0.129554	0.0807953	0.0343893	0.0933329	0.0522521	0.049603	0.0958952	0.0692626	0.0505246	0.0615209	0.0351576	0.0343293	0.133116	0.0727025	0.0585751	0.0311604	0.0853097	0.165137	0.103408	0.124268	0.0560791	0.0926209	0.030711	0.210708	0.221899	0.104578	0.0937603	0.0702738	0.10877	0.165315	0.129512
ENSG00000237330.2	1.41854	1.12397	1.84166	0.940049	0.140286	0.193754	1.18761	1.57434	0.975356	1.80421	1.08255	2.05919	2.77169	1.68327	1.44545	1.72896	1.29962	2.78421	1.58392	1.05365	1.99321	1.9497	0.529993	2.04843	1.22452	1.45524	1.72044	1.69373	2.08019	0.596919	1.38636	0.790095	3.39502	3.51053	0.692237	1.36924	1.32358	1.5193	2.08564	1.00656	0.979007	0.18319	2.52841	1.5911	1.3133	0.203654	9.41703	1.56791	2.00174
ENSG00000249649.1	0.0450488	0	0	0.126198	0	0	0	0	0.0711267	0	0	0	0	0	0	0	0	0.0456829	0	0	0	0	0	0	0	0.0592819	0	0	0	0	0	0	0	0	0	0	0.0737561	0.0664758	0	0	0	0	0	0	0	0	0	0.064315	0
ENSG00000278422.1	0	0	0	0	0	0	0	0	0	0	0	0	0	0	0	0	0	0	0	0	0	0	0	0	0	0	0	0	0	0	0	0	0	0	0	0	0	0	0	0	0	0	0	0	0	0	0	0	0
ENSG00000146676.6	6.42992	9.23211	5.22363	7.07507	7.83516	4.32765	5.32216	7.24223	6.06852	4.40345	5.76186	4.77015	4.68127	6.05883	5.54358	6.23181	6.28871	6.09871	5.54138	7.55007	5.67732	5.29209	5.94139	6.02959	5.96496	6.46606	7.45822	5.6835	5.3759	8.10077	5.28668	7.74754	4.55694	5.80949	5.88497	4.70892	8.88281	5.44748	5.68351	2.06879	5.77703	17.5129	4.74486	7.21416	9.15576	4.5274	8.85233	5.10143	6.82856
ENSG00000230000.2	0	0	0	0	0	0	0	0	0	0	0	0	0	0	0	0	0	0	0	0	0.00813117	0	0	0	0	0	0	0	0	0	0	0	0	0	0	0.00867685	0	0	0	0	0	0	0	0	0	0	0	0	0
ENSG00000184271.14	0.782986	1.24896	0.797589	0.560167	3.25207	0.82118	0.930822	1.06663	1.33134	0.955119	0.397426	0.514969	0.698586	1.58224	0.814235	1.09524	0.737787	0.713385	1.18231	1.59025	0.759507	1.11432	1.3035	0.604516	0.589829	1.66761	0.953976	0.59136	0.74563	2.17241	0.746408	2.06325	0.5731	1.084	2.3117	0.52492	2.01561	1.2194	1.69844	0.445153	0.513095	0.704067	0.484766	0.574423	0.615144	0.675496	0.342287	0.643193	0.946037
ENSG00000259676.1	0	0.0440464	0	0	0	0.0268915	0	0.103503	0	0	0	0	0	0	0.0336699	0	0.0313698	0	0	0	0	0	0.0420335	0	0	0	0.0304829	0	0	0	0.0401562	0	0.07068	0	0.0823515	0	0	0	0	0	0.222346	0	0	0	0.0754242	0	0.0328118	0	0
ENSG00000207214.1	0	0	0	0	0	0	0	0	0	0	0	0	0	0	0	0	0	0	0	0	0	0	0	0	0	0	0	0	0	0	0	0	0	0	0	0	0	0	0	0	0	0	0	0	0	0	0	0	0
ENSG00000153904.17	22.3116	34.0123	24.4424	29.5677	8.68185	20.2205	22.8043	32.4653	22.9378	24.0962	23.5705	15.9944	24.0319	23.7352	24.2368	22.6097	27.2591	28.1509	25.3623	25.5265	18.6689	27.7726	12.4102	29.0056	33.8717	26.0027	26.0657	26.8958	29.8822	18.6243	23.3808	18.0385	23.2528	24.2075	14.8199	21.2227	24.5762	22.3612	27.7755	15.5395	20.991	14.535	30.6867	30.4416	23.5045	24.789	26.7337	33.4783	39.1266
ENSG00000200893.1	0.135567	0	0.264007	0	0.191821	0	0.199157	0.736448	0.42809	0	0	0	0	0	0	0	0.167403	0.687378	0	0.416209	0	0.200331	0.224309	0	0	0.1784	0.16267	0	0.150926	0.221055	0	0	0.18859	0.20065	0	0	0	0.200049	0.722215	0	0	0	0.259793	0	0	0	1.22569	0.193546	0.138993
ENSG00000116127.16	1.23134	1.92199	1.05827	1.32426	1.7788	0.891541	1.40256	1.99467	1.32326	0.902904	1.24465	0.761095	0.692352	1.28164	1.2216	1.09527	1.48355	1.63385	0.830445	1.73334	1.0436	1.42761	0.725806	1.44205	1.43389	1.52531	1.51219	1.32908	1.09622	1.83111	1.21384	1.33303	0.799757	1.44668	1.66624	0.536127	1.41273	1.81854	0.907265	0.48132	0.587189	2.75191	1.09775	2.33789	0.946903	1.8225	2.96884	1.09633	2.15243
ENSG00000243572.1	0	0	0	0	0	0	0	0	0	0	0	0	0	0	0	0	0	0	0	0	0	0	0	0	0	0	0	0	0	0	0	0	0	0	0	0	0	0	0	0	0	0	0	0	0	0	0	0	0
ENSG00000280378.1	0.090919	0.329608	0.201202	0.347314	0.152036	0.218733	0.15785	0.280627	0.2088	0.0752051	0.179683	0.177519	0.239669	0.118651	0.164321	0.119603	0.265365	0.268215	0.152586	0.456763	0.256519	0.366418	0.0820551	0.0486844	0.103531	0.206659	0.188438	0.0966105	0.128824	0.121297	0.222106	0.0761133	0.172471	0.0978668	0.160761	0.0576281	0.0541298	0.268327	0.337582	0.0727246	0.144683	0.62869	0.20591	0.656904	0.171778	0.220712	0.352292	0.129803	0.372866
ENSG00000224966.4	0	0	0	0	0	0	0	0	0	0	0	0	0	0	0	0	0	0	0	0	0	0	0	0.0177632	0	0	0	0	0	0	0	0	0	0	0	0	0	0	0	0	0	0	0	0	0	0	0	0	0
ENSG00000255309.1	0	0	0	0	0	0	0	0	0	0	0	0	0	0	0	0	0	0	0	0	0	0	0	0	0	0	0	0	0	0	0	0	0	0	0	0	0	0	0	0	0	0	0	0	0	0	0.0562629	0	0
ENSG00000273387.1	0.246906	0.410256	0.150259	0.317016	1.42655	0.250472	0.211587	0.586808	0.406078	0.213957	0.157869	0.12626	0.159099	1.08916	0.218162	0.248112	0.228666	0.219084	0.601414	0.615901	0.184849	0.182429	0.714927	0.278744	0.292871	0.419682	0.35799	0.150312	0.206158	1.15748	0.211404	0.994736	0.114492	0.258853	1.56742	0.233118	0.791649	0.349163	0.091344	0.0905189	0.15007	2.05926	0.433726	0.408818	0.213809	0.446413	1.27561	0.293751	0.348075
ENSG00000252125.1	0	0	0	0	0	0	0	0	0	0	0	0	0	0	0	0	0	0	0	0	0	0	0	0	0	0	0	0	0	0	0	0	0	0	0	0	0	0	0	0	0	0	0	0	0	0	0	0	0.148723
ENSG00000267631.4	0	0	0	0	0	0	0	0	0	0	0	0	0	0	0	0	0	0	0	0	0	0	0	0	0	0	0	0	0	0	0	0	0	0	0	0	0	0	0	0	0	0	0	0	0	0	0	0	0
ENSG00000241413.3	0.147017	0.254904	0.0477175	0	0	0.0518751	0	0.199662	0.464246	0	0.125335	0.0501201	0	0.0879362	0.0649511	0	0.0605141	0	0.0753907	0	0.160096	0.144834	0	0.230922	0.111608	0.0644891	0.0588031	0.143202	0.0545577	0.0799085	0	0	0	0.217597	0	0.08542	0	0	0	0	0.142972	0	0.0939117	0	0	0.163576	0.126592	0	0
ENSG00000278531.1	0.0493392	0.171092	0.112098	0.138217	0.0698125	0	0	0.335034	0.181768	0.106888	0.0420626	0	0	0.059023	0.850109	0.0396642	0.690492	0.0833894	0.126506	0.0252462	0	0.097213	0	0.0193744	0.0187278	0.0216426	0.236813	0.224274	0.164786	0.0536347	0.103987	0.0378625	0	0.121709	0	0	0.107707	0.0485379	0.116821	0.578828	0.0959632	0.395041	1.16612	0	0	0.219586	0.169937	0.0234801	0
ENSG00000173728.9	0.0252054	0.087404	0.0736283	0.105914	0.0178322	0.0266812	0.0370283	0.0342311	0.179084	0.081907	0.0161161	0	0	0.0904574	0	0.0759856	0.108936	0.0127801	0.019388	0.0773838	0.0617574	0.11174	0.0208524	0.0593857	0.0143509	0.0497535	0.060489	0.0491027	0.0561219	0.0616496	0.0398422	0.0290136	0.0350637	0.0746118	0.0408538	0.0219673	0.082535	0.0185971	0.0223797	0	0	0.100905	0.0483021	0.125203	0.0748344	0.0420666	0.0976658	0.125948	0.129212
ENSG00000268833.1	0.0511666	0.133071	0.124554	0.071668	0	0.0541624	0.0375834	0.0347443	0.121179	0.266032	0.130862	0.497135	0.0494554	0.0918135	0	0.0616998	0.0947734	0.0259434	0.0787148	0.0785438	0.0417888	0.037805	0.25398	0.0602759	0.145661	0.0673325	0.0306979	0.0996775	0.0569632	0	0	0.0588972	0.284714	0.0757303	0.0829324	0.178373	0	0.0755034	0.0454303	0.2251	0.298552	0.307254	0.294157	0	0.455738	0.0853944	0.363476	0.146098	0.209838
ENSG00000155275.17	0.929613	1.15593	0.958204	0.841755	0.977881	0.67392	1.03459	1.22679	1.23647	0.952026	0.797317	0.647279	0.89671	1.10533	0.938377	0.822056	1.0969	1.00364	1.00831	1.06377	0.739295	1.08509	0.885593	0.840695	0.829746	1.00584	1.15828	0.843294	0.81958	1.16366	0.911349	0.907935	0.914383	1.19244	1.33629	0.939488	0.771765	1.25261	1.20391	2.26379	1.56151	1.59387	1.87143	2.22021	1.08727	1.07193	0.9654	3.15307	1.96205
ENSG00000226499.1	0.179083	0.9315	0.34875	0.250838	0.38009	0.0947842	0.263084	0.608024	0.565501	0.465555	0.229008	0.36631	0.519282	0.803368	0.474705	0.323924	0.552845	0.454009	0.137751	0	0.438782	0.396953	0.59262	0.632897	0.611776	1.41398	0.644656	0.174436	0.0996856	0.292011	0.283076	0	1.12106	0.530112	1.01592	0.468228	0.293203	0.396393	0.954037	0	1.30617	0.716927	0.343184	1.77912	0.265847	1.4944	0.925212	0.255672	1.56067
ENSG00000236088.8	0.301079	0.54929	0.402553	0.516129	0.403757	0.787255	0.405995	0.585873	0.698862	0.400114	0.330422	0.296435	0.590708	0.61283	0.34544	0.403701	0.627037	0.619748	0.456268	0.558749	0.363341	0.481435	0.468423	0.494966	0.373547	0.576566	0.436761	0.512121	0.380213	0.542229	0.344506	0.506921	0.381328	0.698359	0.487999	0.442554	0.408332	0.802364	0.670309	0.257003	0.393307	0.971449	0.818091	0.8259	0.326873	0.539985	0.806766	0.76666	0.624286
ENSG00000225775.1	0	0	0	0.0614762	0	0	0	0	0	0	0	0	0	0	0	0	0	0	0	0	0	0	0	0	0	0	0	0	0	0	0	0	0	0	0	0	0	0	0	0	0	0.0878534	0	0	0	0	0	0	0
ENSG00000270367.1	0	0	0	0.0209895	0	0	0.0110071	0	0	0	0	0	0	0	0	0	0	0	0	0	0	0	0	0	0.00853199	0	0	0	0	0	0	0	0	0	0	0	0	0	0	0	0	0	0	0	0	0	0	0	0
ENSG00000277662.1	0.262679	0.354232	0.36945	1.47172	0.412975	0.370745	0.514522	0.396378	0.691231	0.417314	0.522525	0.447753	1.12842	0.523725	0.386832	0.774289	0.576649	0.591947	0.62861	0.582441	0.572094	0.733205	0.338044	0.309445	0.432059	0.76816	0.490302	0.540154	0.714848	0.380731	0.738163	0.26877	0.730834	0.863965	0.520372	0.91573	0.621213	0.473757	0.673777	0	1.02181	1.6358	0.783039	0.289956	1.99305	0.681952	0.452367	1.62509	1.97499
ENSG00000188931.3	0	0	0	0	0	0	0	0	0	0	0	0	0	0	0	0	0	0	0	0	0	0	0	0	0	0	0	0	0	0	0	0	0	0	0	0	0	0	0	0	0	0	0	0	0	0	0	0	0
ENSG00000228543.1	0	0	0	0	0	0	0	0	0	0	0	0	0	0	0	0	0	0	0	0	0	0	0	0	0	0	0	0	0	0	0	0	0	0	0	0	0	0	0	0	0	0	0	0	0	0	0	0	0
ENSG00000174038.11	0.00756491	0.0262326	0.0147321	0	0.00535199	0.0320314	0.00555666	0.0102738	0.0179161	0	0	0.00386846	0	0.027149	0	0.00912224	0.0140121	0.0115071	0.00581894	0.0290315	0.0185353	0.00558943	0.0125169	0.00445586	0.00430716	0.0199101	0.00453865	0.0110529	0.00421097	0.0370058	0	0	0	0.00559831	0	0.00659305	0.0309641	0	0	0	0	0	0.0144969	0	0	0.0126255	0.0146562	0.00540012	0.00775608
ENSG00000216853.1	0	0	0	0	0	0	0	0	0	0	0	0	0	0	0	0	0	0	0	0	0	0	0	0	0	0	0	0	0	0	0	0	0	0	0	0	0	0	0	0	0	0	0	0	0	0	0	0	0
ENSG00000257156.1	0	0	0.0235799	0	0.0685304	0	0	0	0.0382351	0	0	0	0	0	0.032096	0	0	0.0245574	0	0	0	0	0	0	0	0	0	0	0	0	0	0	0	0	0.039251	0	0	0	0	0	0	0	0	0	0	0	0.031278	0	0
ENSG00000171302.15	70.9241	82.426	66.6347	65.793	11.885	37.9031	77.3872	76.3313	93.2638	78.8958	73.867	88.2851	97.8367	58.2167	82.238	97.5368	91.4286	94.1719	95.1935	68.237	52.9945	96.8499	74.0066	96.9093	77.3253	49.5073	77.4734	82.1615	72.7566	55.1758	82.2826	45.4579	93.7661	89.8991	56.1539	75.384	55.1593	93.5273	98.4389	79.1022	62.6899	30.0667	64.6878	92.9321	53.8608	36.3496	27.1392	95.2513	28.8464
ENSG00000199273.1	0	0	0	0	0	0	0	0	0	0	0	0	0	0	0	0	0	0	0	0	0	0	0	0	0	0	0	0	0	0	0	0	0	0	0	0	0	0	0	0	0	0	0	0	0	0	0	0	0
ENSG00000057935.12	3.81426	2.94294	3.16797	3.50282	4.16317	2.47451	3.04742	3.73704	3.19947	3.88684	3.1892	2.71751	3.64695	3.37296	3.40717	3.31156	3.25229	3.4286	4.23744	2.94019	2.50156	3.90215	4.01077	3.32074	3.57993	3.86105	3.62263	3.06357	3.32292	3.16341	4.24992	4.13488	3.32441	3.23869	3.75115	3.03269	3.54671	3.61542	4.26557	2.11111	3.07998	2.61265	3.21068	3.32348	2.66219	2.86027	5.27889	3.42156	5.36977
ENSG00000249819.1	0	0	0	0	0	0	0	0	0	0	0	0	0	0	0	0	0	0	0	0	0	0	0	0	0	0	0	0	0	0	0	0	0	0	0	0	0	0	0	0	0	0	0	0	0	0	0	0	0
ENSG00000237766.2	0.012894	0.022356	0	0	0.0912216	0.0136489	0	0.0525333	0.020358	0	0	0	0	0	0	0	0	0.0130755	0	0.019793	0	0.0190537	0.0426686	0	0	0.0169678	0.0154718	0	0.0287094	0.0420496	0	0.0296842	0	0.019084	0.0835959	0	0	0	0.0457938	0	0	0	0	0.256193	0	0	0.0832691	0.0184084	0.0264396
ENSG00000239184.1	0	0	0	0	0	0	0	0	0	0	0	0	0	0	0	0	0	0	0	0.162534	0	0	0	0	0	0	0	0	0	0	0	0	0	0	0	0	0	0	0	0	0	0	0	0	0	0	0	0	0
ENSG00000279092.1	0.00300699	0.0156409	0.00585587	0	0.00425474	0.00318305	0	0.00408375	0.014243	0.0156343	0.00384528	0	0.0174386	0.0161873	0.00398539	0.00725203	0.00371314	0	0.00462596	0.0507751	0.00982348	0.00888701	0.00995071	0.00708467	0.00342412	0.00791408	0.00360815	0.00585791	0	0.00490317	0.25667	0.00692262	0.00418307	0.0133517	0.00487383	0.0104827	0.00984638	0.00443723	0.00533976	0.0793729	0	0.0481518	0.00576241	0.0298732	0	0	0.0582573	0.008586	0
ENSG00000197162.9	1.1014	1.3459	1.12664	1.33757	1.60402	0.945737	1.23074	1.96125	2.02573	1.02042	0.887775	0.964671	1.75541	2.01841	1.03659	0.981976	1.48303	1.6308	1.70342	1.90656	1.04787	2.16432	1.0469	0.997273	1.29088	1.85028	1.40595	1.25828	1.18705	1.44248	1.53263	1.02504	1.50773	1.49142	1.88964	1.33264	1.38602	1.94514	2.65289	0.773213	2.30742	4.84316	1.57738	2.56089	2.33948	1.98485	3.8137	0.765313	2.94923
ENSG00000182035.10	0	0	0	0	0	0	0	0	0	0	0	0	0	0	0	0	0	0	0	0	0	0	0	0	0	0	0	0	0	0	0	0	0	0	0	0	0	0	0	0	0	0	0	0	0	0	0	0	0
ENSG00000165996.12	0.897839	0.55944	0.236772	0.759791	9.54783	1.48006	0.316006	0.596969	0.420845	0.893515	0.388693	0.234346	0.415828	3.11309	0.663163	1.20109	0.179006	0.241845	2.82722	1.77305	0.465941	0.359331	5.36195	0.716141	0.335471	2.17841	0.763113	0.346172	0.463336	3.8049	0.229144	5.24282	0.214672	0.69904	2.47089	1.71171	4.37933	0.276018	1.0297	0.658319	1.18692	1.19811	0.98574	0.603936	0.805254	1.4048	2.52465	0.540769	0.426703
ENSG00000078795.15	0.01247	0.0270261	0.0121422	0.0436662	0.0352888	0.0165002	0.0183192	0.0127015	0.0196886	0.0121567	0.00797319	0.00637677	0.00602649	0	0.0123956	0.00751854	0.0115488	0.00948414	0.0143879	0.0239278	0.0152768	0.00921361	0.0154746	0.00367252	0.00709991	0.0287172	0.0187038	0.0060732	0.0138827	0.00508337	0.0197113	0.00717703	0.0086736	0.0184565	0.0101059	0	0.0153124	0.0276018	0.011072	0	0	0.0499214	0.0358451	0.0309711	0	0.0208118	0.0281859	0.00890154	0.0127851
ENSG00000272431.1	0.0265187	0	0.0258215	0	0	0.0561427	0	0.0360146	0	0.0344698	0	0.0542433	0	0.0951705	0	0.0319779	0	0.107568	0.0815928	0	0.0866334	0.0783746	0	0	0	0.0697944	0	0	0	0	0	0	0.0368906	0	0.0429824	0	0	0.039132	0.0470914	0	0	0	0	0	0	0	0.0342515	0.03786	0
ENSG00000219784.2	0	0	0	0	0	0	0	0	0	0	0	0	0	0	0	0	0	0	0	0	0	0	0	0	0	0	0	0	0	0	0	0	0	0	0	0	0	0	0	0	0	0	0	0	0	0	0	0	0
ENSG00000099326.7	1.56309	2.78531	1.69298	1.66406	1.47855	2.35225	1.98097	3.00019	3.99798	1.47098	1.23923	1.51216	1.90266	2.02678	1.24128	1.5058	2.29156	2.22484	1.67759	2.48264	1.82372	2.53086	0.997207	1.87457	1.09856	2.96702	2.37765	1.46762	1.12471	1.62258	2.59757	1.20782	2.50015	4.38632	2.17509	1.23191	1.61856	2.36094	2.65251	10.4722	1.97336	8.21032	5.63353	5.1475	2.81279	3.74845	4.9478	3.29321	2.80509
ENSG00000234607.2	0	0	0	0	0	0.0818208	0	0.0349911	0.0406799	0.0669804	0	0	0	0	0	0	0.0318156	0.0261277	0	0.0791019	0	0	0	0	0	0.0339054	0.030916	0	0	0	0	0	0	0	0.0417608	0	0	0	0	0	0	0	0	0	0	0	0	0.0367841	0.0264161
ENSG00000219575.1	0	0	0	0	0	0	0	0	0.033386	0	0	0	0	0	0	0	0	0	0	0	0	0	0	0	0	0	0	0	0	0	0	0	0	0	0	0	0	0	0	0	0	0	0	0	0	0	0	0	0
ENSG00000080854.13	0.173978	0.227329	0.0711988	0.120078	4.2384	0.3363	0.0666742	0.311611	0.131374	0.186813	0.0773842	0.0850988	0.0731129	0.628898	0.143699	0.334453	0.0591572	0.0946056	0.209464	1.51725	0.201811	0.0521635	0.463084	0.157427	0.0602949	1.01201	0.166403	0.0712236	0.117897	1.9817	0.0518129	0.847493	0.0491062	0.373189	1.7328	0.0922946	0.429331	0.256729	0.21492	0.709927	0.713544	1.17091	0.463862	0.626231	0.149721	0.479726	0.0390799	0.579562	0.00258514
ENSG00000279536.1	0.184492	0.359864	0.112276	0.129207	0.195786	0.195295	0.135515	0.469793	0.25488	0.0299761	0.0294907	0.0943437	0.178323	0.248291	0.244522	0.139045	0.256295	0.210475	0.106434	0.318608	0.113009	0.102236	0.114473	0.244506	0.131303	0.364174	0.13836	0.157242	0.128371	0.075208	0.291627	0.159275	0.0962439	0.409594	0.149516	0.0401977	0.226545	0.340305	0.368571	0	0	0.923228	0.0883875	0.229107	0.410816	0.0769771	0.0297862	0.197546	2.22257
ENSG00000256863.1	0	0	0	0	0	0	0	0	0	0	0	0	0	0	0	0	0	0	0	0	0	0	0	0	0	0	0	0	0	0	0	0	0	0	0	0	0	0	0	0	0	0	0	0	0	0	0	0	0
ENSG00000278486.1	0	0	0	0	0	0.0477606	0.0331412	0	0	0.0293235	0	0	0	0	0.0298997	0	0	0.0457539	0	0.0346301	0	0	0	0.0265758	0.0256889	0.0593741	0.0270695	0.021974	0	0	0.0356597	0	0.0313828	0.0667793	0	0	0	0.0998688	0	0	0	0	0	0	0.133957	0	0.174826	0	0.0925181
ENSG00000261202.1	0.0198301	0.017191	0	0	0.0561172	0.0314868	0.0436975	0	0.109583	0	0	0	0.0191669	0.0177916	0.0262823	0.0358685	0.0122435	0.0100546	0	0	0.0161957	0.0293034	0.0164054	0.0350408	0.0225809	0.0130477	0	0.0289733	0.0110383	0.0323348	0.0470181	0.0456524	0	0.02935	0.0321413	0.0691301	0.0162334	0.0292621	0.0528209	0	0.0289267	0	0	0	0.0294376	0	0	0.0141555	0.0609937
ENSG00000003436.13	1.35225	3.4868	1.81709	1.1968	2.95766	3.33213	1.54084	3.43581	1.56218	2.31301	0.688841	1.05245	1.52008	1.95541	1.74957	1.53058	1.22942	1.33361	1.57928	1.93512	1.19948	1.54078	2.1985	1.13639	2.11233	2.1771	2.83805	1.58976	1.71362	2.09997	1.23709	4.30191	0.861326	1.67885	3.99617	1.65771	3.43449	1.61169	3.55577	0.708217	2.14236	0.867546	0.918369	0.479787	1.80519	0.86388	0.366266	1.71665	1.5045
ENSG00000249345.5	0.0594091	0.0343351	0.0964121	0.0832131	0.0700507	0.041925	0.276373	0.0537884	0.265766	0.180184	0.13928	0.253166	0.382816	0.195441	0.144356	0.143278	0.268988	0.200818	0.289418	0.0303989	0.113215	0.190212	0.0655321	0.0116643	0.135301	0.117269	0.0356431	0.115735	0.121256	0.0645813	0.0313026	0.0683851	0.137742	0.161205	0.0320974	0.224366	0.0324225	0.248388	0.29891	0.348482	0.0866617	0.317112	0.0189747	0.196735	0.146987	0.363553	0.358086	0.0282723	0.131973
ENSG00000258230.2	0.135567	0.352577	0.0660017	0.126591	0.223791	0.09567	0.0331928	0.337539	0.499438	0	0.0866805	0.0462167	0.131034	0.162175	0.0898389	0.0544919	0.0558011	0.0458252	0.0347596	0.138736	0.369069	0.100166	0.0373849	0.292789	0.205831	0.505466	0.16267	0.132049	0.0503086	0.221055	0.178576	0	0.125727	0.267533	0.036622	0	0.147972	0.0666829	0.0401231	0.198803	0	0.180907	0.216494	0.448936	0.0670829	0.0754184	0.116732	0.0645154	0.0231656
ENSG00000281394.1	0	0.194965	0	0	0	0	0	0.152713	0.177541	0	0	0	0	0	0	0	0	0.342091	0	0.172614	0.183676	0	0.37211	0.132467	0	0	0	0	0	0	0	0	0	0.166431	0	0	0	0	0	0	0	0	0	0	0	0	0.145237	0.160538	0.115289
ENSG00000137522.16	6.5107	5.60545	6.32765	6.17454	4.67808	9.86649	6.01597	5.42896	6.72894	6.25857	6.70844	6.48406	6.40696	5.45101	6.05278	5.98265	6.31219	5.74869	6.0184	5.46847	6.75555	5.9553	6.19709	6.49611	6.65904	5.52274	7.21213	6.13576	6.1572	4.95338	6.1903	5.9824	6.72638	6.70509	5.66197	5.45098	5.89242	6.79902	6.60765	10.8775	6.50161	5.90967	5.81363	7.67608	4.52767	6.88204	4.29652	5.84648	5.39939
ENSG00000270892.1	0	0	0	0	0	0.0447669	0.0621277	0.0574344	0	0	0	0	0	0	0	0	0	0	0	0	0	0.0624941	0	0	0	0	0	0	0	0	0	0	0	0	0	0	0	0	0	0	0	0	0	0	0.12556	0	0	0	0
ENSG00000124784.7	4.29301	7.29574	4.86957	5.81228	4.45118	2.87937	4.68723	4.60092	4.99517	7.04222	3.7764	3.21735	5.37955	5.54838	4.00903	3.83665	5.17942	4.75788	6.22522	5.23488	4.61148	4.56919	7.78535	4.50829	4.77627	5.06557	4.92544	4.26454	4.10087	5.17339	4.74592	6.15899	3.98346	5.76368	6.36266	7.40486	5.32657	5.50835	5.10087	3.82461	10.2106	25.6718	13.8174	8.41411	8.43516	7.43406	10.7945	8.26586	10.7235
ENSG00000230702.1	0	0.0696689	0.0391257	0	0	0.0425347	0.0590299	0.0545706	0.0634427	0.0522299	0	0	0	0	0	0.048454	0.0496182	0	0.0618162	0.0616819	0.065635	0.059378	0.0664851	0	0	0	0	0	0	0	0.0635157	0.0925061	0	0	0.0651284	0.0700397	0.065788	0.0592942	0	0	0	0	0	0	0	0	0	0.0573669	0.0411975
ENSG00000202337.1	0.677837	0.940205	1.18803	1.13932	2.6855	3.58763	0.995785	0.368224	0.42809	2.46701	1.56025	1.52515	1.57241	1.9461	0.718712	1.96171	1.50663	1.64971	1.4599	0.208104	0.885766	1.20199	3.81326	1.27762	1.85248	0.713599	1.95204	1.71664	1.20741	2.87372	1.07146	2.1847	2.64026	2.20715	1.97759	2.59932	3.10741	0.800195	0.962953	3.57846	1.18654	1.62816	2.07835	4.04042	1.20749	1.35753	2.80158	0.193546	2.22389
ENSG00000267283.1	0	0	0.0302126	0.130382	0.13171	0.032845	0.136747	0.168556	0.318435	0.0806631	0.0198392	0.0634676	0.0599813	0.111355	0.0411241	0.0374158	0.0766296	0.0471975	0.167069	0.190521	0.101366	0.389736	0.0256696	0.127933	0.0353325	0.183742	0.148926	0.0453346	0.120902	0.0505944	0.0980928	0.107149	0.129492	0.298507	0.251458	0.0540841	0.101602	0.183146	0.247948	0.136504	0.0452618	1.30427	0.445955	0	0.230306	0	0.581103	0.243641	0.254499
ENSG00000161217.10	10.4402	10.4599	9.82226	11.2413	8.42811	11.8849	9.13506	10.4945	10.5012	10.5974	11.207	11.5441	7.66934	9.54314	9.72844	9.3752	9.55555	10.2516	8.55927	10.4861	11.2442	10.1401	8.57398	10.4547	10.6462	8.72848	10.4831	9.98862	10.9206	10.3441	9.6913	9.19631	8.26338	10.1454	9.67213	7.53332	8.54064	9.94331	7.8491	4.35144	5.73423	8.42169	8.12194	10.585	5.57099	4.20583	7.62761	13.4074	9.61349
ENSG00000232599.1	0	0	0	0	0.307489	0	0.039906	0.0368914	0	0	0	0	0	0	0	0	0.0335434	0.0275466	0	0	0.0443712	0	0	0	0	0	0	0	0	0.0885877	0	0.0625369	0	0.0402051	0	0.0473489	0.0889493	0	0	0	0	0	0	0	0	0	0	0	0
ENSG00000254235.4	0	0	0	0.00803078	0	0.0121384	0.00421142	0	0.00905249	0	0	0	0	0	0	0	0	0.00290709	0	0	0	0	0	0	0	0	0.0103196	0	0	0.00467449	0	0	0	0.00424299	0	0.0049969	0.00469357	0	0	0	0	0	0	0	0	0.0095689	0	0	0.00293919
ENSG00000277478.1	0	0	0	0	0	0	0	0	0	0	0	0	0	0	0	0	0	0	0	0	0	0	0	0	0	0	0	0	0	0	0	0	0	0	0	0	0	0	0	0	0	0	0	0	0	0	0	0	0
ENSG00000229190.1	0	0	0.0253579	0.0729547	0	0.0275674	0	0.035368	0	0	0	0.0266347	0	0	0	0	0.0643166	0	0.040064	0	0	0	0.04309	0.030679	0	0.102812	0.031249	0	0.0289929	0.0424648	0.0411655	0.0599546	0	0.0385449	0.0422107	0	0	0	0	0	0	0.729798	0.0499064	0.258722	0	0.0869275	0.201819	0	0.106803
ENSG00000201070.1	0	0	0	0	0	0	0	0	0	0	0	0	0	0	0	0	0	0	0	0	0	0	0	0	0	0	0	0	0	0	0	0	0	0	0	0	0	0	0	0	0	0	0	0	0	0	0	0	0
ENSG00000188641.11	4.97332	1.95177	3.97447	2.9012	6.77897	6.62295	5.49696	5.30184	3.51558	4.87543	6.31948	2.4914	3.43389	4.87617	3.84033	2.54926	3.24437	4.32416	4.8455	2.77865	2.53749	4.50135	6.00493	2.91479	3.8917	3.27084	5.07611	3.24559	3.8073	5.52134	5.02499	6.62918	2.92524	2.89904	7.90402	3.48086	5.40749	3.25247	4.85755	3.07045	1.11662	0.612887	2.64475	1.342	1.94514	2.73543	0.223908	4.87602	0.184663
ENSG00000255141.1	0.0171058	0.0296586	0.0166561	0	0	0.0181074	0.0251295	0.0696934	0	0.066704	0	0	0	0	0.0453432	0	0	0.0173466	0	0.0787754	0	0.0252777	0	0	0	0.0900413	0.0410512	0.0166619	0	0	0.0540783	0	0	0.0253178	0.0277256	0	0	0	0	0	0.0499054	0.06848	0.0327805	0	0.0507868	0	0.0441876	0	0.0350761
ENSG00000090263.14	7.95582	8.00112	7.82987	10.6648	4.62609	5.69905	7.407	7.28922	7.47758	8.6571	7.6779	5.62747	11.111	8.35979	8.34495	7.85839	8.85737	8.75549	11.8024	6.4618	6.15096	8.14727	9.57399	7.91086	9.82538	7.73781	8.57386	8.22463	9.58448	4.94904	8.08317	6.53043	10.2238	8.57231	6.4788	19.4606	6.5715	7.64762	10.006	4.60852	15.0315	6.10287	7.37473	4.98436	16.2136	7.0484	9.95526	4.74641	11.5513
ENSG00000279481.1	0.00574484	0.00996059	0	0.0321867	0.00812866	0	0.0168791	0.0390099	0.0634929	0.00746732	0	0.00587547	0.0111054	0	0	0	0	0.0058257	0.00883788	0.00881868	0.00938386	0.00848929	0	0	0.00654176	0.0302396	0.00689335	0.0167873	0.0127913	0.0374699	0	0	0	0.00850279	0.0186229	0	0.0188115	0	0.0102016	0	0.0335206	0.0459969	0.0220181	0	0.0341127	0.0383514	0.0296801	0.0164035	0.01767
ENSG00000243733.1	0	0	0	0	0	0	0	0	0	0	0	0	0	0	0	0	0	0	0	0	0	0	0	0.0464354	0	0	0	0	0	0	0	0	0	0	0	0	0	0	0	0	0	0	0	0	0	0	0	0	0
ENSG00000241590.1	0	0	0	0	0.0374541	0	0	0	0.0417934	0	0	0	0	0	0	0	0	0	0	0	0	0	0	0	0.0301422	0	0	0	0	0	0	0	0	0	0.0429039	0	0	0	0	0	0	0	0	0	0	0	0	0	0.0271392
ENSG00000231690.2	0.0625786	0.0108501	0.140147	0.0876526	0.123964	0.423953	0.0459659	0.144478	0.0988042	0.154549	0.0400121	0.0704017	0.072583	0.112291	0.116116	0.0754611	0.0927291	0.0888432	0.0962711	0.096062	0.122662	0.0739792	0.134605	0.103208	0.0997632	0.107055	0.0825983	0.0670501	0.146303	0.0816321	0.0296754	0.115253	0.139287	0.277863	0.0912865	0.0872626	0.102457	0.175453	0.244477	0.385428	0.018257	0.0501045	0.0599609	0.124339	0.0743179	0.0417762	0	0.348433	0.025664
ENSG00000234988.1	0	0	0	0	0	0	0	0	0	0	0	0	0	0	0	0	0	0	0	0	0	0	0	0	0	0	0	0	0	0	0	0	0	0	0	0.0386611	0	0	0	0	0	0	0	0	0	0	0	0	0
ENSG00000278910.2	0.0483524	0	0	0.0677262	0	0	0	0.131333	0.0381713	0.031425	0.0927481	0	0	0.0433819	0.0320426	0	0	0	0	0	0	0	0.360017	0	0	0.0318146	0	0	0	0	0.0764306	0.0556578	0	0	0.0391856	0.0842811	0	0.0356753	0	1.27632	0.070533	0.19357	0.138989	0.240181	0	0	0	0.207094	0.0247871
ENSG00000234730.1	0	0	0	0	0	0	0	0	0	0	0	0	0	0	0	0	0	0	0	0	0	0	0	0	0	0	0	0	0	0	0	0	0	0	0	0	0	0	0	0	0	0	0	0	0	0	0	0	0
ENSG00000244318.3	0	0	0	0	0	0	0	0	0	0	0	0	0	0	0	0	0	0	0	0	0	0	0	0	0	0	0	0	0	0	0	0	0	0	0	0	0	0	0	0	0	0	0	0	0	0	0	0	0
ENSG00000184203.6	11.4184	13.4486	12.3251	14.4595	14.6469	13.1593	11.1413	11.6371	10.464	11.0202	10.8743	8.96327	12.9156	10.7244	12.3169	11.3428	11.6992	12.2649	14.0964	10.5515	10.4928	11.4872	14.7958	9.78756	11.288	10.4009	11.6468	12.1778	11.5305	11.6696	10.9055	13.9155	11.1682	10.429	11.3108	14.5708	14.0708	11.5419	12.5127	3.26175	17.4447	11.6686	7.29925	6.26925	12.1909	6.65921	8.34072	13.0212	15.1044
ENSG00000267095.1	0.0267633	0	0.0260597	0.0749737	0.0378688	0	0.157268	0.0363468	0	0.0695756	0.0342244	0.0547437	0.0517366	0	0.141886	0.0645457	0.165241	0.0542801	0.0411728	0.12325	0.0437163	0.0395488	0	0.126112	0.0304759	0	0.0321139	0.0260688	0.089386	0	0.169219	0.123228	0.0744618	0.118835	0.0433789	0.13995	0	0	0	0.235483	0	0.107142	0.102575	0	0.15892	0	0	0.114628	0
ENSG00000232134.1	1.12158	0.388925	0.691657	2.82774	0.528991	0.514473	0.384455	1.01546	1.0625	1.40926	0.717125	0.344124	1.30088	0.469598	0.891906	1.08197	0.692481	0.871978	0.575145	0.344338	0.427473	0.994429	1.42275	0.704669	0.936584	0.68877	1.03178	1.45663	0.62432	0.304805	1.18192	0.946757	0.832129	0.221335	0.605963	0.977487	1.10178	0.937857	0.597503	0	0.218143	1.34701	0.931372	0	0.665988	0.249581	0.676025	0.533749	2.06985
ENSG00000172244.7	0.409494	0.29235	0.337746	0.431864	0.456714	0.193787	0.495412	0.510329	0.425957	0.751444	0.628383	0.2907	0.400456	0.302564	0.268174	0.232373	0.446168	0.591132	0.481739	0.687761	0.196731	0.491214	0.565951	0.5278	0.389496	0.507174	0.364185	0.380097	0.305711	0.361353	0.479754	0.598909	0.294879	0.434952	0.530977	0.646594	0.402266	0.988151	0.487633	0.508662	1.57417	1.31147	0.960139	1.62726	1.41603	1.76886	1.16981	0.722183	2.6376
ENSG00000160207.7	0.121641	0.0922712	0.0962352	0.106488	0.107573	0.0402386	0.0781806	0.0516247	0.144043	0.158113	0.126386	0.0466527	0.117573	0.177347	0.151144	0.0825089	0.131431	0.0693863	0.233917	0.128375	0.136602	0.0786416	0.113213	0.0626927	0.0692576	0.0400184	0.091225	0.0666476	0.118494	0.173554	0.156226	0.14002	0.105761	0.101271	0.14787	0.238531	0.13692	0.157061	0.121505	0	0.465784	1.03481	0.101984	0.0755285	0.270863	0.126883	0.216028	0.238788	0.498861
ENSG00000225286.1	0	0	0	0	0	0.0193877	0	0	0	0.0238068	0	0	0	0	0	0	0	0	0	0	0	0	0	0	0	0	0	0	0	0	0	0	0	0	0	0	0	0	0	0	0	0	0	0	0	0	0	0	0
ENSG00000111785.17	1.56502	1.42611	1.41153	2.1947	1.94585	1.04008	1.27394	1.78677	2.1419	1.8214	1.34928	1.57586	1.59722	2.06029	1.33432	1.57528	1.61083	1.49647	2.02115	1.82251	1.39217	1.67744	1.88745	1.85241	1.691	1.85133	1.65237	1.43921	1.62216	2.01179	1.58254	2.13349	1.45228	1.6443	1.75543	2.0727	1.99562	1.64212	1.95299	2.40691	1.24326	2.53293	1.46211	1.99663	2.51939	1.91314	1.75458	2.26887	2.16931
ENSG00000251468.2	0.644471	0.319259	0.159372	0.630456	0.0144745	0.097458	0.706319	0.611283	0.856029	0.638251	0.51018	0.397568	0.375729	0.275343	0.894841	0.468753	0.682128	0.622421	0.598021	0.455394	0.45116	0.377917	0.270817	0.421783	0.267921	0.955784	1.03109	0.448391	1.04775	0.450373	0.792334	0.0706517	0.341537	0.348236	0.0829032	0.106986	0.251228	0.800054	0.781126	0.0900082	0	0.122858	0.431279	0	0.182231	0.170729	0.105701	0	0.0734175
ENSG00000149792.7	20.8873	20.496	19.4439	18.761	14.5007	19.5827	20.0367	21.2223	21.661	27.5968	23.6688	16.1987	33.1214	20.5951	20.8297	19.7976	21.1747	21.4105	39.5161	18.4644	15.0243	20.9831	40.9889	22.2646	20.6742	18.6983	20.8247	20.0746	20.9571	17.4786	24.0905	25.9134	20.3102	19.9081	21.2365	54.7964	20.2179	23.9766	26.679	18.4817	57.4203	19.5896	26.3538	27.0437	31.3496	49.0317	18.6686	21.0322	22.7092
ENSG00000254593.1	0.0326705	0.0849679	0.0477175	0.137283	0.0924544	0.0691669	0.119988	0.288401	0.283706	0.0424662	0.146225	0.0835335	0.0631559	0.0879362	0.0649511	0	0.1412	0.132522	0.150781	0.351059	0.106731	0.024139	0.0540566	0.076974	0.130209	0.0859854	0.137207	0.0318227	0.0727435	0.239725	0.180748	0.0376066	0.0454485	0.0967096	0.211814	0.0569467	0.0534898	0.24105	0.0870237	0.718647	0.285944	0	0.15652	0.162284	0.0484991	0.109051	0.168789	0.233214	0.334961
ENSG00000221173.1	0	0	0	0	0	0	0	0	0	0	0	0	0	0	0	0	0	0	0	0	0	0	0	0	0	0	0	0	0	0	0	0	0	0	0	0	0	0	0	0	0	0	0	0	0	0	0	0	0
ENSG00000251310.1	0	0.0610449	0	0	0	0	0	0	0	0	0	0	0	0	0	0	0	0	0	0	0	0	0	0	0	0	0	0	0	0	0	0	0	0	0	0	0	0	0	0	0	0.140949	0	0	0	0	0	0	0
ENSG00000234441.1	0	0	0	0	0	0	0	0	0	0	0	0	0	0	0	0	0	0	0	0	0	0	0	0	0	0	0	0	0	0	0	0	0	0	0	0	0	0	0	0	0	0	0	0	0	0	0	0	0
ENSG00000077800.10	0	0	0	0	0.00831303	0	0	0.00797893	0	0	0	0.00600873	0	0.0210848	0.00778677	0.0141692	0.00725483	0	0	0	0	0.0173637	0	0	0	0	0	0	0.00654073	0.0191599	0	0	0	0	0.0190452	0.0102407	0.00961906	0	0.010433	0	0.0171405	0	0.0112588	0	0	0	0.0151766	0.00838779	0
ENSG00000228679.1	0	0.0301203	0.0169154	0.145997	0	0.0183893	0.0510414	0.0235928	0.054857	0.0225808	0	0.0710685	0.0335823	0	0.0920984	0	0.0429034	0.0176166	0.0267253	0.0800018	0.198634	0	0.0287438	0.0204649	0.0593459	0.0685824	0.0625355	0.0169213	0.0580206	0.0566537	0	0	0.0241666	0.025712	0.0563146	0	0	0.025635	0.0308491	0	0	0	0.0332909	0	0	0	0.0224378	0.0496035	0.0890556
ENSG00000202523.1	0.142213	0	0	0	0	0	0	0	0	0	0.363718	0	0.274914	0.255188	0	0	0	0.144215	0	0	0.464593	0.210152	0	0.167532	0.161941	0.37429	0	0	0	0.231891	0	0	0	0	0	0	0	0	0.252539	0	0	0.569324	0.272528	0	0	0	0.183682	0.203034	0
ENSG00000243738.3	0.157102	0.817164	0.203962	0	0.444582	0.277167	0.230792	0.568953	0.330726	0.272274	0.267865	0.053558	0.202464	0.281904	0.208219	0.126295	0.775978	0.637252	0.241686	0.321548	0.342155	0.232153	0	0.431832	0.119263	0.413475	0.314183	0.30605	0.233199	0.597727	0.0827768	0.120558	0.145698	0.465044	0.339514	0.365117	0.342952	0.540926	0.278978	0	0	0.419286	0.60212	0	0.155477	0	0.744011	0.373817	0.214762
ENSG00000257763.1	0	0.0305595	0.0171621	0.0493751	0.149635	0	0.0258928	0.0239368	0	0.0458201	0.0676171	0.0180262	0.068144	0.0316271	0.0700809	0.0212538	0.0652934	0.0536205	0.027115	0.0811683	0	0.0260455	0.0583259	0	0.0802816	0.0927765	0.0422982	0	0.0392444	0.0862196	0	0.0811536	0.024519	0	0.0857036	0	0.0288572	0.130044	0.0938967	0	0	0.211681	0	0	0	0	0.273179	0.0251634	0.0722833
ENSG00000279948.1	0.138308	0.143882	0.118511	0.201474	0.0313118	0.175687	0.105655	0.172807	0.104818	0.115057	0.0990445	0.135795	0.106946	0.168762	0.0293296	0.0867256	0.0819779	0.0897629	0.102131	0.144371	0.198808	0.106278	0.036615	0.143379	0.113395	0.232967	0.0995751	0.0646649	0.110863	0.198461	0.0787043	0.0509454	0.0769609	0.180141	0.0807026	0.0578589	0.0905776	0.0408185	0.0491209	0	0.0322805	0.110738	0.106018	0.0549612	0.098552	0.166197	0.150056	0.197458	0.0794096
ENSG00000243980.3	0	0.0861318	0	0	0	0	0	0	0.0784343	0	0	0	0	0	0	0	0	0	0	0	0	0	0	0	0	0	0	0	0	0	0	0	0	0	0	0	0	0	0	0	0	0	0	0	0	0	0	0	0
ENSG00000108342.11	0.0784093	0.294555	0.0572609	0.384392	0.563972	2.96726	0.00959901	0.736531	0.0412663	1.55426	0.0250671	0.0334134	0.0505248	0.128973	0.00866015	0.165464	0.645484	0	0.0402084	0.100303	0	0.00965561	0.140547	0.100066	0.0372026	0.928643	0.0156808	0.0190936	0.0145487	0.0106545	0.0413138	0.0300853	0.0636279	0.125723	0.381265	0.8542	1.79726	0.00964198	0.0348095	1.09234	1.06753	0.0261581	1.23964	0.649137	0.465592	4.58014	0.506366	0	0.00669923
ENSG00000143862.6	17.5097	18.5286	17.9076	15.1021	19.5896	17.3609	14.0159	14.6428	14.2055	17.3657	12.1066	16.4881	15.6321	17.7525	14.5725	16.6417	13.5044	12.8628	17.1746	18.5015	13.7607	16.4429	18.1922	12.3035	12.2944	15.6093	15.1231	12.8773	13.8678	14.8983	17.6584	18.4643	12.3936	16.2081	20.8447	10.6514	17.0515	16.2896	17.777	16.3498	16.8208	29.0502	12.8926	20.0657	10.5978	21.1081	33.5817	23.4148	32.8922
ENSG00000218357.3	0.013308	0.0230738	0.142539	0.074561	0	0.0140872	0.175952	0.0722935	0.567317	0.138385	0.068072	0.244991	0.823229	0.0716398	0.105829	0.176524	0.131465	0.134953	0.511827	0.388143	0.0652135	0.17699	0.418368	0.454641	0.0454622	0.157614	0.127748	0.0907386	0.0740783	0.0433998	0.252431	0.0612747	0.0555389	0.256059	0.19413	0.0695899	0.087154	0.235654	0.708963	0	0.116476	0.106552	0.0255026	0	0.0790224	0	0	0	0
ENSG00000224097.5	0.114218	0.0761674	0.0598853	0.0984512	0.0994542	0.0372018	0.064536	0.0715929	0.166465	0.0571017	0.0674123	0.0359432	0.118891	0.11036	0.0465791	0.0423789	0.075945	0.133645	0.18923	0.0944096	0	0.0778999	0.0726866	0.0931521	0.0500241	0.138743	0.105425	0.0770222	0.117377	0.143264	0.152769	0.20227	0.0244447	0.182055	0.0996847	0.0765728	0.172619	0.07779	0.109214	0.0773057	0.0256328	0	0.101022	0	0	0.293268	0.068088	0.200697	0.0810724
ENSG00000273093.1	0	0	0	0.0762397	0	0	0	0	0	0	0	0	0	0	0	0	0	0	0	0	0	0	0	0	0	0	0	0	0	0	0	0	0	0	0	0	0	0	0	0	0	0	0.0521536	0	0	0	0	0	0.027903
ENSG00000236543.1	0	0	0	0	0	0	0	0	0	0	0	0	0	0	0	0	0	0	0	0	0	0.106116	0	0	0	0	0	0	0	0	0	0	0	0	0	0	0	0	0	0	0	0	0	0	0	0	0	0	0
ENSG00000215506.5	0	0.0626803	0	0	0	0	0	0.0122741	0	0	0	0	0	0	0	0	0	0	0	0	0	0	0	0	0	0	0	0	0	0.014737	0	0	0	0	0.0146488	0	0	0	0	0	0	0	0	0	0	0	0.0116732	0	0.00926622
ENSG00000213987.4	0	0	0	0	0	0	0	0	0	0	0.059264	0	0	0	0	0	0	0	0	0	0.0757005	0	0	0	0	0	0	0	0	0	0	0	0	0	0.0751161	0	0	0	0	0	0	0	0	0	0	0	0	0	0
ENSG00000188811.11	4.31165	3.83399	3.70905	5.53519	2.64527	2.9493	3.57435	6.24596	6.67179	3.49798	4.49197	4.08562	5.18034	3.509	3.77671	3.24783	4.18668	4.65695	4.67274	5.78828	4.50298	5.02357	4.66241	4.09008	4.73708	4.05662	5.2171	3.82057	3.92577	3.21449	5.28777	3.43899	3.59881	5.1287	5.62013	3.02591	3.71305	5.84143	6.68392	1.87196	3.61194	8.43566	3.73443	4.54203	7.86217	4.81995	5.41106	6.02316	8.16595
ENSG00000259058.1	0	0	0	0	0	0	0	0	0	0	0	0	0	0	0	0	0	0	0	0	0	0	0	0	0	0	0	0	0	0	0	0	0	0	0	0	0	0	0	0	0	0	0	0	0	0	0	0	0
ENSG00000270265.1	0.590974	0.512325	0.732375	0.827765	0.038009	1.27959	0.90764	1.13093	3.09612	0.488833	0.30916	0.989037	0.623139	0.433819	0.783262	0.842202	0.895608	1.74339	0.371927	0.742239	1.4041	1.50842	0.355572	1.10757	0.917663	0.742341	1.32155	0.889622	0.807453	0.394215	0.636922	0.556578	1.27054	0.834926	0.391856	0.32776	0.263883	0.872064	0.667826	0.47271	0.07837	0.107539	0.154433	0	0.398771	0	0	0.0767016	0.22033
ENSG00000243141.2	0.121133	0.42005	0.147436	0.169669	0	0.0320565	0.133464	0.123382	0.143441	0.11809	0.0387257	0.0929158	0.0585412	0.0543406	0.160547	0	0.112185	0.122838	0.046588	0.13946	0.197864	0.0447504	0	0.107024	0.103453	0.398513	0.109013	0.0589949	0.168571	0.0493798	0.0957377	0.0697175	0.0421276	0	0.0981685	0.0527857	0.0495813	0.312811	0.107553	1.86518	0	0.60617	0.406232	0	0.359643	0	0.743164	0.345878	0.403632
ENSG00000113658.15	4.952	4.91321	4.22975	4.82778	6.99281	2.63584	3.64104	5.91291	5.12111	4.23319	3.8984	3.2767	5.58653	4.88621	4.5529	3.82156	4.24391	4.66313	6.38025	6.86861	3.29004	4.93218	7.57023	4.95187	4.88069	4.36178	5.07163	4.21835	4.1481	6.87036	4.14757	7.04488	3.67311	4.44602	6.62838	4.58799	5.7622	6.03949	7.5496	1.96267	5.80397	9.32021	7.59304	8.1419	6.3578	5.47116	9.32189	6.85046	9.99504
ENSG00000244560.5	0.0747192	0.158994	0.128975	0.199801	0.182614	0.125832	0.124735	0.327488	0.40218	0.0794638	0.0260589	0.0590504	0.105048	0.176737	0.103532	0.0819101	0.17195	0.168763	0.125398	0.213757	0.171979	0.271017	0.12925	0.0840208	0.123759	0.388837	0.273047	0.0992458	0.151244	0.143989	0.22548	0.164198	0.127567	0.447387	0.341303	0.0592	0.17238	0.380893	0.313619	0.328717	0.247716	1.33247	0.807056	0.236188	0.322676	0.124703	0.62291	0.223047	0.626788
ENSG00000212664.5	0.784093	0.815691	1.19612	1.17148	1.03549	0.664002	1.03669	2.23622	1.19672	1.56276	0.534764	0.588076	0.707347	0.70349	0.692812	1.51281	0.742306	1.59026	1.04542	0.682058	0.555	1.66077	1.21087	1.29316	1.01191	0.309548	1.474	0.992869	0.960215	0.468796	1.44598	0.96273	1.41799	0.580258	0.635442	1.36672	0.94142	1.0799	1.20673	0.229967	0.152504	1.15096	1.25216	0	0.232796	0.785167	0.708913	0.820915	1.25945
ENSG00000229043.2	0.818754	0.364318	0.56441	0.568332	1.42505	1.31154	0.606723	0.787212	1.13256	0.951226	0.472543	0.674343	0.616291	0.455055	0.854682	1.59017	1.15418	0.793541	0.780267	1.03439	1.19536	1.18848	1.87022	0.845022	0.445539	1.29674	1.07808	0.430513	0.637251	1.12239	1.22549	0.917437	1.72359	0.975888	0.892539	3.37209	0.972755	0.705666	0.720532	1.78506	3.48789	3.85787	0.624827	1.87154	2.62448	1.306	2.25538	0.889616	1.64175
ENSG00000199015.3	0	0	0	0	0	0	0	0	0	0	0	0	0	0	0	0	0	0	0	0	0	0	0	0	0	0	0	0	0	0	0	0	0	0	0	0	0	0	0	0	0	0	0	0	0	0	0	0	0
ENSG00000278897.1	0.0766484	0.088597	0.0684139	0.125253	0.0361512	0.0811363	0.121985	0.234214	0.221868	0.0581175	0.0980165	0.0653261	0.0617376	0.114615	0.0338627	0.0385114	0.0473241	0.0971591	0.029479	0.11766	0.313002	0.217092	0.0422741	0.0526718	0.109101	0.235352	0.0766434	0.149319	0.0782209	0.124982	0.0605791	0.0147048	0.0710846	0.217437	0.124234	0.0111336	0.073204	0.179084	0.0340277	0	0	0.536985	0.0122404	0	0.056892	0	0	0.0182382	0.0785854
ENSG00000280622.1	0	0	0	0	0	0	0	0	0	0	0	0	0	0	0	0	0	0	0	0	0	0	0	0	0	0	0	0	0	0	0	0	0	0	0	0	0	0	0	0	0	0	0	0	0	0	0	0	0
ENSG00000240808.1	0	0.0867258	0.0487047	0.280247	0	0.158845	0.146964	0.543448	0.15795	0.130034	0	0.0511571	0	0	0	0	0	0.152171	0.0769505	0.153567	0.245113	0	0.0827625	0	0.0569584	0.131647	0.120039	0.0487217	0.0556864	0.326247	0.158132	0	0	0	0.0810736	0	0.0818947	0	0.0888241	0	0	1.00123	0	0	0.148508	0	0	0	0.0512837
ENSG00000151117.7	1.30254	0.628318	1.23501	0.747016	0.648205	0.568169	1.53181	0.905373	1.77587	1.53311	1.07984	0.597898	1.11028	1.68702	1.41824	0.952304	0.996293	1.7681	1.64619	0.498558	0.703624	1.69746	1.1087	0.938383	1.38201	0.508374	1.89523	1.43191	1.04666	0.735843	1.79413	1.50327	1.32689	1.00188	3.63503	1.61491	0.766834	1.37724	2.17947	1.50403	2.90244	1.34126	1.14651	1.25666	1.29922	2.08829	0.856634	2.77232	0.39608
ENSG00000183484.10	1.13283	0.946137	1.76891	0.812715	0.254117	0.544738	2.03458	0.741095	1.40689	1.68348	1.36472	0.784165	0.908002	1.05356	0.878882	0.708005	1.26238	0.984162	1.03608	1.11866	0.975977	1.6587	0.925757	0.838137	0.833763	1.04079	0.998757	1.31537	0.642118	0.399847	2.6041	0.842819	1.10985	1.16549	1.24834	0.638128	1.0348	1.27922	0.827968	2.55263	1.11845	0.580711	1.08544	1.26953	0.922869	1.36033	0.557606	1.38556	0.563022
ENSG00000223740.1	0	0	0	0	0	0	0	0	0	0	0	0	0	0	0	0	0	0	0	0	0	0	0	0	0	0	0	0	0	0	0	0	0	0	0	0	0	0	0	0	0	0	0	0	0	0	0	0	0
ENSG00000110195.10	0.174768	0.303018	0.214955	0.0515355	0.130151	0.204474	0.0945901	0.324794	0.203322	0.0597812	0.0470504	0.216371	0.551223	0.148549	0.219442	0.166378	0.124942	0.102605	0.226411	0.16944	0.270448	0.231073	0.136975	0.18421	0.167589	0.133149	0.132447	0.0806364	0.081923	0.134988	0.247176	0.148233	0.0383877	0.408425	0.149089	0.0641327	0.256018	0.176454	0.669701	1.78053	19.6974	0.0368238	0.59932	0	0.300405	0	26.149	0	7.2994
ENSG00000223522.1	0.0481232	0.0595983	0.0334701	0.0770346	0.0389097	0.0145545	0.0100994	0.0560189	0.054272	0.0446801	0.0263739	0.0492175	0.0531587	0.0740165	0.0273349	0.00829	0.0764026	0.0976012	0.0528807	0.147744	0.089836	0.0609539	0.0113749	0.0323947	0.0939409	0.117609	0.0494949	0.020089	0.0382679	0.134519	0.14127	0.0474806	0.0478179	0.0508757	0.0111428	0	0.0562783	0.0304339	0.0244161	0	0.120341	0.0825655	0.0263487	0	0.183699	0.0688416	0.0355176	0.0392596	0.105727
ENSG00000258427.3	0.386819	0.143717	0.295939	0.232204	0.07819	0.350972	0.12177	0.675428	0.523493	0.826028	0.282661	0.254324	0.213648	0.0495793	0.366201	0.46645	0.409421	0.392264	0.21253	0.169655	0.225659	0.489953	0.50288	0.390588	0.125851	0.218157	0.0994613	0.215303	0.307601	0	0.480421	0.190827	0.345928	0.0817887	0.358268	0.240803	0.135711	0.122315	0.0981295	1.45865	1.20914	0.331835	0.31769	3.01941	0.328131	2.859	0.249807	0.0788931	0.254953
ENSG00000207973.1	0.58609	0.508091	0.285341	0	0.621966	0.310203	0.861002	0	0.694024	0.380909	0.37474	0.299708	0	0	0.194197	0.176686	0.180931	0.445754	0	0.449842	0	0.649559	0.484871	0.345217	0.166848	0.192816	0	0.42816	0.326244	0.238918	0.231608	0.33732	0.20383	0.650592	0	0.255397	0	0.432428	0.260192	1.28921	1.70989	0.586576	2.24629	1.45564	0	2.44538	0.378496	0.836745	0.6009
ENSG00000275691.1	0.719292	0.103928	0.233461	0.839581	0	2.47457	0.264171	0	2.46063	0.23374	0.306605	0.367824	0.579364	0.107558	0.476666	0.289122	0.888207	1.64119	1.47541	0	0.685371	0.797187	0.198356	0.211838	0.136512	0.315517	0.431547	0.759011	0.934243	0.488696	1.32648	0.275989	0.416924	0.443585	0.388617	0.104481	0.0981383	0	0.425769	0	0	0	0.459469	0	0.355927	0	1.16129	0	0.0614557
ENSG00000124459.10	2.32131	2.19272	2.35674	2.38653	2.53699	2.02031	2.04706	1.88793	2.98732	1.73828	1.61301	1.74258	2.63625	2.18045	2.03065	1.82763	2.5484	2.69218	2.88026	2.43809	1.7799	2.78129	2.3493	2.15499	2.6546	2.19871	2.47634	1.8333	2.23506	2.42829	2.01472	2.78986	2.19109	2.56579	2.46727	2.03748	2.31386	2.71402	2.7911	1.51078	1.23308	1.98285	2.18941	2.00105	2.38228	2.23742	1.12592	2.61166	1.53022
ENSG00000237714.1	0.0345786	0.0299767	0.0168348	0.0484335	0.048927	0.0366032	0	0.0469606	0	0.0449463	0.0221092	0.0176824	0	0.093072	0.114574	0.041697	0	0.0175327	0.0265979	0.0265401	0.0564821	0.0255488	0	0	0.059063	0.0910072	0.0829832	0.0505219	0.076992	0	0.0273292	0	0.0481028	0.0767683	0.0560461	0	0.0283069	0.0765383	0	0	0.100881	0	0.0331322	0	0	0	0.178646	0.0246835	0.0177262
ENSG00000159111.11	16.3321	16.0785	15.5654	13.3198	22.0546	14.394	16.4449	15.9439	15.0724	19.1756	15.1202	12.8979	17.3178	19.1263	17.1319	16.2199	15.3912	16.9025	28.4032	14.356	11.187	16.9064	22.6378	16.9089	17.9044	17.3277	19.7483	15.3357	15.594	16.4047	18.5906	25.9763	19.2446	14.9992	19.6155	24.7172	17.4512	16.3637	18.6669	35.0941	30.9896	21.9762	18.837	16.0584	29.823	21.7568	19.3863	17.9222	10.2449
ENSG00000255126.1	0	0	0	0	0	0	0	0	0	0	0	0	0	0	0	0	0	0	0	0	0	0	0	0	0	0	0	0	0	0	0	0	0	0	0	0	0	0	0	0	0	0	0	0	0	0	0	0	0
ENSG00000225670.4	0.0584908	0.231802	0.146451	0.132644	0.204933	0.129728	0.180037	0.484178	0.197893	0.253427	0.0284941	0.116793	0.220755	0.269887	0.129204	0.10076	0.0653478	0.0875589	0.124261	0.380526	0.122839	0.111129	0.147472	0.0853099	0.0856345	0.278561	0.123658	0.0623989	0.0992262	0.317915	0.0352215	0.423205	0.0348718	0.292691	0.478534	0.0436941	0.373935	0.164403	0.183004	0	0.0325037	0.0334511	0.0160126	0	0.0248083	0.00929697	0	0.00795294	0.00285566
ENSG00000237308.1	0	0	0	0	0	0	0	0	0	0	0	0	0	0	0	0	0	0	0	0	0	0	0	0	0	0	0	0	0	0	0	0	0	0	0	0	0	0	0	0	0	0	0	0	0	0	0	0	0
ENSG00000241912.1	0	0	0	0	0	0	0.0557848	0	0	0	0	0	0	0	0	0	0	0	0	0	0	0	0.0628301	0.0447336	0	0	0	0	0	0	0.060024	0	0	0	0	0	0	0	0	0	0	0	0	0	0	0	0.0490459	0.0542132	0
ENSG00000227502.2	0.600237	0.47471	0.661359	1.04724	0.245851	2.05105	0.611061	0.822323	1.52131	0.451698	0.565578	1.26546	2.10691	0.680253	0.809496	0.717453	0.923241	0.961082	1.45801	0.929483	1.15246	1.11262	0.679523	0.688491	0.887352	0.873025	0.897137	0.897505	1.04925	0.48937	0.957117	0.606074	0.959516	0.927359	0.469374	1.17473	0.931013	1.35968	1.66428	0.0926546	0.230416	0.484804	0.343059	0.313848	0.375177	0.0527245	1.44852	0.172892	1.00408
ENSG00000238707.1	0	0	0	0	0	0	0	0	0	0	0	0	0	0	0	0	0	0	0	0	0	0	0	0	0	0	0	0	0	0	0	0	0	0	0	0	0	0	0	0	0	0	0	0	0	0	0	0	0
ENSG00000105953.13	52.6549	58.4157	43.5415	42.4296	52.9865	78.1692	55.884	51.0309	47.142	55.3707	53.388	57.8273	31.5989	52.1132	50.2226	59.0293	62.4554	48.1982	34.4757	59.3093	52.714	53.3089	32.2334	53.8689	48.9293	44.582	49.6547	54.0222	52.1822	69.3516	52.4114	51.3484	38.1971	57.3373	44.3737	34.9176	45.5479	59.2978	38.1441	48.7499	28.8522	46.7132	39.6427	31.0345	28.9567	26.3003	40.9737	45.4336	36.9638
ENSG00000173698.16	0.0671363	0.11888	0.108488	0.0840326	0.240518	0.151207	0.0377722	0.110576	0.0857023	0.105833	0.0474929	0.0745065	0.0441812	0.0743323	0.130631	0.0706221	0.112888	0.0999491	0.0637276	0.252164	0.0956636	0.0907656	0.10872	0.0555304	0.0797025	0.118424	0.0908423	0.0640027	0.0922349	0.14208	0.085801	0.203887	0.0516649	0.11628	0.231525	0.0298781	0.219837	0.417354	0.246049	0	0.00416738	0.0400293	0.0437977	0.0283817	0.432581	0.0143039	0.0295193	0.0571014	0.0292906
ENSG00000281516.1	0	0	0	0	0	0	0	0	0	0	0	0	0	0	0	0	0	0	0	0	0	0	0	0	0	0	0	0	0	0	0	0	0	0	0	0	0	0	0	0	0	0	0	0	0	0	0	0	0
ENSG00000223431.1	0.0300949	0	0.0293037	0	0.425827	0	0	0.0817427	0.0950324	0	0.0769694	0.0307792	0	0.162007	0	0.108871	0.0371622	0.0915554	0.185192	0.18479	0.0983164	0.0889438	0.0497948	0.0354528	0	0.158413	0.180557	0.0293139	0.0335043	0.490724	0	0	0	0	0.682902	0	0.542	0	0.26721	0	0.0878004	0.120479	0	0	0.0893511	0	0.0388704	0	0
ENSG00000101307.14	0.176231	0.0454204	0.155366	0.146772	0.0370667	0.153777	0.304376	0.080857	0.391051	0.185733	0.274087	0.0706339	0.239393	0.222216	0.135725	0.0201023	0.147038	0.103846	0.35538	0.321706	0.213952	0.232267	0.776263	0.0757482	0.309152	0.0971518	0.271473	0.106706	0.114006	0.0465991	0.700185	0.164479	0.0960753	0.0916447	0.941844	0.157742	0.495187	0.221397	0.139558	0.460991	0.180646	0.0762713	0.269262	0.236592	0.678781	0.445156	0.159949	0.588201	0.00976673
ENSG00000253382.3	0	0	0	0	0	0	0	0	0	0	0	0	0	0	0	0	0	0	0	0	0	0	0	0	0	0	0	0	0	0	0	0	0	0	0	0	0	0	0	0	0	0	0	0	0	0	0	0	0
ENSG00000227252.1	0.123928	0.107435	0.0663682	0.138866	0.210422	0.111506	0.0910286	0.286117	0.1761	0.193302	0.0633904	0.0823845	0.155718	0.211257	0.246376	0.119552	0.114773	0.131955	0.123923	0.190236	0.0910928	0.183131	0.16404	0.15329	0.232846	0.220161	0.185879	0.132783	0.124171	0.16166	0.176303	0.299568	0.146538	0.201764	0.281212	0.16201	0.192755	0.182872	0.253079	0	0.144621	0.12403	0.130618	0.184675	0.128779	0.0827315	0.432174	0.115003	0.216001
ENSG00000278928.1	0.0125918	0	0.0183911	0	0.0267251	0.0266581	0.0462452	0.0171007	0.0198809	0	0	0.0257562	0.0121707	0.0451895	0	0.0227759	0.00777438	0.0063845	0.0193712	0.0289937	0.0205679	0.0186072	0	0.0148335	0.00716925	0.0579954	0.0302183	0.0061325	0.00700914	0.0718621	0	0.0434827	0	0.0559103	0.0612275	0	0.0824634	0	0.111801	0	0	0	0	0	0	0	0	0	0
ENSG00000252338.1	0	0	0	0	0	0	0	0	0	0	0	0	0	0	0	0	0	0	0	0	0	0	0	0	0	0	0	0	0	0	0	0	0	0	0	0	0	0	0	0	0	0	0	0	0	0	0	0	0
ENSG00000240803.3	0.0533298	0	0	0	0	0	0	0	0	0	0	0	0	0	0.0706821	0	0	0	0	0	0	0	0	0	0	0	0	0	0	0	0	0	0	0	0	0	0	0	0	0	0	0	0	0	0	0	0	0	0
ENSG00000064102.13	4.75285	4.22558	3.96496	4.61632	3.0189	2.29981	4.18551	5.30045	4.56687	5.55222	4.95211	2.74979	5.08012	4.86344	3.71291	2.65124	4.9051	4.78017	5.45716	5.51188	3.30799	4.88306	6.31419	4.28611	5.51586	4.27999	3.87141	4.60839	4.37401	3.87498	4.73664	4.48258	4.04186	3.39533	5.51761	7.29428	3.47899	5.3241	5.62155	5.37999	14.5747	12.2739	22.8533	9.90879	10.5705	7.42564	11.0173	10.1226	17.8734
ENSG00000234091.1	0	0	0.0297982	0.257188	0	0	0.0899148	0.0415612	0.0483182	0	0.0391342	0	0	0.0549138	0.121681	0.147611	0.0377894	0.0620671	0	0.0939543	0	0.090445	0	0.0360511	0.069696	0.0805433	0.0367209	0.0596173	0.0681395	0.149702	0	0	0.127716	0	0.099204	0	0.100209	0.0451587	0.0543439	0	0.178564	0	0	0	0.0908591	0	0.0395265	0	0.0313761
ENSG00000231947.1	0	0	0	0	0	0	0	0	0	0.0233933	0	0	0	0	0	0	0	0.0182505	0	0	0	0	0	0	0	0.0236833	0	0	0	0.029346	0	0	0	0.0266371	0	0	0	0	0	0	0	0	0	0	0	0	0	0	0
ENSG00000273443.1	0	0.0303383	0.0340757	0	0	0.0185224	0	0	0	0	0.0223759	0	0	0.0313982	0	0	0	0	0	0	0	0.025857	0	0.0412261	0.0199251	0	0	0.0170438	0	0	0.0829765	0	0.0243415	0.0258981	0	0	0.0286483	0	0	0.153959	0	0.490347	0.100595	0	0.0519508	0	0.339003	0.0249812	0.0538201
ENSG00000091704.8	0.00496601	0.0344409	0.00967091	0.0139116	0.0351333	0.00525678	0.0145908	0.0202328	0	0.00645498	0	0	0.0287996	0.00891103	0.0131637	0.00598832	0	0.00503591	0	0.0228694	0.00811169	0.0146768	0.0164335	0.0175504	0	0.019605	0.00595882	0	0.0110572	0.00809754	0	0	0	0	0.0724417	0	0.0162612	0.00732804	0.0176371	0	0	0	0	0	0.014744	0	0	0.092168	0.00509151
ENSG00000100106.18	2.85658	3.1957	2.85073	2.52355	4.33374	2.335	3.07162	2.75748	2.58634	2.6654	2.50097	2.69241	2.78854	3.80504	2.91886	3.55469	2.81167	3.01698	3.30595	3.00947	2.46662	3.26489	2.89865	2.71306	2.29588	3.08683	2.99103	2.7074	2.45311	4.40859	2.71111	3.12717	3.09332	3.22447	3.30442	2.53711	3.44656	2.56415	3.3488	1.8981	1.81894	1.67504	1.87167	2.17846	1.7103	1.53509	2.53522	1.74468	2.36489
ENSG00000199914.1	0	0	0	0	0	0	0	0	0	0	0	0	0	0	0	0	0	0	0	0	0	0	0	0	0	0	0	0	0	0	0	0	0	0	0	0	0	0	0	0	0	0	0	0	0	0	0	0	0
ENSG00000233719.3	0.156363	0.145981	0.0234235	0.0673893	0.0340379	0.0509288	0.159028	0.245025	0.189907	0.125075	0.307622	0.0369044	0	0.107915	0.271007	0.0145041	0	0.0853808	0.0925192	0.147709	0	0.035548	0.0796057	0.255048	0.0273929	0.0474845	0	0.14059	0.120515	0.0196127	0	0.221524	0.117126	0.124616	0.0584859	0.104827	0.21662	0.141991	0	0.105831	0.035091	0.0481518	0.0230496	0	0	0.160592	0.108747	0.103032	0.0863234
ENSG00000253947.1	0	0	0	0	0	0	0	0	0	0	0	0	0	0	0	0	0	0	0	0	0	0	0	0	0	0	0	0	0	0	0	0	0	0	0	0	0	0	0	0	0	0	0	0	0	0	0	0	0
ENSG00000222776.1	0	0	0	0	0	0	0	0	0	0	0	0	0	0	0	0	0	0	0	0	0	0	0	0	0	0	0	0	0	0	0	0	0	0	0	0	0	0	0	0	0	0	0	0	0	0	0	0	0
ENSG00000181031.14	2.86001	3.3335	4.20052	2.11016	0.883117	1.94912	2.26237	2.92609	2.97895	5.44886	2.20479	3.62696	2.7921	3.31693	3.73037	2.79709	3.9982	2.62867	5.34531	4.51143	2.54285	3.19094	1.92294	2.49591	2.87553	3.66608	5.01569	4.83088	3.17071	2.40194	4.36206	2.14153	2.63799	3.90741	3.43019	4.24323	2.80327	2.91825	3.7114	3.13503	1.80693	2.96769	4.30762	4.63256	1.64715	2.01944	2.48016	2.11669	3.12352
ENSG00000143740.13	2.98712	3.16866	3.18764	2.53819	3.8835	2.59962	3.14141	3.47893	3.41802	3.0317	2.31729	2.13515	3.63939	3.52066	3.21107	3.39736	3.40005	3.27508	3.98154	2.88661	2.03454	3.36843	3.51627	2.56323	2.88436	3.1128	3.07113	2.75714	2.66042	3.06625	3.39059	3.78609	3.13421	3.11276	3.5803	3.41992	3.21231	3.53283	4.33362	5.31475	4.10978	3.53898	4.08519	4.20498	3.20713	5.20978	4.45325	3.57222	3.27733
ENSG00000254557.1	0.0262785	0	0	0	0	0	0	0	0	0	0	0	0	0	0	0	0	0	0	0	0	0	0	0.0309569	0	0	0	0	0	0	0	0	0	0	0	0	0	0	0	0	0	0	0	0	0	0	0	0	0
ENSG00000145996.10	2.70761	3.74361	3.32699	2.44591	2.60463	2.1421	2.93577	3.43316	2.80686	2.90486	2.86991	1.98903	3.28427	3.03164	3.02044	2.36038	3.18387	3.38181	3.51076	2.74832	2.21393	2.86924	3.06142	2.81462	3.25549	2.92429	3.1241	2.83384	2.85644	2.3694	3.03929	2.93891	2.77123	2.5519	3.24929	2.64271	2.91062	3.22334	3.62708	1.66404	6.53832	10.6501	2.70005	3.69509	7.12172	3.55617	2.47935	3.43357	5.62962
ENSG00000135903.17	0	0	0	0	0	0	0	0.0127563	0	0	0	0	0	0	0	0	0	0.00317503	0	0	0.00511423	0	0.00518047	0.00368837	0	0.00412017	0.0112707	0	0	0	0.0098982	0	0	0.00463405	0.00507476	0	0	0.0184806	0.0222396	0.0275484	0	0	0	0	0.539154	0.0104508	0.00404393	0.00446999	0
ENSG00000102312.19	1.45924	1.81197	1.35054	1.32215	3.34585	1.0043	2.09419	1.73977	1.7793	1.95311	0.985372	0.847183	1.82473	2.17774	1.51277	1.91644	1.37374	1.42118	2.21526	1.81124	1.24293	1.91439	2.10368	1.24247	1.26133	1.86958	1.5256	1.32755	1.35112	2.41084	2.0554	2.52789	1.29972	1.58954	3.12236	1.54459	1.75834	1.86194	2.47156	9.02574	2.44477	5.32125	1.96579	4.30603	2.73102	4.53322	2.60009	1.96643	5.10556
ENSG00000256041.1	0	0	0.0235014	0	0	0	0	0	0	0	0	0.0246848	0	0	0	0	0	0	0	0	0	0	0	0	0	0	0	0	0	0	0	0.0555652	0	0	0	0	0	0	0	0	0	0	0	0	0	0	0.031174	0	0
ENSG00000229235.1	0	0	0	0.167225	0	0	0	0	0	0	0	0	0	0	0	0	0	0	0	0	0.0975072	0	0	0	0	0	0	0	0	0.194674	0	0	0	0	0	0	0	0	0	0	0	0	0	0	0	0	0.077101	0	0
ENSG00000248911.2	0	0	0	0	0	0	0	0	0	0	0	0	0	0	0	0	0	0	0	0	0	0	0	0	0	0	0	0	0	0	0	0	0	0	0	0	0	0	0	0	0	0	0	0	0	0	0	0	0
ENSG00000234426.1	0	0	0	0	0	0	0	0	0	0	0	0	0	0	0.0630345	0	0	0.0482292	0	0	0	0	0	0	0	0	0	0	0	0	0	0	0	0	0	0	0	0	0	0	0	0	0	0	0.141204	0	0	0	0
ENSG00000230583.5	0.00536058	0	0	0.0150169	0.00758495	0.00567444	0	0.00728011	0.0169274	0.0278714	0	0.00548247	0.0103626	0	0	0	0.0132389	0.00543603	0.0164935	0.00822882	0.00875619	0	0	0.0126299	0.0122084	0.0282169	0.00643227	0.0208859	0.00596787	0	0.0338938	0.024682	0.00745718	0.00793405	0.0086886	0	0.00877659	0.00791028	0.0190384	0	0.0312785	0.0643803	0.0102727	0	0	0.0357861	0.0207711	0.0153063	0.0109921
ENSG00000226979.7	0.375796	0.231668	2.16297	0.280731	0.0472651	0.16796	0.564336	0.136097	0.158223	1.19404	0.533956	0.896795	0.387444	0.419583	0.221365	0.0906316	0.701225	0.270994	0.69375	0.717883	0.245536	0.678728	0.552703	0.363998	0.342341	0.384633	0.18037	0.780893	0.167348	0.217874	1.38605	0.326834	0.464689	0.556206	0.257177	0.262014	0.656289	1.89776	0.35591	1.10217	0.462911	0.167159	0.464098	0.912603	0.322322	0.362373	0.14022	0.572282	0.0684964
ENSG00000276951.1	0	0	0	0	0	0	0	0	0	0	0	0	0	0	0	0	0	0	0	0	0	0	0	0	0	0	0	0	0	0	0	0	0	0	0	0	0	0	0	0	0	0	0	0	0	0	0	0	0
ENSG00000250923.1	0	0	0	0	0	0	0	0	0	0	0	0	0	0	0	0	0	0	0	0	0	0	0	0	0	0	0	0	0	0	0	0	0	0	0	0	0	0	0	0	0	0	0	0	0	0	0	0	0
ENSG00000276398.1	0	0	0	0	0.106346	0	0	0	0	0	0	0	0	0	0	0	0	0	0	0	0	0	0	0	0	0	0	0	0	0	0	0	0	0	0	0	0	0	0	0	0	0	0	0	0	0	0	0	0
ENSG00000156515.20	29.5059	29.9255	17.734	19.4848	34.7635	6.88234	26.3486	22.3243	16.4313	37.266	34.6526	19.201	14.517	17.8299	17.2438	19.2316	17.6733	18.847	19.4017	27.9871	14.4553	23.5603	22.2859	27.5922	17.5841	20.4466	19.8734	23.0331	21.5817	26.8077	28.8455	29.6335	16.544	19.4898	33.4494	15.1173	21.7902	21.74	18.0309	39.3214	19.038	7.46806	39.946	39.4144	12.4386	20.9524	14.5892	16.1468	23.2525
ENSG00000248530.1	0.039579	0	0.0192693	0	0	0.0209482	0	0.0268758	0.0312453	0	0.0253064	0.0202395	0	0.0355104	0	0.0238634	0	0.0200681	0	0	0	0	0.0654874	0	0	0	0	0.019276	0	0.0322686	0.0312813	0	0.0275295	0	0.064151	0	0.0648007	0.0584044	0	0.174122	0.11547	0	0	0	0	0.198166	0.0255601	0	0
ENSG00000225174.1	0	0	0.00409165	0	0	0	0	0	0	0	0	0	0	0	0	0	0	0	0	0	0	0	0	0	0	0	0	0	0	0	0	0.00967401	0	0	0	0	0	0.00620081	0	0	0	0	0	0	0	0.0140263	0	0	0
ENSG00000263602.1	0	0	0	0	0	0	0	0	0	0	0	0	0	0	0	0	0	0	0	0	0	0	0	0	0	0	0	0	0	0	0	0	0	0	0	0	0	0	0	0	0	0	0	0	0	0	0	0	0
ENSG00000270427.1	0.0736331	0.255335	0.0716973	0.206273	0.0781404	0.155889	0.0540858	0.175	0.232516	0.071783	0.188321	0.112961	0.142341	0.132128	0.0731937	0.110989	0.295505	0.168006	0.226555	0.452125	0.240551	0.272024	0.0609165	0.151799	0.0838474	0.290692	0.242973	0.197236	0.204937	0.180098	0.14549	0.127137	0.0768241	0.217965	0.0895102	0.0320867	0	0.13582	0.130756	0	0.268527	0.884331	0.141106	0.548636	0.218615	0.184335	1.1888	0.131405	0.113241
ENSG00000259388.1	0	0	0	0	0	0.0165821	0	0.0106371	0	0.0101809	0	0.00801056	0	0.0281092	0	0	0	0	0	0	0.0127939	0	0	0.00922691	0	0	0	0	0	0	0	0	0.0108959	0	0	0	0	0	0.0139087	0	0	0.0313559	0	0	0	0.0784319	0.0101164	0	0.00803039
ENSG00000266931.1	0.811509	0.527633	1.08649	1.42083	1.29177	2.14756	0.894118	1.1021	3.36335	0.395559	1.16746	1.45243	3.13748	1.09213	2.01666	1.10089	1.2526	2.77739	3.12107	0.467144	0.82847	2.09858	0.50352	5.49691	1.50163	1.0679	2.6778	1.67971	1.12931	2.64648	1.76378	2.33529	0.705564	3.75342	1.47974	2.47539	0.664321	2.99374	2.52186	0	0.887828	3.24873	1.55513	0	0	1.35437	1.17916	2.0275	1.04002
ENSG00000116824.4	8.30256	3.61005	13.4261	3.75136	1.7481	5.59695	32.5295	2.98022	5.75639	8.0406	9.94322	4.44448	11.1397	7.98392	7.75205	4.83397	5.44086	5.721	10.1676	8.51431	4.26186	10.4943	8.47687	14.1367	7.36864	6.776	4.94492	8.16284	5.18424	3.62049	15.7869	6.36468	6.11744	5.08926	9.29812	10.0445	10.142	12.5958	7.50218	6.53742	11.0399	0.864668	9.43704	10.9004	10.132	6.4885	0.8927	13.0868	1.62098
ENSG00000226707.1	0	0	0	0	0	0	0	0	0	0	0	0	0	0	0	0	0.0447804	0	0	0	0	0	0	0	0	0	0	0	0	0	0	0	0	0	0	0	0	0	0	0	0	0	0	0	0	0	0	0	0
ENSG00000200857.1	0	0	0	0	0	0	0	0	0	0	0	0	0	0	0	0	0	0	0	0	0	0	0	0	0	0	0	0	0	0	0	0	0	0	0	0	0	0	0	0	0	0	0	0	0	0	0	0	0
ENSG00000277972.1	27.9983	36.2666	30.3279	26.5208	12.1546	44.687	33.6972	28.7769	30.7893	35.5292	30.0221	28.4343	47.0162	30.408	34.4803	37.1383	38.414	30.3975	47.7737	27.5852	27.3156	32.0123	32.8066	32.9957	31.6961	35.8622	29.2688	33.2142	33.8688	22.4272	31.1606	25.1683	43.4196	34.9172	23.7939	62.1142	23.2144	30.4078	34.3776	26.0727	38.5852	12.5388	31.4618	27.9234	39.6387	29.1275	52.8015	14.177	14.8779
ENSG00000168610.13	45.7147	39.0244	26.9055	26.4879	23.1289	24.5503	33.6768	36.8313	22.3336	36.0539	56.973	26.1811	19.5862	24.4577	22.965	23.6692	25.2421	24.0446	20.0137	29.244	22.9656	26.3297	37.7639	31.5605	24.3851	28.9061	25.599	24.3639	23.3348	33.7293	30.8056	26.9939	19.5654	26.1133	41.5611	20.3692	20.7417	29.6666	24.8996	25.4771	28.9784	15.6512	29.7695	29.9926	25.7563	24.3357	19.0885	18.552	10.253
ENSG00000165124.16	2.40433	5.59195	2.01663	1.38889	5.47764	1.21412	2.32621	5.75867	0.886092	1.02314	1.17259	1.62888	0.539483	3.4357	1.8372	1.86013	1.25726	1.98516	0.441909	1.88463	1.77999	1.89732	1.56625	0.985072	2.13371	4.05989	3.2211	2.06214	1.73782	3.27874	1.16827	3.12296	0.523321	1.3375	10.5594	0.490006	3.05613	1.31991	1.39414	0.206873	0.405602	1.08039	0.513252	0.314824	0.682884	0.351453	1.42728	0.588154	1.33735
ENSG00000260070.1	0.0205755	0	0.0400691	0	0.0582266	0.130681	0.09068	0.0279432	0.0324862	0.0267447	0.0263115	0.0841734	0	0	0.0818108	0	0	0.0208651	0	0	0	0.0304049	0	0.0969545	0.0234297	0.0270763	0.0987559	0.0200415	0.0687194	0.134201	0.0325237	0	0.0572458	0.0304532	0	0	0.0336872	0	0.0730752	0	0	0.247111	0	0	0.0610883	0	0.186027	0.235001	0.189859
ENSG00000260327.2	0	0	0	0.0415074	0	0	0	0	0	0	0	0	0	0	0	0	0	0	0	0	0	0	0	0	0	0	0	0	0	0	0	0	0	0	0	0	0	0	0	0	0	0	0	0	0	0	0	0	0
ENSG00000207011.1	0	0	0.147129	0	0	0	0	0.205208	0	0	0	0	0	0.271137	0	0	0	0	0	0	0	0	0	0	0	0.198841	0	0	0	0	0	0	0	0	0.24491	0	0	0	0	0	0	0	0	0	0	0	0	0	0
ENSG00000074356.15	2.84635	4.38997	2.72257	3.68035	3.43476	2.71149	2.70608	4.45987	5.01534	2.62238	2.44505	2.39901	2.82927	3.45216	2.60207	2.8654	3.71071	3.35315	2.93691	4.19079	3.41295	3.55656	2.61243	3.12204	3.03356	3.97261	3.84113	2.78592	2.90108	3.73966	3.15631	3.14252	2.65024	4.50746	3.96169	2.46865	3.30795	4.46051	3.65611	2.43678	1.78848	5.70926	4.26657	3.62278	1.79374	2.99368	2.23788	3.35871	2.65656
ENSG00000173166.16	0.612621	0.948223	0.364671	0.253604	0.328131	0.603857	0.377116	0.773044	0.577612	0.422331	0.729489	0.493377	0.21336	0.275935	0.417482	0.429185	0.53444	0.500516	0.23466	0.666283	0.648214	0.415991	0.496561	0.537614	0.490017	0.352498	0.458319	0.558069	0.385192	0.780544	0.505748	0.371147	0.319154	0.611213	0.59698	0.36315	0.296437	0.600231	0.365563	0.250964	0.354564	0.546107	0.741467	0.381923	0.401327	0.525704	0.454894	0.348787	0.155118
ENSG00000134265.11	6.75427	6.48348	5.58805	8.44577	4.72888	4.56308	5.33317	6.1223	6.80196	7.96257	5.83785	6.6343	7.17848	5.51709	5.97141	4.99142	5.51218	6.52544	7.84603	5.61264	7.39756	5.87499	8.21091	5.8368	6.42562	5.75465	6.56843	6.09335	6.8025	5.46651	6.54299	7.38916	5.55233	6.99509	5.2991	9.6276	6.83233	7.00478	6.89858	1.80503	5.18201	4.08556	6.73797	6.70751	6.52253	4.78465	5.06792	5.02721	4.06019
ENSG00000253439.1	0.0524619	0.272881	0.0255414	0.0734824	0	0.0277668	0	0.142495	0.0414156	0	0.0670873	0.0536548	0	0	0	0.0316309	0.0323909	0	0.121061	0	0	0.116286	0.130205	0.0618019	0.119479	0.172593	0	0.0255503	0	0	0.0829265	0.120776	0.0364903	0.0388238	0.127548	0.0914442	0	0.0387074	0	0	0	0	0	0	0	0.175113	0.169399	0.0374493	0.107575
ENSG00000236814.1	0.161175	0.171969	0.22937	0.347314	0.122798	0.209983	0.200349	0.404102	0.567676	0.709077	0.206107	0.291639	0.215702	0.0667414	0.0821604	0.269106	0.137786	0.427467	0.0762928	0.190318	0.121509	0.384739	0.512844	0.21908	0.141179	0.212097	0.26778	0.193221	0.193237	0.202162	0.431147	0.285425	0.224213	0.0550501	0.241142	0.302548	0.365376	0.237836	0.088065	0.654521	0.289366	0.2978	0.261348	0	0.220858	0.703518	0.272226	0.141603	0.368629
ENSG00000261461.1	1.02859	0.365825	0.898823	0.812715	0.820995	0.753793	0.426196	0.465636	1.04104	1.30271	0.978071	0.809212	0.560825	0.378606	0.419466	0.763283	0.683919	0.722122	0.649182	0.364372	0.430804	1.09126	0.829129	0.994224	0.720783	0.520603	0.822816	1.05327	0.968944	0.688084	0.833788	0.425023	0.697097	0.468426	0.470227	0.505687	1.07952	0.467023	0.702518	0.92823	0.384725	1.16142	1.01083	1.83411	0.548128	2.64102	0.987874	0.489496	0.405608
ENSG00000072315.3	0.00248428	0	0	0	0	0.00262974	0	0	0.00784477	0	0	0.00254077	0	0	0	0	0	0	0	0	0	0	0.00411048	0.00585314	0	0.00326918	0.00596188	0.00241981	0.00276572	0.0121525	0	0	0	0.00367692	0	0	0.00406738	0	0.00882309	0	0	0	0.00476073	0	0.0147516	0	0	0	0.00254706
ENSG00000075290.7	0.0137365	0.0476335	0	0.0192404	0	0.00727038	0.0201797	0.0466382	0.0433765	0	0.0263489	0.0140488	0	0	0.018206	0.0165643	0.00848114	0.00696491	0	0.0316295	0.0336566	0.0101494	0.0227283	0.016182	0.054747	0.0451912	0.0329654	0.00669	0.0535244	0.0223986	0.0434265	0.0474357	0.0286635	0.020331	0.0111323	0.0119717	0	0.010135	0.073179	0.36259	0.140264	0.109983	0.0921331	0.272932	0.0407834	0.183404	0.337098	0.0686393	0.0211254
ENSG00000264677.1	0	0	0	0	0	0	0	0	0	0	0	0	0	0	0	0	0	0	0	0.212068	0	0	0	0	0	0	0	0	0	0	0	0	0	0	0	0	0	0	0	0	0	0	0	0	0	0	0	0	0
ENSG00000136003.14	15.4109	16.9521	16.8512	17.1917	25.6249	22.2006	16.562	17.5254	18.2129	18.0522	13.3846	12.9272	21.4336	20.2475	16.2934	16.0221	17.2423	16.3171	27.3881	14.6675	13.5258	15.5249	24.8987	14.74	14.8583	17.3085	18.4448	14.3744	15.1231	19.2836	17.1078	25.8341	19.4836	16.6475	23.0929	21.3712	22.4226	18.1599	22.8982	9.31576	23.7483	7.71839	12.9126	17.0761	27.9321	13.9071	19.5881	14.4112	20.9264
ENSG00000215319.2	0.0235674	0	0	0.0660207	0	0.0124736	0.017311	0.0320065	0.0558151	0.0153168	0	0	0.0455585	0	0	0	0	0.0716973	0.0181281	0	0.019248	0.017413	0.0194972	0.0138816	0	0	0	0.0229558	0	0.0192144	0.0558794	0	0	0.0174407	0	0	0	0.0521654	0	0.311044	0.103135	0	0.0677446	0.117066	0	0.117998	0.0152198	0	0
ENSG00000229337.1	0.06654	0	0.129581	0.186402	0	0.211308	0	0.180734	0.105059	0	0	0.136106	0.12863	0.1194	0.0881905	0.080238	0	0.0674766	0	0	0.108689	0	0.110097	0	0.0757704	0	0.0798428	0.129627	0	0	0	0.153187	0	0.196968	0.2157	0	0	0	0.472642	0	0	0	0	0	0	0	0	0	0
ENSG00000222285.1	0	0	0	0	0	0	0	0	0	0	0	0	0	0	0	0	0	0	0	0	0	0	0	0	0	0	0	0	0	0	0	0	0	0	0	0	0	0	0	0	0	0	0	0	0	0	0	0	0
ENSG00000146833.14	5.64095	5.53815	7.05785	6.19797	5.51414	6.88481	7.03646	8.77659	8.92043	6.25287	4.83178	4.89868	5.51537	6.75342	5.8844	4.96396	5.95852	9.17601	9.47194	6.06873	5.75037	9.97487	6.76212	7.20773	8.33834	4.86683	8.46265	7.27697	8.30731	6.67369	8.53691	6.13818	5.91635	7.02775	8.47485	7.16501	6.67665	9.19492	9.97496	3.52285	9.5438	9.59342	7.91708	5.30352	15.7088	6.72178	10.2201	4.76347	10.0618
ENSG00000248629.1	0	0.0941966	0	0	0	0	0	0	0	0	0	0	0	0	0	0	0	0	0	0	0	0	0	0	0	0	0	0	0	0	0	0	0	0	0	0	0	0	0.192951	0	0	0	0	0	0	0	0	0	0
ENSG00000279442.1	0	0	0	0	0	0	0	0	0	0	0	0	0	0	0	0	0	0	0	0	0	0	0	0	0	0	0	0	0	0	0	0	0	0	0	0	0	0	0	0	0	0	0	0	0	0	0	0.00335158	0
ENSG00000275774.2	0	0	0	0	0	0	0	0	0.0399004	0.0492726	0	0	0	0	0	0	0.0156029	0	0	0	0	0.037344	0.0209069	0.0148852	0	0.0166278	0.0454853	0.0123077	0.0281343	0	0	0	0	0	0	0	0	0.0186456	0	0	0	0.0505846	0	0	0	0.0421765	0.0326403	0	0
ENSG00000202190.1	0	0	0	0	0	0	0	0	0	0	0	0	0	0	0	0	0	0	0	0	0.207844	0	0.210536	0	0	0	0	0	0.141658	0	0	0	0	0	0	0	0	0	0	0	0	0	0	0	0	0	0	0	0
ENSG00000146707.13	4.80146	1.60823	3.62027	5.30601	4.01454	1.2954	1.29393	1.37614	1.03376	3.21173	3.53848	0.96459	6.82573	7.46886	0.764476	1.65426	1.2705	1.50182	4.37679	3.54169	4.31615	0.979051	5.04268	1.31307	1.0651	1.04624	1.77705	3.47728	3.09791	6.50741	1.15816	5.59868	6.43	5.07609	1.45288	1.3043	6.40636	3.69214	3.37732	3.0862	2.45596	1.15456	0.881287	0.851796	1.38852	2.80989	2.5672	1.02379	5.61806
ENSG00000254694.1	0	0.486335	0.0390176	0	0.170096	0.127252	0.0588669	0.272099	0.506139	0.104171	0.102484	0.0409822	0	0.215711	0.159328	0.193281	0.148443	0.0406351	0.123291	0.492092	0.261815	0.355284	0.198904	0.0944101	0.319408	0.316388	0.528903	0.0390312	0.133832	0.130679	0.253361	0.276752	0	0.355849	0.259794	0.209539	0	0.413913	0.142315	0.705147	0.350716	1.28334	0.691107	0	0.11897	0.267506	0.36229	0.400459	0.287586
ENSG00000275585.1	0.026231	0.0454801	0	0	0	0	0.0385349	0	0.0414156	0	0	0	0	0	0	0	0.0323909	0	0.0403538	0	0.0428467	0	0	0	0	0.0690371	0.0314751	0.0255503	0	0	0	0	0	0	0	0	0	0	0.0465805	0	0	0	0	0	0.0778792	0	0	0	0.0268938
ENSG00000171189.15	0.0752123	0.302304	0.249665	0.0478856	0.106422	0.217135	0.180804	0.153217	0.118751	0.119982	0.0349746	0.209789	0.211482	0.368076	0.0906224	0.070083	0.113983	0.12134	0.147263	0.115456	0.184282	0.0707274	0.0848496	0.289972	0.0467158	0.247439	0.127169	0.129871	0.129406	0.384645	0.086464	0.102317	0.123652	0.344079	0.121907	0.083427	0.380618	0.176569	0.315689	0.060161	0.019948	0.0136863	0.0131029	0.135855	0.0406007	0.0684685	0.0264938	0.00488085	0.0315462
ENSG00000100739.9	1.99335	2.66278	1.55686	1.91539	0.349771	1.20257	1.99345	1.92143	1.86013	2.35858	2.64322	3.03381	1.61659	2.26504	1.05957	2.51787	1.16903	1.55739	1.28651	1.08187	2.25946	1.43007	1.97544	2.23671	1.49728	1.20429	1.1486	1.56252	1.44042	1.68092	1.65443	1.00499	2.65592	2.32755	0.895102	2.2369	1.91167	1.3582	1.04605	0.416492	0.813252	0.336888	0.423318	0.261255	0.577769	0.386225	0.271727	0.255301	0.226482
ENSG00000144895.10	17.192	17.6437	17.858	17.5685	13.2957	17.7748	17.0747	17.5683	20.602	23.4238	17.5662	10.3896	23.9549	18.8965	18.6438	17.0939	17.639	22.3372	24.4494	15.8474	13.3872	21.534	24.9423	16.1906	23.1795	14.4171	21.5939	18.9314	16.0826	14.8296	18.3001	21.8994	18.2643	16.0957	18.8956	23.595	19.8228	18.5709	30.523	7.01341	42.5349	33.2457	32.2795	22.361	32.0789	35.2913	24.7267	18.4485	38.4102
ENSG00000261346.1	0	0	0	0.0581341	0	0.0439343	0	0	0.0655302	0	0	0	0	0	0	0	0.0512508	0	0	0	0	0	0	0.0244467	0.0236308	0	0	0.0202136	0	0	0	0	0	0.0307146	0	0	0	0	0	0	0	0	0.0397681	0	0.0616126	0	0.0268034	0	0
ENSG00000249008.1	0	0	0	0	0	0	0	0	0	0	0	0	0	0	0	0	0	0	0	0	0	0	0	0	0	0	0	0	0	0	0	0	0	0	0.0558464	0	0	0	0	0	0	0	0	0	0	0	0	0	0
ENSG00000178965.12	0.0198278	0.0315133	0.0289599	0.0277725	0.093518	0.0367304	0.0412651	0.0448798	0.0104353	0.0171819	0.0316943	0.0202787	0.00319413	0.044474	0.0262793	0.0179322	0.0183631	0.0268092	0.0305032	0.0583375	0.0242907	0.0293001	0.0328071	0.0272508	0.0169338	0.0848003	0.0178439	0.00965665	0.0110371	0.0404139	0.0208946	0.0646668	0.00689571	0.02201	0.0642752	0.00288009	0.0622209	0.0609557	0.0234733	0.0145383	0.00482057	0	0	0.0328302	0	0	0.00426826	0.00235898	0
ENSG00000009724.15	0.153554	0.425979	0.275776	0.325009	0.410401	0.260071	0.140361	0.542202	0.921284	0.110886	0.183271	0.205904	0.336416	0.281661	0.325627	0.246886	0.210682	0.31143	0.21523	0.508096	0.273116	0.463906	0.158088	0.269328	0.29531	0.592735	0.503624	0.309109	0.246928	0.328281	0.32363	0.306373	0.24684	0.388886	0.326316	0.08327	0.368728	0.407862	0.36963	0.240191	0.179195	0.136606	0.189635	0.0677997	0.182359	0.148069	0.233588	0.126663	0.129446
ENSG00000242741.1	0.037099	0	0	0	0.0262466	0	0.0545008	0	0	0.0482225	0	0	0	0	0.0245851	0	0.0229056	0.0564318	0	0	0.0302995	0.0274111	0.0613839	0	0	0.0244102	0	0.0180681	0.020651	0.0302467	0.0293212	0.0427042	0.051609	0.0274547	0	0.0646658	0	0	0	0.326424	0.108235	0	0	0	0	0	0.0239585	0	0.190183
ENSG00000254120.1	0	0	0	0	0	0	0	0	0	0	0	0	0	0	0	0	0	0	0	0	0	0	0	0	0	0	0.0427659	0	0	0	0	0	0	0	0	0	0	0	0	0	0	0	0	0	0	0	0	0	0
ENSG00000181358.3	0	0	0	0.0337506	0	0.00637668	0	0.0245432	0.00951113	0.0313206	0	0	0	0	0	0	0	0	0	0	0	0.0178035	0	0	0	0.00792723	0	0	0.00670642	0	0.00952209	0	0	0	0	0.0210003	0.00986273	0.0177784	0	0	0.0175747	0	0.011544	0	0	0	0	0.0258008	0.0061762
ENSG00000172350.8	0.0462629	0.0240636	0.0472989	0.0323997	0.104735	0.0342801	0.044176	0.0691118	0.062087	0.0330737	0.017748	0.0260231	0.0223579	0.0913157	0.0337236	0.0474186	0.0171381	0.0164199	0.039144	0.0461606	0.0340055	0.0581092	0.0765464	0.0272496	0.0131701	0.136979	0.0333071	0.0450623	0.0334776	0.0980666	0.0438766	0.0532526	0.0257428	0.0376598	0.0899812	0.0362875	0.0984669	0.0307203	0.0328611	0	0.013497	0.0648218	0.0354621	0.0229801	0.020603	0.0386052	0.00896295	0.0462338	0.0213444
ENSG00000129295.7	1.55605	0.751436	0.727064	1.91623	0.709283	1.16075	1.15064	1.61685	0.585349	0.576917	1.08841	0.726291	0.726771	1.08689	1.15575	0.465947	1.08969	0.974305	0.722969	0.529026	1.36468	1.18829	0.483824	0.38753	1.04055	1.12691	1.52253	0.813782	1.00568	0.578977	1.1803	1.06988	0.893461	0.432791	0.79556	0.864655	0.897658	0.4392	0.472897	0.36755	5.62131	1.86045	1.52098	0.10375	1.75183	0.156864	1.57141	0.395105	7.37725
ENSG00000232342.6	0	0.0408951	0.0229665	0	0	0	0.017325	0	0.0186202	0	0.015081	0	0	0	0	0.0284421	0	0	0	0.0181034	0	0	0	0	0	0.0310386	0	0.0229745	0.0262586	0	0	0	0.0164058	0.0174549	0	0.0205564	0	0	0	0	0.0344063	0.0472123	0	0	0	0	0.0609286	0.0168369	0
ENSG00000252724.1	0	0	0	0	0	0	0	0	0	0	0	0	0	0	0	0	0	0	0	0	0	0	0	0	0	0	0	0	0	0	0	0	0	0	0	0	0	0	0	0	0	0	0	0	0	0	0	0	0
ENSG00000241123.1	0	0	0	0	0	0	0	0	0	0	0	0	0	0	0	0	0	0	0	0	0	0.0186395	0	0	0	0	0	0	0	0	0	0	0	0	0	0	0	0	0	0	0	0	0	0	0	0	0	0	0
ENSG00000188677.13	2.10052	1.75982	2.38491	1.88825	4.26134	1.53488	2.67704	1.86808	1.85933	3.33649	1.68382	1.48295	1.58331	3.12575	1.77375	2.18087	1.58241	1.48629	2.39645	3.6365	1.15863	2.18321	3.28747	1.31803	1.7493	2.46248	2.47343	1.86851	1.2325	3.61359	2.23004	4.26287	1.45831	1.61826	3.59197	1.79309	2.92257	1.72329	2.34521	9.20644	8.88927	6.87942	6.88282	3.40659	1.58819	5.65745	0.521346	2.04213	0.255137
ENSG00000280017.1	0	0	0	0	0	0	0	0	0	0	0	0	0	0	0	0	0	0	0	0	0	0	0	0	0	0	0	0	0	0	0	0	0	0	0	0	0	0	0	0	0	0	0	0	0.0247655	0	0	0	0
ENSG00000234247.1	0	0	0	0	0	0	0	0	0	0.0264075	0	0	0	0	0	0	0	0	0	0	0	0	0	0	0	0	0	0	0	0	0	0	0	0	0	0	0	0	0	0	0	0	0	0	0	0	0	0	0
ENSG00000227397.1	0	0	0	0	0	0.080816	0	0	0	0.0992368	0	0	0	0	0.101187	0	0	0	0	0	0	0	0.126322	0	0	0	0.0916091	0	0	0	0	0	0	0	0	0.133075	0	0	0	0	0	0.305637	0	0	0.680009	0.254835	0.690257	0	1.5655
ENSG00000182798.9	0.0180083	0.0936703	0.0438373	0	0.0254809	0.00953137	0	0	0.199031	0.0468156	0	0.0644624	0.0174061	0.0646285	0.0596696	0.0542889	0.066712	0.0639164	0.013852	0.0276439	0.0147078	0.0665284	0.0148983	0.0318217	0.0205064	0.0710941	0.0432172	0.0263115	0	0.0146821	0.0569316	0.0414583	0.0375775	0.0932879	0.0729713	0.0156948	0.0294841	0	0	0	0.288962	0.540699	0.017255	0	0.0267332	0	3.27959	0	0.664683
ENSG00000171209.3	0	0	0.0337904	0	0	0	0	0	0	0	0	0.0177459	0	0	0	0	0	0	0	0	0	0	0	0	0	0	0	0	0	0.0282929	0	0	0	0.0256813	0	0	0	0.0256043	0	0	0	0	0	0	0	0	0.96367	0	0.0177898
ENSG00000040199.17	10.3141	3.18483	10.7428	18.0199	2.02899	15.5136	11.2272	5.00187	8.77394	2.97019	13.3261	12.8382	6.48901	6.0984	10.4707	11.3537	9.15036	10.5464	4.29236	5.75885	19.444	9.77833	1.29679	10.4789	8.05337	5.56482	9.52975	12.0981	14.4466	8.20932	8.4133	4.9933	8.64151	9.27832	1.66365	4.6104	6.68209	6.86892	3.30725	0.8173	1.52098	1.32941	1.97142	2.45698	1.39616	1.38749	3.69222	0.530459	1.36664
ENSG00000277708.1	0	0	0.0229665	0	0	0	0	0	0	0	0	0.0241229	0	0	0	0	0	0	0	0	0	0	0	0	0	0	0	0	0	0	0	0	0	0	0	0	0	0	0	0	0	0	0	0	0	0	0	0	0
ENSG00000172297.7	0	0	0	0	0	0	0	0	0	0	0	0	0	0	0	0	0	0	0	0	0	0	0	0	0	0	0	0	0	0	0	0	0	0	0	0	0	0	0	0	0	0	0	0	0	0	0	0	0
ENSG00000126264.8	5.01666	4.75931	7.3502	2.71789	3.4822	3.43171	13.6619	3.53507	4.44606	6.73612	8.04927	3.53343	9.69779	7.00621	5.86489	4.50851	6.63305	5.5672	11.7221	4.57694	3.90395	7.09853	14.1344	3.79119	4.12275	4.95125	5.42332	5.99285	3.81993	2.73957	12.194	7.68133	7.11043	3.46735	14.3446	9.77551	5.23031	6.04095	8.82445	21.6537	3.38282	0.189465	4.85216	8.22805	5.62052	8.84647	1.28368	12.027	1.16455
ENSG00000178719.15	55.6981	29.0619	35.4143	29.7331	41.9107	43.4037	46.1783	43.75	28.1142	73.5994	53.5568	38.6652	23.536	42.8394	29.4964	29.0655	28.6013	22.1609	32.9392	37.4674	24.3225	39.7833	60.3495	33.8451	25.46	37.9283	29.6386	29.1308	25.8884	31.974	48.7166	44.7465	34.505	24.868	64.4864	24.3438	28.7775	30.8076	42.9555	184.957	213.927	105.043	67.5971	105.558	93.9741	122.455	114.808	69.0369	72.6841
ENSG00000228798.1	0.111754	0.0775054	0.0217633	0	0.158127	0.0236595	0.0328348	0.121418	0.0352894	0.0871571	0.0285819	0.0228591	0.0432068	0.200533	0	0.0539041	0.0551993	0.0226655	0.103154	0.17155	0	0.0330284	0.258872	0.0263301	0.0254514	0.176475	0.0268193	0.0217709	0.099532	0.145781	0	0.0514556	0	0	0.36227	0	0.18297	0	0.277832	0	0	0	0	0	0.0663594	0	0.577367	0.0319098	0.0687471
ENSG00000229192.5	0.0273693	0	0	0	0	0	0	0.0371698	0	0.0355755	0	0.0279916	0	0	0	0	0	0	0	0	0	0	0	0	0	0	0	0	0	0	0	0	0.0380738	0	0	0	0	0	0	0	0	0	0	0	0	0	0	0	0
ENSG00000237927.1	0.0434737	0.0879388	0.0141103	0.0202976	0.0512609	0.0153397	0.0532213	0.0787212	0.0686398	0.0470904	0.0463277	0.0296415	0.0280132	0.0650078	0.0480158	0.0262116	0.0447357	0.036738	0.0111467	0.0333674	0.0236706	0	0.0479543	0	0.0247522	0.0572091	0.0173883	0.0282303	0.0161329	0.0354439	0.0687188	0	0.0100795	0.0214481	0.0469757	0.0252591	0.0118629	0.0213838	0.0128666	0	0.0422775	0.0290065	0.555402	0.0719822	0.129073	0.145111	0.112301	0.0310331	0.0891446
ENSG00000185198.10	0.026616	0.0692215	0.0259163	0	0.0376603	0.0281744	0.0195503	0	0.0210117	0.0172982	0	0.0136106	0	0.0477599	0.0176381	0	0.0492995	0.0134953	0.0204731	0.0204286	0.0217378	0.0786622	0.0440387	0	0	0.0175126	0	0.0129627	0.044447	0	0.0210359	0.0306373	0.0555389	0	0.10785	0	0.0217885	0.0196378	0.0708963	0	0	0	0.0765079	0	0	0	0.72192	0.0189995	0
ENSG00000270189.1	0.9096	1.21741	1.11099	2.3246	2.39344	0.988196	1.24249	2.39477	2.22981	0.694876	0.908095	0.840518	1.43445	2.10467	1.12096	0.981393	1.32026	1.69107	1.17838	2.09444	1.43365	1.7686	0.844924	1.20313	1.35378	2.90846	1.86695	0.955942	1.17254	1.86049	1.28646	1.45114	1.18766	1.68875	2.1856	0.445049	2.48207	1.34224	1.51607	0.280818	1.30358	3.99279	1.25381	1.58535	3.71923	1.03868	7.9353	1.17331	4.77746
ENSG00000008869.10	4.12227	4.27859	4.28929	4.71921	3.21905	4.10353	3.92904	5.39433	5.47312	3.56374	3.7479	3.68267	3.0652	3.97764	4.56858	3.4745	4.97682	6.10911	3.02129	4.80836	4.68052	5.03104	2.23457	4.31475	4.88131	4.12667	5.37062	5.19474	4.24292	3.8797	4.61322	3.85386	3.15499	5.51259	4.33209	1.95348	3.664	6.39861	4.81529	1.97529	2.64047	6.92097	4.28858	3.56495	3.14371	2.46636	4.42703	4.17672	4.31887
ENSG00000279824.1	0	0	0	0	0	0	0	0	0	0	0	0	0	0	0	0	0	0	0	0	0	0	0	0	0	0	0	0	0	0	0	0	0	0	0	0	0	0	0	0	0	0	0	0	0	0	0	0	0
ENSG00000279287.1	0	0	0	0	0	0	0	0	0	0	0	0	0	0	0	0	0	0	0	0	0	0	0	0	0	0	0	0	0	0	0	0	0	0	0	0	0	0	0	0	0	0	0	0	0	0	0	0	0
ENSG00000272335.1	1.83843	2.23826	2.09873	2.92216	1.86738	1.56784	1.7356	2.48109	2.06553	1.36337	1.31181	1.23777	1.41487	2.68875	2.14635	1.89026	2.02108	2.03379	1.67567	3.02558	1.86391	2.12907	0.829597	1.95527	2.48721	2.35102	2.41343	1.79072	2.07237	1.82307	1.37557	1.65846	1.6355	2.0898	2.05502	0.652953	3.23642	2.05803	2.54827	0.304247	2.25302	2.56094	2.26403	2.91995	1.88216	1.28885	2.97744	2.47658	6.23962
ENSG00000267382.1	0	0	0	0	0	0	0	0	0	0	0	0	0	0	0	0	0	0	0	0	0	0	0	0	0	0	0	0	0	0	0	0	0	0	0	0	0	0	0	0	0	0	0	0	0	0	0	0	0
ENSG00000273454.1	0.0788354	0.0455625	0	0.0736155	0.111548	0.0556342	0.0772094	0.249819	0.165962	0.0341576	0.0336044	0	0.0507993	0.188617	0.104487	0.0633764	0.162248	0.213187	0.121281	0.121017	0.171697	0.194162	0.0869606	0.154785	0.0299238	0.138324	0.220725	0.0511931	0.146278	0.128548	0.124615	0.181493	0	0.19447	0.170372	0.0458049	0.129073	0.15511	0.186659	0	0.0766663	0.210402	0.100717	0	0	0	0.0339412	0.187586	0.21554
ENSG00000260687.1	0	0	0	0	0	0	0	0	0	0	0	0	0	0	0	0	0	0	0	0	0	0	0	0	0	0	0	0	0	0	0	0	0	0	0	0	0	0	0	0	0	0	0	0	0	0	0	0	0
ENSG00000229918.1	0	0	0	0	0	0.626736	0	0.0502551	0	0	0	0	0	0	0	0	0	0	0.0569276	0	0	0	0	0	0	0	0	0	0	0.060339	0	0	0	0	0	0	0	0	0	0	0	0	0	0	0	0	0	0	0
ENSG00000124602.8	2.31277	1.28319	0.608032	1.24395	0.222527	11.8933	0.774655	2.24263	1.48255	4.08244	1.28948	0.832608	0.83158	0.605908	0.453664	0.546622	0.965292	0.544116	0.882379	0.766854	0.770667	0.813399	2.35725	1.37861	0.732141	1.35131	0.654935	0.518134	0.47891	0.520424	1.03094	0.62828	0.546947	0.896846	3.77861	0.717572	0.514976	0.819077	0.846039	2.15704	11.673	4.05535	4.54729	5.14673	12.662	0.432309	5.01248	15.1028	3.06836
ENSG00000271100.1	0	0	0	0	0	0	0	0.116568	0	0	0	0	0	0	0	0	0	0	0	0	0	0	0	0	0	0	0	0	0	0	0	0	0	0	0	0	0	0	0	0	0	0	0	0	0	0	0	0	0
ENSG00000153487.12	3.16546	2.18512	2.96948	2.84348	2.40014	3.88924	2.73211	3.16717	2.61726	2.41443	2.71798	2.54072	2.95425	3.10899	2.72974	2.58764	2.83207	3.52319	3.0567	2.48188	2.27002	3.28176	2.90057	2.32462	3.33048	2.90455	2.68933	3.14525	2.90218	2.17349	3.0187	2.49362	3.2063	2.65176	2.55798	2.85379	3.61001	2.66392	2.71381	4.01596	3.54432	4.50896	3.62922	5.05327	5.407	4.4644	3.33474	4.71052	5.05676
ENSG00000167634.11	0.389142	0.16707	0.169608	0.301082	0.0157319	0.0196155	0.441005	0.145963	0.204803	0.380568	0.218008	0.0985499	0.243588	0.172907	0.127712	0.0938502	0.324927	0.116507	0.131134	0.164984	0.16345	0.481942	0.263681	0.21393	0.261654	0.102418	0.0622586	0.220206	0.111401	0.078561	0.814296	0.213303	0.149513	0.224898	0.132154	0.180879	0.0364069	0.415635	0.164531	0	0.108124	0	0.0781238	0.0736374	0.154047	0.0123706	0.0047868	0.0370378	0.0227986
ENSG00000226762.1	0.0371942	0.0644884	0	0	0.0526279	0.118116	0.163922	0.303077	0.176175	0.0483461	0.142689	0.0380399	0.431404	0.200224	0.0492962	0.179404	0.137786	0.0377177	0.114439	0.228381	0.0607545	0.164888	0.123083	0.0876319	0.0847074	0.146837	0.490931	0.0362289	0.165631	0.121297	0	0.256882	0.155224	0.1101	0.0602855	0.259326	0	0.0548851	0.0660487	0	0	0	0	0	0.220858	0	0	0	0
ENSG00000181965.5	0	0	0	0	0	0	0	0	0	0	0	0	0	0	0	0	0	0	0	0	0	0	0	0	0	0	0	0	0	0	0	0	0	0	0	0	0	0	0	0	0	0	0	0	0	0	0	0	0
ENSG00000078124.10	7.2099	5.36258	5.77222	7.3695	1.87452	2.63739	4.06406	5.37188	5.87627	5.2107	5.77012	6.83609	5.02895	5.21076	4.26779	3.90159	4.53639	5.89999	4.48322	4.54997	6.61822	4.40796	4.55174	4.8945	5.6136	4.8909	5.48027	5.91315	7.5523	3.82728	5.54353	3.19627	5.37106	5.0711	3.05798	6.32258	4.38586	4.05943	4.78443	1.93519	2.66191	2.53141	3.5727	4.81385	5.10664	3.18317	1.56684	2.94132	3.52693
ENSG00000244331.1	0.237022	0.164382	0.369265	0.39839	0.0670747	0.20072	0.278559	0.321895	0.52392	0.616176	0.0606197	0.0969644	0.274914	0	0	0.171489	0.234146	0.240358	0.145854	0	0	0.560404	0.549045	0.390907	0.269901	0.249526	0.227526	0.461742	0.263874	0.154594	0.149864	0.218266	0.26378	0	0.384172	0.165257	0.31045	0.279807	0.0841797	0	0.5532	0.379549	0.272528	0.941885	0.140743	4.114	0.428591	0.0676779	0.0972045
ENSG00000174672.14	0.0819532	0.13845	0.102306	0.0647535	0.437079	0.193523	0.117307	0.316775	0.0895807	0.111988	0.0322462	0.0709218	0.0284353	0.260178	0.0891231	0.103892	0.0467071	0.0554045	0.0808186	0.161286	0.0789465	0.077631	0.246861	0.0841663	0.0406787	0.420323	0.0706012	0.049124	0.0584857	0.215867	0.0398595	0.280587	0.011693	0.143068	0.364438	0.0622677	0.271796	0.10853	0.130605	0.184893	1.86984	0.243961	0.185239	0.146133	2.06508	0.00701414	0.252413	0.171004	0.249918
ENSG00000184302.6	0	0	0	0	0	0	0	0	0	0	0	0	0	0	0	0	0	0.00527804	0	0	0	0	0	0	0	0	0	0	0	0	0	0	0	0	0	0	0	0	0	0.320567	0	0	0	0	0	0	0	0	0
ENSG00000221464.1	0	0	0	0	0	0	0	0	0	0	0	0	0	0	0	0	0.208281	0	0	0.258921	0	0	0	0	0	0	0	0	0	0	0.266618	0.38831	0	0	0	0	0	0	0	0	0	0	0	0	0	0	0	0	0.172934
ENSG00000166546.12	0.0334188	0.0477174	0.0248837	0.0220278	0.0834457	0.04578	0.0490943	0.0373763	0.0651794	0.0306627	0.00754152	0.0341787	0.0380014	0.045857	0.0156326	0.023705	0.0242745	0.0239218	0.0181453	0.0271588	0.0353214	0.0261443	0.0455367	0.0416843	0.0246236	0.0750202	0.0542528	0.0344664	0.0240737	0.0416707	0.0372883	0.0950384	0.0191427	0.0203668	0.105146	0.0171326	0.0482778	0.0290083	0.104726	0.10378	0.0516165	0.228223	0.0640417	0.195295	0.0525281	0.0393701	0.0406246	0.378883	0.286199
ENSG00000216205.1	0	0	0	0	0	0	0	0	0	0	0	0	0	0	0	0	0	0	0	0	0	0	0	0	0	0	0	0	0	0	0	0	0	0	0	0	0	0	0	0	0	0	0	0	0	0	0	0	0
ENSG00000263667.1	0	0	0	0	0.0100121	0	0.02079	0	0	0.00919756	0.0090486	0	0	0	0	0	0	0	0	0	0.0346745	0	0.0117079	0	0	0.00931159	0.0084906	0	0	0	0.011185	0.0325802	0	0	0.011469	0.0123338	0.0231702	0.0626494	0.0125654	0	0.0206438	0	0	0	0	0.0236188	0	0	0
ENSG00000281347.1	0	0	0	0	0	0	0	0	0	0	0	0	0	0	0	0	0	0	0	0	0	0	0	0	0	0	0	0	0	0	0	0	0	0	0	0	0	0	0	0	0	0	0	0	0	0	0	0	0
ENSG00000223128.1	0	0	0	0	0	0	0	0	0	0	0	0	0	0	0	0	0	0	0	0	0	0	0	0	0	0	0	0	0	0	0	0	0	0	0	0	0	0	0	0	0	0	0	0	0	0	0	0	0
ENSG00000249209.2	0.0134561	0.0466614	0.0393071	0.113086	0	0	0	0	0.0212456	0.0349814	0	0.0137621	0.0260123	0	0.0178344	0	0.0498483	0	0	0	0.0219798	0.0397689	0.0222645	0	0	0	0.0161463	0.0131069	0	0.0219415	0.0425402	0	0	0.0199161	0.0218102	0.0469097	0	0.0397128	0	0	0	0	0.0257865	0	0	0	0.0173799	0	0
ENSG00000239659.2	0	0	0	0	0	0	0	0	0	0.0326211	0.0320928	0	0	0.0450331	0.0332622	0	0	0.0763489	0.0386084	0	0	0.0370856	0	0	0.0285778	0	0	0	0	0.040922	0.0396699	0	0	0	0	0.0437445	0	0	0	0	0	0	0.0480932	0	0	0	0	0	0.0257306
ENSG00000264080.1	0	0	0	0	0	0	0	0	0	0	0	0	0	0	0	0	0	0	0	0	0	0	0	0	0	0	0	0	0	0	0	0	0	0	0	0	0	0	0	0	0	0	0	0	0	0	0.130561	0	0
ENSG00000178921.12	2.80879	3.71952	3.27408	1.89018	2.86733	1.32408	3.62902	4.07943	3.7198	4.1492	3.52302	1.63005	1.95868	3.52767	2.26392	2.49228	3.75904	3.86444	1.97258	5.02741	2.07979	3.91874	2.04367	4.25423	3.26224	4.48089	3.00451	3.14858	2.54801	3.53459	2.72486	2.51325	2.09244	3.68277	3.66241	2.33658	2.6425	4.67402	2.95367	10.0196	5.10113	13.8021	13.3555	8.28439	2.88845	16.2218	7.17168	5.12696	5.10912
ENSG00000122140.9	16.4249	26.6714	18.2058	13.6717	12.7031	12.1955	21.0244	22.2185	16.6473	21.6404	18.2711	9.54316	21.93	18.962	18.5077	21.7726	23.0081	19.5515	25.6032	18.9867	11.1644	21.94	19.0041	20.4448	20.0709	24.3878	18.762	17.8795	15.8476	15.9446	18.7044	17.7951	23.0127	20.3717	19.9522	24.9867	14.8434	21.0577	21.4519	92.2532	24.3545	23.3321	36.6652	31.7576	23.1941	54.0386	59.309	30.1985	34.1507
ENSG00000243711.1	0.150163	0.104143	0.087729	0	0.0849891	0.127164	0.0441197	0.285507	0.331925	0.312298	0.115215	0	0	0.161672	0.159218	0.0724302	0.111256	0.121821	0.138606	0	0.0490564	0.266279	0.347842	0.176897	0.102596	0.158085	0.0360367	0.0877596	0.0668698	0.0489708	0.142417	0.276561	0.250672	0.0444504	0.0486777	0.261743	0.0491707	0.177269	0.0533313	0	0.175237	0.12023	0.172658	0.895083	0.0891661	2.10516	0.31032	0.0857534	0.0923745
ENSG00000202412.1	0	0	0	0	0	0	0	0	0	0	0	0	0	0.255188	0	0	0	0	0	0	0	0	0	0	0	0	0	0	0.158324	0	0	0	0.197835	0	0	0	0	0	0	0	0	0	0	0	0	0	0	0	0.291613
ENSG00000213774.3	0	0	0	0	0	0	0.0676502	0.0625397	0	0	0	0	0	0	0	0	0	0	0	0	0.0752198	0	0	0	0.0524379	0	0	0.0448549	0	0.0750886	0	0	0	0	0	0	0	0	0	0.40518	0	0	0	0.914974	0.136721	0.15371	0.0594779	0	0
ENSG00000230196.1	0	0	0	0	0	0	0	0.0444695	0	0	0	0	0	0	0	0	0	0	0	0	0	0	0	0	0	0	0	0	0	0	0	0	0	0	0	0	0	0	0	0	0	0	0	0	0	0	0	0.0467482	0
ENSG00000173113.5	24.9409	27.3947	32.3426	24.1814	39.2814	29.4344	30.8435	28.0043	32.1767	49.1274	24.2572	20.6694	44.1585	36.3607	27.4127	29.8277	28.1745	25.4277	56.1805	27.8305	20.151	30.8671	76.9808	30.6011	30.1084	30.9884	27.3564	23.7894	22.9068	31.4838	30.5064	56.9046	31.5043	28.1945	53.6059	57.835	42.7929	32.9706	41.8485	80.8203	105.734	54.1758	90.5099	54.8942	78.6606	95.3772	101.668	70.0808	90.2862
ENSG00000110887.6	2.18912	0.42101	1.67688	0.418602	0.031715	0.00395443	2.99643	0.355138	1.75767	0.213654	2.80418	3.01449	0.592166	1.09935	0.911022	1.63972	0.332134	0.765233	0.827569	0.54478	1.42178	0.358822	0.834445	0.809744	0.429645	0.329371	1.21925	0.90605	1.44314	0.298479	3.47215	0.318209	2.92579	1.11135	0.0484396	1.39998	0.195721	0.876494	0.610309	0.0328693	0.0217975	0	0.00715887	0	0.0110912	0	0.00482502	0.0160001	0
ENSG00000200267.1	0	0	0	0	0	0	0	0	0	0	0	0	0	0	0	0	0	0	0	0	0	0	0	0	0	0	0	0	0	0	0	0	0	0	0	0	0	0	0	0	0	0	0	0	0	0	0	0	0
ENSG00000173744.16	6.95951	9.1525	6.25679	7.638	3.56724	8.91222	5.91672	7.66357	7.63672	8.71646	6.97526	6.65937	6.97045	6.1631	6.07849	5.68801	7.82132	7.17425	6.82804	7.52034	6.1695	6.56563	6.61247	6.75756	6.65432	5.93081	6.70384	7.0169	5.81789	6.47594	7.13385	6.29129	5.6331	6.21214	6.34385	6.99856	6.62722	7.28204	6.88952	6.42198	9.61628	7.51977	10.0235	9.70926	11.6297	7.30357	10.1205	9.88259	10.9536
ENSG00000278879.1	0.05991	0.0779055	0.0437513	0.0209787	0.0423849	0.0158545	0.0220029	0.183067	0.130062	0.0292024	0.0191529	0.0306361	0.0434299	0.0403136	0.0496271	0.0541824	0.0184948	0.0303767	0.0115207	0.114957	0.0122324	0.0995969	0.0619543	0.017644	0.0426379	0.167532	0.0898592	0.00729442	0.0666972	0.0488444	0.0355124	0.0862021	0	0.0221678	0.0364141	0	0.0245219	0.0221014	0.0265968	0	0.0218481	0.0899397	0.014351	0	0.022234	0.0499934	0.0677072	0.106915	0.053746
ENSG00000274197.1	0	0	0	0	0	0	0	0	0	0	0	0	0	0	0	0	0	0	0	0	0	0	0	0	0	0	0	0	0	0	0	0	0	0	0	0	0	0	0	0	0	0	0	0	0	0	0	0	0
ENSG00000261517.1	0	0	0	0	0	0	0	0	0	0	0	0	0	0	0	0	0	0	0	0	0	0	0	0	0	0	0	0	0	0	0	0	0	0.00678771	0	0	0	0	0	0	0.0133796	0	0	0	0	0	0	0	0
ENSG00000115705.19	0.233245	0.297791	0.175496	0.112861	0.462042	0.251391	0.205591	0.446353	0.234351	1.53795	0.173538	0.179996	0.139366	0.403316	0.132086	0.153415	0.214705	0.137616	0.110909	0.397105	0.166251	0.21307	1.94367	0.10741	0.178677	0.281825	0.297686	0.175558	0.205375	0.293889	0.110607	0.507681	0.123889	0.15378	0.890139	0.14784	0.392295	0.33167	0.433019	0.391794	0.0433034	0.0763981	0.0568879	0.315981	0.0314773	0.212331	0.0164323	0.0211908	0.0239139
ENSG00000225537.1	0	0	0	0	0	0	0	0	0	0	0	0	0	0	0	0	0	0	0	0	0	0	0	0	0	0	0	0	0	0	0	0	0	0	0	0	0	0	0	0	0	0	0	0	0	0	0	0	0
ENSG00000099940.10	10.6399	10.2826	9.75274	9.38568	10.6499	8.77342	9.03505	10.0151	9.28967	8.84315	8.27299	9.52794	10.5813	9.57502	9.638	9.87428	10.5419	9.076	10.8357	10.1558	9.30452	9.93657	8.83384	10.8229	10.5517	8.22439	10.3141	10.0129	11.0595	10.8403	9.68923	10.0191	11.0083	9.60993	9.51752	9.35209	7.80141	10.7177	10.6666	2.49955	7.07466	6.33119	7.40267	6.05179	6.58225	4.95624	6.09388	7.10385	5.07153
ENSG00000236653.1	0.00978133	0.0254388	0.0285726	0.0137005	0.0138401	0	0.0215541	0.0863452	0.0231653	0.00635704	0.0250164	0.0450169	0.0472711	0	0.0388918	0.0176924	0.0483133	0.029757	0.0451429	0.015015	0.0718976	0.0144541	0.00809208	0.0172841	0.0167073	0.0321793	0.0410789	0.0238188	0.0272236	0	0.0695761	0.0337775	0.0612314	0.079624	0.00792696	0.0596731	0	0.0360843	0.0260543	0	0	0	0	0	0	0	0.00631677	0	0.0752139
ENSG00000233688.1	0	0	0	0	0	0	0	0	0	0	0	0	0	0	0	0	0	0	0	0	0	0	0	0	0	0	0	0	0	0	0	0	0	0	0	0	0	0	0	0	0	0	0	0	0	0	0	0	0.0245823
ENSG00000201788.1	0	0	0	0	0	0	0	0	0	0	0	0	0	0	0	0	0	0	0	0	0	0	0	0	0	0	0	0	0	0	0	0	0	0	0	0	0	0	0	0	0	0	0	0	0	0	0	0	0
ENSG00000278513.1	0	0	0	0	0	0	0	0	0	0	0	0	0	0	0	0	0	0	0	0	0	0	0	0	0	0	0	0	0	0	0	0	0	0	0	0	0.0357135	0	0	0	0	0	0	0	0	0	0	0	0
ENSG00000213060.4	0	0.0594574	0.0667819	0.0960656	0	0	0	0	0	0.0445744	0.0438525	0.0701445	0.0662913	0.0615346	0	0	0.0846911	0.104325	0.0527556	0.105282	0.0560148	0.0506748	0.0567402	0.0807954	0.078099	0.225636	0	0.0334026	0	0.111834	0.0542061	0	0.0477048	0.101511	0.111165	0.0597738	0	0	0.060896	0	0	0	0	0	0	0	0.531505	0.097917	0.105477
ENSG00000272237.1	0	0	0	0	0	0	0	0	0	0	0	0	0	0	0	0	0	0	0	0	0	0	0	0	0	0	0	0	0	0	0	0	0	0	0	0	0	0	0	0	0	0	0	0	0	0	0	0	0
ENSG00000133112.15	424.805	372.604	463.399	418.052	311.284	475.413	352.973	371.107	424.668	446.188	339.069	303.985	615.38	412.71	396.6	338.648	395.657	421.41	643.927	277.799	288.493	433.935	832.574	347.195	487.124	332.663	429.873	418.423	400.781	278.531	433.863	521.626	540.953	299.292	431.63	1063.73	453.109	438.52	733.623	242.147	561.964	605.772	385.522	271.187	696.873	395.096	302.604	383.326	467.84
ENSG00000216490.3	0.420964	0.253431	0.267572	0.278439	0.0165456	0.25994	0.592655	0.381136	0.470795	0.562382	1.03178	0.269085	0.305165	0.346216	0.201477	0.218561	0.389866	0.42096	0.215871	0.260277	0.171905	0.492471	0.812613	0.23418	0.226364	0.307759	0.168375	0.23919	0.266873	0.114403	0.785562	0.255743	0.39854	0.311529	0.559117	0.203824	0.105298	0.284713	0.301093	0.823098	0.443496	0.397907	1.63583	0.987441	0.624917	1.58078	0.853332	1.41903	0.245773
ENSG00000254748.1	0.0326705	0	0.0318116	0	0	0	0	0.0221847	0	0.0212331	0.0208892	0	0.031578	0	0	0	0.0403427	0.115956	0	0.0250757	0	0	0.0540566	0.0577305	0.0186013	0	0.0784041	0.0159114	0.0181859	0	0.0258212	0	0.0227243	0	0.0529535	0.0284733	0.0267449	0	0.0580158	0	0	0.0653954	0	0	0	0	0.0632958	0	0.200977
ENSG00000224114.1	5.59458	0.116169	0.326198	0.093847	0.142205	0.17731	2.50993	0.409469	3.33228	3.00461	0.171359	1.5418	2.20185	0.0601135	2.04244	2.46422	0.289573	4.99389	0.206149	0.77138	1.47747	1.38613	4.60068	0.276253	5.37882	0.17634	0.20099	3.00207	1.90208	0.109251	0.423634	1.77385	0.419428	0.942081	0.0542987	3.67878	1.42606	3.75703	1.96316	7.36903	5.86417	0	0.256793	0.332814	37.7957	51.7733	0.173077	2.20008	0.171735
ENSG00000280414.1	0	0	0.00451402	0	0	0	0	0	0.00731953	0	0	0	0	0	0.00614431	0	0	0	0	0	0	0.00685058	0	0	0	0	0	0	0	0	0	0	0	0	0	0	0	0	0	0	0	0	0	0	0	0	0	0	0
ENSG00000251688.1	0.0141106	0	0	0	0	0	0	0	0	0	0	0	0	0	0.0187019	0	0	0	0	0	0	0	0	0	0	0	0	0	0	0	0.0223047	0	0	0	0	0	0	0	0	0	0	0	0	0	0.0418942	0	0.0182252	0	0.0289344
ENSG00000265847.1	0	0	0	0	0	0	0	0.252564	0	0	0	0	0	0	0	0	0	0	0	0	0	0	0	0	0	0	0	0	0	0	0	0	0	0	0	0	0	0	0	0	0	0	0	0	0	0	0	0	0
ENSG00000147862.13	4.22175	5.143	3.82462	4.84661	8.20682	5.99072	3.86106	6.13259	2.69458	3.13652	3.56031	2.54691	2.32032	4.77308	4.36296	3.26912	3.6867	3.91742	2.17765	5.12098	3.39841	4.2875	3.26894	3.67477	4.85766	6.45249	4.08573	3.8824	4.41588	5.17646	3.38682	6.0888	2.58909	3.68172	6.39552	2.35432	5.49802	3.07825	3.38341	2.87699	1.64224	6.75489	3.39476	7.31918	2.43723	5.55842	3.57818	5.26304	7.70915
ENSG00000207180.1	0	0	0	0	0	0	0	0	0	0	0	0	0	0	0	0	0	0	0	0	0	0	0	0	0	0	0	0	0	0	0	0	0	0	0	0	0	0	0	0	0	0	0	0	0	0	0	0	0
ENSG00000196741.5	1.31975	2.08751	1.78105	2.14043	1.78548	1.21321	1.63267	2.84573	1.97406	1.23393	1.53963	1.46816	2.39458	2.43049	2.07139	1.6752	2.2015	2.17185	2.3687	2.0259	1.45607	1.8647	1.93465	1.88202	2.32016	2.02618	2.47264	1.70273	1.57238	1.92546	1.70185	2.53192	2.0614	2.45023	2.12034	2.48202	2.08495	3.05789	2.17913	0	1.08079	2.6417	2.06321	1.49514	2.47473	1.89347	5.32311	1.32223	2.87238
ENSG00000214807.2	0.0379731	0.0329195	0	0	0	0	0.0278924	0	0.0299775	0.0493586	0.0242796	0	0	0	0.0251643	0	0	0	0	0	0	0	0.0628301	0	0	0	0.0683471	0	0.0211375	0	0.030012	0	0	0	0	0	0	0.0280173	0	0	0.0553924	0	0	0	0	0.380251	0	0	0.0389327
ENSG00000083093.8	2.12987	1.88615	1.98164	1.75486	1.60411	2.91768	1.80462	2.29909	2.33033	2.20445	1.89912	1.08446	2.51645	2.05623	1.94807	1.3855	1.76216	2.14435	2.52444	1.70276	1.38262	2.34359	2.60387	1.96549	2.11563	2.00257	2.19267	1.79183	1.87788	1.99308	2.27022	2.16675	1.71312	2.02167	2.23375	3.1905	1.70604	2.55672	2.71319	1.64009	5.17073	6.06767	4.96579	4.15901	4.26408	4.88572	6.83194	3.12801	4.32352
ENSG00000273406.1	0	0	0.029673	0	0	0	0	0	0	0	0	0	0	0	0	0	0	0	0	0	0.0497778	0	0	0	0	0	0	0	0	0	0	0	0	0	0	0	0	0	0	0	0	0	0	0	0	0	0	0	0
ENSG00000265086.1	0	0	0	0	0	0	0	0	0.327183	0	0	0	0	0	0	0	0	0	0	0	0	0	0	0	0	0	0	0	0.230701	0	0	0	0	0	0	0	0	0	0	0	0	0	0	0	0	0	0	0	0
ENSG00000154678.15	0.250841	0.522262	0.2933	0.476303	0.31186	0.292191	0.312994	0.54449	0.40599	0.240104	0.173135	0.139543	0.1826	0.450109	0.257342	0.188575	0.362883	0.410825	0.266412	0.328667	0.202295	0.420303	0.336894	0.191641	0.366906	0.316282	0.67628	0.383365	0.391429	0.513412	0.277055	0.335856	0.237986	0.298253	0.469513	0.270753	0.302431	0.32059	0.458485	0.0831116	0.162286	0.0882348	0.0281579	0.0521338	0.143339	0.0315294	0.0298229	0.0359617	0.0538032
ENSG00000261739.2	0.00333541	0.0289153	0.00649546	0	0.00943889	0.00706141	0.0342995	0.0226489	0.0157987	0.0130064	0.0469179	0	0.00644774	0.0239403	0.013262	0.00402205	0.0205934	0.0101471	0.0153936	0	0	0.029573	0.0165563	0.0157169	0.0075962	0.00438923	0.0160089	0.00324886	0.0148531	0.0326322	0.0263614	0.0230361	0.0139198	0.01481	0.0162185	0.0290691	0.0054609	0.0147656	0.0296149	0	0	0.0267055	0.00639179	0	0.0198056	0.0111333	0	0.00476189	0.0034197
ENSG00000268223.2	0	0	0.00866526	0	0	0.0188405	0	0	0	0	0	0	0	0	0	0	0.0109891	0	0	0	0	0.0263012	0	0	0	0	0	0.0173366	0	0.014511	0.028134	0	0	0	0	0	0	0	0	0	0.0259631	0	0	0	0	0	0	0.0127052	0
ENSG00000264699.1	0	0	0	0	0	0	0	0	0	0	0	0	0	0	0	0	0	0	0	0	0	0	0	0	0	0	0	0	0	0	0	0	0	0	0	0	0	0	0	0	0.0853221	0	0	0	0.0868291	0	0	0	0
ENSG00000162144.8	7.37126	6.85901	7.9532	5.55257	2.11892	6.97548	8.68117	7.11074	6.71718	6.33956	6.64125	8.08487	6.51482	6.08419	8.17861	6.85183	8.06952	7.48335	6.57445	4.78039	5.6368	8.15385	3.94545	6.6792	5.84215	6.80005	7.34532	7.19331	6.4264	3.72081	8.60953	5.04529	8.729	7.18217	4.05131	6.92891	5.40789	6.49408	5.4328	4.14318	3.50235	3.57293	4.78993	4.55566	3.77961	2.86482	6.80859	4.78797	3.30371
ENSG00000225846.4	0	0	0	0	0	0	0	0	0	0.0598571	0	0	0	0	0	0	0	0.0466981	0	0	0	0	0	0	0	0	0	0.0448549	0.0512669	0	0	0	0	0	0	0	0	0	0	0	0	0	0	0	0	0	0	0	0
ENSG00000118193.10	0.352826	0.542617	0.291144	0.390889	0.0817949	0.164586	0.597389	0.982698	0.513008	0.650351	0.818253	0.318036	0.331393	0.343383	0.25627	0.254795	0.519372	0.586213	0.377192	0.755805	0.260484	0.400608	0.237472	0.758485	0.569741	0.800065	0.370742	0.370853	0.406112	0.217774	0.661691	0.321235	0.210748	0.595966	0.875577	0.347455	0.388372	0.826558	0.307961	0.754179	0.83744	3.24789	2.34164	1.8417	0.704274	2.4685	2.61582	1.73029	2.33395
ENSG00000170075.8	0.979819	0.56119	1.17274	1.15961	0.585713	0.258714	1.27121	0.559183	0.803058	0.409269	1.0784	2.12355	0.774667	1.50928	1.45913	1.26118	0.886364	1.9113	0.4539	0.422495	2.68664	1.19086	0.469967	0.887094	1.36897	0.515756	0.988121	1.31899	1.71835	0.872443	0.901436	0.56773	2.85473	0.762579	0.563873	0.314711	0.710177	0.562098	0.344079	0.619947	0.269798	0.299699	0.172998	0.0437487	0.23534	0.183738	0.0966923	0.12574	0.234778
ENSG00000278205.1	0	0	0	0	0	0	0	0	0	0	0	0	0	0	0	0	0	0	0	0	0	0	0	0	0	0	0	0	0	0	0	0	0	0	0	0	0	0	0	0	0	0	0	0	0	0	0	0	0
ENSG00000185619.16	5.98788	6.88971	5.26359	7.12015	3.99717	4.3325	5.31812	7.64917	7.45536	5.37335	4.52936	4.7194	4.60745	5.77724	4.58306	5.50788	6.36395	6.10584	4.95001	7.08651	6.41101	7.32703	3.89836	6.04359	5.06773	8.66386	6.65754	4.97808	5.63097	4.87712	6.90192	4.84392	5.25337	6.74592	6.25069	4.04549	5.13372	7.67705	6.02258	9.69485	5.71103	11.1137	6.8175	7.744	5.8815	6.65145	6.54798	8.05228	11.2649
ENSG00000165526.7	3.79785	5.31591	3.86405	3.66249	3.42835	3.68175	4.68158	5.77056	5.3008	5.50457	4.01159	2.30363	5.28134	4.59638	3.93646	4.09986	5.04506	5.22034	6.8756	4.5047	2.87836	5.15543	5.73722	4.96366	4.81824	4.94634	5.37135	4.37063	3.71788	4.03194	4.76217	4.98099	4.75937	4.45376	5.1019	7.07813	4.01932	5.04855	5.89246	11.691	14.8114	14.8911	12.5407	7.02365	9.40876	13.0563	7.76862	9.0588	8.31216
ENSG00000225719.2	0	0	0	0	0	0	0	0	0	0	0	0	0	0	0	0	0	0	0	0	0	0	0	0	0	0	0	0	0	0	0	0	0	0	0	0	0	0	0	0	0	0	0	0	0	0	0	0	0
ENSG00000066027.10	33.3385	21.6919	27.7096	36.1844	13.2379	19.7829	23.9227	28.3422	25.5613	31.1144	32.0024	26.3821	29.8447	24.743	23.9653	22.8927	23.8267	25.6817	28.1673	20.2588	22.8394	26.1485	22.7148	30.9152	28.2554	22.4125	25.1325	24.0364	27.7722	18.9594	31.0039	21.3726	27.8604	21.0317	20.272	30.5395	24.9168	21.6794	27.1126	5.13863	22.0727	17.0949	24.3022	25.0918	22.9129	16.7725	17.6922	16.7462	23.0025
ENSG00000252917.1	0	0	0	0	0	0	0	0	0	0.122435	0	0	0	0	0	0	0	0	0	0	0.307717	0	0	0	0	0	0	0	0	0	0	0	0	0	0	0	0	0	0	0	0	0	0	0	0.279657	0	0.121659	0	0
ENSG00000225323.1	0	0	0	0	0	0	0	0	0	0	0	0	0	0	0	0	0	0	0	0	0	0	0	0	0	0	0	0	0	0	0	0	0	0	0	0	0	0	0	0	0	0	0	0	0	0	0	0	0
ENSG00000238934.1	0	0.194965	0.109491	0	0	0	0.165192	0.152713	0.177541	0	0	0	0	0	0	0.135596	0.416562	0.11403	0	0.172614	0.183676	0.166166	0	0	0.128046	0.29595	0	0.109529	0	0	0	0	0	0	0	0	0	0	0.399364	0	0	0	0	0	0	0	0.580947	0.160538	0.115289
ENSG00000101220.16	9.1359	9.07084	9.76131	6.93247	21.3068	7.21655	11.3564	11.9913	8.83868	13.4913	9.25561	5.84822	10.1483	13.9145	11.0895	13.8849	9.76825	8.99039	20.8279	11.4978	6.63243	11.2281	20.6221	8.69625	8.21451	13.287	9.69387	8.72915	9.56239	12.5953	9.94073	23.6874	10.8708	8.75673	28.9146	15.9244	15.1052	9.26229	11.2849	46.8775	25.9526	21.8819	24.7821	21.7207	14.2487	30.3945	19.9225	27.5097	16.3195
ENSG00000227083.1	0	0.0470983	0	0	0	0.0287548	0	0.110674	0	0	0.0347371	0.0555639	0	0	0	0	0	0	0	0	0	0.0802826	0	0.0320004	0	0	0	0	0	0	0	0	0	0.0402051	0.0440287	0.0473489	0.177899	0.0400847	0	0	0	0	0.0520559	0	0.0806502	0	0.175426	0.155127	0.111403
ENSG00000235993.1	0	0	0	0	0	0	0	0	0	0	0	0.0417903	0	0	0	0	0	0	0	0	0	0	0	0	0.0465294	0	0	0	0	0	0	0	0	0	0	0	0	0	0	0	0.119211	0	0	0	0	0.409171	0	0	0
ENSG00000169184.5	0.718404	2.5533	0.670141	0.390881	3.36701	1.22553	0.650956	1.46988	0.765114	0.786748	0.296582	0.484041	0.415534	1.4752	0.934661	0.995899	0.456361	0.573634	0.652674	1.40092	0.711474	0.724453	0.655171	0.648611	0.457341	1.4342	1.08602	0.628132	0.736816	2.02309	0.312955	1.54537	0.272797	1.11073	2.25853	0.289227	1.5374	0.659435	0.753383	0.597262	1.14973	0.94357	0.747974	0.39338	0.76136	0.207697	0.160737	0.608389	0.284184
ENSG00000221637.1	0	0	0	0	0	0	0	0	0	0	0	0	0	0	0	0	0	0	0	0	0	0	0	0	0	0	0	0	0	0	0	0	0	0	0	0	0	0	0	0	0	0	0	0	0	0	0	0	0
ENSG00000166260.9	5.39046	7.83821	4.49986	8.39271	5.21663	8.28576	6.82846	8.15266	7.22596	6.02151	4.62883	4.28283	8.147	5.84532	7.12068	5.59158	6.18147	7.1713	7.80084	7.05287	7.15429	7.44691	9.65889	6.89798	6.68814	8.79707	7.15491	7.92268	7.00174	5.73459	6.84553	8.11705	6.22356	5.65528	5.25092	15.9898	6.36199	6.97781	5.98714	5.94093	9.98637	6.27433	7.35221	6.70788	10.7668	8.47774	6.07866	4.66346	5.72611
ENSG00000227862.1	0	0	0	0	0	0	0	0	0	0	0	0	0	0	0	0	0	0	0	0	0	0	0	0	0	0	0	0	0	0	0	0	0.0208032	0	0	0	0	0	0	0	0	0	0	0	0	0	0	0	0
ENSG00000227533.4	0.0431204	0.0299055	0.0755763	0.0241592	0.158635	0.0228226	0.0253386	0.0527051	0.0272328	0.0504444	0.0220566	0.0970221	0.0416784	0.0541629	0.114302	0.171591	0.031948	0.0262364	0.059703	0.026477	0.0493043	0.0573481	0.149829	0.0660366	0.0834735	0.0453954	0.0569153	0.0126004	0.124814	0.077343	0.102241	0.158833	0.0659841	0.044675	0.265586	0.105226	0.0776588	0.0254521	0.191431	0.0379404	0.226444	0.20715	0.0330534	0	0.396874	0.0575727	0.122527	0.135436	0.150314
ENSG00000254895.2	0	0	0	0	0	0	0	0	0.0399004	0	0	0	0	0	0	0	0	0	0	0	0	0	0	0	0	0	0	0	0.0281343	0	0	0	0	0	0	0	0	0	0	0	0	0	0	0	0	0	0	0	0
ENSG00000122223.11	0.929138	0.2817	0.865161	0.426697	0.158049	0.515955	3.32663	0.496465	0.721474	0.62036	1.40891	0.482921	1.3152	0.665078	0.518154	0.673472	0.44514	1.0143	1.39814	0.529985	0.306856	1.01288	1.16771	1.48333	0.537686	0.42761	0.542215	0.731934	0.751777	0.223531	1.70946	0.73639	0.798125	0.578633	0.617204	1.29209	0.465513	0.689282	0.766369	0.93814	0.340691	0.0203259	0.739461	0.504404	0.467303	1.16937	0.104924	1.04381	0.083289
ENSG00000265617.1	0	0	0	0	0.320701	0	0	0	0	0	0	0	0	0	0	0	0	0	0	0	0	0	0	0	0	0	0	0	0	0	0	0	0	0	0	0	0	0.334456	0	0	0	0	0	0	0	0	0	0	0
ENSG00000224296.3	0	0	0	0	0	0	0	0	0	0	0	0	0	0	0	0	0	0	0	0	0	0	0	0	0	0	0	0	0	0	0	0	0	0	0	0	0	0	0	0	0	0	0	0	0	0	0.0350197	0	0
ENSG00000221002.1	0	0	0	0	0	0	0	0	0	0	0	0	0	0	0	0	0	0	0	0	0	0	0	0	0	0	0	0	0	0	0	0	0	0	0	0	0	0	0	0	0	0	0	0	0	0	0	0	0
ENSG00000250490.1	0.0248131	0.0946477	0.0579858	0.0973145	0.0772403	0.120823	0.0583231	0.18871	0.0391769	0.0387034	0.00634609	0.0304527	0.0383732	0.106859	0.0328866	0.0418896	0.104176	0.00503246	0.030538	0.0685613	0.0324246	0.0806671	0.0328445	0.0292306	0.0565102	0.0195916	0.0535927	0.0241692	0.033149	0.08092	0.078444	0.057124	0.048325	0.132211	0.0723921	0.0173003	0.0650002	0.0512612	0	0.0436646	0.0579128	0.0198669	0.0285302	0	0.0442017	0	0.0448679	0.04251	0.0254401
ENSG00000281570.1	0	0.0982441	0	0	0	0	0	0	0	0	0	0	0	0.101676	0	0	0	0	0.0871705	0	0	0	0	0	0.0645232	0	0	0	0	0	0.0895671	0	0	0	0	0	0	0	0	0	0	0	0	0	0	0	0	0	0.0580949
ENSG00000264408.1	0	0	0.196172	0	0	0.213264	0.295969	0	0	0	0	0	0	0	0	0	0	0.204304	0	0	0	0	0	0.237337	0	0	0	0.19624	0	0.328513	0.318461	0	0	0	0	0	0	0	0	0	0	0	0	0	0	0	0	0	0.20656
ENSG00000163466.14	53.0358	45.2034	52.4832	56.1172	30.6434	47.1205	52.7484	40.0484	53.0129	70.7996	61.0849	60.9564	63.2744	48.278	43.4376	49.5568	49.8795	48.5861	62.9068	41.0562	58.091	50.2502	69.326	56.5589	49.0579	39.8589	42.7663	53.0527	49.5276	39.3614	66.2472	50.8401	58.2126	44.8727	44.4931	69.95	49.9636	60.0468	49.1863	36.8774	47.505	44.4515	45.1747	48.3802	56.4822	41.6598	51.0616	48.5482	49.0953
ENSG00000235374.2	0.258638	0.238529	0.294704	0.308314	0.739705	0.291256	0.339534	0.381145	0.251966	0.250351	0.239259	0.258891	0.34041	0.365356	0.357379	0.232252	0.394122	0.251117	0.313232	0.287209	0.161797	0.349668	0.300469	0.356545	0.256918	0.543117	0.356566	0.278727	0.245054	0.403786	0.260954	0.544754	0.252622	0.179184	0.784901	0.268574	0.369396	0.25173	0.2443	0.532606	0.497691	0.57278	0.274182	0.546693	0.114367	0.183682	0.326948	0.274974	0.214396
ENSG00000275119.1	0	0	0	0	0	0	0	0	0	0	0	0.0289757	0	0	0	0	0	0	0	0	0	0	0	0	0	0.0372827	0	0	0	0	0	0	0	0.0419327	0	0	0	0	0.0503106	0	0	0	0	0	0	0	0	0	0
ENSG00000240951.1	0	0	0	0	0	0	0	0	0	0	0	0	0	0	0	0	0	0	0	0	0	0	0	0	0	0	0	0	0	0	0	0	0	0	0	0	0	0	0	0	0	0	0	0	0	0	0	0	0
ENSG00000260411.4	0.00918083	0.0795901	0.0446974	0.0771565	0.0129904	0	0.0539489	0.037405	0	0.0119335	0	0	0	0.0164741	0.0121681	0.0553541	0.0113368	0.0279302	0.0141238	0.0422795	0	0.054267	0	0.032446	0.0104544	0.0845705	0.077114	0.0268278	0.0408837	0.0149702	0	0	0.0255432	0.0407649	0.0148806	0	0.0300626	0.0406428	0	0	0	0	0	0	0	0	0	0	0
ENSG00000240087.3	0.571734	0.339871	0.461269	0.228805	0.346704	0.242084	0.527946	1.17579	0.72216	1.04042	0.27156	0.233894	0.505248	0.322433	0.303105	0.630338	0.705998	0.679173	0.427214	0.325983	0.213462	0.74831	1.35141	0.404114	0.409228	0.23646	0.490026	0.620543	0.30916	0.106545	1.18777	0.300853	0.7499	0.120887	0.450105	0.711834	0.454663	0.361574	0.261071	1.14983	0.238287	0.719349	0.594774	0.162284	0.290995	1.09051	0.337577	0.209893	0.351709
ENSG00000269646.1	0.268624	1.39725	0.261562	0.334451	0.126697	0.347542	0.175389	0.608024	1.93213	0.271574	0.267176	0.396836	0.634678	0.0535579	0.435146	0.215949	0.405419	0.544811	0.413253	0.82471	0.828811	0.573377	0.19754	0.703219	0.577788	1.68892	0.608842	0.261654	0.498428	0.438017	0.377435	0.343567	0.373688	0.397584	0.483773	1.14456	0.293203	0.660654	1.11304	0.525233	0	1.67283	0.514776	0.296519	0.708925	0.797014	2.62143	0.724404	0.765035
ENSG00000228723.5	0.0100804	0	0	0.0282389	0	0	0.0148088	0.0136901	0.0159158	0.117926	0.0128906	0	0	0	0	0.0121556	0	0.0102223	0.0155077	0	0	0.0297922	0	0	0	0	0	0	0	0.016437	0.0159341	0	0	0	0.0163387	0.0527123	0	0	0.0358013	0	0	0.121065	0.0193175	0	0.0897857	0	0	0	0
ENSG00000106125.14	0.083048	0.119993	0.115521	0.0609315	0.204241	0.0627932	0.0987641	0.166494	0.109269	0.13108	0.0758573	0.088981	0.168186	0.134829	0.165105	0.11922	0.114759	0.108279	0.133845	0.112307	0.0807465	0.0993465	0.127596	0.095504	0.108078	0.228982	0.0854152	0.0982271	0.107866	0.187005	0.0843904	0.186639	0.0742689	0.114137	0.217935	0.113738	0.165107	0.119631	0.154498	0.156582	0.224982	0.65702	0.242511	0.117864	0.434429	0.046201	0.556754	0.180671	0.454116
ENSG00000188483.7	1.79248	1.4658	1.66721	0.56959	2.06687	1.24607	2.30312	4.06935	0.861706	1.1128	1.14267	1.12183	1.9032	2.46753	1.60981	1.64531	1.44037	1.53556	1.97556	1.51131	0.568102	2.84646	1.20404	1.25436	1.83397	1.05618	1.23914	1.87105	1.9479	1.70133	1.70848	1.14559	2.68708	0.784022	2.74921	0.662186	0.744634	0.844838	2.56545	10.7811	5.41681	2.97745	3.71185	9.03667	6.06849	14.5381	6.72434	11.069	4.41067
ENSG00000017427.14	0.279818	0.236359	0.220066	0.15577	0.177661	0.0873417	0.324113	0.772214	0.396487	0.275119	0.126157	0.122911	0.287798	0.466703	0.225847	0.235763	0.243643	0.389257	0.328374	0.45432	0.331081	0.310121	0.290851	0.15214	0.279827	0.207717	0.241059	0.480469	0.231642	0.195962	0.391273	0.479014	0.252021	0.276101	1.03209	0.725357	0.208509	0.325565	0.576528	0.110476	0.0523306	0.0287232	0.0618724	0.0178198	0.117161	0.0419105	0.0301177	0.0896291	0.0183904
ENSG00000230668.1	0	0	0	0	0	0	0	0	0	0	0	0	0	0	0	0	0	0	0	0	0	0	0	0	0	0	0	0	0	0	0	0	0	0	0	0	0	0	0	0	0	0	0	0	0	0	0	0	0
ENSG00000080561.12	0.819664	0.958268	0.615689	0.406751	4.14871	0.961859	0.516059	1.24039	0.953975	0.925398	0.317446	0.407175	0.552314	1.52124	0.856675	0.869794	0.624641	0.427475	0.965546	1.60335	0.512597	0.671372	1.66621	0.71178	0.704026	1.26354	0.961052	0.520097	0.620516	2.55852	0.451624	2.16737	0.371395	0.603116	2.41415	0.620474	1.67174	0.905419	1.13117	1.27755	0.28696	1.55631	2.01954	2.18698	0.653587	1.78228	0.314578	0.401216	0.672302
ENSG00000281856.1	0	0	0	0	0	0	0	0	0	0	0	0	0	0	0	0	0	0	0	0	0	0	0	0	0	0	0	0	0	0	0	0	0	0	0	0	0	0	0	0	0	0	0	0	0	0	0	0	0
ENSG00000264350.1	4.74966	6.00941	3.31235	6.29315	2.99699	4.34833	3.48877	5.84026	4.76297	9.34407	5.90962	4.06993	9.30572	4.49175	2.97741	2.86372	3.24955	4.3609	11.454	3.94109	4.40335	2.84542	17.8415	5.67087	4.23912	4.39211	2.54154	3.75114	5.43066	4.0817	4.97137	8.86585	4.64299	3.89492	5.92985	22.9349	6.62042	5.96694	6.61072	2.25897	30.7099	6.16684	11.5619	19.1294	28.9656	20.1387	10.6113	7.14751	17.5046
ENSG00000201687.1	0	0	0	0	0	0	0	0	0	0	0	0	0	0	0	0	0	0	0	0	0	0	0	0	0	0	0	0	0	0	0	0	0	0	0	0	0	0	0	0	0	0	0	0	0	0	0	0	0
ENSG00000120211.4	0	0	0	0	0	0	0	0.0201844	0	0.0193186	0	0	0	0	0	0	0	0	0	0	0	0	0.0245913	0	0	0	0	0	0	0	0.0352395	0	0	0	0.0120447	0	0	0.0219316	0	0	0	0	0	0	0	0	0	0	0
ENSG00000225463.1	0	0	0	0	0	0	0	0	0	0	0	0	0	0	0	0	0	0	0	0	0	0	0	0	0	0	0	0	0	0	0	0	0	0	0	0	0	0	0	0	0	0	0	0	0	0	0	0	0
ENSG00000153132.11	0.524191	0.273462	0.370386	0.259902	1.42434	0.402659	0.238517	0.195299	0.336914	0.319576	0.106778	0.426991	0.45734	0.432848	0.319708	0.324442	0.252042	0.202279	0.563779	0.740578	0.174278	0.294763	0.821273	0.284166	0.353918	0.567718	0.261615	0.325331	0.237562	0.824486	0.24931	1.39901	0.16133	0.514939	1.04512	0.218317	0.979751	0.71191	0.906137	0	0.0270673	0.334275	0.0888963	0	0.0275454	0.0464521	0.299577	0.0198683	0.161707
ENSG00000123178.13	7.24417	6.45328	6.93955	9.39245	3.14018	6.28913	5.55714	6.00437	7.41941	8.87991	8.11407	9.67864	7.75752	4.4343	7.73051	7.85564	6.60176	8.03759	7.78375	6.33348	7.1934	6.82212	7.54526	7.60273	6.27088	6.16098	6.13369	5.38944	7.23323	4.58895	7.51034	5.96905	7.15936	6.53085	4.60372	9.33401	6.86886	5.7871	6.58628	3.97416	7.42497	5.98097	5.84255	5.43642	9.15501	3.89958	6.52939	8.09776	8.54934
ENSG00000011454.15	6.54673	5.5588	5.33865	5.96541	18.027	4.42115	4.55409	7.18807	7.3168	6.11007	4.85303	5.60746	6.36911	8.13943	6.35395	7.22242	6.07239	6.31938	8.46396	9.54898	5.71279	6.50176	8.50334	5.76882	6.22352	7.70884	7.88406	5.6073	5.11687	12.6164	5.33813	11.846	4.50407	8.14071	14.1474	3.84978	9.79581	8.06492	11.7549	2.71646	4.22182	6.55375	4.83626	3.93223	3.6947	4.1168	8.41893	6.8828	8.18284
ENSG00000229384.2	0	0.046575	0.0523125	0	0	0	0	0	0	0	0	0	0	0	0	0	0	0	0	0	0	0	0	0	0.0611776	0	0.0322328	0	0	0	0	0	0	0	0	0	0	0	0	0	0	0	0.0514776	0.266867	0	0.179328	0.0693909	0.0383508	0
ENSG00000270855.1	0	0	0	0	0	0	0	0	0	0	0	0	0	0	0	0	0	0	0	0	0	0	0	0	0	0	0	0	0	0	0	0	0	0	0	0	0	0	0	0	0	0	0	0	0	0	0	0	0
ENSG00000132471.10	25.7793	20.7716	26.8517	17.7024	24.5432	28.5315	25.387	24.8558	23.0555	21.9247	21.3017	29.0748	24.0057	24.1971	29.4704	28.3032	22.3645	23.8862	26.048	24.4283	22.6497	22.9005	23.6188	24.4534	21.3549	22.087	25.3558	22.5953	20.8212	24.0121	25.2692	25.2981	26.5218	26.146	27.3174	15.2062	24.5105	24.1725	27.6293	20.3539	21.1481	17.9839	11.6361	18.4973	14.159	19.7746	19.0652	22.2629	10.7761
ENSG00000251787.1	0	0	0	0	0.662092	0	0.343706	0	0.7388	0.304113	0	0	0	0.419825	0	0	0	0	0.35993	0	0	0	0	0.275617	0	0.615767	0.280737	0	0	0	0	0	0	0.346283	0.379215	0	0.383056	0	0.415468	0	0	0	0	0	0	0	0	0	0
ENSG00000269035.1	0	0	0	0	0	0	0	0	0	0	0	0	0	0	0	0	0	0	0	0	0	0	0	0	0	0	0	0	0	0	0	0	0	0	0	0	0	0	0	0	0	0	0	0	0	0	0	0	0
ENSG00000175077.5	0	0	0	0	0	0	0	0	0	0.0170095	0	0	0	0	0	0	0	0	0	0	0	0	0.0216519	0	0	0	0	0	0.0072842	0.0106689	0	0	0	0	0.010605	0	0	0	0	0	0	0	0	0	0	0	0	0	0
ENSG00000141425.16	4.74589	5.10934	3.87659	5.09271	6.92672	4.2089	3.34717	5.5819	5.02711	4.64339	3.28936	2.82758	5.74643	5.60234	4.4272	4.11501	4.53003	5.06535	7.2165	6.26182	3.39612	4.71265	10.0929	4.15364	4.82116	4.79367	5.22048	4.30138	4.36151	6.32089	4.07684	7.89574	4.20458	4.59807	5.45312	8.45806	6.27636	5.13198	6.38025	3.43193	5.21854	5.13161	6.78318	7.22078	8.84097	6.06236	4.55849	6.39535	4.72665
ENSG00000132842.12	11.5331	10.59	9.06394	10.6342	5.86545	7.89808	10.5908	11.0951	9.55902	13.0463	12.3072	10.1799	9.04915	7.71616	10.1809	9.16948	10.0122	12.3595	8.12033	9.08659	9.74997	10.4157	8.08683	12.6163	11.5897	8.01676	10.4125	10.3273	11.0238	8.33514	11.0851	9.30118	7.71555	9.04011	9.79372	8.10413	9.12941	12.4302	10.6666	2.75866	7.19031	11.0264	7.6891	11.3946	9.19671	7.14688	8.07089	9.6153	11.0596
ENSG00000175105.5	2.98235	3.13495	2.77311	4.39416	2.11614	3.30229	2.76349	3.64962	3.19606	2.60462	3.1937	3.11887	2.89673	2.67315	3.29459	2.23316	2.6403	3.29092	2.65127	3.21946	3.25402	2.90928	2.63403	2.58078	3.49584	2.54466	3.17201	3.4114	2.93324	3.03877	2.64106	3.06645	2.39338	2.37349	2.77913	2.20461	3.30943	3.0388	3.48571	0.411218	1.81517	2.44399	2.69806	1.59604	1.83855	1.41375	1.78452	1.85576	2.85407
ENSG00000207033.1	0	0	0	0	0	0	0	0	0	0	0	0	0	0	0	0	0	0	0	0	0	0	0	0	0	0	0	0	0	0	0	0	0	0	0	0	0	0	0	0	0	0	0	0	0	0	0	0	0
ENSG00000135912.9	2.13669	2.81777	1.93716	1.4171	1.11104	1.9521	2.34033	2.79158	2.73284	2.76998	2.20375	1.37255	1.67481	2.03559	1.69615	1.51134	2.42636	2.10743	1.94554	2.58456	1.4306	2.80042	1.73645	3.0263	2.38151	2.35722	2.07238	2.0408	1.63067	2.00057	2.46149	1.62085	1.70938	2.18467	2.87582	1.47396	1.26705	2.78254	2.33289	4.46752	4.07503	7.29194	7.39709	4.42545	5.32946	5.84048	5.81936	5.72642	4.53619
ENSG00000272128.1	0.0314658	0.109113	0.0306385	0.0881469	0.089045	0.0666162	0.0462252	0.1282	0.198723	0.0409002	0.0402378	0.0321812	0.060827	0.112925	0.166816	0.0379434	0.15542	0.127635	0.145221	0.24151	0.154192	0.139493	0.104126	0.0370677	0.0716614	0.289851	0.113269	0.0306492	0.0350305	0.153923	0.0497379	0	0.17509	0.139715	0.255004	0	0.103035	0.139296	0.279382	0	0	0.125968	0.361794	0	0.280264	0.210059	1.09731	0.0449229	0.0967828
ENSG00000267341.1	0.0447707	0.232875	0	0.125419	0	0.0473921	0	0.0608024	0	0	0	0.0457887	0.086547	0.0803368	0	0	0	0	0	0	0	0.132318	0	0	0	0	0	0.0872178	0	0	0.141538	0	0.0622813	0	0	0	0	0.0660654	0.0795031	0	0	0	0	0	0	0.29888	0.0578258	0.063918	0
ENSG00000230978.1	0	0	0	0	0	0	0	0	0	0	0	0.0214077	0	0	0	0	0	0	0	0	0	0	0	0	0	0	0	0	0	0	0	0	0	0	0	0	0	0	0	0	0	0	0.0401124	0	0	0	0	0	0
ENSG00000228204.2	0.22292	0.358898	0.124034	0.401451	0.0675901	0.724771	0.374267	0.302744	0.653648	0.227667	0.203618	0.390838	0.184684	0.28572	0.232141	0.192008	0.255607	0.209911	0.0734873	0.708834	0.520181	0.305885	0.0790377	0.168819	0.290107	0.209536	0.40123	0.186116	0.159541	0.181746	0.176185	0.0733144	0.177204	0.329938	0.103233	0	0.208557	0.25846	0.169653	0	0.0929084	0.382466	0.396677	0.158187	0.0945493	0.212595	0.390752	0.159129	0.293854
ENSG00000222169.1	0	0	0	0	0	0	0	0	0	0	0	0	0	0	0	0	0	0	0	0	0	0	0	0	0	0	0	0	0	0	0	0	0	0	0	0	0	0	0	0	0	0	0	0	0	0	0	0	0
ENSG00000143569.17	12.381	13.8406	11.7129	10.1332	15.8471	7.16282	12.3831	14.945	13.1593	14.701	12.5914	8.37182	9.53768	13.4361	11.9817	10.8127	13.6269	13.7139	10.9184	15.931	10.3076	14.6274	11.5383	13.6515	12.6697	13.4051	12.7173	12.2028	10.9662	14.454	12.5999	13.9401	9.70632	12.393	17.9837	8.5865	11.7655	18.2299	15.1849	34.7019	16.5432	38.2884	22.2516	23.1634	13.8736	18.6821	20.903	21.8632	25.4314
ENSG00000206228.4	0.326187	0.399214	0.336294	0.376257	0.38009	0.264042	0.338251	0.755687	0.454421	0.598571	0.171756	0.196237	0.148366	0.13772	0.356028	0.462748	0.165853	0.447523	0.236144	0.176724	0.0940248	0.708845	0.25398	0.361656	0.458832	0.126248	0.437445	0.336412	0.277696	0.0938607	0.394285	0.397556	0.320304	0.0851966	0.217698	0.401339	0.188488	0.169883	0.102218	0.6753	0.0559786	0.460882	0.661854	0	0	0.192137	0.446084	0.410902	0.531153
ENSG00000228554.1	0.0396873	0.516084	0.0579659	0.277946	0.0842334	0.0840221	0.174909	0.242544	0.250646	0.0515868	0.0761271	0.0405898	0.11508	0.14243	0.210403	0.0478574	0.147022	0.0402459	0.0915826	0.24369	0.226894	0.146617	0.0656665	0.0701295	0.0451927	0.235019	0.166676	0.0773149	0.110459	0.291212	0.0313669	0.0456836	0.110419	0.11748	0.0321633	0.0345887	0.064978	0.117128	0.0704761	0.523796	0.173679	0.556084	0.228163	0.197139	0.176746	0	6.97137	0.0849909	0.345867
ENSG00000200303.1	0	0	0	0	0	0	0	0	0	0	0	0	0	0	0	0	0	0	0	0	0	0	0	0	0	0	0	0	0	0	0	0	0	0	0	0	0	0	0	0	0	0	0	0	0	0	0	0	0
ENSG00000233376.1	0.0359943	0.124816	0	0.100833	0	1.56218	0.158634	0.0488834	0.113662	0.14036	0.138087	0.0368128	0	0.0645884	0.047706	0.0868084	0.0888941	0.109503	0	0.221014	0.352768	0.0531897	0	0.16961	0	0.1421	0.0431904	0.0701205	0.0400721	0.176076	0.113792	0.0828653	0.0500723	0	0.0583408	0.125481	0.0589317	0.0531147	0	0	0	0.144097	0.758751	0.357589	0.427466	0.360436	0.0464902	0.205553	0.0738079
ENSG00000216844.1	0	0	0	0	0	0	0	0	0	0	0	0	0	0	0	0	0	0	0	0	0	0	0	0	0	0	0	0	0	0	0	0	0	0	0	0	0	0	0	0	0	0	0	0	0	0	0	0	0
ENSG00000158195.9	39.8754	39.219	41.4126	30.2262	51.6774	34.2459	41.0428	40.1844	40.3381	37.1519	37.3803	29.9743	32.2751	39.0162	44.7444	43.1534	41.8708	51.1425	32.18	39.6972	35.462	45.133	24.9356	39.5745	40.8816	35.5712	53.6646	41.6112	40.1394	47.66	37.985	45.6147	38.6376	42.6781	50.9537	22.5225	40.3565	44.6394	41.0347	33.9092	17.089	34.9593	41.5989	29.756	25.6764	25.1221	17.4911	44.0641	45.3007
ENSG00000270813.2	0.0513477	0.0890283	0.0499978	0	0.145309	0.108708	0.113149	0.0348672	0.0405359	0.0667433	0.0328312	0.0525152	0	0.0921385	0.068055	0.123836	0.031703	0.0781056	0.0394967	0.0788219	0.209684	0.227633	0.0424798	0.151223	0.0292353	0.101356	0.0616132	0.0500152	0	0	0.0811652	0.0591057	0.107146	0.227995	0	0.134253	0.126103	0.0378853	0.0911823	0	0	0.616684	0.147599	0	0.304901	0.0856967	0.198962	0	0.236904
ENSG00000236299.6	0	0	0	0	0	0	0.0114816	0	0.0123399	0	0	0	0	0.0140243	0.0103586	0	0	0	0	0.0119974	0	0	0.0387949	0	0.00889975	0.0102849	0	0	0	0	0	0	0	0	0	0	0	0.011533	0.0138788	0	0	0	0	0	0	0	0	0	0.00801309
ENSG00000226477.1	0.056663	0	0	0	0	0	0.499448	0.0769531	0	0	0	0	0	0	0	0	0	0	0	0.0869812	0	0.0837323	0	0	0	0	0	0	0	0	0	0	0	0	0	0	0	0	0	0	0.165312	0	0	0	0	0	0	0	0
ENSG00000180354.14	4.17495	3.63088	2.95807	3.00476	15.4911	4.78376	2.30323	4.36705	2.61566	3.18099	1.42558	2.32118	3.40856	7.11697	4.07645	5.97167	1.98537	3.08746	7.94986	5.70656	1.8391	3.27504	12.1108	3.15238	2.42004	6.41747	4.54595	2.52	3.25602	13.5863	1.87449	11.1861	2.46524	3.22766	10.0316	3.3986	12.1183	4.33216	8.88078	1.40684	3.46618	4.98743	2.23847	2.05176	3.53399	1.86054	2.92277	1.45207	3.0669
ENSG00000176882.5	0.0435607	0	0	0	0	0	0	0	0	0	0	0	0	0	0	0	0	0	0	0	0	0	0	0	0	0	0	0	0	0	0	0	0	0	0	0	0	0	0.0773544	0	0	0	0	0	0	0	0	0	0.0446615
ENSG00000281483.1	0	0	0	0.402334	0	0	0	0	0.22676	0	0	0	0	0	0	0	0	0	0	0	0.234596	0	0	0	0	0	0	0	0	0	0	0	0	0	0	0.25034	0	0	0	0	0	0	0	0	0	0	0	0	0
ENSG00000066654.11	9.50905	10.3032	8.22719	11.6353	10.3148	6.87841	7.79657	10.0512	10.2775	8.524	9.85039	6.52333	8.98729	10.2491	9.27296	7.23791	8.44953	9.31068	10.5662	10.9893	7.59872	9.3959	9.82764	9.3059	10.9838	9.40943	9.61211	8.80722	8.31873	9.41564	9.6634	11.6278	6.88754	9.2464	11.4048	9.13652	11.1751	10.2234	12.6114	3.78483	10.4968	8.8726	10.416	12.0279	9.64192	9.81304	11.9802	11.0299	11.6186
ENSG00000255899.1	0	0	0	0	0	0	0	0	0	0	0	0	0	0	0	0	0	0	0	0	0.0834304	0	0	0.0601698	0	0	0	0	0	0	0	0	0	0	0	0	0	0	0	0	0	0	0	0	0	0	0	0	0
ENSG00000147130.13	3.86553	3.29109	3.91095	3.11995	6.52605	3.03504	3.94706	6.20396	4.52691	3.4951	3.4224	2.31028	3.1666	4.27546	4.28933	4.04671	3.85904	4.04756	3.68808	4.72324	2.63117	5.42395	2.66525	4.36348	4.43758	4.74735	5.47138	3.46695	3.62163	4.25451	4.62827	5.46599	3.46628	5.85787	5.78265	1.80968	4.77668	5.39154	5.63152	7.714	5.28079	8.79967	5.86826	5.33426	6.70045	5.30673	7.47417	5.79421	4.42771
ENSG00000276019.1	0	0	0	0	0	0	0	0	0	0	0	0	0	0	0	0	0	0	0	0	0	0	0	0	0	0	0	0	0	0	0	0	0	0	0	0	0	0	0	0	0	0	0	0	0	0	0	0	0
ENSG00000266913.1	0.0713864	0.0742632	0.139019	0.119987	0.0404033	0	0.104871	0.0581693	0.135253	0.0371161	0.0547725	0.0438058	0	0	0.0756911	0	0	0	0.197678	0.0876661	0.0233211	0.189881	0.236231	0.0336382	0.0162578	0.0375763	0.0685265	0.0556271	0.0158947	0	0.0902724	0.0657376	0.0595841	0.0422629	0.0925644	0.0995446	0.116877	0.0632043	0.15212	0	0.0833067	0	0.0820803	0	0.042389	0	0.184405	0.0815332	0
ENSG00000259372.2	0.0649752	0.0563281	0.110717	0.0910095	0	0.0515847	0.0238632	0.0441209	0.128235	0.0211142	0.0415445	0.0332263	0.0942035	0.029148	0.0215292	0.0783511	0.140409	0.115307	0.0749686	0.0498705	0.0530666	0.144023	0.0268769	0.0191358	0.184971	0.085504	0.0389826	0.110756	0.0542522	0.052974	0.205413	0.0747922	0.045194	0.0721261	0	0.0566278	0.0265951	0.11985	0.0576909	0	0.0473906	0	0	0	0	0	0	0.0695726	0.0666172
ENSG00000212907.2	2271.44	2480.41	3357.22	2735.59	2486.27	2977.79	1922.83	2610.88	2953.38	1398.51	2340.31	4443.27	1872.81	2566.37	3042.62	2027.59	2558.67	2174.98	640.917	3324.11	3168.25	2832.51	618.534	2117.16	3207.54	4385.98	2643.85	2597.08	3821.24	3230.41	1481.21	798.662	2494.33	2370.61	1820.43	490.533	2829.38	1943.69	1126.37	3627.4	2301.23	3195.86	522.45	3893.84	4088.49	2119.82	4241.05	1044.68	2961.59
ENSG00000274153.1	0	0	0	0	0	0	0	0	0	0	0	0	0	0	0	0	0	0	0	0	0	0	0	0	0	0	0	0	0	0	0	0	0	0	0	0	0	0	0	0	0	0	0	0	0	0	0	0	0
ENSG00000251376.1	0	0	0	0	0	0	0	0	0	0	0	0	0	0	0	0	0	0	0	0	0	0	0	0	0	0	0	0	0	0	0	0	0	0	0	0	0	0	0	0	0	0	0	0	0	0	0	0	0
ENSG00000149133.1	0	0	0	0	0	0	0	0	0	0	0	0	0	0	0	0	0	0	0	0	0	0	0	0	0	0	0	0	0	0	0	0	0	0	0	0	0	0	0	0	0	0	0	0	0	0	0	0	0
ENSG00000206105.2	0	0	0	0	0	0	0	0	0	0	0	0	0	0	0	0	0	0	0	0	0	0	0	0	0	0	0	0	0	0	0	0	0	0	0	0	0	0	0	0	0	0	0	0	0	0	0	0	0
ENSG00000224715.1	0	0	0	0	0	0	0.00488309	0	0	0.00432057	0	0.00339953	0	0	0	0	0	0.00337074	0	0	0	0	0.0054998	0	0	0	0	0	0	0	0	0	0	0	0	0.00579384	0	0.00490495	0.00590261	0	0.00969748	0	0	0	0	0	0	0	0
ENSG00000156510.12	21.1574	1.84835	15.3216	21.6298	1.19997	41.216	19.8888	6.41094	5.4259	12.8297	35.7317	26.6336	4.31252	9.53403	12.4724	8.6289	11.9737	9.95741	3.91925	6.84903	30.1255	6.56301	5.56776	10.7489	17.216	5.99241	5.90953	14.1426	14.1356	4.55953	13.9223	3.15991	11.4944	4.11848	11.6646	6.79156	5.2473	4.68914	2.67932	18.1603	16.5444	28.9333	41.191	23.2793	15.8658	1.23917	25.906	19.805	19.4363
ENSG00000261267.1	0	0.172264	0	0	0.0937209	0	0.145958	0.134931	0.209158	0	0	0.169356	0.0640211	0	0	0.0798717	0.0408954	0	0	0	0.108193	0.0978788	0.0547971	0.0390142	0.0377122	0.130745	0.0794782	0	0.14748	0.162006	0.209399	0	0.0460711	0.147052	0	0	0	0.0977407	0.0588105	0	0.0966205	0.265165	0.126931	0	0.196654	0.22109	0.171101	0.189127	0.06791
ENSG00000265304.1	0	0	0	0	0	0	0	0	0	0	0	0	0	0	0	0	0	0	0	0	0	0	0	0	0	0	0	0	0	0	0	0	0	0	0	0	0	0	0	0	0	0	0	0	0	0	0	0	0
ENSG00000254817.1	0	0	0	0	0	0	0	0	0	0	0	0	0	0	0	0	0	0	0	0	0	0	0	0	0	0	0	0	0	0	0	0	0	0	0	0	0	0	0	0	0	0	0	0	0	0	0	0	0
ENSG00000267052.1	0.0527481	0	0.0513613	0	0	0.0279183	0	0.0358182	0.0416415	0.0342818	0.0674532	0	0.101968	0.0946514	0	0.0954103	0.0325676	0.133726	0.0405739	0.0809716	0	0.0779471	0.0436384	0.0310695	0.0300326	0	0.0949403	0.0256896	0.117448	0	0.166758	0.121435	0	0.078071	0.0427479	0	0.0431808	0	0	0	0.15389	0.105584	0.0505416	0	0.39152	0	0.204388	0.0376535	0.108162
ENSG00000188580.12	0.0459042	0.122446	0.0997095	0.0593511	0.374724	0.201843	0.093373	0.330891	0.178405	0.105566	0.0225774	0.0650049	0.218432	0.171078	0.360362	0.12774	0.0305222	0.229171	0.200993	0.0704658	0.0980531	0.109578	0.46156	0.0790351	0.048251	0.157989	0.288118	0.0997443	0.0904159	0.15546	0.0223264	0.349555	0.0196486	0.0261314	0.200316	0.0738588	0.427814	0.0833698	0.131679	0	0.0103018	0	0.270671	0.596359	0.0104837	0	0.0456075	0.0302475	0.0217219
ENSG00000269621.1	0	0	0.0224553	0	0.0652619	0.0244118	0.135515	0.0313195	0.0364115	0.0299761	0	0.0235859	0.0445807	0.124145	0	0	0	0.0233862	0.0709559	0.106203	0.0376697	0	0.114473	0.0271673	0.0262606	0.0303478	0.0830162	0.0224631	0	0	0.0364534	0	0.0320813	0.102398	0.0747579	0	0.15103	0.0340305	0	0	0	0	0.0441938	0	0.0684694	0	1.28081	0	0.638397
ENSG00000266186.1	0	0	0	0	0	0	0	0	0	0	0	0	0	0	0	0	0	0	0	0	0	0	0	0	0	0	0	0	0	0	0	0	0	0	0	0	0	0	0	0	0	0	0	0	0	0	0	0	0
ENSG00000235957.1	0.755506	0.785953	0.735644	1.05822	1.1759	0.799742	0.887908	1.53906	0.954283	0.982031	0.772901	0.309074	1.02234	0.271137	0.600798	1.09324	0.74634	1.68551	1.39473	0.23195	0.49363	1.33972	1.00005	0.801011	0.94634	0.795365	0.997203	0.956671	1.00932	0.369577	2.98557	0.347861	1.2612	0.447282	0.612275	0.526757	0.49478	0.557427	0.93913	0.664748	0.220416	0.90736	0.723903	1.50113	0.224308	0.756541	0.878229	0.431447	1.5492
ENSG00000201016.1	0	0	0	0	0	0	0	0	0	0	0	0	0	0	0	0	0	0	0	0	0	0	0	0	0	0	0	0	0	0	0	0	0	0	0	0	0	0	0	0	0	0	0	0	0	0	0	0	0
ENSG00000223335.1	0	0	0	0	0	0	0	0	0	0	0	0	0	0	0	0	0	0	0	0	0	0	0	0	0	0	0	0	0	0	0	0	0	0	0	0	0	0	0	0	0	0	0	0	0	0	0	0	0
ENSG00000243173.3	0.0508973	0	0	0	0.216051	0.0538773	0	0.0691228	0	0	0	0	0	0	0	0	0	0	0.0783005	0	0	0	0.0842144	0	0	0	0	0	0	0	0	0	0	0	0.082496	0	0	0	0	0	0	0	0.0975364	0	0	0	0	0	0.0521835
ENSG00000189299.6	0	0	0	0	0	0	0	0	0	0	0	0	0	0	0	0	0	0	0	0	0	0	0	0	0	0	0	0	0	0	0	0	0	0	0	0	0	0	0	0	0	0.0301511	0	0	0	0	0	0	0
ENSG00000267466.1	0.476136	0.128101	0.359704	0.298961	2.75291	0.373665	0.0241198	0.10034	1.89237	0.256095	0.146969	0.344232	1.07912	1.11953	0.728982	1.36609	0.253426	0.0998974	0.404132	0.81911	0.0402279	0.873431	0.393906	0.851027	0.112176	0.453723	1.29041	0.079962	0.182785	2.04804	0.233574	0.41578	0.09136	1.47018	0.904794	0.0572367	1.30373	1.44155	2.52196	0.0722307	0.0479002	0	0	0	0.0243731	0.0274016	1.10271	0.0234402	0.0168334
ENSG00000115875.17	19.3433	31.7474	17.0819	22.7138	14.5069	15.4575	22.7111	20.8445	31.4071	30.2006	21.4341	14.3111	21.9893	21.8851	13.2796	17.2238	23.5892	20.6702	25.6919	20.4065	16.9638	20.7095	34.4738	25.6725	21.0262	23.0009	22.096	18.4187	18.277	19.7936	22.0959	19.0461	17.4603	23.4175	21.9885	41.8551	24.9942	25.0142	21.1485	45.5309	46.0234	41.2025	41.1917	41.0415	38.7552	49.0889	38.5781	29.1775	43.3521
ENSG00000241101.1	0	0.0507066	0	0	0.165523	0	0	0.119153	0.046175	0	0.0373984	0	0	0.0524781	0.0387612	0	0	0	0.0449912	0.089787	0	0.0864333	0	0	0	0.0769708	0.0350922	0	0	0.0476873	0	0	0	0	0	0	0	0	0	0	0	0	0	0	0	0	0.0377733	0	0
ENSG00000236554.1	0.022214	0.0385153	0.010815	0.124459	0.0157158	0	0.0326337	0.0452527	0.087683	0	0	0	0	0.0199304	0.0147209	0.026787	0.0274306	0.0563166	0	0.0340998	0	0.0492392	0	0	0.0379432	0.0584648	0.0133275	0.0216375	0	0.0724438	0	0.0767106	0	0.0328783	0	0.0387203	0.0363698	0.0163899	0	0	0	0	0.0212847	0	0	0	0.0430372	0	0.136652
ENSG00000240891.5	0.341952	0.369481	0.294358	0.277661	0.168294	0.650504	0.458667	0.484591	0.571201	0.399388	0.481644	0.385207	0.392788	0.142284	0.43351	0.334659	0.391657	0.492508	0.434572	0.327123	0.412848	0.541928	0.573993	0.420346	0.327311	0.280429	0.457889	0.492377	0.286898	0.452533	0.517023	0.28523	0.337813	0.57213	0.329336	0.431915	0.18662	0.716676	0.466425	0.17442	0.0144584	0.416636	0.303906	0.443107	0.176565	0.181963	0.192028	0.141506	0.254053
ENSG00000274766.1	0	0.0479057	0	0	0.039095	0	0	0	0	0	0	0	0	0	0	0	0	0	0	0	0	0	0	0	0	0	0	0	0	0	0	0	0	0	0	0	0	0	0	0	0	0	0	0	0	0	0	0	0
ENSG00000221324.1	0	0	0	0	0	0	0	0	0	0	0	0	0	0	0	0	0	0	0	0	0	0	0	0	0	0	0	0	0	0	0	0	0	0	0	0	0	0	0	0	0	0	0	0	0	0	0	0	0
ENSG00000228697.1	0	0	0	0	0.011173	0	0	0	0	0.010264	0.0100978	0	0.0152647	0	0.0104657	0	0.0292523	0	0	0.0121215	0.0257967	0	0.0261308	0.0186045	0	0.0311738	0.00947508	0.0384575	0.008791	0	0	0.0181789	0.0109848	0.0116873	0.0127988	0.0137639	0	0	0	0	0	0	0.0151322	0	0	0.0263574	0.010199	0.022547	0.0566718
ENSG00000271503.4	19.6384	20.31	38.6272	8.78829	5.22624	20.3414	166.264	14.788	14.7838	12.8568	32.8054	13.874	59.8844	19.0226	35.0815	31.9412	13.3986	22.3859	72.8358	35.0796	12.9441	21.4638	25.8425	76.6032	17.0532	22.3586	15.8056	21.0538	20.3679	10.6219	79.1603	21.6889	29.895	14.2136	36.2311	36.271	19.2886	29.2198	48.5707	42.4595	10.2441	2.07397	29.6731	22.3978	13.7291	30.1335	3.29607	56.8277	3.13774
ENSG00000206535.6	0.535338	0.782808	0.496143	0.523982	1.99864	0.669095	0.663266	1.09493	0.682298	1.32463	0.387653	0.507931	0.847845	1.03005	0.718072	0.707764	0.541586	0.588657	0.902945	0.930687	0.505702	0.667178	1.25928	0.714226	0.359884	0.90818	1.12994	0.483751	0.703694	1.10429	0.785036	1.87093	0.376845	0.773247	1.6413	0.831943	1.59456	0.856589	1.11099	0.170251	0.357526	0.30985	0.667446	0.448536	0.517036	1.57161	0.874714	0.64458	1.14402
ENSG00000197161.7	0	0	0	0	0	0	0	0	0	0	0	0	0	0	0	0	0	0	0	0	0	0	0	0	0	0	0	0	0	0	0	0	0	0	0	0	0	0	0	0	0	0	0	0	0	0	0	0	0
ENSG00000253288.1	0.0104333	0.0241194	0.00338633	0.0487122	0.00492085	0.0294511	0	0	0.0219638	0	0.0133419	0.0106705	0.0201687	0.024962	0.013828	0.00419369	0.0171778	0.0282137	0.0107004	0.0106771	0.0170421	0.0359742	0	0	0	0.0366124	0.0333843	0.01355	0.00387175	0.0170124	0	0	0.0193518	0.0205893	0.0112737	0	0.0227758	0.00513191	0.0123515	0	0	0	0	0	0	0	0	0	0
ENSG00000150938.8	14.8907	24.3559	16.8156	16.0215	15.4066	9.13282	14.9845	22.9723	13.0947	12.6388	14.5959	14.7147	11.2409	12.2982	20.2378	13.9478	15.9177	15.724	8.27515	22.9206	13.444	15.5394	10.7065	15.8981	15.8453	14.468	19.2167	16.1231	16.564	23.2544	11.1201	15.722	10.1349	15.5249	16.7471	9.27305	16.8334	17.9609	17.6284	16.7738	9.12116	10.2737	13.13	12.6059	8.66545	12.6043	13.7426	15.4434	10.2344
ENSG00000253994.1	0	0	0	0	0	0	0	0	0	0	0	0	0	0	0	0	0	0	0	0	0	0	0	0	0	0	0	0	0	0	0	0	0	0	0	0	0	0	0	0	0	0	0	0	0	0	0	0	0
ENSG00000270302.1	0	0	0	0	0	0	0	0	0	0	0	0	0	0	0	0	0	0	0	0.0543102	0	0	0.0585393	0	0	0	0	0	0	0	0	0.0814505	0	0.104729	0	0	0	0	0	0	0	0	0	0	0	0	0	0	0
ENSG00000105612.7	19.3571	16.2652	17.2165	13.1143	19.5712	13.7675	24.0839	20.4834	16.8535	17.6396	15.5447	10.47	21.386	17.4435	16.8757	19.7543	17.2674	15.8367	22.1382	18.6228	9.38248	22.9249	18.2445	18.0253	16.6701	17.4667	18.2363	14.4191	16.3789	14.1581	24.484	22.3936	20.12	23.0063	26.887	16.7433	16.2936	19.0219	22.7399	21.5302	14.4195	30.8222	27.0532	33.5991	18.1535	38.9741	27.5818	41.0115	23.6562
ENSG00000205246.7	1.43076	2.07043	4.7367	1.7728	7.21796	4.02516	3.72679	7.41365	11.7642	2.28177	4.94704	1.05245	12.1909	6.6554	6.06815	4.22035	4.70908	2.31586	1.65082	4.89101	4.08986	5.01733	31.1851	4.42116	5.96551	8.47263	5.31548	4.93668	1.26815	7.2861	4.93204	8.22199	5.47348	9.85514	5.77081	2.74329	1.16225	7.12153	10.1336	0.72628	0.899055	1.36586	1.508	1.36673	1.16	1.72661	3.7599	10.5276	10.0822
ENSG00000260930.1	0	0	0	0	0	0	0	0	0.00991463	0.00816233	0	0	0	0	0	0	0	0	0	0	0	0	0	0	0	0.00826353	0	0	0	0	0	0	0	0	0	0	0	0	0	0	0	0	0	0	0.0186438	0	0.00811063	0	0
ENSG00000267109.1	0	0	0	0	0	0	0	0	0	0	0	0	0	0	0	0	0	0	0	0	0	0	0	0	0	0	0	0	0	0	0	0	0	0	0	0	0	0	0	0	0	0	0	0	0	0	0	0	0
ENSG00000115738.8	49.0563	24.9338	39.766	44.2294	78.2924	43.976	43.5474	47.0119	48.8905	56.5821	40.826	57.5458	80.9063	62.3755	46.0105	49.9213	34.8252	50.1671	88.1088	44.2314	27.4015	54.1476	113.703	67.2292	50.9622	42.8956	36.3665	64.9627	41.1087	64.544	49.7267	64.3511	55.3576	55.1879	49.1766	73.1583	76.5476	57.5174	83.0246	34.1509	45.525	37.8976	19.7422	33.0698	44.0633	104.611	24.0376	39.7565	23.0875
ENSG00000252161.1	0	0	0	0	0	0	0	0	0	0	0	0	0	0	0	0	0	0	0	0	0	0	0	0	0	0	0	0	0	0	0	0	0	0	0	0	0	0	0	0	0	0	0	0	0	0	0	0	0
ENSG00000183255.10	100.99	96.2147	147.577	111.407	86.9159	145.984	93.8848	112.547	135.779	108.279	110.364	156.296	147.793	97.5007	159.783	185.843	133.417	129.307	163.118	109.177	109.012	121.843	109.094	117.521	152.935	84.5799	130.422	102.261	138.178	101.225	86.8871	116.093	120.516	115.773	83.9814	106.87	119.741	110.627	155.544	48.7865	103.484	80.449	72.0529	105.402	100.843	75.4274	80.1333	120.779	51.5463
ENSG00000228506.1	0.327663	0.214961	0.707081	0.496163	0.964844	0.824935	0.650482	0.469047	1.0207	0.529505	0.634175	0.208314	0.462218	0.667414	0.598597	0.63005	0.918573	0.942942	0.558572	0.747677	0.303772	1.3479	1.37735	0.959778	0.615137	0.640954	0.478179	0.543434	0.40422	0.779766	0.40595	0.815499	1.0841	0.734001	1.09088	0.463083	0.492968	1.69883	0.597584	0.155838	1.26598	1.13448	1.47644	0.96776	1.63014	1.27106	0.732036	0.682729	0.59017
ENSG00000266071.1	0	0	0	0	0	0	0	0	0	0	0	0	0.354952	0	0	0	0	0	0	0.563726	0	0	0	0	0	0.24163	0	0	0	0	0	0	0	0	0	0	0	0	0	0	0	0	0	0	0	0	0	0	0
ENSG00000259840.1	0.0975721	0.507521	0.063338	0.364446	0.13806	0.0688567	0.0477798	0.132511	0.256758	0	0.0415911	0.166318	0.0628727	0.233445	0.12932	0.156878	0.200809	0.0989455	0	0.0998528	0.159378	0.192246	0.107628	0.153258	0.0370357	0.2568	0.117079	0.06336	0.0362087	0.1591	0.257054	0.149752	0.0904894	0.288828	0.26358	0.0566913	0.213	0.0479937	0.115511	0.28617	0	0.130204	0.186981	0	0	0.108562	0.672127	0.185735	0.100038
ENSG00000227353.1	0	0	0	0	0	0	0	0	0	0	0	0	0	0	0	0	0	0	0	0	0	0	0	0	0.0276682	0	0	0	0	0	0	0	0	0	0	0	0	0	0	0	0	0	0	0	0	0	0	0	0
ENSG00000225891.1	0.191947	0.332804	0.133501	0.614529	0.155197	0.0870796	0.281982	0.22344	0.562829	0.142571	0.105196	0.168267	0.212032	0.147613	0.0726863	0.033066	0.304744	0.222456	0.126554	0.252558	0.71665	0.162083	0.0907415	0.290726	0.187349	0.396931	0.263225	0.160257	0.213693	0.17885	0.173378	0.126256	0.228875	0.284096	0.222224	0.0477965	0.224475	0.445099	0.146081	0	0.0799996	0.329326	0.210192	0.544833	0.488475	0.183057	0.354169	0.313186	0.253026
ENSG00000140545.13	6.54741	14.9682	7.79867	6.30012	13.6772	4.7927	8.74896	20.8151	9.9289	8.86077	4.43324	5.17953	8.49399	13.1155	10.8065	8.96981	7.99066	7.23984	6.98486	10.1321	3.72551	9.2865	8.26366	3.83654	9.05986	17.5476	9.19547	8.51023	7.06477	14.0146	7.76379	16.0062	7.49671	7.62754	16.8503	8.19882	11.6958	10.1563	8.52605	15.4383	10.4298	13.5304	10.6727	7.27181	22.173	11.7134	5.33814	21.1608	5.30112
ENSG00000075043.16	0.0357693	0.0376537	0.0199022	0.021472	0.178949	0.050034	0.0469172	0.0381682	0.00605094	0.023247	0.0114353	0.032663	0.00987802	0.0641846	0.0220107	0.0231069	0.00473241	0.00647728	0.0196527	0.015688	0.0229535	0.0132143	0.0972304	0.049662	0.0218203	0.0857355	0.0168616	0.00622162	0.014222	0.0749894	0.00403861	0.094111	0.0124398	0.0226891	0.175999	0.00222671	0.0878448	0.0169658	0.00453703	0.292243	0	0.0153424	0.00979229	0	0.0037928	0	0.0197998	0.00547145	0
ENSG00000237187.7	0.223599	0.260627	0.241505	0.215812	0.478559	0.186966	0.270513	0.395531	0.302602	0.33216	0.134557	0.211387	0.366861	0.377625	0.201719	0.197124	0.225062	0.264854	0.372891	0.242285	0.187221	0.252672	0.506759	0.154945	0.254616	0.346169	0.317902	0.241589	0.217552	0.352342	0.216817	0.506111	0.211724	0.219701	0.548192	0.28494	0.316865	0.255088	0.390389	0.0330652	0.263128	0.315931	0.0828175	0.130668	0.485343	0.0878058	0.208712	0.300448	0.443086
ENSG00000229920.2	0	0.0476335	0.0089169	0.0769616	0.0259152	0	0.0134532	0.0124369	0.0144588	0	0.0117106	0.0187318	0.0177028	0	0.0242747	0	0.0226164	0.0278596	0.0281763	0	0.029917	0.027065	0	0	0.010428	0	0.0549423	0.02676	0.0101951	0.0298648	0.0434265	0	0.0127394	0	0.029686	0	0.0299867	0	0	0	0	0.0733221	0	0	0	0	0	0.0130741	0.0187781
ENSG00000248933.2	0	0	0	0	0	0	0	0	0	0	0	0	0	0	0	0	0	0	0	0	0	0	0	0	0	0	0	0	0	0	0	0	0	0	0	0	0	0	0	0	0	0	0	0	0	0	0	0	0
ENSG00000265356.1	0.433816	0.141031	0.528014	0.379773	0.0767285	0.315711	0.238988	0.478691	0.42809	0.422916	0.277378	0.05546	0.786203	0.340568	0.395291	0.163476	0.435249	0.302446	0.583961	0.582692	0.310018	0.240398	0.0897238	0.383287	0.493995	0.570879	0.260272	0.132049	0.211296	0.176844	0.514299	0.06242	0.301744	0.16052	0	0.283563	0.221958	0.360088	1.29999	0	0	0	0	0	0.0804995	0	0	0	0
ENSG00000115970.17	1.56992	2.39655	1.88623	1.14306	1.83309	1.24611	1.82077	2.3011	1.81837	1.91865	1.63581	1.19039	1.54404	1.96042	1.6508	1.54991	1.88191	2.05132	1.51282	2.10458	1.13806	1.85563	1.38741	1.9011	1.97356	1.96391	1.96947	1.86801	1.81365	1.90953	1.73662	2.022	1.61774	1.85707	2.17753	1.41002	1.89561	2.2775	1.75531	1.10399	3.08321	3.6958	3.75916	2.50315	3.03469	1.87614	3.96187	2.73213	3.73167
ENSG00000204257.13	25.4108	12.3271	25.9021	17.4314	8.72347	34.8185	68.9583	16.6447	26.2108	24.443	57.0031	13.0206	19.5094	22.2285	17.6702	16.9121	21.595	21.2347	33.4558	14.1037	13.9416	26.9085	45.1797	19.6373	17.7499	18.8477	19.8373	23.4076	16.8182	12.8252	69.5295	21.1517	22.7513	15.6404	58.3052	27.0305	15.1176	26.9719	27.8327	117.105	26.454	6.23336	12.407	28.6624	20.9218	86.1561	7.71899	88.8365	4.79505
ENSG00000125812.14	2.66854	2.64257	2.33726	2.72244	3.43396	2.37507	2.25853	2.68292	3.4545	2.62997	2.15954	2.02587	1.74007	2.79683	2.03059	2.25733	2.57715	2.32913	2.32838	3.01216	2.01247	2.46412	2.63164	2.50552	2.40074	2.38653	2.85794	2.31997	2.41807	2.87489	2.22031	3.3193	1.86905	2.51126	3.61514	1.93	3.02139	2.67614	2.47075	3.64462	2.13032	3.53975	4.52867	4.19426	2.7119	3.20841	4.20461	3.16157	3.61802
ENSG00000278844.1	0	0	0	0	0	0	0	0	0	0	0	0	0	0	0	0	0	0	0	0	0	0	0	0	0	0	0	0	0	0	0	0	0	0	0	0	0	0	0	0	0	0	0	0	0	0	0	0	0
ENSG00000264902.1	0	0	0	0	0	0	0	0	0	0	0	0	0	0	0	0	0	0	0	0	0	0	0	0	0	0	0	0	0	0	0	0	0	0	0	0	0	0	0	0	0	0	0	0	0	0	0	0	0
ENSG00000273710.1	0	0	0	0	0	0	0	0	0	0	0	0	0	0	0	0	0.06263	0	0	0.0778573	0.082847	0	0	0	0	0	0	0	0	0	0.080172	0	0	0	0	0	0	0	0	0	0	0	0	0	0	0	0	0	0
ENSG00000211917.1	0.784093	0.679743	0.38174	1.09826	0	0	0	1.06486	2.47598	1.52878	1.00268	0	1.51574	1.40698	0.519609	0	0.968225	0.795129	1.20625	0.601816	0	0.579337	0	0.461844	1.78572	0.515913	0.94085	0.381873	0.872922	0	3.09854	0	0.545382	2.90129	0.635442	2.05008	0.641877	0.578519	0	3.4495	1.14378	0	0	15.5793	0	1.30861	0	0	0
ENSG00000263768.1	0	0	0	0	0	0	0	0.185849	0.216064	0	0	0	0	0	0	0	0	0	0	0	0	0	0	0	0	0	0	0	0.15235	0.223141	0	0	0	0	0	0	0	0	0	0	0	0	0	0	0	0	0	0	0
ENSG00000237589.1	0.056663	0	0	0	0	0	0	0	0	0	0	0	0	0	0	0	0	0	0	0	0	0	0	0	0	0	0	0	0	0	0	0	0	0	0	0	0	0	0	0	0	0	0	0	0	0	0	0	0
ENSG00000234008.5	0	0	0	0	0	0	0	0	0	0	0	0	0	0	0	0	0	0	0	0	0	0.0349681	0	0	0	0	0	0	0	0	0	0	0	0	0	0	0	0	0	0	0	0	0	0	0	0	0	0	0
ENSG00000204116.10	1.37971	1.6854	1.25591	1.90324	2.50534	1.19494	1.1547	1.61824	1.72291	1.55698	1.219	1.28707	1.67706	1.79679	1.45459	1.41165	1.49204	1.27405	2.05822	2.24629	1.32488	1.31597	1.84012	1.41848	1.61156	1.60655	1.56273	1.34594	1.43361	2.34859	1.14662	2.93088	1.00038	1.4542	2.36164	1.13687	2.33079	2.05137	2.38695	0.533408	1.17098	2.56085	1.28994	1.53682	1.86817	0.579153	2.35983	0.420814	2.43049
ENSG00000261365.1	0	0	0	0	0	0	0	0	0	0	0	0	0	0	0	0	0	0	0	0	0	0	0	0	0	0	0	0	0	0	0	0	0	0	0	0	0	0	0	0	0	0	0	0	0	0	0	0	0
ENSG00000260835.1	0.0253596	0	0	0	0	0	0	0	0	0	0	0	0	0	0	0	0.031315	0	0	0	0	0	0	0	0	0	0	0	0	0	0	0	0	0	0	0	0	0	0	0	0.0739856	0	0	0	0	0	0	0	0
ENSG00000106571.11	1.05194	0.86294	0.519784	0.475015	7.61768	1.00882	0.627369	1.31134	0.790778	1.03469	0.421628	0.531504	0.430983	2.29047	0.953057	1.4048	0.442036	0.577951	0.879196	2.65355	0.587291	0.640349	2.03668	0.578917	0.457689	1.70041	1.19819	0.564315	0.634496	4.03474	0.325113	3.52417	0.279568	0.964375	5.74105	0.254513	3.43685	0.861861	1.0985	0.442062	0.393928	0.842247	0.62883	0.296359	0.820417	0.220108	0.0871987	0.750911	0.186729
ENSG00000261801.4	0.364275	0.500507	0.722782	0.433217	0.977375	0.272833	0.191844	0.872755	0.352685	0.455629	0.166995	0.133559	0.205941	0.604325	0.396262	0.261073	0.28432	0.379857	0.359503	1.31883	0.258217	0.441811	0.773312	0.307677	0.375675	0.624082	0.305146	0.331391	0.283116	0.521137	0.293337	1.00477	0.334646	0.305182	0.824373	0.521141	0.528891	0.517254	0.781131	1.02807	0.0902341	0.371457	1.5542	0.785238	0.489748	1.52563	0.541515	0.392503	0.584885
ENSG00000232872.2	0.036204	0.0209239	0.0293768	0.0169034	0.042689	0.0638729	0.0354572	0.0409734	0.0666887	0.047059	0.0154323	0	0	0.0216548	0.0319892	0.0218285	0.022353	0.0305946	0.0371308	0.101888	0.059137	0.0178332	0	0.0142165	0.013742	0.142928	0.0506822	0.00587741	0.0201527	0.0295169	0.00953793	0.0138913	0.0335759	0.0625153	0.0195602	0.0105176	0.0395166	0.017808	0.0214301	0	0.0176039	0.0724681	0.0231264	0.0599452	0.0358296	0.0402817	0.0779349	0.163677	0.0371189
ENSG00000004776.10	20.2676	30.905	10.7614	16.0938	454.312	57.6572	12.078	25.9234	7.30176	23.9136	7.90675	10.8984	10.3078	175.523	22.0725	53.6845	5.54424	7.37203	79.4395	85.2282	16.0438	8.65136	105.162	20.8492	6.58032	75.9338	22.1261	8.01644	13.617	144.156	3.59517	123.378	6.45685	20.123	115.236	28.823	114.348	10.3173	33.7619	5.92946	5.55416	6.57599	12.9788	0.418433	1.2505	1.12471	0.369924	2.26096	2.60826
ENSG00000207959.1	0	0.322442	0	0	0	0	0.273203	0	0	0	0	0	0	0	0	0.224255	0	0	0	0	0	0	0	0	0	0	0	0	0	0	0	0	0	0	0	0	0	0	0	0	0	0	0	0	0	0	0	0	0
ENSG00000268799.2	0	0	0	0	0	0	0	0	0	0	0	0	0	0	0	0	0	0	0	0	0	0	0	0	0	0	0	0	0	0	0	0	0	0	0	0	0	0	0	0	0	0	0	0	0	0	0	0	0
ENSG00000259945.1	0	0	0	0	0	0	0	0	0	0	0	0	0	0	0	0	0	0	0	0	0	0	0	0	0	0	0	0	0	0	0	0	0	0	0	0	0	0	0	0	0	0	0	0	0	0	0	0	0
ENSG00000177842.10	0.860189	1.07673	0.890689	0.775805	0.896516	0.914995	0.65341	0.92317	1.09313	0.823576	0.611703	0.56218	1.07071	0.956234	0.867568	0.67802	0.83939	0.936123	1.21358	0.966178	0.671691	1.0169	1.25664	0.835381	1.12286	0.877962	1.10265	0.91961	0.747426	1.1563	0.782657	0.966002	0.82888	1.0123	0.897743	1.08978	1.14041	1.13311	1.35613	0.996834	1.59143	1.31025	1.1177	1.37564	1.19597	1.80677	0.921332	0.401369	0.727051
ENSG00000274330.1	0.0197536	0	0.0641142	0.0737826	0	0.00697006	0.0193462	0.0178847	0.0207924	0.00855878	0.00842017	0.00673425	0	0.0354459	0.00872698	0	0.0243924	0.0400633	0.0202593	0.0101077	0.0107554	0	0	0.0077568	0.0299917	0	0.0158018	0.019241	0	0	0.0104082	0	0.00915984	0	0.0213448	0	0	0.0291492	0.0116927	0.115871	0	0.07908	0	0	0	0	0.102055	0	0
ENSG00000259610.1	0	0	0.029673	0	0	0	0	0.0413865	0.0481151	0	0	0	0	0.109366	0	0	0	0	0	0	0.149333	0	0.0504225	0	0	0	0.0365666	0	0	0.049691	0	0.0701569	0.0423931	0.0451041	0	0	0	0	0	0	0	0.121998	0	0	0.0904774	0	0	0	0
ENSG00000237014.1	0	0	0	0	0	0	0	0	0	0	0	0	0	0	0	0	0	0	0	0	0	0	0	0	0	0	0	0	0	0	0	0	0	0	0	0	0	0	0	0	0	0	0	0	0	0	0.0176252	0	0
ENSG00000229990.3	0	0	0	0	0.0237008	0.035462	0.0246072	0.0454965	0	0.0217725	0.0856796	0	0.0323802	0.0300567	0.0444008	0.0201985	0.0206838	0.033972	0	0.077138	0.246245	0.0247523	0.0554298	0	0.0190738	0.0661274	0.020099	0.0163156	0.0932394	0.0819385	0.132386	0	0.0233015	0.0247916	0	0.0291967	0	0.0494347	0	0	0	0.268227	0	0	0.0497312	0	0.0216346	0	1.4941
ENSG00000153774.7	13.0451	14.9295	17.1817	16.906	11.8867	21.5674	15.7013	13.9272	15.8738	14.2791	14.2939	19.7733	19.3846	16.9264	17.6142	16.548	18.5602	17.0292	22.1945	15.1178	22.8156	12.776	17.3442	18.4586	18.3505	14.1684	19.3735	17.9161	21.0371	16.3795	12.892	17.1353	17.5632	18.5504	15.9554	20.3296	24.9165	19.6822	19.958	5.46388	18.9335	22.0414	22.5685	9.16698	15.7363	10.7435	19.7861	12.312	24.0324
ENSG00000281899.1	0	0	0	0	0	0	0	0	0	0	0	0	0	0	0	0	0	0	0	0	0	0	0	0	0	0	0	0	0	0	0	0	0	0	0	0	0	0	0	0	0	0	0	0	0	0	0	0	0
ENSG00000200550.1	0.537249	1.16437	0.784687	0.752514	1.71041	0.568705	0.197313	0.912037	1.27238	0.52375	0.171756	0.137366	1.03856	0.723031	0.712057	0.971772	0.331707	1.36203	0.826505	0.206178	0.438782	0.793906	0.666698	0.474673	0.152944	1.59073	1.12815	0.523307	0.747642	1.31405	0.212307	0.927631	0.373688	0.397584	0.870791	0.468228	0.659707	0.396393	0.954037	0	0.7837	0	0.257388	0	0	0	0	2.1093	1.37706
ENSG00000255483.1	0	0	0	0	0	0	0	0	0	0	0	0	0	0	0	0	0	0	0	0	0	0	0	0	0	0	0	0	0	0	0	0	0	0	0	0	0	0	0	0	0	0	0	0	0	0.0988135	0	0	0
ENSG00000150764.12	3.04639	2.27888	1.97366	2.60749	24.7461	3.67048	1.73053	3.55151	2.26633	2.97594	1.39956	1.78361	2.29036	6.29545	3.22421	3.76192	1.3641	2.01745	5.5599	5.91419	1.81	2.0657	9.69748	2.09461	2.10041	4.84117	3.70247	1.8249	2.28315	9.92371	1.25573	16.1577	1.46085	2.44494	9.9555	2.03249	10.1038	2.51056	5.11002	0.479987	1.97449	1.68569	1.72818	0.965351	1.43743	0.386939	0.816887	1.39702	1.40526
ENSG00000211813.2	0.207818	0.0720644	0.040471	0	0	0	0	0.056447	0.0656241	0.162077	0.106302	0.0425088	0.241042	0.074582	0.165262	0	0.102649	0.0421487	0.127883	0.0638028	0.0678918	0.245679	0	0.0489634	0	0.109391	0.149619	0.0404851	0.138817	0	0.0656997	0.191374	0	0.0615173	0	0.144896	0	0.122666	0	0	0.36378	0	0	0	0	0	0	0.0593394	0
ENSG00000267620.1	0	0	0	0	0	0	0	0.0121755	0	0	0	0	0	0	0	0	0	0	0	0	0	0	0	0	0	0	0	0	0	0	0.0141713	0	0	0	0	0	0	0	0	0	0	0	0.0171804	0	0	0	0.0115794	0	0
ENSG00000272518.1	0.743477	0.959942	0.785543	1.86118	0.335739	0.468856	0.813351	1.03119	0.874153	0.925272	0.606858	0.598599	0.489269	0.823168	0.817662	0.78208	0.644604	1.18706	0.632723	0.849892	0.801005	0.677894	0.785205	0.857207	1.13482	1.18654	1.08193	1.23265	0.986202	0.619051	0.775141	0.582677	0.858218	0.772622	0.640986	1.51651	0.880569	0.770307	0.617991	0.417552	2.67671	0.886581	0.575965	1.10006	0.469653	1.32003	0.960273	0.835605	1.37857
ENSG00000139190.15	1.51135	2.48695	1.39666	1.53235	5.19428	1.47546	2.05955	1.54628	3.07077	1.39042	1.43008	1.11474	1.26891	2.90101	1.85811	1.16287	1.71116	1.49975	2.163	2.63723	1.27737	2.82014	2.70851	1.78042	1.27345	3.01261	1.74057	1.01826	1.31719	2.29922	2.46585	2.94769	1.48243	2.12297	3.2049	1.32778	2.67347	4.63979	3.08676	3.20862	0.732912	3.76326	4.28615	2.29446	0.962396	0.82501	1.79505	1.46354	1.6991
ENSG00000197323.9	3.69537	4.68124	3.12613	4.81313	3.49442	2.99916	3.11389	4.45071	4.17437	2.86744	3.44294	2.90389	2.78245	3.34676	3.55634	2.61447	3.74184	4.08079	2.9229	4.90278	4.46463	3.83528	2.8679	3.5715	3.71628	3.75834	3.67785	3.75148	3.32124	4.36544	3.54931	3.98685	2.44493	3.61488	4.20424	2.39269	3.63163	4.49165	3.46808	1.87968	3.47434	4.12454	3.34771	3.14588	3.2838	4.16216	4.21716	3.61885	5.35924
ENSG00000262560.1	0	0	0	0	0	0	0	0	0	0	0	0	0	0	0	0	0	0	0	0	0	0	0	0	0	0	0	0	0	0	0	0	0	0	0	0	0	0	0	0	0	0	0	0	0	0	0	0	0
ENSG00000264215.1	0	0	0	0	0.0271134	0	0	0	0	0	0	0	0.0185213	0.0171923	0	0	0	0	0	0	0.0156501	0	0	0.0225736	0	0	0	0	0.042666	0	0.0302895	0	0	0.0141807	0.0310586	0.0167004	0	0.0141382	0	0.084301	0.0559046	0	0.0367211	0	0	0	0.0371246	0.0136786	0
ENSG00000227619.1	0.118462	0.0924273	0.126883	0.0995567	0.0167618	0.0564293	0.226237	0.0402205	0.168334	0.107787	0.106041	0.0181734	0.160301	0.0531424	0.109905	0.107137	0.23405	0.108117	0.154906	0.0909236	0.106426	0.166302	0.0980037	0.0627987	0.263046	0.0623561	0.127931	0.155774	0.178042	0.0579491	0.224704	0.177269	0.205994	0.2367	0.0960039	0.268433	0.00969762	0.0961442	0.168291	1.25078	1.72804	0.213409	0.215663	0	0.844111	0	2.06558	0.177582	0.273276
ENSG00000225218.1	0.152692	0.705979	0.148678	0	0.0720171	0	0.149542	0.622105	0.642886	0.0661579	0.0650864	0.104109	0	0.0913303	0.067458	0.184125	0.188549	0.154841	0	0.390652	0.581964	0.300849	0.0842144	0.299793	0.231831	0.334891	0.244291	0.198306	0.16999	0.497956	0	0.117174	0	0.376659	0.329984	0	0.0833314	0.525742	0.180765	1.34349	0.296981	6.3165	2.24334	0.505643	0.604452	0.33978	4.66745	0.508653	0.574018
ENSG00000238007.1	0	0	0	0	0.0738305	0	0	0	0	0	0	0	0	0	0	0	0	0	0	0	0	0	0	0	0	0	0	0	0	0	0	0	0	0	0	0	0	0	0	0	0	0	0	0	0	0	0	0	0
ENSG00000221767.1	0.292061	0.168795	0	0.818169	0	0.206108	0.286038	0.132215	0.922261	0	0	0	0.376392	0.174692	0.516122	0.117395	0.120216	0.493621	0	0.896665	0.159022	0	0.161081	0.229372	0	0.256225	0.233634	0.189655	0	0.476233	0.153887	0.448251	0.270861	0.288182	0.157794	0.169693	0.159392	0.143659	0	0	0	1.16922	0.373126	0	0	0	0.125742	0	0.099814
ENSG00000261238.1	0	0.154931	0	0	0	0	0.0875146	0.121355	0	0.0774332	0	0	0.0575795	0	0	0.0718353	0	0.0302051	0.0458227	0	0	0.0440153	0.0492836	0	0	0.11759	0	0	0	0	0.094165	0	0.0828712	0.0440853	0	0.103837	0	0.175813	0	0	0	0	0	0.29591	0	0	0	0	0.0305386
ENSG00000229131.1	0	0	0	0	0	0	0	0	0	0	0	0	0	0	0	0	0	0	0	0	0	0	0	0	0	0	0	0	0	0	0	0	0	0	0	0	0	0	0	0	0	0	0	0	0	0	0	0	0
ENSG00000069509.5	6.44929	5.62695	5.70427	6.04163	4.73876	5.01591	6.50414	5.35096	6.401	6.99481	6.15227	5.91725	10.0419	5.50724	6.1978	5.1638	5.72319	5.39398	9.25166	5.72994	5.48744	7.03279	9.52153	7.75627	7.82802	6.45389	6.37007	6.10014	7.63012	4.70015	5.8839	8.59335	6.26	6.85982	7.81471	8.80162	6.75646	7.45128	9.24304	2.18954	11.7068	5.35466	6.39808	6.28349	16.839	6.88728	12.0931	7.84561	14.851
ENSG00000237810.3	0	0.0344763	0	0.0278518	0.0140678	0	0.0146058	0.0135024	0	0.0129232	0	0	0	0	0	0.011989	0.012277	0	0.0305903	0.0152619	0.0649602	0.0440757	0	0	0	0.0130835	0	0.00968423	0	0	0	0	0.0276616	0	0	0	0	0.0293423	0.0353105	0	0	0	0	0.197544	0.0295183	0.365048	0.0513654	0.0141943	0
ENSG00000206811.1	0	0	0	0	0	0	0	0	0	0	0	0	0	0	0	0	0	0	0	0	0	0	0	0	0	0	0	0	0	0	0	0	0	0	0	0	0	0	0	0	0	0	0	0	0	0	0	0	0
ENSG00000251865.1	0	0	0	0	0	0	0	0	0	0	0	0	0	0	0	0	0	0	0	0	0	0	0	0	0	0	0	0	0	0	0	0	0	0	0	0	0	0	0	0	0	0	0	0	0	0	0	0	0
ENSG00000276301.2	0	0	0	0	0	0	0	0	0	0	0	0	0	0	0	0	0	0	0	0	0	0	0	0	0	0	0	0	0	0	0	0	0	0	0	0	0	0	0	0	0	0	0	0	0	0	0	0	0
ENSG00000238632.1	0	0	0	0	0	0	0	0	0	0	0	0	0	0	0	0	0	0	0	0	0	0	0	0	0	0	0	0	0	0	0	0	0	0	0	0	0	0	0	0	0	0	0	0	0	0	0	0	0
ENSG00000229743.2	0.0173151	0	0.00842994	0	0.018375	0.00458223	0.00635924	0.0117577	0	0.00562668	0	0.0044272	0.00836802	0.0155351	0	0.0052199	0.00534532	0	0.0066594	0.0132899	0.0070708	0.00639674	0.0143247	0	0	0.0227858	0.0207767	0.00421644	0.00963836	0	0	0.0199312	0	0.0064069	0	0	0.00708728	0	0	0	0	0	0	0	0	0	0	0	0
ENSG00000111215.10	0.062318	0.191164	0.107356	0.188004	0.101743	0.106562	0.161971	0.162756	0.28761	0.0685409	0.104211	0.0833458	0.0834009	0.180638	0.108009	0.0635859	0.136147	0.0826399	0.132743	0.2134	0.195755	0.0991727	0.0713847	0.0621185	0.120091	0.258638	0.109289	0.0700394	0.0480309	0.125065	0.0227322	0.176575	0.100029	0.106425	0.139856	0.0835569	0.109879	0.16977	0.0851256	0.210892	0.0699269	0.633293	0.10105	0.0952467	0.227718	0.144008	0.179554	0.225847	0.403016
ENSG00000131943.16	3.73027	4.23228	4.19949	4.17087	3.32031	6.74959	4.14467	4.5825	4.02864	3.78642	3.9286	2.9158	4.38503	5.07708	3.89301	4.08838	3.56045	3.84569	4.75525	4.09073	3.38363	4.19701	5.74813	3.74619	3.37853	4.24865	4.04558	3.59406	4.06279	3.54926	4.4639	4.01134	3.63209	4.35539	4.26247	5.80157	3.95236	3.4269	4.23409	3.34624	5.13849	4.35155	2.72396	4.28734	6.09412	3.03404	4.25365	4.20889	3.52864
ENSG00000160695.13	7.73295	5.61171	7.80702	6.08126	7.41842	6.14774	7.86446	7.77728	8.49114	7.43091	6.66367	6.4521	7.69508	7.76423	7.94799	7.55702	7.62033	8.32241	7.839	6.94742	5.27876	8.15397	6.73673	7.35948	7.98912	6.38877	8.98426	6.78598	7.06983	7.22361	7.74787	9.05111	7.66923	7.54541	8.51376	5.99684	7.68731	8.64615	9.02677	8.25382	8.27482	9.46715	5.97181	5.83069	6.83884	7.87714	6.62896	7.89182	6.39254
ENSG00000264503.1	0	0	0	0	0	0	0	0	0	0	0	0	0	0	0	0	0	0	0	0	0	0	0	0	0	0	0	0	0	0	0	0	0	0	0	0	0	0	0	0	0	0	0	0	0	0	0	0	0
ENSG00000257005.1	0	0	0	0	0	0	0	0	0	0	0	0	0	0	0	0	0	0	0	0	0	0.0705114	0	0	0	0	0	0	0	0	0	0.109851	0	0	0	0	0	0	0	0.419841	0.13921	0.191023	0	0.474041	0	1.59272	0	0	0
ENSG00000248532.2	0	0	0	0	0	0	0	0	0	0	0	0	0	0	0	0	0	0	0	0	0	0	0	0	0	0	0	0	0	0	0	0	0	0	0	0	0	0	0	0	0	0	0	0	0	0	0	0	0
ENSG00000199424.1	0	0	0	0	0	0	0	0	0	0	0	0	0	0	0	0	0	0	0	0	0	0.193112	0	0	0	0	0	0	0	0	0	0	0	0	0	0	0	0	0	0	0	0	0	0	0	0	0	0	0
ENSG00000262228.2	0.0165307	0.272284	0.144865	0.231543	0.0233902	0.0874931	0.0971387	0.235726	0.221851	0.0644615	0.0951263	0.0760798	0.0798896	0.148314	0.0438189	0.0398676	0.11227	0.0419085	0.0254309	0.241069	0.121509	0.170995	0.0273517	0.0486844	0.0564716	0.239289	0.0892601	0.0563561	0.0644122	0.0673872	0.0261301	0	0.0919847	0.0367001	0.0803807	0.0288141	0.162389	0.0731802	0.0733875	0.0727246	0.0241138	0.2978	0.190071	0.246339	0.0245397	0.110356	0.0640532	0.094402	0.0932166
ENSG00000266401.1	0	0	0.0291224	0	0	0	0	0	0.0157408	0	0.0127489	0	0	0.125226	0.0132134	0.0120219	0	0	0	0	0.0325694	0.0147323	0	0	0	0.0131194	0	0.00971085	0	0	0	0	0.0138688	0	0	0.156398	0	0.0147115	0	0.175439	0.261772	0	0.0191051	0	0.414393	0	0.07726	0.0426999	0.0715505
ENSG00000223040.1	0	0	0	0	0	0	0	0	0	0	0	0	0	0	0	0	0	0	0	0	0	0	0	0	0	0	0	0	0	0	0	0	0	0	0	0	0	0	0	0	0	0	0	0	0	0	0	0	0
ENSG00000189184.10	3.88352	2.59931	2.37659	3.15434	8.23635	1.87862	3.97129	5.30656	2.8226	4.53467	3.47632	2.42969	2.90646	6.24839	3.23493	2.82549	2.43258	4.76542	3.48119	5.43524	1.71168	4.72247	5.14053	2.12133	4.74588	2.23549	2.99641	4.66609	3.49985	6.2723	4.09474	9.20527	2.80383	2.39871	7.91917	1.35762	3.95706	2.76609	3.6716	0.668129	3.90537	4.22983	1.58405	0.926811	3.65228	1.37594	0.62209	1.62306	2.38677
ENSG00000211855.1	0	0	0.487047	0	0	0	0.36741	0	0	0	0	0.255785	0.966939	0	0.331475	0	0	0.253619	0	0.767834	0	0	0	0.294625	0	0.329117	0	0	0	0	0	0	0	0	0	0.435937	0	0	0	0	0	0	0	0	0	1.66961	0	0	0
ENSG00000186223.4	0	0	0	0	0	0	0	0	0	0	0	0	0	0	0	0	0	0	0	0	0	0	0	0	0	0	0	0	0	0	0	0	0	0	0	0	0	0	0	0	0	0	0	0	0	0	0	0	0
ENSG00000267194.1	16.1278	6.39811	9.63999	11.4734	2.55741	2.98638	9.53154	12.8239	7.75622	10.7754	11.5268	12.3649	7.81661	5.95635	7.92362	8.44557	8.82732	8.289	5.52544	9.0616	6.43454	7.29354	5.23347	13.5396	7.45418	10.2457	7.10409	8.51482	8.14547	3.42892	11.5562	4.88117	9.85586	7.62237	4.58208	1.73678	9.66482	7.20631	9.25843	0.968451	2.63654	2.71338	1.65411	0.92082	4.14505	0.0193365	4.48935	0.785702	3.4805
ENSG00000232035.1	0	0	0	0	0.392195	0	0	0	0	0	0	0	0	0	0	0	0	0	0.142138	0	0	0	0	0	0	0	0.110864	0	0	0	0	0	0	0	0	0	0.15127	0	0	0.81294	0	0	0	0	0	0	0	0	0.189456
ENSG00000144233.8	6.30683	8.76913	6.01643	6.8281	4.12567	4.53459	5.27262	6.28529	7.72086	5.54046	4.65202	5.61514	4.88263	6.27629	5.08804	5.12522	6.70813	6.08046	5.39025	7.07629	5.69339	6.15465	4.91012	5.46996	6.12007	5.77354	7.02298	6.04227	5.32197	5.65861	5.27357	5.42901	5.30227	7.60746	5.58524	5.28948	5.83635	6.30781	5.86489	6.13897	6.59552	11.4776	7.08814	6.41692	8.52118	4.77983	7.90191	6.32462	8.99647
ENSG00000230980.1	0.0456155	0	0.0888325	0	0.0645436	0.0965726	0	0.185849	0.144043	0.177877	0	0	0.08818	0	0.0604577	0.055006	0	0.138773	0.070175	0	0	0	0.0754752	0.107473	0.103886	0	0	0	0.0507832	0	0.0721043	0	0.190369	0	0	0	0	0	0	0	0	0	0	0	0.135432	0	0.235667	0	0.0935364
ENSG00000101977.18	0.0087104	0.0302047	0.0141357	0.0162673	0.0205413	0.0122939	0.0170615	0.0236589	0.00916846	0.00377402	0.00742579	0.0178169	0.0168382	0.00520999	0.00384819	0.00700236	0.0035853	0.0117773	0.0312669	0.008914	0.00474264	0.0171621	0.0432366	0.0102611	0.0099187	0.0458497	0.00696786	0.00848436	0	0.0378749	0.0229475	0.0401057	0.0161562	0.0171894	0.00941207	0.0202437	0.0285222	0.0214223	0.0360915	0	0.00847073	0.0581176	0.0389482	0	0	0.00969148	0.0487514	0.020726	0.0148842
ENSG00000254122.2	0.645542	1.11926	0.563154	0.278215	3.98429	0.602947	0.459152	1.15042	0.581102	0.732786	0.250267	0.286793	0.417852	1.32609	0.816872	0.67981	0.436442	0.536144	0.575192	0.990948	0.29582	0.599986	0.903787	0.447336	0.442385	0.876407	0.855215	0.469459	0.526812	1.8004	0.2678	1.98378	0.296632	0.696052	1.85591	0.20366	1.34864	0.693967	0.715816	0.359815	0.187482	0.304037	0.554166	0.377247	1.47431	0.214501	0.139592	0.663069	0.212632
ENSG00000278418.1	0	0	0.183433	0	0.266557	0	0	0	0	0.24487	0	0	0	0	0	0	0	0	0	0	0.307717	0	0	0	0	0.247906	0.226048	0.366995	0	0.307181	0.297782	0.867395	0	0.278825	0	0	0	0	0	0	0	0.75417	0	1.87154	0	0	0.243319	0.268954	0.193147
ENSG00000111058.6	0.18562	0.200486	0.157036	0.173329	0.825243	0.315669	0.107287	0.330606	0.182569	0.16876	0.0674485	0.116186	0.115687	0.371299	0.1546	0.141882	0.116484	0.13886	0.195053	0.260025	0.168996	0.206845	0.280273	0.126659	0.157083	0.192209	0.212992	0.138319	0.195356	0.261322	0.141093	0.63282	0.149569	0.129108	0.544176	0.176801	0.302245	0.133212	0.417879	0.0446233	0.136124	0.178668	0.721139	0.0403072	0.186712	0.0304711	0.476871	0.0883348	5.0531
ENSG00000147234.9	0.0427664	0.0823886	0.0524381	0.0443719	0.0268943	0.0150901	0.0511919	0.150579	0.050017	0.0720599	0.0243061	0.0647982	0.052053	0.0738979	0.0461849	0.0382002	0.0567212	0.027306	0.0511715	0.0729434	0.0465709	0.117031	0.0681403	0.125018	0.0288586	0.102135	0.0551175	0.0416566	0.0282141	0.0723172	0.0726082	0.0546976	0.0264413	0.100807	0.107827	0.0165654	0.0363062	0.268792	0.255959	0.209049	0.341959	0.00634102	0.154804	0.29898	0.0282161	0.0105741	0	0.0293976	0.238723
ENSG00000211643.2	0.382737	0.331801	10.6212	0.536092	0.162466	0.324117	3.2049	0.259894	1.87332	0.298496	0.146831	0.234864	0.221962	0.274714	0.050727	1.19997	0.519878	0.659811	0.883205	0.411267	0.937767	0.226232	0.189982	0.405789	0.305081	0.100732	0.918508	0.111841	0.639145	0.374452	1.39148	1.4098	0.85189	0.566479	0.0620352	1.40098	0.125327	0.564781	0.679657	0	0.111662	0.153222	0.293381	0	0	0	0.148302	0.163927	0.0392409
ENSG00000232621.1	0	0	0.0295489	0	0	0	0	0	0	0	0	0	0	0	0.0402208	0	0	0	0	0	0	0.0448441	0	0	0	0	0	0	0	0	0	0	0	0	0	0	0	0	0	0	0	0	0	0.904446	0	0	1.56783	0	0
ENSG00000233960.1	0	0	0	0	0	0	0	0	0	0	0	0	0	0	0	0	0	0	0	0	0	0	0	0	0	0.0258655	0	0	0	0	0	0	0	0	0	0	0	0	0	0	0	0	0	0	0	0	0	0	0
ENSG00000259657.1	0.128369	0.623198	0.124994	0.143843	0.0363272	0.46201	0.264015	0.662478	0.689111	0.166858	0.0984936	0.262576	0.099261	0.414623	0.13611	0.123836	0.221921	0.442599	0.0394967	0.354698	0.461304	0.227633	0.0849597	0.120979	0.116941	0.304069	0.400486	0.175053	0.171494	0.167454	0.243496	0.177317	0.178576	0.379992	0.041613	0.0895021	0.0840689	0.265197	0.182365	0.67769	0.0749023	0.513903	0.787197	0.510118	0.457351	0.942663	0.596885	0.0733078	0.157936
ENSG00000186648.13	0.115349	0.150941	0.110198	0.146325	0.086226	0.27646	0.0959181	0.22168	0.395172	0.0763818	0.0695785	0.0578731	0.151461	0.124971	0.0721138	0.065611	0.142437	0.0838674	0.154016	0.217159	0.0995407	0.180103	0.129638	0.115374	0.133829	0.272083	0.0992374	0.0678376	0.0848038	0.159697	0.14105	0.10522	0.0696354	0.376885	0.186962	0.0872528	0.124716	0.334005	0.150728	0.306393	0.444469	0.409503	0.571389	0.25946	0.064617	0.0944399	1.07663	0.142931	0.481983
ENSG00000092850.10	0.0220006	0.0508604	0.0428444	0.0205439	0.228285	0.0310517	0.0430936	0.0199191	0.0810514	0.0667265	0.0187559	0.052502	0.0708828	0.19739	0.0388787	0.0619026	0.0543342	0.0520573	0.124101	0.0675445	0.0598944	0.0650216	0.18201	0.0172783	0.0417541	0.125457	0.105596	0.0142864	0.0653147	0.191328	0.0231842	0.185714	0.0102018	0.0759791	0.130751	0.0639139	0.108061	0.0432866	0.104182	0	0.0213952	0.117434	0.0421606	0	0.0217731	0.0244786	0.0284159	0	0.00751885
ENSG00000234183.1	0	0	0	0	0	0	0	0	0	0	0.153726	0	0	0.0719037	0.0531092	0	0.0989623	0.121905	0	0	0.130907	0.059214	0.265206	0	0.0456297	0.105463	0.0480821	0.0780624	0	0	0	0	0.0557435	0	0.0649485	0.0698462	0.0656062	0	0	0	0	0.641669	0.0767897	0.398089	0.11897	0.133753	0.517557	0.114417	0
ENSG00000251960.1	0	0	0	0	0	0	0	0	0	0	0	0	0	0	0	0	0	0	0	0	0	0	0	0	0	0	0	0	0	0	0	0	0	0	0	0	0.242341	0	0	0	0	0	0	0	0	0	0	0	0
ENSG00000268460.1	0.0122701	0.00425486	0.00238951	0	0.222228	0.0181839	0.0144204	0.00666554	0.0232476	0.0127593	0	0.0100393	0	0.0528421	0.0292725	0.0118368	0	0.00497713	0.0188764	0.0301366	0.008017	0	0.0406042	0.00578184	0.00558888	0.0904222	0.0265017	0	0.00819611	0.0920346	0	0.0847438	0	0.0181607	0.0198878	0	0.0602676	0.0108637	0.0174312	0	0.0071595	0.0589454	0.0423246	0	0.0655735	0	0.0570529	0.112113	0.0176123
ENSG00000228136.1	0	0	0	0	0	0	0	0	0	0	0	0	0	0	0	0	0	0	0	0	0	0	0	0	0	0	0	0	0	0	0	0	0	0	0	0	0	0	0	0	0	0	0	0	0	0	0	0	0
ENSG00000206641.1	0	0	0	0	0	0	0	0	0	0	0	0	0	0	0	0	0	0	0	0	0	0	0	0	0	0	0	0	0	0	0	0	0	0	0	0	0	0	0	0	0	0	0	0	0	0	0	0	0
ENSG00000275342.3	6.53704	5.64142	13.8277	10.9047	1.54857	19.8263	8.78638	8.0222	11.2179	5.00595	5.15183	13.6134	9.85789	8.98069	13.7448	13.2973	9.40535	16.0837	7.18068	9.98027	11.9293	11.3515	2.03109	13.8511	11.2971	7.50472	13.1324	14.2618	14.0679	10.2637	6.97133	4.10624	11.0113	17.4155	3.25055	3.51114	6.70738	11.5057	9.13961	10.4364	3.41734	4.22744	6.58669	5.55393	5.76103	3.92957	2.30756	14.5566	4.8523
ENSG00000234791.1	0	0	0	0	0	0	0	0	0	0.0643515	0	0	0	0	0.0656162	0	0	0	0	0	0	0	0	0	0	0	0	0	0	0	0	0	0	0	0	0	0	0	0	0	0	0	0	0	0	0	0	0	0
ENSG00000238749.1	0	0	0	0	0	0	0	0	0	0	0	0	0	0	0	0	0	0	0	0	0	0	0	0	0	0	0	0	0	0	0	0	0	0	0	0	0	0	0	0	0	0	0	0	0	0	0	0	0
ENSG00000223614.3	0	0	0	0	0	0	0	0	0	0	0	0	0	0	0	0	0	0	0	0	0	0	0	0	0	0	0	0	0	0	0	0	0	0	0	0	0	0	0	0	0	0	0	0	0	0	0	0	0
ENSG00000233292.1	0	0	0	0.0979175	0.19783	0	0	0	0	0	0	0	0	0	0	0	0	0	0	0	0	0	0	0	0	0	0	0	0	0	0	0	0	0	0.0566539	0	0	0	0	0	0.101975	0	0	0	0.103776	0	0	0	0
ENSG00000075388.3	0.0269206	0.0077793	0	0.0251381	0	0	0	0.00609341	0.0283363	0.0349922	0.0459007	0.00917758	0	0	0.0118933	0.00541042	0.0166213	0.0136498	0.00690246	0	0.0293155	0	0	0	0	0.0236174	0.0215351	0.0218517	0.00499507	0.0146322	0.00709223	0	0.0124832	0.00664075	0.0145446	0.0156414	0	0.00662085	0.0239026	0.0394778	0.0261799	0.0538859	0	0.0445742	0.0133211	0.0149764	0	0	0.0230008
ENSG00000243702.3	0	0	0	0	0	0	0	0	0	0	0	0	0	0	0	0	0	0	0	0	0	0	0	0	0	0	0	0	0	0	0	0	0	0	0	0	0	0	0	0	0	0	0	0	0	0	0	0	0
ENSG00000279143.1	0	0.00717765	0	0	0	0	0	0	0	0	0	0	0	0.0074284	0	0	0	0	0	0	0.00676206	0	0	0	0	0.00544771	0.00496739	0	0	0.00675026	0	0	0	0.00612715	0	0	0	0.00610879	0	0	0	0	0	0	0	0	0	0	0
ENSG00000220924.4	0.0323067	0	0	0	0	0	0	0.219376	0	0.0419933	0.0413132	0	0.0624526	0.0579713	0.0856371	0.0389574	0.0398935	0	0	0	0	0	0.0534546	0.0761168	0	0.0850279	0.077531	0.0314684	0.0359667	0	0.102134	0	0.134827	0.0478163	0	0.112625	0.0528941	0.0476731	0	0	0.188507	0.129334	0.0619106	0.641908	0	0.754856	0.0417273	0	0
ENSG00000179008.7	0.00418756	0	0	0.0234617	0.14813	0.0576257	0	0	0.00661166	0	0.0107099	0	0	0.082656	0.0388507	0.00504962	0	0	0.0322108	0.0257127	0	0	0.00692873	0	0	0.0440849	0	0.00815779	0.00466197	0.034141	0	0.163889	0	0	0.040724	0.0510942	0.178258	0	0	0.0368452	0	0.0167642	0	0	0.0124328	0	0	0	0
ENSG00000160932.9	12.3244	38.8404	18.2119	5.98762	20.1439	12.7901	20.9143	16.3719	9.39535	25.14	25.7727	10.767	14.4136	18.0725	20.0339	15.4909	8.69826	9.58929	18.926	12.3988	8.91227	13.3403	34.7652	19.7615	9.31637	33.08	11.2808	12.3096	10.2155	16.7631	15.8854	26.1845	9.54687	10.3688	36.2289	14.0309	14.1237	12.4296	14.3431	201.938	131.368	31.3452	56.9751	114.686	33.5076	86.1448	159.018	142.362	17.9763
ENSG00000168476.10	17.9561	18.3801	13.9436	15.0994	4.39301	13.9727	22.5417	28.0112	25.1466	19.6538	18.9999	17.2972	22.5592	17.7242	16.9008	23.3663	23.9751	21.2923	19.6074	18.3562	14.8795	24.8504	12.4878	31.62	21.1468	22.8627	21.3616	19.0552	18.4011	7.60943	23.2024	14.472	26.7066	30.8779	18.4999	11.4929	17.1885	20.9707	20.6549	25.5714	13.5027	6.86807	19.591	29.1269	21.9517	44.8716	14.37	21.797	13.5596
ENSG00000271133.4	2.03987	2.55435	2.06506	2.04086	0.801753	2.65629	1.73618	1.93482	2.24938	0.589218	1.11795	0.761647	3.09831	1.62682	2.59631	2.34266	2.279	2.10141	1.54416	0.497035	1.00489	2.27273	0.910757	1.44945	2.00944	1.76827	2.64194	1.51385	1.38781	0.844747	1.74016	2.0499	1.93684	1.67731	1.20706	3.78136	1.7494	2.07841	3.27737	1.13957	2.69222	3.04614	1.30303	1.44752	8.55577	2.86405	1.27552	0.208019	5.6269
ENSG00000222076.1	0	0	0	0	0	0	0	0	0	0	0	0	0	0	0	0	0	0	0	0	0	0	0	0	0	0	0	0	0	0	0	0	0	0	0	0	0	0	0	0	0	0	0	0	0	0	0	0	0
ENSG00000251292.1	1.22584	0.787183	2.18828	2.22574	0.321203	0.168209	0.666973	0.339123	0.358416	1.6819	1.01602	2.15917	0.833777	1.18129	0.812346	1.04021	0.448505	1.31215	1.08261	2.02112	1.52029	0.838633	0.338044	2.0324	0.956438	1.52352	1.1168	0.751793	2.09761	1.29554	0.287063	0.365826	1.04212	1.54554	0.110382	0.197843	0.1115	0.770453	0.483737	0.199737	0.132456	0.090878	0	0	0.134796	0.681952	0.439802	0.0324091	0.0232743
ENSG00000226632.1	0.0325971	0	0.0317402	0	0.0922466	0	0	0.0442696	0	0.0423708	0	0.0333383	0	0.0584924	0.12961	0	0	0	0	0	0	0	0	0	0	0.0857922	0.039114	0	0	0	0	0	0.0453464	0.0482461	0	0	0.0533696	0.0481016	0	0	0	0	0.0624671	0	0.0967803	0.326418	0	0.0465381	0
ENSG00000253545.1	4.39692	5.20109	7.72239	8.05808	0.232576	0.565483	10.021	1.28357	5.06068	5.66184	2.31213	0.840541	1.27099	2.94948	3.92136	6.09491	9.94557	4.41714	1.45399	3.09091	2.55065	11.9626	2.24373	5.03449	6.12989	0.432607	5.96627	4.68308	4.89504	1.07209	15.5243	4.16251	5.37348	2.31117	1.79832	4.08274	0.941905	6.67018	2.62698	0.723126	4.19601	0	0.787475	0.408239	1.09803	0	0	0.293335	0
ENSG00000235815.1	0	0.0451535	0	0	0	0	0	0	0	0	0	0	0	0	0.0345162	0	0	0	0	0	0	0	0	0	0	0	0	0	0	0	0	0	0	0.0385449	0	0	0	0	0	0	0.0759781	0	0	0	0	0	0	0	0.0267007
ENSG00000253270.1	0	0	0	0	0	0	0	0	0	0	0.0397208	0.0317678	0	0	0	0	0	0	0	0	0.0507371	0	0	0	0	0	0	0	0	0	0	0	0	0	0	0	0	0	0	0	0	0	0	0	0	0	0	0	0
ENSG00000207711.1	0	0	0	0	0	0	0	0	0	0	0	0	0	0	0	0	0	0	0	0	0	0	0	0	0	0	0	0	0	0	0	0	0	0	0	0	0	0	0	0	0	0	0	0	0	0	0	0	0
ENSG00000278590.1	0.145542	0.504692	0	0.135905	0.068645	0.0513547	0.285081	0.197659	0.229794	0.0630602	0.124078	0	0.0937834	0	0	0.234005	0	0.049197	0	0.446833	0.31698	0.430143	0.160543	0.171454	0.055244	0.127684	0.174639	0.0472552	0	0.23732	0.306745	0	0.134977	0.359022	0.314533	0	0.0794296	0.143179	0.0861505	0.426862	0	0	0	0	0.144038	0	0.563946	0.0692624	0.447661
ENSG00000170456.13	2.12904	1.08296	2.32659	2.95337	1.48084	5.68856	1.73908	1.31682	2.03108	1.23866	2.1223	1.68425	1.02644	1.298	1.83756	1.47854	1.69461	1.61536	1.04179	1.2246	2.72557	2.29327	0.92312	1.62875	1.62989	1.26921	1.67747	2.18998	2.07325	1.7128	1.98274	1.57673	1.54867	1.71604	1.22858	0.784686	1.70929	2.58906	1.21393	0.485249	1.38073	0.90367	0.442407	1.08304	1.08906	1.1302	1.14799	0.838632	0.307702
ENSG00000231270.1	0	0	0	0	0	0	0	0	0	0	0	0	0	0	0	0	0	0.016254	0	0	0	0	0	0.018882	0	0.0210926	0	0	0	0	0	0	0	0	0	0	0	0	0.028463	0	0	0	0	0	0	0	0.0207023	0	0
ENSG00000214511.3	0	0	0.152284	0.219061	0.110646	0.0413883	0.0574388	0.106199	0.123465	0	0	0.039988	0	0	0	0.047148	0.0482808	0	0.06015	0	0.255464	0	0.129386	0.0460599	0	0.0514522	0	0.0380843	0	0.0637545	0	0.0900127	0	0	0	0	0.0640147	0.057696	0.138863	0	0	0	0	0	0	0	0.202001	0	0.120261
ENSG00000257611.1	0.00595962	0.010333	0	0	0	0	0.00875505	0.00809367	0	0	0	0.0121903	0	0	0	0	0	0.00604351	0	0	0.00973469	0.0176134	0	0	0	0	0	0	0	0	0	0	0.00829052	0	0	0	0	0.00879425	0	0.052437	0	0	0	0.0592064	0	0	0	0.0085084	0.00611022
ENSG00000126012.10	16.133	11.9311	10.8745	9.37784	7.67654	12.9234	17.1025	12.8308	12.6573	10.0206	14.12	15.0039	12.4671	10.5763	16.0114	10.8375	12.9061	12.3771	8.78101	11.4028	14.6314	17.6406	6.51251	16.2521	16.3154	15.8953	16.9889	15.7742	15.2571	12.088	11.5185	12.115	15.2656	20.6528	16.6872	6.52461	8.20495	12.823	14.9707	41.6518	11.3425	21.8723	17.3247	13.392	14.1929	18.9857	15.6291	21.6587	19.615
ENSG00000205240.4	0	0	0	0.0425951	0	0	0.0223373	0	0	0	0	0	0.0587867	0	0	0	0.0187759	0.0154192	0	0	0	0	0	0	0	0	0.018245	0	0	0	0	0	0	0	0	0.053007	0	0	0	0	0	0	0	0	0	0	0	0	0
ENSG00000255804.1	0	0	0	0	0	0	0	0	0.0219376	0	0	0	0	0	0	0	0	0	0	0	0	0.0205321	0	0	0	0	0	0	0	0	0	0	0	0	0	0	0	0	0	0	0	0	0	0	0	0	0	0	0
ENSG00000258643.4	0.178042	0.519907	0.200734	0.183753	0.013259	0.188466	0.234022	0.394509	0.547418	0.255785	0.155779	0.143755	0.108687	0.100888	0.0993568	0.146896	0.231423	0.11403	0.331563	0.158229	0.198983	0.110778	0.124037	0.132467	0.128046	0.209631	0.258612	0.155167	0.198212	0.137517	0.20737	0.129437	0.195534	0.624114	0.151882	0.22867	0.168762	0.221242	0.199682	0	0.136692	0.300109	0.646462	0.27928	0.166927	0.187669	1.44026	0.133782	0.422727
ENSG00000222658.1	0.299087	0	0	0	0	0	0	0	0	0	0	0	0	0	0	0	0	0	0	0	0	0	0	0	0	0	0	0	0	0	0.236383	0	0	0	0	0	0	0	0	0	0	0	0	0	0	0	0	0	0.306645
ENSG00000250237.1	0.0662362	0.0574212	0	0	0	0.0350572	0	0.179909	0	0	0	0.0338711	0	0.0594272	0	0	0	0.0671685	0	0.0508383	0	0.0978788	0.164391	0.0390142	0	0.0871633	0.0794782	0.0322587	0.03687	0	0	0	0.0460711	0	0	0	0.108445	0.0977407	0.117621	0	0.0966205	0	0	0	0	0	0.171101	0.189127	0.33955
ENSG00000277559.1	0.00994905	0.069	0.00968749	0	0.0140774	0	0	0.0135117	0	0.0258642	0	0	0.0192327	0.0178526	0	0.0119972	0.0368563	0	0	0.0152724	0	0.014702	0	0	0	0.0392773	0.0238762	0	0.0332285	0.0486685	0.0471794	0	0	0	0.11288	0	0.0325781	0.0293624	0.0176674	1.40062	0	0.55761	0	0.494199	0	0.996268	0.0385505	0.028408	0.0204009
ENSG00000087266.14	4.2246	2.90253	4.95384	4.37835	1.18582	4.08171	4.61956	4.61472	6.64227	4.44377	4.28947	4.19427	4.85823	3.82014	4.04799	3.96097	4.06897	4.73585	3.502	4.9642	5.77089	4.95833	3.33349	4.62806	3.66947	4.69429	4.59567	3.85501	4.97953	2.89227	5.29236	2.61314	4.20543	5.46729	4.8477	2.74058	3.0775	4.7184	4.23047	7.02669	2.7177	4.79352	7.12062	5.38549	3.93426	5.07827	5.15335	5.16995	6.38737
ENSG00000170145.4	5.44038	7.39932	5.05657	5.13962	5.1836	5.21971	4.80319	6.53181	6.49022	3.87455	4.38177	4.9053	4.53423	5.20529	6.19982	6.01217	6.33765	6.64918	4.50368	7.17614	4.46021	6.46609	2.90336	5.58036	6.1546	5.03136	7.00067	5.49104	5.50117	6.48306	5.18458	5.08625	5.1004	6.98922	6.46346	3.91293	4.93609	6.89398	6.72637	3.50479	5.18413	9.63899	6.14924	5.2518	4.38322	3.23746	3.92077	5.875	8.17247
ENSG00000242041.1	0.0438239	0	0	0	0	0	0	0	0.0691928	0	0	0	0	0	0.0580832	0.0528456	0.108231	0	0	0.0672724	0	0.0647597	0	0	0	0	0	0.0426867	0	0	0	0	0	0	0.0710313	0	0	0	0.155644	0	0	0	0	0	0	0	0	0	0.0449314
ENSG00000249708.1	0	0	0	0	0	0	0	0	0	0	0	0	0	0	0	0	0	0	0	0	0	0	0	0	0	0	0	0	0	0	0	0	0	0	0	0	0	0	0	0	0	0	0	0	0	0	0	0	0
ENSG00000120896.12	20.5178	21.1244	22.9228	14.7427	21.9253	21.0039	21.4601	23.4998	21.5993	14.6646	15.2973	21.0817	22.0669	21.38	24.255	26.7614	18.914	21.7355	24.0835	23.3153	17.6473	22.789	13.3016	19.493	14.8355	22.4857	25.0195	19.1604	18.6044	20.9528	19.725	18.9074	22.5787	27.8185	19.7053	11.454	19.3244	17.8102	27.5672	7.76633	5.32381	9.44834	7.24924	19.6178	9.45826	4.28041	9.88249	21.3548	10.1181
ENSG00000252246.1	0	0	0	0	0	0	0	0	0	0	0	0.134869	0	0	0	0.159017	0	0.133726	0	0	0	0	0	0.155348	0	0	0	0.128448	0	0	0	0	0	0	0	0	0	0	0	0	0	0	0	0	0	0	0	0	0
ENSG00000141505.10	0.208994	0.0805245	0.169583	0.10842	0.120477	0.184359	0.26154	0.194477	0.189431	0.321964	0.118781	0.486866	0.374083	0.270847	0.128239	0.284687	0.176828	0.153065	0.250069	0.160409	0.0948275	0.217329	0.390626	0.113982	0.180693	0.173164	0.148608	0.147023	0.0991005	0.107284	0.42824	0.31185	0.166903	0.154663	0.370109	0.269843	0.190097	0.2056	0.426109	1.39618	1.10655	0.573274	0.749089	0.576741	0.425157	0.284207	1.65461	0.740412	0.682506
ENSG00000175535.6	0	0	0	0	0	0.149659	0	0	0	0	0	0	0.0364409	0	0	0	0	0	0	0	0	0	0	0	0	0	0	0	0	0	0	0	0	0	0	0	0	0	0	0	0	0	0	0	0	0	0	0.148021	0
ENSG00000265399.1	0.311246	0.255623	0.382817	0.367121	0.649008	0.459524	0.288783	0.344833	0.491421	0.415214	0.0942669	0.351831	0.554175	0.249856	0.325673	0.286429	0.495594	0.431911	0.819038	0.42749	0.41475	0.423626	0.609853	0.308765	0.326442	0.420362	0.393128	0.295191	0.401219	0.707851	0.323676	0.47141	0.284855	0.290948	0.637236	1.07077	0.429126	0.628498	0.509071	0.144135	0.382336	0.26232	0.313923	0.325485	0.437724	0.218718	0.380847	0.526214	0.436679
ENSG00000214064.3	0	0	0	0	0	0	0	0	0	0	0	0	0	0	0	0	0	0	0	0	0	0	0	0	0	0	0	0	0	0.0285663	0	0	0	0	0	0	0	0	0	0	0	0	0	0	0	0	1.58392	0	0
ENSG00000235910.1	0.0515301	0.357378	0.0501754	0	0.182281	0.190915	0	0.104973	0.0813599	0.0669804	0.0658957	0.0263509	0.0996136	0.0462329	0	0.0310691	0.0954467	0.0783831	0.079274	0.276857	0	0.114221	0	0.0607042	0.146696	0.169527	0.15458	0.0752893	0.0573679	0.168049	0.0814536	0.118631	0	0.152537	0.167043	0.08982	0.168735	0.15208	0.183012	0	0	0.309437	0.148124	0	0.076496	0.172002	0.16639	0	0.0528323
ENSG00000239984.3	0	0	0	0	0	0	0	0	0	0	0	0	0	0	0	0	0	0	0	0	0	0	0	0	0	0	0	0	0	0	0	0	0	0	0	0	0	0	0	0	0	0	0	0	0	0	0	0	0
ENSG00000124574.13	3.27514	3.62804	2.705	2.80021	2.11013	2.76972	3.8781	5.13521	4.17651	2.91117	2.66896	2.43191	2.37291	3.53903	3.37511	2.96473	3.59218	3.45591	2.15067	3.09641	2.37148	4.3571	1.58859	3.0443	3.25536	4.06194	3.40233	3.37893	3.86794	3.08134	3.30194	2.29297	2.79607	4.3295	3.57484	2.03951	2.26829	3.52737	2.55901	6.18973	3.36129	14.4693	7.76195	4.35017	5.74372	3.05499	7.80667	4.5631	6.72868
ENSG00000280717.1	0	0	0	0	0	0	0	0	0	0	0	0	0	0	0	0	0	0	0	0	0	0	0	0	0	0	0	0	0	0	0	0	0	0	0	0	0	0	0	0	0	0	0	0	0	0	0	0	0
ENSG00000169429.9	0.746336	2.1014	0.664603	1.66188	0.279802	2.78876	1.29321	0.242568	0.574081	13.8469	0.261033	7.60697	2.84852	2.68991	0.16909	0.553833	4.82857	0.0905622	1.55051	0.391683	0.802312	0.395906	5.71003	1.32257	44.5708	0.411323	0.59703	0.267177	37.1982	0.79051	0.534409	1.24826	1.03824	15.4177	2.6365	4.01392	2.71542	0.790694	1.49525	22.7874	43.5853	5.66921	155.26	34.0309	67.6689	196.315	9.22771	11.2381	12.6879
ENSG00000178096.8	5.56996	3.56342	6.04225	5.45148	8.28862	6.58974	6.28646	6.67453	6.34883	5.5881	3.98671	4.30546	10.0764	8.35569	7.21122	6.96802	6.36305	6.42362	12.9984	5.16672	4.10311	7.45326	12.6166	5.82473	6.09389	6.89861	6.83839	5.42542	6.15676	6.21678	6.62294	10.0344	7.85895	6.50993	8.07851	13.2046	7.03868	6.72484	10.226	15.2005	7.09675	2.14636	8.60003	13.0201	6.07245	11.8312	7.48909	4.49342	6.57597
ENSG00000100216.5	33.5796	47.8559	35.3528	39.8382	25.1057	25.9235	35.0333	36.7925	32.4779	47.8044	37.548	24.911	54.905	40.2495	35.4676	33.3711	36.7482	33.3608	65.2154	37.1967	28.5823	33.0386	63.0098	34.699	41.2232	38.9007	34.0488	38.1059	39.8457	29.8279	36.2723	37.007	44.1344	35.0607	35.4655	102.972	35.7705	38.5411	42.5241	39.7283	70.9257	22.9528	59.3258	43.2785	61.7408	66.3187	37.9671	36.7212	31.0818
ENSG00000276584.1	0	0	0.201777	0	0	0	0	0	0	0	0	0	0	0	0	0	0	0	0	0	0	0	0	0	0	0	0	0	0	0	0	0	0	0	0	0	0	0	0	0	0	0	0	0	0	0	0	0	0
ENSG00000207996.1	0	0	0	0	0	0	0	0	0	0	0	0	0	0	0	0.203394	0	0	0	0	0	0	0.279083	0	0	0	0	0	0	0	0	0	0	0	0	0	0	0	0	0	0	0.675245	0	0	0	0	0	0	0
ENSG00000241853.1	0	0	0.0363094	0	0	0.0394731	0	0	0	0.0484704	0	0	0	0.0669129	0	0	0	0	0.0573667	0	0	0.055104	0	0	0	0.0490714	0.0447448	0.0363221	0	0	0.117888	0.0858476	0	0	0	0	0	0.0550262	0	0.328102	0	0	0.0714598	0	0	0	0	0	0
ENSG00000225664.3	0	0	0	0	0	0	0	0	0	0	0	0	0	0	0	0	0	0	0	0	0	0	0	0	0	0	0	0	0	0	0	0	0	0	0	0	0	0	0	0	0	0	0	0	0	0	0	0	0
ENSG00000197024.7	2.71817	2.72696	2.64204	2.48214	2.91514	2.6206	2.53277	2.63493	2.74485	2.64363	2.45343	1.93027	1.95421	2.512	2.47599	2.25272	2.9562	2.86114	2.36049	3.05939	1.79246	2.63286	2.12955	2.48078	2.7261	2.27195	2.88991	2.70377	2.65453	3.00702	2.73662	2.84692	2.16122	2.4629	2.60762	1.44817	2.35096	2.50159	2.84837	3.44379	3.06838	3.28759	3.05082	4.29391	4.18481	2.90945	4.8847	4.93653	2.9395
ENSG00000273142.1	0.552237	1.14021	0.537719	1.22817	0.512973	0.789841	0.848429	1.29959	1.61072	0.531512	0.393526	0.444075	0.562292	1.1044	0.502847	0.584588	0.838088	1.12002	0.661492	1.07421	0.537097	1.22097	0.132526	0.888926	0.566439	1.30365	1.06225	0.710365	0.497472	0.659889	1.04617	0.388198	0.797548	1.4912	1.5032	0.28657	0.752308	0.727814	1.33249	0.704737	1.68492	3.49338	0.880549	2.42903	3.542	2.13881	5.24334	1.64905	1.90172
ENSG00000187522.12	5.47653	6.31111	4.8547	5.78583	2.51342	5.11835	4.98025	5.45859	6.57897	8.19085	5.6442	4.54181	6.40793	4.31658	4.11406	4.15333	5.62869	5.50781	7.35518	5.00988	4.95228	5.38778	8.35406	5.56839	5.61226	4.39382	5.06493	5.47811	5.54056	4.41835	6.12492	5.00435	4.64899	5.00867	4.43095	12.2328	4.49554	6.24207	5.84897	3.49676	9.67083	7.9911	7.73125	8.88339	6.72199	8.62249	14.7341	4.86573	9.92103
ENSG00000095564.12	3.08596	5.05199	3.04581	4.05714	2.92091	2.43226	3.00451	4.18579	4.85423	2.75538	3.06062	2.26388	2.00453	3.2957	2.72332	2.36009	3.93822	3.89768	2.43995	4.90454	4.13446	3.582	2.88381	3.33335	3.32015	4.17173	3.84065	3.26677	3.07987	3.85272	3.9677	3.08313	2.55499	4.25313	4.01882	2.2243	2.89742	5.35836	3.72014	3.34987	3.522	5.11626	6.21438	5.4359	3.47628	4.68732	4.21315	3.39239	2.10079
ENSG00000270917.1	0.312792	0.135582	0.266497	0.219061	0.331939	0.0827765	0.459511	0.106199	0.185198	0.304932	0.399992	0.359892	0.0755829	0.631434	0.414567	0.330036	0.386246	0.396493	0.18045	0.0600193	0.191598	0.173333	0.064693	0.368479	0.133568	0.257261	0.281494	0.152337	0.304699	0.382527	0.309019	0.270038	0.108782	0.405086	0.44361	0.204456	0.448103	0.403872	0.347156	0	0.228139	0.156526	0.224781	0.388432	0.348252	0.391525	0.707002	0.167462	0.200435
ENSG00000242279.1	0	0	0	0	0	0	0	0	0	0	0	0	0	0	0	0	0	0	0	0	0	0	0	0	0	0	0	0	0	0	0	0	0	0	0	0	0	0	0	0	0	0	0	0	0	0	0	0	0
ENSG00000189186.9	0	0	0	0	0	0	0	0	0	0	0	0	0	0	0	0	0	0	0	0	0	0	0	0	0	0	0	0	0	0	0	0	0	0	0.00528464	0	0	0	0	0	0.0095122	0	0	0	0	0	0.00421118	0	0
ENSG00000230324.1	0	0	0	0	0	0	0	0	0	0	0	0	0	0	0	0	0	0	0	0	0	0	0	0	0	0	0	0	0	0	0	0	0	0	0	0	0	0	0	0	0	0	0	0	0	0	0	0	0
ENSG00000274944.3	0.0535431	0.0541536	0.104271	0.0624973	0	0.0141695	0.0786581	0.0121193	0.133852	0.092796	0.0570582	0.191662	0.120756	0.064052	0.0532236	0.129131	0.115705	0.0723957	0.116692	0.150685	0.0801712	0.112089	0.0295307	0.0946134	0.0965367	0.0587166	0.101725	0.121692	0.0695438	0.0945825	0.0705296	0.0410885	0.0931058	0.171703	0.0578563	0.0466644	0.0657475	0.0460893	0.166392	0	0	0	0.0598539	0	0	0	0.0691561	0.0445912	0.0686202
ENSG00000239293.1	0	0	0	0	0	0	0	0	0	0	0	0	0	0	0	0	0	0	0	0	0	0	0	0	0	0	0	0	0	0.084174	0	0	0	0	0	0	0	0	0	0	0	0	0	0	0	0	0	0	0
ENSG00000100505.12	0.710286	0.503291	0.285803	0.963083	1.69568	0.10643	0.290642	0.343566	0.340534	0.535402	0.0933184	0.296877	0.247653	0.413207	0.219229	0.39501	0.608753	0.228583	0.41413	0.288764	0.688709	0.191709	0.590301	0.185306	0.408101	0.82373	1.28038	0.292221	1.1771	1.07357	0.115351	0.515201	0.117307	0.350425	0.946237	0.381597	0.578802	0.198617	0.331167	0.0428055	0.0615044	0.103872	0.0466147	0	0.028888	0.0541293	0.0293234	0.046304	0.00665055
ENSG00000112195.8	0.101039	0.0914009	1.3517	0.233822	0.0186477	0.0697534	0.174247	0.0656269	0.353738	0.519626	0.162913	0.354939	0.135875	0.236485	0.186316	0.164218	0.433971	0.258381	0.256812	0.478792	0.20092	0.766016	0.203522	0.175954	0.430207	0.0578097	0.205579	0.290973	0.180956	0.0931217	0.49997	0.252837	0.15278	0.188557	0.149527	0.222061	0.474701	0.88162	0.156021	0.347875	0.384492	0.140693	0.227299	0.0872855	0.37824	0.117307	2.14477	0.0439025	0.0315282
ENSG00000250413.1	0.379234	0.986294	0.30772	0.531186	0.268299	0.501799	1.3928	0.171677	1.34722	0.287549	0.64661	0.937323	0.427644	0.0567083	0.544514	0.228652	0.936584	1.79467	0.680651	0.242562	0.929186	0.326902	0.10458	0.297834	0.431842	0.249526	0.530893	0.523307	0.492564	0.103063	0.64941	0.0727553	0.527559	0.795168	0.153669	0.826285	0.206967	0.652882	1.17852	0	0	0.126516	0.121124	0	0	0.105487	0.163273	0	0.22681
ENSG00000143398.18	6.79259	7.91973	5.76995	8.25496	4.72395	7.91474	5.81535	7.37337	9.14841	8.11759	5.89264	6.14831	6.55766	7.031	5.57736	5.16181	6.35957	5.81048	7.49772	6.60394	6.00576	6.98784	7.94856	7.78692	6.80582	6.3535	7.46465	5.97064	6.23853	6.1747	6.99117	7.25972	5.67853	9.19556	6.42049	8.24723	6.94249	7.49677	7.2678	3.96709	7.8689	10.4861	8.19279	12.0779	7.58557	7.36357	6.11808	7.40252	7.19813
ENSG00000239407.4	0.140832	0.155387	0.112197	0.0717312	0.217386	0.149078	0.206891	0.452074	0.323429	0.29955	0.0491164	0.117846	0.0494991	0.160815	0.203624	0.138947	0.173905	0.298612	0.236353	0.294799	0.271867	0.264869	0.360123	0.105576	0.145789	0.269568	0.168988	0.224472	0.0997736	0.354898	0.161901	0.294746	0.106862	0.625326	0.539537	0.133898	0.0419231	0.396743	0.386499	0.112649	0.522928	1.12759	0.147209	0.254384	0.380117	0.213674	0.496087	0.164506	0.420047
ENSG00000236136.1	0	0.0896098	0	0	0	0.0182364	0	0.0233967	0	0.0223931	0.0220304	0	0	0	0.0228332	0	0	0	0	0	0.0281404	0	0.0570098	0.0202948	0	0	0.0206719	0	0.0191794	0	0	0	0	0	0.0558464	0	0	0	0	0	0	0	0.0660282	0	0	0.0575043	0.0445025	0.0245955	0
ENSG00000168876.7	2.35317	2.09706	2.776	4.29868	2.00243	2.93078	2.64711	2.92762	4.59875	2.94108	2.31476	2.5329	5.17721	3.15214	2.68809	2.04386	2.89053	3.58361	5.22133	3.0881	3.15162	3.4287	5.37745	2.62672	3.03563	3.09665	3.21359	2.89719	2.93578	2.40151	3.41402	3.86416	2.99311	3.11753	2.6672	8.63367	3.65739	4.1402	5.28184	2.09944	6.79325	7.92178	3.54766	2.82004	4.97117	2.8837	3.68228	2.76048	5.39047
ENSG00000266262.1	0	0	0	0	0	0	0	0	0	0	0	0	0	0	0	0	0	0	0	0	0	0	0	0	0	0	0	0	0	0	0	0	0	0	0	0	0	0	0	1.74838	0	0	0.761586	0	0	0	0.769954	0	0.20373
ENSG00000271699.4	0	0.0357082	0.00668451	0	0	0.0145339	0.0100851	0	0.010839	0	0	0.0210633	0	0	0	0	0	0	0	0	0	0	0	0	0	0	0	0	0	0.011194	0	0	0	0	0.011127	0	0.0224794	0.0101302	0.0121907	0	0	0	0	0	0	0	0	0	0
ENSG00000177646.16	7.64676	10.0439	7.04423	7.05279	7.08196	5.53945	8.52491	10.6354	8.40528	10.4145	8.80111	5.62633	7.54333	9.28795	7.18903	8.04053	9.12374	8.23373	8.80867	8.58884	6.14397	8.41665	7.69899	8.33283	9.1198	9.75834	7.80784	8.24181	8.16597	8.20499	8.203	8.80595	7.19584	8.89147	8.84596	9.26761	8.21105	9.90368	8.63197	15.5152	13.0862	11.8773	11.6858	12.2227	8.75876	12.5439	11.2405	11.4196	12.7516
ENSG00000280848.1	0	0	0	0	0	0	0	0	0	0	0	0	0	0	0	0	0	0	0	0	0	0	0	0	0	0	0	0	0	0	0	0	0	0	0	0	0	0	0	0	0	0	0	0	0	0	0	0	0
ENSG00000254576.1	0	0	0	0	0	0	0	0	0	0	0	0	0	0	0	0	0	0	0	0	0	0	0	0	0	0	0	0	0	0	0	0	0	0	0	0	0	0	0	0	0	0	0	0	0	0	0	0	0
ENSG00000210100.1	0.840911	0.3645	0.409402	0	0	0	0.308838	0.285507	0.663849	0.273261	0	0	0	0.377234	0	0.253506	0.259597	0	0	0	0	0	0	0	0.23939	0.553298	0.252257	0.204772	0.468089	0	0.332307	0	0.292451	0	0	0	0	0.31022	0	0	0	0	0	2.08853	0	0.701719	0	0	0.431081
ENSG00000225398.2	0.935853	0.202827	0.313242	0.163854	6.41402	0.650113	0.38667	0.238306	0.230875	0.456169	0.224391	0.209373	0.508813	1.6793	0.620179	0.528989	0.216679	0.326227	2.47452	0.404042	0.334395	0.216083	3.00014	0.17226	0.299721	1.27002	0.456198	0.199405	0.293027	3.05199	0.138685	2.08717	0.284786	0.476139	1.99088	0.611718	2.29833	0.388401	1.81767	0	0.0853221	0.117079	0.168132	0	0	0	0	0.0417529	0.0599689
ENSG00000261550.1	0.562722	1.13828	0.487047	0.87577	0.0884693	0.132371	1.51557	0.297198	2.22118	0.162543	0.879508	1.37485	0.604337	0.673167	1.4502	1.9226	2.50925	2.37768	0.432846	0.959792	3.62563	1.10873	0.362086	2.57797	0.818777	0.452535	1.05035	0.791727	1.80981	0.713665	1.58132	0.575771	2.26145	5.92263	0.050671	2.12519	0.563026	1.38396	0.444121	0.275068	0.364826	0.250306	0.179728	0	0.185635	0.10435	0.646053	0.223162	0.512837
ENSG00000125878.5	0.0932844	0.129392	0.0726656	0.0783969	0.739159	0.335737	0.0685203	0.164694	0.0441855	0.145505	0.0715741	0.0572433	0.0360659	0.301302	0.111273	0.179981	0.103672	0.0945974	0.143509	0.157517	0.0152375	0.0413546	0.154348	0.0769245	0.0743573	0.184136	0.134321	0.0363454	0.083082	0.304217	0.0147455	0.236233	0.0389308	0.0552271	0.635033	0.0975601	0.244367	0.110123	0.165653	0	0.0816459	0.0373447	0.125135	0	0.0830879	0.280236	0.180729	0.186452	0.0286925
ENSG00000266990.1	0	0.0784727	0	0	0	0	0	0	0.0357298	0	0	0	0	0	0	0	0	0.0229484	0	0	0	0.0334407	0	0	0	0	0	0	0	0	0	0	0	0	0.0366792	0	0	0	0	0	0	0.0905945	0	0	0	0.0755361	0	0	0
ENSG00000264604.1	0	0	0.237384	0	0	0	0.358148	0.165546	0	0	0	0	0.235641	0	0	0	0	0	0	0	0	0	0	0.143599	0	0	0.4388	0	0.135706	0	0	0	0	0	0	0	0	0	0.432924	1.07253	1.06689	0	0	0	0.361909	0	0	0	0
ENSG00000239435.2	0	0	0	0	0.00605632	0	0	0	0.00675798	0	0	0	0	0.00768047	0	0.00516137	0	0	0	0	0	0	0	0	0.00974797	0	0	0.00416916	0.00476514	0.0139586	0	0	0	0	0.0138751	0	0.00700781	0	0	0	0	0	0	0	0	0	0.00552834	0.00611078	0.0043884
ENSG00000248591.1	0	0	0	0	0	0	0	0	0	0	0	0	0	0	0	0	0	0	0	0	0	0	0	0	0	0	0	0	0	0	0	0	0	0	0	0	0	0	0	0	0	0	0	0	0	0	0	0	0
ENSG00000111271.13	4.16445	5.22103	4.50569	4.63187	2.42916	4.49252	5.21352	5.39538	5.59043	2.52498	4.08129	3.22093	3.27477	4.17061	5.79715	5.0237	5.7842	6.47295	3.52563	4.38562	4.24751	6.18991	1.599	3.9664	5.48379	5.53149	5.69861	4.52466	5.49875	3.00064	4.84976	3.63075	4.90978	5.87281	3.33808	3.22743	3.49953	4.61371	3.40338	3.04395	4.34997	3.69324	3.60741	1.85561	2.94637	2.13061	5.47738	3.8678	4.09816
ENSG00000252855.1	0	0	0	0	0	0	0	0	0	0	0	0	0	0	0	0	0	0	0	0	0	0	0.28917	0	0	0	0	0	0	0	0	0	0	0	0	0	0	0	0	0	0	0	0	0	0	0	0	0	0
ENSG00000231789.2	0.339857	0.321412	0.586635	0.519307	0.568314	0.245288	0.680824	0.230777	0.658547	0.361437	0.197547	0.205391	0.597257	0.526681	0.327592	0.670616	0.991941	0.79894	0.808021	0.497988	0.353269	0.662011	0.332284	0.291173	0.598094	0.304932	0.667312	0.872736	0.27517	0.226705	0.879074	1.03136	0.601721	0.548742	0.500774	1.13093	0.3288	0.889034	0.905268	1.35923	0.585897	2.59743	0.148019	0.46041	0.27519	0.206256	0.199527	0.286712	0.110869
ENSG00000200238.1	0	0	0	0	0	0	0	0	0	0	0	0	0	0	0	0	0	0	0	0	0	0	0	0	0	0	0	0	0	0	0	0	0	0	0	0	0	0	0	0	0	0	0	0	0	0	0	0	0
ENSG00000275707.2	0	0	0	0	0	0.199416	0	0	0	0	0	0	0	0	0	0	0	0	0	0	0	0	0	0	0	0.247906	0	0	0	0	0	0	0	0	0	0	0	0	0	1.65755	0	0	0	1.87154	1.11863	0	0	0.268954	0
ENSG00000273076.1	0.0348695	0.665037	0.0679056	0.48841	0.148016	0.147645	0.204902	0.142067	0.440439	0.090649	0.133771	0.106987	0.0674068	0.12514	0	0.0840956	0.344465	0.212162	0.0536434	0.428215	0.341744	0.20611	0.11539	0.0821549	0.198533	0.550637	0.292885	0.135859	0.11646	0.511721	0.220473	0.160551	0.19403	0.619314	0.226071	0.0607796	0.17127	0.308729	0.123841	0	0.10173	0.69797	0.668218	0	0.103527	0.465564	0.630523	0.149347	0.107252
ENSG00000174885.11	0.515638	0.384276	0.383168	0.304103	0.0320001	40.8893	0.538227	0.558996	0.578462	0.364518	0.902321	2.12796	0.20985	0.300305	0.563517	0.234534	0.726094	0.376118	0.243545	0.173583	0.406356	0.514665	0.0972917	0.388974	0.35024	0.684505	0.407056	0.264346	0.367596	0.213887	0.378936	0.177022	0.45304	0.234311	0.219938	0.228639	0.222165	0.340401	0.216867	0.55717	1.45157	0.181076	0.416058	0.0898711	0.107433	0.40764	1.09831	0.529521	0.324621
ENSG00000235592.1	0	0	0	0	0	0	0	0	0	0	0	0	0	0	0	0	0	0	0	0	0	0.029006	0	0	0	0	0	0	0	0	0	0	0	0	0	0	0	0	0	0.172709	0	0	0	0	0	0	0	0	0
ENSG00000242244.1	0	0	0.172248	0	0.0500606	0	0.10395	0	0.111721	0	0	0.0361843	0	0.0634857	0.0468915	0.0853263	0	0	0	0.0543102	0	0.0522816	0	0.0416786	0.0402877	0.186232	0.042453	0.0689234	0	0	0	0	0.0492174	0.0523647	0	0	0.0579255	0	0.0628268	0	0	0	0	0	0	0.118094	0	0	0.0725477
ENSG00000100897.16	22.686	20.865	20.2345	21.5529	8.32308	36.8134	23.2596	22.0857	21.1103	18.7629	24.8857	23.6341	22.4109	16.5152	23.8639	22.7753	22.6596	23.742	23.8268	17.2737	18.4181	22.5157	14.7257	23.6329	22.7557	19.9335	22.7453	22.2375	23.4606	13.7336	23.6297	16.8604	23.9194	23.3392	16.4802	19.1126	16.5386	22.1468	20.595	16.0394	12.6493	11.9892	13.4699	13.5485	10.8855	13.4047	10.5539	16.8317	12.2
ENSG00000216123.1	0	0	0	0	0	0	0	0	0	0	0	0	0	0	0	0	0	0	0	0	0	0	0	0	0	0	0	0	0	0	0	0	0	0	0	0	0	0	0	0	0	0	0	0	0	0	0	0	0
ENSG00000251312.2	0	0	0	0	0	0	0	0	0	0	0	0	0	0	0	0.0271192	0	0	0	0	0	0	0	0	0	0	0	0	0	0	0	0	0	0	0	0	0	0	0	0	0	0	0	0	0	0	0	0	0
ENSG00000249607.1	0	0	0	0	0	0	0	0	0	0	0	0	0	0	0	0	0	0	0	0	0	0	0	0	0	0	0	0	0	0	0	0	0	0	0	0	0	0	0	0	0	0	0	0	0	0	0	0	0
ENSG00000257826.1	0	0	0.0159417	0	0	0.0346615	0	0	0	0	0	0	0	0	0	0.0197425	0.0202169	0.0166026	0	0	0	0	0	0	0	0	0	0.0159473	0.0546808	0	0	0.0376915	0	0	0	0	0	0	0	0	0	0	0	0	0	0	0	0.0233741	0
ENSG00000239257.1	0	0	0	0	0	0	0	0	0	0	0	0	0	0	0	0	0	0	0	0	0	0	0	0	0	0	0	0	0	0	0	0	0	0	0	0	0	0	0	0	0	0	0	0	0	0	0	0	0
ENSG00000250769.2	0	0	0	0	0	0	0.0276751	0	0	0	0	0	0	0	0	0	0	0	0	0	0	0	0	0	0	0	0	0	0	0	0	0	0	0	0	0	0	0	0	0	0	0	0	0	0	0	0	0	0
ENSG00000279792.1	0.128029	0.166486	0.11843	0.143462	0.271733	0.0813153	0.122254	0.113018	0.131393	0.124812	0.122791	0.0785643	0.136123	0.172302	0.152718	0.169824	0.158095	0.116848	0.14772	0.20636	0.156846	0.151354	0.169469	0.0678703	0.153079	0.160056	0.107538	0.0685888	0.1069	0.281831	0.141663	0.132636	0.133578	0.113696	0.14526	0.133898	0.115289	0.0566775	0.147779	0	0.112056	0.153763	0.110406	0.127192	0.0950292	0.0854698	0.206703	0.265037	0.0721956
ENSG00000236723.2	0.165509	0.266468	0.149647	0.198708	0.267643	0.0625715	0.243144	0.192665	0.373314	0.215134	0.196532	0.120909	0.228535	0.487914	0.235031	0.0855349	0.26277	0.263747	0.236433	0.344806	0.308971	0.331926	0.117365	0.167122	0.201931	0.155573	0.283712	0.19576	0.157937	0.173493	0.355057	0.217732	0.213797	0.244966	0.191617	0.164853	0.232269	0.157006	0.230928	0.104019	0.0689809	0.236638	0.226552	0	0.210598	0.118383	0.427543	0.202537	0.27878
ENSG00000206682.1	0	0	0	0	0	0	0	0	0	0	0	0	0	0	0	0	0	0	0	0	0	0	0	0	0	0	0	0.134565	0	0	0	0	0	0	0	0	0	0	0	0	0	0	0	0	0	0	0	0	0
ENSG00000174016.10	0	0.0156994	0	0	0	0.00479246	0	0	0	0	0	0	0	0	0	0	0.00559056	0	0	0	0	0	0	0	0	0.00595779	0.0054325	0	0.00504028	0	0.0143128	0.0104228	0	0	0	0.0236745	0	0	0	0	0	0	0	0	0.0134417	0.0151119	0	0.00646362	0
ENSG00000214908.3	0.0587276	0	0.0762449	0	0.0276989	0	0.0287582	0.0531714	0.123632	0.076336	0	0.020021	0	0	0	0	0.0483459	0.0794056	0.0301156	0	0.031976	0.173566	0.0647803	0	0.0222914	0.0257608	0.0704685	0.0762715	0.130762	0.0638405	0.0309436	0.0901341	0.0816969	0	0.0634584	0.0341219	0.0641011	0.0866608	0.0347625	0	0.114223	0	0.075028	0	0.0581204	0.130685	0.101137	0.027948	0.0802823
ENSG00000177971.8	14.2625	19.0908	15.6827	15.4939	7.52979	19.0846	14.8795	13.863	14.5899	17.6421	14.4347	11.3595	20.006	15.6987	15.7102	14.43	16.4946	15.5185	21.3412	14.0461	12.0734	14.9338	20.0056	14.7165	16.1058	14.9064	14.4607	16.4704	16.1931	11.6927	16.037	14.764	18.2674	13.5681	14.3726	29.9962	13.9626	16.0059	17.7853	12.4397	22.0426	13.5839	21.1546	17.8099	15.38	20.4245	15.5874	14.646	12.7792
ENSG00000255347.1	0	0	0	0	0	0	0	0	0	0	0	0	0	0	0	0	0	0	0	0	0	0	0	0	0	0	0	0	0	0	0	0	0	0	0	0	0	0	0	0	0	0	0	0	0	0	0	0	0
ENSG00000225107.1	0	0	0	0	0	0	0	0	0	0	0	0	0	0	0	0	0	0	0	0	0	0	0	0	0	0	0	0	0	0	0	0	0	0	0	0	0	0	0	0	0	0	0.0333708	0	0.0517013	0	0	0.323197	0.0178539
ENSG00000244056.3	0.0547386	0.0949075	0.0532995	0.153342	0.387262	0.0579436	0.160829	0.297358	0.172851	0.0711509	0.0699986	0	0	0.0982231	0.217648	0.0660071	0.135186	0	0.08421	0.336108	0	0.0808885	0.0905702	0.128968	0.0623319	0.432198	0.131364	0	0.243759	0.535537	0.259576	0.756106	0	0.0810171	1.50828	0	0.268862	0.484646	0.680426	0.481629	0	0.219136	0	0	0	0	0	0	0.168366
ENSG00000212292.1	0	0	0	0	0	0	0	0	0	0	0	0	0	0	0	0	0	0	0	0	0	0	0	0	0	0	0	0	0	0	0	0	0	0	0	0	0	0	0	0	0	0	0	0	0	0	0	0	0
ENSG00000106462.9	2.85174	3.74866	2.59873	2.72283	0.540128	1.60953	3.65217	4.2737	4.28984	4.56573	5.07428	2.43104	3.4478	2.38303	1.89619	2.32091	3.6363	3.86127	3.61729	3.56019	2.70372	3.74955	3.08904	4.90125	3.15602	4.37328	2.99846	3.17144	2.84626	1.86733	5.34947	2.24502	2.4231	3.29497	3.79031	4.53463	2.25835	5.87909	2.86528	5.92717	8.57252	12.5979	9.87864	9.40114	9.18107	9.12266	8.84159	6.07727	10.9783
ENSG00000278912.1	0.691811	3.52107	0.847462	1.37536	0.157884	0.44884	1.0491	3.63692	7.04702	0.464123	0.998826	0.867309	1.85504	1.76197	1.0648	0.861139	1.65343	2.10465	1.06428	3.32295	1.27584	2.70417	0.480022	1.49851	0.736954	3.78839	2.24935	1.23903	0.869565	1.05528	1.1641	0.822023	1.27284	4.42603	1.37451	0.894676	0.913441	2.27224	2.2985	0	0.130215	5.71777	2.05277	1.77364	0.265029	0.819392	2.13297	0.764656	2.99734
ENSG00000124549.13	0.350749	0.30708	0.371961	0.496151	0.741981	0.227918	0.57139	0.768757	0.849877	0.401746	0.288658	0.280586	0.704891	0.523449	0.248547	0.25126	0.476	0.422597	0.657128	0.746326	0.363043	0.523442	0.655046	0.458195	0.340087	0.863724	0.329196	0.314586	0.386619	0.424699	0.960643	0.535658	0.280199	0.483155	1.09761	0.39346	0.426433	0.655941	0.666022	0.916675	0.68895	2.26612	0.605604	0.621008	0.628944	1.28668	0.811859	0.73378	0.968461
ENSG00000108515.16	0.219681	0.650444	0.408067	0.539664	0.40648	1.84962	0.551116	0.527842	1.254	0.369017	0.280924	0.362939	0.48347	0.545811	0.318037	0.277132	0.605141	0.397565	0.519936	0.77821	0.585179	0.624285	0.285195	0.561379	0.307883	0.698261	0.429871	0.365413	0.372497	0.782552	0.657104	0.287885	0.404335	1.01045	0.750479	0.477174	0.486941	0.663302	0.492134	2.8845	0.680351	4.70847	1.33419	1.5445	0.581989	1.3763	2.81557	1.15321	0.824698
ENSG00000267272.4	0.136052	0.205937	0.1514	0.0604969	0.360568	0.0982979	0.161798	0.228763	0.259135	0.179652	0.0966558	0.0596338	0.137764	0.310009	0.114489	0.111977	0.125335	0.199285	0.282392	0.195588	0.0846601	0.20743	0.382331	0.101761	0.162302	0.170512	0.178799	0.1199	0.129827	0.225366	0.157026	0.303272	0.12918	0.121459	0.25902	0.165626	0.201536	0.168896	0.264608	0.0190013	0.0378024	0.0345816	0.0869072	0.0429085	0.0769401	0.0360418	0.0111571	0.0554965	0.0243554
ENSG00000225075.1	0.0969202	0.392101	0.0629148	0.181006	0.0457124	0.923354	0.189842	0.394877	0.357059	0.0419933	0.165253	0.330413	0.187358	0.115943	0.0856371	0.15583	0.159574	0.294853	0.0994015	0.247964	0.527711	0.334183	0.320728	0.114175	0.257518	0.467653	0.116297	0.0944051	0.0719335	0.158037	0.255336	0.148751	0.224712	0.191265	0.104728	0	0.0528941	0.286038	0	0.284258	0.0942534	0.388003	0.557196	0.320954	0.191836	1.07837	0.125182	0.507358	0.52997
ENSG00000237452.2	0.0105535	0	0.010276	0	0.0074663	0.00558568	0	0	0	0.00685885	0.00674777	0.0107934	0	0.00946858	0	0.006363	0	0	0	0.0081001	0.00861922	0	0	0	0	0.00694389	0	0	0	0	0	0	0	0	0.00855269	0	0	0	0	0.417856	0.0307892	0	0.020224	0	0	0.281811	0.258985	0	0
ENSG00000264078.1	0	0.0523968	0	0	0	0	0	0	0.0477142	0.0785625	0	0.0618148	0	0	0	0.0364414	0.037317	0	0	0.13917	0	0	0	0.0356005	0	0.0795365	0.0362619	0	0.0336439	0	0	0	0.0420399	0.0447282	0	0	0.049478	0	0.0536646	0	0	0	0	0	0	0	0.0780648	0.0431447	0.0309839
ENSG00000252950.1	0	0	0.103856	0	0.150918	0	0	0.144853	0.168403	0.13864	0	0	0	0	0	0.257234	0.131707	0.216322	0	0	0	0	0	0	0.121455	0	0.127983	0	0	0	0	0	0	0	0	0.185914	0	0	0	0	0.311175	0	0.204396	0	0	0	0.137761	0	0.109355
ENSG00000174738.11	3.90059	3.51329	7.19809	5.83004	12.6288	6.61428	5.49222	4.38342	7.9058	5.51071	3.7673	4.72851	4.44709	8.67638	7.40282	7.67299	6.21078	5.67165	4.40945	7.02832	10.4711	5.63141	3.8476	3.35599	6.41135	2.63372	3.24787	6.8413	5.84918	5.64906	4.38491	12.4283	6.37619	2.4974	8.53599	5.64336	5.9292	7.113	6.81153	1.49123	5.38814	8.62086	3.64907	2.22848	3.92933	2.39597	3.17088	4.24152	6.51365
ENSG00000226774.1	0.0331181	0.0574212	0	0	0.281163	0	0	0.0449771	0	0.0430479	0	0.0338711	0.0640211	0.0594272	0	0.0798717	0	0.0335842	0.203796	0	0	0.0489394	0.328782	0.0390142	0	0	0.119217	0	0	0.378014	0	0	0	0	0.429431	0	0.162668	0	0.117621	0	0	0	0	0	0	0	0	0	0
ENSG00000231806.2	1.1465	1.20999	1.35905	0.314194	0.0881652	0.699156	1.62936	0.84622	0.92477	0.291572	0.733061	0.611775	3.37266	0.223618	1.28831	0.631151	0.538596	2.48956	1.57206	0.114779	0.488541	1.34432	0.577346	0.367015	2.55432	0.901961	1.7944	1.65084	0.652067	0.386087	1.33951	0.258206	1.99364	2.04735	0.727155	2.51974	0.979359	1.61826	1.96955	1.20614	1.018	2.34479	0.214932	1.11424	2.25696	1.83026	2.17294	1.0675	2.33817
ENSG00000230159.1	0	0.049122	0.0275867	0	0	0.0599806	0	0	0	0	0	0.0579514	0	0.0508381	0	0	0	0	0.0871705	0	0	0	0.234386	0	0	0	0.0339955	0.0551925	0	0.0461971	0	0	0.0394124	0	0	0.0493835	0.0463857	0	0	0	0	0	0	0	0	0	0	0	0
ENSG00000265650.1	0	0.967326	0	0	0.263139	0.19686	0	0.505128	0	0	0	0.190199	0	0	0	0	0	0.377177	0.286098	0	0	0	0	0	0.423537	0	0	0.181145	0.207039	0	0	0	0	0	0	0	0.30448	0	0	0	0	0	0	0	0	0	0.480399	0	0.762681
ENSG00000272040.1	0.410187	0.258617	0.278372	0.800876	0.404518	0.157892	0.255645	0.303856	0.569136	0.306979	0.111266	0.266964	0.31237	0.446086	0.345961	0.284787	0.445118	0.239493	0.325078	0.725067	0.223339	0.385728	0.226232	0.263572	0.339701	0.474357	0.387788	0.326899	0.387467	0.587776	0.275072	0.257543	0.172915	0.533519	0.483524	0.129997	0.569824	0.293473	0.30902	0.765571	0.181319	0.298566	0.19056	0.123486	0.295234	0.248939	1.20408	0.461393	1.13422
ENSG00000251670.1	0	0	0	0	0	0.0335997	0	0	0	0	0	0	0	0	0	0	0	0	0	0	0	0	0	0	0	0	0	0	0	0	0	0	0	0	0	0	0	0	0	0	0	0	0	0	0	0	0	0	0
ENSG00000228319.1	0	0	0	0	0	0	0	0	0	0	0	0	0	0	0	0	0	0	0	0	0	0	0.0116794	0	0	0	0	0	0	0	0	0	0	0	0	0	0	0	0	0	0	0	0	0	0	0	0	0	0
ENSG00000228169.3	0.117933	0	0.114832	0.330372	0.166869	0.0936283	0.216563	0.280284	0.186202	0.459878	0.188512	0.0904607	0	0.0529047	0.0390763	0.177763	0.109221	0.209287	0.045357	0.0452585	0.048159	0.130704	0.0975655	0.173661	0.0335731	0	0.106132	0.0861542	0.0984699	0.048075	0.512644	0.203626	0.164058	0	0.143362	0	0.0482713	0.13052	0	0	0	0.118031	0.0564998	0	0	0	0.152322	0.0420924	0.0604565
ENSG00000275630.1	0.153229	0.177116	0.0994674	0	0	1.08134	0.225104	0.138732	0	0.199172	0.0653156	0.156714	0.197474	0	0	0.0615912	0.063071	0.0517954	0.0785762	0	0	0	0.507066	0.0601698	0.0581618	0	0.0612877	0.049751	0	0	0	0.117587	0.142107	0	0.331146	0.267088	0	0	0	0.449407	0.596053	0	0.0978798	0.507424	0.606581	0	0.263881	0	0.0523672
ENSG00000009709.10	0	0	0	0	0	0.00243229	0	0.00312054	0	0	0	0.00235	0	0	0	0.00277077	0	0	0.00353487	0	0	0	0.00760371	0	0	0.00907117	0.00275712	0.00447625	0	0.0037467	0	0.0105797	0	0	0.00372428	0.00400512	0	0	0	0	0	0.00919865	0	0	0	0	0.0178066	0.00328044	0
ENSG00000201770.1	0	0	0	0	0	0	0	0	0	0	0	0	0	0	0	0	0	0	0	0	0	0	0	0	0	0	0	0	0	0	0	0	0	0	0	0	0	0	0	0	0	0	0	0	0	0	0	0	0
ENSG00000232485.2	0.0808681	0.105159	0.0688994	0.0566352	0.14303	0.139105	0.0891002	0.123554	0.159601	0.0394181	0.0258531	0.0310151	0.0781637	0.14511	0.0401928	0.109705	0.162271	0.112759	0.15551	0.077586	0.0660467	0.119501	0.100353	0.0952654	0.14964	0.186232	0.084906	0.0689234	0.0787759	0.164829	0.0798926	0.0930863	0.0421863	0.134652	0.163842	0.0880987	0.148951	0.193915	0.125654	0.711535	0.206438	0.323741	0.213085	0.200848	0.210084	0.236188	0.287235	0.43295	0.134732
ENSG00000264297.2	0	0	0	0	0	0	0	0	0	0	0	0	0	0	0	0	0	0	0	0	0	0	0	0	0	0	0	0	0	0	0	0	0	0	0	0	0	0	0	0	0	0	0	0	0	0	0	0	0
ENSG00000133619.16	0.58436	0.353436	0.606048	0.312173	2.6382	0.486229	0.742669	0.893273	0.793895	0.837293	0.305859	0.400285	0.614732	1.39973	0.612393	0.743987	0.449734	0.479581	0.673191	0.905373	0.430643	0.698851	0.984869	0.352203	0.371398	0.969281	0.766413	0.463299	0.423622	1.54672	0.661625	1.2577	0.434814	0.716053	1.77095	0.431118	1.04574	0.677811	0.883249	0.239145	0.237885	0.369949	0.42189	0.324021	0.266295	0.244951	0.133399	0.531608	0.144905
ENSG00000131067.15	6.37254	9.2682	8.24794	5.61721	5.03088	4.73697	7.55111	8.8537	14.7254	6.41426	4.84692	7.23771	13.841	6.96801	10.5008	9.5539	10.1156	8.10879	10.5183	8.86633	6.18319	10.8695	6.58695	10.1631	7.23426	8.16711	8.96107	7.97929	8.7279	8.21392	5.77481	6.29388	11.0353	12.5878	6.26229	5.95026	6.83818	12.1676	21.1821	3.70072	17.1648	18.1888	7.60084	2.28358	9.87381	0.620333	8.76136	1.92013	1.53436
ENSG00000187180.3	0	0	0	0	0	0	0	0.0320847	0	0	0	0	0	0	0	0	0	0	0	0	0	0	0	0	0	0	0	0	0	0	0	0	0.032865	0	0	0	0	0	0	0	0	0	0	0	0	0	0	0	0
ENSG00000139144.8	0.0195858	0.0297137	0.0238386	0.00685835	0.0242488	0.520905	0.017983	0.0199494	0.0386545	0.0286405	0.00313074	0.0300467	0.0378616	0.0043931	0.0194689	0.0501877	0.0211621	0.0198615	0.0903925	0.0413399	0.0279932	0.0108534	0.0405082	0.0115364	0.0446054	0.0225521	0.0352521	0.00953876	0.0299814	0.0838331	0.0116097	0.0225449	0.0102173	0.0797181	0.0277771	0.0512088	0.0561169	0.0541904	0.108688	0	0	0	0	0	0	0	0.00316212	0.00699053	0
ENSG00000271629.1	0	0	0	0	0	0	0	0	0	0	0	0	0	0	0	0	0	0	0	0	0	0	0	0	0	0	0.0459254	0	0	0	0	0	0	0	0	0	0	0	0	0	0	0	0	0	0	0	0	0	0
ENSG00000278123.1	0	0	0	0	0	0	0	0	0	0	0	0	0	0	0	0	0	0	0	0	0	0	0	0	0	0	0	0	0	0	0	0	0	0	0	0	0	0	0	0	0	0	0	0	0	0	0	0	0
ENSG00000205177.6	0.0162803	0.536318	0.0634091	0.136821	0	0.034467	0.0717502	0.0663299	0.154228	0.148131	0	0.0333009	0.0629433	0.0584268	0.043155	0.0588953	0.180931	0.0660377	0	0	0.265929	0.192462	0	0.0958935	0	0.171392	0	0	0.054374	0.0265465	0.0772026	0.07496	0.0226477	0.048192	0.0263876	0.0283775	0.0533097	0	0	0.429736	0.047497	0.0651752	0.155993	0	0	0.0543419	0.0420551	0.185943	0.0834584
ENSG00000252302.1	0	0	0	0	0	0	0	0	0	0	0	0	0	0	0	0	0	0	0	0	0	0	0	0	0	0	0	0	0	0	0	0	0	0	0	0	0	0	0	0	0	0	0	0	0	0	0	0	0
ENSG00000140365.14	6.69116	6.95265	6.9778	5.75458	3.71198	6.97648	7.53812	6.13754	7.80094	7.91859	7.65901	6.62446	8.9224	5.74799	6.9086	7.84413	7.47243	7.16508	9.12179	6.06032	5.37568	6.37783	7.39612	6.97242	6.16468	7.28183	6.26493	6.54253	7.05137	4.72779	7.92493	5.91144	8.55507	7.30325	6.72149	8.33984	5.64746	7.14559	6.87388	12.6144	9.08324	8.138	7.83622	9.43857	7.52835	12.4564	8.41013	7.97645	5.79622
ENSG00000112539.13	0	0.0112279	0.00630552	0	0.0183258	0.0205648	0	0	0.0102245	0	0	0	0	0	0	0	0.0079965	0	0	0	0	0	0	0	0	0.0255653	0	0	0	0	0.0204725	0.0149083	0	0	0	0	0.0318073	0	0	0	0.0188928	0	0.0124098	0	0	0	0	0	0
ENSG00000138814.15	10.1036	12.8237	11.1602	11.6692	6.96105	6.51256	9.47148	12.3423	9.01087	9.10016	6.953	8.99012	9.69314	9.00759	10.8575	9.82136	11.3218	11.4733	8.0564	11.1827	9.75859	10.654	6.67593	8.55559	12.9406	8.66007	11.4992	12.831	9.93479	12.0828	10.2176	10.9607	7.67217	9.23359	10.008	7.06196	12.4328	13.2833	12.5509	7.36949	9.55503	6.04884	11.4967	11.03	10.4425	14.7494	7.74508	10.3527	7.59163
ENSG00000215057.4	0.0271812	0.0314185	0.0176444	0	0.0384601	0	0	0.061524	0	0.058885	0.0115863	0	0	0	0.0240169	0.0109256	0	0.0275638	0	0.0278166	0.0147997	0.0133888	0.0149913	0.0106735	0	0	0.0108718	0.0176506	0	0.0147738	0.0143218	0	0.0126041	0.0134101	0	0	0.0148341	0.0133699	0.048268	0.23916	0.0264333	0.108815	0.0173628	0.720092	0.0538004	0.877039	0.0117024	0.0258706	0.00928937
ENSG00000129315.8	4.01067	4.26852	3.60822	4.40482	3.47511	3.54555	3.60801	4.20405	5.48723	3.36376	3.47286	3.06936	3.86894	3.8597	3.36988	2.91888	4.15059	4.4922	3.81161	4.57367	3.96351	4.55405	4.21021	3.97126	4.50428	3.59193	4.4819	3.80883	3.76176	3.83786	4.10927	4.22247	3.56167	4.12148	4.16895	4.01682	4.1854	4.61442	5.04277	3.04751	4.98927	7.50804	5.45323	6.64724	7.17495	4.80179	6.06217	4.46162	6.0046
ENSG00000224524.1	0	0	0	0	0	0	0	0	0	0	0	0	0	0	0	0	0	0	0	0	0	0	0	0	0	0	0	0	0	0	0	0	0	0	0	0	0	0	0	0	0	0	0	0	0	0	0	0	0
ENSG00000207178.1	0	0	0	0	0	0	0	0	0	0	0	0	0	0	0	0	0	0	0	0	0	0	0	0	0	0	0	0	0	0	0	0	0	0	0	0	0	0	0	0	0	0	0	0	0	0	0	0	0
ENSG00000104938.15	0.0321081	0.0432989	0.163267	0.0399761	0.0454313	0.0302116	0.0209639	0.285858	0.00563276	0.0417351	0.0228107	0.0255408	0	0.0576149	0.0472837	0	0.0264321	0.0542667	0.093302	0.0328586	0.0349645	0.0579907	0.0295144	0.0798515	0.0487495	0.0328631	0.0856159	0.0416998	0.0119152	0.145431	0.107146	0.0164263	0.0049629	0.142567	0.173473	0.012437	0.0350459	0.115818	0.114034	0	0	0.0428463	0	0	0.0211841	0	0.00460786	0.01528	0.00365772
ENSG00000181788.3	11.3518	9.62965	12.4081	10.8072	9.41932	10.1741	10.9358	10.3506	12.8123	10.8793	8.96648	9.1553	13.1902	12.2935	11.644	10.7812	14.8253	13.6813	12.9102	12.5418	7.74115	13.2446	9.60228	11.5706	14.4792	11.5539	13.475	11.9913	10.1757	9.96911	13.9836	11.5612	12.9079	12.757	10.4395	9.19782	10.763	16.285	17.865	14.7774	12.759	9.65262	12.0666	16.3547	12.9514	14.6347	14.2969	14.1967	14.0255
ENSG00000275529.1	0.755506	0	0.294258	0.423289	2.13801	0.159948	0.221977	0.410416	0.477142	0.392812	0.193225	0	0	0.271137	0.400532	0.364414	0	0.153228	0.697364	0.927799	0	0	1.25006	0.356005	0	0.397683	0	0.29436	0	0.246384	0.477691	0.347861	0.420399	0.447282	0.73473	0.263378	0.742171	0.445942	0.268323	0	0	1.20981	0.579122	0	0.448617	0	0	0	0
ENSG00000151005.4	0.00546561	0	0.0212877	0	0	0.00578562	0.0321173	0.0222683	0.0172591	0.00710437	0.0139786	0.00558988	0	0.00980751	0.00724398	0.0197723	0.0202474	0.00554254	0	0.0167801	0.00892775	0.02423	0.00904337	0.019316	0	0.0359623	0.0065583	0.0106475	0.0182544	0	0	0.0125828	0.0152066	0.0080895	0.00885884	0.0190538	0	0.00806526	0	0	0	0	0	0	0	0	0	0.00780311	0.0112075
ENSG00000225568.1	0	0.0304485	0.0170997	0	0.049697	0	0.0257988	0.0238499	0	0	0	0	0	0	0	0	0	0	0	0	0	0.0259509	0	0	0.039995	0.0231099	0.0210723	0	0	0	0	0	0	0	0	0	0	0	0	0.154518	0.307408	0	0	0.174465	0	0.0586182	0.0453645	0	0.0180052
ENSG00000114853.12	4.06283	3.93787	2.78677	1.93452	17.1972	3.79713	3.6296	6.48677	3.4648	5.48545	2.32545	2.37777	2.42515	8.24038	4.03223	6.76359	2.15552	2.21757	5.90795	7.48521	2.632	3.14644	9.19165	2.95575	1.96153	7.47698	5.02699	2.95217	2.77622	14.7823	1.86175	10.8195	1.8039	3.53756	13.2698	3.16974	8.31011	3.27221	4.26478	6.48116	2.17139	3.31747	5.38901	3.5827	2.48311	3.16303	0.966261	4.67209	2.56853
ENSG00000242082.1	0.0331181	0.0287106	0.0322474	0	0	0.0525858	0.0486525	0.0224886	0.0261448	0	0	0.0169356	0	0	0.0877878	0.0399358	0.061343	0.0503763	0.0254745	0	0.0270482	0.0489394	0	0.0195071	0	0	0.0397391	0.0161293	0	0.027001	0	0	0	0.0245086	0.0268394	0	0.0271113	0.0244352	0	0.291396	0	0.397747	0.507724	0	0.14749	0	0	0.236409	0.033955
ENSG00000133561.14	6.8284	4.74986	7.28417	3.1466	5.86949	4.34007	12.5038	5.42719	6.52025	9.35763	8.82684	3.99608	7.57465	7.23734	7.86119	4.57748	3.63462	6.26289	8.44036	6.41896	2.94891	7.44462	15.5366	5.41076	6.41637	4.79536	6.80126	7.33004	5.36926	8.32959	8.98885	12.3577	4.91973	4.13699	13.8076	8.14811	8.27863	7.75139	9.26218	2.31583	4.4883	1.06852	3.63013	2.13603	3.40091	3.78638	0.555411	5.63648	0.543506
ENSG00000271530.1	0	0	0	0	0	0	0	0	0	0	0	0	0	0	0	0	0	0	0	0	0	0	0	0	0	0	0	0	0	0	0	0	0	0	0	0	0	0	0	0	0	0	0	0	0	0	0	0	0
ENSG00000179431.6	0.213145	0.893099	0.386258	0.24879	0.36861	0.269497	0.226145	0.377918	0.168265	0.423275	0.083284	0.133217	0.14879	0.276227	0.306039	0.199907	0.555643	0.0960646	0.17306	0.318103	0.222436	0.20998	0.372262	0.32084	0.0876462	0.288279	0.198923	0.126875	0.158195	0.31859	0.290124	0.313501	0.164728	0.175262	0.518209	0.361205	0.261729	0.445578	0.13668	2.50054	5.11292	1.32734	0.964416	2.99981	4.27157	2.90512	1.33825	2.35834	0.886267
ENSG00000238774.1	0	0	0	0	0	0	0	0	0	0	0	0	0	0	0	0	0	0	0	0	0	0	0	0	0	0	0	0	0	0	0	0	0	0	0	0	0	0	0	0	0	0	0	0	0	0	0	0	0
ENSG00000232646.1	0	0	0	0.189887	0	0	0	0.092056	0.214045	0	0	0.069325	0.131034	0.121631	0.0898389	0	0	0.0687378	0	0	0	0	0	0	0	0	0.0813351	0	0.0754629	0	0	0	0	0	0	0	0	0	0	0	0.197756	0	0.259793	0.673403	0	0	0	0.0967731	0
ENSG00000163539.14	2.18012	2.64332	1.82181	2.32978	4.73547	1.89139	1.7532	2.67614	2.24389	2.02644	1.78557	1.46232	1.678	2.55019	1.91025	1.68145	2.00193	2.20692	2.28795	2.59296	1.68988	2.226	2.79646	1.95832	2.0815	2.55281	2.28983	1.83736	1.83151	2.89634	1.93938	4.09144	1.34066	1.88108	3.42347	2.29039	2.89249	2.47564	2.64609	0.665231	2.3314	3.06887	2.2173	1.87302	2.37258	2.57794	1.68233	2.05359	2.17045
ENSG00000104312.7	2.54094	4.26033	2.69165	3.03758	3.56238	1.5222	2.74149	3.82371	2.62313	3.67784	2.52922	1.46595	2.55493	3.35698	2.14645	2.5758	2.91928	2.36906	3.33625	2.60748	1.90801	3.12901	4.21194	2.97139	2.75564	2.85382	3.41749	2.77872	2.57494	3.15676	3.33235	3.52482	2.15581	2.41076	4.25422	3.43938	3.6649	3.64651	3.04117	8.27128	25.5928	5.40283	10.4788	9.29284	10.5146	14.0114	5.96268	9.69364	11.4465
ENSG00000273658.1	0	0	0	0	0	0	0	0	0	0	0	0	0	0	0	0	0	0	0	0	0	0	0	0	0	0	0	0	0	0	0	0	0	0	0	0	0	0	0	0	0	0	0	0	0	0	0	0	0
ENSG00000276683.1	0	0	0.207711	0	0	0	0	0	0	0	0	0	0	0	0	0	0	0	0	0	0	0	0	0	0	0	0	0	0	0	0	0	0	0	0	0	0	0	0	0	0	0	0	0	0	0	0.275523	0.304551	0
ENSG00000273181.1	0.187171	0.0811306	0.091125	0.262166	0.0331046	0.0742986	0.0687413	0.127097	0.11082	0.0608225	0.0598375	0.0717849	0.180911	0.419825	0.0620179	0.169276	0.202234	0.118628	0.287944	0.143659	0.0382165	0.138293	0.0774229	0.110247	0.213135	0.215518	0.308811	0.0227892	0.260469	0.228899	0.14793	0.107725	0.097641	0.103885	0.265451	0.0815624	0.421361	0.138098	0.249281	0.205858	0.204773	0.280989	0.224176	0	0.138927	0.156189	0.543935	0.267219	0.239876
ENSG00000227874.1	0	0	0	0	0	0	0	0	0	0	0	0	0	0	0	0	0	0	0	0	0	0	0	0	0	0	0	0	0	0	0	0	0	0	0	0	0	0	0	0	0	0	0	0	0	0	0	0	0
ENSG00000178695.5	17.6818	22.488	16.4024	12.0243	22.0086	11.4651	16.3187	30.6086	25.6107	22.1292	11.9194	13.4342	23.4195	21.7641	16.4274	18.5597	13.7888	15.3101	29.8797	31.3779	12.4961	19.0423	36.6513	21.3898	16.7223	18.8894	20.6604	15.3686	13.7857	29.8084	11.9711	31.6083	9.61143	24.3149	38.9779	11.3363	25.4129	31.7519	38.0447	4.51068	6.14572	3.60087	7.55566	8.38028	7.34737	19.7408	1.71253	13.6433	1.61266
ENSG00000234030.1	0.0321635	0	0.0626358	0	0	0	0	0	0	0	0	0	0	0	0.0426287	0	0	0	0	0	0.0525371	0	0	0	0	0	0	0	0	0	0	0	0	0.0952086	0	0.0560628	0	0	0	0	0	0.128761	0.184908	0	0	0	0.124627	0.0918379	0
ENSG00000178217.12	0.0132988	0.011529	0	0.00931372	0.0047043	0.00351938	0	0	0.00524932	0.0129647	0.00850315	0.00680062	0.00642705	0.0178976	0.00440649	0.00801829	0	0.00337151	0	0.00510364	0.00543072	0.00491301	0	0.00783325	0.00378591	0.00875029	0.00398939	0	0.0148055	0.0108425	0.00525537	0.00765407	0.00462506	0	0	0.0115903	0.0108868	0.00490608	0.00590397	0.0292532	0	0.0399297	0.0127426	0	0	0.0332927	0	0.0284796	0.0238611
ENSG00000199364.1	0	0	0	0	0	0	0	0	0	0	0	0	0	0	0	0	0	0	0	0	0	0	0	0	0	0	0	0	0	0	0	0	0	0	0	0	0	0	0	0	0	0	0	0	0	0	0	0	0
ENSG00000050628.19	0.483875	0.427295	0.338002	0.669334	3.25744	0.625146	0.333345	0.67551	0.344028	0.574264	0.234441	0.339652	0.325352	1.92798	0.559658	0.520064	0.248651	0.402301	0.797565	1.37714	0.4001	0.328649	1.50178	0.394766	0.222452	1.23396	0.741091	0.297135	0.535347	1.37218	0.121142	1.8197	0.338653	0.413688	1.7488	0.599825	1.89445	0.414666	0.776533	0.0925538	0.662	0.372983	0.316769	0.104502	0.959231	0.115366	0.1281	0.197376	0.240348
ENSG00000090932.9	0.0609484	0.0672473	0.0431608	0.0155217	0.0235197	0.0351911	0.00813973	0.105348	0.0349928	0.0288082	0.0283417	0.0170003	0.0214219	0.0198847	0.0587488	0.0534512	0.0684193	0.022475	0.0596675	0.0595379	0.0271515	0.0655018	0	0.0195816	0.0757125	0.0583308	0.0465394	0.0377789	0.0246739	0.0271042	0.0262748	0.0255116	0.0308314	0.0164015	0.0179613	0	0.0272148	0.0817617	0.0196784	1.31629	0.565773	0.953803	0.0530899	0	0.345459	0.036989	0.264788	0.0237312	0.0227231
ENSG00000281588.1	0	0	0	0	0	0	0	0	0	0	0	0	0	0	0	0	0	0	0	0	0	0	0	0	0	0	0	0	0	0	0	0	0	0	0	0	0	0	0	0	0	0	0	0	0	0	0	0	0
ENSG00000272736.4	0	0	0	0	0	0	0	0	0	0	0	0	0	0	0	0	0.0232928	0	0	0	0	0	0	0	0	0	0	0	0	0	0	0	0	0	0	0	0	0	0	0	0	0	0	0	0	0	0	0	0
ENSG00000251803.1	0	0	0	0	0	0	0	0	0	0	0	0	0	0	0	0	0	0	0	0	0	0	0	0	0	0	0	0	0	0	0	0	0	0	0	0	0	0	0	0	0	0	0	0	0	0	0	0	0
ENSG00000157326.17	5.9722	17.0325	8.14372	7.56301	5.13789	21.7502	10.299	8.91414	7.83961	9.4643	10.2043	8.94639	8.41845	8.26608	7.54008	10.0474	10.9027	8.52599	9.41033	9.1677	5.56121	9.04846	9.77746	16.0133	8.86451	10.0288	9.31829	8.55113	9.71046	6.92656	9.18162	7.96837	12.5365	8.24318	10.4654	11.6385	7.83062	11.3852	8.62731	17.6636	5.508	1.562	10.7091	12.4415	4.07317	7.8352	5.56783	3.80047	8.1233
ENSG00000164024.10	18.7021	16.6407	15.1948	19.5825	11.3717	9.96194	17.0447	16.695	18.7695	16.446	17.9549	14.1185	19.3026	15.8881	17.1195	15.7627	17.6424	20.8875	20.825	15.6579	16.7362	17.3743	18.7019	17.2709	18.9533	15.1755	19.1856	18.8105	18.6281	12.8922	18.8357	17.6748	18.8803	16.3851	12.5923	24.3693	15.0504	18.0777	19.7838	12.2454	27.7129	12.5818	26.2584	14.0013	19.4571	18.6524	21.7345	16.1571	12.9541
ENSG00000217447.1	0.0498478	0	0.0485373	0	0.211597	0.0263832	0.0366148	0.0338488	0.0393519	0.161984	0.0637444	0.0509813	0.240904	0.0447236	0.0330336	0.0601096	0.0923308	0.0758242	0.230058	0.114779	0	0.0368307	0.041239	0.0587224	0	0.0983957	0.17944	0.0971085	0.0554951	0.0812815	0	0	0.0346721	0.0737785	0.080795	0.0434439	0.204033	0.29423	0.0442595	0	0.0727144	0.598671	0.334339	0	0.147997	0.582355	0.0321917	0.0355832	0.0766613
ENSG00000281749.1	0	0	0	0	0	0	0	0	0	0	0	0	0	0.273991	0	0	0	0	0	0	0	0	0	0	0	0.200934	0	0	0	0	0	0	0	0	0	0	0.249994	0	0	0	0	0	0	0	0	0	0	0.217994	0
ENSG00000215373.4	0	0	0	0	0	0	0	0	0	0	0	0	0	0	0	0	0	0	0	0	0	0	0	0	0	0	0	0	0	0	0	0	0	0	0	0	0	0	0	0	0	0	0	0	0	0	0	0	0
ENSG00000167700.7	10.9728	13.7134	10.8083	10.9224	2.871	12.4575	14.8222	16.4581	13.7693	11.5529	8.25219	7.13702	13.5822	13.1645	7.7092	13.4332	15.1708	9.23907	9.36449	8.86778	11.5807	16.2735	7.30698	15.6072	12.7577	12.9318	9.84383	12.4552	15.024	5.95539	17.2063	6.3199	12.7517	15.0275	8.62814	12.8571	5.86246	9.98049	12.5051	26.5345	68.5056	19.3676	19.6857	17.2329	17.7183	37.2369	22.6307	22.5271	18.5027
ENSG00000185053.11	0.00644985	0	0.00628029	0.0180684	0.0730098	0.0068275	0	0	0	0.00838372	0	0	0	0.0115736	0	0.00777763	0	0	0.00992247	0	0	0	0.0426876	0	0	0	0	0	0.00718055	0.0315512	0	0.0148487	0	0	0.0313624	0.0449699	0.04224	0	0	0	0	0	0	0	0	0	0	0	0
ENSG00000145819.14	4.42334	3.82524	4.31763	6.39662	1.84996	3.81144	5.03567	5.87443	5.26282	4.03178	5.9122	3.74807	3.39722	3.88087	4.98104	3.72589	5.13329	5.04547	2.40929	5.06004	6.19739	5.04449	3.01745	5.19292	6.19902	4.48794	5.04162	6.35696	5.72301	6.65974	3.85159	2.93489	3.44559	4.61498	5.66513	3.39852	3.57479	5.4784	4.91172	3.96847	4.09976	2.17979	5.43586	3.53064	4.03342	2.94205	4.54106	5.71461	3.88438
ENSG00000278886.1	0.0255833	0.0443571	0	0.215004	0	0	0	0	0.040393	0.0332539	0	0	0	0	0	0	0.0315911	0.0518868	0	0.0785438	0.0835776	0	0	0	0	0.0336663	0	0	0.0284816	0	0.080879	0	0	0	0	0	0	0	0	0	0	0	0	0	0	0	0	0	0.0262298
ENSG00000237955.1	0.12293	0	0	0	0	0	0.0451479	0.0417373	0	0.039947	0.1179	0	0.237638	0.0551465	0	0	0	0.0934951	0.0472789	0	0	0.0454141	0.152549	0.0362039	0.0349956	0	0	0	0	0.0501121	0.0485788	0	0.0427524	0	0.0498122	0.107137	0.0503167	0.04535	0.0545742	0	0	0	0.0588938	0	0.0912441	0	0	0	0
ENSG00000172900.10	0	0	0.00404015	0	0	0	0	0	0.0131023	0	0	0	0	0	0	0	0	0	0.00638319	0.00636933	0.00677753	0	0	0	0.00472481	0	0	0	0	0	0	0	0	0	0	0	0	0	0	0	0	0.0166107	0	0	0	0	0.00535914	0.00592375	0
ENSG00000099341.10	38.3549	39.4794	38.3109	30.4932	31.0682	46.08	42.4686	34.4766	40.8562	57.2633	42.3266	35.5814	52.163	40.0958	35.3737	41.5299	42.47	41.5383	57.2013	35.7279	32.6988	38.715	68.4167	43.3892	39.3558	36.1734	36.538	39.1934	37.8112	32.6494	41.8855	44.0853	48.9238	38.3893	38.9206	79.0451	36.3241	44.1823	44.3586	91.6235	71.2553	35.0297	45.148	74.7693	84.0678	79.3878	40.2588	47.0415	36.115
ENSG00000201331.1	0	0	0	0	0	0	0	0	0	0	0	0	0	0	0	0	0	0	0	0	0	0	0	0	0	0	0	0	0	0	0	0	0	0	0	0	0	0	0	0	0	0	0	0	0	0	0	0	0
ENSG00000270492.1	0	0	0	0	0.0839463	0.0314009	0	0.0805726	0	0	0	0	0	0	0	0.0357707	0	0	0	0	0	0	0	0	0	0.0390363	0.0355945	0	0	0	0	0	0	0.043905	0.0480805	0	0.0485674	0	0	0	0	0	0	0	0	0	0	0	0.0304137
ENSG00000227682.2	0.0288959	0.100201	0.196953	0.0809477	0.0408862	0.0305877	0.0424498	0.156972	0.228116	0.525836	0.110854	0.0591058	0	0.155553	0.0382979	0.174222	0.0713632	0.0879077	0	0	0.0471997	0.213501	0.143433	0.102121	0.0329043	0.0380254	0	0.084438	0.0965084	0.0471173	0.0456757	0	0.0401975	0.042768	0	0.100734	0.0946194	0.0852797	0.102626	0.762739	0.421512	0	0.0553743	1.43534	0.0857913	2.12193	0	0.0412539	0
ENSG00000159885.12	0.731442	0.678046	0.937864	0.852072	0.819765	0.551954	0.840476	0.540938	0.971911	0.72483	0.453785	0.636973	1.58196	0.97463	0.556705	0.576368	0.795898	0.815176	1.27009	0.75595	0.686104	0.770521	1.36601	0.571598	0.82466	0.676636	1.00802	0.627812	0.685307	0.684907	0.824214	1.53386	0.664914	0.761027	0.845141	1.30019	1.32798	1.12209	1.42748	0.0637202	0.718359	0.724801	0.610637	1.43892	0.752548	0.410942	0.402211	0.940868	0.668251
ENSG00000217809.1	0	0	0	0	0	0	0	0	0	0	0	0	0.0553082	0	0	0	0	0	0	0	0	0	0	0	0	0	0.0343308	0	0	0	0	0	0	0	0	0	0	0	0	0	0	0	0	0	0	0	0	0	0
ENSG00000243485.3	0	0	0	0	0	0	0	0	0	0.0184672	0	0	0	0	0	0	0	0	0	0	0	0	0	0	0	0	0	0	0	0	0	0	0	0	0	0	0	0	0	0	0	0	0	0	0	0	0	0	0
ENSG00000185100.9	0.334071	0.583578	0.462252	0.387007	0.437153	1.35869	0.538741	0.504866	1.20165	0.649722	0.285873	0.349374	0.451573	0.5003	0.44277	0.375583	0.542793	0.713207	0.421196	0.397146	0.521068	0.694101	0.602625	0.500071	0.45478	0.446231	0.587726	0.601871	0.550886	0.638936	0.448658	0.74596	0.349422	0.594827	0.785747	0.385285	0.493495	0.674588	1.0705	0.729324	0.15389	0.321779	0.4284	0.149723	0.178981	0.159299	0.603431	0.570182	0.327062
ENSG00000278047.1	0	0	0.153526	0	0	0	0	0	0	0	0	0	0	0	0	0	0	0	0	0	0	0	0	0	0	0	0.189193	0	0	0	0	0	0	0	0	0	0	0	0	0	0	0	0	0	0	0	0	0	0.161655
ENSG00000271949.1	0	0	0	0	0	0	0	0	0.0350196	0	0	0	0	0	0	0	0	0	0	0	0	0	0	0	0	0	0	0.0216044	0	0	0	0	0	0	0	0.0386611	0	0	0	0	0	0	0	0	0	0	0.0572953	0	0
ENSG00000229893.2	0.0121897	0	0	0.0341477	0.0172478	0.0129034	0.0537222	0.0662185	0.0384921	0	0	0	0.0235641	0.0218732	0.0161559	0	0	0.0123613	0.0187526	0	0.0199111	0.018013	0.020169	0.0143599	0.0138806	0	0.0146267	0.0356201	0	0	0.0192682	0.140314	0.0339145	0.0180416	0	0.0424947	0.0399151	0.0179876	0.0216462	0	0.0711257	0.0975984	0	0	0.0723819	0.0813758	0.0787208	0.0174029	0.0624886
ENSG00000280554.1	0	0	0	0	0	0	0	0	0	0	0	0	0	0	0	0	0	0	0	0	0	0	0	0	0	0	0	0	0	0	0	0	0	0	0	0	0	0	0	0	0	0	0	0	0	0	0	0	0
ENSG00000234611.1	0	0	0	0	0	0	0	0	0	0	0	0	0	0	0	0	0	0	0	0	0	0	0	0	0	0	0	0	0	0	0	0	0	0	0	0	0	0	0	0.141029	0	0	0	0	0	0	0	0	0
ENSG00000106034.16	3.78222	2.84963	1.72682	2.59478	20.9165	4.45007	1.95812	2.61814	2.66332	2.68693	1.52153	1.32086	2.3583	7.31383	2.95681	3.54832	1.63895	2.04278	7.40862	5.63543	1.99271	2.10877	13.5004	2.23333	1.97444	4.33306	3.53084	1.93464	2.21539	14.9807	1.3332	13.7436	1.3671	2.33225	8.88885	4.33821	9.21929	1.84465	5.69339	0.596332	1.04907	0.844122	0.450971	0.168329	2.06253	17.4005	0.425532	0.594002	0.912991
ENSG00000258081.3	0	0.0273672	0.0614771	0.132652	0	0	0	0	0.124607	0.0205169	0	0.209861	0.0610255	0.0283233	0	0.0190336	0.0194909	0.0320128	0.0728476	0.0969192	0.0515653	0	0	0	0.0539215	0.0623137	0.0568195	0.0153746	0	0.0257377	0.0748504	0.0363381	0.0439154	0.0934474	0	0	0.0775282	0.0465837	0.0280294	0	0	0	0	0	0	0	0.0815475	0	0.0485494
ENSG00000123560.12	2.97131	4.42347	1.84979	2.1996	16.4928	4.98193	5.95679	3.01431	2.84495	2.77334	1.04071	2.34323	1.96538	7.01476	2.90059	3.31822	1.06683	2.80984	7.57439	2.27508	1.4229	1.6223	18.5004	2.08331	1.45123	7.27685	4.5075	1.81091	4.23521	9.24246	1.0148	13.4062	0.869848	1.51537	7.53539	5.24157	8.56512	2.24336	0.70352	0.377981	0.0278511	0.13376	0.0320147	0.0237098	0.191315	0.00796621	0.00924756	0	0.00734071
ENSG00000263526.1	0.353798	0	0.344497	0	0	0	0	1.92195	0.558605	0.459878	0	0	0	0	0	0	0	0	0	1.0862	0	0	0	0	0	1.39674	0	0.344617	0	0	0	0	0	0.523647	0	0	0	0.522078	0	0	0	0	0	0	0	0	0.456965	0	1.45095
ENSG00000258957.1	0.0490887	0.0744727	0.0418234	0.0515682	0.112869	0.0584583	0.090143	0.0916666	0.125946	0.0478553	0.0706204	0.0439293	0.13048	0.0990957	0.0731937	0.0443957	0.0757706	0.130672	0.151036	0.113031	0.0501147	0.0906745	0.0507638	0.0650567	0.0349364	0.0645982	0.176708	0.0478149	0.0341562	0.0800437	0.0484966	0.0706318	0.0597521	0.108982	0.0994558	0.160434	0.100463	0.162984	0.0435855	0.0539897	0.0716071	0.098259	0.0940707	0.182879	0.0364359	0	0.0634029	0	0.0629115
ENSG00000269583.1	0.0265673	0	0	0	0.0751827	0	0.0390289	0	0.0419465	0	0.0679474	0.0543427	0	0	0.0352116	0	0	0	0.0408711	0	0	0	0	0	0	0.0349611	0	0	0	0	0.0419948	0.0611625	0	0	0.0861222	0	0	0	0	0	0	0	0.0509119	0	0	0	0	0.0379294	0
ENSG00000248376.2	0	0	0	0	0	0	0	0	0	0	0	0	0	0	0	0	0	0	0	0	0	0	0	0	0	0.0208393	0	0	0	0	0	0	0	0	0	0	0	0	0	0	0	0	0.030347	0	0	0	0.0204537	0	0
ENSG00000001630.14	2.96951	2.67309	2.13911	1.09719	0.614638	1.74883	3.36856	6.64403	2.22619	1.66613	1.89867	2.35971	1.36283	1.38643	1.55258	1.60578	2.33025	2.28195	1.71448	2.5798	1.8204	1.95203	3.54656	4.50066	2.78948	1.66804	1.77304	2.44505	3.21079	5.17298	1.98675	1.70498	1.87229	2.27659	2.90862	1.41503	1.00268	1.8547	1.60599	4.85589	2.78392	3.06462	5.67694	5.62426	2.44196	8.42631	2.29481	2.10449	1.19738
ENSG00000237401.5	0	0	0	0	0	0.00445979	0	0	0	0	0	0	0	0	0	0	0	0	0	0	0	0	0	0	0	0	0	0	0	0	0	0	0	0	0	0	0	0	0	0	0	0	0	0	0	0	0	0	0
ENSG00000278453.1	0	0	0	0	0	0	0	0	0	0	0	0	0	0	0	0	0	0	0	0	0	0	0	0	0	0	0	0	0	0	0	0	0	0	0	0	0	0	0	0	0	0	0	0	0	0	0	0	0
ENSG00000277878.1	0	0	0	0	0	0	0	0	0	0	0	0	0	0	0	0	0	0	0	0	0	0	0	0	0	0	0	0	0	0	0	0	0	0	0	0	0	0	0	0	0	0	0	0	0	0	0	0	0
ENSG00000182816.7	0.0467926	3.22494	0.831515	0.0655415	0.115866	0.222896	0.0859266	0.222419	5.26395	2.9651	0.149594	0.873383	1.65081	0.104956	0.480638	6.30555	2.23902	0.937163	1.5297	0.359148	4.81528	0.0172867	1.91622	4.05156	0.253097	0.261701	3.97243	0.113946	0	3.73868	0.0369826	0.188518	0.227829	8.48393	0	0.142734	7.45044	6.76681	1.03867	0	0.204773	0	0	0.116216	0.0694633	0	0	0	0
ENSG00000207585.1	0	0	0	0	0	0	0	0	0	0	0	0	0	0	0	0	0	0	0	0	0	0	0	0	0	0	0	0	0	0	0	0	0	0	0.171616	0	0	0	0	0	0	0	0	0	0	0	0.136756	0	0.217114
ENSG00000132824.12	35.953	42.2343	38.6482	40.1932	28.3044	32.5594	31.8214	39.7365	38.1127	31.7592	32.8372	38.2404	34.3405	34.9	36.4066	37.139	38.5515	38.5573	28.925	36.7934	36.1662	36.4078	25.8872	35.2858	39.8787	32.6665	43.0813	38.0734	34.5155	33.2646	34.4452	37.5307	34.9634	40.4451	35.6762	23.4	43.0868	40.1456	34.8569	24.2835	88.8417	79.8214	34.1078	36.4656	67.7506	27.8642	48.6972	36.5146	33.4095
ENSG00000271664.1	0	0.0918739	0.0515959	0.0742205	0.0374883	0.112183	0.038922	0.21589	0.271905	0.103315	0.0169403	0.0812907	0	0.166396	0.0702303	0.0159743	0.0817907	0.0940359	0.0407592	0.0813413	0.0216386	0.0587273	0	0.0936341	0.0754244	0.104596	0.0794782	0.0387104	0.058992	0.0216008	0.0418798	0.152487	0.184284	0.0588206	0.107358	0.0692721	0	0.175933	0	0.233117	0.0386482	0.371231	0.126931	0.263212	0.157323	0.309525	0.171101	0.0189127	0.122238
ENSG00000221870.2	0.0178276	0.0206067	0	0	0.0168168	0.00629047	0	0	0.0281476	0.00772429	0	0	0	0.0213266	0	0	0	0.0120524	0.018284	0	0	0	0	0.0070005	0.00676687	0	0.0142611	0	0	0.00968984	0	0.0136807	0	0	0.00963185	0	0.0291882	0	0	0	0	0	0	0	0	0	0	0.008484	0
ENSG00000196843.14	4.29679	15.9087	6.88984	4.05788	3.66166	4.9317	6.79642	7.07873	5.71125	7.00253	3.58505	3.0545	4.37333	4.75315	3.87207	4.55329	6.24539	3.41649	4.78863	4.13489	3.76183	5.30926	8.15971	3.58541	3.20165	5.87923	5.00933	3.52341	2.82212	5.37415	6.30311	4.8804	4.27356	5.45621	7.3271	12.8869	8.67372	5.18168	4.89891	11.7786	6.26784	6.32022	9.84817	10.8738	9.39868	6.69576	3.51587	8.65556	9.09859
ENSG00000117151.11	3.82973	3.19319	3.86135	4.99529	1.94334	3.40781	2.77927	4.30396	3.60425	3.31233	2.98066	3.9724	5.83132	4.22003	3.72098	3.76861	3.76881	4.11894	5.23882	2.95548	3.92343	4.05603	5.36817	3.13247	3.91108	2.99027	3.90556	3.99098	3.77952	2.87693	3.539	4.30247	4.37375	3.01978	3.43234	5.53493	3.62796	4.05339	6.03976	0.496621	3.1043	1.50638	2.02705	2.2014	4.65491	3.57959	2.70004	3.35159	3.80434
ENSG00000103316.9	1.63774	2.62677	2.08766	3.22335	0.461294	2.23708	1.48752	1.57829	3.88173	1.0619	0.912277	1.80835	4.30035	2.12665	2.56205	2.49752	2.58121	2.63316	4.21295	2.06657	2.0236	3.14561	1.21846	2.68839	2.02653	1.10535	2.57726	2.90282	3.48857	1.48847	1.98251	1.51874	3.53748	2.34451	1.11278	4.89374	1.90272	3.55999	5.33978	1.51862	0.570679	0.307092	2.94002	0.60966	1.9928	0.0384072	0.574649	1.88367	5.66264
ENSG00000253028.1	0	0	0	0	0	0	0	0	0	0	0	0	0	0	0	0	0	0	0	0	0	0	0	0	0	0	0	0	0	0	0	0	0	0	0	0	0	0	0	0	0	0	0	0	0	0	0	0	0
ENSG00000274523.3	11.6122	16.2375	11.6368	11.9505	12.7767	10.1257	11.8738	14.2914	10.5126	15.4444	12.3694	8.03298	11.8621	14.0815	11.7708	13.9318	14.6166	13.7248	14.4233	12.2427	8.58888	13.4355	12.2694	13.8139	12.0499	17.5602	11.7808	13.6848	14.4441	13.2075	11.2405	14.2461	11.388	12.9503	12.8819	13.1544	12.4917	14.146	12.4068	24.8206	22.6929	12.2481	13.7731	18.3742	18.1363	18.4974	26.1789	16.0256	16.0136
ENSG00000183779.6	29.4186	51.7354	34.2123	49.5176	32.868	33.7499	30.2944	44.3412	36.1015	21.0226	17.0043	26.2911	31.7672	52.2215	37.9	49.2635	45.8421	42.9701	30.938	41.8748	33.6276	35.3055	14.9496	51.9739	35.6302	39.6652	45.4867	36.7176	47.0199	35.8007	27.1741	22.8249	60.5675	76.0569	31.5357	21.1244	28.905	29.58	31.5892	45.9611	58.8231	41.9797	47.8681	88.5132	64.5815	34.5104	124.133	88.9288	63.0152
ENSG00000115289.11	3.27744	2.8604	3.51363	3.50868	2.21722	3.87818	3.97988	3.01232	4.78267	4.547	2.88581	3.5269	4.88508	3.44547	3.32004	3.53963	3.84952	4.27477	5.21179	3.55733	3.51493	3.84028	4.35471	3.40595	3.56873	3.73208	4.15116	3.34825	2.96691	3.01397	3.84624	3.98856	4.22925	3.96888	4.06016	4.82797	3.58636	4.1524	5.31053	7.67052	6.11697	6.64868	5.59341	7.12594	6.29053	6.44599	7.7465	5.46685	8.98334
ENSG00000078114.17	1.49264	1.21755	0.934107	0.937473	0.33221	0.51056	0.989484	1.62026	1.68576	1.42648	0.891208	1.16694	2.17282	0.613841	1.28978	1.41303	1.19248	1.38114	2.26033	1.92436	0.638603	1.2104	1.68222	2.15261	1.38758	1.14219	1.47364	1.07413	0.900061	1.21781	1.07643	1.01745	0.642883	1.5724	1.9699	0.607387	1.33062	2.69956	4.32775	1.63582	10.6807	8.48482	5.23628	7.56743	11.3393	2.81916	4.45679	1.21338	8.51121
ENSG00000281632.1	0	0	0	0	0	0	0	0	0	0	0	0	0	0	0	0	0	0	0	0	0	0	0	0	0	0	0	0	0	0	0	0	0	0	0	0	0	0	0	0	0	0	0	0	0	0	0	0	0
ENSG00000275011.1	0	0.0192724	0.0108233	0.062277	0.0157279	0.0117663	0	0.0603831	0.12285	0	0	0	0.107438	0.0398914	0.0441966	0.0402112	0.0823548	0.225439	0.102601	0.221819	0.036313	0.131405	0.0183917	0.0523777	0.0253149	0.0585096	0.266754	0.0757893	0.0371243	0.0543745	0.0175703	0.0255898	0.0309259	0.197421	0.108098	0	0.0909941	0.328049	0.473729	0	0.0648579	0.0444989	0	0.110428	0	0.111307	0.143567	1.20607	0
ENSG00000279881.1	0.0100074	0.0260267	0.0097443	0.0280343	0.0495599	0	0.0514552	0.061159	0.0790024	0.0520317	0	0.0255874	0.0290182	0.0359146	0.0397907	0.0301688	0.0370724	0.0659637	0.0153954	0.023043	0.00817325	0.0147882	0.0248373	0	0.0227912	0.0724306	0.0300202	0.0243692	0.0334234	0.0326359	0.0158187	0.0575969	0.0348036	0.0148117	0.0324406	0.0436087	0.0245769	0.00738365	0.0621984	0	0	0	0.0287663	0	0.0445677	0.0501055	0.00646276	0.021431	0.00513014
ENSG00000165434.7	1.69398	3.39617	1.47489	2.25293	2.22934	0.5954	1.53904	2.55072	2.07216	1.97528	1.79818	0.994083	1.71681	1.75593	1.38197	1.50724	1.71608	1.87293	1.5965	2.84273	1.17665	1.57971	1.92662	2.13118	1.78851	2.41098	1.63993	1.64521	1.28716	2.5986	1.51301	2.61251	1.15767	1.92301	2.56972	1.51362	2.1703	2.46087	2.2488	0.318356	2.8789	3.05499	2.28182	0.718908	2.12895	0.559943	1.32126	1.28436	5.94217
ENSG00000212389.1	0	0.235051	0	0	0	0	0	0	0	0	0	0	0	0	0	0	0	0	0	0	0	0	0	0	0	0	0	0	0	0	0	0	0	0	0	0	0	0	0	0	0	0	0	0	0	0	0	0	0
ENSG00000217377.1	0	0	0	0	0	0	0	0	0	0	0	0	0	0	0	0	0	0	0	0	0	0	0	0	0	0	0	0	0	0	0	0	0	0	0	0	0	0	0	0	0	0	0	0	0	0	0	0	0
ENSG00000278709.1	0.318255	0.454993	0.244648	0.2659	0.62412	0.307337	0.303488	0.636951	0.343807	0.254013	0.107099	0.216994	0.334595	0.510964	0.458808	0.531894	0.475727	0.220818	0.317813	0.205701	0.164163	0.280526	0.471154	0.315718	0.489562	0.433502	0.281386	0.206664	0.248638	0.491631	0.264771	0.565576	0.155344	0.190069	0.398191	0.214109	0.447931	0.329564	0.237958	0.540396	1.0751	6.79508	0.256793	0.166407	1.45878	0.0931844	0.872595	0.478278	0.549553
ENSG00000128394.15	1.29308	1.19469	1.99972	0.977664	1.43712	0.592036	1.6104	1.30037	1.23627	1.25041	1.7966	0.993003	1.53094	1.30868	0.984404	1.13843	1.36468	1.10256	2.01681	1.38054	1.10359	1.79841	2.97608	1.60235	0.937477	1.20703	1.33684	0.902148	1.25028	1.2111	2.67342	1.39059	1.68678	1.31122	1.76952	1.15425	1.14279	1.82228	2.19293	1.88967	1.44895	0.143297	0.831707	1.28906	1.0893	2.4045	0.312066	3.28975	0.761505
ENSG00000227799.1	0.394507	0.40339	0.453083	0.226699	0.744277	0.524684	0.445812	0.673152	0.447196	0.473347	0.245776	0.310367	0.488864	0.471937	0.361987	0.548909	0.512133	0.45135	0.669158	0.434785	0.346987	0.657713	0.518853	0.488576	0.322526	0.652266	0.424826	0.344857	0.236493	0.527819	0.367762	0.582195	0.450302	0.509041	0.409891	0.722913	0.430604	0.761273	0.485002	0.356016	0.501699	0.68843	0.290773	0.301482	0.360395	0.303883	2.02511	0.33216	0.591158
ENSG00000224713.4	0.0948451	0.0870594	0.0651894	0	0.907831	0.0590579	0.0491765	0.090923	0.21141	0.18855	0.0356724	0.0627658	0.0862807	0.300336	0.0591555	0.100915	0.0413358	0.0678918	0.197408	0.188415	0.054679	0.115422	0.378479	0.0985859	0.0762367	0.337724	0.147279	0.0489091	0.0807453	0.382085	0.0529135	0.462388	0.0620896	0.16515	0.596827	0.038899	0.210091	0.0905605	0.386385	0.147267	0.0488305	0.245685	0.128298	0	0.0662573	0	0.0216179	0.0398259	0.0171603
ENSG00000211815.3	0.0814928	0.0706474	0.555453	0.114145	0	0.129396	0.478872	0.0553371	0.0643337	0.105927	0.260528	0.208365	0.236303	0.219347	0.162013	0.0982691	0.30189	0.0826399	0.752213	0.0625483	0.0665569	0.421484	0.269675	0.576008	0.0927974	0.0536201	0.0977849	0.476268	0.0907251	0	0.193223	0.0938053	0.113366	0.180923	0	0.21307	0.266848	0.781651	0.144713	0.358516	0.356627	0	0.234252	0.809597	0.483901	1.08806	0	0.23269	0.0417761
ENSG00000215380.2	0	0	0	0	0	0	0	0	0	0	0	0	0	0	0	0	0	0	0	0	0	0	0	0	0	0	0	0	0	0	0	0	0	0	0	0	0	0	0	0	0	0	0	0	0	0	0	0	0
ENSG00000232926.1	0.170155	0.14751	0.0621306	0.238333	0.270856	0.0900589	0.249968	0.115542	0.537309	0.0276466	0.0271989	0.021753	0.0411162	0.114498	0.16914	0	0.31517	0.258825	0.0981626	0.195899	0.243196	0.0942909	0.0703845	0.100224	0.0484397	0.251905	0.178651	0.103587	0.0710369	0.173408	0.302585	0.293795	0.118353	0.314803	0.344741	0.0370738	0.10447	0.251087	0.113309	0	0.24821	0.340593	0.407594	0.211303	0.0631484	0	0.164829	0.151829	0.0654206
ENSG00000210135.1	0	0	0.193484	0	0	0	0	0	0	0	0	0.203227	0.384127	0	0	0.239615	0.245372	0	0	0	0.324579	0.293636	0	0	0	0.26149	0	0	0	0	0	0	0.82928	0	0	0	0	0	0	0	0	0	0	0	0	0	0	0	0
ENSG00000186197.11	0.0428242	0.10125	0.106141	0.065436	0	0.0576947	0.0629114	0.0687332	0.0983481	0.146751	0.0746764	0.031853	0.0903099	0.111773	0.0670778	0.0328618	0.0865322	0.0789581	0.0479133	0.0657378	0.07631	0.109306	0.0772983	0.0504483	0.057631	0.0666006	0.0373714	0.0758416	0.0650123	0.107917	0.104615	0.0358505	0.0541576	0.10948	0.0694109	0.0135718	0.0764878	0.126386	0.12444	0.0342543	0.102222	0.140268	0.104447	0.0773528	0.138703	0.0779688	0.0201133	0.272346	0.0239489
ENSG00000198887.8	7.90744	10.2504	7.92088	9.60025	3.49761	4.4906	6.80039	9.48045	9.67598	6.86075	8.94642	5.47867	7.62188	5.65527	7.41271	5.39226	7.47577	9.57683	7.56183	9.63893	8.43596	7.60592	7.38079	7.68545	8.7057	7.47214	8.38685	8.30258	7.43339	9.03066	8.50214	7.14487	6.00479	7.92856	6.63504	7.6954	6.54479	10.6397	10.4325	0.826904	3.74929	7.91838	5.85527	5.25452	3.99071	5.24529	5.07274	5.7632	10.6035
ENSG00000259086.3	0.0651942	0.0565179	0.126961	0.0913163	0	0	0.0957744	0.0442696	0	0	0	0.0333383	0	0	0.0432034	0.0393076	0.0402521	0.0330559	0.20059	0	0.0532455	0	0	0.0384005	0.148476	0	0.039114	0.0635024	0.0725801	0	0	0.0750443	0	0	0	0	0.0533696	0	0	0	0	0	0.0624671	0.647678	0	0.326418	0.0421024	0	0.0668417
ENSG00000274528.1	0.150752	0.116169	0.0489297	0.0469235	0.165905	0.035462	0.319893	0.090993	0.105787	0.08709	0.128519	0.15418	0.0323802	0.0901702	0.111002	0.040397	0.0827352	0.186846	0.0257686	0.154276	0.164163	0.0247523	0.249434	0	0.0572215	0.17634	0.160792	0.114209	0.186479	0.19119	0.18534	0.154248	0.0699046	0.0743748	0.352942	0.0583934	0.082273	0.222456	0.148724	0	0	0.20117	0	0	0.0497312	0.111821	0.108173	0.0239139	0.206083
ENSG00000225253.1	0	0	0	0	0	0	0	0	0	0	0	0	0	0	0	0	0	0	0	0	0	0	0	0	0	0	0	0	0	0	0	0	0	0	0	0	0	0	0	0	0	0	0	0	0	0	0	0	0
ENSG00000262772.1	0.0162256	0.0421988	0.0473972	0	0.0114792	0.0171757	0.0357547	0.0550895	0.0512367	0.0105453	0	0	0.015683	0.043673	0.0107525	0.0293488	0.040072	0.0411351	0.0249616	0.037361	0.0795109	0.0719311	0	0.0191143	0.00923822	0.0427042	0.00973474	0.00790229	0.0270957	0.0264574	0.0128239	0	0.0338576	0.0720454	0	0	0	0.0838011	0.0432198	0.0713824	0.142013	1.0393	0.342032	0.402988	0.0963473	0.0270798	0.251484	0.115825	1.73011
ENSG00000135437.8	2.85932	3.27977	2.88832	2.98331	2.5183	4.52467	3.62188	2.45672	2.85613	2.06691	3.26468	2.76022	3.64734	4.5287	3.3772	3.03162	2.79821	3.54556	3.08215	2.01547	4.3687	2.77375	1.68161	2.77261	2.8462	2.78364	2.57906	1.85201	3.92493	1.85544	4.01241	2.31737	5.13442	2.43269	2.49064	3.96683	1.95855	1.77241	2.53013	0.299504	0.28374	0.369879	0.782776	0.483099	0.59194	0.0973891	0.527585	1.56206	0.603267
ENSG00000215270.3	0.0276563	0.0479514	0.0403938	0	0.0391323	0	0.0406288	0.0563393	0.043666	0.0359485	0.0176832	0	0.0267314	0	0	0.0500245	0.0683019	0.0140228	0.0212732	0.0212271	0.0451749	0	0.06864	0.0651601	0.0314927	0.0363942	0.0165927	0.0538772	0.0461842	0.0676441	0.0218581	0.0318348	0	0.0204667	0.0224131	0.0241033	0.0452802	0	0	0	0.040343	2.15898	0.105998	0	0.123167	0.0461569	0.44651	0.0592262	0.0141776
ENSG00000281007.1	0	0	0	0	0	0	0	0	0	0	0	0	0	0	0	0	0	0	0	0	0	0	0	0	0	0	0	0	0	0	0	0	0	0	0	0	0	0	0	0	0	0	0	0	0	0	0	0	0
ENSG00000072274.11	36.1457	49.4719	20.027	68.597	5.59249	19.6674	27.5917	39.3001	33.4293	29.4455	35.3965	29.041	18.0044	38.6394	35.521	31.9609	35.2997	38.1316	19.7126	18.8143	55.1634	45.1593	29.0253	25.7288	94.3054	31.0425	58.3589	58.1599	74.0027	24.3097	38.4101	38.1327	37.5746	42.0843	18.7447	51.6234	19.2146	24.2115	15.5854	32.3813	56.2547	40.2382	101.277	74.0366	54.4961	82.4228	70.2648	37.1363	23.916
ENSG00000199755.1	0	0.230738	0	0	0	0	0	0	0	0	0	0	0	0.238799	0	0	0	0	0	0	0	0	0	0.156773	0	0	0	0	0	0.216999	0	0	0	0	0	0	0	0.196378	0	0	0	0	0	0	0	0	0	0	0
ENSG00000217786.1	0	0	0	0	0	0	0	0	0	0	0	0	0	0	0	0	0	0	0	0	0	0	0	0	0	0	0	0	0	0	0	0	0	0	0	0	0	0	0	0	0	0	0	0	0	0	0	0	0
ENSG00000262533.1	0	0	0	0	0	0	0	0	0	0	0	0	0	0	0	0	0	0	0	0	0	0	0	0	0	0	0	0	0	0	0	0	0	0	0	0	0	0	0	0	0	0	0	0	0	0	0	0	0
ENSG00000007350.15	0.0317934	0.0137811	0.0348272	0.0222662	0.0337395	0.0252412	0.0291915	0.0431781	0.0313737	0.0464918	0.0762313	0.0284517	0.0384127	0.0213938	0.0263363	0	0.044167	0.0443312	0.0305694	0.0183018	0.0129831	0.0763455	0.15124	0.0187268	0.0271528	0.0052298	0.0429182	0.0193552	0.0132732	0.025921	0.0251279	0.00914923	0.0718709	0.0176462	0.0644147	0.0484905	0.0780804	0.0469155	0.0211718	0	0.0115945	0	0.0152317	0.0789635	0.0117992	0.0397961	0.0153991	0	0
ENSG00000258101.2	0.0399332	0.0346187	0.0291625	0.167801	0.0423776	0.137382	0.0733304	0.122023	0.220674	0.103813	0.0127664	0.071472	0.154391	0.0716562	0.132316	0.108346	0.147933	0.121486	0.168942	0.1226	0.0489214	0.103268	0.214738	0.0588033	0.204627	0.0394125	0.071875	0.165312	0.0778	0.0325573	0.0946835	0.229833	0.26387	0.162536	0.194175	0.0522044	0.261522	0.0883904	0.106369	0.26352	0.0582516	0.359697	0.0191314	0.694259	0.207481	0.199939	0.451304	0.399081	0.542485
ENSG00000267204.1	0	0	0	0	0.00705807	0	0	0.00677441	0	0	0	0	0	0	0	0	0	0	0	0	0	0	0	0	0	0	0	0	0	0	0	0.0114837	0	0	0	0	0	0	0	0	0	0	0	0	0	0	0	0	0.00511427
ENSG00000280697.1	0.157671	0	0	0	0	0	0.231628	0.21413	0.248944	0	0	0	0	0	0	0	0	0	0	0	0	0	0.260882	0	0	0.207487	0	0	0	0	0.24923	0	0	0	0	0	0	0	0	0	0	0	0.302151	0	0	0	0.407295	0	0
ENSG00000278822.1	0	0	0	0	0	0	0	0	0	0	0	0	0	0	0	0	0	0	0	0	0	0	0	0	0	0	0	0	0	0	0	0	0	0	0	0	0	0	0	0	0	0	0	0	0	0	0	0	0
ENSG00000273514.1	0	0	0	0	0	0	0.0209536	0	0.01126	0	0	0	0.0137863	0	0.00945208	0	0	0	0.0109713	0	0	0	0	0.00840129	0	0	0	0	0	0	0.011273	0	0.00992091	0.031666	0	0	0	0	0	0	0	0	0	0	0	0	0	0.0101816	0
ENSG00000100030.13	14.8423	14.2148	13.8826	13.8189	12.7773	10.3175	13.892	14.0138	13.789	13.6306	15.9937	12.5505	11.2897	13.7401	13.9222	13.9244	13.717	16.0919	12.7425	14.74	12.9612	13.6959	10.762	14.6477	15.9191	11.6695	14.5237	15.8842	15.4339	13.7669	13.6471	14.703	11.7629	12.2688	12.3903	10.9203	13.2218	14.464	13.7771	8.77074	12.9132	7.59186	11.3879	14.8736	11.842	12.583	8.0621	12.0409	7.36267
ENSG00000241818.1	0	0	0.0188325	0	0	0	0	0.0262667	0.152685	0	0	0.0197807	0	0.0347055	0	0.0233225	0.0238829	0	0.0595084	0.0296896	0	0.0285806	0	0	0	0	0	0	0	0	0	0	0	0	0	0	0	0	0	0	0	0	0.111192	0	0.057423	0	0.0499615	0.0828378	0.0594891
ENSG00000266144.1	0	0	0	0	0	0	0	0	0	0	0	0	0	0	0	0	0	0	0	0	0	0	0	0	0	0	0	0	0	0	0	0	0	0	0	0	0	0	0	0	0	0	0	0	0	0	0	0	0
ENSG00000276778.1	0.00387026	0.00671038	0.00753702	0	0.0109524	0.00819373	0.0227426	0	0.00611067	0.015092	0.0148476	0	0.0299266	0.00694481	0.00512954	0.014001	0.0143374	0.00784946	0.017862	0.0178232	0	0.034315	0.0128074	0.00911859	0.00440713	0	0.013932	0.0113095	0.00430872	0	0.0122354	0.00891001	0.00538397	0.0744674	0.0125461	0.00674609	0.0380194	0.0114222	0.0206182	0	0	0	0.00741672	0	0.0229814	0	0	0.0165764	0
ENSG00000153187.15	37.7306	47.5038	39.8537	35.9345	29.0027	27.5787	39.0521	45.0305	30.0397	38.2098	42.7463	29.6466	22.6398	37.9796	33.5722	32.8014	39.0045	35.9533	28.0681	41.7719	27.1529	40.6107	20.9133	39.9564	45.9323	38.9399	37.5593	39.5597	35.5877	40.6151	35.2096	33.6583	28.1457	33.4437	41.1172	20.5122	41.5979	45.4785	32.8634	38.3887	49.4047	65.4394	72.6485	63.1578	34.3756	55.5947	61.2834	54.8088	67.3738
ENSG00000254014.1	0	0	0	0	0	0	0	0	0	0	0	0	0	0	0	0	0	0	0	0	0	0	0	0	0	0	0	0	0	0	0	0	0	0	0	0	0	0	0	0	0	0	0	0	0	0	0	0	0
ENSG00000221051.1	0.164838	0.285801	0.321008	0	0.466474	0.174489	0	0.223864	1.3013	0	0	0.337172	0	0.591571	0.218472	0	0	0.167158	0	0.253036	0	0.243585	0	0.194184	0	0.216918	0.197792	0.32112	0.367024	0	0	0.379485	0.229308	0.487944	0	0	0	0.243241	0	0	0.480907	1.9797	0.63177	0	0.4894	1.65063	2.55485	0.235335	1.52103
ENSG00000141756.17	4.80016	8.58754	5.12351	3.59474	14.4918	4.67156	5.77504	11.9362	5.28485	9.13406	2.32684	4.03438	5.66337	10.5688	5.04372	5.38716	4.55245	4.67839	5.56716	7.04545	4.02575	5.28236	6.59427	3.98712	4.41071	10.5875	5.94312	4.85085	4.98871	9.99699	4.27675	11.8558	3.3199	4.4567	16.4574	3.83437	10.8437	5.98624	8.41553	43.6092	39.5269	18.972	16.0685	9.07211	15.3704	12.0225	118.938	26.0891	7.02718
ENSG00000240902.1	0	0	0	0	0	0	0	0	0	0	0	0	0	0	0	0	0	0	0	0.041312	0	0	0	0	0	0	0	0	0	0	0	0	0	0	0	0	0	0	0	0	0	0	0	0	0	0	0	0	0.137962
ENSG00000172955.16	4.50564	4.37176	5.23767	6.66644	0.820808	8.07003	3.66058	4.99102	4.9438	4.11717	3.52784	5.09688	5.05265	4.50675	6.18572	3.21937	6.63821	5.91939	4.70043	3.5923	5.00158	4.72447	1.2216	5.55241	7.75792	5.06605	6.07875	5.81096	7.50027	1.7037	3.16247	3.49047	6.89603	5.09298	2.18499	6.0841	5.38559	3.99797	4.21415	0.580012	0.701964	0.237509	2.94338	0.425678	1.07644	0.0110017	1.02171	2.95043	0.327792
ENSG00000271437.1	0	0.0467481	0.0262535	0.0755311	0	0	0	0	0.0425703	0	0	0	0.0521213	0	0	0	0.033294	0	0	0.0413888	0.132124	0	0	0	0	0.212886	0	0	0.0300168	0.0439645	0.0426193	0	0.0750154	0.0399062	0	0	0	0	0	0	0	0	0	0	0.0800506	0.179995	0	0	0.082931
ENSG00000213856.3	0.238918	0.147944	0.199403	0.191227	0.0241469	0.198712	0.401126	0.695294	0.269445	0.399282	0.370993	0.209443	0.0659794	0.183735	0.180946	0.246944	0.231805	0.398032	0.157522	0.130983	0.418134	0.252182	0.0847098	0.180934	0.252627	0.134744	0.30716	0.332454	0.322981	0.0278269	0.296731	0.157152	0.213661	0.227325	0.110642	0.23797	0.223524	0.201461	0.0909141	0.150155	0	0.273276	0.359737	0	0.0506673	0.284815	0.418795	0.268005	0.594891
ENSG00000264672.4	0.11973	0.0958114	0.0538071	0.129002	0.0260633	0.12674	0.10824	0.187619	0.159956	0.119714	0.188441	0.15071	0.142432	0.214844	0.14648	0.0666358	0.0796096	0.112075	0.21253	0.0848273	0.0902638	0.163318	0.243821	0.0759477	0.241214	0.0969588	0.154718	0.0807388	0.112787	0.0150177	0.232931	0.0848119	0.115309	0.122683	0.104495	0.321071	0.0452371	0.0951342	0.0817746	0	0.134349	0.0368705	0.0529483	0.0914974	0.109377	0.061484	0.0475823	0.131489	0.122755
ENSG00000207691.1	0	0	0	0	0	0	0	0	0	0	0	0	0	0	0	0	0	0	0	0	0	0	0	0	0	0	0	0	0	0	0	0	0	0	0	0	0	0	0	0	0	0	0	0	0	0	0	0	0
ENSG00000251102.1	0.157671	0.054675	0.153526	0.176677	0.0223096	0.116832	0	0.21413	0.149366	0.163956	0.0806506	0.0483768	0.0609592	0.0282925	0.0417946	0.0760517	0.136288	0.191868	0.121281	0.0726104	0.0257546	0.232994	0.0521763	0.111445	0.0718171	0.062246	0.0945963	0.107505	0.0351067	0.0514194	0.049846	0.108896	0.0438677	0.0700094	0.0511116	0.109932	0.0516293	0.0697996	0.0559978	0	0	0.0631207	0.0604302	0.156639	0.0468122	0.0526289	0	0.0225103	0.0323311
ENSG00000268433.1	0.0863436	0.0374263	0.0210184	0.0604699	2.26018	0.297047	0	0.0586309	0.0340816	0.645334	0	0	0	0.0387338	0.0286094	0.104118	0	0	0	0.099407	0.0705186	0.063796	0	0	0.0491605	0.454494	0.0777041	0	0	0.281582	0.0341208	1.59022	0	0.127795	0.664755	0.188127	0.424097	0.222971	0.42165	0.189928	0	0	0	0	0.0640881	0	0.0836408	0	0
ENSG00000251933.1	0	0	0	0	0	0	0	0	0	0	0	0	0	0	0	0	0	0	0	0	0	0	0	0	0	0	0	0	0	0	0	0	0	0	0	0	0	0	0	0	0	0	0	0	0	0	0	0	0
ENSG00000273061.1	0.496933	0.246171	0.645159	0.72919	0.267861	0.676323	0.451921	0.514192	0.448342	0.307585	0.151302	0.653442	0.594676	0.552004	0.376356	0.627768	0.642851	0.479931	0.473252	0.435899	0.386529	0.734331	0.352382	0.529651	0.565867	0.809638	0.511098	0.645384	0.526886	0.347269	0.710692	0.490297	0.427943	1.12076	0.958864	0.536209	0.697374	0.384106	1.13457	0	0.48326	1.23152	0	0.470174	0.281026	0.631891	1.22255	0.472973	0.82489
ENSG00000255477.1	0	0	0	0	0	0.0301079	0.0417839	0	0	0	0	0	0	0	0	0	0	0.0288429	0	0	0	0.0420303	0	0	0	0.037429	0	0	0	0	0	0	0	0	0	0.0495771	0	0	0	0	0	0	0	0	0	0	0	0	0
ENSG00000226899.1	0	0	0	0	0	0	0.0256745	0	0.0551875	0	0	0	0	0.0313604	0	0.0210746	0	0	0	0	0.0285473	0.0258259	0	0	0	0.045997	0	0	0	0	0	0.0402346	0	0	0	0	0	0	0.0310349	0	0	0	0	0	0	0	0	0	0
ENSG00000151779.11	5.21998	4.88787	4.83493	3.50136	6.08543	10.811	4.49392	6.10946	4.12343	4.79382	4.60217	3.23802	3.1432	4.99755	4.43683	4.31628	4.77831	5.19975	3.80573	5.415	2.99223	5.20315	3.01757	4.42865	5.42906	4.72313	5.3785	4.79082	4.42529	5.22066	4.42286	5.34435	2.07474	4.67877	6.26672	2.28034	4.77219	5.82974	4.77008	3.08096	5.36328	4.46501	5.9771	6.24877	5.03446	5.93599	5.61983	6.23737	6.03501
ENSG00000222613.1	0	0	0	0	0	0	0	0	0	0	0	0	0	0	0	0	0	0	0	0	0	0	0	0	0	0	0	0	0	0	0	0	0	0	0	0	0	0	0	0	0	0	0	0	0	0	0	0	0
ENSG00000130283.8	0	0	0	0	0	0	0	0	0	0	0	0	0	0	0	0	0	0	0	0	0	0	0	0	0	0	0	0	0	0	0	0	0	0	0	0	0	0	0	0	0	0	0	0	0	0	0	0	0
ENSG00000265494.1	0	0	0	0	0	0.00774725	0	0	0	0	0	0	0	0	0	0	0	0.0148435	0	0	0	0	0	0	0	0	0	0	0	0	0	0	0	0	0	0	0	0	0	0	0	0	0	0	0	0	0	0	0
ENSG00000249419.1	0	0	0	0	0	0	0	0	0	0	0	0	0	0	0	0	0	0	0	0	0	0	0	0	0	0	0	0	0	0	0	0	0	0	0	0	0	0	0	0	0	0	0	0	0	0	0	0	0
ENSG00000236750.1	0	0	0	0	0	0	0	0	0	0	0	0	0	0	0	0	0	0	0	0.0641705	0	0	0	0	0	0	0	0	0	0	0	0	0	0	0	0	0	0	0	0	0	0.167352	0	0	0	0	0	0	0
ENSG00000237512.5	0.287242	0.142294	0.119867	0.0574763	0.145155	0.130312	0.27127	0.139321	0.22676	0.106676	0.0262371	0.16787	0.198311	0.110449	0.163159	0.197928	0.101342	0.208061	0.252511	0.188972	0.26811	0.212232	0.135791	0.14502	0.0934537	0.215997	0.123096	0.179864	0.068525	0.234187	0.097295	0.283406	0.114168	0.0607342	0.232786	0.143051	0.0671838	0.302761	0.655816	0.361051	0.35915	0	0.157272	0.407661	0.304577	2.25999	0.0530001	0.263628	0.0631073
ENSG00000154162.12	0.00244204	0	0.00951136	0.00684103	0.0103661	0	0.00358751	0.013266	0	0.00317424	0.0093685	0	0	0.00438201	0.00647324	0	0.00603103	0.00742924	0.00375684	0	0	0.0144347	0.00808118	0	0.00834239	0	0.00586051	0.00237867	0.0027187	0.00398197	0	0.011244	0	0.0036144	0.00395814	0	0.0159929	0	0	0	0.00712454	0	0	0	0	0	0	0	0.00250375
ENSG00000235855.3	0	0	0	0	0	0	0	0	0	0	0	0	0	0	0	0	0	0	0	0	0	0	0	0	0.0169763	0	0	0	0	0	0	0	0	0	0.0241638	0	0	0	0	0	0	0	0	0	0	0	0.0192554	0	0
ENSG00000267710.4	0.0720374	0.113546	0.0446368	0.0733828	0.0555978	0.0901199	0.0673447	0.20456	0.175778	0.110661	0.0334982	0.0200933	0.0506388	0.105762	0.0433985	0.0473821	0.105128	0.219154	0.0705235	0.231217	0.106972	0.0580645	0.0975215	0.0848625	0.0522012	0.180977	0.0942974	0.0446524	0.0583262	0.160178	0.0310553	0.0452298	0.0546613	0.0581568	0.159219	0.0456602	0.107221	0.115965	0.104664	0.0576215	0.076424	0.104869	0.138048	0.13012	0.0777738	0	0.0845849	0.0280489	0.0671435
ENSG00000241648.1	0	0	0	0	0	0	0	0	0	0	0	0	0	0	0	0	0	0	0	0	0	0	0	0	0	0	0	0	0	0	0	0	0	0	0	0	0	0	0	0	0	0	0	0	0	0	0	0	0
ENSG00000257183.1	0	0	0	0	0	0	0	0	0	0	0	0	0	0	0	0	0	0	0	0	0	0	0	0	0	0	0	0	0	0	0	0	0	0	0	0	0	0	0	0	0	0	0	0	0	0	0	0	0
ENSG00000242162.1	0	0	0	0	0	0	0	0.0445701	0	0	0	0	0	0	0.0869934	0	0	0.0332803	0	0	0	0.0484965	0	0	0	0	0	0.0639334	0	0	0	0	0	0	0	0	0	0	0.0582783	0.577519	0	0	0.0628911	0	0.0974372	0.328633	0	0	0
ENSG00000139620.11	4.61818	4.23384	5.26848	4.77644	4.47352	4.62556	5.19214	5.29445	7.10217	6.28685	4.63467	4.8634	8.12417	5.60403	4.97956	4.85599	5.37471	6.62944	10.0242	5.37937	4.04468	6.48888	11.632	4.48654	5.57102	5.26548	5.71109	4.74871	5.0126	5.37884	5.47158	6.87422	4.65443	5.89683	5.5619	12.0448	5.08516	6.78316	9.11379	9.15963	12.6484	9.9472	10.0322	8.85249	11.053	8.69419	8.06746	5.59632	8.41562
ENSG00000153317.13	2.02169	2.65477	2.3063	2.45385	3.67613	2.41638	2.97256	3.09299	2.70242	2.8032	1.76983	1.77023	1.5951	2.60291	2.43338	1.97734	2.26282	2.50317	1.67098	3.06846	2.31505	3.07552	1.90154	2.09888	2.03083	2.74113	2.80215	2.48457	1.92111	3.91358	2.62523	2.84742	1.39889	2.78482	4.48079	1.33445	2.92853	3.6425	2.77189	1.6031	7.92218	6.46637	3.06851	3.35905	4.17669	4.80678	2.00253	3.39655	2.4374
ENSG00000163171.7	4.00211	2.41209	3.9254	3.38957	15.6984	2.87003	4.43971	3.65565	4.50969	3.62749	3.42257	7.06278	4.73462	4.51995	3.59347	3.37533	2.6388	3.72059	4.111	6.21838	2.9373	3.61515	6.3128	3.34835	2.94136	4.17143	3.95919	3.42845	2.90826	7.62821	2.94382	8.05824	2.86999	2.65739	5.54232	1.99242	6.81262	4.0811	4.08936	0.760442	1.49661	1.55697	2.53509	2.04959	2.88881	0.61419	2.09033	2.22697	2.58686
ENSG00000216671.6	0	0	0	0	0	0	0	0	0	0	0	0	0	0	0	0	0	0	0	0	0	0	0	0	0	0	0	0	0	0	0	0	0	0	0	0	0	0	0	0	0	0	0	0	0	0	0	0	0
ENSG00000185527.10	0.577296	0.476636	0.892253	0.487732	0.129658	0.261899	0.794238	0.323563	0.622123	1.13154	0.257796	0.496705	0.797129	0.739931	0.53438	0.342545	0.735496	0.427451	0.916309	0.576724	0.389166	1.06974	0.84906	0.215897	0.375645	0.301465	0.472802	0.874713	0.479473	0.179302	1.33259	0.590683	0.854076	0.556065	0.564391	1.05418	0.360068	0.851881	3.43345	0.564385	0.534678	0.293474	0.210723	0.72828	0.571328	0.519973	0.272216	0.641038	0.065765
ENSG00000233780.3	0.0178642	0.0309735	0.0347891	0	0	0.0283652	0.0131218	0.0485221	0.0141027	0.0232204	0.0228444	0	0	0	0	0.0107709	0.0441186	0.0271734	0	0.0137113	0.0291801	0.0659959	0	0.0210446	0	0	0.0107178	0.0174006	0.00994401	0	0.0564758	0	0.0124256	0	0.0144774	0.0155692	0	0.0263611	0	0	0.026059	0.0715161	0.0171169	0	0.0265192	0.0298144	0.0230733	0.0255042	0.0274734
ENSG00000215909.3	0	0.0677911	0	0	0	0	0	0	0	0	0	0	0	0	0	0	0	0	0	0	0	0	0	0	0	0	0	0	0	0	0	0	0	0	0	0	0	0	0	0	0	0	0	0	0	0	0	0	0
ENSG00000232982.1	0	0	0	0	0	0	0	0.0737827	0.171557	0	0	0	0	0	0	0	0	0	0.0835792	0	0	0	0	0	0	0	0	0	0	0	0	0	0	0	0	0	0.0889493	0	0	0	0	0	0	0	0	0	0	0	0
ENSG00000168566.11	2.28423	2.3918	2.10559	3.37703	2.03279	2.91788	1.98273	3.02116	3.39853	2.31003	2.24083	2.08704	2.83488	2.37277	2.11494	2.2809	1.98274	2.95912	2.86784	3.06002	2.31827	2.60046	2.98575	2.1902	2.66619	2.53165	2.53809	2.29274	2.14177	2.36691	2.6088	2.86682	2.43422	2.53838	2.14728	3.27968	2.72248	2.67382	3.12056	2.20884	4.61921	7.60218	5.31094	5.30899	3.26177	3.89108	3.51853	2.89563	3.90665
ENSG00000276967.1	0	0	0.247796	0.712908	1.08026	0.269387	1.12157	0.691228	0.401804	0.330789	0	0.260273	0.491952	0.913303	1.34916	0.306875	0.314249	1.03227	0.783005	0	0.415688	0.376061	0	0.89938	0	0.669781	0	0.495765	0.283317	0.414963	0.402266	0	0.35402	2.63661	0.41248	1.33075	0	0.37553	0.451912	0	39.35	0	0.487682	0	12.8446	10.1934	0.657388	0	2.08734
ENSG00000165630.12	5.70118	6.58093	5.28622	6.40585	2.88339	5.56569	4.39907	5.54557	5.78403	6.0154	6.09701	5.34557	6.37506	4.92669	5.278	5.13971	5.81065	5.85241	6.54512	4.87132	6.238	5.08015	6.1901	5.45174	5.43808	4.82081	5.61836	5.62899	5.9574	4.87009	4.54895	6.08804	5.69127	5.61777	4.42492	7.71409	5.93418	6.06003	5.34517	1.09496	4.01641	6.07177	4.42679	5.09981	3.04819	3.68657	9.74449	4.91919	6.09245
ENSG00000272831.1	0.468766	1.17399	0.684664	1.31318	1.10547	0.661618	0.803422	0.778097	0.945717	0.643168	0.666055	1.14529	2.56751	1.12154	1.89839	1.60159	0.868274	1.00355	1.76282	0.879494	1.53141	1.30845	1.59433	0.889692	1.00828	1.37083	1.09372	0.456602	1.13072	0.976691	0.535151	1.91855	1.37667	1.38762	1.26632	1.18024	1.19387	1.34503	1.2024	0.687424	1.82347	0.729798	0.548971	1.29361	0.54124	0	1.04273	0.408984	0.881123
ENSG00000134042.11	0.0551349	0.0773861	0.0639112	0.0809037	0.0557236	4.64403	0.0848535	0.110534	0.111923	0.040952	0.033574	0.0698144	0.0507534	0.131912	0.0626352	0.0443233	0.0810505	0.183707	0.0807806	0.0443328	0.085771	0.0931133	0.0608173	0.0587649	0.0986592	0.141654	0.154367	0.0664908	0.137377	0.0984646	0.053951	0.0725315	0.0693943	0.101033	0.374479	0.173901	0.103165	0.104605	0.153855	0.0231008	0.0153194	0.0420424	0.130814	0.130415	0.0857447	0.105163	0.0746031	0.551002	0.00538363
ENSG00000091656.14	0.207132	0.0769569	0.0432186	0.152834	3.43193	0.10082	0.0570544	0.167024	0.0306597	0.131013	0.0603067	0.0557976	0.019663	0.452984	0.094369	0.156108	0.0205533	0.0225051	0.139411	0.485458	0.0936472	0.0273289	0.52938	0.0860566	0.0263243	0.369923	0.0932033	0.045035	0.101916	0.746362	0.01754	0.900488	0.0064318	0.0834858	1.17654	0.0274006	0.579846	0.034113	0.082103	0	0.0404664	0.207304	0.109866	0.018373	0.123543	0.0370385	0.0226924	0.287796	0.073001
ENSG00000254332.1	0.853278	1.61394	0.604251	0.814888	0.932948	0.451619	0.626759	1.02714	0.673612	1.31077	0.595175	0.634676	0.824742	0.556773	0.539754	0.678162	0.574722	0.806291	1.07401	0.922838	0.665213	0.716426	1.05887	0.593976	0.794981	0.510395	0.69809	0.623351	0.582921	0.632431	0.950274	0.892906	0.431639	0.430539	1.10013	1.21689	0.793765	0.600948	0.998678	0.170631	0.735504	2.09615	1.44935	0.577975	0.172729	0.517846	0.801521	1.43969	1.63038
ENSG00000224943.1	0	0	0	0	0	0	0	0	0	0	0	0	0	0	0	0	0	0	0	0	0	0	0	0	0	0	0	0	0	0	0	0	0	0	0	0	0	0	0	0	0	0	0	0	0	0	0	0	0
ENSG00000135097.5	1.79326	1.39996	1.66841	1.09151	0.518103	0.780175	0.9517	2.54379	0.711543	0.250179	1.24865	0.652956	0.353919	1.52468	1.52435	1.32463	1.6463	1.72806	1.20606	1.0449	0.766804	1.67876	0.209718	0.514306	1.2188	1.76679	2.2588	0.836783	1.38495	1.22475	1.03886	0.756514	1.35181	0.97273	0.570664	0.834628	0.88388	0.498762	1.32546	0.78479	0.890222	0.63897	0.0539765	2.61167	2.8154	0	0.0303164	4.64455	0.500556
ENSG00000252069.1	0	0	0	0	0	0	0	0	0	0	0	0	0	0	0	0	0	0	0	0	0	0	0	0	0	0	0	0	0	0	0	0	0	0	0	0	0	0	0	0	0	0	0	0	0	0	0	0	0
ENSG00000260212.1	0	0	0	0	0	0	0	0	0	0	0	0	0	0	0	0	0	0	0	0	0	0	0	0	0	0	0	0	0	0	0	0	0	0	0	0	0	0	0	0	0	0	0	0	0	0	0	0	0
ENSG00000267001.1	0	0	0	0	0	0	0	0	0	0	0	0	0	0	0	0	0	0	0	0	0	0	0	0	0	0	0	0	0	0	0	0	0	0	0	0	0	0	0	0	0	0	0	0	0	0	0	0	0
ENSG00000272333.4	4.94484	6.33472	5.02646	4.69649	4.59658	4.70406	6.07015	7.85776	7.48424	4.32716	4.14159	4.45832	3.74283	5.41398	5.3212	4.92475	6.54694	6.30669	3.63641	6.64398	4.50649	6.89004	2.75526	5.68887	4.91569	6.98256	5.80981	4.90037	4.39429	5.78034	5.947	3.52498	4.35425	8.23357	6.82307	2.13511	3.6806	7.12604	5.14478	10.2562	4.62763	13.6266	9.94114	7.16406	6.00402	4.62094	9.75874	6.88434	7.9071
ENSG00000280798.1	5.23452	3.32449	5.74203	6.50221	5.47578	7.6125	5.15664	4.93394	7.80746	3.57024	4.03985	7.03186	4.85166	6.19629	4.14634	6.21158	6.10076	4.99674	4.00277	5.24013	5.55446	5.42695	2.83135	4.93109	4.23691	5.58343	5.6387	5.69274	4.80662	5.63062	5.05607	4.40414	5.42017	5.93562	4.40927	2.52384	6.75272	3.40567	3.72438	1.19679	2.91861	6.81536	2.16094	5.01284	2.56632	3.25134	2.56721	5.61272	2.67215
ENSG00000275663.1	0	0	0	0	0	0	0	0	0	0	0	0	0	0	0	0	0	0	0	0	0	0	0	0	0	0	0	0.0475734	0	0	0	0	0	0	0	0	0	0	0	0.429736	0	0	0	0	0	0	0	0	0
ENSG00000078142.10	1.92429	1.94153	1.94719	2.24565	1.94271	1.7123	1.77278	2.11766	2.22964	1.9163	1.80462	1.68857	1.94674	1.90307	2.0464	1.85496	2.16853	2.26723	1.9858	1.96975	1.94149	2.04584	2.11049	1.69847	2.17055	1.67099	2.31129	2.17216	1.87104	2.16712	1.73834	2.3228	1.81296	2.04627	1.9807	1.89857	2.11652	2.44337	2.17854	0.706169	1.71989	1.53382	1.11323	1.57568	2.1162	1.9518	0.94159	1.79786	1.10401
ENSG00000276677.1	0	0	0	0	0	0	0	0	0	0	0	0	0	0	0	0	0	0	0	0	0	0	0	0	0	0	0	0	0	0	0	0	0	0	0	0	0	0	0	0	0	0	0	0	0	0	0	0	0
ENSG00000280653.1	0	0	0	0	0	0	0	0	0	0	0	0	0	0	0	0	0	0	0	0	0	0	0	0	0	0	0	0	0	0	0	0	0	0	0	0	0	0	0	0	0	0	0	0	0	0	0	0	0
ENSG00000231712.1	0	0	0	0	0	0	0	0	0	0	0	0	0	0	0	0	0	0	0	0	0	0	0	0	0	0	0	0	0.0585111	0	0	0	0	0	0	0	0	0	0	0	0	0	0	0	0	0	0	0	0.0538851
ENSG00000248907.1	0	0	0	0	0	0	0	0	0	0	0	0	0	0	0	0	0	0	0	0	0	0	0	0	0	0	0.0168824	0	0	0	0	0	0	0	0	0	0	0	0.0249845	0	0	0	0	0	0	0	0	0	0
ENSG00000135974.8	2.91757	2.48445	2.73423	3.58801	3.58152	2.42821	2.85144	3.10291	4.41917	3.25059	2.46265	2.25894	4.12855	3.58119	2.56448	2.43595	2.74994	3.0913	4.86282	3.80149	2.60398	3.34929	5.66805	3.31514	3.22876	2.86652	3.69433	2.57812	2.74344	3.34355	3.03927	4.15333	3.32228	3.87694	3.97444	5.77488	4.02964	3.67229	5.42409	1.65964	4.42015	4.82302	4.495	3.11308	5.97052	3.20895	4.78605	4.33039	5.58647
ENSG00000225078.2	0.0169064	0	0	0	0	0	0	0.0229604	0	0	0	0	0.0326821	0	0	0.0203868	0	0.0171444	0	0	0	0	0.0279733	0	0	0	0	0	0	0.0275675	0	0	0.0235188	0	0	0	0	0	0.0300221	0	0	0	0	0	0	0	0.0218363	0.0241369	0
ENSG00000231839.1	0	0	0	0	0	0	0	0	0.0141288	0	0	0	0	0	0	0	0	0	0	0	0	0	0	0	0	0	0	0	0	0	0	0	0	0	0	0	0	0	0	0	0	0	0	0	0	0	0	0	0
ENSG00000185989.10	3.67287	5.29623	5.9457	3.98423	7.89451	2.19864	5.27041	4.61996	4.58248	4.94434	3.67643	2.68803	3.39109	6.454	4.20193	4.03235	5.50565	5.64554	3.94494	5.64744	4.10906	6.27807	4.98868	3.21458	4.87943	5.08179	6.56689	4.30731	4.92982	5.52216	6.44597	6.89208	3.56302	3.872	7.45867	3.21164	5.90869	5.39737	5.12692	3.51034	4.98455	3.10899	3.42002	3.66095	3.8067	7.52252	11.486	10.0612	1.74233
ENSG00000130313.5	18.8264	22.5356	20.8219	15.4008	8.08162	17.0054	21.8487	21.6721	18.6794	17.9477	17.872	17.1701	24.3477	20.9275	23.4664	23.7403	22.5554	22.3878	26.0859	16.5576	17.2942	20.4943	14.2051	17.3883	19.1462	22.4345	19.3743	19.2361	19.8928	12.3623	20.9721	13.9467	28.8476	19.2298	15.3026	22.398	14.2397	16.4806	20.5294	15.7354	34.7091	29.3721	16.0031	21.1582	42.8706	16.6497	29.403	16.9051	26.208
ENSG00000273396.1	0	0	0.0268015	0	0	0	0	0.0373814	0	0	0	0	0	0	0	0	0	0	0	0	0	0	0	0	0	0.0362216	0	0	0	0	0	0	0	0	0	0	0	0	0	0	0.0803032	0	0	0	0	0	0	0	0.112883
ENSG00000253839.1	0	0	0	0	0	0	0	0.0349291	0	0	0	0	0	0	0	0	0	0	0	0	0	0	0	0	0	0	0.0308612	0	0.0286331	0	0	0	0	0	0	0	0	0	0	0	0	0	0	0	0	0	0	0	0
ENSG00000224650.2	438.162	149.061	243.242	298.78	14.5807	44.8357	298.809	91.9557	219.04	171.012	165.809	46.9582	64.4901	200.783	190.716	225.219	223.093	167.146	121.082	137.965	110.479	505.066	60.7592	155.453	338.21	15.3165	157.927	215.791	249.169	47.9505	523.074	135.627	204.885	135.693	100.494	156.832	66.717	257.811	139.941	13.4807	20.4029	0.0989286	8.38198	13.0115	61.7028	6.0214	2.04272	15.0999	0.988108
ENSG00000237274.2	0	0	0	0	0	0	0	0	0	0	0	0	0	0	0	0	0	0	0	0	0	0	0	0	0	0	0	0	0	0	0	0	0	0	0	0	0	0	0	0	0	0	0	0	0	0	0	0	0.014813
ENSG00000260331.1	0.212538	0.368505	0.29318	0.39693	0.200487	0.149988	0.0260193	0.288645	0.307608	0.161154	0.113246	0.199257	0.273907	0.413161	0.399065	0.149503	0.196837	0.125726	0.10899	0.299071	0.115723	0.157036	0.0293054	0.166918	0.26219	0.279689	0.318786	0.207023	0.177462	0.202162	0.139983	0.203875	0.0492775	0.209715	0.315781	0.0926166	0.260983	0.365901	0.220162	0	0.103345	0	0.0339412	0	0.262926	0	0.183009	0.177004	0.290545
ENSG00000267454.4	0.242118	0.432139	0.312026	0.319181	0.866538	0.324137	0.30338	0.280461	0.348545	0.323969	0.145702	0.254906	0.481808	0.817803	0.339774	0.395006	0.290182	0.303297	0.712085	0.327941	0.30243	0.210461	1.26074	0.293612	0.227051	0.55289	0.307612	0.256644	0.214052	0.754756	0.281409	0.983644	0.217939	0.358353	0.900287	0.434439	0.956041	0.430836	0.531113	0.125313	0.0831022	0	0.204697	0.0707454	0.317137	0.0713087	0.15636	0.284666	0.182527
ENSG00000235820.1	0	0	0	0	0	0	0	0.0832981	0	0	0	0.0313648	0	0.16509	0	0	0.0378693	0.0310991	0.0471789	0.0470765	0	0	0	0	0	0	0	0	0	0	0	0.0706019	0.042662	0	0	0	0.0502103	0	0.0544588	0	0.089471	0	0	0	0.0910512	0	0	0.0875664	0
ENSG00000236414.1	0	0	0	0	0	0	0	0	0	0	0	0	0	0	0	0	0	0	0	0	0	0	0	0	0	0	0	0	0	0	0	0	0	0	0	0	0	0	0	0	0	0	0	0	0	0	0	0	0
ENSG00000253712.1	0	0.0513275	0.0288252	0	0	0.0626736	0	0	0.0934808	0.0384796	0	0	0.228908	0	0	0	0	0	0	0.0908864	0.0483556	0	0	0	0	0.0779133	0	0.0288353	0.0659145	0	0	0	0.0411819	0	0	0.103201	0	0	0	0	0.172734	0.118512	0	0	0	0	0.0764716	0	0.0607032
ENSG00000271563.1	0	0	0	0	0	0	0	0	0	0	0	0	0	0	0	0	0	0	0.0283553	0	0	0	0	0	0	0.0727653	0.0221165	0.0179534	0	0.0300545	0	0	0	0.0272802	0	0	0	0	0	0	0	0	0	0	0	0	0	0	0
ENSG00000006695.9	8.67508	12.1471	8.3535	9.91553	7.31182	8.52466	8.51855	12.5019	9.63189	10.01	9.61399	7.07635	9.15849	10.6759	9.24911	8.80109	11.3278	10.4527	10.602	10.2842	6.61078	9.62298	8.48968	10.5266	10.8523	8.29868	10.596	9.16711	9.68842	8.64241	9.69358	7.44327	9.03354	11.2559	8.39797	13.1603	7.17276	9.79835	10.1103	5.91483	5.32333	8.43971	11.9359	9.44973	5.268	12.181	5.25091	7.26006	6.17959
ENSG00000197430.9	0	0	0	0	0	0	0	0	0	0	0	0	0	0	0	0	0	0	0	0	0	0	0	0	0	0	0	0	0	0	0	0	0.00520215	0	0	0	0	0	0	0	0	0	0	0	0	0	0	0	0
ENSG00000279842.1	0	0	0	0	0	0	0	0	0	0	0	0	0	0	0	0	0	0	0	0	0	0	0	0	0	0	0	0	0	0	0	0	0	0	0	0	0	0	0	0	0	0	0	0	0	0	0	0	0
ENSG00000251389.1	0	0	0	0	0	0.0093287	0	0	0.0278284	0	0	0.00901309	0	0	0	0	0.0326467	0	0	0	0	0	0	0	0	0	0	0.00858402	0	0	0	0	0	0	0	0	0	0	0	0	0	0	0	0	0	0	0	0	0
ENSG00000273264.1	0.158532	0.343586	0.270138	0.222053	0.224315	0.503444	0.291117	0.430601	0.500608	0.309098	0.152046	0.202672	0.229846	0.213354	0.630345	0.334544	0.146821	0.482292	0.487774	0.243357	0.258953	0.468535	0.393461	0.373513	0.406179	0.20862	0.42801	0.270232	0.132369	0.387753	0.62648	0.182485	0.441074	0.35196	0.0642387	0.207249	0.454225	0.526358	0.492659	0	0.346883	0	0	0.787477	0	0.132291	0.20476	0.0565832	0.60952
ENSG00000249104.2	0	0	0	0	0	0	0	0	0	0	0	0	0	0	0	0	0	0	0	0	0	0	0	0	0	0	0	0	0	0	0	0	0	0	0	0	0	0	0	0	0	0	0	0	0	0	0	0	0
ENSG00000253981.4	0.0801975	0.139049	0.0488057	0.168497	0.113475	0.0530582	0.117815	0.122529	0.474834	0.143334	0.115374	0.0717684	0.213168	0.0359767	0.0930053	0.0967071	0.284713	0.203316	0.046266	0.338547	0.147373	0.222206	0.149281	0.0944753	0.0913224	0.0791518	0.132317	0.146468	0.245528	0.0490385	0.110922	0.0692357	0.167346	0.222559	0.113738	0.139789	0.164129	0.340235	0.356033	0.176409	0.438699	0.481585	0.422635	0	0.0595262	0.167307	0.142426	0.228992	0.15417
ENSG00000005302.16	3.23342	2.74116	3.2593	3.13401	2.85945	2.30704	3.48056	3.36319	4.16383	3.32342	3.44379	2.24497	4.34691	3.3458	2.7761	2.40998	3.33923	3.32195	4.65138	3.39012	2.50949	3.60667	5.80446	3.16721	2.98777	3.54976	3.1296	2.99073	2.79178	2.69445	3.77329	3.59343	2.94797	3.2158	3.87633	4.78363	3.45493	4.05961	3.81071	2.49526	5.11407	2.77125	4.48463	1.59726	9.50051	3.73426	6.22115	4.87131	4.6018
ENSG00000119227.6	31.1934	35.889	41.8453	43.1541	7.82387	13.5761	34.5762	27.1051	42.382	12.6189	13.801	47.9303	43.5857	20.4196	56.7186	52.5519	45.9491	36.1952	25.1372	13.7306	56.6123	42.7508	9.20877	27.0133	21.8319	27.031	53.4477	34.0493	42.9099	13.4065	23.4005	17.4306	53.3544	49.0503	9.12337	5.35451	27.3219	36.8642	28.6069	3.10036	2.85998	22.6967	4.50168	10.5916	10.8238	0.949976	22.429	0.993228	3.97397
ENSG00000160714.8	20.1602	19.7831	21.5141	22.0415	9.71737	20.0822	20.2753	17.863	21.0809	20.1011	21.1843	20.5259	19.3074	18.7477	18.7958	20.1697	20.6715	19.2314	18.4703	17.6222	19.321	21.1727	15.5566	21.7823	18.8204	15.6756	20.1707	19.4231	18.8969	14.0235	20.1298	15.9871	19.9512	20.6801	16.8269	17.5489	17.0544	21.791	20.1256	15.4287	19.5377	28.1772	19.0196	22.3037	18.1439	16.4421	25.5976	19.9529	22.8892
ENSG00000227811.2	0.013614	0.059011	0.00662805	0	0.0385263	0.0360278	0.0299997	0	0.0322423	0.0265439	0.00870466	0.0139236	0.0131587	0.0366435	0.00902184	0	0.0252166	0.0138056	0.0314157	0.0208983	0	0.0100589	0	0.00801888	0	0.0537459	0.0571751	0.0132607	0.0151563	0.0554972	0.0107598	0.0783545	0.00946933	0	0.033099	0.02373	0	0.0401787	0.0604388	0	0	0	0.0130445	0.0676247	0	0	0.0263757	0.00971818	0
ENSG00000265226.1	0	0	0	0	0	0	0	0	0	0	0	0	0	0	0	0	0	0	0	0	0	0	0	0	0	0	0	0	0	0	0	0	0	0	0	0	0	0	0	0	0	0	0	0	0	0	0	0	0
ENSG00000234882.1	0.319655	0.363115	0.311251	0.370539	1.60643	0.338371	0.242893	0.404179	0.46989	0.587427	0.239623	0.225464	0.191771	0.454916	0.321399	0.451918	0.340277	0.357687	0.66133	0.575292	0.180047	0.504939	0.893658	0.324624	0.200826	0.580206	0.449692	0.118102	0.269969	1.18624	0.383315	1.3703	0.245339	0.391542	0.893288	0.403473	0.866242	0.406634	0.587211	0.484923	1.15768	0.44127	0.359091	0.657029	0.589065	1.32452	0.156604	0.267523	0.305131
ENSG00000239438.1	0	0	0	0	0	0	0	0	0	0	0	0	0	0	0	0	0	0	0	0	0	0	0	0	0	0	0	0	0	0	0	0	0	0	0	0	0	0	0	0	0	0	0	0	0	0	0	0	0
ENSG00000153214.8	20.1468	22.5378	22.4415	28.9228	6.18948	22.4103	17.5271	25.8993	20.9594	18.794	19.3578	25.1634	20.9456	16.5307	21.8445	20.0278	21.2826	22.7897	17.6793	19.4287	23.3426	20.3547	14.1285	23.5841	23.963	14.1895	22.3069	24.8929	23.8887	17.2987	20.9966	16.7736	18.1712	19.0064	12.0643	21.4503	20.3108	21.841	21.7501	5.05087	18.6961	12.8273	12.9787	15.4363	26.1959	5.31536	20.5	13.7039	15.99
ENSG00000266745.1	0	0	0	0	0	0	0	0	0	0	0	0.19267	0	0	0	0	0	0	0	0.289184	0	0	0	0	0	0.247906	0	0	0	0	0	0	0	0	0.305342	0	0	0	0	0	0	0.75417	0	0	0	0	0	0	0
ENSG00000250300.1	0	0	0	0	0	0	0	0	0	0	0	0	0	0	0	0	0	0	0	0	0	0	0	0	0	0	0	0	0	0	0	0	0	0	0	0	0	0	0	0	0.0643158	0	0	0	0	0	0	0	0
ENSG00000272654.1	0.35804	0.266049	0.25898	0.315228	0.839522	0.476461	0.525982	0.916925	0.500696	0.452094	0.17006	0.27202	0.850334	0.458906	0.515212	0.259048	0.25264	0.425321	0.881295	0.4868	0.133677	0.665134	0.914006	0.325375	0.512545	0.578855	0.40507	0.428462	0.444156	0.733941	0.679144	0.706517	0.270383	0.529925	0.646645	1.01637	0.502457	0.513242	0.817458	0.360033	1.28332	0.982867	0.627315	0.304884	0.698552	0.682914	0.911673	0.233675	0.513922
ENSG00000117533.13	2.82017	2.34491	2.49415	3.8832	3.06341	3.6014	2.32553	3.34507	3.82231	2.57296	2.18971	2.18838	3.77217	3.11805	2.69061	2.2276	2.21862	2.68023	4.11795	3.34504	2.34692	2.88355	4.62902	2.49417	2.77594	2.78247	3.15793	2.40464	2.67638	3.20018	2.84004	4.08452	2.14347	2.54688	3.1309	3.99433	3.83932	2.9749	3.68485	0.816407	2.94491	3.34311	2.02597	1.95534	2.76318	2.51525	2.46224	1.90275	2.34082
ENSG00000171960.9	11.9039	14.1254	12.3637	10.4966	8.72733	9.54905	14.2852	11.5144	13.4498	19.2728	19.77	9.09243	19.7298	11.4644	9.87905	11.8349	13.8559	15.2396	19.7194	12.3981	8.13874	13.2561	25.63	19.7272	16.1519	14.6603	11.2824	14.599	13.219	9.90998	16.7999	15.7492	14.0723	12.6676	16.1193	28.9614	13.1576	16.7654	14.5385	13.3465	27.2265	34.344	27.0471	25.7479	28.6319	25.0141	30.5426	20.1788	46.9033
ENSG00000169031.17	0.0890312	0.198469	0.156353	0.169241	0.0854828	0.0521708	0.109772	0.092843	0.263568	0.117792	0.0650579	0.100812	0.0768337	0.151199	0.109571	0.0670995	0.172761	0.138651	0.0880494	0.190359	0.207753	0.25373	0.0447193	0.106755	0.0687946	0.267795	0.133538	0.0805264	0.0991175	0.114065	0.366907	0.113463	0.112794	0.197659	0.0721523	0.0914492	0.106722	0.239295	0.206095	0.0139886	0.0278298	0.0381879	0.00914003	0.0789721	0.556985	0	0.0123206	0.0295071	0.0163002
ENSG00000278497.1	0	0	0	0	0	0	0	0	0	0	0	0	0	0	0	0	0	0	0	0	0	0	0	0	0	0	0	0	0	0	0	0	0	0	0	0	0	0	0	0	0	0	0	0	0	0	0	0	0
ENSG00000114302.14	14.5145	18.5184	13.0083	16.9234	9.22445	10.883	13.5704	17.2864	16.9392	15.0806	14.962	12.2074	14.6579	13.4338	14.5667	13.7218	15.5774	15.29	16.0415	16.5529	14.5896	15.783	12.3004	16.7873	17.1444	12.9375	15.323	16.2984	16.3921	16.604	14.8743	12.5456	13.3758	17.4497	13.3446	17.6237	13.6549	17.7389	16.9814	6.35853	12.7838	16.0124	15.5892	16.2675	15.7062	13.8974	12.1736	9.82483	16.1616
ENSG00000186625.12	5.57477	6.06968	5.42821	5.38758	7.06987	5.26915	5.82603	4.78843	5.53716	7.19725	5.6983	5.1873	6.73087	5.62762	4.99797	5.18391	6.66662	6.10575	7.80274	5.38349	5.27679	5.2567	8.72484	5.36043	5.933	5.42558	5.73152	5.44235	5.66757	5.70826	6.25883	8.01589	5.11473	4.97669	5.4398	8.79693	6.39013	6.21382	6.87502	4.03688	10.8367	12.7314	8.17797	6.18142	10.5802	11.8949	6.94059	7.07064	12.4172
ENSG00000227407.1	0	0	0	0	0	0	0	0	0	0	0	0	0	0	0	0	0.0677209	0	0	0.042093	0	0.0405207	0	0	0	0.0360846	0.131612	0	0.0305275	0	0.0433444	0	0.0381458	0.0405851	0	0	0	0	0	0	0	0	0.052548	0	0	0	0.495837	0	0.028114
ENSG00000258993.1	0.0587276	0	0	0	0	0	0.172549	0	0	0	0	0.060063	0	0	0	0	0	0.0595542	0	0	0	0	0	0	0.0668743	0	0	0	0	0	0	0.135201	0	0	0	0	0	0.0866608	0	0	0	0	0	0	0	0	0	0.167688	0
ENSG00000273613.1	0	0	0	0	0	0	0	0	0	0	0	0	0	0	0	0	0	0	0	0	0	0	0	0	0	0	0	0	0	0	0	0	0	0	0	0	0	0	0	0	0	0	0	0	0	0	0	0	0
ENSG00000271974.1	0	0	0	0	0	0	0	0	0	0	0	0	0	0	0	0	0	0	0	0	0	0	0	0	0	0	0	0	0	0	0	0	0	0	0	0	0	0	0	0	0	0	0	0	0	0	0	0	0
ENSG00000114200.8	2.23563	2.85616	1.29695	3.12481	18.4737	4.17506	2.08811	2.1477	1.55311	1.53556	1.07735	1.32856	1.7105	7.00979	1.90259	2.28155	1.15075	1.46049	4.21405	2.36977	1.50684	1.53707	14.0487	3.04394	1.53281	2.83049	2.39456	1.2378	3.14388	6.90708	0.565418	20.0347	0.903543	2.82127	13.3348	2.17403	17.4769	1.81965	3.95328	0	0	0.037684	0.0992137	0.0467581	0.0978165	0.204232	0.0486322	0.235182	0.0434298
ENSG00000228725.3	0	0	0	0	0	0	0	0	0.018293	0	0	0.0118495	0.0223972	0	0	0	0	0	0	0	0	0	0	0	0	0	0	0	0.0128986	0	0	0.0266731	0	0	0	0	0	0	0	0	0	0.0463826	0	0	0	0	0	0	0
ENSG00000259713.1	0	0	0	0	0	0	0	0	0	0	0.0370252	0	0	0	0	0	0	0	0	0	0	0.0427853	0	0	0	0	0	0	0	0	0	0	0	0	0.0469288	0	0	0	0	0	0	0.11591	0	0	0	0	0	0	0
ENSG00000103051.17	12.5902	11.1827	7.83244	9.95092	10.0394	8.6336	13.7004	14.5095	15.2797	12.851	13.7397	10.127	11.9993	12.7753	12.4006	12.5287	14.5139	14.0091	15.9557	12.3898	10.4164	12.2316	11.5091	11.6897	12.687	13.0423	14.0235	11.8472	12.4644	10.4278	13.8552	12.8527	15.2292	16.1672	12.694	14.618	11.9492	14.0748	12.7019	19.7074	19.524	16.6229	16.4313	16.7113	18.6271	15.4078	19.8199	15.0799	16.0562
ENSG00000221206.1	0	0	0	0	0	0	0	0	0	0	0	0	0	0	0	0	0	0	0	0	0	0	0	0	0	0	0	0	0	0	0	0	0	0	0	0	0	0	0	0	0	0	0	0	0	0	0	0	0
ENSG00000184916.7	1.3152	3.01554	2.08211	1.05448	1.70372	3.57652	1.9954	3.41216	1.97987	2.862	0.88442	2.69716	1.05642	1.69676	1.65898	2.22853	1.18164	1.30612	0.715133	2.51319	1.25564	2.53325	0.457736	1.14331	1.49248	3.10338	1.33053	1.72502	2.06502	4.00439	1.35847	1.50347	1.25232	2.71516	3.34459	0.802363	1.7969	1.68645	2.00129	10.9535	5.04106	17.9197	8.365	1.44176	2.67277	11.414	26.1044	8.30061	4.26151
ENSG00000196664.4	1.11668	1.94097	1.59167	1.20916	0.315222	0.686835	1.81639	0.578633	1.52128	1.13658	1.53838	0.680687	1.13586	1.53406	1.42835	0.943602	1.02473	1.35549	1.22096	0.688235	0.823317	2.11927	1.35003	1.49264	1.62991	0.241862	1.52705	2.20796	1.3424	0.563056	2.31097	1.49375	1.14667	0.820203	2.31999	1.01448	1.02585	1.34373	1.56265	0.122511	0.479337	0.133779	0.538987	0.221322	0.901195	0.399693	0.100709	1.21657	0.0713778
ENSG00000237576.1	0.0424765	0	0.0413598	0	0	0	0.0624006	0.0576866	0.0335327	0.0276061	0	0	0.041056	0.03811	0.0281487	0	0	0.0215372	0	0	0	0	0	0.0250194	0	0.0279484	0	0.0206871	0	0	0.0671426	0.0488941	0	0	0	0.0370195	0	0.03134	0.075429	0	0.123923	0	0	0	0	0	0.0274313	0	0
ENSG00000124786.9	26.2488	24.2796	24.0385	32.5162	6.39661	19.0339	23.3939	24.4844	28.9045	23.7165	24.6865	27.0747	30.3769	18.5505	26.5037	22.9187	29.3451	29.3854	24.164	19.1308	23.4947	26.0195	18.5989	26.3	29.5267	18.8029	23.49	27.3131	25.5649	13.5697	25.3755	19.5961	23.6824	24.0616	17.2512	25.9587	19.9375	24.1798	26.2773	4.71825	17.5062	13.8316	11.2778	13.959	22.9746	9.04026	9.21435	12.7145	15.9928
ENSG00000249985.1	0	0	0	0	0	0	0	0	0	0	0	0	0	0	0	0	0	0	0	0	0	0	0	0	0	0	0	0	0	0	0	0	0	0	0	0	0	0	0	0	0	0	0	0	0	0	0	0	0
ENSG00000281774.1	0	0	0	0	0	0	0	0	0	0	0	0	0	0	0	0	0	0	0	0	0	0	0	0	0	0	0	0	0	0	0	0	0	0	0	0	0	0	0	0	0	0	0	0	0	0	0	0	0
ENSG00000223831.1	0	0.101006	0	0.163196	0	0.123334	0	0.0791164	0.275937	0	0	0	0	0.209069	0	0	0	0	0	0	0	0.0860862	0	0	0.0663371	0.0766617	0.0699025	0	0.0648557	0	0	0	0	0.172446	0	0	0	0	0	0	0	0	0.111638	0	0	0	0	0.0831705	0
ENSG00000267940.1	0.750481	1.28262	0.793386	2.0423	0.227548	0.885213	0.630002	1.01922	2.04822	0.571363	0.6855	0.712721	0.849735	1.13505	0.611011	0.58177	1.25769	1.04372	0.494804	1.67868	1.54109	1.2199	0.177392	1.01039	0.769128	1.11457	1.60807	0.699677	0.740016	0.489491	0.779558	0.394911	0.71589	0.99969	0.521316	0.186876	0.860106	0.822669	1.12327	0.377329	0.40662	0.600883	0.821815	0.532551	0.509295	0.250503	2.21559	1.2092	1.71476
ENSG00000224219.1	0	0	0	0	0	0	0	0	0	0	0	0	0	0	0	0	0	0	0	0	0	0	0	0	0	0	0	0	0	0	0	0	0	0	0	0	0	0	0	0	0	0	0.20591	0	0	0	0	0	0
ENSG00000267615.1	0	0	0	0	0	0	0	0	0	0	0	0	0	0	0	0	0	0	0	0	0	0	0	0	0	0	0	0	0	0	0	0	0	0	0	0	0	0	0	0	0	0	0	0	0	0	0	0	0
ENSG00000261771.4	0	0	0	0	0	0	0	0.00429287	0	0	0	0	0	0	0	0	0	0	0	0	0	0	0	0	0	0	0	0	0	0	0	0	0	0	0	0	0	0	0	0	0.00922201	0	0	0	0.00938488	0	0	0	0
ENSG00000221381.1	0	0	0	0	0	0	0	0	0	0	0	0	0	0	0	0	0	0	0	0	0	0	0	0	0	0	0	0	0	0	0	0	0	0	0	0	0	0	0	0	0	0	0	0	0	0	0	0	0
ENSG00000213593.8	40.9079	54.1531	40.0777	48.7412	20.799	34.6001	41.8511	45.0925	46.2339	67.5623	47.9185	32.6567	53.0486	41.0138	38.6051	41.2609	45.1951	38.9819	53.5436	42.9084	34.94	39.3683	50.1395	46.2584	46.7077	40.8802	40.3989	44.8728	46.283	35.1002	46.2157	39.2083	49.5584	47.1546	36.3976	74.9074	40.4883	46.4987	48.777	24.9467	67.7003	31.4659	59.2345	55.1153	45.8284	63.4228	53.7458	44.7752	46.9676
ENSG00000230599.2	0	0	0	0	0	0	0	0	0	0	0	0.032822	0	0	0	0	0	0	0	0	0	0	0	0	0	0	0	0	0	0	0	0	0	0	0	0	0	0	0	0	0	0	0	0	0	0	0	0	0
ENSG00000272597.1	0.0272152	0.14156	0.0529995	0	0.192541	0	0	0	0.0859392	0.0707504	0.0696046	0.0278341	0	0.0488351	0.0721408	0.131271	0	0.0275983	0.083736	0	0	0	0.180121	0	0	0.0716276	0.0326561	0	0.121194	0.0443769	0	0.0626542	0.0378595	0	0.0882227	0	0.311907	0.0803197	0.193313	0	0	0	0	0	0	0	0	0.0388545	0.055806
ENSG00000222514.1	0	0	0	0	0	0	0	0	0	0	0	0	0	0	0	0	0	0	0	0	0	0	0	0	0	0	0	0	0	0	0	0	0	0	0	0	0	0	0	0	0	0	0	0	0	0	0	0	0
ENSG00000212933.1	0	0	0	0	0	0	0	0	0	0	0	0	0	0	0	0	0	0	0	0	0	0	0	0	0.0369529	0	0	0	0	0	0	0	0	0	0	0	0	0	0	0	0	0	0	0	0	0	0	0	0
ENSG00000212102.1	0	0	0	0	0	0	0	0	0	0	0	0	0	0	0	0	0	0	0	0	0	0	0	0	0	0	0	0	0	0	0	0	0	0	0	0	0	0	0	0	0	0	0	0	0	0	0	0	0
ENSG00000100565.14	0.0188795	0.0109113	0.0183831	0.0528882	0.0089045	0	0.0739603	0.0427332	0.0198723	0.0245401	0.0885232	0	0.060827	0	0	0	0	0	0	0	0.020559	0	0.0104126	0.0148271	0.00716614	0	0.00755129	0.00612984	0.0420366	0.0205231	0.0696331	0.0144879	0.0612815	0.0186287	0.0204003	0.032908	0.0206069	0	0.0111753	0	0.12852	0.0755806	0.0241196	0	0.0186843	0	0.0406411	0.0269537	0.00645219
ENSG00000225297.1	0.0784093	0	0	0	0	0	0	0.106486	0	0	0	0	0	0	0	0	0	0.0795129	0	0	0	0	0	0	0	0	0	0	0	0	0	0.180512	0	0	0	0	0	0	0	0	0	0.313898	0	0	0.465592	0.261722	0.101273	0	0.0803907
ENSG00000175854.10	4.7502	6.75662	5.20777	4.50961	4.85427	8.03602	4.58762	5.31625	4.79167	6.51749	3.88091	4.28243	6.63195	5.6036	6.08595	5.02799	6.4197	5.76264	8.0385	4.61818	3.87959	5.09563	7.00093	4.7047	5.38912	5.6838	5.91098	4.86685	5.89553	4.51829	4.89453	6.72349	5.66582	5.39017	6.87233	8.18789	5.66012	5.39998	6.63892	7.50774	6.8266	7.74751	10.2325	10.7491	5.38014	8.57382	8.8849	5.55098	10.7416
ENSG00000184492.6	0.0116465	0.0201931	0.0510314	0	0.00823961	0	0.0342189	0.0395423	0.0459711	0.0529847	0	0.0119113	0.0675421	0.0208985	0.007718	0.0140441	0.0359538	0.0118104	0.035834	0.00893905	0.0190239	0.0258155	0	0.0411599	0.0132621	0.0229893	0.0349372	0.0113443	0.00648296	0.00949535	0	0	0	0.0430942	0.00943852	0.0304508	0.0190682	0.00859302	0	0.204948	0	0.0466247	0.033478	0.0578516	0	0	0.0150426	0.15796	0.00597041
ENSG00000272150.4	0.595087	0.190584	0.682782	0.4672	0.209164	0.678077	0.668193	0.360334	0.592469	0.226634	0.431387	0.852841	0.57885	0.278859	0.753548	0.62618	0.336994	0.515058	0.198258	0.517841	0.346715	0.571314	0.0439007	0.325958	0.332344	0.324215	0.53668	0.823316	0.594988	0.475901	0.521254	0.261782	0.4271	0.729302	0.233455	0.171778	0.608165	0.514575	0.424044	0.700357	0.243281	0.197263	0.167063	0.112967	0.112535	0.164474	0.259468	0.200222	0.411932
ENSG00000126947.10	4.9188	3.47713	3.19299	3.72004	20.1989	4.59719	3.16512	6.08206	3.73334	5.06381	2.20066	2.57769	3.61484	9.39772	4.27434	5.08989	2.0079	3.4559	9.1097	5.22098	2.32405	3.43408	11.0309	2.68974	4.08898	6.67795	6.26801	3.00272	3.48476	12.8705	2.54888	16.1592	2.4788	3.61001	12.2444	4.41679	11.3256	3.00933	8.39784	0.95381	1.42318	1.76302	2.05141	0.875016	2.31328	0.972443	0.332532	2.75675	0.93082
ENSG00000214184.3	0.127084	0.12591	0.106065	0.101717	0.154129	0.153743	0.240035	0.147935	0.143322	0.188786	0.0928642	0.0742706	0.0701908	0.162886	0.192496	0.131353	0.224182	0.165693	0.139647	0.111475	0.0889646	0.160967	0.120156	0.0855481	0.289426	0.310581	0.108922	0.0884186	0.0202116	0.0592063	0.172184	0.167182	0.227299	0.053741	0.117704	0.0949349	0.0891719	0.16074	0.257912	0	0.26483	0.290719	0.208745	0	0.323408	0.302995	0.984847	0.207354	0.819
ENSG00000119723.14	1.5252	1.5009	1.60341	1.72608	1.15732	2.28052	1.38963	1.68243	2.14778	1.94303	1.77561	1.49776	1.79085	1.61563	1.63328	1.45461	1.81372	1.71828	2.056	1.54531	1.65144	1.68957	2.02462	1.88875	1.68243	1.62737	1.73641	1.51098	1.86465	1.29833	1.54667	1.51839	1.71127	2.023	1.48748	2.18203	1.66239	1.84406	2.33858	1.85167	1.7533	1.33756	1.49259	1.35789	1.37846	1.6801	1.24418	1.3257	1.53706
ENSG00000196335.11	0.0422292	0.0854214	0.0434034	0.0722939	0.00331956	0.0670526	0.0379117	0.0509785	0.048154	0.0457423	0.0420014	0.0191953	0.0317465	0.0378881	0.0124377	0.0282903	0.046352	0.0689935	0.0469195	0.0360135	0.0383216	0.0589362	0.0232907	0.0442199	0.0667877	0.030873	0.0506717	0.0434185	0.0208948	0.0153019	0.0482095	0.0486095	0.0326365	0.0520852	0.00760516	0.0449826	0.0460931	0.0519292	0.0374949	0	0.595475	1.67179	0.0809254	3.91561	1.26074	3.42212	0.496948	0.11388	0.752875
ENSG00000206140.8	0.0607357	0.0994553	0.06571	0.0472619	0.028646	0.078579	0.0396554	0.0549895	0.0852396	0.0482449	0.0215744	0.0448621	0.1435	0.078711	0.0760256	0.13834	0.070832	0.0821208	0.166108	0.0621554	0.038581	0.0398892	0.0167489	0.111298	0.0653187	0.0754848	0.0728781	0.0723062	0.0413212	0.0385137	0.0746705	0.0932162	0.126736	0.0998815	0.0382832	0.0646959	0.0441953	0.0597494	0.0719023	0.0890661	0.0590646	0.0810483	0.0323306	0.0335214	0.10018	0.112628	0.174325	0.072259	0.0242163
ENSG00000160679.11	9.94125	12.4478	10.3127	11.5225	10.184	9.26489	11.0053	10.8499	14.8573	13.103	11.0473	9.65564	10.5585	11.9803	9.86056	8.65732	12.5879	11.3103	12.3222	12.7269	10.2822	12.6403	12.6897	11.0914	11.6492	11.9284	10.5455	10.5348	10.1287	10.4872	12.3593	12.5445	10.4393	11.71	14.554	12.141	11.252	14.0646	12.8772	16.0873	12.4589	22.2064	17.3854	18.1641	10.1677	24.0242	20.1578	14.7856	20.1999
ENSG00000272606.1	0.187171	0.703132	0.394875	0.0873887	0.220697	0.858561	0.870723	0.932043	0.88656	0.364935	0.23935	0.638088	0.542734	0.559766	0.496143	0.413787	0.577812	0.790855	0.623878	0.478864	0.356688	0.599271	0.722614	0.33074	0.461792	0.451562	0.411748	0.54694	0.625125	0.508665	0.542411	0.502716	0.260376	0.784908	0.353934	1.84875	0.715037	0.690491	0.38777	0.82343	0.728082	2.3728	0.717365	1.23964	0.926177	0.833009	1.65195	0.400828	0.831569
ENSG00000183960.7	0.101455	0.155452	0.0941931	0.145411	0.0968154	0.114888	0.103984	0.189053	0.242141	0.0981392	0.066378	0.0989359	0.187002	0.131246	0.0906865	0.0796638	0.113626	0.167484	0.130671	0.184715	0.115619	0.153409	0.156156	0.10562	0.0940351	0.282544	0.181192	0.126401	0.0709214	0.269308	0.0932384	0.114068	0.072209	0.153653	0.290641	0.0452387	0.115889	0.320312	0.209491	0.124559	0.227156	1.19014	0.0587789	0.0468797	1.00873	0	1.6578	1.76845	1.26758
ENSG00000268108.1	0	0	0	0	0	0	0	0	0	0	0	0	0	0	0	0	0	0	0	0	0	0	0	0	0	0	0	0.0271717	0	0	0	0	0	0	0	0	0	0	0	0	0	0.111675	0	0	0	0	0	0	0
ENSG00000206921.1	0.406702	0.705154	0.264007	0.379773	0.383642	0.57402	0	0.184112	0	0.35243	0.346722	0.13865	0.524135	0	0.179678	0.326951	0.167403	0.274951	0.834229	0.416209	0.885766	0.400663	0.448619	0.319406	0	0.891998	0.813351	0.396148	0.301852	0.44211	0.214291	0	1.32013	0	0.439464	0.236302	0.443915	0.400097	0.481477	4.77128	0	0.54272	0	0	0.402497	0	0.700394	0.193546	0.694967
ENSG00000224086.5	0.0670638	0.0730887	0.0895553	0.0826628	0.114955	0.0636886	0.0945801	0.102528	0.156711	0.0737223	0.0455753	0.0607501	0.105195	0.0667026	0.0802503	0.0961195	0.155688	0.132129	0.0860743	0.141773	0.0738645	0.0639915	0.0386787	0.0622999	0.0597844	0.125571	0.135192	0.0761486	0.0994064	0.0631127	0.0848062	0.0873422	0.0330526	0.111738	0.150937	0.0227113	0.112937	0.0893486	0.0884675	0.138246	0.0514295	0.124267	0.0895948	0.0571073	0.0489245	0.0665161	0.0514767	0.0711251	0.0341828
ENSG00000199469.1	0	0	0	0	0	0	0	0	0	0	0	0	0	0	0	0	0	0	0	0	0	0	0	0	0	0	0	0	0	0	0	0	0	0	0	0	0	0	0	0	0	0	0	0	0	0	0	0	0
ENSG00000279027.1	0	0	0	0	0	0	0	0	0	0	0	0	0	0	0	0	0	0	0	0	0	0	0	0	0	0	0	0	0	0	0	0	0	0	0	0	0	0	0	0	0	0	0	0	0	0	0	0	0
ENSG00000261609.3	1.10539	1.59007	0.936979	1.42433	1.06981	0.799347	1.08167	1.38869	1.50446	0.88486	0.900631	0.922528	0.831809	1.0509	1.18428	1.14902	1.46613	1.50002	0.614165	1.37453	1.38573	1.24389	0.487625	1.26004	1.20941	1.25268	1.18968	1.50959	1.19918	1.92527	1.04034	0.890901	0.863173	1.35735	1.04997	0.630221	1.24867	1.049	0.735685	0.405943	1.61796	1.55298	1.34063	1.66502	1.17969	0.933424	1.48731	1.25149	1.33895
ENSG00000116678.17	0.917292	2.0638	1.00995	0.729085	1.65354	1.05068	0.837773	2.02544	0.948744	1.15584	0.518802	0.574111	0.961837	1.55213	2.00033	1.03844	0.559263	0.979366	1.25023	1.62157	1.03571	1.10854	1.35943	0.646257	1.09393	1.2239	1.59514	0.971777	1.13058	2.37361	0.387195	2.79611	0.425945	0.617462	1.57363	1.05629	2.40419	0.916828	2.25873	0.145929	0.182381	0.643532	0.224926	0.253489	0.390143	0.225698	0.365813	0.260462	1.07912
ENSG00000234826.1	0	0	0	0	0	0	0	0	0	0	0	0	0	0	0	0	0	0	0	0	0	0	0	0	0	0	0	0	0	0	0	0	0	0	0	0	0	0	0	0	0	0	0.0639032	0	0	0	0	0	0
ENSG00000265282.1	0.105114	0	0.179113	0.0736155	0.0371827	0.250354	0.154419	0.21413	0.248944	0.102473	0.134418	0.107504	0.152398	0.0943084	0.174144	0.253506	0.194697	0.239835	0.161708	0.242035	0.257546	0.116497	0.0434803	0.0619139	0.149619	0.138324	0.252257	0.230369	0.146278	0.171398	0.0415384	0.120995	0.0365564	0.233365	0.170372	0.18322	0.0430244	0.542886	0.139995	0	0.0766663	0.210402	0.100717	0	0.0780203	0	0.101824	0.26262	0
ENSG00000212938.3	0	0	0	0	0	0	0	0	0	0	0	0	0	0	0	0	0	0	0	0	0	0	0	0	0	0	0	0	0	0	0	0	0	0	0	0	0	0	0	0	0	0	0	0	0	0	0	0	0
ENSG00000227105.1	0	0	0	0	0.00678284	0	0.00704223	0.0195307	0.0151373	0.024924	0	0	0	0	0.00635345	0.00578053	0.00591942	0.0145835	0	0	0.00783022	0.0212513	0	0	0	0	0.00575206	0.0046693	0	0	0	0	0.00666858	0	0.0233093	0	0.00784847	0.00707376	0	0.379605	0	0.0191907	0.027559	0	0	0.0960052	0.0185746	0	0.0196593
ENSG00000213033.4	0.0119684	0.145259	0	0.0335278	0	0.0126692	0	0	0.11338	0.0155569	0.0306099	0	0	0	0	0.0144323	0.029558	0.0606844	0.0368245	0.0183723	0.0781988	0.035372	0.0198029	0.0140992	0.0272573	0.0157498	0.0143612	0.0116578	0	0.0585468	0	0	0.0166495	0.0354283	0	0.0208617	0.0195953	0.0706442	0.0212533	0	0.0349173	0	0.0229355	0.118901	0	0.0399494	0.0463751	0	0.0490835
ENSG00000182240.14	9.59256	11.9699	6.88231	7.29999	5.87004	2.72971	10.8067	13.986	5.05486	18.8079	18.1929	7.56661	9.10123	6.09665	7.75297	4.63892	7.44121	5.41509	6.66755	7.91238	3.99051	6.58061	20.2309	13.775	7.29819	8.48764	4.78979	6.63206	8.9232	6.25564	10.1571	7.45036	6.00822	5.64025	17.5009	8.50346	5.34542	6.47341	11.5446	18.6691	17.2816	8.56668	30.5317	56.6306	17.5779	19.1731	4.25392	33.145	17.5208
ENSG00000278195.1	0.256682	0.328219	0.22494	0.116847	0.0363192	0.044153	0.259243	0.130723	0.212767	0.15848	0.299518	0.0820369	0.0868342	0.24181	0.174352	0.112202	0.13867	0.201728	0.118464	0.187161	0.0943367	0.355598	0.122103	0.272142	0.449393	0.0717781	0.0962493	0.146887	0.192889	0.141258	0.304302	0.103412	0.0669513	0.0759815	0.0624057	0.0615191	0.220632	0.250935	0.0854645	0.0846925	0.0468036	0	0.0860806	0	0.0381042	0.0321291	0.0124323	0.0183229	0
ENSG00000175619.2	0	0	0	0	0	0	0	0	0	0	0	0	0	0	0	0	0	0	0	0	0	0	0	0	0	0	0	0	0	0	0	0	0	0	0	0	0	0	0	0	0	0	0	0	0	0	0	0	0
ENSG00000274852.1	0	0	0	0	0	0	0	0	0	0	0	0	0	0	0	0	0	0	0	0	0	0	0	0	0	0	0	0	0	0	0	0	0	0	0	0	0	0	0	0	0	0	0	0	0	0	0	0	0
ENSG00000237743.3	0	0	0	0	0	0	0	0	0	0	0	0	0	0	0	0	0	0	0	0	0	0	0	0	0	0	0	0	0	0	0	0	0	0	0	0	0	0	0	0	0	0	0	0	0	0	0	0	0
ENSG00000006638.10	0.607651	1.28769	0.799015	0.494671	1.19784	0.797165	1.35046	1.34719	0.918408	1.13413	0.371922	0.456805	0.662629	1.0065	0.702114	0.814159	0.513059	0.54247	0.703106	1.05237	0.449622	0.882591	0.481225	0.483341	0.561835	1.3669	0.822612	0.627294	0.61289	0.956956	0.426895	1.13587	0.614116	0.737943	1.30478	0.8238	1.02889	0.728068	0.931493	0.868243	0.606084	0.436625	0.676783	1.08352	0.616788	1.12682	1.9185	1.40139	0.223643
ENSG00000184584.11	16.7814	12.8823	12.9797	10.6708	7.33564	3.80486	13.677	19.7614	11.7726	25.0649	17.7498	10.9976	16.4387	12.4534	12.2694	9.37293	12.0174	9.76202	15.4934	20.6188	6.68978	14.6819	29.5307	20.0665	9.82925	16.4362	8.54011	11.0832	9.21965	11.937	13.5967	12.742	11.5676	12.9765	20.2808	8.16979	10.1043	19.8151	24.7955	18.1336	14.8174	18.2057	26.2961	34.1368	11.2646	37.3641	37.33	10.1342	12.3382
ENSG00000140497.15	60.6629	59.7978	69.9269	57.3533	16.0751	58.3031	72.5769	59.1	63.624	66.3846	69.9284	75.0679	67.2709	58.5395	77.5404	72.8607	76.4133	72.1667	51.7187	57.1866	67.4149	67.5174	33.0207	74.8464	66.4286	49.9477	67.4402	69.4794	68.3977	38.8901	57.3826	44.602	76.8987	70.7121	43.1951	44.4397	50.8048	68.2398	62.0328	18.379	30.2079	18.8615	41.6023	37.6123	27.7611	31.4624	26.1811	40.5947	20.6844
ENSG00000242775.1	0	0	0	0	0	0	0	0	0	0	0	0	0	0	0	0	0	0	0	0	0	0	0	0	0	0	0	0	0	0	0	0	0	0	0	0	0	0	0	0	0	0	0	0	0	0	0	0	0
ENSG00000164265.7	0.0269874	0.0233958	0.0131389	0	0	0.0142838	0	0	0.106525	0	0	0	0	0	0	0	0	0	0.0207587	0	0.0440823	0	0.0223266	0	0	0	0	0	0	0.0220027	0	0.0310648	0	0	0.043742	0	0	0	0	0	0	0	0	0	0	0	0.191713	0.154117	0.0138347
ENSG00000242222.1	0	0	0	0	0	0	0	0	0	0	0	0	0	0	0	0.0631476	0	0	0.0805619	0	0	0	0	0	0	0	0	0	0	0	0	0	0	0	0	0	0	0	0	0	0	0	0	0	0	0	0	0	0
ENSG00000212421.1	0	0	0	0	0	0	0	0	0	0	0	0	0	0	0	0	0	0	0	0	0	0	0	0	0	0	0	0	0	0	0	0	0	0	0	0	0	0	0	0	0	0	0	0	0	0	0	0	0
ENSG00000080819.5	4.57805	3.77326	4.11864	5.17646	2.88893	4.38536	4.30149	5.93257	5.15407	3.92427	4.20478	3.86064	4.78827	4.7429	5.54845	2.82943	4.72967	5.49715	3.7558	4.91992	3.81978	5.19222	4.35372	5.477	5.37982	4.16037	5.41733	4.97185	5.28611	3.52277	4.46575	4.42712	3.83657	5.38203	4.79077	4.87617	4.22385	5.48851	5.83196	10.6882	9.16582	8.99737	13.8459	10.7315	6.23805	9.82637	6.55693	7.55279	9.69173
ENSG00000232684.1	0	0.0344213	0	0	0	0.00700504	0	0.00898722	0.0104484	0	0	0	0	0.0118746	0	0.00797988	0	0	0	0	0.0108094	0	0.0109494	0	0	0.00870838	0	0	0	0	0	0	0	0	0	0	0	0	0	0.0582261	0	0	0.0126815	0	0	0.0220888	0	0.00944774	0
ENSG00000236947.4	0.0732612	0.0254045	0.0570682	0.0410462	0.207322	0.201632	0.0430501	0.039798	0.115671	0.0952272	0.037474	0.134869	0.0283245	0.236628	0.0970987	0.0706743	0.0904655	0.029717	0.270493	0.11246	0.0478672	0.0866079	0.290923	0.155348	0.0500544	0.192816	0.123071	0.028544	0.0326244	0.238918	0.0463216	0.303588	0.0407659	0.173491	0.332484	0.127699	0.215904	0.0432428	0.182134	0	0.341978	0.351946	0.0280787	0	0.217511	0	0.359571	0.0209186	0.150225
ENSG00000231443.2	0.0934346	0.162	0.136467	0.261744	0.0991539	0.0865421	0.137261	0.222061	0.331925	0.0607246	0.149353	0.107504	0.18062	0.188617	0.139315	0.126753	0.129798	0.189499	0.125773	0.23307	0.22893	0.155329	0.0193246	0.247655	0.172893	0.384234	0.154157	0.113762	0.169032	0.0761768	0.0553845	0.215103	0.146226	0.155576	0.151442	0	0.229463	0.327455	0.12444	0	0.0340739	0.561073	0.470012	0.232059	0	0.0779688	0.844759	0.166743	0.646621
ENSG00000223300.1	0	0	0	0	0	0	0	0.187619	0	0	0	0	0	0	0.1831	0	0	0	0	0	0	0	0.228582	0	0	0	0	0	0	0	0	0	0.192182	0	0	0	0	0	0	0	0	0	0	0	0	0.46113	0	0	0
ENSG00000253140.1	0.054025	0	0.0526047	0.0756718	0	0	0	0	0.0852991	0.0702234	0	0.0552535	0.0522183	0	0	0	0.233492	0.0547855	0	0.0414659	0.0441234	0.119751	0.0893896	0.0318217	0.0307597	0.035547	0	0.0263115	0	0	0.469685	0	0	0.119942	0.0437828	0	0.0884524	0.837075	0.0959367	0	0	0	0	0	0	0	0	0	0
ENSG00000135392.14	5.28991	4.30379	5.95651	4.44181	3.54164	4.92168	5.38085	6.08396	5.23102	4.743	4.32087	4.92158	4.83862	4.41688	5.45106	5.01379	5.07868	5.01681	5.33658	5.32499	4.29211	6.01625	4.8976	5.37117	5.67287	4.89748	5.71606	5.41229	4.8293	4.25639	4.7719	5.05304	5.36023	5.60565	5.38124	4.02498	4.17741	6.99373	5.34238	5.02607	4.37338	6.73569	5.78514	3.95524	4.50202	5.2232	6.04546	6.65767	5.67561
ENSG00000211827.1	0	0	0	0	0	0.284353	0	0	0	0	0.343512	0.274732	0	0	0	0	0	0.272405	0	0	0	0.396953	0	0	0	0	0	0.261654	0	0	0	0	0	0	0	0	0	0	0	0	0	0	0	2.66867	0	1.79328	0	0	0
ENSG00000225726.1	0.0893576	0.206575	0.0580056	0.166882	0.126437	0	0.0875146	0.121355	0.0470283	0	0.0380896	0.0609263	0	0.0534479	0.0394775	0	0.183903	0.0302051	0	0.0914463	0	0.0440153	0	0.140355	0.0339177	0.156787	0.0357407	0.0870387	0.0331603	0.0971372	0.0470825	0	0.0414356	0.0440853	0.144834	0	0	0.0439532	0.105786	0	0	0	0.0570798	0	0.0884337	0.0994222	0.500128	0.085049	0.183231
ENSG00000237748.1	0.215859	0.149705	0.252221	0.483759	0.671945	0.137099	0.253688	0.879464	0.408979	0.392812	0.220829	0.309074	0.166912	0.232403	0	0.208237	0.31986	0.525353	0.132831	0.265085	0.0705186	0.382776	0.214296	0.254289	0	0.227247	0.362619	0.168206	0.0961254	0.281582	0.272966	0.099389	0.420399	0	0.209923	0.075251	0.212049	0.191118	0.306655	1.51942	1.00761	0.345661	0.0827318	0.857788	0.256353	1.29693	0.334563	0.0616352	0.265577
ENSG00000251591.2	0	0	0	0	0	0	0	0	0	0	0	0	0	0	0	0	0	0	0	0	0	0	0	0	0	0	0	0	0	0	0	0	0	0	0	0	0	0	0	0	0	0	0	0	0	0	0	0	0
ENSG00000165527.6	57.4074	81.5748	59.4795	70.3056	24.5343	47.3285	59.0389	58.0806	59.3932	61.9702	66.4379	64.1595	63.3231	54.5703	49.9963	57.8296	63.2371	57.1459	65.1975	66.6805	73.4552	57.4348	51.3245	68.3131	60.3578	52.4213	56.1351	56.6086	53.1394	47.9545	66.462	44.4543	62.0776	66.4306	49.1092	57.3068	54.4363	67.2118	61.2351	28.8616	43.2176	43.8876	48.8567	41.797	40.5378	43.6206	28.3821	61.3514	49.0766
ENSG00000131080.13	0.624163	0.28109	0.465682	0.772068	1.70324	0.227387	0.565642	0.715563	0.422348	0.948281	0.202133	0.207258	0.720814	0.443637	0.564035	0.420314	0.735705	0.571298	0.698338	0.951908	0.357499	0.437214	0.422484	0.286475	0.244608	0.66136	0.325841	0.493479	0.573046	0.931841	0.461274	0.821105	0.287548	0.371923	0.670064	0.38149	0.258795	0.711713	0.532597	0.499258	0.10642	0.259608	0.256309	0.201325	0.577599	0.108228	0.0994623	0.358755	0.162062
ENSG00000226245.1	0.10027	0.231802	0.0976339	0.468154	0.378339	0.106141	0.147303	0.408525	0.527714	0.173779	0.213705	0.239283	0.258445	0.299875	0.132895	0.161216	0.206361	0.203363	0.102837	0.256534	0.21838	0.0987809	0.387115	0.118121	0.114179	0.219917	0.160421	0	0.260469	0.272499	0.158497	0.153893	0.185983	0.395752	0.487563	0.174776	0.0547223	0.197283	0.356115	0.294082	0.195022	0.802826	0.256202	0.664094	0.595399	0.446255	0.992898	0.286306	0.822431
ENSG00000274207.1	0	0	0	0	0	0	0	0	0	0	0	0	0	0	0	0	0	0	0	0	0	0	0	0	0	0	0	0	0	0	0	0	0	0	0	0	0	0	0	0	0	0	0	0	0	0	0	0	0
ENSG00000249236.1	0	0	0.0367822	0	0	0.0799742	0	0	0	0	0	0	0	0	0	0	0	0	0	0	0	0	0	0	0	0	0	0	0	0	0	0	0	0	0	0	0	0	0	0	0	0	0	0	0	0	0.0487905	0	0
ENSG00000259031.1	0.0524619	0.0909602	0.0255414	0	0	0.0833004	0.115605	0.142495	0.331324	0	0.0335436	0.0536548	0.0507075	0.0941379	0.139064	0.0316309	0.129564	0.0798005	0.0403538	0.120798	0	0.155049	0.130205	0.0927029	0.0597394	0.103556	0.0944252	0.0511005	0.116811	0.256632	0.0414633	0.0603882	0	0.116471	0.042516	0.0457221	0	0.0387074	0.0465805	0.230799	0	0	0	0.260594	0	0	0.0338798	0.0748985	0.0537877
ENSG00000212532.1	0	0	0	0	0	0	0	0	0	0	0	0	0	0	0	0	0	0	0	0	0	0	0	0	0	0	0	0	0	0	0	0	0	0	0	0	0	0	0	0	0	0	0	0	0	0	0	0	0
ENSG00000238347.1	0	0	0	0	0	0	0	0	0	0	0	0	0	0	0	0	0	0	0	0	0	0	0	0	0	0	0	0	0	0	0	0	0	0	0	0	0	0	0	0	0	0	0	0	0	0	0	0	0
ENSG00000213067.2	0	0	0	0	0	0	0	0	0	0	0	0	0	0	0	0	0	0	0	0	0	0	0	0	0	0	0	0	0	0	0	0	0	0	0	0	0	0	0	0	0	0	0	0	0	0	0.0194352	0	0
ENSG00000256568.1	0.023472	0.0813932	0	0	0	0.0248463	0.0344819	0	0	0.122039	0	0.0240058	0	0	0	0	0	0.0238024	0.0361094	0	0.0766804	0.104056	0	0	0	0	0.0563292	0.0457259	0.0261312	0	0.111307	0.0540367	0	0	0	0	0	0	0.0833625	0	0	0	0	0	0.139376	0.0783473	0	0	0
ENSG00000118515.10	23.431	25.1127	37.2814	62.4217	3.99939	54.1699	40.0412	12.7936	85.0787	20.6231	10.7136	12.5416	6.31714	13.3115	5.10077	42.1787	50.7087	8.01301	7.90383	11.6818	115.811	4.03953	2.35639	13.649	7.11832	30.2322	57.99	16.8542	8.97314	6.91691	9.74582	10.4308	5.49312	29.7118	3.23775	23.136	51.1688	26.1674	3.16316	2.9762	4.62079	2.59204	5.32756	3.43252	8.75827	4.45808	1.11003	5.18565	3.11824
ENSG00000266066.1	0.138413	3.3118	0.469785	0.720099	0.0447652	1.24749	1.01669	0.649863	1.68587	1.67063	0.434915	0.703759	0.214055	0.454161	0.576556	0.596098	0.883888	0.172444	0.474542	0.358169	0.587834	0.233756	0.340256	2.43652	0.679992	0.697354	0.659595	0.577806	0.8189	0.735123	0.625114	0.327756	0.566644	4.16162	0.410231	0.572137	0.582729	0.852007	0.484561	1.39184	0.749942	1.13989	0.34861	0.628608	0.833635	1.08242	0.0919411	0.0282299	0.620354
ENSG00000229953.1	4.15269	1.75854	3.96898	1.92993	0.379087	3.1804	5.39773	3.09274	3.53513	3.58195	3.32817	5.24529	6.91783	2.67846	8.14168	4.52297	2.64665	5.6278	4.79875	3.11388	5.97045	7.91811	2.43811	4.66657	1.96123	4.05447	4.89105	4.75326	2.30092	3.37007	2.78296	2.46715	7.77349	6.06132	3.03973	2.03475	2.19322	7.82222	7.03445	3.53597	4.74562	12.3344	13.7156	10.6465	6.07941	7.66522	10.6778	8.55152	7.71083
ENSG00000221369.1	0	0	0	0	0	0	0	0	0	0	0	0	0	0	0	0	0	0	0	0	0	0	0	0	0	0	0	0	0	0	0	0	0	0	0	0	0	0	0	0	0	0	0	0	0	0	0	0	0
ENSG00000263482.3	0.0317238	0.0687547	0.185339	0.0222175	0	0.00839532	0.0349532	0.0107709	0.0751322	0.0103089	0.010142	0.0162226	0.0613258	0.0284627	0	0	0.068554	0.0160852	0.061005	0.0365235	0.0259095	0.0585989	0.0262451	0.0186859	0.0451557	0.0417469	0	0.0154503	0.0176589	0.0129322	0.0752188	0	0.0220658	0.058692	0.051419	0.0414724	0.0649247	0.140439	0.042251	0	0	0	0.0151984	0	0	0.0264727	0	0.0679369	0
ENSG00000271328.1	0	0	0	0	0	0	0	0	0	0	0	0	0	0	0	0	0	0	0	0	0	0	0	0.0593341	0	0	0	0	0.0560731	0	0	0	0	0.074547	0	0	0	0	0	0	0	0	0	0	0	0	0	0	0
ENSG00000129484.12	2.31256	2.32102	2.17935	2.48021	3.91355	2.15555	2.4192	2.77031	3.70717	3.53531	3.29691	1.45241	3.0054	3.04393	1.89627	1.8235	2.55388	2.74733	3.25255	3.03347	1.87425	3.00913	4.19551	2.99545	2.94387	2.89873	2.51567	2.54576	2.28673	3.1183	2.74299	3.50579	2.40415	2.9615	3.85159	3.43215	3.09044	3.5536	3.81731	3.95733	4.89736	7.54243	6.90196	6.40325	3.73263	7.35263	3.49462	5.69307	4.72384
ENSG00000228618.1	0	0	0	0	0	0	0	0	0	0	0	0	0	0	0	0	0	0	0	0	0	0	0	0	0	0	0	0	0	0	0	0	0	0	0	0	0	0	0	0	0	0	0	0	0	0	0	0	0
ENSG00000175130.6	100.524	144.404	133.279	110.738	22.5665	31.659	96.6153	132.253	118.356	97.7374	83.6316	83.1979	159.417	99.6124	126.397	124.286	136.698	111.177	159.388	99.488	59.4657	141.974	108.761	130.872	111.678	110.409	101.504	129.55	97.8449	82.5555	116.036	74.6909	139.461	129.866	90.5858	97.0002	95.1935	197.271	194.277	237.159	132.937	414.53	168.718	202.295	84.8924	188.659	213.854	398.477	375.808
ENSG00000218521.1	0	0	0	0	0	0	0	0	0	0	0	0	0	0	0	0	0	0	0	0	0	0	0	0	0	0	0	0	0	0	0	0	0	0	0	0	0	0	0	0	0	0	0	0	0	0	0	0	0
ENSG00000228439.4	1.4174	1.38563	1.35077	1.90084	1.49349	1.18116	1.04112	1.72017	1.69033	1.05839	0.674882	1.32626	1.57404	1.10935	1.23907	1.21825	1.37786	1.26915	2.57488	1.20363	0.960577	1.18096	2.09573	1.35001	1.40797	1.90491	1.71886	1.21906	1.5444	1.27854	0.786552	2.08283	1.00686	1.16052	1.63748	2.20778	1.87626	1.06804	1.79403	0	1.84764	1.44876	1.58928	0.749004	1.61166	1.35894	1.96704	1.27012	1.05126
ENSG00000186130.4	3.11594	2.71351	3.30922	3.46384	2.41939	2.74491	2.89597	2.70599	3.40251	3.27873	3.38827	2.69902	3.96101	2.87804	3.00136	2.42399	2.96646	3.16696	4.26638	3.78531	2.8507	3.29937	4.81659	2.85081	3.58439	2.40818	3.54812	3.42393	3.00878	2.79964	3.39526	4.11537	3.18954	2.26931	3.42421	3.59005	3.4878	4.1601	4.34754	0.74602	3.12297	4.05903	2.9179	3.4746	3.88087	2.83012	5.37974	2.49663	3.34681
ENSG00000148848.13	0.0706161	0.0790735	0.242091	0.0700616	0.0707754	0.04049	0.110223	0.353641	0.0789752	0.271542	0.056439	0.138425	0.0739424	0.190071	0.0623952	0.0620909	0.123532	0.0626588	0.0701607	0.359075	0.115347	0.171745	0.0462496	0.0779889	0.0586337	0.176174	0.074142	0.143299	0.0884432	0.124741	0.172085	0.0541902	0.061397	0.172018	0.612821	0.0435937	0.0987554	0.414644	0.114949	1.30738	1.90139	1.93178	5.35659	1.34462	3.85683	0.702217	0.647954	7.16429	0.242844
ENSG00000243872.3	0	0	0	0	0	0	0	0	0	0	0	0	0	0	0	0	0	0.0495283	0	0	0	0	0	0.0575361	0	0	0	0	0	0	0	0	0	0	0	0	0	0	0	0	0	0	0	0	0	0	0.0630827	0	0
ENSG00000267723.1	0.0231351	0.0401124	0	0	0.0654701	0	0	0	0.0365276	0	0	0.0473223	0.0894457	0	0.0306627	0	0	0.0234608	0	0	0.0755797	0	0.0382793	0.027254	0.0526888	0	0	0.0225348	0.0257561	0	0	0.0532611	0	0.0342417	0	0	0.0378779	0.0341391	0.164332	0	0	0	0	0	0.0686878	0	0.149406	0	0
ENSG00000260549.1	5.18818	4.22234	6.04839	6.52545	5.44333	17.8955	3.52571	2.39659	9.30601	7.7989	1.30885	7.76069	9.61999	4.55985	8.13928	4.25593	9.50086	6.44229	19.7637	1.51699	7.72513	6.5193	14.7744	3.8251	3.13479	2.50801	5.97131	10.2102	10.2552	15.2507	7.47569	5.2814	9.91773	6.73861	15.7886	2.8914	6.58744	7.13507	15.1671	11.1794	0.617807	0.282584	9.7394	0.350629	2.72445	3.06298	16.3651	2.16668	0.977012
ENSG00000258592.1	0.0551898	0.0159483	0.0268694	0.0515355	0.0260303	0	0.0540515	0.112429	0.029046	0.0358687	0.0235252	0.0188149	0.106688	0.0990328	0.0731472	0.0221838	0.136301	0.195883	0.0849041	0.01412	0	0.0815553	0.0152195	0.0541795	0.0418971	0.0484179	0.0441489	0.0358384	0.0921633	0.0299973	0.0436192	0.0635283	0.0767754	0.0408425	0.0894535	0.0160332	0.0150599	0.149307	0.114339	0	0.0536713	0.220943	0.0176271	0	0.0546192	0.030703	0.047522	0	0
ENSG00000261428.2	0.20054	0.873714	0.245336	0.374523	0.363787	0.17418	0.256836	0.307267	0.462765	0.374293	0.263022	0.178805	0.218684	0.249127	0.218085	0.260425	0.139691	0.338938	0.395527	0.592002	0.277175	0.250752	0.25524	0.327105	0.105396	0.5481	0.277652	0.320551	0.269056	0.335383	0.154433	0.22492	0.185983	0.365309	0.116682	0.367479	0.235727	0.386978	0.401771	0.226217	0.300034	0.411706	0.660212	0.306505	0.854932	0.291782	0.425053	0.389082	0.595735
ENSG00000235232.1	0	0	0	0	0	0	0	0	0	0	0	0	0	0	0	0	0	0	0	0	0	0	0	0	0.0435255	0	0.0229324	0	0	0	0	0	0	0	0	0	0	0	0	0	0	0	0	0	0	0.0637926	0	0	0
ENSG00000272338.2	0.930176	0.871767	1.32186	2.46491	1.06715	1.43704	0.812505	1.7071	1.27017	0.718908	0.771562	0.719923	0.923368	1.17289	1.23283	1.36419	1.39696	1.12173	0.541454	1.11915	1.02661	0.965896	0.291175	1.45117	1.43136	1.68722	1.44796	1.07745	1.37141	1.02482	1.43059	0.983899	0.944258	1.52556	1.05944	0.131461	1.93453	1.4839	0.937503	0	0.586756	0.704502	0.867178	0.999018	1.34352	0.335658	1.75341	1.79458	2.57752
ENSG00000128045.6	0.140832	0.356095	0.108561	0.131507	2.08404	0.459657	0.18103	0.11157	0.111179	0.137294	0.0375195	0.114027	0.0794048	0.200062	0.209988	0.0919881	0.0652142	0.0714073	0.370122	0.144124	0.143776	0.0953843	0.320403	0.172818	0.113594	0.23166	0.190111	0.131462	0.16332	0.28705	0.0649289	0.364748	0.0816308	0.121591	0.504086	0.204566	0.249792	0.199158	0.281348	0.154893	0.564949	0.728238	0.0449804	0.0582963	0.17422	0.0391736	0.075791	0.159175	0.800168
ENSG00000234859.4	0	0	0	0	0	0	0	0	0	0	0	0	0	0	0	0	0	0	0	0	0	0	0	0	0	0	0	0	0	0	0	0	0	0	0	0	0	0	0	0	0.0520283	0.0428358	0	0	0	0	0.0460672	0	0.0109705
ENSG00000258036.1	0	0	0	0	0	0	0	0	0	0	0.025272	0	0	0	0	0	0	0	0	0	0	0	0	0	0	0	0	0	0	0	0	0	0	0	0	0	0	0	0	0	0	0	0	0	0	0	0	0	0
ENSG00000255864.4	0.0257042	0.1337	0.0333712	0.0240022	0.157604	0	0.012587	0.0581807	0.0405838	0	0	0.0175258	0.016563	0.0307491	0	0.0206638	0.0529007	0.0521319	0.0131811	0.0657625	0.0419863	0	0.113413	0.0201869	0.0195132	0.0902009	0.0719669	0.0417286	0.0286162	0.097797	0.0406306	0.0591755	0.0119192	0.0507254	0.0416622	0.0448039	0	0.0885035	0.06086	0	0.0249969	0.102902	0.0164193	0	0.0508768	0	0.0110665	0.0366972	0
ENSG00000197651.4	0	0	0	0	0	0.00473337	0	0	0	0	0	0	0.00864403	0	0	0	0	0	0	0	0	0	0	0	0	0	0	0	0	0	0	0	0	0	0	0	0	0	0	0	0	0	0	0	0	0	0	0	0
ENSG00000248231.1	0.0299293	0.0172974	0.0388566	0	0	0.0105606	0	0.0406465	0.0157516	0.077806	0.0127577	0	0	0	0	0.0120302	0.0123192	0.0101168	0	0	0	0.0147424	0	0.0117526	0.034081	0	0	0.0194351	0.0111066	0.0162675	0.0157697	0	0	0	0	0	0	0	0.017716	0.0877797	0	0	0.0191182	0	0	0.0666006	0.025771	0	0
ENSG00000273725.1	0	0	0	0	0	0	0	0	0	0	0	0	0.0983903	0	0	0	0	0	0	0.0781304	0	0	0	0	0	0	0	0	0	0	0.0804533	0	0	0	0	0	0	0	0	0	0	0	0	0	0	0	0	0	0
ENSG00000127527.12	3.78687	4.61783	4.11451	3.67751	5.22433	2.75557	4.04661	4.5377	4.01499	4.41463	3.32666	3.49641	3.08982	4.4519	3.7694	3.99589	4.19176	4.40547	3.57061	4.44234	3.38088	4.13404	3.13429	4.56037	3.96932	4.33125	4.50678	3.7925	4.03966	4.94885	4.02233	4.11542	3.65	4.75431	4.62921	3.08894	4.19721	5.03966	3.91075	4.11764	3.29282	7.42505	4.87642	4.59793	3.1773	4.51968	4.22	3.63293	4.43117
ENSG00000102178.11	19.4807	13.3881	17.4648	14.6474	22.5383	18.1341	17.6312	17.5802	16.7025	21.0703	16.9415	17.8816	23.7231	19.0319	18.2825	19.9062	17.6193	17.6239	28.043	20.5654	12.5949	19.8543	24.0285	16.8218	17.3595	16.8388	17.1013	17.5192	18.0219	19.2011	20.0696	21.4716	16.1356	16.4573	19.6137	23.7846	17.2929	17.702	22.2331	33.3395	30.9594	21.4841	26.2019	25.4792	44.9504	30.8001	23.5726	24.2844	21.5733
ENSG00000273272.1	0.200355	0.347382	0.117053	0.449014	0	0.0848345	0.117734	0.16326	0.379604	0.364599	0.307452	0.0819644	0.077462	0.0719037	0.212437	0.0483201	0.296887	0.121905	0.0616454	0.123023	0.196361	0.414498	0.198904	0.0472051	0.228148	0.158194	0.192328	0.156125	0.0892214	0	0.443382	0.184501	0.222974	0.237232	0.0649485	0.0698462	0	0.177391	0.426945	0	0	0	1.53579	0	0.356911	0.267506	0.207023	0.228834	0.0410837
ENSG00000073614.10	4.46099	4.75753	4.53506	4.27303	3.51632	3.23818	4.01693	4.90791	4.92072	3.15703	4.35011	3.81367	3.46057	3.42296	3.9369	3.64836	4.29087	5.19695	3.52265	4.9221	4.81087	4.57358	3.2772	4.09914	4.69095	3.8947	5.02647	4.7012	3.92455	4.48792	4.83926	4.19572	3.57544	4.69258	4.47271	2.4499	4.1335	6.16553	4.41303	3.59511	3.89778	6.81637	4.39494	4.15445	3.83855	3.00767	4.97407	3.86271	3.94596
ENSG00000238570.1	0	0	0	0	0	0	0	0	0	0	0	0	0	0	0	0	0	0	0	0	0	0	0	0	0	0	0	0	0	0	0	0	0	0	0	0	0	0	0	0	0	0	0	0	0	0	0	0	0
ENSG00000252081.1	0.136846	0	0	0	0.193631	0.289718	0	0	0	0	0	0	0	0.245558	0	0	0	0	0.210525	0	0	0	0.226426	0	0	0	0	0	0	0	0	0	0	0	0	0	0	0	0	0	0	0	0	0	0	0	0	0	0
ENSG00000271734.1	0	0.214047	0.0300518	0.605213	0.0873399	0.196022	0	0.209574	0.292376	0.080234	0.157869	0.031565	0.178987	0.110762	0.0409054	0	0.076222	0.0625953	0	0.142131	0.201653	0.182429	0.153199	0.145432	0.105434	0.0812288	0.0370334	0.0300623	0.103079	0	0.097571	0.0710526	0.0858687	0.13704	0.150072	0.215186	0.151592	0.182172	0.109613	0	0	0.370666	0.177433	0	0	0	0.597943	0.132188	0.348075
ENSG00000280319.1	0	0	0.0274793	0	0.0399316	0	0	0	0	0	0	0	0	0	0	0	0	0	0	0	0	0	0	0	0	0	0	0	0	0.0460173	0	0	0	0	0	0	0	0	0	0	0	0	0	0	0	0	0	0	0
ENSG00000267471.1	0	0	0	0	0	0	0	0	0	0	0	0	0	0	0	0	0	0	0	0	0	0	0	0	0	0	0	0	0	0	0	0	0	0	0	0	0	0	0	0	0	0	0	0	0	0	0	0	0
ENSG00000268400.4	0.0318574	0	0	0	0	0.0112409	0	0	0	0	0	0	0	0	0	0	0	0	0	0	0	0.0313843	0	0	0	0	0	0	0	0	0	0	0.0147724	0.0157171	0	0.0185098	0	0	0	0	0	0	0	0	0	0	0.0137156	0.0151606	0.0217749
ENSG00000262165.1	0.154865	0.0895035	0.175926	0.144611	0.474774	0.191255	0.379178	0.140213	0.122257	0.0670996	0.0990194	0.211182	0.249477	0.231576	0.342091	0.311244	0.191233	0.104697	0.675028	0.118864	0.126482	0.343272	0.12812	0.0304061	0.0587827	0.271726	0.154855	0.150847	0.34482	0.168348	0.0815985	0.297106	0.143624	0.229212	0.627527	0.13497	0.295812	0.0380876	0.229173	0.681308	0.451813	0.723305	0.148387	0	0.229896	0.0861541	0	0.294796	0.185242
ENSG00000271290.1	0	0	0	0	0	0	0	0.0313195	0	0	0	0	0	0	0	0	0	0.0233862	0	0	0	0	0	0	0	0	0	0	0	0	0	0	0	0	0	0	0	0	0	0	0	0	0	0	0	0.153954	0	0	0
ENSG00000255774.1	12.148	6.09709	14.3773	12.2579	1.35702	14.1495	17.9343	11.2881	17.4768	8.05103	14.9981	15.1421	20.8957	14.1977	22.0061	15.7813	21.2183	22.6929	14.6619	9.35467	11.7166	17.4791	8.76074	14.3108	17.9741	6.17887	13.6177	21.4469	18.7516	7.13497	12.1594	7.22172	23.5979	12.6274	5.01964	28.6277	7.4258	17.9261	16.1082	2.98862	7.16988	3.35948	6.39428	3.96993	11.3897	1.33385	8.95487	3.28042	2.06901
ENSG00000255248.5	0.96202	1.02835	0.523933	0.610935	5.37851	1.36355	0.491051	1.25945	0.537413	1.07826	0.255426	0.485694	0.618586	3.44154	0.723963	0.892168	0.226513	0.431975	3.20766	1.57062	0.609252	0.45178	7.42257	0.427386	0.394555	1.78898	0.880435	0.397057	0.71703	2.44605	0.289957	3.6271	0.306217	0.461548	3.87836	2.4016	3.85758	0.448135	1.18715	0.358667	0.671931	0.571164	0.507759	0.161988	1.51888	0.503439	0.134258	0.739103	0.323901
ENSG00000251446.1	0	0	0	0	0	0	0	0	0	0	0	0	0	0	0	0	0	0	0	0	0	0	0	0	0	0	0	0	0	0	0	0	0	0	0	0	0	0	0	0	0	0	0	0	0	0	0	0	0
ENSG00000256075.1	0	0.0216441	0.0364657	0.104912	0.0353268	0	0.0183389	0.0508606	0	0.0324526	0	0	0	0	0.0496356	0.0150533	0	0.0253182	0	0	0	0	0.020655	0.0294118	0.0284302	0.0492825	0.0299582	0	0	0	0.039465	0	0	0	0	0.0435186	0.0408769	0	0	0	0	0	0	0.124017	0.111189	0	0.0161235	0	0.0511955
ENSG00000112333.10	0	0	0	0	0	0.00411332	0	0	0	0	0	0	0	0	0	0	0	0.0039405	0	0	0	0	0	0	0	0	0.00466266	0	0	0	0	0	0	0	0	0	0	0	0	0	0	0	0	0	0	0	0	0	0.00796801
ENSG00000072195.13	1.19788	0.631922	0.301257	0.705623	19.3055	1.68983	0.446185	1.33643	0.42711	1.61073	0.365607	0.510257	0.338186	3.93271	1.02622	1.98749	0.198024	0.299783	3.00657	3.21637	0.590041	0.373415	3.94256	0.760431	0.187222	3.64402	1.03015	0.244561	0.545516	7.69149	0.177954	6.55028	0.217452	1.25748	8.78755	0.776459	4.52712	0.368107	1.56194	0.342061	0.125234	0.402055	0.339907	0.06437	0.173135	0.135172	0.0366133	0.217386	0.034046
ENSG00000254898.1	0	0	0	0	0	0	0.0491009	0.0453917	0.0527714	0	0.0427411	0	0	0	0	0	0	0	0	0	0	0	0	0	0	0.0879667	0	0	0	0	0	0	0	0	0	0	0	0	0.0593525	0	0	0	0	0	0	0.111564	0.215847	0	0
ENSG00000241479.1	0.054227	0.423092	0.105603	0.151909	0	0.057402	0.27882	0.110467	0.171236	0.0704859	0.138689	0.02773	0.104827	0.0486526	0.107807	0	0.167403	0.0824854	0.0417115	0.0832418	0.132865	0.200331	0.0897238	0.0638812	0.0617493	0.0356799	0.130136	0	0.150926	0.176844	0.128575	0.06242	0	0.04013	0.0878929	0.141781	0.0443915	0.0400097	0.0962953	0.238564	0.0791024	0.108544	0.363711	0.269361	0.0804995	1.44803	0	0.50322	0.194591
ENSG00000274423.1	0	0	0	0	0	0	0	0	0	0	0	0	0	0	0	0	0	0	0	0	0	0	0	0.0298224	0	0.0333137	0	0	0	0	0	0	0	0	0.041032	0.0441262	0	0	0	0	0	0	0	0	0	0	0	0	0
ENSG00000254927.1	0	0	0	0	0	0	0	0	0	0	0	0	0	0	0	0	0	0	0	0	0.0459191	0	0	0	0	0	0	0	0	0	0	0	0	0	0	0	0	0	0	0	0	0	0	0	0	0	0.0363092	0	0
ENSG00000276521.1	0	0	0	0	0	0	0	0	0	0	0	0	0	0	0	0	0	0	0	0	0	0	0	0	0	0	0	0	0	0	0	0	0	0	0	0	0	0	0	0	0	0	0	0	0	0	0	0	0
ENSG00000171766.14	2.97363	2.61953	3.61613	5.52901	4.85319	19.8155	2.95079	1.63079	4.60538	2.46046	1.69191	1.16782	3.10631	4.17626	6.11722	2.043	2.92785	4.15127	4.3496	1.75282	2.22891	4.07158	5.54872	1.6795	4.55959	1.57732	2.65382	3.22609	2.04902	2.87295	3.23714	6.32308	2.91267	2.4171	3.83953	8.53213	3.42087	2.23911	3.29935	0.729982	0.433134	1.00514	1.28028	0.13014	2.26874	2.5798	8.82917	0.875881	1.96312
ENSG00000065150.17	11.1594	13.0863	10.8879	9.83224	15.4568	7.27027	10.5502	13.3302	11.6184	14.6457	11.0174	6.2082	11.2704	12.6849	10.2817	10.7744	11.8593	12.6109	16.1616	14.5332	6.64938	11.9623	17.015	12.162	13.669	11.3415	13.6622	11.856	10.1593	15.2224	10.8161	16.4574	10.3806	10.5028	13.3906	16.8998	13.5753	13.5877	16.3274	17.5525	35.7996	26.4025	30.0226	23.8417	40.0435	32.2624	21.686	22.7438	18.3585
ENSG00000261889.1	0.310283	0.235366	0.245477	0.217303	0.0548793	0.184753	0.484314	0.553075	0.183712	0.428522	0.272789	0.158669	0.374883	0.313185	0.257026	0.210464	0.239467	0.176991	0.47734	0.238152	0.126707	0.458513	0.288783	0.274143	0.287077	0.357276	0.325776	0.0755577	0.172717	0.0632431	0.275886	0.267872	0.242797	0.229621	0.314323	0.236618	0.285756	0.143083	0.137749	0	0.169732	0.388176	0.260141	0.577975	0.518188	0.582577	0.926758	0.442983	0.21871
ENSG00000132341.10	33.046	42.894	32.6807	30.8495	27.5437	24.3835	35.0497	34.5454	32.1826	61.3754	42.5123	24.112	44.6916	34.4825	25.1904	30.1404	34.7923	31.9837	50.5883	37.1273	24.0822	34.5055	73.9533	41.5394	39.3041	36.2192	29.44	33.9162	34.0385	32.3444	39.8564	41.8385	32.5334	31.6236	41.2387	77.6085	38.5504	42.8991	39.0042	122.262	115.154	49.7786	101.392	89.5114	106.227	126.3	93.2273	54.7244	97.0536
ENSG00000272458.1	0	0	0	0	0	0	0	0	0	0	0	0	0	0	0	0	0	0	0	0	0	0	0	0	0	0	0	0	0	0	0	0	0	0	0	0	0	0	0	0	0	0	0	0	0	0	0	0	0
ENSG00000239250.3	0	0	0	0	0	0	0	0	0	0	0	0	0	0	0	0	0	0	0	0	0	0	0	0	0	0	0	0	0	0	0	0	0	0	0	0	0	0	0	0	0	0	0	0	0	0	0	0	0
ENSG00000251361.1	0	0	0.022599	0	0.0328398	0	0	0.03152	0	0	0	0.0237369	0	0	0	0.027987	0.0286595	0	0	0	0	0	0	0	0	0	0	0	0	0	0	0	0.0322866	0	0	0.0404549	0	0	0	0	0	0.0929137	0	0	0	0	0.359723	0	0.523505
ENSG00000250831.1	0.11467	0.099409	0.111655	0.321231	0.243378	0.121384	0.252685	0	0.0905249	0	0.0733187	0.0586386	0.110835	0.102882	0	0.0691379	0.0707991	0.174426	0.0882041	0.0880126	0.0936531	0.16945	0.284598	0	0.0652883	0	0	0	0.0638303	0	0	0.26399	0.0797594	0.0848598	0	0.199876	0.187743	0.253817	0	0	0	0	0	0	0	0	0.0740535	0	0
ENSG00000199536.1	0	0	0	0	0.191821	0.143505	0.199157	0.184112	0.214045	0	0	0	0	0	0	0	0	0	0	0.416209	0.442883	0	0.224309	0	0	0	0	0	0	0.221055	0.214291	0	0	0	0	0	0	0.200049	0	0	0	0.54272	0.519586	0	0.402497	0	0.525296	0.193546	0
ENSG00000201574.1	0	0	0	0	0	0	0	0	0	0	0	0	0	0	0	0	0	0	0	0	0.140203	0	0	0	0	0	0	0	0	0	0.135676	0	0	0	0	0	0	0	0	0	0	0	0	0	0	0	0	0	0
ENSG00000181562.3	0	0	0	0	0	0.0142572	0	0	0	0	0	0	0.0260364	0	0	0	0	0.0136582	0	0	0	0	0	0	0	0	0	0	0	0	0	0	0	0	0	0	0	0	0.0239174	0	0	0	0	0	0	0.0449569	0.0173961	0	0
ENSG00000226711.5	0.0933644	0.113315	0.0757582	0.0871825	0.308247	0.112008	0.100583	0.0803046	0.127756	0.060679	0.0397975	0.0827557	0.0902421	0.122858	0.0824953	0.0788092	0.0384299	0.0852107	0.124481	0.100324	0.0813362	0.128769	0.303812	0.0403284	0.0602457	0.208867	0.0970926	0.0757846	0.0381119	0.279105	0.113146	0.250765	0.0562817	0.0690931	0.242125	0.113918	0.157956	0.123995	0.160268	0	0.081716	0.336391	0.0656032	0.0309179	0.166318	0	0.0683339	0.0622039	0.0670067
ENSG00000232470.1	0.434086	0.501755	0.774903	1.31737	0.255921	0.880713	0.6377	0.835162	0.799599	0.470199	0.323809	0.480953	0.629354	0.389463	0.671216	0.65431	0.536025	0.586928	0.6678	0.444233	0.590879	0.481095	0.239413	0.468754	0.494302	0.666441	0.434058	0.352351	0.523536	0.294924	0.5718	0.0832786	0.654186	0.5354	0.762213	0.567479	0.592256	0.800693	0.449658	0.95485	0.422142	0.434447	0.277286	0	0.751797	0.482979	0.23361	0.154933	0.148352
ENSG00000269941.1	0	0	0	0	0	0	0	0	0	0	0	0	0	0	0	0	0	0	0	0	0	0	0	0	0	0	0	0	0	0	0	0	0	0	0	0	0	0	0	0	0	0	0	0	0	0	0	0	0
ENSG00000080573.6	1.11963	1.93007	0.916515	3.28096	2.47515	0.520934	1.49958	1.75403	1.0179	1.64807	0.527634	0.800021	0.369729	1.60417	0.811745	1.03656	1.0137	0.928358	0.37358	2.45764	1.15839	1.19403	0.768036	0.564544	1.10609	3.92804	1.12944	0.550519	1.37805	2.14453	0.971518	1.54852	0.774281	0.986008	2.83529	0.618061	0.974607	0.951342	0.427409	1.89084	1.52351	6.43514	8.7553	2.90352	1.74183	3.8161	3.73323	11.628	0.665397
ENSG00000138193.13	8.01629	10.61	7.56712	9.73441	2.30672	2.40538	8.23998	10.7168	10.1704	5.91438	8.98047	7.95481	5.89899	7.56327	8.57497	7.19413	10.0291	11.0206	5.01763	8.28274	10.5557	9.34675	2.70641	9.41526	10.2709	7.61746	11.0462	10.1669	9.37273	6.61905	7.6551	4.63252	8.4674	9.98175	3.8383	4.72338	6.05274	7.72444	7.38815	0.363868	1.84786	0.92363	1.80397	2.20557	1.24074	2.53191	3.40301	1.98409	0.990816
ENSG00000170788.12	0	0	0	0	0	0	0	0.0159256	0	0	0	0	0	0	0	0	0	0	0	0	0	0	0	0	0	0	0	0	0	0	0	0	0	0	0.0190067	0	0	0	0	0	0	0	0	0	0	0	0	0	0
ENSG00000260905.1	0.0386819	0	0	0	0	0	0	0	0	0	0	0	0	0	0.0512681	0	0	0	0	0.0593791	0	0	0	0	0	0	0.0464153	0	0	0	0	0	0	0.114504	0.0626969	0	0	0	0	0	0	0	0.0741277	0	0	0	0	0	0
ENSG00000166562.7	13.5282	10.9389	11.8199	16.9713	3.92206	8.33958	13.5767	9.88275	12.5963	22.0734	13.1792	8.33041	15.124	9.38803	8.12322	11.7647	13.6634	10.9077	15.2217	10.213	8.38307	12.9059	26.1027	11.2735	12.4242	6.63092	9.16395	11.5045	10.7792	6.70629	18.4257	12.2519	12.5834	8.36698	11.2788	28.5184	9.19759	12.4749	11.8716	3.59327	12.0646	5.52261	9.83494	28.0805	12.7168	9.64938	5.0338	16.1277	4.57939
ENSG00000232173.2	0	0	0	0	0	0.0165464	0	0	0.0246797	0	0	0	0	0	0.0207172	0	0	0	0	0	0	0	0	0	0	0	0	0	0	0	0	0	0	0	0	0	0	0	0.0277575	0	0	0	0	0	0	0	0	0	0
ENSG00000068438.13	6.44979	9.48398	6.83596	5.87181	5.3742	4.78508	7.9615	7.31204	8.5726	12.4277	6.77526	5.02611	8.25029	7.57672	5.50927	6.96143	7.0788	7.41129	8.76464	8.07108	5.0408	7.76214	10.6133	7.12803	6.66584	7.55708	6.06655	6.54316	6.06715	6.47325	8.88586	7.90682	6.23923	7.23625	9.75001	11.2424	6.7891	8.65301	8.35912	19.2425	25.1974	19.8962	16.9188	21.0743	27.067	19.5394	33.9093	11.2128	17.7359
ENSG00000260029.2	0	0	0	0	0	0	0	0	0	0	0	0	0	0	0.0167762	0	0	0	0	0	0	0	0	0	0	0	0	0	0	0.0206395	0	0	0	0.0187343	0	0	0	0	0	0.222743	0.147713	0.0506728	0	0	0.0375805	0	0.0163486	0	0.0129776
ENSG00000235094.2	0	0	0	0	0	0	0	0	0	0	0	0	0	0	0	0	0	0	0	0	0	0	0	0	0	0	0	0	0	0	0	0	0	0	0	0	0	0	0	0	0	0	0	0	0	0	0	0	0
ENSG00000279273.1	0	0	0	0	0	0.0143304	0	0	0	0	0	0	0	0	0	0	0	0	0.0104133	0	0	0	0	0	0	0	0	0	0	0	0	0	0	0	0.0109712	0	0.0110823	0	0	0	0	0	0	0	0	0	0	0.00966376	0
ENSG00000261706.1	0.0704161	0.0305224	0.0171412	0.0493152	0.0747265	0	0	0.0717233	0	0	0	0.0360086	0.0340306	0.0315887	0.023332	0.0424561	0.0217381	0.0178518	0	0.0270233	0.115021	0	0	0	0.020046	0	0	0	0.0391968	0.028705	0.0278267	0.121583	0.0489785	0	0.0855996	0.0306849	0.0288222	0.18184	0	0.464678	0	0.0704746	0	0	0	0	0	0.150797	0.0180489
ENSG00000249878.1	0	0	0	0	0	0	0	0	0	0.0174907	0	0	0	0	0.0178344	0	0	0	0	0.020656	0	0	0.0222645	0	0	0	0	0	0.0149806	0	0	0.0309784	0	0	0.0218102	0	0.022031	0	0	0.118397	0.0392577	0	0	0	0.039951	0.0449152	0	0	0
ENSG00000260673.1	0	0	0	0	0	0	0	0	0	0	0	0	0	0	0	0	0	0	0	0	0	0	0	0	0	0.0333137	0	0	0	0	0	0	0	0	0	0	0	0	0	0	0	0	0	0	0	0	0	0	0
ENSG00000236439.4	2.79835	10.7929	3.72572	4.63951	12.7674	1.81359	3.77536	11.3236	8.65618	10.6152	2.1909	1.69382	21.3069	16.8062	10.5211	3.99421	4.79538	4.80678	23.5456	5.25996	2.42539	4.81032	33.3559	3.63293	2.34113	10.7468	3.6319	3.83827	2.47958	12.5714	4.42335	17.3547	5.40229	13.6932	14.44	24.7866	6.07762	23.2592	28.3958	0	0.333227	7.08741	5.90978	0	0.678224	0.953122	6.63858	7.01186	13.7598
ENSG00000150628.5	0.0176612	0	0.0171969	0	0.166598	0.024927	0	0.00799513	0	0.0153044	0.00752826	0.0120418	0.0341411	0.105638	0.00780257	0.0425939	0	0.0119398	0.10868	0.045185	0	0	0.0584443	0.00693516	0.00670371	0	0.028256	0.00573429	0	0.0575964	0.0186113	0.189743	0	0.0261399	0.0954194	0.133399	0.0385543	0.00868718	0.0209083	0	0	0	0	0	0	0	0	0.0168096	0
ENSG00000252284.1	0	0	0	0	0	0	0	0	0	0	0	0	0	0	0	0	0	0	0	0	0	0	0	0	0	0	0	0	0	0	0	0	0	0	0	0	0	0	0	0	0	0	0	0	0	0	0	0	0
ENSG00000252998.1	0	0	0	0	0	0	0	0	0	0	0	0	0	0	0	0	0	0	0	0	0	0	0	0	0	0	0	0	0	0	0	0	0	0	0	0	0	0	0	0	0	0	0	0	0	0	0	0	0
ENSG00000110422.10	9.60607	13.4918	8.97904	10.7181	16.6432	9.74403	7.54867	12.2686	9.91169	8.76883	8.14897	6.93121	7.31863	10.9703	9.00155	9.97025	8.33485	9.62668	11.1214	13.5204	8.04497	8.65984	16.5758	8.46681	8.87336	10.5854	10.8376	8.52232	7.62606	17.4856	7.15997	15.3167	6.37983	9.20508	12.8843	8.17499	14.0056	10.24	11.6916	3.48028	8.12574	17.0827	7.74414	8.27564	5.97464	8.86478	6.03879	7.70554	9.46197
ENSG00000187079.13	5.79027	5.2729	3.59811	4.25973	27.4383	4.21639	3.53555	5.70937	3.07165	4.33816	3.29207	2.21125	2.28566	8.21075	5.09211	5.53458	3.2566	4.24474	5.24619	9.76375	3.76451	3.45107	9.5505	3.62213	3.6222	7.85326	5.76222	3.33799	3.7358	19.9018	2.6444	13.2208	2.01033	4.37086	15.0777	3.12796	10.2032	3.50394	4.88426	1.54944	4.97856	11.9566	4.35221	3.98488	4.37353	2.05262	3.54168	6.65041	8.46856
ENSG00000101098.11	0.153249	0.381654	0.317432	0.0468334	0.244438	0.0707877	0.151453	0.283807	0.95465	0.213685	0.106894	0.219427	1.02879	0.344988	0.358217	0.967665	0.392237	0.406881	0.917316	0.628751	0.241221	0.333514	0.138308	0.492362	0.317287	0.388669	0.498166	0.366395	0.266773	0.354385	0.0968963	0.346391	0.449631	1.11348	0.171616	0.0485677	0.337584	0.949789	4.3245	0.0490325	0.0243871	0	0.0373771	0	0	0	0.00359884	0	0
ENSG00000139572.3	0.433112	0.541665	0.076049	0.119341	0.0401857	0.0150319	0.271197	0.231424	0.212997	0.904449	0.517537	0.137971	0.178432	0.254813	0.0470522	0.222609	0.315633	0.244805	0.0983068	0.087194	0.115978	0.0839372	1.24529	0.17565	0.28298	0.056061	0.0596378	0.172899	0.252947	0.0810427	0.123456	0.196151	0.197544	0.830197	0.713511	0.247522	0.0813736	0.125728	0.163909	3.12363	0.683579	0.0284244	1.42867	0.916989	0.843215	2.60697	0.265948	1.68271	0.218389
ENSG00000204923.3	0.906287	0.599244	0.785241	1.03992	0.434695	0.720869	0.778526	0.862266	0.913525	0.432607	0.648222	0.693862	1.19767	0.859062	1.00437	0.731659	1.18866	1.34741	0.960998	0.636654	0.999457	0.904178	0.567623	0.506675	0.964956	0.811929	1.03218	0.932643	0.817999	0.409104	0.821501	0.730841	0.950905	1.15191	0.821611	0.856793	0.662269	1.14091	0.977442	0.337888	0.560181	0.399713	0.382675	0.45781	0.790503	0.504183	0.585279	0.555566	1.03156
ENSG00000224695.1	0	0	0	0	0	0	0	0	0	0	0	0	0	0	0	0	0	0	0	0	0	0	0	0	0	0	0	0	0	0	0	0	0	0	0	0	0	0	0	0	0	0	0	0	0	0	0	0	0
ENSG00000267299.1	0	0.232158	0	0.250066	0.315767	0.0472463	0	0.121231	0.0704702	0	0	0	0	0	0	0.107642	0.0551144	0	0.0686635	0	0	0	0.147699	0.0525792	0.0508244	0.176204	0	0.0434747	0	0.218335	0	0	0	0	0	0	0	0	0	0	0	0	0	0	0	0	0.172944	0	0.0457609
ENSG00000265698.1	0	0	0	0	0	0	0	0	0	0	0	0	0	0	0	0	0	0	0	0	0	0	0	0	0	0	0	0	0	0	0	0	0	0	0	0	0	0	0	0	0	0	0	0	0	0	0	0	0
ENSG00000232583.1	0	0	0	0.198223	0	0	0	0.0960975	0	0	0	0	0	0	0	0	0	0	0	0.217241	0	0	0	0	0	0	0	0	0	0	0	0	0	0	0	0	0	0	0	0	0	0	0.135599	0	0	0	0	0	0
ENSG00000251532.1	0.020962	0.109034	0.0612328	0	0.177961	0.0443787	0.123178	0.0569364	0.0330965	0.0817413	0	0.0428773	0.040522	0.0376143	0.0277826	0.0252773	0.103539	0	0.0644961	0	0.0684805	0.123904	0.312153	0.024694	0	0.0275849	0.100611	0.020418	0	0.102541	0.132539	0.144775	0.0291606	0.0620507	0.237832	0.0365381	0.13728	0.0927971	0.037224	0	0.0611558	0	0.0401703	0	0	0	0.0270745	0	0
ENSG00000230870.2	0.0590463	0.068251	0.086241	0.137842	0.0139246	0.0937553	0.0289142	0.0668249	0.108765	0.0255834	0.0629228	0.110713	0.0380478	0.0176588	0.0652155	0.0474678	0.133673	0.119755	0.060558	0.0453199	0.144673	0.145424	0.0814149	0.0927448	0.100856	0.142453	0.106276	0.0575141	0.0547797	0.0160467	0.062223	0.0226558	0.0958304	0.203917	0.0159507	0.0686142	0.0483368	0.130697	0.0699023	0.0865886	0.143554	0.118191	0.0754352	0.195534	0.116872	0.262788	0.406742	0.126448	0.080718
ENSG00000214867.3	1.0674	0.854167	0.586294	0.306685	0.116178	0.753266	0.723729	1.11509	1.08032	0.747084	1.04998	1.03569	0.158724	0.884008	0.580393	1.05611	1.45325	0.610599	0.884205	0.924298	0.447061	1.21333	0.226426	1.19295	0.934978	1.18855	0.886707	1.173	0.975038	0.847934	1.12483	0.252035	0.723403	0.648137	0.576693	0.477063	0.761775	1.13084	1.21505	1.92652	0.798486	0.219136	0.629386	1.35951	0.162518	0.548135	1.16655	0.468893	0.813767
ENSG00000276546.1	0	0	0	0	0	0	0	0	0	0	0	0	0	0	0	0	0	0	0	0	0	0	0	0	0	0	0	0	0	0	0	0	0	0	0	0	0	0	0	0	0	0	0	0	0	0	0	0	0
ENSG00000277880.1	0	0	0	0	0	0	0	0	0	0	0	0	0	0	0.0558882	0	0	0	0	0	0	0	0	0	0	0	0	0	0	0	0	0	0	0	0	0	0	0	0	0	0	0	0	0	0	0	0	0	0
ENSG00000233096.1	0	0.037538	0	0	0	0	0.0318057	0	0	0	0.027686	0	0	0	0	0	0.0802037	0.0439101	0	0	0	0	0.0358226	0	0	0	0	0	0	0	0	0	0	0	0.0350916	0.0754756	0	0	0	0	0	0	0.0414894	0	0	0	0	0	0
ENSG00000275572.1	0	0	0.0162349	0	0.0235918	0.0176495	0	0.0452873	0.0789752	0.0216724	0	0	0.0966939	0	0.0220983	0	0	0	0.0256502	0.0255945	0	0	0.055175	0.0392833	0	0.0658233	0.0200066	0.0162406	0.0185621	0.0271872	0	0.0383847	0	0	0.108098	0	0	0.0246037	0	0	0	0.133497	0	0	0	0	0.0646053	0.023804	0.0170946
ENSG00000203601.3	0.0385449	0.0668303	0	0.107978	0	0.0544023	0.0566248	0.0348981	0	0	0	0	0.0248372	0.023055	0.102173	0.0464798	0.0475966	0.0260583	0.0395317	0.0788917	0.0209869	0.0189862	0.0212587	0.0151357	0.0146306	0.050723	0.0616677	0.0500595	0.0286077	0.0209503	0.0812371	0	0.125114	0.0380328	0.0208249	0	0.0420717	0.0379189	0.0228158	0	0	0.257179	0	0	0.114439	0	0.116164	0	0.0658649
ENSG00000082996.18	13.5839	11.8868	13.5027	15.2705	17.1652	15.11	11.8362	11.5924	14.7561	15.333	12.3749	12.5786	18.8459	13.7843	14.1534	13.3439	12.5163	15.2926	18.3314	11.5777	13.2192	14.4063	23.0239	11.9829	13.2553	9.35271	15.2366	13.4918	12.666	12.8253	13.234	21.3873	12.9291	12.6573	15.2387	23.9697	15.8831	13.5615	20.0119	4.4241	19.0701	8.93032	10.0485	12.1313	18.6723	12.5342	9.66414	15.6047	9.65574
ENSG00000124159.14	0.0881985	0.0611686	0.114506	0.0494152	0.0831977	0.0622418	0.0950174	0.0239562	0.0464183	0.0382144	0.0225573	0.0420952	0.136398	0.11606	0.132482	0.0921745	0.0580857	0.071552	0.0542739	0.108312	0.0672313	0.0955777	0.0583732	0.0277069	0.0267822	0.0773764	0.0917205	0.0859097	0.274933	0.306807	0.0743549	0.0270731	0.0327185	0.139243	0.0381214	0.10249	0.173283	0.0954427	0.0313243	0.206942	0.0343087	0.188313	0.0563394	0.116829	0.122201	0.117759	0.212645	0.0167892	0.00602849
ENSG00000132326.10	4.0098	10.5729	4.96417	5.20577	5.35431	6.25634	4.75651	5.00163	13.7177	3.4546	3.38247	3.40202	3.76765	4.56844	4.5429	6.13246	7.81916	5.20418	3.52079	5.07382	5.82623	5.85992	2.3174	5.70022	4.5204	4.56887	6.21109	5.13643	4.23393	3.49789	4.8379	4.58892	4.02292	9.14727	4.16073	3.24648	3.98875	6.48973	6.78342	5.51208	2.85537	5.70831	4.47466	5.63693	4.25224	3.80196	4.1792	6.62208	3.46451
ENSG00000259542.4	0.0714567	0.0309735	0.0173945	0.050044	0.126385	0.0945508	0.0262436	0.0727832	0.112822	0.0232204	0.0228444	0.0365408	0.103601	0.0641112	0.0236768	0	0	0.0362313	0	0.0274226	0.0291801	0.0791951	0.029558	0.0420892	0.0203423	0.14105	0.0428712	0	0.019888	0.0291292	0.0564758	0	0.0745535	0.0264403	0.115819	0.0622767	0	0.0263611	0.0634458	0	0	0	0.0342338	0	0	0	0.06922	0.0255042	0.0549469
ENSG00000207248.1	0	0.235051	0	0	0	0	0	0	0.42809	0	0	0	0	0	0	0	0	0.412427	0	0	0	0	0	0	0	0.1784	0	0.132049	0.301852	0	0	0	0	0	0	0	0	0	0.962953	0	0	0	0	0	0.402497	0	0	0	0.138993
ENSG00000270069.1	0.145838	2.8537	0.324582	2.33455	0.103177	0.308755	0.397885	0.325386	0.847034	0.758262	0.213138	0.271674	0.251717	0.39254	0.179484	0.207265	0.778231	0.184864	0.136218	0.527696	1.93978	0.26169	0.232686	0.589038	0.237242	0.82935	0.781226	0.182641	0.156562	0.356704	0.197594	0.443664	0.21737	2.60564	0.371454	0.344993	1.91872	0.453468	0.258977	0.504111	1.06369	1.25108	0.818465	0.4657	1.50001	0.712806	2.09892	0.706426	1.94381
ENSG00000189052.6	0	0	0	0	0	0	0	0	0	0	0	0.0176404	0	0	0	0	0	0	0	0	0	0	0	0	0	0	0	0	0	0	0	0	0	0	0	0	0	0	0	0	0	0	0	0	0.153629	0	0	0.123124	0
ENSG00000128829.10	2.86912	4.28886	3.3855	3.02466	2.93874	1.90317	3.35411	4.39901	4.22736	3.03238	2.24327	2.22465	3.63033	3.41555	3.18844	2.95652	4.11664	3.71161	3.74945	4.28881	2.01135	4.15909	3.64724	3.12553	3.5365	3.41002	4.38018	3.02627	3.22117	3.07011	3.48243	3.54978	2.34582	3.3972	3.89726	2.82511	2.69135	4.80843	5.63781	3.42642	3.3659	3.06941	6.42115	4.29059	3.28128	3.361	8.92042	3.20246	3.48144
ENSG00000204928.1	0	0	0	0	0	0.0411112	0	0	0.0613194	0.0252409	0	0.0397204	0	0	0	0	0.0239788	0.019692	0.0597474	0	0	0.0286954	0.03213	0	0.0221124	0	0	0	0.0432371	0.0316639	0.030695	0	0	0.028741	0	0.0338478	0	0.0286549	0	0	0.056653	0	0	0	0.0576536	0	0.0250811	0.0277235	0.0199094
[truncated: 4,631 more rows]
[truncated: 388 more columns]
