# Supplementary material for: The Prognostic Value of a Tumor Microenvironment-Based Immune Cell Infiltration Score Model in Colon Cancer
Source: Front Oncol. 2021 Sep 27;11:728842. doi: 10.3389/fonc.2021.728842 (PMC8561118; doi:10.3389/fonc.2021.728842)
Supplement: Supplementary file 8 [file Table_7.xlsx]

## Sheet: Sheet1
id	TCGA-AA-3527-11A-01R-A32Z-07	TCGA-AZ-6600-11A-01R-1774-07	TCGA-AA-3517-11A-01R-A32Z-07	TCGA-A6-5659-11A-01R-1653-07	TCGA-AZ-6605-11A-01R-1839-07	TCGA-A6-2680-11A-01R-A32Z-07	TCGA-A6-2679-11A-01R-A32Z-07	TCGA-AZ-6599-11A-01R-1774-07	TCGA-AA-3712-11A-01R-1723-07	TCGA-AA-3697-11A-01R-1723-07	TCGA-AA-3514-11A-01R-A32Z-07	TCGA-AA-3531-11A-01R-A32Z-07	TCGA-AA-3660-11A-01R-1723-07	TCGA-AA-3663-11A-01R-1723-07	TCGA-AA-3518-11A-01R-1672-07	TCGA-A6-2671-11A-01R-A32Z-07	TCGA-A6-2682-11A-01R-A32Z-07	TCGA-AA-3522-11A-01R-A32Z-07	TCGA-AA-3655-11A-01R-1723-07	TCGA-AZ-6601-11A-01R-1774-07	TCGA-A6-5665-11A-01R-1653-07	TCGA-AA-3534-11A-01R-A32Z-07	TCGA-AA-3489-11A-01R-1839-07	TCGA-A6-2685-11A-01R-A32Z-07	TCGA-A6-2683-11A-01R-A32Z-07	TCGA-AZ-6598-11A-01R-1774-07	TCGA-A6-2678-11A-01R-A32Z-07	TCGA-AA-3520-11A-01R-A32Z-07	TCGA-A6-2686-11A-01R-A32Z-07	TCGA-A6-2675-11A-01R-1723-07	TCGA-AA-3525-11A-01R-A32Z-07	TCGA-AA-3496-11A-01R-1839-07	TCGA-A6-2684-11A-01R-A32Z-07	TCGA-A6-5667-11A-01R-1723-07	TCGA-AZ-6603-11A-02R-1839-07	TCGA-AA-3713-11A-01R-1723-07	TCGA-A6-5662-11A-01R-1653-07	TCGA-AA-3511-11A-01R-1839-07	TCGA-AA-3662-11A-01R-1723-07	TCGA-AA-3672-01A-01R-0905-07	TCGA-AA-3553-01A-01R-0821-07	TCGA-A6-A56B-01A-31R-A28H-07	TCGA-D5-6927-01A-21R-1928-07	TCGA-AA-A00E-01A-01R-A002-07	TCGA-AA-3814-01A-01R-0905-07	TCGA-A6-2676-01A-01R-0826-07	TCGA-AA-A02K-01A-03R-A32Y-07	TCGA-F4-6570-01A-11R-1774-07	TCGA-DM-A1D9-01A-11R-A155-07
ENSG00000116785.12	0.0230616	0.0266566	0.0299404	0	0	0.0244118	0.0677577	0.104398	0.00606858	0.00999205	0.0147453	0.113999	0.0743011	0.0206909	0.0203768	0.0324439	0.047462	0.0272839	0.041391	0.0236006	0.0502263	0.0113595	0.0572364	0.0226394	0.0656516	0.0151739	0.00922402	0.0336947	0.0299532	0.0501386	0.0486045	0.0796376	0.0320813	0.0398216	0.0249193	0.0267984	0.0188787	0.045374	0.102381	0	0.0336405	0	0.0294625	0	0.0114116	0	0.273041	0.0109748	0
ENSG00000100300.16	130.252	173.824	119.208	95.7942	39.9353	98.4306	157.619	149.002	132.679	187.487	164.792	119.602	188.098	124.6	119.079	160.336	156.076	142.054	188.832	101.74	103.489	139.78	179.06	157.928	118.214	136.796	115.859	125.192	129.77	79.2332	156.911	97.866	181.044	140.002	111.239	210.06	82.7232	117.618	161.299	209.474	167.883	48.4125	166.099	179.764	160.133	224.256	134.02	170.529	79.5437
ENSG00000254303.1	0	0	0	0	0	0	0	0	0	0	0	0	0	0	0	0	0.0226736	0	0	0	0	0	0	0	0	0	0	0	0	0	0	0	0.0510864	0	0	0.0320055	0	0	0	0	0.0535693	0	0	0	0	0	0.0237159	0	0
ENSG00000280443.1	0	0	0	0	0	0	0	0	0	0	0	0	0	0	0	0	0	0	0	0	0	0	0	0	0	0	0	0	0	0	0	0	0	0	0	0	0	0	0	0	0	0	0	0	0	0	0	0	0
ENSG00000280057.1	0.0325058	0.0422697	0.0395641	0	0.0574926	0.0344091	0.0358148	0.0772549	0.17963	0.0316891	0.0415678	0.0332449	0.0628375	0.116657	0.0969355	0.0391975	0.0802786	0.0329633	0.0375053	0.112271	0.0132741	0.108078	0.026892	0.0287197	0.111045	0.149716	0.0877599	0.0712401	0.0271413	0.0795056	0.0513819	0.037417	0.067829	0.0841943	0.0395149	0.0141649	0.0931351	0.083942	0.0288616	0	0.0474171	0	0.015573	0.161466	0.0482546	0	0.262403	0	0.116645
ENSG00000184575.10	6.34674	5.49185	5.61407	6.00928	5.23713	3.15275	5.46346	6.94743	6.44413	8.36492	5.7256	3.84588	5.59759	6.48254	4.71762	4.7744	5.49478	5.53319	6.74863	7.23593	4.15711	5.98179	7.97212	5.49264	6.60807	5.61724	6.07451	5.67935	5.33551	6.75155	6.60724	6.35787	4.38165	5.01461	8.20854	7.40264	5.1827	7.23196	6.83852	6.49944	20.8266	14.1392	26.3332	9.86293	15.7905	16.9833	21.2645	12.2924	17.4776
ENSG00000202495.1	0	0	0	0	0	0	0	0	0	0	0	0	0	0	0	0	0	0	0	0	0	0	0	0	0	0	0	0	0	0	0	0	0	0	0	0	0	0	0	0	0	0	0	0	0	0	0	0	0
ENSG00000276073.1	0.623578	0.492123	0.678372	0.783078	0.182551	0.910468	1.00452	1.1389	1.10678	0.430428	0.527947	0.950038	0.77315	0.378128	0.752378	0.772693	0.844363	0.702133	0.522661	0.547932	0.730567	1.29007	0.284626	0.881515	0.460328	1.02999	0.913375	0.540373	0.703799	0.469832	0.836137	0.32672	0.813627	0.744719	0.432168	0.382301	0.612571	1.05344	0.778956	0.189196	0.652425	2.11762	0.329652	0.128172	0.536265	0.114838	0.944276	0.374526	0.260144
ENSG00000266979.1	0.00716332	0	0	0	0	0	0	0.0194568	0	0	0	0	0	0	0	0	0	0	0	0	0	0	0	0.00843863	0	0.0282797	0	0	0.00797485	0	0	0	0	0.0106022	0	0	0	0	0.0127205	0	0	0	0	0	0	0	0	0.0102269	0
ENSG00000278544.1	0	0	0	0	0	0	0	0	0	0	0	0	0	0	0	0	0	0	0	0	0	0	0	0	0	0	0	0	0	0	0	0	0	0	0	0	0	0	0	0	0	0	0	0	0	0	0	0	0
ENSG00000275067.1	0	0	0	0	0	0	0	0	0	0	0	0	0	0	0	0	0	0	0	0	0	0	0	0	0	0	0	0	0	0	0	0	0	0	0	0	0	0	0	0	0	0	0	0	0	0	0	0	0
ENSG00000253471.1	0	0	0	0	0	0	0	0	0	0	0	0	0	0	0	0	0	0	0	0	0	0	0	0	0	0	0	0	0	0	0	0	0	0	0	0	0	0	0	0	0	0	0	0	0	0	0	0	0
ENSG00000248107.1	0	0	0	0	0	0	0	0	0	0	0	0	0	0	0	0	0	0.0259892	0	0	0.0418626	0	0	0	0	0	0	0	0	0	0	0	0	0	0	0	0	0	0	0	0	0	0	0	0	0	0	0	0
ENSG00000222378.1	0	0	0	0	0	0	0	0	0	0	0	0	0	0	0	0	0	0	0	0	0.178152	0	0	0	0	0.143525	0	0	0	0	0	0	0	0	0	0	0	0	0	0	0.318194	0	0.209007	0	0	0	0	0	0
ENSG00000199906.1	1.15532	0.890283	1.49993	1.79804	0.726544	0.951197	1.13149	1.22035	1.82412	0.500575	1.14909	0.919017	0.744458	1.84277	1.02082	1.70275	1.26812	0.781056	0	0.985273	0.629051	1.70725	0.637198	1.20979	1.90029	1.68927	1.07823	0.750228	2.42951	0.837271	1.21748	0.295528	1.42861	1.32997	0.624195	0.671265	2.10172	1.13656	1.13978	0	0	6.68074	0.737997	1.27529	1.5245	0.428483	1.32641	1.09962	3.55356
ENSG00000063015.18	0.21553	0.118008	0.0662727	0.0953331	0.509611	0.13809	0.158313	0.130948	0.0582085	0.110586	0.0362652	0.0986137	0.0657859	0.183196	0.0601385	0.0923326	0.094551	0.0661442	0.130884	0.117539	0.0694846	0.0502885	0.168923	0.157018	0.0581277	0.511273	0.136115	0.0524842	0.0631439	0.231211	0.0224137	0.417842	0.0512862	0.172092	0.468848	0.0346022	0.273943	0.205055	0.246763	0	0.00827366	0.0681186	0.0217383	0.0281737	0.0336792	0	0.0219772	0.0121463	0.00872275
ENSG00000254425.1	0	0	0	0	0	0	0	0	0	0	0	0	0	0	0	0	0	0	0	0	0	0	0	0	0	0	0	0	0	0	0	0	0	0	0	0	0	0	0	0	0	0	0	0	0	0	0	0	0
ENSG00000250747.1	0	0	0	0	0.0392445	0	0	0	0	0.0721032	0	0	0	0	0	0	0	0.028126	0	0	0	0	0	0	0.0315831	0	0	0	0	0	0	0	0.154334	0	0	0.0483448	0	0	0	0	0	0	0	0	0	0	0	0	0
ENSG00000142303.12	0.356093	0.683557	0.413602	0.384768	1.0473	0.341941	0.467074	1.23319	1.1847	0.489311	0.217925	0.296555	0.575281	1.11821	0.384308	0.417131	0.511956	0.495231	0.653465	0.800416	0.473636	0.875761	0.458727	0.365556	0.356252	1.04766	0.671446	0.30969	0.402098	0.899997	0.582979	0.802222	0.449369	0.76045	1.83869	0.230543	0.757917	0.885784	1.03433	1.07423	0.534284	1.03862	0.999222	0.606453	0.543721	0.237721	0.377799	0.980458	0.281642
ENSG00000221691.1	0	0	0	0	0	0	0	0	0	0	0	0	0	0	0	0	0	0	0	0	0	0	0	0	0	0	0	0	0	0	0	0	0	0	0.270245	0	0	0	0	0	0	0	0	0	0	0	0	0	0
ENSG00000231471.1	0	0	0.0525069	0	0	0	0.0792186	0	0	0	0	0	0	0	0	0	0	0	0	0	0	0	0.0892235	0	0	0	0	0	0.120067	0	0	0	0	0.159625	0	0	0	0.0795733	0	0	0	0	0	0	0	0	0	0	0
ENSG00000207342.1	0.293045	0.254045	0.14267	0	0.829288	0.310203	0.215251	0.39798	1.15671	0.190454	0.18737	0	0.283245	0.26292	0.388395	0	0.361862	0.148585	0.22541	0.899684	0.239336	0.21652	0.242435	0.172608	0.166848	0.964079	0.175815	0.14272	0.489366	0.238918	0	0	0.611489	0.433728	0.949953	0	0.239894	0.216214	0.260192	0	0.427473	2.34631	0.280787	0	0.870045	0	0.189248	0.418373	0.751126
ENSG00000130201.6	2.16114	3.52836	2.09614	1.3663	0.868589	1.07708	2.73013	2.56956	2.80144	2.1205	1.20438	1.16104	1.80439	2.74626	2.08416	1.5616	1.49528	1.25354	1.29366	2.62043	1.75818	2.95747	0.473065	1.12931	2.3939	1.67096	1.9676	2.57194	2.34044	1.53572	1.5419	1.1422	1.62603	2.2403	1.88091	1.5537	1.6659	2.56862	1.7322	1.55378	2.40425	2.39017	1.85319	2.08853	1.49799	0.954338	1.24904	3.0614	1.20703
ENSG00000234667.1	0.00313028	0.070556	0.00609597	0	0.00442919	0.172305	0.0137957	0.00850237	0.0395387	0.00406884	0.0120088	0.00320146	0.0121024	0	0	0.0113241	0.0115961	0.00952302	0.00481563	0.00480517	0.0153394	0.00462569	0.0155381	0.025813	0	0.00823857	0.00751218	0	0	0.0306253	0.00989606	0	0	0.0370644	0.00507366	0	0.00512505	0.0138575	0	0	0	0.0375946	0.0119974	0	0.00929375	0	0.0161722	0.0357522	0.0288845
ENSG00000226239.1	0.0576482	0.0374821	0.049116	0.06056	0.0713731	0.0610235	0.0635165	0.166369	0.125152	0.0280998	0.0460746	0.0221096	0.0835804	0.129305	0.0382027	0.0260684	0.0177965	0.0511521	0.0332573	0.143802	0.0470824	0.0532426	0.0476922	0.0933783	0.0328225	0.10431	0.0605266	0.0701902	0.0240672	0.0352502	0.0455622	0	0.0801953	0.149316	0.163517	0.025121	0.0353941	0.116968	0.0895743	0	0.0210232	0.057696	0.0138092	0	0	0.024053	0.00930728	0.0308636	0.00738812
ENSG00000207051.1	0	0	0	0	0	0	0	0	0	0	0	0	0	0	0	0	0	0	0	0	0	0	0	0	0	0	0	0	0	0	0	0	0	0	0	0	0	0	0	0	0	0	0	0	0	0	0	0	0
ENSG00000239402.3	0	0	0	0	0	0.00591489	0	0.00758859	0	0	0.00714547	0	0	0	0	0	0	0	0	0	0	0	0.00924542	0.00658252	0	0	0	0	0	0	0	0	0	0	0	0	0	0	0	0	0	0	0	0	0	0	0.00721708	0	0
ENSG00000203758.4	0	0	0	0	0	0	0	0	0	0	0	0	0	0	0	0	0	0	0	0	0	0	0	0	0	0	0	0	0	0	0	0	0	0	0	0	0	0	0	0	0	0	0	0	0	0	0	0	0
ENSG00000272444.1	0.358166	0.582187	0.435937	0.689804	0.728506	0.284353	0.65771	1.12485	0.954283	0.52375	0.372138	0.526571	0.649103	0.723031	0.504374	0.728829	0.967478	0.454009	0.44769	0.446718	0.585043	0.661588	0.333349	0.896605	0.433341	1.08994	0.698378	0.327067	0.672878	0.401515	0.353845	0.257675	0.622813	0.463848	0.362829	0.585285	0.806309	0.792785	0.238509	0	0.195925	0.985774	0.557673	1.11195	0.332309	0.29888	1.15652	0.287631	0.527874
ENSG00000214223.4	0.376968	0.339871	0.205552	0.295686	0.234692	0.143654	0.310122	1.04439	0.499957	0.509594	0.250671	0.20048	0.145744	0.432917	0.23982	0.218194	0.316535	0.336401	0.371154	0.347201	0.0985208	0.557055	0.523933	0.230922	0.360579	0.35717	0.470425	0.293748	0.335739	0.172111	0.309854	0.555421	0.251715	0.200858	0.415481	0.236548	0.345626	0.489516	0.214212	0.132673	0.175966	1.44876	0.722398	0.599203	0.0895368	0.503312	0.759549	0.624297	1.65419
ENSG00000236854.1	0	0	0	0	0	0	0	0	0	0.0391182	0	0	0	0	0	0	0	0	0	0	0	0.0444719	0	0	0	0	0	0	0	0	0	0	0	0	0	0	0	0.0444091	0	0	0	0	0	0	0	0	0	0	0
ENSG00000253658.4	0	0	0	0	0	0	0.00750345	0	0	0.00663908	0	0	0	0	0.00676955	0	0	0	0	0	0	0	0	0	0	0	0	0	0	0	0	0	0	0	0	0	0	0	0	0	0.0149013	0	0	0	0	0	0	0.0145841	0.00523672
ENSG00000158290.15	7.48909	6.52818	6.94667	7.5307	10.8127	5.97953	6.24958	8.92398	8.08162	7.23521	6.87004	6.09796	7.34632	7.77801	7.16412	6.81415	7.53325	8.66777	8.90594	7.74332	5.87048	7.5486	7.31537	7.13569	9.0777	6.94211	9.35765	7.51579	7.01914	8.19155	7.28868	11.1284	6.51208	6.67812	10.2559	6.50179	9.32279	8.28078	9.61704	1.85158	12.7242	9.84507	6.1202	8.95681	16.2934	6.61788	8.95075	13.5785	10.5022
ENSG00000228806.1	0	0	0	0	0	0	0	0	0	0	0	0	0	0	0	0	0	0	0	0	0	0	0	0	0	0	0	0	0	0	0	0	0	0	0	0	0	0	0	0	0	0	0	0	0	0	0	0	0
ENSG00000223820.5	0.0753544	0.130652	0.0733733	0.105547	0.159934	0.0911617	0.0237215	0.0292393	0.0849826	0.0699629	0.0206489	0.0660581	0.114454	0.1159	0.0856053	0.0843765	0.059818	0.114623	0.0993646	0.0908864	0.0615435	0.0795379	0.151398	0.0634072	0.0735493	0.0424982	0.116253	0.0629134	0.10786	0.157979	0.0595563	0.0867395	0.119802	0.0637315	0.148309	0.0938194	0.123374	0.150909	0.133813	0.0473587	0.0628123	0.0430954	0.0928315	0.160417	0.143824	0.179661	0.0834236	0.169057	0.00551847
ENSG00000244083.1	0	0	0	0	0	0	0	0	0	0.0543371	0	0	0	0	0	0	0	0	0	0	0	0	0	0	0	0	0	0	0	0	0	0	0	0	0	0	0	0	0	0	0	0	0	0	0	0	0	0	0
ENSG00000259540.1	0.0459042	0.119385	0.0446974	0.192891	0	0.024296	0.202308	0.218196	0.0362386	0	0.117403	0.023474	0.0887381	0.0411853	0.0304201	0.0553541	0.0850261	0.116376	0.0706191	0.317096	0.337418	0.101751	0	0.081115	0.052272	0.24163	0.0550814	0.156495	0.0511046	0.112276	0.0725607	0.0528397	0.031929	0	0.0372015	0	0	0.101607	0.244547	0	0	0.0918846	0.351872	0	0.0681443	0	0.177869	0.196609	0
ENSG00000080493.12	46.2774	41.2798	33.9417	39.0416	4.30332	6.13394	33.8189	27.4848	42.2994	16.6743	53.8984	58.235	34.8998	24.7216	36.4092	47.0467	33.4678	58.0813	28.4944	41.1547	52.2118	29.6343	12.0795	45.8895	42.5741	24.8809	41.5314	42.5079	49.6544	20.1478	41.7612	18.2531	30.9022	44.4412	9.60307	21.471	27.3427	36.2591	31.9392	0.793786	0.32394	0.0416728	2.84595	4.4813	1.91616	1.71414	0.038094	1.00067	0.544303
ENSG00000138829.9	0.633169	0.468856	0.353216	0.505021	0.581714	0.123343	0.600731	0.380683	0.564066	0.194322	0.347208	0.203489	0.254998	0.581888	0.24622	0.398989	0.44251	0.808175	0.138669	0.501163	0.755932	0.570161	0.203708	0.387192	0.357997	0.358746	0.601471	0.368329	0.472381	0.200752	0.486524	0.26572	0.198794	0.636146	0.281509	0.168613	0.199772	0.689392	0.228388	0.174096	0.61254	0.580887	0.452906	0.273015	0.447121	0.212813	0.167535	0.152229	0.271614
ENSG00000203907.8	0.138432	0.0342883	0.288842	0.221599	0.0699552	0.010467	0.101683	0.10743	0.093672	0.0771165	0.0505784	0.0202257	0	0.0532293	0.131053	0.0596179	0.109891	0.150408	0.289023	0.0151787	0.0807575	0.0730588	0.0654427	0	0.101337	0.0650605	0.0593242	0.0385257	0.110082	0.0483699	0.14067	0.227639	0.0962876	0.014635	0.0480805	0.689416	0.161891	0.0875469	0.0702359	0	0	0	0.0189488	0.491167	0.733934	2.27736	0	0.832895	0.0202758
ENSG00000277896.1	0	0	0	0	0	0	0	0	0	0	0	0	0	0	0	0	0	0	0	0	0	0	0	0	0	0	0	0	0	0	0	0	0	0	0	0	0	0	0	0	0	0	0	0	0	0	0	0	0
ENSG00000228692.2	0.0722876	0	0.0234624	0	0.204567	0.0255067	0.0353983	0	0.0380445	0	0	0.0246438	0	0.0432378	0.0638722	0	0	0	0.0741383	0	0.0393592	0.106821	0	0.0567715	0.0274384	0	0.0867395	0.0234706	0.0268257	0.117872	0.0380883	0.166419	0	0.0713274	0.0781108	0	0.197255	0.0355568	0.042789	0	0	0	0	0	0	0.0804296	0	0.0688021	0
ENSG00000165175.14	9.88226	9.67531	8.23238	6.3366	16.4145	8.42299	9.62596	18.2706	7.96462	17.273	8.38893	7.47649	8.46416	16.3317	8.00979	10.3336	10.1282	9.16749	10.7515	11.2452	4.87639	10.6555	10.1767	11.2945	9.00424	10.4459	8.78553	10.0173	8.93951	14.0794	9.05672	11.5428	7.23041	7.54549	16.613	7.62533	9.59378	9.14945	9.81425	37.4813	17.5086	10.4651	26.5363	24.8292	19.8632	22.2291	25.5822	22.3924	25.071
ENSG00000023909.8	4.65682	5.52661	3.75781	6.98005	1.13606	4.28921	4.02606	4.19806	2.18041	4.32065	4.59976	2.43062	2.70582	4.63434	5.14336	2.12678	3.77081	5.44972	2.54859	3.68518	4.76508	3.769	3.13963	2.97625	4.1112	3.77197	3.69952	4.94264	5.48234	2.80605	3.62975	3.3025	3.41779	2.49554	3.13195	7.492	2.68606	2.71317	2.61867	1.3658	3.49021	2.47498	3.26189	4.972	5.16489	5.62799	7.50459	3.33567	6.43185
ENSG00000232309.1	0	0	0	0	0	0	0	0	0	0	0	0	0	0	0	0	0	0	0	0.0354573	0	0	0	0	0	0.0303961	0	0	0	0	0	0	0	0	0.0374385	0	0	0	0	0	0	0	0	0	0	0	0	0	0
ENSG00000144736.12	2.56042	3.53941	2.77361	3.10977	2.00645	2.18194	2.94784	3.45703	3.32896	3.46046	2.72798	2.15891	3.42294	3.07038	2.88663	2.15317	3.33649	3.48293	3.91985	3.01928	2.16619	3.46799	2.91333	2.8261	3.73852	2.93799	3.47757	3.38658	3.4615	2.67264	3.04623	3.18453	2.92616	3.09491	2.54394	5.03436	2.86652	3.41545	3.74853	2.57842	5.65858	4.08615	5.53007	3.60209	4.45345	5.43787	3.52514	3.74053	4.5755
ENSG00000251080.1	0	0	0	0	0	0	0	0	0	0	0	0	0	0	0	0	0	0	0	0	0	0	0	0	0	0	0	0	0	0	0	0	0	0	0	0	0	0	0	0	0	0	0	0	0	0	0	0	0
ENSG00000200817.1	0	0	0	0	0	0	0	0	0	0	0	0	0	0	0	0	0	0	0	0	0	0	0	0	0	0	0	0	0	0	0	0	0	0	0	0	0	0	0	0	0	0	0	0	0	0	0	0	0
ENSG00000231793.4	0.0734932	0.143353	0.0983965	0.0514702	0.28597	0.145868	0.148453	0.212096	0.275588	0.119411	0.0234954	0.112746	0.106553	0.148361	0.0730546	0.0886226	0.068064	0.186319	0.0706638	0.352552	0.0900351	0.20363	0.136802	0.129866	0.0523051	0.253872	0.0661395	0.0626378	0.122729	0.254654	0.348512	0.126896	0.0383391	0.339923	0.357361	0.0800644	0.270735	0.135562	0.179448	0.242492	0.134008	0.25744	0.686585	0.273797	0.081825	0.306641	2.38496	0.35412	0.744085
ENSG00000258901.2	0	0	0	0	0	0	0	0	0	0.0478553	0	0	0	0	0	0	0	0	0	0	0	0	0	0.0433711	0	0	0	0	0	0	0	0	0	0	0	0	0	0	0	0	0	0	0	0	0	0.12289	0	0	0
ENSG00000243429.1	0	0.0277293	0	0.0448024	0.0226294	0	0.0469896	0	0	0	0	0	0	0.028698	0.0423937	0.0578563	0	0	0.0492076	0	0.0261238	0.0236334	0	0.0188404	0.0728465	0	0	0.0311561	0.0178049	0	0.0252802	0.0368189	0	0	0.0259221	0.0278769	0	0	0	0	0.0466591	0.0640254	0	0	0.0474832	0	0.0206566	0	0.163972
ENSG00000222686.1	0	0	0	0	0	0	0	0	0.132386	0.217977	0.107223	0.0857546	0	0	0	0	0.103539	0.0850283	0	0	0	0.123904	0	0.197552	0	0	0.201222	0.0816722	0.0933472	0.273444	0	0	0.116642	0.124101	0.135904	0	0	0.12373	0.297792	0	0	0	0.160681	0	0	0.279876	0	0	0.171934
ENSG00000260799.1	0	0	0	0	0	0	0	0.0136996	0.0318537	0.013112	0.0128996	0.0103168	0	0	0.0133696	0.0243281	0	0	0	0.0154848	0	0	0	0.03565	0.0114867	0.0132745	0.0121041	0	0.0898418	0.0164485	0.0159452	0	0	0.0149301	0	0.017583	0.0165156	0	0	0	0	0	0	0	0	0	0.0390867	0.0144016	0.0103423
ENSG00000106305.8	14.0401	18.815	12.3569	14.7686	7.34786	15.5054	14.3418	13.88	14.1803	17.901	12.6557	11.4939	12.9374	15.4504	15.2089	13.7899	15.0373	15.4462	15.6258	13.0356	13.3941	14.3097	16.0747	14.6059	14.2802	14.5503	13.2579	14.7058	17.2561	11.286	13.5604	11.9189	16.4244	14.8348	11.1928	31.7911	10.7635	14.1614	13.0897	15.0686	24.7748	27.5506	19.4192	14.6617	22.0491	17.9923	23.7813	11.2899	24.5822
ENSG00000255330.7	0.0147291	0.0170252	0.0107564	0.0275077	0.0295247	0.00909505	0.00901582	0.0150025	0.0232555	0.0159545	0.00784804	0.0163194	0.0166093	0.02643	0.024402	0.028122	0.0106097	0.012447	0.020771	0.0244943	0.00801971	0.00725519	0.0284325	0.0115676	0.00419308	0.0516873	0.016201	0.00717344	0.00819888	0.0460329	0.0174617	0.0480377	0.0119524	0.00545004	0.0298418	0.00641843	0.0462208	0.0235461	0.0348743	0	0.0214858	0.0196551	0.00705649	0	0.0291536	0	0.00317068	0.0157713	0.00629222
ENSG00000274512.3	0	0	0.131412	0.140027	0.021218	0	0.168892	0.0135768	0.205194	0.0324862	0.0703122	0	0.0676391	0.0986631	0.0198748	0.108496	0.0555512	0	0.107656	0.222518	0.0898128	0.221593	0.0496233	0	0.0341515	0.243378	0.0959654	0.0925074	0.0389536	0.0489033	0	0.0575374	0.159931	0.295927	0.0972213	0.00871273	0.0409191	0.0737602	0.106516	0	0	0.440236	0.0383155	0	0	0	0.32926	0.0499539	0.204994
ENSG00000229665.7	0	0	0	0	0	0	0	0	0	0	0	0	0	0	0	0	0	0	0	0	0	0	0	0	0	0	0	0	0	0	0	0	0	0	0	0	0	0	0	0	0	0	0	0	0	0	0	0	0
ENSG00000228288.5	0.537852	1.04558	0.856984	1.00448	1.26839	0.862643	0.885913	1.66011	1.10654	0.572005	0.312634	0.733443	1.26028	1.08211	1.2313	1.47404	1.4692	1.07432	1.35398	0.825637	0.851928	1.51734	0.647221	0.825611	0.70526	1.26543	1.11475	0.968412	0.997976	0.983323	1.23663	0.938053	1.31504	1.39914	1.47937	0.9091	1.49435	1.22659	1.99705	2.00769	2.09221	7.43832	1.68661	4.53375	1.30653	0.761641	0.989405	1.51249	3.2084
ENSG00000234977.1	0	0	0	0	0	0	0	0	0	0	0	0	0	0	0	0	0	0	0	0	0	0	0	0	0	0	0	0	0	0	0	0	0	0	0	0	0	0	0	0	0	0	0	0	0	0	0	0	0
ENSG00000139437.16	1.86168	1.87781	1.65361	1.56188	1.87476	1.16511	2.69962	2.31726	2.22603	2.16372	2.31512	1.39114	1.43706	1.99804	1.5947	1.82376	2.08125	2.23557	2.19607	2.34624	1.55711	2.03606	2.07299	2.14594	1.79701	2.33181	2.02432	1.64171	1.69624	2.23624	2.21593	2.01755	1.80529	2.12466	2.53447	1.65044	1.92535	2.5273	1.87204	3.36911	2.37447	2.44368	2.34259	2.37156	1.85036	3.09635	2.93428	2.7974	2.54113
ENSG00000236025.1	0	0	0	0	0	0	0	0	0	0	0	0	0	0	0	0	0	0	0	0	0	0	0	0	0	0	0	0	0	0	0	0	0	0	0	0	0	0	0	0	0	0	0	0	0	0	0	0	0
ENSG00000231299.1	0	0	0	0	0	0	0	0	0	0	0	0	0	0	0	0	0	0	0	0	0	0	0	0	0	0	0	0	0	0	0	0	0	0	0	0	0	0	0	0	0	0	0	0	0	0	0	0	0
ENSG00000213416.3	0.0134686	0	0	0	0	0	0	0	0	0	0	0	0	0	0	0	0	0	0	0	0	0	0	0	0	0	0	0	0	0	0	0	0	0	0	0	0	0	0	0	0	0	0	0	0	0	0	0	0
ENSG00000280093.1	0	0	0	0	0	0	0	0	0	0	0	0	0	0	0	0	0	0	0	0	0	0	0	0	0	0	0	0	0	0	0	0	0	0	0	0	0	0	0	0	0	0	0	0	0	0	0	0	0.0390349
ENSG00000278579.1	0	0	0	0	0	0	0	0	0	0	0	0	0	0	0	0	0	0	0	0	0	0	0	0	0	0	0	0	0	0	0	0	0	0	0	0	0	0	0	0	0	0	0	0	0	0	0	0	0
ENSG00000266944.1	0.0801421	0.0694765	0.0780352	0	0	0.127252	0	0	0.189802	0.104171	0.0512421	0.0819644	0.077462	0.0719037	0	0	0.0494811	0.121905	0	0.0615115	0	0.177642	0.198904	0.0472051	0.0912593	0	0.144246	0.156125	0	0	0.0633403	0	0	0.0593081	0	0.139692	0	0	0	0	0.233811	0	0.0767897	0	0.11897	0.535012	0.155267	0.0572084	0.0410837
ENSG00000244716.3	1.56819	0.996956	1.52696	1.53757	1.84909	0.830002	1.38226	2.87513	2.02205	2.71784	1.10295	0.668268	2.52624	0.984886	1.83595	1.51281	1.48461	2.59742	1.64854	0.842542	0.72577	2.47184	2.42173	1.44711	1.66668	1.1694	1.53672	1.24745	1.1348	1.1933	3.13985	1.80512	1.70886	0.618942	1.65215	2.82456	1.5833	1.88983	2.08857	0	0	1.15096	1.55267	0.259655	0.155197	0	0.978975	1.15674	2.33133
ENSG00000215124.2	0	0.0560977	0	0	0.0152601	0.0228328	0	0.0146468	0	0.0140186	0.0137915	0	0	0.038705	0	0	0.0133176	0	0	0	0.0176165	0	0	0	0	0.0141924	0.0129411	0.0210101	0	0	0.0170477	0	0	0.0159625	0.0174806	0.0187988	0.0353152	0	0	0	0	0	0	0	0	0	0	0	0
ENSG00000188419.12	2.36588	2.53105	1.90993	2.52416	2.54038	1.41206	2.06812	2.47703	2.52739	2.11342	2.36886	1.80017	2.2446	2.17687	2.05043	1.83721	2.08026	2.46725	2.52196	2.16104	2.29405	2.3977	3.43984	2.42339	2.35971	2.02922	2.49056	2.41236	2.1146	2.34751	2.10593	3.11735	1.83001	2.10598	2.48576	3.29033	2.33786	2.54535	2.84854	0.6496	2.87843	0.826228	1.76209	1.41691	5.08138	1.68583	2.24306	2.44345	2.05924
ENSG00000258520.1	0.0501928	0.130539	0.0733099	0	0.0355101	0.0265658	0.0368682	0.136332	0.0396242	0.0978633	0	0.0513341	0	0.0900662	0.0665243	0.0907884	0.0309899	0.127248	0.0772167	0.192623	0.0409935	0.111257	0.0415244	0.118258	0.0857333	0.0660511	0.0301137	0.0488903	0.0279396	0.081844	0.0793397	0.0577763	0.069824	0.0371445	0.0813541	0.0437445	0.123267	0.0740665	0.133697	0	0.0732176	0.301407	0.0961864	0	0	0	0.0648289	0.107488	0.0514612
ENSG00000253299.1	0	0.198818	0.0558275	0	0	0	0.168457	0.155731	0.0905249	0.0745256	0	0	0.110835	0.205764	0	0.138276	0	0.116284	0.0882041	0.176025	0	0.0847251	0	0.135085	0.0652883	0.226349	0	0.055847	0.0638303	0.0934897	0	0	0	0	0	0	0	0	0	1.00895	0	0.22953	0	0	0	0	0.0740535	0	0.117567
ENSG00000241709.3	0	0	0	0	0	0	0.0710327	0.0656666	0	0	0	0	0	0	0	0	0	0	0	0	0	0	0	0.0569608	0	0	0	0	0	0	0	0	0	0.0715651	0	0	0	0	0	0	0.141066	0	0	0	0	0	0.124904	0	0.198297
ENSG00000216813.1	0.0365383	0	0	0	0	0	0.0536771	0.148866	0.0576897	0.0474937	0	0	0	0	0	0.0440602	0	0.0370526	0	0.0560886	0	0.107987	0	0.0430434	0	0.19233	0.0438431	0	0	0.0595791	0.231025	0	0.0508291	0	0.0592225	0	0	0	0.0648841	0	0	0	0	0	0	0	0	0	0.0374617
ENSG00000127452.7	7.1209	8.4871	7.8695	7.44919	5.50289	10.3158	7.95186	8.22355	9.9615	7.93554	6.23415	9.23848	9.10642	6.72844	7.4249	7.83622	9.51257	8.02404	8.77917	6.88731	8.5244	8.8229	7.29179	9.47977	7.45661	8.30915	8.89108	6.98461	6.80223	6.63386	8.2649	7.41722	7.80011	12.1978	7.4497	6.64875	8.47089	8.76636	8.92236	9.77063	7.51093	13.6954	5.95464	5.98596	8.60457	6.99768	9.28738	7.10932	5.60072
ENSG00000220506.2	0.04436	0.0384564	0.0215969	0	0	0.0469573	0.0977514	0.0602446	0	0	0	0.0226843	0.0428765	0.0795998	0.0293968	0.026746	0.0547773	0.112461	0	0.0340477	0.0362297	0.0327759	0	0	0.0505136	0.0291877	0.0266143	0	0.0246928	0.1085	0.0701198	0	0.0308549	0	0.0359501	0	0.145257	0.0327297	0.0787737	0	0.0647092	0	0	0	0	0.222104	0	0	0.090962
ENSG00000148950.8	2.06353	2.62608	1.90041	2.59135	1.67565	1.38271	2.01599	1.98104	2.2309	2.97293	1.73537	1.58544	3.35041	2.17061	1.79187	2.04093	2.44143	2.11835	3.4013	2.27041	1.9427	2.01286	3.70865	2.18543	2.28612	2.11354	2.39069	1.93077	2.34823	1.86472	2.16919	2.58592	1.84539	2.1289	1.9936	3.89807	2.85426	2.61753	2.88819	0.849685	3.36601	7.93543	2.18175	2.62566	2.41442	2.22244	2.03505	1.99548	4.91921
ENSG00000266669.1	0	0	0	0	0	0	0	0	0	0	0	0	0	0	0	0	0	0	0	0	0	0	0	0	0	0	0	0	0	0	0	0	0	0	0	0	0	0	0	0	0	0	0	0	0	0	0	0	0
ENSG00000202233.2	0.0639018	0	0	0	0	0	0	0	0	0	0	0	0	0	0	0	0	0	0	0	0	0	0	0	0	0	0	0	0	0	0	0	0	0	0	0	0	0	0	0	0	0	0	0	0	0	0	0	0.0655167
ENSG00000271286.1	0.0207225	0	0	0.0580511	0	0	0	0.0281428	0	0.0269357	0.0264995	0	0	0	0	0	0	0.0210141	0	0	0	0	0	0	0	0	0	0	0	0	0	0	0	0	0	0	0	0	0.0367986	0	0	0	0	0	0	0	0	0	0
ENSG00000234768.1	0	0	0	0	0	0	0	0	0	0	0.0826264	0	0	0	0	0	0.0398935	0	0	0	0	0	0	0.0380584	0	0.042514	0	0	0.0359667	0	0	0	0	0	0	0	0	0	0	0.284258	0	0	0	0	0	0	0.125182	0.0461235	0.331231
ENSG00000275173.1	0	0	0	0	0	0	0	0	0	0	0	0.0620734	0	0	0	0	0	0	0	0	0	0	0	0	0	0	0	0.0295592	0	0	0	0	0	0	0	0	0	0	0	0	0	0.121488	0	0	0	0	0	0	0
ENSG00000244433.2	0.0711065	0.246573	0.023079	0.199195	0.0335374	0.0501799	0.0696399	0.0643791	0.0748458	0	0.121239	0.0242411	0.183276	0.0425313	0.125657	0.0285815	0.146341	0.0480715	0	0.181921	0.154864	0.0350253	0.078435	0.111688	0.0269901	0.218336	0.0568814	0.115435	0.0791621	0.0772971	0	0.0545665	0.0329724	0.0701619	0.0384172	0	0	0.104927	0.0420899	0	0	0.0948874	0.181685	0	0	0.0791154	0.275523	0	0.388818
ENSG00000279524.1	0	0	0	0	0	0.0409468	0	0	0	0.10056	0	0.0395615	0	0	0.102536	0	0.0477658	0.0392264	0	0	0	0	0	0.0911372	0	0.0509034	0.0464153	0.0376781	0.0430642	0	0.0611445	0	0.053811	0.0572521	0	0	0	0	0	0	0	0	0	0	0	0	0.0499615	0.0552252	0
ENSG00000280285.1	0.0224825	0.0233885	0.00875658	0.0125963	0.133609	0.0666369	0.00660564	0.0183199	0.00709944	0.0175341	0.00575004	0.018395	0	0.233988	0	0.0379551	0.00555244	0.00455979	0.179853	0.296804	0.0146895	0	0.126478	0.0370792	0.00512025	0.0295858	0.0215818	0	0	0.0293278	0.00710762	0.258793	0	0.0199655	0.0583046	0.164591	0.0957046	0.00663522	0	0	0.0262367	0.018001	0.0172336	0	0.0534002	0.0150089	0	0.0128391	0.0230507
ENSG00000233902.1	0.0238189	0.041298	0.0695782	0	0	0	0.0699829	0.0646962	0.0376072	0	0.0304592	0	0.0460447	0	0	0.0287223	0.0294124	0	0	0.073127	0	0.0351978	0	0	0.108492	0.0626889	0.0285808	0	0.0530347	0.0776778	0.112952	0	0	0	0	0	0.0389975	0.0702962	0	0.209576	0.0694906	0.19071	0.0456451	0	0	0.15901	0.0922933	0.0680113	0.0244208
ENSG00000233133.1	0	0	0	0	0	0	0.121078	0	0	0	0.105396	0	0	0	0	0	0	0	0	0.253036	0.134626	0	0.13637	0.0970922	0	0.325377	0.0988961	0	0	0	0	0	0	0	0	0	0	0	0	0	0	0	0	0	0.2447	0	0.319356	0	0
ENSG00000244130.1	0	0	0	0	0	0	0	0	0	0	0.0918298	0	0	0	0	0	0.0886741	0	0	0	0	0	0	0	0	0	0	0	0	0	0	0	0	0	0	0	0	0	0	0	0	0	0.137613	0	0	0	0	0	0
ENSG00000272479.1	0	0	0	0.0684103	0.0345536	0	0	0.033165	0	0	0	0	0	0	0	0	0	0	0.0751368	0	0	0.0360866	0	0	0.027808	0.032136	0	0	0	0.0796394	0	0	0	0	0.0791628	0	0.0799645	0	0	0	0	0.391051	0	0	0	0	0	0	0
ENSG00000128973.10	9.73342	13.2271	10.7914	8.81002	4.59563	7.54123	12.7758	11.2745	11.6655	17.7125	12.7279	7.72853	10.9046	9.78942	10.1838	11.555	16.5343	12.5443	12.5443	11.4261	8.15979	12.1916	9.83904	15.2844	11.5958	10.7846	10.0933	12.8886	11.4324	9.07488	10.4579	9.07387	10.2973	11.7587	11.7362	11.173	8.26875	14.1148	10.4072	23.8951	17.3686	21.6615	17.0932	21.4542	12.8131	21.5678	16.8376	18.7341	9.84211
ENSG00000214460.3	0.620867	0.0978618	0.467148	0.237174	0.359385	0.388357	0.33167	1.34144	0.802044	1.0638	0.252621	0.173178	0.272775	0.253202	0.448845	0.306278	0.348486	0.887173	0.173663	0.0433214	0.230489	0.834065	0.653727	0.465438	0.482041	0	0.575676	0.467311	0.377021	0.138052	0.713749	0.194911	0.745921	0.0835391	0.182968	0.541104	0.369641	0.374799	0.300689	0.248311	0.658674	0.338936	0.324489	1.12147	0.251365	0.0941997	0.328054	0.201454	0.318279
ENSG00000277487.1	0	0	0	0	0	0	0	0	0	0	0	0	0	0	0	0	0	0	0	0	0	0	0	0	0	0	0	0	0	0	0	0	0	0	0	0	0	0	0	0	0	0	0	0	0	0	0	0	0
ENSG00000254365.1	0	0	0	0	0	0	0	0	0	0	0	0	0	0	0	0	0	0	0	0	0	0	0	0	0	0	0	0	0	0	0	0	0	0	0	0	0	0	0	0	0	0	0	0	0	0	0	0	0
ENSG00000222017.1	0.0140559	0.0487413	0.0547456	0	0	0	0.020649	0.0190891	0	0.0365407	0.0718978	0.0287511	0.0271717	0	0.0558882	0.0169495	0	0	0.0432474	0	0	0.0207708	0.348853	0	0.0160058	0.0554906	0.016866	0	0.0156483	0	0.0444364	0.0323592	0.0195534	0.0208038	0.0683469	0	0	0	0	0	0.0410075	0.393893	0.0269359	0	0.0417318	0.0938345	0.544638	0.0200673	0.360278
ENSG00000201223.1	0	0	0	0	0	0	0	0	0	0	0	0	0	0	0	0	0	0	0	0	0	0	0	0	0	0	0	0	0	0	0	0	0	0	0	0	0	0	0	0	0	0	0	0	0	0	0	0	0
ENSG00000265370.1	0	0	0.176555	0	0	0.191938	0	0.4925	0	0	0	0	0.350515	0	0	0	0	0	0	0	0	0	0	0	0.206474	0	0	0	0	0.295661	0	0	0	0	0.293892	0	0	0	0	0	0	0	0	0	0	0	0	0	0
ENSG00000272094.1	0.033005	0	0	0	0	0	0	0.0224118	0.0260555	0.0214505	0.0211031	0	0	0	0	0	0	0.0167348	0	0	0.0539118	0.0243862	0	0	0.0187917	0	0	0	0	0.0269089	0	0	0	0	0	0	0.0540375	0	0	0	0	0	0	0	0	2.20335	0	0	0
ENSG00000246422.2	0	0.0405653	0	0.0327708	0	0	0	0.0238306	0	0.0152056	0	0.00598208	0	0.0104956	0	0.00705318	0.00722265	0	0	0.0179574	0.0286624	0	0	0	0.00666046	0.0384854	0.00701844	0.00569729	0	0.0190749	0	0	0	0.0259712	0	0	0.0095764	0	0	0	0	0	0.0112088	0	0.0173658	0.0195236	0.0151093	0.0167012	0.00599689
ENSG00000241458.1	0.140832	0.162786	0.114275	0.197261	0.0332118	0.0248463	0.0689638	0.223139	0	0.152548	0.150078	0	0.0907483	0	0.0622186	0.0566081	0.14492	0.166617	0.0361094	0	0.0383402	0.312167	0.0776735	0.0829526	0.0534561	0	0	0.137178	0.0783935	0	0.185511	0	0.097957	0.0347404	0.0380443	0.122739	0	0.0692725	0.166725	0	0.136957	0.187932	0.0899608	0.233185	0.34844	0.548431	0.0303164	0.0670209	0.168456
ENSG00000170790.4	0.0137756	0	0	0.0385904	0.0194918	0	0	0.0374169	0	0	0	0	0	0	0	0	0	0	0	0	0	0.0203566	0	0.0162281	0	0	0	0	0	0.0449248	0	0	0.0191635	0	0	0	0	0	0	0	0	0	0	0	0	0	0	0	0
ENSG00000160208.12	5.17594	9.2361	6.40769	5.17644	5.86323	3.60292	6.4351	6.75243	5.91053	6.5446	5.22815	3.50677	4.18526	6.22495	5.77233	5.51593	6.33547	6.59928	5.10061	7.38117	4.41234	6.56977	4.41117	5.67037	6.61922	6.22157	5.96906	6.13038	5.65582	6.55566	6.03274	5.72613	4.4827	6.09583	7.07952	4.36179	4.92548	7.56723	6.27658	6.68948	16.5034	15.0267	16.0892	14.0307	9.05144	13.5038	14.0078	13.0611	8.19241
ENSG00000252420.1	0.140832	0	0	0	0	0	0	0	0	0	0	0	0	0	0	0	0	0	0	0	0	0	0	0	0	0	0	0	0	0	0	0	0	0	0	0	0	0	0	0	0	0	0	0	0	0	0	0	0
ENSG00000258639.1	0	0	0	0	0	0	0	0	0	0	0	0	0	0	0	0	0	0	0	0	0	0	0	0	0	0	0	0	0	0	0	0	0	0	0	0	0	0	0	0	0	0	0	0	0	0	0	0	0
ENSG00000184402.13	2.37775	3.23392	2.36792	4.10825	1.28935	2.40243	2.13349	2.83086	4.49604	2.06909	1.76247	2.28911	2.38356	2.26362	2.1173	2.48609	2.78845	3.29774	2.55837	2.80635	2.39547	2.65524	1.64908	2.88829	2.59734	2.52943	2.93854	2.28277	2.235	2.33093	2.68722	1.79626	2.34116	4.00815	2.3539	2.53141	2.46166	2.92462	3.06438	5.73766	8.96408	15.3785	3.90174	4.46979	5.45315	3.14616	5.7082	3.61419	4.76474
ENSG00000204478.8	0	0	0	0	0	0	0	0	0	0	0	0.00928964	0	0	0	0	0	0	0	0.0139431	0.0148367	0	0	0	0	0	0	0	0	0	0	0	0	0	0	0	0	0	0	0	0	0	0	0	0	0	0	0	0
ENSG00000145703.14	23.9517	21.2144	19.1976	25.1094	3.00966	13.3618	15.1897	19.1317	13.9405	16.6913	20.0258	19.543	10.8702	15.6557	17.4985	16.0202	15.7525	23.2057	9.86473	14.9453	21.338	18.9811	6.71995	18.5713	18.8	13.324	22.4508	21.3709	25.9889	9.42346	19.8107	14.9735	18.3307	16.0478	9.0339	13.3619	14.6992	15.1358	12.6416	1.53403	1.56879	3.71761	7.38909	10.0095	3.38915	7.35101	9.0217	8.6595	5.8744
ENSG00000205496.1	0	0	0	0	0	0	0	0	0	0	0	0	0	0	0	0	0	0	0	0	0	0	0	0	0	0	0	0	0	0	0	0	0	0	0	0	0	0	0	0	0	0	0	0	0	0	0	0	0
ENSG00000169627.7	0.414449	0.460632	0.589809	0.387007	0.0751827	0.607452	0.624463	0.375238	0.570473	0.953109	0.597937	0.380399	0.944979	0.247896	0.436624	0.58947	0.590511	0.3664	0.457757	0.293633	0.43396	0.596738	0.879162	0.788687	0.520345	0.531409	0.395295	0.610717	0.686187	0.242594	0.503938	0.366975	0.487847	0.550501	0.396162	1.00026	0.260983	0.329311	0.434034	1.87006	1.30215	0.382886	0.468389	1.47803	0.725675	1.02867	1.05688	0.60687	0.773577
ENSG00000227562.1	0	0	0	0	0	0	0	0	0	0	0	0	0	0	0	0	0	0	0	0	0	0	0	0	0	0	0	0	0	0	0	0	0	0	0	0	0	0	0	0	0	0	0	0	0	0	0	0	0
ENSG00000221175.2	0	0	0	0	0	0	0	0	0	0	0	0	0	0	0	0	0	0	0	0	0	0	0	0	0	0	0	0	0	0	0	0	0	0	0	0	0	0	0	0	0	0	0	0	0	0	0	0	0
ENSG00000251350.1	0.0102768	0	0	0	0.00727059	0.00543926	0.00754864	0.0209352	0.00811293	0	0	0.00525524	0	0	0.0136206	0	0	0.0104215	0	0	0.00839328	0	0.00850199	0	0.0117024	0.0135237	0.00616568	0	0.00572053	0.00837864	0.0324891	0	0	0	0	0	0	0	0.00912469	0	0	0	0	0.25524	0	0.0171515	0.0132735	0.00733597	0
ENSG00000259018.1	0	0	0	0	0	0	0	0	0	0	0	0	0	0	0	0	0	0	0	0	0	0	0	0	0	0	0	0	0	0	0	0	0	0	0	0	0	0	0	0	0	0	0	0	0	0	0	0	0
ENSG00000013275.6	36.796	37.5203	32.6156	30.813	21.7287	28.7159	41.7804	29.1167	32.4304	63.7373	47.8778	36.0168	33.0222	30.3146	28.3671	33.7087	35.269	33.2036	37.0494	32.2674	30.6526	34.5284	54.9803	40.4047	33.3334	31.4841	25.9591	37.3269	35.4643	31.6	38.9229	33.5346	34.8718	32.9014	33.5187	48.1218	27.2716	34.8294	28.3166	69.9381	56.8223	51.2106	45.3128	60.1307	49.0573	44.7877	38.4679	51.4483	35.3396
ENSG00000261647.1	0	0	0	0	0	0.0102095	0.0283375	0	0	0.0501462	0.0123335	0.00986407	0	0	0	0	0	0	0	0.0148053	0	0.0142523	0	0.0113619	0	0.012692	0.0231459	0	0.0107374	0	0.0152455	0	0	0	0	0	0	0	0	0	0	0	0.0184826	0	0	0	0.0249143	0	0
ENSG00000155657.22	0.0239051	0.0593016	0.025664	0.04018	0.0504765	0.0208926	0.0313361	0.0639313	0.0636797	0.0213524	0.0172442	0.0139169	0.012323	0.0365161	0.022422	0.0209914	0.0393584	0.0384135	0.0250829	0.0897635	0.05747	0.0483682	0.0219064	0.0319158	0.0242897	0.0658194	0.0458947	0.0247176	0.0236107	0.0487742	0.0370116	0.0412047	0.0170537	0.0375586	0.10074	0.018804	0.0437549	0.0671134	0.0363548	0.0161795	0.015379	0.118766	0.0638994	0.0365365	0.0498636	0.0208689	0.0929438	0.00997607	0.0449963
ENSG00000278643.1	0	0	0	0	0	0	0	0	0	0	0	0	0	0	0	0	0	0	0	0	0.127388	0	0	0	0	0	0	0	0	0	0	0	0	0	0	0	0	0	0	0	0	0	0	0	0	0	0	0	0
ENSG00000271149.1	0	0	0	0	0	0	0	0	0	0	0	0	0	0	0	0	0	0	0	0	0	0	0	0	0	0	0	0	0	0	0	0	0	0	0	0	0	0	0	0	0	0	0	0	0	0	0	0	0
ENSG00000237410.1	0.030929	0	0	0	0.0875261	0	0	0.0840085	0	0	0	0	0.119579	0.166498	0.0819852	0	0	0.0313644	0	0	0.0505208	0.0457046	0.10235	0	0	0.081402	0.0742248	0	0	0	0	0.142408	0	0	0.0501308	0	0	0	0	0	0	0.123819	0.0592705	0	0	0	0	0	0
ENSG00000258590.4	0.00786431	0.0068177	0.0114863	0.0110154	0.0055638	0.00416239	0.0173297	0.0106804	0.0062084	0.00511114	0.0150851	0	0.0380066	0.00705588	0.00521158	0.0189665	0	0	0.0120985	0	0.0128459	0.0116213	0	0.00463221	0	0.0155235	0.0141548	0.0114903	0.00875525	0.025647	0.00621556	0.0633676	0.0218803	0.00581988	0.00637337	0.0274159	0.0257517	0.0174073	0.0139653	0	0	0.0157417	0	0	0	0.0262503	0	0	0.00806305
ENSG00000135778.10	2.96537	2.68892	2.60945	3.15008	2.09599	2.77193	2.98262	3.33883	3.2677	2.69612	2.39739	2.185	3.38356	2.6827	2.58054	2.90833	2.99628	2.10155	5.14186	2.99723	1.60064	2.83931	3.49859	2.94469	2.04833	3.51819	3.63836	2.62017	3.28298	2.15135	2.5599	3.11535	3.57405	2.76257	2.79396	5.97261	2.64549	1.92531	3.66872	1.61009	2.96564	1.67027	2.09177	1.13621	2.5046	2.77917	2.29615	2.34996	3.10973
ENSG00000099219.12	13.4013	11.6853	11.2164	13.8938	2.97434	5.70639	13.1978	12.4272	13.3986	8.55233	11.2753	12.6811	11.1727	13.3973	13.1528	11.7979	13.4753	15.2124	10.1801	16.2297	10.6312	15.2951	4.74287	13.0936	16.3206	10.5941	15.2007	15.1466	15.7359	7.50023	9.89453	7.58645	12.8623	15.1615	6.70981	6.20489	6.5231	15.7719	14.0435	6.78434	7.34502	15.0337	9.96857	8.58734	9.52651	11.3555	11.1673	10.3928	19.4014
ENSG00000266074.7	1.22415	2.15794	1.41841	1.18231	2.24398	1.95343	1.43774	3.4142	2.16398	1.0454	0.974774	1.08021	1.21339	1.67886	1.56396	1.60469	2.0381	1.92922	1.05508	1.89237	1.49661	2.03806	0.662689	2.00016	1.48592	1.82911	2.12517	1.34445	1.41198	1.731	1.20662	1.13274	1.30903	2.90181	1.91434	0.4504	1.44369	1.84295	1.66909	1.82832	0.389494	4.21105	1.78469	2.68472	0.661687	3.93516	1.89956	2.13043	1.13587
ENSG00000207381.1	0	0	0	0	0	0	0	0	0	0	0	0	0	0	0	0	0	0	0	0	0	0	0	0	0	0	0	0	0	0	0	0	0	0	0	0	0	0	0	0	0	0	0	0	0	0	0	0	0
ENSG00000198464.12	2.5466	3.41685	2.80969	3.88207	1.97354	2.48932	2.56458	3.00633	3.40985	2.81889	2.35514	2.00936	4.59816	2.5943	2.86634	2.32212	3.19278	3.80827	3.88078	3.00671	3.02792	3.13376	2.91825	2.55829	3.99286	2.79069	3.73597	2.75515	3.45956	2.18628	3.11033	2.81051	3.46751	3.02776	2.63506	5.04014	2.92203	3.68704	4.50623	0.818152	2.28401	7.75722	4.32258	0.566182	5.87766	3.64441	4.19574	2.06409	4.6991
ENSG00000223291.1	0	0	0	0	0	0	0	0	0	0	0	0	0	0	0	0	0	0	0	0	0	0	0	0	0	0	0	0	0	0	0	0	0	0	0	0	0	0	0	0	0	0	0	0	0	0	0	0	0
ENSG00000203727.3	2.4421	4.80725	2.24381	2.08965	0.470903	1.85378	3.27402	5.82584	4.59143	2.00782	3.14346	2.08684	4.34373	2.00573	3.68996	2.54629	3.49457	4.49909	5.247	5.87684	2.06575	2.8558	2.49505	5.59423	3.24086	4.04126	4.57451	1.92936	1.22907	3.68267	2.51786	1.73314	2.2478	4.58266	2.73059	1.52426	2.0405	4.50796	2.89789	1.61559	8.81885	0.339973	12.1484	11.0589	12.7566	3.78462	12.7236	4.95454	0.400046
ENSG00000256034.1	0	0.0587628	0.0330009	0	0.0479553	0.0358763	0.0497893	0.138084	0.0535112	0.0440537	0.0433403	0.103988	0	0	0	0.163476	0.0418509	0.0687378	0	0	0	0.150249	0	0.119777	0	0	0.0813351	0	0	0	0.0535729	0.078025	0	0	0.0549331	0	0.0554894	0.100024	0	0.59641	0.098878	0	0	0.336702	0	0.113128	0	0	0
ENSG00000261122.5	0	0	0	0	0	0	0	0	0	0	0	0	0	0	0	0	0	0	0	0	0	0	0	0	0	0.00959717	0	0	0	0	0	0	0	0	0	0	0	0	0	0	0	0	0	0	0	0	0.00941958	0	0.00747727
ENSG00000280776.1	0	0	0	0	0	0	0	0	0	0	0	0	0	0	0	0	0	0	0	0	0	0	0	0	0	0	0	0	0	0	0	0	0	0	0	0	0	0	0	0	0	0	0	0	0	0	0.165253	0	0
ENSG00000265547.1	0	0	0	0	0	0	0	0	0	0	0	0	0	0	0	0	0	0	0	0	0	0	0	0	0	0	0	0	0	0	0	0	0	0	0	0	0	0	0	0	0	0	0	0	0	0	0	0	0
ENSG00000276508.1	0.038579	0	0	0	0	0.0408379	0	0	0.0609117	0.100292	0	0	0.0745778	0	0	0	0	0	0	0	0	0.0570092	0	0.0454474	0	0.050768	0.0462918	0	0	0	0	0.0888157	0	0	0	0	0	0	0	0	0	0	0	0	0	0	0.0996572	0	0
ENSG00000261817.1	0	0	0	0	0	0	0	0	0	0	0	0	0	0	0	0	0	0	0	0	0	0	0	0	0	0	0	0	0	0	0	0	0	0	0	0	0	0.0423028	0	0	0	0	0	0	0	0	0	0	0.0293919
ENSG00000049323.14	6.93915	7.43979	5.57921	5.77738	15.1059	3.6392	7.1527	10.9722	5.29368	9.47509	3.41937	6.36822	4.39998	9.33341	6.36916	6.06214	6.19313	5.74025	3.94611	11.5939	6.76978	6.20631	6.53325	6.87353	8.13614	8.65493	8.15307	6.17301	7.06205	14.8004	3.78555	11.5781	2.19716	6.96903	12.463	3.04626	11.5231	8.16605	5.33527	5.03282	7.02731	15.9737	12.8426	2.45784	7.88009	8.11271	8.15478	12.6223	9.97168
ENSG00000220204.1	0	0	0	0	0	0	0	0	0	0	0	0	0	0	0	0	0	0	0	0	0	0	0	0	0	0	0	0	0	0	0	0	0	0	0	0	0	0	0	0	0	0	0	0	0	0	0	0	0
ENSG00000271222.1	0	0	0	0	0	0	0	0	0	0	0	0	0	0	0	0	0	0	0	0	0	0	0	0	0	0	0	0	0	0	0	0	0	0	0	0	0	0	0	0	0	0	0	0	0	0	0	0	0
ENSG00000134909.17	7.40367	8.19678	6.47096	7.32272	1.6831	7.59202	6.75919	11.095	8.27933	6.21843	7.81653	7.08909	4.9789	5.42029	7.30633	6.19933	7.33449	9.03603	4.30116	8.04608	6.91028	8.23799	3.21485	8.29061	7.73607	6.82326	9.44227	7.7562	6.48679	5.86672	6.61038	4.24423	6.72428	8.6791	5.27499	3.02246	5.21005	8.038	7.08117	11.0725	9.91669	6.42621	9.09422	14.5219	3.18619	6.42515	7.06905	4.88505	6.10017
ENSG00000207206.1	0	0.235051	0.264007	0.759547	0.959106	0.143505	0.398314	0	0.214045	0.176215	0.173361	0	0	0.243263	0.359356	0.163476	0.334807	0	0	0.208104	0	0.400663	0.224309	0.319406	0.154373	0.1784	0.488011	0	0.301852	0.221055	0	0.9363	0	0	0.219732	0	0.221958	0.600146	0.240738	0	0.395512	0.54272	0.519586	0	0	0	0.350197	0	0.694967
ENSG00000254267.1	0	0.0578172	0.0324698	0	0	0.105897	0.048988	0	0	0.0433448	0.0426428	0	0	0	0	0.0402112	0.0411774	0	0.0513003	0	0	0	0.055175	0	0	0.0438822	0.0400132	0	0	0	0.0527108	0	0	0	0	0	0	0	0	0	0.194574	0	0	0	0	0	0	0	0
ENSG00000184985.15	0.766964	0.828131	0.798227	0.533919	3.40186	0.646579	1.11322	0.972993	0.569216	0.958121	0.214362	0.472051	0.390633	1.02188	0.766952	0.600877	0.564274	0.33765	0.476905	1.19496	0.525122	0.899224	0.885271	0.519383	0.559576	1.80402	1.025	0.556941	0.81295	1.48275	0.508166	1.54365	0.322636	0.751111	2.21826	0.332215	1.02637	1.06399	0.554571	0.606134	1.0049	0.468834	1.03411	0.319379	1.02947	0.107307	0.083045	0.367177	0.461448
ENSG00000235333.3	0	0	0	0	0	0	0	0	0	0	0	0	0	0	0	0	0	0	0	0	0	0	0	0	0	0	0	0	0	0	0	0	0	0	0	0	0	0	0	0	0	0	0	0	0	0	0	0	0
ENSG00000278813.1	0	0	0	0	0	0	0	0	0	0	0	0	0	0	0	0	0	0	0	0	0	0	0	0	0	0	0	0	0	0	0	0	0	0	0	0	0	0	0	0	0	0	0	0	0	0	0	0	0
ENSG00000178015.4	0.0842947	0.121794	0.164157	0.196783	0.0397576	0.141281	0.20639	0.257579	0.388183	0.0913075	0.0808458	0.0933957	0.271586	0.151259	0.0744815	0.271061	0.164809	0.135345	0.226939	0.0646988	0.0803195	0.259509	0.139474	0.355832	0.167979	0.231099	0.286583	0.164215	0.101665	0.114542	0.17766	0.242577	0.117264	0.228731	0.193556	0.146931	0.0920076	0.269509	0.399171	0.494457	0.0819754	0.956134	0.242306	0.837433	0.312837	0.164131	0.0362916	0.0902591	0.842643
ENSG00000239908.3	0.0516218	0.179007	0	0.144611	0.146084	0.109289	0.0758356	0.0701067	0.163009	0.0670996	0	0.105591	0.199582	0.0926304	0.136837	0.0622487	0.0637444	0.0523484	0.0794151	0.158485	0.168642	0.0762828	0	0	0.117565	0.203795	0	0	0	0.084174	0	0.118842	0.143624	0	0.0836703	0	0	0	0	0	0	0.619976	0	0	0	0.172308	0.466722	0	0.105853
ENSG00000270976.1	0	0	0	0	0	0	0	0	0	0	0	0	0	0	0	0	0	0	0	0	0	0	0	0	0	0	0	0	0	0	0	0	0	0	0	0	0	0	0	0	0	0	0	0	0	0	0	0	0
ENSG00000280387.1	0.0581159	0.0806105	0.0905408	0.0976821	0.115123	0.110733	0.0170752	0.110497	0.11011	0.0302163	0.0594539	0.0356624	0.0674068	0.06257	0.0462152	0.0280319	0.0430581	0.0589339	0.0894056	0.0892114	0.1329	0.103055	0	0.0684625	0.0529421	0.0917729	0.0418407	0.0113215	0.0258799	0.0379053	0.073491	0	0.0323384	0.120422	0.0753569	0	0.05709	0.0686064	0.0619207	0	0	0.325719	0.11137	0	0.069018	0.0775939	0.0150125	0.0165941	0.0238338
ENSG00000261512.2	1.96023	2.27635	1.66012	1.40476	0.412819	0.588723	1.92873	1.48586	1.48271	1.73025	2.12196	1.19356	1.53337	1.5215	1.53466	1.69312	2.37553	1.28515	1.54288	1.69348	1.47437	1.76496	1.43313	0.0537028	1.25624	1.7757	1.21435	1.21666	1.49209	0.787935	1.98883	1.0285	1.86445	1.33594	1.66988	1.01709	0.880715	1.1974	1.11714	0.962652	0.292594	2.18998	0.943485	1.35866	0.568455	0.669522	1.78995	3.08494	2.2902
ENSG00000237986.2	0	0	0	0	0	0	0	0	0	0.0221043	0	0	0	0	0	0	0	0	0	0.0261045	0	0	0	0	0	0	0	0	0	0.0277291	0	0	0	0	0	0	0	0	0	0	0	0	0	0	0	0	0	0	0
ENSG00000225546.4	0	0	0	0	0	0	0	0	0	0	0	0	0	0	0	0	0	0	0	0	0	0	0	0	0	0	0	0	0	0	0	0	0	0	0	0	0	0	0	0	0	0	0	0	0	0	0.798657	0	0
ENSG00000085662.12	8.56472	8.89887	10.5084	5.69567	11.2775	6.9727	11.5457	8.6497	12.4589	13.4406	6.59373	5.76803	9.57693	12.8723	9.00869	9.7448	9.74892	10.6868	13.8467	7.74484	6.05304	12.4747	14.2039	7.11543	10.8856	6.81146	16.8636	9.5392	6.90086	7.55471	13.0559	14.544	10.5196	8.05401	15.1475	14.4936	9.92805	11.4395	14.3152	30.1294	10.2678	3.60168	8.96216	4.72486	12.5319	9.89539	1.44356	10.2359	1.4791
ENSG00000018408.13	4.41051	6.00885	3.20329	3.86892	26.4166	4.60304	2.57096	5.20072	2.63792	5.32279	2.09463	2.16899	2.73646	8.16175	4.6527	5.7343	2.49531	2.61047	8.18302	8.40346	2.77414	2.46127	14.367	2.13476	2.58578	7.2584	4.00334	2.64011	2.79101	18.4742	1.43358	16.9693	1.77494	3.16697	12.5004	5.43074	14.4958	3.04807	5.55106	1.39571	2.12781	2.51252	3.22486	0.942108	2.88719	1.01292	0.897471	6.186	1.53973
ENSG00000118004.16	0.595267	1.81069	0.483015	0.438831	0.761001	1.24919	0.820788	0.482217	0.428706	0.312214	0.667733	0.112148	0.343197	0.787058	0.422159	0.68003	0.464246	0.95842	0.955925	0.360699	0.409404	0.578711	1.64154	0.529009	0.321083	0.666526	0.482448	0.640853	0.499935	0.842922	0.462215	1.04584	0.406779	0.363235	1.59958	1.70201	0.966051	0.408379	0.59344	0.321606	0.365614	0.229943	0.130084	0.155625	0.899172	0.104576	0.290003	0.0969124	0.155254
ENSG00000272232.2	0	0	0	0	0.068645	0	0	0	0	0	0	0	0	0	0	0	0	0.049197	0	0	0	0	0	0	0	0	0	0.0472552	0	0	0	0	0	0	0	0	0	0	0	0	0	0	0	0	0	0	0	0	0
ENSG00000089220.4	85.6489	209.964	165.065	175.761	132.524	450.998	162.828	149.366	124.859	136.794	154.879	104.316	158.843	186.328	162.693	145.281	160.857	179.039	175.993	135.805	129.733	167.666	177.096	141.256	163.992	167.381	165.716	175.211	196.411	138.197	153.922	171.326	186.408	102.523	147.052	248.142	167.207	146.481	151.515	368.626	126.864	91.1194	151.889	144.513	142.219	200.801	154.642	113.402	338.637
ENSG00000235338.1	0.126381	0.0973881	0.0273463	0.0786752	0	0.0148645	0.0618871	0.0953533	0.0665135	0.182527	0	0.0143616	0.0271454	0.0503952	0.0372227	0.0169331	0.0693598	0.0284799	0.0216027	0.0431117	0.0458746	0.0622521	0.0232344	0.0661693	0	0.0554369	0	0.0547117	0.0625327	0	0.110983	0	0.0586035	0	0.0227603	0.0734298	0	0.103607	0.0997444	0	0	0.0562159	0.0269099	0	0	0	0	0	0.0143972
ENSG00000249784.1	0	0.402408	0.112995	0	0	0.12284	0.170478	0.3152	0	0	0	0.237369	0.22433	0.416466	0	0	0.286595	0.235358	0	0.71255	0	0.685935	0.192009	0.410117	0.528574	0.30542	0.417737	0.226069	0.258385	0	0.366867	0	0	0.343513	0	0.202275	0	0.342483	0	1.02105	0.677117	0.929137	0	2.30573	1.03361	0.774698	0.599538	0.497027	0.594891
ENSG00000183840.6	5.46481	5.10138	5.48377	4.84702	0.678708	2.3257	5.26611	4.2692	3.55004	3.37352	5.55339	4.53783	5.41452	4.24981	5.96009	4.31229	5.72216	5.82402	3.58421	3.81967	6.70183	5.00604	2.04792	4.97965	5.86687	2.87994	4.19855	7.25028	5.72631	3.63139	4.40035	2.9086	5.67184	4.83651	1.77706	3.96397	3.21848	4.85994	4.36542	1.65804	2.48646	0.874409	0.6812	2.16992	2.4668	1.5582	3.16408	3.93155	3.25812
ENSG00000249240.2	0.0113592	0	0	0	0.0160727	0	0.0166874	0.0462803	0.0538046	0	0	0	0.0219587	0	0.0150552	0.0136976	0	0.0115191	0	0.0348742	0	0	0.0375898	0.0133815	0.0258699	0.0448444	0	0.0331933	0	0.0185222	0	0.0261509	0.015802	0	0.0184114	0	0.0185979	0	0.0201715	0	0	0.0454746	0.0217681	0	0	0	0.0146715	0	0
ENSG00000229495.1	0	0	0	0	0	0	0	0	0	0	0	0	0	0	0	0.00664586	0	0	0	0	0	0	0.00911896	0	0	0	0	0	0.00613566	0	0	0	0	0	0	0	0	0	0	0	0	0	0	0	0	0	0	0	0
ENSG00000182347.10	0	0	0	0.0364773	0	0	0	0	0.0411181	0	0	0	0	0.0233655	0	0.0314038	0.0160791	0.0132046	0	0	0.0212695	0	0.021545	0	0	0.0685413	0	0.0126834	0.0144965	0.0212324	0	0	0	0	0	0	0	0	0	0	0.0759781	0	0.0499064	0	0.07732	0.0869275	0	0	0
ENSG00000201407.1	0	0	0	0	0	0	0	0	0	0	0	0	0.212434	0	0	0	0	0	0	0	0	0	0	0	0	0	0	0	0	0	0	0	0	0	0	0	0	0	0	0	0	0	0	0	0	0	0	0	0
ENSG00000248213.3	0.01547	0.0894081	0.0351477	0	0.0145929	0.0327516	0.0606038	0.0280128	0.130268	0.0134056	0.00659425	0.0210957	0.00996845	0.0370126	0.0341727	0.0248729	0.0509411	0.041834	0.0396652	0.0554107	0.0421156	0.106682	0.0426611	0.0303737	0.035232	0.0407155	0.111377	0.03516	0.0344452	0.0504506	0.0163023	0.0356147	0.0215206	0.0992193	0.0334324	0.0269652	0.033771	0.106531	0.0915713	0.0907442	0.0150444	0.103219	0.0395277	0	0	0.0344249	0.019981	0.0957066	0.010574
ENSG00000177947.12	0.00466422	0	0	0	0.00659964	0	0	0	0	0.0060627	0	0	0	0	0	0	0.00575954	0.00472987	0	0	0	0	0	0	0	0.00613787	0	0.00908636	0	0.00760544	0.00737273	0	0.00648847	0.0138068	0	0	0.00763648	0	0	0	0	0	0.00893822	0	0.013848	0	0	0	0.00478209
ENSG00000277084.1	0	0	0	0	0	0	0	0	0	0	0	0	0	0	0	0	0	0	0	0	0	0	0	0	0	0	0	0	0	0	0	0	0	0	0	0	0	0	0	0	0	0	0	0	0	0	0	0	0
ENSG00000235917.1	0	0.036986	0	0.0597584	0	0	0	0	0.0336806	0	0.0272789	0	0	0	0.0282728	0	0	0	0	0.0654917	0.0348445	0.0315227	0	0	0	0	0.0255966	0	0	0	0.0337194	0	0	0	0	0	0	0.0314782	0	0	0	0.0853986	0	0	0	0	0.137761	0.0609101	0
ENSG00000154642.9	1.74487	1.8515	2.13621	2.04645	1.94221	1.16487	1.56534	1.59559	1.71541	2.0745	1.8386	1.4086	2.23071	2.02055	1.66508	1.26525	1.7352	1.66799	2.7738	1.77137	1.8659	2.22778	3.84942	1.54575	1.62663	1.94408	1.94855	1.49564	1.61361	1.97266	2.62941	3.19754	1.5729	1.42901	1.93445	2.63995	2.28543	2.54734	2.41684	0.552695	1.88013	2.41225	1.07892	1.38677	1.95478	2.38404	1.56856	1.42492	1.91062
ENSG00000254202.1	0	0	0	0	0	0	0	0	0	0	0	0	0	0	0	0	0	0	0	0	0	0	0	0	0	0	0	0	0	0	0	0	0	0	0	0	0	0	0	0	0	0	0	0	0	0	0	0	0
ENSG00000164040.15	20.7395	16.1581	19.8279	24.8505	13.5634	45.5407	16.0123	22.6639	16.8182	18.0643	17.7236	19.7551	23.3192	19.9242	21.2329	18.1385	17.5559	18.4653	21.5535	18.3346	14.6027	18.9657	18.2006	19.2935	24.0449	15.2925	22.267	20.3082	23.1379	16.6174	18.5971	21.3824	19.1671	17.223	17.1939	17.4137	23.0358	18.2078	24.2611	8.38738	17.3634	8.47341	14.9205	18.473	12.0283	15.1871	11.2146	14.6793	11.9049
ENSG00000265693.1	0.223165	0	0	0	0.157884	0	0	0	0	0	0	0	0	0	0	0	0	0.113153	0	0.171286	0	0	0	0	0	0	0	0	0	0	0	0	0	0.16515	0	0	0.182688	0	0	0	0	0.446701	0	0	0	0	0	0	0
ENSG00000187762.5	0	0.162261	0.091125	0.131083	0.0662092	0	0	0.0635484	0.07388	0.0608225	0.0598375	0.0478566	0	0	0	0	0	0.142354	0	0.0718296	0	0	0	0.110247	0.0532837	0	0.112295	0.0455784	0	0.0762997	0	0	0	0.0692566	0	0	0	0	0	0	0	0.374652	0.0896706	0	0	0	0.120874	0.133609	0.0479751
ENSG00000222414.1	0	0	0	0	0	0	0	0	0	0	0	0	0	0	0	0	0	0	0	0	0	0	0	0	0	0	0	0	0	0	0	0	0	0	0	0	0	0	0	0	0	0	0	0	0.225483	0	0	0	0
ENSG00000274986.1	0.386819	0	0	0	0	0	0	0	0.610741	0.2514	0	0	0	0	0	0	0	0	0	0	0.315923	0	0	0	0	0	0.464153	0	0	0	0	0	0	0	0	0	0	0	0	0	0	0.774281	0.370638	0	0.57423	0.645582	0.249807	0	0.594891
ENSG00000129173.11	1.89555	1.8468	1.52502	1.1484	0.178477	0.901274	2.59938	2.90266	1.85325	3.65258	4.39546	1.32588	2.64157	2.11251	1.37922	1.20415	2.21522	3.11253	2.1022	2.88828	1.3049	2.90466	1.5363	3.11633	2.7091	2.64661	1.6649	2.1467	2.15711	1.27977	3.06276	1.38741	1.35015	1.99138	2.60101	2.21085	1.33662	3.30902	1.8977	3.14455	3.58798	7.86905	5.64015	4.03782	2.00772	5.71901	3.8874	2.92133	5.48191
ENSG00000241291.3	0.0491719	0	0	0	0	0	0	0	0.0776366	0	0	0	0	0	0	0	0	0	0	0	0	0	0	0	0	0	0	0	0	0	0	0	0	0	0	0	0	0	0	0	0	0	0	0	0	0	0	0	0
ENSG00000280710.1	0.102586	0.106721	0.0998894	0.114953	0.0290309	0.217186	0.180847	0.250778	0.323943	0.240021	0.262371	0.104919	0.158649	0.184082	0.0815794	0.098964	0.228019	0.145643	0.126255	0.220467	0.0335138	0.181913	0.101843	0.0966802	0.210271	0.215997	0.295429	0.179864	0.114208	0.0669106	0.227022	0.141703	0	0.303671	0.199531	0.107289	0.100776	0.121104	0.546513	0	0.778157	0.164275	0.707725	0	0.974647	0.342423	0.265001	0.43938	0.231393
ENSG00000180305.4	0.0410927	0.0356239	0.0200062	0	0	0	0	0	0	0.0267068	0	0	0.0397185	0	0	0.0247761	0	0.0208355	0	0	0	0	0	0	0	0	0	0.0400263	0	0	0.0324776	0.0473013	0.0285823	0	0	0	0	0	0.0364858	0	0	0.164507	0	0	0.305009	0	0.0265376	0	0.210656
ENSG00000206932.1	0.271135	0	0.39601	0	0	0.143505	0	0	0	0.35243	0.173361	0	0	0	0	0	0.167403	0	0	0	0	0	0	0	0	0	0	0.132049	0	0	0	0	0	0	0	0.236302	0	0	0.240738	0	0	0	0	2.69361	0	0	0	0	0
ENSG00000231701.1	0	0	0	0	0	0	0	0	0	0	0	0.0167633	0	0	0	0.0197649	0	0	0	0	0	0	0	0.0386175	0	0	0	0	0	0	0	0	0	0	0	0	0	0	0	0	0	0	0	0	0	0	0	0	0
ENSG00000158731.2	0	0	0	0	0	0	0	0	0	0	0	0	0	0	0	0	0	0	0	0	0	0	0	0	0	0	0	0	0	0	0	0	0	0	0	0	0	0	0	0	0	0	0	0	0	0	0	0	0
ENSG00000252993.1	0.116982	0	0	0	0	0.371493	0	0.158871	0	0	0	0	0	0.209912	0.155045	0	0.144453	0	0	0	0	0	0	0.137808	0	0	0	0	0	0	0	0	0	0	0	0	0	0	0	0	0	0	0	0	0	0	0	0	0
ENSG00000185825.14	78.1341	85.6113	86.5494	72.0417	48.9499	91.352	76.4846	80.3315	72.5139	103.781	74.962	76.4506	91.1875	87.8582	84.4634	83.7264	86.5982	75.4555	84.0068	80.7609	73.6653	81.4204	85.4308	93.2754	90.9431	75.5476	76.6011	89.6435	88.6845	65.379	78.0938	85.1921	88.9989	85.7963	75.7399	85.6141	80.9328	90.9803	89.4301	101.026	159.377	106.205	108.713	115.605	214.138	100.841	156.932	130.918	125.814
ENSG00000090372.13	12.5257	14.0186	13.4608	11.0989	9.74804	10.2508	12.1177	12.9296	14.4143	12.987	10.4364	11.5271	12.1875	12.2157	13.2599	13.7948	13.2589	12.8579	13.0021	13.6616	11.2347	13.4964	10.0138	12.526	10.7569	12.1937	13.0503	12.7776	11.045	12.3511	12.0332	10.7863	12.23	15.3526	12.0895	10.483	10.145	13.5138	12.8239	21.8983	11.6087	19.471	12.9913	16.7287	9.97631	16.336	15.7907	17.2755	12.6145
ENSG00000281646.1	0	0	0	0	0	0	0	0	0	0	0	0	0	0	0	0	0	0	0	0	0	0	0	0	0	0	0	0	0	0	0	0	0	0	0	0	0	0	0	0	0	0	0	0	0	0	0	0	0
ENSG00000256664.1	0	0	0	0	0	0	0	0	0	0	0	0	0	0	0	0	0	0	0	0	0	0	0	0	0	0	0	0	0	0	0	0	0	0	0	0	0	0	0	0	0	0	0	0	0	0	0	0	0
ENSG00000204104.10	4.26657	4.91352	3.67105	3.987	5.09899	3.62508	3.56779	4.53992	3.79977	3.72036	4.09	2.78588	2.77558	3.58556	3.78098	3.77722	3.84082	3.52693	3.87152	5.19423	2.70454	4.01131	5.90541	3.89361	3.13401	3.89879	3.62289	3.78862	3.44178	6.26031	3.64026	4.8678	2.84527	4.306	6.783	2.96818	4.26431	5.65613	3.91657	1.71392	4.32639	5.47128	3.2753	5.93038	4.39347	5.64202	9.63357	4.02347	7.86295
ENSG00000239946.1	0	0	0	0	0	0	0	0	0	0	0	0	0	0	0	0	0	0	0	0	0	0.0461971	0	0	0	0.0822792	0	0	0	0	0	0	0	0	0	0	0	0	0	0	0	0	0	0	0	0	0	0	0
ENSG00000230062.5	0	0	0	0	0	0	0	0	0.0124067	0.00510699	0	0	0	0.0141003	0.00520735	0	0	0	0.00604432	0.0060312	0	0	0	0.00462845	0.00447398	0	0.00942888	0.003827	0	0	0	0	0	0.00581515	0	0.00684841	0	0.00579773	0	0	0	0	0	0	0	0	0	0.00560928	0
ENSG00000267012.1	0	0	0	0	0	0	0	0	0	0	0	0	0	0	0	0	0	0	0	0	0	0	0	0	0	0	0	0	0	0	0	0	0	0	0	0	0	0	0	0	0	0	0	0	0	0	0	0	0
ENSG00000254857.1	0	0	0	0	0	0	0	0	0	0	0	0	0	0	0	0	0	0	0	0	0	0	0	0	0	0	0	0	0	0	0	0	0	0	0	0	0	0	0	0	0	0	0	0	0	0	0	0	0
ENSG00000108298.8	357.142	394.92	446.003	295.999	296.726	287.667	364.921	333.294	368.37	435.878	334.277	234.299	513.363	353.504	374.338	393.797	415.58	417.53	550.578	303.823	223.845	443.491	620.481	362.829	397.505	380.437	407.16	386.825	326.841	281.977	415.311	466.849	508.066	345.081	396.665	551.899	369.501	449.084	568.591	453.987	747.959	500.25	602.444	424.596	653.374	622.572	1433.71	378.42	359.642
ENSG00000180423.4	1.91811	1.53057	1.40076	1.3586	0.786452	1.2344	1.72111	1.45789	1.62608	1.69284	2.04171	1.5326	1.82236	1.34937	1.40111	1.51132	1.91772	1.68539	1.90295	1.22127	1.60217	1.42527	1.78521	1.78457	1.66917	1.14016	1.68696	1.55518	1.58336	1.02182	1.89497	1.51794	1.7435	1.56465	1.33366	2.61202	1.48992	1.47955	1.37407	1.19864	2.54364	5.91182	1.28442	1.8406	1.79582	1.20046	1.91438	1.19807	2.23475
ENSG00000246263.2	1.65692	1.64466	1.84726	2.62277	1.02842	1.04975	1.60163	2.451	1.97421	1.48118	0.842807	1.14653	2.33379	2.08896	1.91031	1.52265	2.0232	2.29237	1.91412	1.23864	1.46894	2.73973	1.51854	1.75599	1.84468	1.90482	2.35033	1.61392	1.84463	1.46638	2.2491	2.3823	1.85939	1.53158	1.42765	2.80221	2.87414	2.05417	2.47199	0.162588	4.70819	1.8494	1.34563	1.16266	2.54197	1.21304	2.17189	1.03767	3.0755
ENSG00000207243.1	0	0	0	0	0	0	0	0	0	0	0	0	0	0	0	0	0	0	0	0	0	0	0	0	0	0	0	0	0	0	0	0	0	0	0	0	0	0	0	0	0	0	0	0	0	0	0.363797	0	0.144391
ENSG00000206764.1	0	0	0	0	0	0	0	0	0	0	0	0	0	0	0	0	0	0	0	0	0	0	0	0	0	0	0	0	0	0	0	0	0	0	0	0	0	0	0	0	0	0	0	0	0	0	0	0	0
ENSG00000224755.1	0	0	0	0	0.0707754	0	0	0	0	0	0	0	0	0	0	0	0	0	0	0	0	0	0	0	0	0	0	0	0.0556864	0.0815617	0	0	0	0	0	0	0	0	0.0888241	0	0	0	0	0	0	0	0	0	0
ENSG00000279601.1	0.0116418	0.0100925	0	0	0.15649	0.0184852	0.00855128	0.00790529	0	0.00756621	0	0.0119065	0	0.0835606	0.0154298	0.0210577	0.0359393	0	0.00895491	0.0446773	0.00950812	0.0258051	0.0385251	0.0137145	0.00662839	0.0306401	0.00698464	0.00566986	0	0.0379661	0	0.107206	0.00809757	0.0258462	0.0849126	0.0101462	0.066712	0.0171791	0	0	0	0.023303	0.0223097	0	0	0	0.0150366	0.0166207	0
ENSG00000265758.1	0	0	0	0.0425505	0	0.0321572	0.0223139	0	0.023982	0	0	0.0155346	0	0	0	0.0183161	0	0	0.0233672	0.0233164	0	0	0.0251321	0	0	0	0	0.0147951	0	0	0.0480192	0.0349683	0	0.0449624	0.0246192	0	0	0	0	0	0	0	0	0	0	0	0	0	0.0311462
ENSG00000168490.12	0.473088	0.772005	0.436941	0.380047	2.40195	1.05313	0.311726	1.32278	0.346014	0.940489	0.258004	0.387788	0.255532	1.25464	0.636241	0.398496	0.231956	0.49033	0.497687	0.630102	0.63071	0.39067	0.869105	0.356517	0.308969	1.33209	0.596887	0.420152	0.681591	0.652298	0.186953	2.01009	0.503269	0.3604	1.42083	0.454754	1.45231	0.230991	0.37681	0.0918213	0.121784	0.320296	0.319976	0	0.185902	0.104501	0.0584082	0.466832	0.0784629
ENSG00000141741.10	21.7079	19.7078	23.5653	20.2115	8.70426	20.2255	22.2488	19.0983	25.0712	30.6681	21.706	24.8036	34.5866	21.7364	19.6114	24.887	24.0392	21.8723	39.2179	18.2645	21.1408	20.201	36.5671	21.4125	20.7123	19.755	20.094	20.6699	26.6474	13.8285	24.6999	18.6206	32.6898	24.467	17.2129	58.0812	19.0555	21.8815	28.254	30.126	23.8187	9.50116	21.0182	20.8115	24.3709	22.8151	65.7379	18.1072	18.1816
ENSG00000200120.1	0.142213	0	0.138474	0	0	0	0	0.193137	0.224537	0	0	0.145447	0	0	0	0.171489	0.175609	0.144215	0	0.218306	0	0.210152	0	0	0	0	0	0	0	0	0	0	0.197835	0.210486	0	0	0	0	0	0	0.4149	0.569324	0	0	0	0	0	0	0
ENSG00000221883.2	0.59911	0.346252	0.645231	0.356008	0.911931	0.989718	0.880129	0.616395	1.13224	0.377572	0.603617	0.659152	1.15815	0.553811	0.733891	0.853797	0.661338	0.74562	2.16453	0.445901	0.593097	0.804836	1.17152	0.556063	0.516832	0.752561	0.609963	0.548195	0.717512	0.680872	1.01876	1.08669	0.719781	0.671763	1.11819	1.48731	0.966029	1.12518	1.2412	0.159739	0.529659	0.799477	0.400095	0.631263	0.296458	0.575691	0.808982	0.362869	0.64217
ENSG00000261593.1	0	0	0	0	0	0	0	0	0	0	0	0	0	0	0	0	0	0	0	0	0	0	0	0	0	0	0	0	0	0	0	0	0	0	0	0	0	0	0	0	0	0	0	0	0	0	0	0	0
ENSG00000263730.1	0	0	0	0	0	0	0	0	0	0	0	0	0	0	0	0	0	0	0	0	0	0	0	0	0	0	0	0	0	0	0	0	0	0	0	0	0	0	0	0	0	0	0	0	0	0	0	0	0
ENSG00000229066.1	0	0	0	0	0	0	0	0	0	0	0	0	0	0	0	0	0	0	0	0	0	0	0	0	0	0	0	0	0	0	0	0	0.0201389	0	0	0	0	0	0	0	0.0844706	0	0	0	0	0	0	0	0
ENSG00000276059.1	0	0	0	0	0	0	0	0	0	0	0	0	0	0	0	0	0	0	0	0	0	0	0	0	0	0	0	0	0	0	0	0	0	0	0	0	0	0	0	0	0	0	0	0	0	0	0	0	0
ENSG00000109445.9	9.92978	10.6414	10.3872	11.0402	12.5124	8.42832	9.39446	10.4637	11.2888	9.79924	8.06792	7.16623	9.9626	12.1319	9.74164	9.54605	11.0115	12.1403	12.1786	10.4575	8.75454	11.4024	11.9722	9.59528	12.0693	9.73256	12.0865	10.4688	10.3734	12.3488	10.1174	13.0366	11.1081	9.685	13.545	11.5754	13.1109	11.9096	11.1324	14.5951	12.232	12.8462	18.4698	9.26248	10.0026	11.1309	7.49865	15.4504	9.53562
ENSG00000260392.4	0	0	0	0.0269111	0.0271853	0	0	0	0	0	0	0	0	0	0.0127321	0	0	0.0194833	0	0.0147465	0	0	0	0	0	0	0.011527	0	0	0	0	0	0	0	0	0	0	0	0	0	0	0	0.0184092	0	0	0	0.0124076	0.0411446	0
ENSG00000278597.1	0.59207	0	0	0	0	0	0	0	0.467404	0	0	0	0.57227	0	0	0	0	0.600404	0	0	0	0	0	0	0	0	0	0	0	0	0	0	0	0	0	0.516007	0	0	0	0	0	0	0	0	0	0.988135	0	0	0
ENSG00000248019.2	0.250875	0.223064	0.247411	0.801903	0.204794	0.296206	0.222076	0.49796	0.77189	0.242481	0.156294	0.236843	0.217615	0.398228	0.208881	0.124111	0.305818	0.348993	0.133597	0.552976	0.756535	0.403994	0.111757	0.227338	0.271026	0.584091	0.36278	0.260029	0.193359	0.256983	0.335549	0.214733	0.214767	0.504606	0.271084	0.140157	0.168511	0.336978	0.268442	0.141499	0.0844519	0.193141	0.302017	0.159765	0.152788	0.375754	0.436193	0.188268	0.58368
ENSG00000182810.6	5.43714	10.5634	6.3882	4.77737	2.99972	4.02813	7.17204	5.63116	6.9796	6.6501	5.30234	3.4883	6.23139	5.47224	5.2119	6.64515	7.1434	5.41194	7.69576	4.77374	4.16206	6.24583	6.83849	7.27175	4.92721	6.50373	6.155	5.21787	5.68828	4.8091	6.61764	6.7436	6.04723	6.09739	5.78841	12.0302	5.4857	6.18767	5.45108	15.1816	21.5404	9.37062	10.3041	6.51112	12.6879	15.4698	12.8963	7.04637	10.196
ENSG00000185920.14	2.699	1.3719	2.60166	2.97096	1.01443	1.41047	4.65088	4.81012	5.11865	2.15927	2.18579	1.44144	1.99606	3.85001	3.2087	2.41856	2.51662	4.85956	1.93821	3.46402	2.46211	4.82172	1.20939	3.09403	4.2044	3.00984	5.95997	3.78121	2.88602	2.23969	2.84697	2.13359	2.34375	5.25383	1.39019	0.944867	2.40773	5.09101	4.65466	1.81551	1.68096	12.051	2.23006	1.47661	3.74057	1.03018	2.2269	1.1646	3.35525
ENSG00000167749.10	0.262377	0.493911	0.153288	0.168003	0.0742502	0.134902	0.473551	0.34615	0.615476	0.126674	0.00958637	0.0690026	0.333307	0.336294	0.486848	0.253113	0.490618	0.904639	0.530501	0.310705	0.0857156	0.664665	0.186055	0.317921	0.571939	0.660955	0.620669	0.255569	0.166915	0.122237	0.236994	0.276132	0.218998	0.332861	0.43742	0.24827	0.343661	0.508858	1.46434	1.31919	0	0.0600218	0.086195	0.0744746	0.0445139	0	0.0484123	0.770584	0.445784
ENSG00000281816.1	0	0	0	0	0	0	0	0	0	0	0	0	0	0	0	0	0	0	0	0	0	0	0	0	0	0	0	0	0	0	0	0	0	0	0	0	0	0	0	0	0	0	0	0	0	0	0	0	0
ENSG00000274155.2	0	0	0	0	0	0	0	0	0	0	0	0	0	0	0	0	0	0	0	0	0	0	0	0	0	0	0	0	0	0.173918	0	0	0	0	0	0	0	0	0	0	0.311175	0	0	0	0	0	0	0.152275	0
ENSG00000238941.1	0	0	0	0	0	0.143505	0	0	0.214045	0	0	0	0	0	0	0	0	0	0	0	0	0	0	0	0	0	0	0	0	0	0	0	0	0	0	0	0	0	0	0	0	0	0	0	0	0	0	0	0
ENSG00000234999.1	0	0	0.0307051	0	0	0	0	0	0	0	0	0	0	0	0	0	0	0.0639561	0	0	0	0	0	0	0	0	0	0	0	0.0514194	0	0	0	0	0.0511116	0	0	0	0	0	0	0	0	0.313279	0.187249	0	0	0	0
ENSG00000260777.1	0	0	0	0	0	0	0	0	0	0	0	0	0.010249	0	0	0	0	0.00537642	0.0081563	0	0	0	0	0	0	0	0	0	0	0.00864507	0	0	0	0	0	0	0	0	0.00941484	0	0	0	0	0.0526712	0	0	0.424563	0	0
ENSG00000274368.1	0	0	0.139845	0	0	0	0	0	0	0	0	0	0	0	0	0	0	0	0	0	0	0	0	0	0	0	0	0	0	0	0	0	0	0	0	0	0	0	0	0	0	0	0	0	0	0	0	0	0
ENSG00000176407.16	8.9441	8.999	8.63806	9.68975	5.7108	8.42909	7.82001	7.41717	8.46783	10.3456	9.01175	8.35245	8.67139	7.77477	7.98651	8.68228	8.22773	9.57398	8.72405	7.43357	8.16869	8.29118	8.50341	8.34895	9.25195	6.4851	8.78587	9.02586	8.45151	7.54886	10.138	7.51045	8.87902	8.50644	6.47683	8.55504	8.46194	8.20963	8.34064	7.22413	9.29463	7.09126	7.23554	10.743	10.1182	9.14533	7.18337	7.5919	11.604
ENSG00000237476.1	4.24144	4.0079	4.25383	4.75272	0.930221	3.52448	6.3244	7.22909	8.03607	2.78414	3.52551	4.2945	6.19039	4.10986	4.69395	6.31652	6.0231	6.19364	6.13354	3.7112	4.15688	7.77192	2.59661	7.1201	4.37098	5.41406	5.87825	4.89568	5.40663	2.66268	5.53116	2.29467	7.58193	6.96818	3.43733	3.43778	3.4027	5.63295	8.88761	4.4783	2.22736	1.35839	3.29185	1.68548	1.82595	0.141575	2.05434	2.6341	1.39156
ENSG00000131738.8	0	0	0	0	0.012239	0	0	0	0	0	0	0	0	0.0155212	0	0	0	0	0	0	0	0	0	0	0	0	0	0	0	0	0	0	0	0	0	0	0	0	0	0	0.0504708	0	0	0	0	0.0288722	0	0.0123491	0
ENSG00000229452.1	0	0	0	0.104462	0	0	0	0	0	0	0	0	0	0	0	0	0	0	0	0	0	0	0	0	0	0	0	0	0	0	0	0	0	0	0	0	0	0	0	0	0	0	0	0	0	0	0.0481634	0	0
ENSG00000215283.3	0.116605	0.444784	0.204372	0.391985	0.428976	0.320925	0.342601	0.31672	0.220927	0.0303135	0.149113	0.262365	0.135247	0.292932	0.278183	0.28122	0.230382	0.37839	0.0717545	0.214796	0.609498	0.241235	0.077174	0.247257	0.106225	0.368272	0.223868	0.0908636	0.41541	0.342245	0.184318	0.161068	0.259539	0.138068	0.340196	0.0406501	0.267277	0.103241	0.0828264	0.410391	0.136076	2.33405	0.134073	3.01191	0.20772	0.622748	0.391579	0.13318	2.17585
ENSG00000267506.4	0.182785	0.0297111	0.116799	0.184017	1.03857	0.126976	0.0545437	0.0465446	1.14987	0.115083	0.03287	0.108076	0.419597	0.450987	0.246044	0.575142	0.222183	0.066613	0.101055	0.5261	0.0653119	0.498008	0.264631	0.205234	0.0487831	0.217986	0.620287	0.0306009	0.104926	0.79169	0.0451451	0.203827	0.0119192	0.752427	0.347185	0.0547603	0.378757	0.826033	0.933187	0.0251293	0.0583261	0.0457343	0.0054731	0.0283734	0.0423973	0	0.719321	0.0122324	0.0117128
ENSG00000263441.1	0	0	0	0	0	0	0	0.203093	0	0	0	0	0	0	0	0	0	0	0	0	0	0	0	0	0	0	0	0	0	0	0	0	0	0	0	0	0	0	0	0	0	0	0	0	0	0	0	0	0
ENSG00000270815.1	0	0	0	0	0	0	0	0	0	0	0	0	0	0	0	0	0	0	0	0	0	0	0	0	0	0	0	0	0	0	0	0	0	0	0	0	0	0	0	0	0	0	0	0	0	0	0	0	0
ENSG00000134216.17	0	0	0	0.00877283	0	0	0	0	0	0	0	0	0	0	0	0	0	0	0	0	0.00511534	0	0	0	0	0.00412106	0	0	0	0	0	0	0	0	0.00507585	0	0	0.0138635	0	0	0	0	0	0	0	0	0	0	0
ENSG00000139266.5	2.778	2.56215	3.2904	2.39452	2.67515	2.49591	2.87323	3.87605	3.53978	2.76822	1.98233	2.08179	3.50778	3.26908	2.87063	2.98738	3.45273	2.46083	3.86136	3.51382	1.99375	4.3085	2.38513	2.49177	2.89116	3.35543	3.55503	2.4272	2.60885	2.50998	4.52859	2.52649	3.36067	2.78219	2.76501	2.38007	2.55581	3.49538	4.45718	11.6956	6.96348	5.95935	4.82385	8.34785	8.10804	7.72522	15.1568	4.92787	5.3102
ENSG00000168275.13	12.6824	15.1863	14.7199	17.1983	8.80104	13.7548	14.4608	12.1146	12.7906	19.08	15.0227	13.9268	20.3896	14.7022	13.3218	14.6809	14.1644	12.9896	23.2921	13.7288	9.97156	13.3865	26.216	15.7016	15.6112	12.4525	12.2823	13.6347	15.481	10.1423	16.2894	14.2399	14.1912	12.5025	14.7016	34.8992	13.3012	13.2314	18.7096	9.64599	21.3787	15.9384	26.0066	10.318	20.8998	25.6538	26.2327	15.8657	26.0058
ENSG00000083622.8	0.115737	0.334448	0.0375648	0.756516	0.0545874	0.0408379	0.056675	0.57633	0.243647	0.150439	0.148002	0.197281	0.149156	0.138453	0.30679	0.046521	0.0952775	0.234732	0.17805	0.532991	0.252066	0.0570092	0	0.0454474	0.219653	0.203072	0.185167	0.187889	0.128849	0.125813	0.121964	0.177631	0	0.228399	0	0	0	0.341572	0.137016	0	0.112553	0.308889	0.739305	0	0	0	1.69417	0	1.22617
ENSG00000138472.9	0	0	0.0119698	0	0	0	0	0	0	0	0	0	0	0	0	0	0	0	0	0	0	0	0	0	0	0	0	0	0	0	0	0	0	0	0	0	0	0	0	0	0	0	0	0	0	0	0	0	0
ENSG00000279015.1	0	0	0	0	0	0	0	0	0	0	0	0	0	0	0	0	0	0	0	0	0	0	0	0	0	0	0	0	0	0	0	0	0	0	0	0	0	0	0	0	0	0	0	0	0	0	0	0	0
ENSG00000175287.17	0.771316	0.647097	1.13867	0.65519	3.90078	0.900759	1.02346	1.95986	1.4221	1.80465	0.330902	0.946625	1.69306	1.74123	1.4246	1.25414	1.23511	1.20606	2.86314	1.5354	0.560859	1.05155	2.70887	0.80898	0.827314	1.97109	1.39126	0.697982	0.930718	2.62089	0.912448	3.89509	0.726864	1.07532	4.33125	1.24904	2.99822	1.25567	2.43893	0.350276	0.580717	0.438272	0.295621	0.444931	1.10808	0.265763	1.65824	0.532833	0.372445
ENSG00000251967.1	0	0	0	0	0	0	0	0	0	0	0	0	0	0	0	0	0	0	0	0	0	0	0	0	0	0	0	0	0	0	0	0	0	0	0	0	0	0	0	0	0	0	0	0	0	0	0	0	0
ENSG00000150459.11	35.9269	30.7345	37.4238	31.8768	29.0527	33.8435	32.7993	28.4536	30.4494	36.3775	40.748	30.8812	38.2636	31.1338	31.969	35.8491	33.1238	34.7822	44.743	29.0339	25.592	30.6383	58.0027	34.0809	36.6498	33.0512	33.4942	34.3122	34.652	30.792	34.6301	38.9703	39.2828	28.6829	32.29	50.6357	37.8061	33.8033	36.0672	21.1968	54.3577	38.8337	28.2563	32.5474	71.3095	39.5504	49.5808	53.3957	48.4838
ENSG00000248935.1	0	0.0350774	0	0	0	0	0	0	0	0	0	0	0	0	0	0	0	0	0	0	0	0	0	0	0	0	0	0	0	0	0	0	0	0	0	0	0	0	0	0	0	0	0	0	0	0	0	0	0
ENSG00000274922.1	0.257075	0.123813	0.250317	0.200045	0.357013	0.267088	0.216805	0.193961	0.270594	0.204206	0.0913175	0.0827714	0.248478	0.350244	0.214528	0.132036	0.276295	0.246211	0.344219	0.131542	0.132196	0.253258	0.252063	0.145814	0.140947	0.181678	0.18851	0.20867	0.249099	0.163016	0.323582	0.263037	0.15232	0.169107	0.601866	0.215751	0.179271	0.1967	0.346609	0.167551	1.05556	0.667045	0.20983	0.0945903	0.932864	0.222468	0.903881	0.686463	0.292858
ENSG00000114698.13	13.6478	8.75239	11.8154	11.2188	11.707	3.14221	8.01071	11.7398	9.62275	9.9873	12.6999	11.7926	10.5942	9.052	11.0296	8.64456	9.46247	10.4748	9.53971	9.79292	10.3477	10.4566	13.7749	9.82361	9.75367	10.2376	11.6738	9.5432	8.10701	10.0778	7.41523	12.6721	8.17286	10.204	13.1156	5.47917	13.5912	8.37067	10.5364	1.50972	4.31508	2.10193	2.57132	1.97736	2.96488	2.69183	3.49712	4.38979	2.24474
ENSG00000243187.1	0	0.177742	0	0	0	0	0	0	0	0	0	0	0	0	0	0	0	0	0	0	0	0	0	0	0	0	0.123009	0	0	0	0	0	0	0	0.083079	0	0	0.0756368	0	0	0	0	0	0	0	0	0	0	0
ENSG00000176155.17	0.850662	1.16045	0.935396	0.921081	0.844372	0.964877	1.0159	1.50487	1.65162	0.813698	0.700268	0.759908	1.22145	1.01202	0.947552	0.895971	1.31484	1.02876	1.13405	1.30402	0.850523	1.44033	1.02417	0.996595	0.794119	1.61216	0.991243	0.927744	0.771174	1.08181	1.27806	0.848538	1.10524	1.86692	1.76567	1.05241	0.80078	1.4711	1.45241	3.70633	1.64882	4.70771	2.7558	2.38301	2.51518	1.449	3.94902	1.68388	1.49239
ENSG00000259650.1	0	0	0	0	0	0	0	0	0	0	0	0	0	0	0	0	0	0	0	0	0	0	0	0	0	0	0	0	0	0	0	0	0	0	0	0	0	0	0	0	0.114069	0	0	0	0	0	0	0	0
ENSG00000276933.1	0	0	0	0	0	0	0	0	0	0	0	0	0	0	0	0	0	0	0	0	0	0.351401	0	0	0	0	0	0	0	0	0	0	0	0	0	0	0	0	0	0	0	0	0	0	0	0	0	0	0
ENSG00000276102.1	0	0	0	0	0	0	0	0	0	0	0	0	0	0	0	0	0	0	0	0	0.38843	0	0.786922	0	0	0.312931	0	0	0	0	0	0	0	0	0	0	0	0	0	0	0	0	0	0	0	0	0	0.339499	0
ENSG00000273750.1	0	0.198035	0.111215	0	0	0	0	0	0.360674	0.296929	0	0.233631	0.441594	0	0	0.275463	0	0	0	0.175332	0	0	0	0.403659	0	0	0	0	0	0.186243	0	0	0	0.338103	0	0	0	0	0.202827	0	0.333227	0	0	0	0	0	0	0	0
ENSG00000266039.1	0	0	0	0	0	0	0	0	0	0	0	0	0	0	0	0	0	0	0	0	0	0	0	0	0	0	0	0	0	0	0	0	0	0	0	0	0	0	0	0	0	0	0	0	0	0	0	0	0
ENSG00000229332.2	0	0	0	0	0	0	0	0	0	0	0	0.0263978	0	0	0	0	0	0	0	0.0396213	0	0	0	0	0	0	0	0.0251411	0	0	0	0	0	0	0.0836703	0	0	0	0.0458345	0	0	0	0	0	0	0	0.100012	0	0.0793894
ENSG00000221336.1	0	0	0	0	0	0	0	0	0	0	0	0	0	0	0	0	0	0	0	0	0	0	0	0	0	0	0	0	0	0	0	0	0	0	0	0	0	0	0	0	0	0	0	0	0	0	0	0	0
ENSG00000265316.1	0	0	0	0	0	0	0	0.034083	0	0	0	0	0	0	0	0	0	0	0	0.0385245	0	0	0	0	0	0.0330255	0	0	0	0.040922	0	0	0	0	0	0	0	0	0	0	0	0	0	0	0	0.0837692	0	0	0
ENSG00000144567.9	27.8079	20.7075	33.6264	26.35	15.6435	21.2174	26.228	24.3436	23.0477	18.1457	23.4666	30.3517	29.5988	26.8527	32.7398	29.0343	27.4901	31.8658	25.9087	22.1067	26.5889	30.3879	14.3019	26.4358	26.0152	23.8601	32.5229	29.1775	29.9335	18.0858	26.1697	21.4961	37.1482	25.9869	17.3824	22.4043	23.6827	23.3241	26.8593	25.8898	14.5058	17.0263	14.2239	14.1854	21.1362	19.7709	27.8481	20.7859	19.0211
ENSG00000261363.2	0	0.0542036	0	0	0.0442346	0	0.0459263	0	0	0	0	0	0	0	0	0	0	0	0	0	0.10213	0	0	0.0368281	0	0	0	0.0304511	0.034804	0	0	0	0	0	0	0	0	0	0	0	0	0	0	0	0	0	0.0403783	0	0
ENSG00000149218.4	27.1886	32.5234	28.2909	25.0386	11.4601	17.2322	28.8344	30.3255	47.1982	23.7146	26.9518	48.2765	38.6188	23.2913	31.9496	38.9322	35.5606	31.3437	33.9234	32.358	35.9332	26.2558	17.892	40.4255	35.2456	25.2956	34.3027	39.2075	24.8111	32.9788	25.0866	23.1989	28.6348	46.8051	15.9869	17.4676	33.8482	40.8786	33.5246	4.76542	8.64996	5.53825	15.527	13.6207	7.90224	13.3675	18.6156	5.45241	11.2677
ENSG00000251778.1	0	0	0	0	0.213801	0	0	0	0	0	0	0	0	0	0	0	0	0	0	0	0	0	0	0	0	0	0	0	0	0	0	0	0	0	0.24491	0	0	0	0	0	0	0	0	0	0	0	0	0	0
ENSG00000139155.7	0.191022	0.1656	0.110437	0.0585288	0.0422322	0.0537111	0.131542	0.210782	0.136663	0.0581944	0.0992367	0.0396836	0.057698	0.224943	0.110764	0.0899789	0.140054	0.17555	0.0551003	0.0687259	0.180388	0.255814	0.123463	0.0773541	0.210723	0.125687	0.161164	0.0843106	0.172788	0.0292011	0.165128	0.0961987	0.0581292	0.132528	0.0919168	0.249722	0.117281	0.0880873	0.0848033	0	0.0348311	0.0119488	0.0343184	0.0296519	0.0531694	0	0.0115652	0.0170448	0.0397818
ENSG00000260322.1	0	0	0	0	0	0	0	0	0	0	0	0	0	0	0	0	0	0	0	0	0	0	0	0	0	0	0	0	0	0	0	0	0	0	0	0	0	0	0	0	0	0	0	0	0	0	0	0	0
ENSG00000116863.10	15.4623	22.934	17.6301	12.449	10.3855	16.0547	16.8	15.1293	16.2297	19.1828	17.0706	13.5459	17.1643	15.09	15.7216	15.2268	19.4585	16.0592	20.349	13.2295	13.4381	15.4083	26.5336	16.6682	14.7156	17.6354	15.6005	13.4516	13.8255	12.6347	17.2519	16.9376	16.3925	16.9388	19.8888	20.6155	13.626	16.2336	16.4932	30.9132	24.991	20.7148	24.6481	24.6228	16.318	36.8074	30.4284	21.2806	23.3249
ENSG00000275980.1	0	0	0	0	0	0	0	0	0	0	0	0	0	0	0	0	0	0	0	0	0	0	0	0	0	0	0	0	0	0	0	0	0	0	0	0	0	0	0	0	0	0	0	0	0	0	0	0	0
ENSG00000227313.1	0	0	0	0	0	0	0	0.0226958	0	0	0	0	0	0	0	0	0	0	0	0	0	0	0	0.0393738	0	0	0	0	0	0	0	0	0.0232479	0	0	0.0291294	0	0	0	0	0	0	0	0	0	0	0	0	0
ENSG00000248830.1	0.0254934	0.0147337	0.00827438	0.0238054	0.0480958	0.00899534	0.0249675	0.0115407	0.013417	0.0331371	0.0108668	0.017382	0.0164272	0.0152485	0.0225255	0	0	0.0172348	0.0653651	0.0260893	0	0	0.0421812	0.0100107	0.0193532	0.0223653	0.0203933	0.0248318	0.00946049	0	0	0.0782535	0	0	0	0	0.013913	0.0626983	0.0150902	0	0	0.0340194	0	0.084422	0.0252298	0.0567295	0.0109757	0	0.0435626
ENSG00000196652.10	1.84914	1.9436	1.7842	1.85196	2.04706	1.76218	1.92478	1.98431	2.12539	1.79334	1.98483	1.59967	1.68081	1.89545	1.68573	1.53661	2.05268	2.06706	1.92719	2.10685	1.83106	2.12726	1.75173	2.01187	2.06474	1.97633	2.12973	1.7195	1.7333	1.77319	1.83252	2.01273	1.71269	1.84349	2.27116	1.75771	2.02749	2.15961	1.89705	2.33935	2.41787	2.43561	2.02425	3.5456	3.22862	2.48649	2.84313	2.10309	1.94499
ENSG00000221760.1	0	0	0	0	0	0	0	0	0	0	0	0	0	0	0	0	0	0	0	0	0	0	0	0	0.147482	0	0	0	0	0	0	0	0	0	0	0	0	0	0	0	0	0	0	0	0	0	0	0	0.265577
ENSG00000238000.1	1.77292	1.71163	0.666984	1.01589	0.684162	2.13264	1.45025	0.820833	0.540761	1.85931	4.81775	1.05085	1.05155	0.976092	0.587447	0.558769	0.895608	0.531191	0.743855	0.556679	0.789808	0.506115	2.70013	1.32908	0.642364	1.19305	0.556016	1.0597	0.560731	0.427066	2.64323	1.06678	0.420399	0.387644	1.79601	1.89632	0.49478	0.53513	0.751304	1.94993	2.3511	1.37112	2.23927	3.40256	2.51225	9.07849	0.49441	1.55321	1.09477
ENSG00000013619.12	0.479628	1.18618	0.388788	0.37512	2.89718	0.391737	0.464967	0.548875	0.438221	0.471533	0.242845	0.273902	0.513007	0.624734	0.409809	0.499097	0.288615	0.422187	0.599279	0.956764	0.330081	0.471307	0.435066	0.329833	0.263378	0.740098	0.631023	0.317779	0.433677	1.42918	0.307878	1.39004	0.298047	0.547729	1.3417	0.263113	0.825132	0.459863	0.843069	0.921142	0.227297	0.380123	0.191291	0.266061	0.216854	0.186913	0.0943381	0.417109	0.194703
ENSG00000137497.16	13.3528	11.6865	13.3831	10.2497	19.964	13.715	13.5426	19.942	17.7894	10.5818	10.7601	13.3826	11.8766	15.5313	18.0233	13.4372	17.3439	18.0598	11.6239	14.5825	11.058	19.6473	5.6629	13.3527	15.0348	15.9416	18.6302	14.2379	15.4182	15.2274	13.0912	14.4511	13.1435	16.1191	18.4041	5.16183	14.3629	18.0237	17.2905	8.14884	10.0824	21.8262	15.902	10.81	7.50791	6.81563	18.2679	18.0949	17.2569
ENSG00000249269.1	0	0	0	0	0	0	0	0	0	0	0	0	0	0	0	0	0	0	0	0	0	0	0	0	0	0	0	0	0	0	0	0	0	0	0	0	0	0	0	0	0	0	0	0	0	0	0	0	0
ENSG00000278654.1	0	0.0959942	0.0539098	0	0.0783392	0.0293035	0	0	0.0874153	0	0.0354001	0.0283121	0.107028	0.0993478	0	0.0333815	0	0.0561446	0.0851742	0.0424946	0.045218	0.0409074	0.0916073	0	0	0.0364289	0.033217	0.0269643	0	0	0.087516	0	0	0	0	0	0	0.0408496	0	0	0.0807629	0	0	0	0.0821894	0	0.0357549	0	0.113529
ENSG00000130299.15	2.00046	3.20763	2.39042	2.25953	1.63492	1.66019	2.52972	3.51227	3.78513	2.65434	1.8828	2.12451	2.46877	2.59028	2.01079	2.43929	3.06309	2.60961	2.51125	2.88903	1.73054	3.67979	1.89064	2.74875	2.29983	4.38048	2.57706	2.12002	2.08455	1.62836	3.16718	2.18112	3.20586	3.54825	2.85332	1.83551	1.79221	3.11726	3.17725	8.39237	6.09771	13.8002	6.15822	6.96375	4.07675	11.9765	6.75092	5.35558	7.22284
ENSG00000123364.4	0	0	0	0.0167708	0.00847085	0	0	0.00813041	0.00945225	0	0	0	0	0	0	0	0	0	0	0	0	0	0	0	0	0	0	0.0116626	0.0133298	0	0	0	0.00832816	0.00886072	0	0	0	0	0	0.10535	0.0523976	0	0	0.178426	0.0177743	0.0199829	0.100521	0.102564	0
ENSG00000231375.1	0	0	0	0	0	0	0	0	0	0	0	0	0	0	0	0	0	0	0	0	0	0	0	0	0	0	0	0	0	0	0	0	0	0	0	0	0	0	0	0	0	0	0	0	0	0	0	0	0
ENSG00000037757.12	3.19411	4.17719	3.65779	4.47981	3.17138	4.42079	3.5763	3.15223	6.75288	3.50258	2.68905	2.22362	1.8824	4.33819	3.61591	1.57913	3.06311	4.29464	5.32708	2.9638	3.77764	6.61795	3.93074	3.13976	2.81034	4.70039	4.23056	3.73265	3.46252	4.57864	4.53143	3.54625	3.39822	5.14374	4.58526	4.15553	3.33977	4.03825	6.58882	6.09353	6.35531	11.09	6.66795	5.75433	9.89449	10.7597	4.70557	4.81183	7.31995
ENSG00000169860.6	5.51892	5.43492	5.07866	5.47471	8.44784	4.31953	6.46527	7.2207	5.56701	4.71724	8.00875	5.65541	5.41956	5.10398	9.32639	5.93174	6.62116	10.2056	4.81901	4.36631	5.04297	7.08797	8.97507	5.78472	6.87697	4.66539	6.11664	7.62693	7.14465	7.14811	5.1928	8.11728	10.9494	6.35463	5.40827	4.63565	6.12129	5.71694	4.10418	0.41617	0.351254	1.19637	3.25895	2.49899	0.848961	1.25586	0.583143	1.16945	2.01912
ENSG00000236514.1	0.0526842	0.0304485	0.0683989	0.245979	0.347879	0.148717	0.0515976	0.190799	0.277274	0.0456537	0.0224572	0.0898036	0.169741	0	0.0931019	0.19059	0.108427	0.160277	0.135083	0.161747	0.0860566	0.129755	0.203399	0.0620638	0.07999	0.0693297	0.105362	0.051317	0.0391019	0.257719	0.0555186	0.161718	0.0977198	0.0519843	0.170785	0.0306106	0.230019	0.207314	0.0623705	0.463553	0.256173	0.421824	0.134614	0	0.0521395	0.117236	0.249505	0.0501439	0.108031
ENSG00000240167.1	0.0508081	0	0.0247362	0	0	0	0	0.138003	0.16044	0	0	0	0.049109	0	0.0336699	0	0.0313698	0	0	0.0389968	0.0829921	0	0.0420335	0.0299268	0.0578562	0.0334304	0	0.0247448	0	0	0.160625	0.0584846	0.03534	0	0.0411757	0	0	0.0374872	0	0	0	0	0	0	0	0.0847962	0.0656236	0	0
ENSG00000226488.1	0	0	0	0	0	0	0	0	0	0	0	0	0	0	0	0	0	0	0	0	0	0	0	0	0	0	0	0	0	0	0	0	0	0	0	0	0	0	0	0	0	0	0	0	0	0	0	0	0
ENSG00000240317.3	0.0507193	0	0	0	0	0	0	0	0	0.0659265	0	0.0518726	0	0	0	0	0	0	0	0.0778573	0	0	0	0	0	0	0	0	0	0	0	0	0	0	0	0	0	0	0	0	0	0	0	0	0	0	0	0	0
ENSG00000243477.4	1.6972	2.59781	2.11091	1.74578	2.99243	3.1861	2.5225	2.92619	3.29725	2.15436	1.15299	1.21369	2.3325	2.34357	2.18791	2.11853	2.13669	1.94967	2.79455	1.71991	1.59189	2.80189	2.84108	1.67914	1.54006	2.57367	2.07628	1.62732	2.31755	2.33502	2.35789	2.50308	1.69697	3.46378	3.48157	2.81964	2.70275	2.45553	3.50831	6.24158	3.88769	10.2182	4.35771	4.67628	3.20839	6.19617	6.18239	2.50823	5.14549
ENSG00000156853.10	2.94718	2.89663	3.26705	2.67713	2.98077	3.38557	3.41756	2.78992	3.37567	3.10094	2.90354	2.43276	3.27002	3.0166	3.07405	3.11649	3.44548	3.05233	4.19055	2.89115	2.26745	3.47895	3.05857	3.05279	2.83573	3.09349	3.76657	3.06435	2.96655	2.4796	3.3134	3.28407	3.6535	2.50366	3.23359	2.91812	2.79808	3.4483	3.97007	5.37041	4.84352	2.56915	1.96503	3.22243	4.45273	4.01645	2.62181	3.52046	1.70572
ENSG00000146828.16	5.22558	6.96488	6.20939	4.61001	3.17081	5.33128	5.59939	6.9218	6.01025	4.88228	3.95853	4.18011	4.55583	5.58394	6.11309	5.30028	6.26946	4.66569	4.41596	5.77835	4.14263	7.0375	2.38014	5.65445	5.06644	6.59114	5.30548	5.2965	5.47623	4.78696	5.51445	3.98754	5.1344	7.05352	5.19978	3.29771	4.00809	5.89161	4.45439	9.3851	6.83283	9.00382	7.69489	11.4392	11.912	7.50723	14.5056	8.41743	7.87927
ENSG00000233491.5	0	0	0	0	0.00435587	0	0	0	0	0	0	0	0	0	0	0	0	0	0	0	0	0	0	0	0	0	0	0	0	0	0	0	0	0	0	0	0	0	0	0	0	0	0	0	0.0091399	0.0102756	0	0	0
ENSG00000277129.1	0	0	0	0	0	0	0	0	0	0	0	0	0	0	0	0	0	0	0	0	0	0	0	0	0	0	0	0	0	0	0	0	0	0	0	0	0	0	0	0	0	0	0	0	0	0	0.496306	0	0
ENSG00000148143.11	1.61162	1.01554	1.53122	2.38663	1.52861	0.969476	1.61314	2.1405	1.35448	0.970511	1.51314	1.19565	0.761704	1.47992	1.35186	1.3013	1.28581	1.5935	0.939299	1.82366	1.52692	2.27661	0.747893	1.87066	1.75298	1.72996	1.80745	1.49833	1.91275	1.9275	1.58984	1.29122	1.41726	1.7128	1.58801	0.558941	2.17366	1.30432	1.13046	1.95732	1.03564	2.20745	2.00451	1.81032	1.07852	1.76154	2.77847	2.02719	2.57921
ENSG00000087338.4	6.5986	6.88291	6.70922	6.7451	3.41942	9.61172	5.33394	7.57661	7.8266	5.51246	6.03372	6.59492	10.6992	5.53159	6.97619	7.23202	6.35041	7.43863	9.97902	6.56434	6.74915	6.89837	6.92921	8.51981	6.71859	5.03785	6.72253	7.02733	5.57113	5.60807	6.20048	5.4821	6.81794	8.41857	4.91054	6.9966	6.56705	9.24573	10.1162	2.46343	8.62388	5.23843	6.74333	7.84661	7.06995	5.59736	6.79078	6.05463	8.99226
ENSG00000106927.10	0.156358	0.147872	0.159167	0.0796389	0.0502814	0.383688	0.104409	0.144782	0.190763	0.0184762	0.036354	1.57005	0.343474	0.0892719	0.131875	0.188546	0.149195	0.158558	0.32801	0.0981894	0.0580457	0.147034	0.176392	0.209312	0.178047	0.233816	0.196145	0.145377	0.0632986	0.0695333	0.146046	0.0981716	0.197738	0.231421	0.138234	0.161047	0.139634	0.325116	0.429106	6.75366	0.290288	0.483688	0.0817184	0.494247	0.696334	0.023723	1.90936	0.263815	0.47364
ENSG00000145384.3	23.462	13.9759	21.1353	32.748	1.93818	217.164	13.0456	14.9936	39.0494	10.7819	9.08018	44.369	31.6398	14.8213	13.1894	17.8872	15.4183	14.2172	49.9625	21.3326	34.872	18.2262	33.3865	13.985	12.7184	15.3219	23.4324	21.5817	19.2968	22.2498	18.9411	15.8888	11.3355	24.7272	6.10081	36.2531	31.3593	13.2163	6.90233	0.206024	0.546502	0.0234347	1.52563	1.1631	2.90243	0.801115	2.30603	0.208933	1.69249
ENSG00000223047.1	0	0	0	0	0	0	0	0	0	0	0	0	0	0	0	0	0	0	0	0	0	0	0	0	0	0	0	0	0	0	0	0	0	0	0	0	0	0	0	0	0	0	0	0	0	0	0	0	0
ENSG00000254321.1	0	0	0	0	0	0	0	0	0	0	0	0	0	0	0	0	0	0	0	0.0302955	0	0	0	0	0	0	0	0	0	0	0	0	0	0	0	0	0	0	0	0	0	0	0	0	0	0	0	0	0
ENSG00000268083.4	0	0	0.014667	0	0	0	0	0.0409138	0	0	0.0385247	0	0.0291186	0.0270292	0	0	0.0186004	0	0	0	0	0	0	0	0.0343052	0	0.0180745	0	0.0167695	0	0.0238102	0	0.0419089	0	0.0244147	0	0.0493239	0	0	0	0.0878916	0	0	0	0	0.0502789	0.0194554	0	0.0154437
ENSG00000272822.1	0.0772402	0.160706	0.0451258	0	0.218582	0.0490576	0.0680824	0.0629393	0.0731719	0.0803194	0.0197547	0.0315986	0	0	0	0.0745129	0.0763032	0.0156655	0.071296	0	0.0252335	0.0456559	0.102241	0.0363967	0.052773	0.0609865	0.0556093	0	0.0171982	0.0503789	0.0732562	0.0355641	0.12894	0.0457285	0.0500774	0.0538537	0.0252923	0.0683872	0.0274324	0	0.045069	0.0618435	0.0296037	0.61388	0.045865	0.051564	0.159621	0.0661644	0.380122
ENSG00000237412.5	0	0	0	0	0	0	0	0	0	0.00788912	0	0	0	0	0.0160883	0.00731878	0	0	0	0	0	0	0	0	0	0	0	0	0	0.00989661	0	0	0	0	0	0	0.00993701	0.00895615	0	0	0.212484	0	0	0	0.0900988	0	0.00783914	0	0.00622271
ENSG00000226067.5	0.768978	0.993899	1.32054	0.724589	1.48373	1.1174	1.21183	1.00636	1.01545	0.83598	0.652589	0.793613	1.35139	1.26696	1.816	0.901992	1.44161	0.850693	1.64544	0.751182	0.982026	1.00204	1.94322	1.23529	0.891571	1.5179	0.822053	1.28696	0.793834	1.00311	1.43653	1.0461	0.972488	1.07606	1.08775	0.621446	1.84273	1.34105	1.2414	0.123018	1.36647	2.63069	1.50042	0.972297	1.24532	0.793365	2.96157	1.74658	1.82768
ENSG00000138653.8	0.00390044	0	0.0189895	0.021853	0.0331135	0.00412881	0	0.0264856	0.018475	0.00506991	0.0049878	0	0	0.0279958	0.0155086	0.0188135	0.0337148	0.023732	0.0240018	0	0.0127423	0.0172913	0.0193609	0.0137845	0.0399735	0.0205311	0.00936043	0.0303937	0.0173693	0.0190801	0.0184962	0.017959	0.0217038	0.00577293	0.0252878	0.00679869	0.0702458	0.0345338	0.0415579	0.0343188	0	0	0	0	0	0	0	0.0111371	0
ENSG00000201968.1	0	0	0	0	0	0	0	0	0	0	0	0	0	0	0	0	0	0	0	0	0	0	0	0	0	0	0	0	0	0	0	0	0	0	0	0	0	0	0	0	0	0	0	0	0	0	0	0	0
ENSG00000198755.9	367.32	410.987	435.061	307.868	349.634	277.107	340.375	345.386	451.953	434.557	306.656	215.911	638.148	338.968	413.752	385.486	447.398	458.065	695.784	318.505	224.124	460.241	755.835	372.981	468.654	382.805	443.11	396.797	337.689	333.378	399.634	547.775	498.509	370.375	386.253	800.103	405.117	447.969	745.158	608.482	815.889	616.072	624.591	291.097	886.594	651.119	461.686	366.561	491.063
ENSG00000249519.1	0	0	0	0	0	0	0	0	0	0	0	0	0	0	0	0	0	0	0	0	0	0	0	0	0	0	0	0	0	0	0	0	0	0.0386143	0	0	0	0	0	0	0	0	0	0	0	0	0.134788	0	0
ENSG00000244252.1	0	0	0	0	0	0	0	0	0	0	0	0	0	0	0	0	0	0	0	0	0	0	0	0	0	0	0	0	0	0	0	0	0	0	0	0	0	0	0	0	0	0	0	0	0	0	0	0	0
ENSG00000225884.2	0	0	0	0	0	0	0	0	0	0	0	0	0	0	0	0	0	0	0	0	0	0	0.0442009	0	0	0	0	0	0	0	0	0	0	0	0	0	0	0	0	0	0	0	0.0511931	0	0	0	0.103511	0	0
ENSG00000268533.1	0	0.193094	0.10844	0.0779957	0.0393951	0	0.0409017	0.0756238	0.131878	0.07238	0.0356039	0.0284752	0.053822	0	0	0.0671474	0.0687607	0.0564679	0.0856646	0.170957	0	0.0822858	0.0460674	0	0.190226	0	0.0334083	0	0.0619926	0.136197	0.0880199	0.0640973	0.0774631	0.0412083	0.0902547	0	0.182338	0.164339	0.0988829	0	0.243684	0.557304	0.10671	0	0.247988	0	0.215764	0.119248	0.19982
ENSG00000204371.10	7.0449	5.79679	7.97584	5.33522	7.04249	5.31286	7.71234	9.45135	7.43736	6.43848	6.21714	4.8787	5.52823	8.19905	7.38531	7.65285	7.35261	7.57189	7.0385	8.33683	4.97355	9.02824	4.77454	7.54658	7.41936	9.46189	7.76798	6.47245	6.21016	7.37267	7.73534	7.17466	7.07059	8.86292	10.3058	3.95794	6.72505	8.79525	8.67233	35.8258	14.5904	30.864	15.9183	11.3484	9.76088	16.7795	18.0287	12.5524	15.1967
ENSG00000252101.2	0	0	0.158701	0	0	0	0	0	0	0	0	0.166692	0	0.292462	0.216017	0	0	0	0	0	0	0	0.269675	0	0	0.428961	0	0.158756	0	0	0	0	0	0	0	0	0	0	0	0	0	0	0	0	0	0	0	0	0.167104
ENSG00000271537.1	0.0990151	0	0.048206	0.0693443	0.140101	0.0262031	0	0.100853	0.0390833	0.0321757	0.0316547	0	0	0.0444183	0.0328081	0.0298496	0.0305668	0	0.0380813	0.0759972	0.0404339	0.0365793	0.204788	0.0583216	0.0563752	0	0.0297026	0.0241114	0	0.12109	0.0391283	0	0.0688708	0.0366374	0.0401218	0.0431473	0	0.0365277	0.0879147	0	0.0722181	0.198195	0.0474367	0.245919	0.146987	0.247877	0.0319719	0.106021	0.076138
ENSG00000244502.2	0.0844993	0.146508	0.0822779	0	0	0	0.0827565	0.0765048	0.0444715	0.0366116	0.0360187	0.0288069	0	0	0.0373311	0.0679297	0.0695618	0.0856887	0	0.0432372	0.0920165	0.0832445	0.0466041	0	0.096221	0.148262	0.0337975	0.0823065	0.0627148	0.045928	0.133568	0.194532	0.117548	0	0.0913062	0.147287	0	0.0415635	0.150052	0	0.0821743	0.112759	0	0.279822	0	0.28205	0.0363797	0.0402125	0.0866347
ENSG00000201201.1	0	0	0.0428011	0	0	0	0	0	0	0	0	0	0	0	0	0	0	0	0	0.0674763	0	0	0	0	0	0	0	0	0	0	0	0	0	0	0	0	0	0.0648643	0	0	0	0	0	0	0	0	0	0	0
ENSG00000186522.13	15.8927	14.9162	12.6815	16.3094	21.8365	10.2293	13.4328	14.7786	16.2443	19.3708	14.634	14.4405	19.1218	14.7505	13.692	15.1757	12.9821	16.9568	22.5695	14.8933	14.563	14.228	28.5852	14.507	14.6546	13.6685	15.2316	13.3905	13.0725	20.0915	14.3592	26.7901	13.1694	13.9232	13.1358	22.3281	21.3291	12.6897	19.4798	5.68488	13.1334	13.7622	14.1176	11.6863	17.6919	12.5413	19.7923	16.2828	19.1493
ENSG00000145700.8	0.0208116	0	0	0	0.0229036	0.0220302	0.0101912	0.00314044	0.010953	0.00601147	0.00295706	0.00945994	0.0134104	0.020747	0.00612961	0.00557688	0.0114218	0.00703486	0.0177871	0.0212981	0	0.0102513	0.0191305	0	0.0105327	0.012172	0.00832411	0.00675719	0.0128719	0.0301647	0	0.0212942	0.0160841	0.00684506	0.0224881	0.00403066	0.0113579	0.00682455	0.0328506	0	0.0269854	0	0.0221568	0	0.027462	0.00771858	0.0179202	0.0198082	0.00711252
ENSG00000158786.4	0.00675732	0	0.0307051	0.0126198	0.0127484	0.00238432	0.0297808	0.03059	0.135141	0.0790504	0.0115215	0.156649	0.0696677	0.020209	0.00895599	0.0380259	0.0250325	0.0137049	0.00693032	0.0138305	0.0257546	0.013314	0.0223613	0.0238811	0.0153894	0.00592819	0.010811	0.0153579	0.032599	0.00734562	0.0605273	0.010371	0.015667	0.00666756	0.021905	0.0196307	0.0110634	0.0731234	0.0319988	0.0990929	0.0131428	0	0.0129493	0	0.0200624	0	0	0.0675308	0.0115468
ENSG00000276389.1	0	0	0	0	0	0	0	0	0	0	0	0	0	0	0	0	0	0	0	0	0	0	0	0	0	0	0	0	0	0	0	0	0	0	0	0	0	0	0	0	0	0	0	0	0	0	0	0	0
ENSG00000279836.1	0	0	0	0	0	0	0	0	0	0	0	0	0	0	0	0	0	0	0	0	0	0	0	0	0	0	0	0	0	0	0	0.0619568	0	0	0	0	0	0	0	0	0	0.107739	0	0	0	0	0	0	0
ENSG00000228848.3	0	0	0.0789071	0	0.057332	0	0.0595246	0	0	0	0	0	0.156655	0	0	0	0	0.0410891	0.0623342	0	0	0	0.134084	0.0477325	0	0	0	0	0	0	0	0	0	0	0	0	0	0.597911	0.0719525	0	0.118212	0	0	0	0	0	0	0	0
ENSG00000259399.1	0.0474043	0.027397	0.0769301	0	0.0447165	0	0.0232133	0.0429194	0.0498972	0.0205392	0	0.0161607	0.061092	0	0.0418857	0.0190543	0.0585365	0	0.0972359	0.0485124	0.0258107	0.0233502	0.05229	0.0186146	0	0.0207939	0.0189605	0.0461742	0	0.0515314	0.0499546	0.0363777	0	0.0233873	0.0256115	0.0550857	0.0776126	0.0233172	0.11224	0	0.1383	0.189775	0.151405	0	0	0	0.102045	0.0676779	0.064803
ENSG00000231140.3	0	0	0	0	0	0	0	0	0	0	0	0	0	0	0	0	0	0	0	0	0	0	0	0	0	0	0	0	0	0	0	0	0	0	0	0	0	0	0	0	0	0	0	0	0	0	0	0	0
ENSG00000227077.3	2.97022	3.11387	4.17005	1.93504	3.51855	1.5355	2.73983	5.81619	4.14432	4.48928	1.23664	2.11936	4.9406	2.85081	3.75356	4.58121	2.2177	5.25353	4.46313	2.22672	1.57962	4.69539	3.54302	2.60392	2.75299	5.63573	2.48653	3.83509	3.38361	1.35159	4.0399	2.8624	4.90065	3.06708	1.79134	4.69566	3.95824	2.54824	5.88777	1.82331	0.403046	3.31835	2.77979	0	0	3.22791	8.20795	2.36679	7.71943
ENSG00000230529.1	0	0	0	0	0	0	0	0	0	0	0	0	0	0	0	0	0	0	0	0	0	0	0	0	0	0	0	0	0	0	0	0	0	0	0	0	0	0	0	0	0	0	0	0	0	0.0943833	0	0	0
ENSG00000254461.1	0.0538246	0.466614	0.157229	0.452346	0.190398	0.0854641	0.237215	0.548237	0.637369	0.174907	0	0.110097	0.156074	0.434624	0.142676	0.064905	0.0996967	0.136455	0.124206	0.578368	0.219798	0.159076	0.133587	0.190221	0.0919366	0.247906	0.161463	0.0786417	0.0898835	0.263298	0.255241	0.247827	0.262067	0.358489	0.261722	0.0938194	0.396559	0.27799	0.238952	0	0.0785154	3.33989	1.23775	0.534725	0.159804	0.538983	1.04279	0.345798	0.993325
ENSG00000177468.6	0	0	0	0	0	0	0	0	0	0	0	0	0	0	0	0	0	0	0	0	0	0	0	0	0	0	0	0	0	0	0	0	0	0	0	0	0	0	0	0.186869	0	0	0	0	0	0	0	0	0
ENSG00000104973.13	8.28153	8.69171	8.17459	5.61065	8.06238	6.48073	9.41879	9.78884	8.45009	8.78359	8.32308	7.34021	7.35395	8.60407	8.01378	8.40583	9.08779	7.85729	8.8278	9.5254	7.66191	9.35525	6.97679	9.96255	7.69218	8.38409	7.97193	7.87038	7.35416	8.11233	9.7524	7.78664	8.83332	10.2682	8.49789	5.03208	6.18573	9.59387	9.34816	14.8278	8.4847	19.0534	6.99943	10.0782	10.8794	11.8278	18.0008	10.1009	9.54062
ENSG00000169903.6	0.0948972	0	0.039601	0.341796	2.16758	26.5771	0.00995785	0.046028	0.0535112	0.431726	0.0346722	0.069325	0.0524135	0.85142	0.170694	0.326951	0.108812	0.096233	0.78209	0.21851	0.0996487	0.0200331	2.84873	0.319406	0.100343	0	0.0813351	0.277304	0.218842	0.265266	0.471441	1.85699	0.0094295	0.0702275	0.64821	0.354453	1.83115	0.120029	0.324997	0.59641	0.67237	0.027136	1.57175	1.01011	0.221374	0.0678766	0.0612845	10.2192	0.291886
ENSG00000228613.1	0.0184551	0	0.0718797	0	0	0	0.0542234	0.0501272	0	0.0239885	0	0.0188748	0.178379	0.0331159	0.0489199	0.0222543	0.0911561	0.0561446	0.113566	0.0283297	0	0.0545432	0.0305358	0	0	0.024286	0.132868	0.0359524	0	0.0601855	0.087516	0.0849738	0.0770196	0.0273149	0	0.0643367	0.0302156	0.0272331	0.131089	0.487144	0	0.0738818	0	1.28341	0.0547929	0.554412	0.190693	0.210783	0.151372
ENSG00000184182.17	5.34295	6.08288	5.07251	7.35432	4.69292	5.62318	4.50533	5.37822	4.72863	7.53221	5.38806	5.17739	6.42474	5.77333	4.83587	4.82905	5.30433	4.84892	7.10857	5.62722	4.70195	4.47626	9.39543	4.72567	4.8369	4.76093	4.90383	5.07761	5.00324	5.73742	5.55105	5.72075	4.91384	4.72654	6.16909	9.91566	5.4134	5.44979	5.50676	2.71044	5.71187	4.59033	8.71717	6.52874	8.07891	7.75749	7.98405	5.03809	9.37326
ENSG00000162910.17	7.89893	9.14806	8.85956	7.11018	7.32409	13.5313	9.01655	8.32497	9.19269	12.9865	7.04217	6.98514	10.5415	8.9018	7.78807	9.92382	10.4947	7.76052	13.2403	8.90215	6.90977	9.13792	14.2912	9.66762	7.14668	10.6881	8.06607	8.1884	8.4256	8.89179	10.4555	10.6594	10.4961	9.40288	11.6933	14.814	8.08439	9.17042	9.91571	69.7711	19.9482	12.1315	11.7323	20.4013	15.0941	27.5211	22.5601	10.6073	18.0502
ENSG00000147164.10	29.2294	26.643	34.2904	26.7303	23.8547	40.4497	24.4057	23.3287	26.0183	23.2	25.6693	27.8645	27.274	26.1595	33.3835	29.8811	31.0616	32.9513	30.8291	24.2493	27.1822	27.2755	26.7573	27.598	31.3936	24.9368	29.1705	28.8956	30.7112	23.981	23.7863	29.1866	33.8652	26.7563	21.1466	30.312	25.7354	24.2015	25.1237	13.0337	29.1264	20.2521	14.9112	19.3255	39.1837	20.1884	21.9267	22.529	21.9445
ENSG00000241878.8	4.48047	7.11474	4.92179	4.59	4.05409	4.63844	4.95468	5.89976	6.92762	5.46953	4.36854	3.69851	5.49389	6.01032	4.58538	4.46914	5.70454	4.88761	7.32553	5.03037	4.95012	5.93096	6.39614	4.36942	5.27702	5.48773	5.44581	4.60431	5.33997	4.46861	6.0738	5.74159	4.4215	6.0434	6.42543	6.97063	4.72425	6.18363	6.82341	15.871	11.0495	6.60585	9.79206	7.92279	6.66414	8.95386	7.67101	7.45242	4.98617
ENSG00000224699.7	0.0593446	0.0491083	0.0446516	0.0755662	0.0591605	0.0956567	0.0693485	0.0915853	0.102216	0.0455816	0.0500176	0.0593146	0.0782182	0.0484038	0.0643533	0.0650559	0.0716154	0.054709	0.0933709	0.0828161	0.0749051	0.0956673	0.0312427	0.0317773	0.0537543	0.0638954	0.0776824	0.0486084	0.0660678	0.0329887	0.0724865	0.0403655	0.0788028	0.0698683	0.0830712	0.0893356	0.0574138	0.0835908	0.067062	0.0949375	0.0905026	0.0647934	0.0956319	0.0803952	0.0961054	0.0900393	0.188139	0.075097	0.114775
ENSG00000053900.9	2.41762	2.65802	2.37856	3.22635	2.15821	2.22519	2.45685	2.62088	3.58487	2.56885	2.25497	2.0628	2.71282	2.50774	2.12676	1.8673	2.35435	2.83049	2.83784	2.65934	2.84875	2.68015	2.75113	2.61089	2.48408	2.83249	2.66637	2.22479	2.37474	2.34193	2.91281	2.89207	2.19186	3.08263	2.71695	2.74639	2.99483	2.99627	2.88044	0.766403	4.13372	4.09148	3.99868	2.82678	2.44818	3.2951	3.12509	2.76623	5.52104
ENSG00000114120.10	3.18595	3.33559	3.04709	4.72888	3.80518	4.42899	2.68075	4.94581	5.63822	2.71108	2.3275	2.09456	4.58796	3.7257	3.38098	2.49613	3.36933	3.94803	4.9061	5.02815	3.07571	4.37117	4.68372	3.13843	3.79256	4.22977	3.94924	3.23493	3.10243	4.21852	3.66956	4.81978	2.99112	3.57322	3.4825	4.80263	3.95524	4.06349	6.0483	1.28614	4.82855	7.78979	4.92464	2.8575	3.9572	4.27053	3.71503	2.42571	7.68995
ENSG00000250558.1	0	0	0	0	0	0	0	0	0	0	0	0	0	0	0	0	0	0	0	0	0	0	0	0	0	0	0	0	0	0	0	0	0	0	0	0	0	0	0	0	0	0	0	0	0	0	0	0	0
ENSG00000233677.1	0	0.130992	0.147129	0	0	0.239923	0.110989	0.102604	0	0.0982031	0.0966126	0	0	0	0.100133	0	0	0.076614	0.116227	0	0.246815	0.111643	0	0.178002	0.0860309	0	0.0906548	0.22077	0	0	0.119423	0	0.1051	0.223641	0	0	0	0.222971	0.134161	0	0	0.302453	0	0	0	0	0	0.215723	0.15492
ENSG00000223497.1	0	0	0	0	0	0	0	0	0	0	0	0	0	0	0	0	0	0	0	0	0	0	0	0	0	0	0	0	0	0	0	0	0	0	0	0	0	0	0	0	0	0	0	0	0	0	0	0	0
ENSG00000263708.2	0	0.0971061	0	0	0	0	0	0	0	0	0	0	0	0	0	0	0	0	0	0.0859737	0	0	0	0	0	0	0	0	0	0	0	0	0	0	0	0	0	0	0	0	0	0	0	0	0	0	0	0	0
ENSG00000261120.1	0	0	0	0	0	1.42345	0	0	0	0	0	0	0	0	0	0	0	0	0	0	0	0	0	0	0.0325798	0	0.0343308	0	0	0.0466527	0	0	0.0398011	0.0423462	0	0	0	0	0.0508067	0	0	0.229077	0.164484	0.284237	0.16989	0	0	0	0
ENSG00000198019.11	0.0857565	0.0297375	0.0083502	0.048047	0.0242682	0.0226944	0.0629908	0.133934	0.0270799	0.0836018	0.356407	0.013156	0.0414443	0.076941	0.017049	0.0310232	0.021179	0.0173927	0.0197892	0.0460746	0.0420235	0.0126725	0.886828	0.0505121	0.0195305	0.0225702	0.00514505	0.0208828	0.00954719	0.0279668	0.101666	0.0690993	0.0119297	0	0.208496	0.127057	0.0210607	0.0189819	0.060914	0.226364	0.125095	0.0171656	0.40263	0.170391	0.114574	0.18606	0.116301	0.428513	0.0307733
ENSG00000224106.1	0.0836868	0.241832	0	0.234437	0.118413	0	0.122941	0.0378846	0.396395	0.145038	0.392396	0.770308	0	0	0.0739444	0.336383	0.551144	0.367747	0.214573	0.214107	0.136698	0.247332	0.046156	0.361482	0.254122	0.660765	0.0334725	0.135859	0.0931677	0	0.264567	0	0.232836	0.247725	0	0.0972474	0.137016	0.576294	0.0495365	0	0	0	0.106915	0	0	0	0	0	0
ENSG00000278831.1	0.179576	0.103785	0.135998	0.782532	0.423484	0.211211	0.351744	0.325172	0.69307	0.181547	0.153092	0.163252	0.269998	0.358035	0.449565	0.0481208	0.271023	0.182103	0.184173	0.643206	0.228143	0.353818	0.0990417	0.258556	0.136324	0.315083	0.359128	0.233221	0.13328	0.19521	0.56771	0.27561	0.24981	0.472507	0.323402	0.034779	0.130671	0.500534	0.106296	0.175559	0.174635	0.718899	0.114709	0	0.118479	0.0666006	0.412337	0.142431	0.225028
ENSG00000280406.1	0	0	0	0	0	0	0	0	0	0	0	0	0	0	0	0	0	0	0	0	0	0	0	0	0	0	0	0	0	0	0	0	0	0	0	0	0	0	0	0	0	0	0	0	0	0	0	0	0
ENSG00000265139.1	0	0	0	0	0	0	0	0	0	0	0	0.0547437	0	0.0960484	0	0	0	0	0	0	0	0	0	0.0630562	0	0.0704382	0	0	0	0	0	0	0	0	0	0.0933001	0	0.078986	0	0	0	0	0	0	0.635679	0	0	0.0764186	0
ENSG00000248162.1	0	0	0	0	0	0	0	0	0	0	0	0	0	0	0	0	0	0	0	0	0	0	0	0	0	0	0	0	0	0	0	0	0	0	0	0	0	0	0	0	0	0	0	0	0	0	0	0	0
ENSG00000201386.1	0	0	0	0	0	0	0	0	0	0	0	0	0	0	0	0	0	0	0	0	0	0	0	0	0	0	0	0	0	0	0	0	0	0	0	0	0	0	0	0	0	0	0	0	0	0	0	0	0
ENSG00000258923.2	0	0	0	0	0	0	0	0	0	0	0	0	0	0	0	0	0	0	0	0	0	0	0	0	0	0	0	0	0	0	0	0	0	0	0	0	0	0	0	0	0	0	0	0	0	0	0	0	0
ENSG00000275002.1	0	0	0	0	0	0	0	0	0	0	0	0	0	0	0	0	0	0.0269412	0	0.0407824	0	0	0	0	0	0.0349611	0	0	0.029577	0	0.0419948	0	0	0	0	0	0	0	0	0	0	0	0	0	0	0	0	0	0
ENSG00000134910.11	20.387	20.1683	17.7281	18.0413	11.1972	11.8283	18.3853	22.8193	17.1124	27.7473	20.8377	12.9107	15.416	19.6964	16.7206	16.2202	18.8389	18.5271	15.349	19.7934	13.2068	20.9568	18.3676	22.1275	26.7098	14.2626	19.0811	18.8288	17.9432	14.4107	20.4006	19.0093	15.5224	17.9415	25.7136	13.3461	16.1024	23.8503	18.247	30.2528	25.2075	31.7118	37.5659	70.1805	21.3841	44.8062	22.9877	32.5825	31.3563
ENSG00000200593.1	0	0	0	0	0	0	0	0	0	0	0	0	0	0	0	0	0	0	0	0	0	0	0	0	0	0	0	0	0	0	0	0	0	0	0	0	0	0	0	0	0	0	0	0	0	0	0	0	0
ENSG00000275159.1	0	0	0	0	0	0	0	0	0	0	0	0	0	0	0	0	0	0	0	0	0	0	0	0	0	0	0	0	0	0	0	0	0	0	0	0	0	0	0	0	0	0	0	0	0	0	0	0	0
ENSG00000267334.1	0	0	0	0	0	0	0	0	0	0	0	0.0144315	0	0	0	0	0	0	0	0	0	0	0	0	0	0	0	0	0	0	0	0	0	0	0	0	0	0	0.0250574	0	0	0	0	0	0	0	0	0	0
ENSG00000154856.11	2.15523	3.25014	1.63037	1.77093	3.90259	1.651	3.72554	4.71699	4.20444	3.23292	1.20481	1.67253	2.68475	4.83092	1.97334	2.82555	2.57395	2.32913	2.97392	3.11733	1.6745	2.87826	2.76237	1.89198	1.92612	3.92503	4.11493	2.01847	2.32875	3.67748	2.0294	3.8716	1.06277	3.24048	7.02215	2.00386	3.28888	4.94881	4.64642	3.28582	20.0383	3.39065	2.31064	1.01843	6.89163	0.594743	9.34413	1.30675	4.50448
ENSG00000249600.1	0	0	0	0	0	0	0	0	0	0	0	0	0	0	0	0	0	0	0	0	0	0	0	0	0	0	0	0	0	0	0	0	0	0	0	0	0	0	0	0	0	0	0	0	0	0	0	0	0
ENSG00000103591.11	15.4632	16.2792	14.5039	17.1533	5.92774	11.4572	14.7773	12.741	15.9656	20.193	18.4335	17.8661	17.6821	11.5579	11.0448	13.4349	14.8139	14.1074	19.5735	14.5175	16.1341	13.2874	19.668	18.0467	16.0396	12.5399	12.4606	16.5327	18.3568	14.7237	17.7009	12.0318	14.1512	15.2074	12.5439	26.6696	13.2781	17.9875	15.6785	8.12474	17.3673	13.6201	18.9574	25.1522	15.0898	20.2871	12.694	13.2156	13.619
ENSG00000189326.4	0	0	0	0	0	0	0	0	0	0	0	0	0	0	0	0	0	0	0	0	0	0	0	0	0	0	0	0	0	0	0	0	0	0	0	0	0	0	0	0	0	0	0	0	0	0	0	0	0
ENSG00000103510.18	7.46706	8.75683	8.07572	6.69449	6.95212	7.39054	7.91619	8.05909	10.553	8.59655	6.18464	5.75075	9.32336	9.12881	6.76487	7.38986	7.76993	7.87424	9.88602	8.4979	6.34726	9.36256	8.75537	7.59783	6.68493	8.8661	8.55828	7.6645	6.70704	7.53684	9.18437	7.98267	7.96177	9.40716	7.90945	9.39849	7.61144	9.77903	12.2614	6.24317	8.67097	9.48646	10.7818	5.45311	11.4475	11.8868	13.3449	8.03721	10.9638
ENSG00000239500.2	0	0	0	0	0	0	0	0	0	0	0	0	0	0	0	0	0	0	0	0	0	0	0	0.027473	0	0	0	0	0	0	0	0	0	0	0	0	0	0	0.0414132	0	0	0	0	0	0	0	0	0	0.0239104
ENSG00000165724.5	3.78543	6.72235	4.46597	3.5976	2.87279	2.56349	4.5189	4.90008	5.60984	5.70737	3.56603	2.77698	4.48045	4.63081	3.49334	4.37297	5.15013	5.02939	4.87331	5.25701	2.82693	4.59073	4.83665	5.20139	4.35929	5.48037	4.41747	3.74676	3.88068	4.42744	4.70764	3.57599	4.0069	5.57556	5.15426	6.80076	3.08383	5.44154	4.59362	12.1605	9.59867	15.5705	16.4772	13.0621	8.98747	15.0237	20.8208	10.1452	15.3488
ENSG00000147166.9	0.421793	0.274244	0.109093	0.406173	4.9144	0.886002	0.261411	0.277465	0.312169	0.676758	0.227551	0.17525	0.101922	1.30087	0.331927	0.596044	0.17904	0.153715	0.98347	1.43659	0.204539	0.262952	1.82107	0.287262	0.165104	1.22286	0.419129	0.134809	0.234789	1.6657	0.197935	2.57933	0.155859	0.380423	0.972073	0.643309	2.09332	0.184779	0.327693	0.521892	0.288413	0.263839	0.492557	0.261896	0.371775	0.175988	0.842717	0.235228	0.277039
ENSG00000228264.1	0	0.0654109	0.0734688	0	0.0266903	0.0998377	0	0.204941	0.0595652	0.196151	0.0482435	0.038584	0	0	0.0500014	0	0.116464	0.0382572	0	0.057912	0.0924353	0.111498	0.0624216	0.0444427	0.0429595	0.124114	0.0679027	0.0183736	0.0210001	0.061516	0.0298169	0.0434261	0.0524815	0.0558375	0	0	0.0617671	0	0.0334968	0	0.275161	0	0.0361481	0.749588	0.112008	0.251852	0	0	0.0193398
ENSG00000241890.1	0.0258109	0.0447518	0	0	0	0	0	0	0	0	0	0	0.0498954	0	0	0	0	0.0523484	0	0.0396213	0.0421606	0	0	0	0	0.101897	0	0.0251411	0	0	0	0	0	0.038202	0	0	0.0422588	0	0	0	0	0.103329	0	0	0	0	0.0333373	0	0
ENSG00000181449.3	0.277069	0.190155	0.168616	0.565957	1.62533	0.342174	0.356153	0.20382	0.173161	0.255101	0.1993	0.153492	0.0669508	0.725045	0.283066	0.334107	0.114045	0.128777	0.390723	0.372153	0.42429	0.230305	0.945527	0.217598	0.124887	1.35969	0.318608	0.0955821	0.160655	1.09182	0.0912423	1.63452	0.0562093	0.153781	1.15077	0.201228	1.50265	0.212945	0.0205006	1.06656	0.0168403	0.0462165	0.0221233	0	0	2.02306	4.86095	7.62286	0.0473451
ENSG00000103044.9	3.57638	7.8414	3.00967	12.4543	0.838225	0.351288	5.20154	1.39304	1.94429	1.04809	1.79569	1.26224	1.52162	8.87323	5.85236	2.28198	6.48889	3.496	0.691958	1.22935	14.1341	3.7894	0.176979	2.34563	6.31486	1.66021	4.98247	3.86559	10.9279	2.37915	2.16329	1.31331	5.98621	1.62371	0.715698	3.19819	3.41267	2.93416	0.316569	0.989393	4.61685	1.57008	2.61213	0.653923	2.37769	0.128164	9.23139	5.43089	3.38837
ENSG00000252957.1	0	0	0	0	0	0	0	0	0	0	0	0.134869	0	0	0	0	0.162838	0	0	0	0	0	0	0	0	0	0	0	0	0	0	0	0	0	0	0	0	0	0	0	0	0	0	0	0	0	0	0	0
ENSG00000166734.17	17.8774	18.1606	16.4093	18.5048	10.4279	9.64663	12.7773	19.6603	16.5772	16.03	12.4625	12.8583	22.2578	14.5468	17.6594	14.3525	16.2545	16.1347	21.7054	16.1684	15.1516	17.5914	21.4518	16.4537	17.1884	14.2506	16.6617	16.7811	15.2751	13.9371	15.1706	18.1152	15.1024	14.2698	16.2698	19.9713	16.5576	19.1162	26.2335	5.84152	11.591	10.4725	11.1184	13.9794	17.2628	25.5403	18.2663	12.3428	8.63697
ENSG00000250195.1	0	0	0	0	0.0309109	0.0231251	0.0320931	0	0.0344922	0	0.0279362	0.0223427	0	0	0	0	0.0269762	0	0	0	0.0356841	0	0	0	0	0	0	0.0212791	0	0.0356218	0.0690638	0	0	0	0.0708173	0	0.0357673	0	0	0	0	0	0	0	0	0	0	0	0
ENSG00000255340.1	0	0	0	0	0	0.0345834	0	0.0443693	0.0515829	0	0	0	0	0	0	0	0.0403427	0.0331304	0	0	0.0533654	0	0	0	0	0.0859854	0	0	0	0	0.0516423	0	0	0	0	0	0	0	0	0	0	0	0	0	0	0.218102	0	0	0
ENSG00000188511.11	0.0964333	0.133759	0.194056	0.108058	0.0727725	0.0635162	0.201481	0.276481	0.172558	0.236767	0.0849518	0.100818	0.124278	0.146123	0.0994081	0.124038	0.216989	0.132561	0.174727	0.131583	0.101512	0.199503	0.187924	0.0252448	0.156175	0.197402	0.190283	0.0960182	0.0715722	0.143266	0.247279	0.157871	0.137131	0.136385	0.184089	0.153148	0.17192	0.227681	0.171245	0.188553	0.231324	0.120106	0.0944528	0.0851578	0.165423	0.0858359	0.254642	0.100962	0.0175769
ENSG00000274428.1	0	0	0	0	0	0.095969	0	0	0	0.235687	0	0	0	0	0	0	0	0	0	0	0	0	0	0	0	0.119305	0	0	0.201863	0	0	0	0	0.134185	0	0	0	0	0	0	0	0	0.173737	0.900677	0	0	1.52226	0	0
ENSG00000272047.1	2.25313	1.92638	1.92957	2.90604	3.12496	1.80213	1.81166	2.02504	1.92872	2.60104	2.00101	1.42188	2.48514	2.57821	2.02252	2.17684	2.20041	2.21995	3.1888	1.94961	1.52978	1.78796	4.72579	1.97585	2.43762	2.59246	1.85435	1.90191	2.14357	2.23534	2.13017	3.589	2.3737	1.77932	3.22138	3.55218	3.32384	1.94853	2.4516	1.38192	4.33324	2.32098	2.12544	2.2538	4.59975	3.15844	4.78845	2.23123	5.5863
ENSG00000260004.1	0	0	0	0	0	0	0	0	0	0	0	0	0	0	0	0	0	0	0	0	0	0	0	0	0	0	0	0	0	0	0	0	0	0	0	0	0	0	0	0	0	0	0	0	0	0	0	0	0
ENSG00000265657.1	0	0.330927	0	0	0.270064	0	0	0	0	0	0	0	0	0	0	0	0	0	0	0	0	0	0	0	0	0	0	0	0	0	0	0	0	0	0	0	0	0	0	0	0	0	0	0	0	0	0	0	0
ENSG00000280169.1	0.0197536	0.0684988	0.0128228	0.0184456	0.0186336	0.0139401	0.0193462	0.0357694	0.0415848	0.0171176	0.0252605	0.00673425	0	0.0118153	0.0523619	0.00794003	0.0162616	0.0133544	0.0202593	0.0505383	0.0430218	0.0389205	0	0.0465408	0.0299917	0.0606543	0.0158018	0.00641366	0.00733049	0	0.0312245	0.0454762	0	0.0292368	0.0213448	0.0114772	0.0323415	0	0.0233854	0	0.0576302	0.05272	0.0252364	0	0.0586481	0	0.0255137	0.0188011	0.0337546
ENSG00000224469.1	0.0254486	0	0.0495592	0	0.0360085	0.0269387	0	0	0.0401804	0.0330789	0	0	0	0	0	0	0	0.0516137	0	0	0	0	0.0421072	0	0	0	0	0	0	0	0	0.0585872	0	0	0	0	0.0416657	0	0	0	0.14849	0	0	0.252822	0.0755565	0.0849449	0	0	0
ENSG00000281621.1	0	0	0	0	0	0	0	0	0	0	0	0	0	0	0	0	0	0	0	0	0	0	0	0	0	0	0	0	0	0	0	0	0	0	0	0	0	0	0	0	0	0	0	0	0	0	0	0	0
ENSG00000152240.11	5.44048	5.04171	5.3366	4.86127	4.79704	4.4753	5.00018	4.95002	6.06157	9.39701	6.78582	3.52901	9.92129	5.16976	4.14703	4.783	5.41915	5.62577	10.4724	4.70028	3.62254	5.99005	14.6667	6.6064	5.37119	4.57601	5.18554	5.41677	5.2587	4.49023	6.41805	7.8975	5.04245	4.75007	7.46065	15.1823	5.69329	8.63129	7.92402	2.7118	11.2788	8.15409	5.54674	10.3172	15.1581	11.115	4.64711	7.04982	6.84194
ENSG00000185203.10	0.0275251	0	0	0	0	0.0145684	0	0	0.0434588	0	0	0	0	0	0	0.0165957	0	0	0	0	0	0.0203372	0	0	0	0	0.016514	0.0134054	0.0153217	0	0.0217544	0	0	0	0	0.0239889	0	0	0.0488786	0	0.0401516	0	0	0	0	0	0	0	0
ENSG00000235890.2	0.080074	0.0106796	0.0419833	0	0.19174	0.110843	0.0180975	0.0585562	0.0778015	0.0240191	0.0157534	0.031498	0.0238142	0.0331581	0.0653097	0.0297102	0.015212	0.0312312	0.066331	0.0378211	0.0301837	0.0182042	0.0101916	0.0145123	0.00701399	0.121584	0.0665187	0.0239988	0.0411441	0.120524	0	0.0992624	0.0514118	0.164098	0.149754	0.0751551	0.0605082	0.154517	0.043752	0.921333	0.143761	0.147952	0.424936	0.428347	0.128013	0.0205599	0.135246	0.0439691	0.0568368
ENSG00000226996.4	0.0147416	0.0255594	0	0.0412965	0	0.0156047	0.0433126	0	0	0	0	0	0	0	0	0	0	0	0	0	0	0	0	0	0.0167865	0	0	0.014359	0	0	0	0	0	0	0.0477873	0	0	0	0	0	0	0	0	0	0	0	0	0	0
ENSG00000281035.1	0	1.60535	0.300518	0	0	0.435604	0.151133	0.978014	1.62431	0.133723	0.394673	0.210433	0	0.184604	0.272703	0.248112	0.635183	0.417302	0.158267	0.315846	0.168044	0.456074	0	0.484772	0.234297	0.676907	0.617224	0.200415	0.114532	0	0.487855	0	0.572458	0.761331	0.666989	0	0.505308	0.60724	0.365376	0	0.600281	2.47111	2.56292	2.04409	1.22177	0.686789	1.19589	0.440626	2.00407
ENSG00000181867.2	0	0	0	0.0462295	0	0	0	0	0	0.0214505	0	0	0	0	0	0	0	0.0334696	0	0.0506648	0	0	0	0	0	0.0434329	0.0198017	0	0	0.0269089	0.0260855	0	0	0	0.0267478	0	0	0	0	0	0.0481454	0	0	0	0	0	0	0	0
ENSG00000278558.3	0.0701776	0.0365029	0.0614994	0.0393186	0	0.0742866	0.257738	0.0476536	0.232685	0.0547315	0	0.0789507	0.203492	0.0251854	0.306939	0.211561	0.233976	0.0925151	0.226719	0.0430908	0	0.259258	0.0580578	0.140542	0.159825	0.046175	0.0589454	0.150384	0.0468768	0.0228862	0.0887438	0.0807806	0.146438	0.0623209	0.0454985	0.220183	0.0344695	0.134624	0.0623101	0.493978	0.040948	0.0280944	0.161381	0.278874	0.229192	0.327944	0.145026	0.0300572	0.0935364
ENSG00000259569.2	0	0	0	0	0	0	0	0	0	0	0	0	0	0	0	0	0	0	0	0	0	0	0	0	0	0	0	0	0	0	0	0	0	0	0	0	0	0	0	0	0	0	0	0	0	0	0	0	0
ENSG00000204791.7	0.0239368	0.0691708	0.0543843	0.0670557	0.0338694	0.0844612	0.0937725	0.0433443	0.0881846	0.072599	0.0510166	0.0326415	0.0771211	0.0143175	0.0317253	0.0288645	0.0197054	0.0566388	0.0490993	0.0489927	0.0130331	0.0589534	0	0.0375979	0.0272573	0.083999	0.0478705	0.0155438	0.0532972	0.0520416	0.151348	0.0183689	0.122096	0.165332	0.116393	0.0278155	0.026127	0.129514	0.113351	0.421227	1.16391	0.351365	0.351678	0	0.165825	0.239696	0.432834	0.159479	0.0818058
ENSG00000210107.1	0	0	0	0	0	0	0	0	0	0	0	0	0	0	0	0	0	0	0	0	0	0	0	0	0	0	0	0	0	0	0	0	0	0	0	0	0	0	0	0	0	0	0	0	0	0	0	0	0
ENSG00000216195.3	0	0	0	0	0	0	0	0	0	0	0	0	0	0	0	0	0	0	0	0	0	0	0	0	0	0	0	0	0	0	0	0	0	0	0	0	0	0	0	0	0	0	0	0	0	0	0	0	0
ENSG00000270036.1	0.040071	0.138953	0.0780352	0	0.0283493	0.0212086	0	0.0272099	0.0632674	0	0.0512421	0.0204911	0.038731	0.0359518	0.0265546	0.0241601	0.0247406	0.0203175	0.0308227	0.0307558	0	0.029607	0	0.0708076	0.0456297	0	0.144246	0.0585468	0.111527	0	0.0633403	0.0461253	0.0278717	0	0	0	0	0	0	0	0.175358	0	0.0383949	0	0	0	0	0.0572084	0
ENSG00000233111.1	0.215431	0.0415025	0.256383	0.268223	0.101608	0.177368	0.210988	0.357591	0.302347	0.311138	0.336709	0.22033	0.0462727	0.128857	0.222077	0.230916	0.266022	0.436928	0	0.146978	0.0781988	0.389093	0.118817	0.225587	0.218059	0	0.258501	0.256472	0.213189	0.0780624	0.264859	0.0551068	0.29969	0.0708566	0.15519	0.166893	0.0783811	0.0353221	0.170026	0.842453	0.488842	0.287481	0.0917422	1.18901	0	1.43818	0.0618335	0.102522	0.122709
ENSG00000211897.6	7.48725	13.2487	16.1915	49.9786	1.85728	4.23221	86.7838	5.42978	26.0749	17.9061	11.4073	7.33559	13.1273	20.2489	8.87605	5.33802	25.1812	12.136	8.29367	13.1074	13.4114	34.0434	17.1642	24.4726	10.8594	9.15661	13.6931	14.4555	13.9273	5.73304	40.9677	6.47543	17.6358	17.0884	44.4935	11.2881	3.11396	65.6584	15.3056	52.0897	125.807	0.723878	155.173	18.629	15.0318	12.7417	6.68632	159.499	4.92996
ENSG00000268225.1	0.574755	0.688079	0.626269	0.728377	0.580892	0.666351	0.5629	1.48679	1.92297	0.498056	0.332493	0.573828	0.978798	0.859452	0.816178	0.429046	1.21668	0.846513	1.15789	1.17638	1.18471	0.990884	0.452851	0.983379	0.810314	1.3146	1.54353	0.653146	0.639869	0.71405	1.14646	1.07115	1.33258	1.25577	1.08685	1.86055	0.851396	0.949099	1.94408	1.56529	0.159697	1.15046	1.1801	0	1.17825	1.05059	2.47451	1.56298	2.59564
ENSG00000222750.1	0	0	0	0	0	0	0	0	0	0	0	0	0	0	0	0	0	0	0	0	0	0	0	0	0	0	0	0	0	0	0	0	0	0	0	0	0	0	0	0	0	0	0	0	0	0	0	0	0
ENSG00000269483.1	0.0342925	0.118915	0.0667819	0	0.0970443	0.145201	0.201511	0.139716	0.379006	0	0.0438525	0	0.198874	0	0.0454504	0	0.0846911	0.0695503	0.105511	0.157923	0.0560148	0.202699	0	0.161591	0.078099	0.225636	0.123445	0.0668052	0.15271	0.167751	0.108412	0.0789473	0.143114	0.203022	0.111165	0	0	0.202413	0.121792	0	0	0.411852	0.131432	0	0.101814	0.22893	0.0442921	0.244792	0.140636
ENSG00000197961.10	1.42036	3.94721	1.67716	2.67318	1.10394	1.68141	1.58699	2.64623	2.47316	1.29496	1.14096	1.07415	1.96842	1.98512	1.43442	1.24718	2.27515	1.95767	1.58804	2.73004	1.82012	2.01909	1.05259	2.17285	2.04566	2.85371	2.19882	1.89209	1.66145	1.70604	1.95108	1.51982	1.57515	2.53454	1.84498	1.46455	1.95538	1.80074	2.24161	3.00993	5.35198	15.681	4.43171	10.0564	5.48809	5.60243	6.66893	4.22414	8.69858
ENSG00000199092.3	0	0	0	0	0	0	0	0	0.424126	0	0	0	0	0	0	0	0	0	0	0	0	0	0	0	0	0	0.161164	0	0	0	0	0	0	0	0	0	0	0	0	0	0	0	0	0	0	0	0	0	0
ENSG00000261557.1	0.219309	0.181069	0.223712	0.321809	0.236428	0.154766	0.214786	0.737509	0.709014	0.54298	0.146901	0.117488	0.282633	0.168655	0.262984	0.289643	0.257915	0.614236	0.192792	0.0801554	0.119409	0.493833	0.31103	0.135328	0.273515	0.206142	0.288216	0.376374	0.279034	0.0340575	0.528246	0.312549	0.305084	0.0463705	0.152341	0.236642	0.307768	0.200337	0.241085	0.826987	0.0304678	0.334463	0.400257	0.10375	0.0310059	0.592597	0.148374	0.119277	0.235558
ENSG00000240796.1	0	0	0.0402404	0	0	0	0	0	0	0	0	0	0	0	0	0	0	0	0	0	0	0	0	0	0	0	0	0	0	0	0	0	0	0	0	0	0	0	0	0	0	0	0	0	0	0	0	0	0
ENSG00000277306.1	0	0	0	0	0	0	0	0	0	0	0	0	0	0	0	0	0	0	0	0	0	0	0	0	0	0	0	0	0	0	0	0	0	0	0	0	0	0	0	0	0	0	0	0	0	0	0	0	0
ENSG00000280454.1	0	0	0	0	0	0	0	0	0	0	0	0	0	0	0	0	0	0	0	0	0	0	0	0	0	0	0	0	0	0	0	0	0	0	0	0	0	0	0	0	0	0	0	0	0	0	0	0	0
ENSG00000124237.5	0	0	0	0	0	0	0	0	0	0	0	0	0	0	0.0239421	0	0	0.0183187	0	0.02773	0.0590143	0	0	0	0	0	0	0	0	0	0	0	0	0	0.0878382	0	0	0	0	0	0	0	0	0	0	0	0.0233319	0	0.0926045
ENSG00000279278.1	0.0723563	0.0925968	0.0956163	0.120652	0.0853171	0.0328255	0.053148	0.226948	0.174083	0.029111	0.052873	0.0528583	0.0799275	0.145293	0.0730662	0.0249291	0.140404	0.120544	0.103362	0.222143	0.0900494	0.178205	0.0427573	0.0608844	0.0588525	0.319657	0.142636	0.100684	0.0613741	0.0786557	0.122543	0.0713901	0.110242	0.15044	0.139616	0.0210202	0.042309	0.251676	0.1652	0.0303163	0.0603132	0.15173	0.135358	0.051345	0.0511487	0.0230017	0.262565	0.100842	0.132473
ENSG00000260678.1	0.0342116	0	0	0	0	0.0362147	0	0	0	0	0	0	0.066135	0	0	0	0	0.0693863	0	0.0525169	0.0558826	0	0	0	0	0	0.0410512	0	0	0	0	0	0	0	0	0	0	0	0	0	0	0.13696	0	0	0	0	0.220938	0	0.0350761
ENSG00000232899.1	0	0	0	0	0	0	0	0	0	0	0	0	0	0	0	0	0	0	0	0	0	0	0	0.0108153	0	0	0	0	0	0	0	0	0	0	0	0	0	0	0	0	0	0	0	0	0	0	0	0	0
ENSG00000238926.1	0	0	0	0	0	0	0	0	0	0	0	0	0	0	0	0	0	0	0	0	0	0	0	0	0	0	0	0	0	0	0	0	0	0	0	0	0	0	0	0	0	0	0	0	0	0	0	0	0
ENSG00000261190.4	0	0	0	0	0	0	0	0	0	0	0	0	0	0	0	0	0	0	0	0	0	0	0	0	0	0	0	0	0	0	0	0	0	0	0	0	0	0	0	0	0	0	0	0	0	0	0	0	0
ENSG00000199219.1	0	0	0	0	0	0	0	0	0	0	0	0	0	0	0	0	0	0	0	0	0	0	0	0	0	0	0	0	0	0	0	0	0	0	0	0	0	0	0	0	0	0	0	0	0	0	0	0	0
ENSG00000159904.10	0	0	0.0162629	0.0935768	0.0118163	0.0530399	0.0245363	0.0113414	0.0263705	0.0325647	0	0.00854091	0.064574	0.0299702	0.0221365	0.0402807	0	0	0.0899306	0.038458	0	0.024681	0	0.0196756	0.133133	0.0329685	0.0200411	0	0.0185942	0.0136171	0.0396014	0	0.0348517	0.123601	0.0406068	0.0873379	0.0410181	0.0369693	0	0	0.170546	0.234023	0	0	0.12397	0.0278749	0.0970754	0.0119225	0.0342482
ENSG00000174697.4	0	0.0514776	0.0330395	0.356454	0.0300071	0.853058	0.0560784	1.00228	0.00669673	0.159881	0	0.425112	0.0245976	3.94242	0.044972	0.0409167	0.246161	0.0559148	0.0195751	0.0976631	0.228629	0.018803	0.203518	0.469676	0.0144894	0.0390706	0.111967	0.0123941	0.254985	0.00691605	0	0.185526	0.0118007	0.0188329	2.46113	0.133075	0.715262	0.0125177	0.451912	0.0373192	0	0	0.146305	0.0421369	0.0251855	0.028315	0.125999	0.030277	0.00869724
ENSG00000236272.1	0	0	0	0	0	0	0.0802629	0	0	0	0	0	0.0528084	0	0	0	0	0	0	0	0.0446219	0	0	0	0	0	0	0	0	0	0	0	0	0	0	0	0	0	0	0	0	0	0.1047	0	0	0	0	0	0
ENSG00000256087.5	1.04218	1.53802	1.00534	1.48692	1.27573	1.05959	1.13581	1.18167	1.8062	0.878954	0.762441	0.936982	1.77571	1.19599	1.14036	1.00246	1.254	1.31	1.6555	1.55517	1.15997	1.30368	1.6883	0.942208	1.23919	1.45119	1.25635	0.937231	1.0874	1.3674	1.17615	1.11037	1.38911	1.24477	1.52028	1.6645	1.44838	1.26607	2.24665	1.19421	1.5344	2.41599	1.05432	9.94432	2.29548	2.38655	2.32277	1.46021	4.63936
ENSG00000252645.1	0	0	0	0	0	0	0	0	0	0	0	0	0	0	0	0	0	0	0	0	0	0	0	0	0	0	0	0	0	0	0	0	0	0	0	0	0	0	0	0	0	0	0	0	0	0	0	0	0
ENSG00000278952.1	0.0180869	0.250878	0.0528343	0	0.0255921	0.0957297	0.0797125	0.0982543	0.0571142	0.02351	0.0462584	0.0739928	0.0349641	0	0	0.065431	0.0670031	0.0183415	0.05565	0.0832937	0.0886318	0.053455	0.119706	0.170456	0.0411919	0.0952058	0.0868116	0.0176176	0.020136	0.0589848	0.05718	0	0	0.02677	0	0.0315266	0.0296128	0.106759	0	0	0	1.59297	0.0346607	0.359372	0	0.120745	0.770914	0	0.074176
ENSG00000235246.1	0.0976816	0	0.0475568	0	0	0	0	0	0	0.0634848	0	0	0	0.0876402	0	0	0.0603103	0.0990565	0	0.224921	0.0797786	0	0	0.0575361	0.055616	0.128544	0.175815	0.0951467	0.054374	0	0	0	0	0.072288	0	0	0.159929	0	0.0867306	0	0	0.586576	0	0	0	0	0	0	0.050075
ENSG00000275668.1	0	0	0	0	0	0	0	0	0	0	0	0	0	0	0	0	0	0	0	0	0	0	0	0	0	0	0	0	0	0	0	0	0	0	0	0	0	0	0	0	0	0	0	0	0	0	0	0	0
ENSG00000277269.1	0	0	0	0	0	0	0	0	0	0	0	0	0	0	0	0	0	0	0	0	0	0	0	0	0	0	0	0	0	0	0	0	0	0	0	0	0	0	0	0	0	0	0	0	0	0	0	0	0
ENSG00000280793.1	0.183617	0	0.178789	0	0	0	0	0	0	0	0	0	0	0	0	0	0	0	0	0	0.299927	0	0	0.216307	0	0	0.440651	0	0	0	0	0	0	0	0	0	0	0	0	0	0	0.735077	0	0	0	0	0.237159	0	0
ENSG00000216125.2	0	0	0	0	0	0	0	0	0	0	0	0	0	0	0	0	0	0	0	0	0	0	0	0	0	0	0	0	0	0	0	0	0	0	0	0	0	0	0	0	0	0	0	0	0	0	0	0	0
ENSG00000224948.1	0	0	0.0480421	0	0	0	0	0	0.155801	0.128265	0	0	0	0	0	0	0	0.100067	0	0	0	0	0	0	0	0	0	0	0	0	0.0779904	0	0	0.0730256	0	0	0.0807805	0.0728068	0	0	0	0	0	0	0	0	0	0	0
ENSG00000196418.11	1.69881	1.31404	1.89805	1.99715	0.354425	0.588094	1.32095	1.49593	1.96223	1.44846	1.37983	1.72759	1.91825	1.46367	1.61738	1.30889	1.69327	2.35124	1.8971	1.41974	2.08774	1.86024	1.44527	1.72887	2.06611	1.35231	1.78412	2.15521	1.82691	0.932083	1.98987	1.33076	1.97011	1.28808	0.910889	2.3342	1.80342	1.6728	1.9104	0.33907	1.84569	2.35267	1.52005	1.88231	1.51598	0.67531	1.78355	0.912371	1.74833
ENSG00000200048.1	0	0	0	0	0	0	0	0	0	0	0	0	0	0	0	0	0	0	0	0	0	0	0	0	0	0	0	0	0	0	0	0	0	0	0	0	0	0	0	0	0	0	0	0	0	0	0	0	0
ENSG00000174132.8	9.69097	13.2679	9.89504	13.0287	7.01556	7.88356	9.42086	10.5456	10.853	9.78702	6.60241	9.15697	11.1294	10.3492	9.51773	11.8466	11.7264	10.1702	11.6779	7.57965	8.71801	10.0517	8.81397	9.08717	9.14553	8.25023	11.1244	10.0482	9.9335	8.26849	8.53367	10.7306	8.72149	10.7196	8.91638	8.92808	10.2646	12.048	11.0604	14.8723	5.34975	6.23362	4.82929	7.02223	5.96128	8.37752	9.15607	5.45524	6.75345
ENSG00000265610.1	0	0	0	0	0	0	0	0	0	0	0	0	0	0	0	0	0	0	0	0	0	0	0	0	0	0	0	0	0	0	0	0	0	0	0	0	0	0	0	0	0	0	0	0	0	0	0	0	0
ENSG00000230119.1	0	0.261984	0	0	0	0	0	0	0	0	0	0	0	0	0	0	0	0	0	0	0	0	0	0	0	0	0	0	0	0	0	0	0	0	0	0	0	0	0	0	0	0	0	0	0	0	0	0	0
ENSG00000187642.8	0.0635472	0.0807989	0.0412511	0.0356037	0.0659385	0.0493299	0.0622366	0.0978095	0.0936446	0.104628	0.0270877	0.00866563	0.0737065	0.0608157	0.0224597	0.0408689	0.0313881	0.0429611	0.0391045	0.0390196	0.0553604	0.0563432	0.042058	0.0548979	0.0385933	0.0668999	0.0660848	0.0247593	0.0282986	0.0898037	0.0736627	0.0682719	0.053041	0.0501625	0.233465	0.0295378	0.0138723	0.0437606	0.0300923	0.223654	0.420232	0.72928	0.83621	1.09428	0.528278	0.509074	0.525296	0.786281	0.703654
ENSG00000235024.1	0	0	0	0	0	0	0	0	0	0	0	0	0	0	0	0	0.0323909	0	0	0	0	0	0.0434017	0	0	0.0345186	0	0.0255503	0	0.042772	0	0.0603882	0	0	0.042516	0	0	0	0	0	0	0	0	0	0	0	0.101639	0.0374493	0
ENSG00000249129.1	0.195212	0.312428	0.277808	0	0.297462	0.222537	0.198539	0.428261	0.308216	0.253742	0.422455	0.291797	0.203197	0.296398	0.298533	0.14486	0.42648	0.25887	0.346516	0.230509	0.220754	0.355039	0.496917	0.353794	0.427483	0.335931	0.450459	0.234026	0.284197	0.195883	0.403516	0.20742	0.313341	0.377828	0.340744	0.392614	0.245854	0.376696	0.42665	0.660619	0.481902	0.300575	0.258986	0.447541	0.44583	0.451105	0.19395	0.25726	0.461872
ENSG00000197123.8	0	0	0	0	0	0	0	0	0	0.0120325	0	0	0	0	0	0	0	0	0	0	0	0	0	0	0	0	0	0	0	0	0	0	0	0	0	0	0	0	0	0	0	0	0	0	0	0	0	0	0
ENSG00000259356.1	0	0	0	0	0	0	0	0	0	0.0105867	0	0	0	0	0	0	0	0	0	0	0	0	0	0	0	0	0.009773	0	0.00906741	0	0	0	0	0	0	0	0	0	0	0	0	0.0652118	0	0	0	0	0	0	0
ENSG00000270993.1	0.111582	0	0.217298	0	0.473651	0.118116	0.163922	0.151538	0.176175	0	0	0.228239	0.215702	0.200224	0	0	0.275572	0	0.171659	0.342572	0	0.329776	0	0	0	0.146837	0.26778	0	0.496894	0.363891	0	0	0.310448	0.660601	0.723426	0	0	0.164655	0	0	0.325537	1.3401	0	0	0.331286	0	0.576478	0	0.228804
ENSG00000173621.8	5.90898	19.352	6.65763	6.1787	3.21518	0.602691	7.97234	10.5257	9.25668	8.83411	5.24742	3.71938	7.40693	7.42769	5.40463	10.1562	9.76048	5.44599	7.01506	9.24387	5.35383	8.2619	3.14866	9.13024	5.01145	9.78738	6.61639	6.04542	6.58411	6.37324	8.01873	3.56619	6.72876	9.09495	5.98592	4.93527	2.97288	5.97953	5.92967	21.2569	13.1239	14.9901	20.0227	15.0325	9.89876	19.9633	31.1641	33.7883	11.7222
ENSG00000181201.3	0.0276827	0	0	0	0	0	0.0406676	0.0375954	0.0437076	0	0	0	0	0	0.0366899	0	0	0	0.0425871	0.0424946	0	0	0	0	0	0	0	0	0.0308188	0	0	0	0.0385098	0	0	0	0	0	0	0.487144	0	0	0	0	0	0	0	0	0
ENSG00000223558.1	0.0201749	0.0349798	0.0589334	0.056517	0.142732	0.0213561	0.0296381	0.0547983	0.0955611	0.0262239	0	0	0	0.144807	0.0534785	0.12164	0.0747378	0.0204588	0.124148	0.0309696	0.0329544	0.0596258	0.0667625	0.0713	0.0229735	0.0796471	0	0.0393026	0.0224605	0.0986908	0	0.046446	0.0561311	0.0597205	0.0327001	0.035166	0.0330312	0.0595416	0.0716523	0	0	0	0	0	0	0	0.0260578	0	0.0206847
ENSG00000250497.1	0	0	0	0	0	0.523504	0	0	0	0	0	0	0	0	0	0	0	0.00307674	0	0	0	0	0	0	0	0	0	0	0	0	0	0	0	0	0	0	0	0	0	0	0.00885166	0	0	0	0	0	0	0	0
ENSG00000105339.9	2.88829	2.25617	3.02129	2.71182	2.60513	0.6814	3.15507	1.97537	2.6275	2.44973	1.98014	2.89935	1.83119	2.1132	2.1021	1.79211	2.13798	2.07463	1.85888	2.5227	3.00902	3.0071	1.84385	2.38676	1.40746	2.88088	2.30178	1.77989	1.73269	3.55035	3.78558	2.51769	1.66853	2.35331	3.63488	1.35815	2.53198	3.24799	2.11586	2.49695	2.24148	2.09404	1.6656	1.43421	1.28879	1.07597	1.44572	1.49498	1.14964
ENSG00000177954.10	555.143	446.169	785.306	481.83	439.484	462.567	508.664	391.897	569.132	583.249	466.662	358.813	749.407	505.532	518.846	522.261	570.217	630.815	826.905	364.984	335.226	652.649	976.409	490.41	643.903	428.589	647.802	618.074	501.833	369.62	633.364	733.871	717.362	440.557	526.222	800.866	604.632	662.679	891.708	237.319	624.016	885.615	566.301	401.401	637.358	512.644	692.146	383.913	647.683
ENSG00000280181.1	0.0137365	0	0.0267507	0	0.0194364	0.0872446	0.0605392	0	0	0	0.0351319	0.0561953	0.0265542	0	0.036412	0.0165643	0.0508868	0.0278596	0.0422645	0.0421727	0.0224377	0.0405975	0.0227283	0.0485461	0.031284	0.0180765	0.0659308	0.01338	0.0305853	0.0223986	0.0434265	0	0	0.020331	0.0222645	0	0.04498	0.0608102	0	0	0.0400756	0	0.0526475	0.136466	0.0407834	0	0.035484	0.0392224	0.0281672
ENSG00000224481.1	0.0217967	0	0.0212237	0.0610605	0.0616825	0	0	0.0444027	0.0860361	0	0	0.0111462	0.0210678	0.0195561	0.0144444	0.0262838	0	0.0331553	0.0167661	0.0167297	0.0178018	0.0966287	0.0721296	0.0128386	0.0496407	0.0286833	0.0261544	0.0212311	0.012133	0.0355416	0	0	0.0606435	0.0483911	0.0706577	0	0.0178433	0.0321641	0.0774125	0	0	0.0436297	0.0417699	0.108271	0.0647141	0.0363776	0.0844578	0.0777966	0.0893902
ENSG00000144645.12	1.25847	1.88587	1.44711	1.36063	0.96146	0.718005	1.45019	1.63015	1.53183	1.77907	1.14773	0.882007	1.25736	1.44099	1.04668	0.98443	1.34012	1.33268	1.16088	1.79238	1.10597	1.48022	1.14635	1.64946	1.30615	1.56045	1.43449	1.25413	1.22979	1.30944	1.50487	1.46116	0.918306	1.5991	1.60983	1.11263	1.27909	2.42364	1.41743	1.83305	2.74216	3.32638	2.51611	3.14064	2.30152	2.68049	2.17768	5.23097	2.78048
ENSG00000225530.1	0	0.0121794	0.00683989	0	0	0	0	0	0	0.00913075	0	0	0	0	0	0	0	0	0.0108066	0	0	0	0	0	0	0	0	0	0	0	0	0	0	0	0	0	0.0115009	0	0	0	0.0204938	0.0281216	0	0	0.0208558	0	1.62405	0	0.00720208
ENSG00000011275.17	5.00342	5.24202	5.37612	4.32545	13.8251	6.23351	5.44562	5.70909	5.34168	5.24891	3.60816	3.66459	4.08528	7.57745	5.91477	6.11837	4.90181	5.1028	6.39096	7.09604	3.73187	5.55651	7.75256	4.64044	4.54845	5.14111	6.19332	4.89768	4.38329	9.70766	4.73691	8.71357	4.00457	6.02184	9.1589	4.57633	7.05096	6.4505	6.32565	7.83982	7.17087	13.4679	7.49036	7.09288	8.91416	7.98186	6.67634	7.18674	6.44355
ENSG00000252815.1	0	0	0	0	0	0	0	0.184112	0	0	0	0	0	0	0	0	0	0	0	0	0	0	0	0	0	0	0	0	0	0	0	0	0	0	0	0	0	0	0	0	0	0	0	0	0	0	0	0	0
ENSG00000226038.5	0.231628	0	0.0563847	0.243328	0.0409678	0.275839	0.170138	0.393213	0.274285	0.225808	0.111076	0.0592238	0.111941	0.0519543	0.306995	0.104742	0.321775	0.0587221	0.0445422	0.177782	0.0945878	0.299497	0.287438	0.511624	0.395639	0.495317	0.138968	0.25382	0.0644673	0	0.274601	0.666561	0.161111	0.299974	0	0.100935	0.426637	0.0854499	0.462737	0	0.591294	1.1591	0.166454	0.862924	0.171925	0.676508	0.29917	0	0.148426
ENSG00000236359.1	0	0	0	0	0	0	0.0277111	0	0	0	0	0	0	0	0	0	0	0	0	0	0	0	0	0	0	0	0	0	0	0	0	0	0	0	0	0	0	0	0	0	0	0	0	0	0	0	0	0	0
ENSG00000256537.3	4.65442	5.10285	4.16435	5.24738	7.3194	4.78735	4.22233	5.93442	4.36289	4.60467	4.47644	3.8928	6.21079	5.51775	4.26219	4.78497	4.64458	4.77768	7.14654	5.07912	4.06816	4.69897	8.17724	4.40975	4.6141	5.11926	4.68228	4.80221	4.39094	6.01097	4.2021	6.94803	4.44024	4.61329	6.43647	6.54572	6.5998	4.69234	6.37589	3.29627	6.30425	5.73512	5.46194	4.49594	4.18215	4.87187	6.08131	3.57281	6.09948
ENSG00000274190.1	0	0.295888	0	0	0	0	0	0	0	0	0	0	0	0	0	0	0	0	0	0.261967	0	0	0.282366	0	0	0	0	0	0	0	0	0.392879	0	0.252583	0	0	0	0	0	0	0	0	0	0	0	0	0	0	0
ENSG00000261510.1	0	0	0	0	0	0	0	0	0	0	0	0	0	0	0	0	0	0	0	0	0	0	0	0	0	0	0	0	0	0	0	0	0	0	0	0	0	0	0	0	0	0	0	0	0	0	0	0	0
ENSG00000121318.2	0.0556841	0.096547	0.0135551	0	0.0787903	0.0442084	0.0409017	0	0.131878	0.018095	0.0712078	0.0284752	0.026911	0.1249	0.0369012	0.0167868	0.0687607	0.0423509	0	0	0.0909568	0.0205715	0.0691011	0.0163995	0.0634086	0.0549581	0.0501124	0.0406793	0.0309963	0	0	0.0320487	0.0193658	0.0824166	0.0225637	0.0242652	0.0227922	0.102712	0.0741622	0	0	0.222922	0.10671	0	0.165325	0	0	0	0.0999098
ENSG00000243864.1	0	0	0	0.0506049	0	0	0	0	0.0285215	0.0469614	0	0	0	0.0324149	0	0	0	0	0	0	0	0	0	0.0212805	0.0205703	0	0.0216759	0	0	0	0.0285544	0	0	0	0	0	0	0.0266565	0	0	0.0527021	0	0	0	0	0.0602972	0	0	0.0185209
ENSG00000178585.13	9.16654	11.0198	7.39002	6.09719	5.70443	8.90307	9.19021	10.3013	10.4054	8.97857	7.96651	6.59358	12.6139	8.17747	9.61565	9.25148	9.801	10.278	14.0684	7.68915	6.40078	10.3614	10.6743	9.25293	8.6572	9.57583	9.23718	9.0683	10.0841	6.97049	10.486	8.95126	7.54225	9.26553	9.96363	15.7355	7.02739	9.11596	12.6442	8.29472	6.85684	7.14801	9.54902	10.8329	8.44835	6.97495	13.433	12.4108	16.4045
ENSG00000250208.5	0.073172	0.2253	0.162151	0.0530124	0.087469	0.0520827	0.0648672	0.181614	0.193214	0.141027	0.0532386	0.0954802	0.0951129	0.443704	0.112029	0.136917	0.160459	0.200857	0.153325	0.187851	0.0618218	0.223713	0.050098	0.0743096	0.192503	0.139455	0.143811	0.1278	0.139047	0.131656	0.131616	0.139411	0.119341	0.112034	0.208572	0.125344	0.221012	0.201058	0.14786	0.099903	0.0478481	0.0707075	0.0604407	0.0250667	1.01881	0.0126331	0.0456249	0.0324204	0.0323367
ENSG00000271568.1	0	0	0	0	0	0	0	0	0	0	0	0	0	0	0	0	0	0	0	0	0	0	0	0	0	0	0	0	0	0	0	0	0	0	0	0	0	0	0	0	0	0	0	0	0	0	0	0	0
ENSG00000265840.1	0	0	0	0	0	0	0	0	0	0	0	0	0	0	0	0	0	0	0	0	0	0	0	0	0	0	0	0	0	0	0	0	0	0	0	0	0	0	0	0	0	0	0	0	0	0	0	0	0
ENSG00000212546.1	0	0	0	0	0	0	0	0	0	0	0	0	0	0	0	0	0	0	0	0	0	0	0	0	0	0	0	0	0	0	0	0	0	0	0	0	0	0	0	0	0	0	0	0	0	0	0	0	0
ENSG00000272230.1	0	0	0	0	0	0	0	0	0	0	0	0	0	0	0	0	0	0	0	0	0	0	0	0	0	0.171971	0	0	0	0	0	0	0	0	0	0	0	0	0	0	0	0	0	0	0	0	0	0	0
ENSG00000213926.3	0	0	0	0	0	0	0	0	0	0	0	0	0	0	0	0	0	0	0	0	0	0	0	0	0	0	0	0	0	0	0	0	0	0	0	0	0	0	0	0	0	0	0	0	0	0	0	0	0
ENSG00000242034.1	0	0.0676088	0.113906	0.218472	0	0.082554	0	0.052957	0.0615667	0.0506855	0	0.0398805	0	0	0	0	0.096302	0	0.0599883	0.119716	0.127388	0.115244	0	0.0918722	0.0444031	0	0.0935791	0.0759639	0.0434115	0.0635831	0	0.179541	0.32547	0	0	0	0	0.0575409	0.0692446	0	0	0.156105	0.0747255	0	0	0.130158	0	0.111341	0.0399793
ENSG00000265727.2	0.0481918	0.0835564	0	0.135002	0	0.204054	0.0707967	0.0654485	0	0	0.0616267	0.0492876	0.0931603	0	0.0638722	0	0.0595089	0	0	0	0	0.0712142	0	0	0.0548769	0.126836	0.115653	0.0469412	0	0.157162	0.0761767	0	0.0670403	0	0	0	0	0	0	0	0.140597	0.192927	0.0923518	0	0.14308	0.160859	0	0.0688021	0.0494096
ENSG00000207187.1	0	0	0	0	0	0	0	0	0	0.141767	0	0	0	0	0	0	0	0	0	0	0.178152	0	0	0	0	0	0	0	0	0	0	0	0	0	0	0	0	0	0	0	0	0	0	0	0	0	0	0	0
ENSG00000179168.13	0.0652076	0.133615	0.0692654	0.0332127	0.0419388	2.29039	0.0783769	0.177115	0.0280786	0.023116	0.0303222	0	0.0229189	0.0531858	0.0471407	0.0643347	0.0512404	0.0360684	0.0182392	0.0454989	0.0290489	0.105119	0.0294251	0.0558667	0.0675028	0.17942	0.0284523	0.0577413	0.0131991	0.0773287	0.0843329	0.0409416	0.0329859	0.096512	0.0960823	0.0206656	0.0582332	0.0874753	0.0947409	0.0521584	0.0518837	0.118658	0.15904	0.176676	0.176	0.138509	0.290948	0.23697	0.0668554
ENSG00000249768.2	0.0779877	0	0.0253125	0	0	0.027518	0	0	0.0410445	0.0675806	0	0	0	0	0.0344544	0	0.0321007	0	0	0	0	0	0	0.0306241	0	0	0.031193	0	0	0	0	0	0	0	0	0	0	0	0	0	0	0	0	0	0	0.173543	0	0.0371137	0.0266528
ENSG00000140553.15	12.2887	10.5895	11.5399	8.91515	18.8003	9.879	10.4759	11.7259	10.2998	11.0947	9.70528	9.10157	9.18128	14.1428	11.7897	12.7772	10.8314	11.0099	12.4197	13.5539	7.28713	12.5045	9.16767	11.4544	11.5436	11.8611	12.4147	10.1833	10.5169	15.6876	11.2719	13.3125	10.3049	13.1572	8.67016	7.91105	13.6073	11.9245	12.3401	26.0098	12.6767	8.33349	13.2539	14.7798	7.85756	13.0378	14.0279	11.7606	7.97962
ENSG00000228655.5	0.0156143	0.0812179	0.0304077	0.0437414	0.0220935	0.0165286	0.114692	0.0212056	0.0246532	0.020296	0	0.0159694	0.0301843	0.0280184	0.0620846	0.0188287	0.0192811	0.0158341	0.0240211	0.023969	0	0.0230737	0.103342	0.0183942	0.0177803	0.0410953	0	0.0152091	0.0173833	0	0.0246816	0	0.0217214	0	0.0506165	0.0272167	0.0255645	0.0460823	0.0277277	0	0	0.0625092	0	0	0	0	0.0201674	0.0222922	0
ENSG00000274624.1	0.0524303	0	0.0850866	0.0979175	0.19783	0	0.102698	0.118675	0.110375	0	0.0446979	0.125119	0.0675693	0.376325	0.0463266	0.126447	0.0863237	0.0531683	0.241977	0.107312	0	0	0.115668	0.0205882	0	0.045997	0.083883	0.0510697	0.0194567	0.170985	0.0828766	0.0402346	0.0972488	0.0776007	0.141635	0.0609261	0.200297	0.154736	0.155175	0	0	0	0	0	0	0	0	0.0499023	0
ENSG00000255621.1	0.0422555	0.0104663	0.0235112	0.0169104	0	0.0894593	0.008868	0.0409904	0.0285928	0.0156929	0.00771936	0.0185213	0.0233385	0.0433277	0.0320026	0.00727919	0.0372704	0.00612147	0.0371463	0.0370656	0.0295808	0.0356812	0.0299639	0.00711121	0.0412433	0.0397186	0.02173	0.0235194	0.0268815	0	0.0667933	0.0138971	0.0251924	0.0268034	0.058705	0.0631319	0.0197665	0.0089077	0.0107195	0	0.0352225	0.0724982	0.011568	0.0599702	0.0358445	0.0402985	0.101358	0.0689453	0.167104
ENSG00000224536.1	2.13319	1.47944	1.49552	1.55372	0.905509	1.12905	1.62957	1.62235	1.48195	0.942749	2.29142	1.65809	2.63918	1.68424	2.03564	1.38906	1.89658	1.16814	1.83776	2.94713	1.67253	2.26964	1.90597	1.30675	1.45747	3.03175	2.35489	1.8285	3.22981	1.04351	2.49523	1.17864	1.89921	1.83123	1.59047	2.08224	1.25732	1.448	2.87895	0.750774	0.62235	2.04957	2.12572	0.847696	1.14001	2.99056	6.55744	0.913652	2.27459
ENSG00000189320.7	0.551286	2.39955	0.721316	0.225218	1.25132	0.218837	0.506171	1.20103	0.335473	0.52997	0.132183	0.440486	0.255324	0.886186	1.0351	0.574753	0.226916	0.63475	0.291534	0.634694	0.919254	0.585529	0.285049	0.155594	0.477359	3.03788	1.35056	0.715974	0.415554	1.61057	0.254164	1.4278	0.431383	0.492966	2.55032	0.110106	1.07183	0.305062	0.958569	0.35369	0.351827	0.551744	0.330141	0	0.426239	0.210849	0.0667537	0.541102	0.217844
ENSG00000231814.2	0	0	0	0	0	0	0	0	0	0	0	0	0	0	0	0	0	0	0	0	0	0	0	0	0	0	0	0	0	0	0	0	0	0	0	0	0	0	0	0	0	0	0	0	0	0	0	0	0
ENSG00000119699.6	0.8472	2.05237	1.58087	0.793861	4.05151	1.43114	1.18821	1.48331	1.55668	2.09116	0.539804	1.34347	1.39807	1.97046	1.27544	1.67301	0.834735	0.691491	1.62122	3.36228	1.24402	1.01201	2.57887	0.977166	0.779846	1.51498	1.33182	0.816589	0.841303	2.79657	0.573929	2.86104	0.821292	1.86559	3.92334	1.39954	2.27635	1.41133	2.47421	1.27268	1.45544	1.97352	5.25524	2.11148	1.31463	2.41403	0.274514	5.66834	1.42549
ENSG00000123243.13	3.40133	4.26052	3.2308	3.3002	25.7361	2.84259	3.53415	3.42205	3.79678	2.87182	1.50903	2.04055	1.78085	8.20839	3.56306	5.28177	2.59352	2.82171	3.02973	6.83633	2.65807	3.29416	4.24138	2.50576	1.90044	6.48037	4.66913	2.94505	2.54468	12.2841	1.85434	10.6955	1.66228	4.17121	10.0037	2.46828	8.19736	4.1353	3.0112	0.619486	1.40892	1.68322	0.501684	0.729014	1.54274	0.1324	0.498231	0.311463	1.97646
ENSG00000273618.1	0.0258109	0.0447518	0.00837744	0.0241019	0.0243474	0.0182148	0.0252785	0.0350534	0.0407523	0.0223665	0	0.0439963	0	0.0308768	0.0342091	0.0207496	0.0106241	0.00872473	0.0132358	0.0264142	0.0140535	0	0	0.0506768	0.00979712	0.0339658	0.0103237	0	0.0191567	0	0.0271995	0.0198071	0	0.025468	0.0278901	0	0.0140863	0.0380876	0.0305563	0	0	0.103329	0.0824374	0	0	0.0574361	0.0555621	0.0614159	0.00882105
ENSG00000141744.3	0.0696912	0.138095	0.11633	0.02789	0.0986095	0.105388	0.117006	0.0135209	0.110034	0.12941	0.0381942	0.0610936	0.0384917	0.0714595	0.131953	0.0120054	0.0122939	0.020192	0.122529	0.0764145	0.130099	0.0294241	0.0494189	0.0938269	0.0340109	0.406144	0.238925	0.0775802	0.0554189	0.113638	0.0314745	0.206282	0.0415494	0.103148	0.0645473	0.0520611	0.130402	0.161604	0.33591	0.262797	0.174275	0	0.152631	0.0989076	0	0	0.540078	0.0426413	0.142905
ENSG00000224092.1	0	0	0	0	0	0	0	0	0	0	0	0	0	0	0	0	0	0	0	0	0	0	0	0	0	0	0	0	0	0	0	0	0	0	0	0	0	0	0	0	0	0	0	0	0	0	0	0	0
ENSG00000258284.1	0.0863436	0.299411	0	0.241879	0	0	0	0.234524	0	0.112232	0	0	0	0.154935	0.114438	0	0	0.0875589	0	0.397628	0	0.382776	0	0	0	0.113624	0.207211	0.0841029	0.192251	0	0	0	0	0.127795	0.139949	0	0.141366	0.127412	0.306655	0.759712	0	0	0.165464	0.857788	0	0	0.780648	0.12327	0.177051
ENSG00000263660.1	0.506013	0	0.328474	0	0.954645	0.178547	0.991154	0.687209	1.33156	0.657732	0	0.517519	0	1.21066	0.894211	1.01697	0.624843	0.342091	0.518968	0.517841	0.551029	1.24625	0.837248	0.397401	0	0.221962	0.607176	0.492882	0.18778	0.275034	1.06647	0	0.469282	0	0.820163	0	0.82847	0	0.599047	1.48409	1.47627	4.05147	1.61616	0	1.50234	0	4.13925	0.96323	1.38347
ENSG00000262921.1	0	0	0.0526047	0.0756718	0	0.0285941	0.0396831	0.0733705	0.127949	0	0.0690861	0.0276267	0	0.0484714	0	0.0325734	0	0.0821782	0.166224	0	0	0	0.178779	0.159108	0.0615193	0.035547	0.0648258	0.0789346	0.0300727	0.132139	0.0853973	0	0.0751551	0.0399805	0	0	0.0884524	0.0797214	0.0479683	0	0	0	0.10353	0	0.240599	0.090165	0.0697786	0.115695	0.110781
ENSG00000143512.11	0	0.0458811	0.0429443	0.0247101	0.0249618	0.00933721	0.0453538	0.0838552	0.076598	0.0114655	0.0056399	0.0496172	0.153464	0.00791399	0.0233816	0.0319098	0.0326765	0.0134174	0.0746342	0.0541616	0.0576327	0.0130346	0	0.0519557	0.0251109	0.0348229	0.0423368	0	0.0245501	0.0431491	0.0418289	0.0203069	0.00613534	0.0652768	0.0714848	0.00768754	0.0144418	0.0585731	0.242788	0.0776112	0.0128671	0.264842	0.0253553	0.0438152	0.039283	0.0883283	0.0512678	0.00629658	0.0768711
ENSG00000213959.2	0	0	0	0	0	0	0	0.0349291	0	0	0	0	0	0	0	0	0.0317592	0.0260814	0	0	0	0	0	0	0.0292871	0	0	0	0	0	0.0406546	0	0	0	0	0.0448304	0	0	0.091344	0.226297	0	0	0	0	0	0	0	0	0
ENSG00000116729.12	31.3192	19.4439	21.3335	21.8318	41.0084	11.8504	23.4985	21.9614	22.5902	21.6396	25.2987	25.0867	23.649	39.4427	30.3461	26.8269	18.2649	26.069	27.4039	30.6778	26.3717	22.0974	26.9442	27.2326	23.5332	23.5139	28.0384	26.4533	42.8895	31.5601	19.2812	36.4809	29.2053	27.4362	32.7812	12.9335	34.0645	24.576	31.1079	13.0802	12.8314	17.0744	12.969	10.3188	13.1447	15.9698	7.92351	12.7528	26.7395
ENSG00000261498.1	0.17814	0	0	0	0	0.0269387	0.373856	0.0345614	0.0803607	0.198474	0.162716	0.0260273	0	0	0.067458	0.0920626	0.0314249	0	0	0.0390652	0.166275	0.0376061	0.0421072	0.119917	0	0	0	0.0495765	0.0566634	0	0.321813	0	0	0	0	0.221792	0.0416657	0.037553	0.0451912	0	0	0	0	0	0.0755565	0	0.0657388	0	0.0260917
ENSG00000258998.1	0.00999016	0	0.00486376	0.013993	0	0	0.00733809	0.00678374	0	0.0194783	0.00638761	0.00510866	0	0	0	0.00602338	0	0.0101308	0.0153689	0	0	0	0.0495891	0	0.005688	0.00657327	0	0	0.00556097	0.0325798	0	0	0	0	0.00809619	0.0261202	0.0327128	0	0.0177404	0	0	0	0	0	0	0	0	0	0
ENSG00000221707.2	0	0	0	0	0	0	0	0	0	0	0	0	0	0	0	0	0	0	0	0	0	0	0	0	0	0	0	0	0	0	0	0	0	0	0	0	0	0	0	0	0	0	0	0	0	0	0	0	0
ENSG00000228272.1	0	0	0	0	0	0	0	0	0	0	0	0	0	0	0	0	0	0	0	0	0.0366784	0	0	0	0	0	0	0	0	0	0	0	0	0	0	0	0	0	0	0	0	0	0	0	0	0	0	0	0
ENSG00000179859.7	0.745648	1.00443	0.73163	0.964075	1.45273	0.953239	0.825765	1.00486	1.36747	0.64863	0.47676	0.563153	1.54121	1.11156	1.22393	0.878399	0.927835	1.00044	1.7736	1.06537	0.496558	1.12729	1.34763	0.864885	1.08421	1.10955	1.21819	0.871558	0.849279	1.17844	0.825052	1.33368	1.15697	1.00174	1.30154	1.28971	1.17386	1.41347	2.26117	1.21121	0.870158	1.03329	2.44015	2.39326	1.26017	4.1354	1.36312	2.0472	2.21114
ENSG00000214549.2	0	0.0502006	0	0	0	0	0	0.117964	0.0914284	0.0376347	0	0	0	0	0.0383743	0.0698279	0.0715057	0.0293611	0	0.0444455	0	0.0855707	0	0	0	0	0.034742	0.0282022	0.0644673	0	0	0	0	0.0428534	0	0	0.0474041	0.042725	0	0.764261	0.168941	0	0	0.287641	0	0.48322	0.0373963	0	0.0296852
ENSG00000138738.9	0.408483	0.58932	0.347284	0.418441	0.948927	0.398518	0.409761	0.658253	0.666605	0.564639	0.465836	0.277475	0.571609	0.530593	0.361602	0.389648	0.431006	0.403413	0.661239	0.68554	0.365982	0.533803	1.20043	0.563802	0.393987	0.547571	0.464543	0.377098	0.468335	0.641216	0.310798	0.859693	0.282003	0.460207	0.696669	0.751861	0.671283	0.632012	0.803869	0.214575	0.444676	1.0129	0.712691	0.938816	0.638066	0.727526	0.0433101	0.221957	0.556324
ENSG00000154263.16	0.262328	0.260332	0.255432	0.381942	0.161171	0.844025	0.243396	0.53674	0.901943	0.215357	0.0750372	0.296535	0.427041	0.377817	0.260763	0.168571	0.353768	0.365778	0.260194	0.370899	0.535622	0.364696	0.185612	0.260237	0.186699	0.367921	0.49701	0.211813	0.219035	0.19699	0.218243	0.270177	0.273697	0.564517	0.32169	0.216594	0.40124	0.481331	0.763116	0.0303704	0.0755261	0.110546	0.0628387	0.0685822	0.15372	0.0403248	0.0200619	0.199579	0.0990896
ENSG00000254489.1	0.0319158	0	0.0155384	0.0447038	0.429013	0.15203	0	0.0433443	0	0.0414851	0	0.0326415	0	0.200444	0.0211502	0.076972	0	0	0.122748	0.0489927	0.0260663	0	0.132019	0.0187989	0	0.083999	0	0	0	0.0780624	0	0.293903	0	0.0236189	0.206921	0.194709	0.052254	0.0235481	0.0283377	0	0	0	0.0305807	0	0	0	0	0.0227827	0
ENSG00000259304.1	0	0	0	0	0	0	0	0	0	0	0	0	0	0.0227527	0	0	0	0	0	0	0	0	0	0	0	0	0	0	0	0	0	0	0	0	0	0	0	0	0	0	0	0	0	0	0	0	0	0	0
ENSG00000259695.2	0	0	0	0	0	0	0	0	0	0	0	0	0	0	0	0	0	0	0	0	0	0	0	0	0	0	0	0	0	0	0	0	0	0	0	0	0	0	0	0	0	0	0	0	0	0	0.0282162	0	0
ENSG00000234575.1	0.0300015	0.0260088	0.0146064	0.084045	0.169802	0.238186	0	0	0.142106	0	0	0.0153418	0	0.0538348	0.0198816	0.0361776	0.0555703	0.0152119	0.0692316	0	0.196023	0.022167	0	0.0530142	0.0170816	0.0394804	0.0719988	0.0584459	0.0167002	0.1223	0.0237117	0.0690687	0.0626033	0.0666066	0.0486274	0.0522944	0.0736798	0.0221357	0	0	0	0	0	0	0	0	0	0	0
ENSG00000241544.1	0	0.0168006	0	0	0	0	0	0	0	0	0	0.00991019	0	0	0	0	0	0	0	0	0	0	0.0160328	0	0	0	0.0116271	0.0094384	0.0107876	0	0	0	0	0	0	0	0.0158647	0	0	0	0.0848092	0	0	0	0.028769	0	0	0	0.00993473
ENSG00000244675.2	0.0293144	0.0592972	0.0237864	0.04106	0.0276522	0.0258589	0.0215323	0.059717	0.0848538	0.0444543	0.0124955	0.0799491	0.056668	0.0175339	0.0647542	0.0530236	0.0844629	0.0445905	0.0601297	0.00749989	0.00798055	0.028879	0.0485034	0.0287778	0.0611982	0.0578642	0.0175875	0.0190358	0.0598315	0.0238999	0.0386143	0.0899823	0.0271864	0.0506186	0.0554326	0.076645	0.0319966	0.050467	0.0520559	0	0.0285078	0.0977957	0.0842644	0	0.0870338	0.0326161	0.107277	0.00697523	0.205377
ENSG00000273848.1	0.140832	0.244179	0	0	0.199271	0	0	0	0	0	0	0	0	0.50542	0	0	0	0.142815	0.216657	0	0	0	0	0.165905	0	0	0.168988	0.137178	0.470361	0	0.222613	0	0	0	0	0	0	0	0	0	0	0	0	0	0.418128	1.41025	0	0	0
ENSG00000234784.2	0	0	0	0	0	0	0	0	0	0	0	0	0	0	0	0	0	0	0	0	0.0983164	0	0	0	0	0	0	0	0	0	0	0	0	0	0	0	0	0	0	0	0	0	0	0	0	0	0	0	0
ENSG00000049449.7	11.0926	9.86526	7.86664	10.3713	7.18441	3.75959	10.4057	11.2665	6.99605	9.32441	12.5624	4.82541	8.78302	9.30204	6.01114	7.08391	7.56154	6.84494	8.95405	8.4754	5.1619	9.70752	15.8225	8.68721	9.86047	10.1481	7.74765	9.02906	8.51598	8.11892	9.20341	10.0022	7.35945	6.49881	14.2532	8.47944	7.90224	8.78724	11.9008	13.1076	29.9489	53.7067	27.8787	21.5016	21.0478	22.2893	4.72214	19.1903	27.7252
ENSG00000125457.12	8.25994	8.053	8.51917	6.88832	8.36098	10.1022	9.55814	8.72391	10.4131	10.7117	6.23196	7.18059	11.1895	9.18943	9.0696	9.42402	9.85444	8.14424	13.1079	8.73911	6.98477	11.1919	10.6181	9.86521	9.56492	7.75089	9.75879	8.57783	8.48127	7.74962	11.2185	10.488	9.23662	8.81163	10.144	9.93432	8.89434	11.5042	12.7272	20.1259	18.6111	11.1411	10.0087	12.3089	12.4504	14.9519	17.6195	7.78305	5.87595
ENSG00000264616.1	0	0.698625	0	0	0.285068	0	0	0.273611	0	0	0	0	0	0	0	0	0	0	0	0	0	0	0	0.237337	0	0	0	0	0.224293	0	0	0	0.280266	0	0	0	0	0	0	0	0	0	0	0	0	0	0.260216	0	0
ENSG00000268764.1	0.176899	0.0766783	0.0430621	0.123889	0.0625758	0.0936283	0.0649689	0.300305	0.279302	0	0.113107	0.0452303	0	0.0793571	0.0586144	0	0.109221	0.179389	0	0.203663	0.0722385	0.130704	0	0.156295	0	0.0581975	0	0	0	0	0.139812	0.101813	0.0615218	0.261824	0.143362	0	0.144814	0.13052	0	0	0.129024	0.177046	0.169499	0.439355	0.131303	0	0.228482	0	0.136027
ENSG00000269899.1	1.15802	2.00781	0.356076	1.36591	0.603673	1.22582	1.61167	2.23487	1.82838	0.792226	1.32497	1.18435	0.942563	1.85922	0.807796	1.02893	0.827873	1.48335	1.12516	1.87119	1.59289	0.36026	1.91606	0.933391	1.11045	2.24574	0.950733	1.12797	0.610679	1.29197	2.1195	0.140314	1.01744	1.62375	1.97574	1.59355	0.598726	1.07925	1.08231	2.68134	3.20066	4.14793	5.83989	0.605497	4.88578	0.610319	3.07011	3.82864	2.68701
ENSG00000249084.1	0	0	0	0	0	0	0	0	0.0304154	0	0.0492686	0	0	0	0.0255319	0	0.0237877	0	0	0	0	0	0	0.0226935	0	0.0507006	0.0462303	0	0	0	0	0	0	0	0	0	0	0	0.068417	0	0	0.154239	0.0738323	0	0.0571942	0.064301	0.0746436	0	0.0197507
ENSG00000225796.2	0.04257	0.202975	0.0621762	0.0596269	0	0.0112656	0.0469035	0.0867204	0.184836	0.0276669	0.0272188	0.0108845	0.0617195	0	0.0282106	0.0128334	0.0657086	0.0107923	0.0163724	0.147032	0.0521517	0.0314534	0.017609	0.0125372	0.0242376	0.0980347	0.0255403	0.0725642	0.0710891	0	0.0841129	0.0245009	0.0444148	0	0.0172497	0.0185505	0.0348488	0.031409	0.0377975	0.0936402	0.217343	0	0.0611839	0	0.126389	0.0710471	0.0412374	0.030388	0.0545572
ENSG00000240759.1	0.518061	0.0998035	0.280245	0.322506	0.407239	0.365596	0.338251	0.85992	0.454421	0.748214	0.147219	0.412099	0.111275	0.20658	0.534043	0.277649	0.28432	0.817216	0.177108	0	0.282074	1.5311	0.476213	0.406863	0.393284	0.0757491	0.345352	0.224274	0.256334	0.187721	1.00088	0	0.320304	0.0851966	0.093299	0.401339	0.282732	0.424706	0.306655	0	0.167936	0.460882	0.551545	0	0	0.192137	0.520432	0	0.472136
ENSG00000260680.1	0	0	0	0	0	0	0	0	0	0	0	0	0	0	0	0	0	0	0	0	0	0	0	0	0	0	0	0	0	0	0	0	0	0	0	0	0	0	0	0	0	0	0	0	0	0	0	0	0
ENSG00000242292.2	0	0	0	0	0	0	0	0	0.146813	0	0.118908	0	0	0	0	0	0	0	0	0	0	0	0	0	0	0	0.111575	0	0	0	0	0	0	0	0	0.162079	0	0.137213	0	0	0	0	0	0	0	0	0.1201	0	0
ENSG00000235189.1	0.0275774	0	0.0268524	0	0.0390207	0.0875763	0.0405129	0	0	0	0	0	0	0.049485	0	0	0.0340536	0	0.0424252	0	0.0900922	0	0.0456295	0	0	0.0362904	0.0330907	0	0	0	0	0	0	0.0408166	0	0.0480691	0.0903021	0.0813886	0.146914	0	0	0	0	0	0	0	0	0.0393716	0.113097
ENSG00000241152.3	0	0	0	0	0	0	0	0	0	0.062023	0	0	0	0	0	0	0	0	0	0	0	0	0	0	0	0	0	0	0	0	0	0	0	0	0	0	0	0	0	0	0.13921	0	0	0	0	0.477815	0	0	0
ENSG00000280076.1	0	0	0.00712273	0	0	0	0	0	0	0	0.00935433	0.00748137	0	0	0.00969518	0	0	0	0	0	0	0	0	0	0	0	0	0	0	0	0	0.0168405	0	0	0.0237129	0	0	0	0	0	0	0	0	0	0	0	0	0	0
ENSG00000256734.1	0	0	0	0.05368	0	0	0	0	0	0	0	0	0	0	0	0	0	0	0.029479	0	0	0	0	0	0	0.100865	0.160951	0	0	0	0	0	0	0	0	0	0.0941194	0.0848291	0	0	0	0	0	0	0	0	0.148498	0	0
ENSG00000182132.11	0.0556841	0.120684	0.0722936	0.0389978	0.407083	0.0736806	0.102254	0.0693218	0.0439593	0.174918	0.0237359	0.099663	0.0986736	0.0666133	0.123004	0.0559562	0.0286503	0.0611736	0.149913	0.163834	0.0454784	0.0480001	0.222659	0.0819973	0.0845448	0.0610645	0.0389763	0.0451993	0.0774907	0.0605321	0.0440099	0.48073	0.0193658	0.0755486	0.278285	0.040442	0.167143	0.0958646	0.156565	0	0.013538	0.0371536	0.00889248	0	0.0688855	0.046467	0	0.0132498	0.00475761
ENSG00000187175.5	0	0	0.024021	0	0	0	0	0	0	0	0	0	0	0	0	0	0	0	0	0	0	0	0	0	0	0	0	0	0	0	0	0	0	0.0365128	0	0	0	0	0	0	0	0	0	0	0	0	0	0	0
ENSG00000206634.1	0	0.563071	0.210811	0	0.153171	0.11459	0	0.588059	0.170916	0	0.27686	0	0.209263	0.582742	0.286948	0	0	0.329326	0	0.664692	0	0.159966	0.179113	0.255048	0.123268	0.569814	0	0.105442	0.241031	0.176514	0.171113	0	0.150591	0.480661	0.175458	0	0	0	0.192231	0	0.631639	1.3001	0	0	0.321397	0.361333	0.838905	0	0.221974
ENSG00000271075.1	0	0.0330927	0.0185847	0	0.29707	0	0.0280392	0.155526	0.0602705	0	0.0244074	0	0.0368964	0	0.0252968	0	0	0.0774205	0	0.117196	0.0623533	0.0282046	0.126322	0	0.0217341	0.426986	0.0458045	0.0185912	0.0212488	0.0933667	0	0.0878808	0	0.0564988	0.247488	0.0332689	0.0312493	0.0563295	0	0	0	0	0.0365762	0	0	0	0	0.0272493	0
ENSG00000234185.2	0.0718105	0.373522	0	0.201167	0.0508041	0.0380075	0.052747	0.146287	0.11338	0.0466708	0	0.0367217	0	0.0644285	0.047588	0.0865935	0.0443371	0.109232	0.110473	0.330701	0.117298	0.0530581	0	0.0845952	0.122658	0.236247	0.0430835	0.069947	0.0399729	0	0.113511	0.0826601	0.0998967	0.106285	0.116393	0	0	0	0.12752	0	0.209504	0.287481	0.0688066	0.356704	0.319806	0	0.278251	0.051261	0.257688
ENSG00000197415.10	0.172634	0.226408	0.245679	0.148803	0.156583	0.0327999	0.0942912	0.198383	0.36692	0.155351	0.183968	0.167505	0.526255	0.0794298	0.237606	0.306922	0.420884	0.329929	0.272391	0.197055	0.271143	0.2224	0.197751	0.297232	0.493976	0.384455	0.289476	0.127194	0.315392	0.140748	0.108454	0.188527	0.237076	0.432404	0.104033	0.158172	0.29714	0.254746	0.165071	0.116843	0.0387426	0.0354416	0.0212068	0.0439757	0.0328557	0.0738764	0.0257278	0.0568767	0.0340379
ENSG00000273717.1	0	0	0	0	0.0786393	0	0	0	0	0	0	0	0	0	0	0	0	0	0	0	0	0	0	0	0	0	0	0	0	0	0	0	0	0	0	0	0	0	0	0	0	0	0	0	0	0	0	0	0
ENSG00000261457.3	0.0994905	0.0345	0.019375	0.0557418	0	0.0526579	0.0292316	0.108093	0.0471251	0.0387963	0.0127227	0.0915775	0.0384653	0.0178526	0.0263725	0.0239944	0.0859981	0.0100891	0.0153057	0.0458172	0.0162512	0.014702	0.0164617	0	0.0113292	0.0130924	0.0119381	0.00969087	0.0221524	0.11356	0.0314529	0	0.0415209	0.0147253	0.0322515	0.121393	0.0651563	0.0293624	0	0	0.0580518	0.0398293	0.0381315	0	0.0295386	0.0332089	0.0128502	0.028408	0.0102005
ENSG00000128284.18	4.67546	3.16246	5.32087	2.02456	3.99645	2.12332	7.28383	4.33994	3.27571	5.46702	10.3043	2.77554	3.37863	4.08897	3.42417	2.54331	2.58316	3.04618	3.43754	4.1659	2.1	4.53701	16.5336	3.07246	2.88875	4.25057	3.20329	3.7568	3.11159	3.49923	6.92033	6.42315	2.96138	2.60138	11.7577	1.84244	4.38284	4.28394	4.11201	8.56501	2.89734	0.865998	6.36416	6.61809	1.92675	10.0185	1.15252	19.5267	1.63063
ENSG00000206772.1	0	0	0	0	0	0	0	0	0	0	0	0.13865	0	0	0	0	0	0	0	0	0	0.200331	0	0	0	0	0	0	0	0.221055	0	0	0	0	0	0	0	0	0	0	0	0	0	0	0	0	0	0	0
ENSG00000127184.9	152.925	131.217	147.757	165.52	124.086	159.429	151.574	119.465	128.614	161.464	164.555	131.488	199.384	141.417	131.482	150.52	158.846	161.432	215.61	106.9	120.373	146.381	243.937	160.542	171.76	136.476	146.119	159.173	165.85	106.824	161.505	176.943	183.323	133.072	129.436	263.043	171.406	141.427	166.096	89.2077	77.4199	86.4219	132.043	104.484	98.214	136.607	133.273	82.8378	188.944
ENSG00000115977.17	2.08541	1.43501	2.19033	2.217	1.62926	1.06343	1.67893	1.76572	1.87235	1.24353	1.80405	2.59346	1.42772	1.53035	2.03021	1.68636	1.6677	2.24125	0.859239	2.29104	3.71352	1.76692	0.567292	1.85301	1.78067	1.53871	1.80191	2.19947	1.83599	2.75924	1.84537	1.16559	1.29325	2.12804	1.64125	0.547285	1.65989	1.8832	1.13476	0.540629	0.946495	2.81156	0.973773	1.50774	1.00517	0.82858	4.36565	1.23864	1.94912
ENSG00000229927.2	0.0260894	0	0	0	0.0369152	0	0	0.0708633	0	0.0678237	0	0	0.0504339	0.046815	0	0.0314602	0.0322161	0.0264566	0.0802721	0	0	0.077106	0.0863349	0.0307342	0.0891256	0	0.0313053	0	0	0.127624	0.0824791	0	0	0	0.0422866	0	0	0	0	0	0	0.104444	0	0	0	0	0	0.0372472	0.160492
ENSG00000105171.8	4.62047	4.07442	4.44744	4.2589	2.85987	4.51262	4.82015	3.64393	4.71713	5.83661	5.04514	4.22003	5.44701	4.29991	3.86031	4.51532	4.81454	4.78396	6.43263	3.692	4.14487	4.43121	5.91083	4.14599	4.35436	3.65863	4.28656	4.39525	4.61332	3.5044	5.11669	4.40928	5.64488	4.32722	4.37753	7.40376	4.02809	4.44449	4.68239	4.07707	7.10051	5.35307	3.99589	5.61176	6.98352	6.52554	4.46872	4.33153	5.16481
ENSG00000248286.1	0	0	0	0	0	0	0	0	0	0	0	0	0	0	0	0	0	0	0	0	0	0	0	0	0	0	0	0.100208	0	0	0	0	0	0	0	0	0	0	0	0	0	0	0	0	0	0	0	0	0
ENSG00000264437.2	0	0	0	0	0	0	0	0	0	0	0	0	0	0	0	0	0	0	0	0	0	0	0	0	0	0	0	0	0	0	0	0	0	0	0	0	0	0	0	0	0	0	0	0	0	0	0	0	0
ENSG00000261043.3	0	0	0	0	0	0	0	0.0135628	0	0	0	0	0	0.00896011	0	0.00602131	0	0.00506365	0	0	0	0	0	0	0	0	0	0	0	0	0	0	0	0	0	0	0	0	0	0	0	0	0	0	0	0	0	0.0071289	0
ENSG00000199436.1	0	0.725495	0.407434	0	0.394709	0	0.614706	0.568269	0.440439	0	0	0.14265	0.539255	0.50056	0	0	0.172232	0.141441	0.429147	0	0	0	0.23078	0.32862	0.158826	0.183546	0.334725	0	0	0.227432	0.220473	0.642206	0.19403	0.206438	0.226071	0.243119	0.22836	0.205819	0.247683	0	0	1.67513	0.801862	0	0	0.465564	0	0	0.143003
ENSG00000256672.1	0	0	0	0	0	0	0	0	0	0	0	0	0	0	0	0	0	0	0	0	0	0	0	0	0	0.0384854	0	0	0.0325586	0.0476873	0	0.067328	0	0	0	0	0	0	0.0519335	0	0	0	0	0	0	0	0	0	0.0299845
ENSG00000223794.1	0	0	0	0	0	0	0	0	0	0	0	0	0	0	0	0	0	0	0	0	0	0	0	0	0	0	0	0	0	0	0	0	0	0	0	0	0	0	0	0	0	0	0	0	0	0	0	0	0
ENSG00000232245.1	0	0	0	0	0	0	0	0	0	0	0	0	0	0	0	0	0	0	0	0	0	0	0	0	0	0	0	0	0	0	0	0	0	0	0	0	0	0	0	0	0	0	0	0	0	0	0	0	0
ENSG00000201474.1	0	0	0	0	0	0	0	0	0	0	0	0	0	0	0	0	0	0	0	0	0	0	0	0	0	0	0	0	0	0	0	0	0	0	0	0	0	0	0	0	0	0	0	0	0	0	0	0	0
ENSG00000186575.16	4.92223	5.5773	5.32274	3.58184	3.97329	4.76713	5.13872	5.72316	4.4464	4.45998	4.60507	3.90235	3.70363	4.85732	4.37334	5.12071	5.5835	4.68173	3.77218	5.54661	3.48639	5.56963	3.20015	5.16937	4.99915	5.66007	5.28241	5.11768	5.20058	4.55244	4.99517	4.13126	4.50864	5.1982	5.58108	2.69417	3.80588	5.07217	3.95905	8.9894	8.08621	3.83901	6.50556	12.3809	5.20771	9.93358	4.05284	6.20417	4.28745
ENSG00000153767.8	3.28423	3.07478	3.36554	3.25568	3.3193	2.15973	3.55374	2.97546	3.90095	3.78778	3.24206	2.7514	3.48643	3.49887	3.0179	2.79766	3.69937	3.46577	3.54931	3.28391	2.74909	3.4602	4.87144	3.41765	3.50455	3.01908	3.18158	3.32479	3.14835	3.00399	3.64009	3.88449	2.95801	3.01338	3.74647	4.21656	3.59413	4.00792	3.66894	2.12088	5.76403	6.11728	3.64589	5.9867	4.35784	3.49131	3.40242	2.97429	5.28694
ENSG00000186103.3	0	0	0.0284765	0	0	0	0	0	0	0	0	0	0	0	0	0	0	0	0	0	0	0	0	0	0	0	0.0175461	0	0	0	0	0.033664	0	0	0	0	0	0	0	0	0	0	0	0	0	0	0	0	0
ENSG00000258422.4	0	0.0453571	0.0127361	0	0	0	0.0384307	0	0.0206518	0	0.0167264	0	0	0.0234708	0.0173359	0	0.0161516	0.0265282	0	0.0200786	0.0213654	0.0193286	0.0649264	0	0	0	0.015695	0	0	0	0	0	0	0.0387187	0	0	0.0214152	0.0386027	0.0696817	0	0	0	0	0	0	0	0.0844705	0	0
ENSG00000269588.1	0	0	0	0	0	0	0	0	0	0	0	0	0	0	0	0	0	0	0	0	0	0	0.054548	0	0	0	0	0	0	0	0	0	0	0	0	0	0	0	0	0	0	0	0	0	0	0	0	0	0
ENSG00000120029.11	9.02979	9.78575	9.98257	8.70582	8.82046	8.18698	9.30592	9.25032	9.86167	10.2358	9.83165	8.4913	8.20503	10.2099	9.43659	9.34473	9.69755	10.2167	10.5302	9.02508	8.21587	10.1691	7.57903	9.78424	10.8844	8.55717	10.5637	10.0099	10.478	9.52693	9.66532	9.06096	9.19475	10.0541	9.13312	8.75124	10.0111	10.0961	10.0442	5.43113	6.67738	4.88105	7.19688	7.55908	6.11487	7.47648	6.08205	7.64334	3.47135
ENSG00000277873.1	0.206634	0.358269	0.261562	0.4052	0.0584754	0.328099	0.0910675	0.140313	0.1305	0.134295	0.105696	0.295866	0.199724	0.222471	0.0547736	0.149503	0.229643	0.314314	0	0.253757	0.303772	0.152674	0.0683792	0.121711	0.235298	0.326304	0.198356	0.0805088	0.161031	0.235855	0.130651	0.0951416	0.172471	0.458751	0.133968	0.108053	0.473636	0.243934	0.183469	0.181811	0.120569	0.0827223	0.237589	0.615848	0.245397	0.27589	0.0533776	0.678515	0.466083
ENSG00000169439.10	8.05873	12.3701	5.7606	6.3247	32.7466	10.6057	7.714	12.2169	7.69486	10.874	3.37377	5.91002	8.11069	16.4576	8.21408	9.64445	5.24018	6.06102	15.0788	16.7691	5.44299	6.86162	27.3346	5.05564	6.94438	13.8074	12.3482	6.92447	7.47286	20.3834	4.46351	28.8081	4.52429	7.37897	19.0537	13.272	24.7024	6.75755	14.0493	2.41982	9.17115	12.623	8.99019	5.30558	16.2736	5.91356	2.01977	15.3221	4.24267
ENSG00000280142.1	0	0	0	0	0	0	0	0	0	0	0	0	0	0	0	0	0	0	0	0	0	0	0	0	0	0	0	0	0	0	0	0	0	0	0	0	0	0	0	0	0	0	0	0	0	0	0	0	0
ENSG00000224442.1	0.0260192	0	0	0	0	0	0	0	0	0	0	0	0	0	0	0	0	0	0	0	0.0212504	0	0	0	0	0	0	0	0.0144835	0	0	0	0	0	0	0	0	0	0	0	0.0759099	0	0	0	0	0	0	0	0.0133384
ENSG00000196912.11	0.0856932	0.0928611	0.0646663	0.0780187	0.0848761	0.0430875	0.0786804	0.238576	0.273981	0.105817	0.0794475	0.0284836	0.128383	0.0768842	0.079503	0.0413337	0.0740719	0.154246	0.168084	0.197317	0.150473	0.110802	0.124064	0.10095	0.112218	0.152236	0.0951132	0.0605153	0.0954014	0.122264	0.118523	0.0591842	0.0357628	0.133174	0.215286	0.123229	0.073658	0.29084	0.136955	0.075399	0.0937523	0.797609	0.312013	0.191549	0.0381632	0.16447	0.359714	0.174337	0.219647
ENSG00000102802.8	1.61921	9.72542	1.56475	1.12972	2.82714	3.08524	1.48109	9.78361	1.20592	3.0419	0.64072	0.937377	1.42923	3.82652	2.0003	2.23254	0.965778	0.848886	1.0152	4.08951	1.84643	1.01128	2.1231	1.00773	1.32199	6.50498	2.0749	1.57124	1.95911	7.48245	0.608483	3.24944	0.629004	1.5555	5.79366	2.74783	7.33292	1.36149	2.02904	1.02148	1.44394	3.05766	3.45424	2.1246	1.88669	1.20333	0.307787	2.18086	0.545025
ENSG00000250822.1	0	0	0	0	0	0	0.00921704	0	0	0.00815527	0	0	0	0	0	0	0	0	0	0	0	0	0	0	0	0	0	0	0	0	0	0	0	0	0	0	0	0	0	0	0	0	0	0	0	0	0	0	0
ENSG00000261048.1	0	0	0	0	0	0	0	0	0	0	0	0	0	0	0	0	0	0	0	0	0	0	0	0	0	0	0	0	0	0	0	0	0	0	0	0	0	0	0	0	0	0	0	0	0	0	0	0	0
ENSG00000259617.1	0	0.150903	0	0	0	0.0921303	0	0	0	0.03771	0	0.0296711	0.0560825	0	0	0	0.0358243	0	0	0.133603	0	0	0	0	0	0.15271	0.0348114	0.0282586	0	0	0	0	0	0.0429391	0	0	0.0474989	0	0	0	0.0846396	0.116142	0	0.288217	0	0.193674	0.149884	0	0.0297446
ENSG00000240253.4	0.0168475	0	0.0246069	0.023598	0.0238384	0.00891698	0	0.0457607	0.0931008	0	0.0107721	0.0172306	0.0488523	0.0906938	0.0223293	0.0101579	0.010402	0.025627	0.0259183	0.012931	0.0137597	0.012448	0.111503	0.019847	0.0287769	0.0221705	0.0303236	0.00820516	0	0.0137357	0	0.019393	0.0117184	0.11221	0.0546141	0.0734156	0.0413754	0.0497217	0.104711	0	0.0245759	0.033723	0	0	0	0	0.0108801	0	0
ENSG00000231776.4	0	0	0	0	0	0	0	0	0	0	0	0	0	0	0	0	0.024173	0	0	0	0	0	0	0	0.0222914	0	0	0	0	0	0	0	0	0	0	0	0	0	0	0	0	0	0	0	0	0	0.556251	0	0
ENSG00000259536.4	0.0499982	0.0758524	0.0608547	0.0700314	0.0353725	0.0396942	0.0459065	0.0848772	0.16775	0.0487419	0.00799208	0.0127838	0.0241631	0.134575	0.0911163	0.0527545	0.100327	0.101404	0.086532	0.115125	0.0714604	0.0461772	0.072386	0.0368122	0.0355837	0.0246731	0.0299969	0.0852262	0.0974093	0.0815266	0.0889111	0.0143881	0.0173883	0.0832511	0.0405193	0.0544686	0.0613946	0.046112	0.210866	0.0549899	0.0911671	0.0250198	0.0838368	0.124178	0	0.0834444	0.104938	0.13384	0.0384462
ENSG00000215545.1	0	0	0	0	0	0	0	0	0	0	0	0	0	0	0	0	0	0	0	0	0	0	0	0	0	0	0	0	0	0	0	0	0	0	0	0	0	0	0	0	0	0	0	0	0	0	0.0606328	0	0
ENSG00000163701.17	11.841	12.1019	11.3907	12.5488	1.83038	16.7507	14.5924	13.9787	16.8979	11.5323	11.3694	17.0628	15.0761	7.85438	15.6608	18.6179	15.4107	12.9482	11.9691	11.1431	12.4805	17.1997	5.68204	18.3015	12.3531	12.5122	15.5371	15.5132	13.6314	8.30583	14.6029	6.75607	15.5271	17.1811	7.72315	8.10548	10.3053	14.3556	13.502	7.88827	9.28574	14.2197	11.9669	14.454	8.2524	9.50562	10.5337	13.4151	9.42081
ENSG00000276532.1	0.0478737	0	0	0	0	0	0	0	0	0	0	0.0489622	0	0	0	0	0	0	0	0	0	0	0	0	0.0545147	0	0	0	0	0	0	0	0	0	0	0	0	0	0	0	0	0	0	0	0	0	0	0	0
ENSG00000159733.12	3.1215	2.6107	2.8824	2.68118	0.729375	2.83998	4.06312	2.57713	4.30023	3.72437	3.8992	4.51973	3.15551	2.09066	2.61095	3.91496	3.22359	3.33357	2.35585	2.65152	3.78162	3.37658	1.60855	3.99507	1.99781	2.66973	3.06011	3.01701	2.42974	1.74251	4.03834	1.61352	3.37367	4.53082	1.93241	1.96253	2.4628	2.6067	2.39015	1.61794	1.27522	1.03785	2.62844	3.27927	0.738372	3.10918	2.34194	2.92652	0.55632
ENSG00000263970.1	0	0	0	0.210548	0.106346	0	0	0	0	0	0.0961121	0	0	0.134866	0.0996142	0	0.0928092	0.0762171	0	0.115374	0	0	0	0	0	0.0989055	0	0	0.0836739	0	0	0	0	0.222482	0.12182	0	0.123054	0	0.133466	0	0.219273	0	0	0	0.223146	0	0	0	0
ENSG00000280229.1	0.0442472	0.0767173	0.122071	0	0	0.0858696	0.0108337	0.0701067	0.116435	0.0383426	0.0471521	0.0829645	0.213838	0.105863	0.0586442	0.0889268	0.136595	0.104697	0.192865	0.0566019	0.0722753	0.0653852	0.0732113	0.130312	0.0587827	0.019409	0.15928	0.0143663	0.02463	0.0240497	0.0349708	0.0169775	0.0512942	0.152808	0.0717174	0.0771256	0.0724437	0.380876	0.654779	0	0.0215149	0	0	0	0	0	0	0	0
ENSG00000251546.1	7.09854	7.42474	7.02462	7.78131	0	0.204189	27.5441	2.98643	5.78661	15.6456	2.81204	0.828581	3.28142	3.669	9.86843	15.445	22.2473	7.55056	2.2553	2.48729	1.19732	13.3972	1.72348	3.68124	10.807	0.406144	7.08265	8.11683	8.24633	1.19523	34.2108	14.2105	11.4313	1.3704	1.31313	7.26252	1.8949	4.66816	1.09613	0.339446	0.675316	0	0.147861	0.383267	0.229081	0	0.0498286	3.85548	0
ENSG00000253023.1	0	0	0	0	0	0	0	0	0	0	0	0	0	0	0	0	0	0	0	0	0	0	0	0	0	0	0	0	0	0	0	0	0	0	0	0	0	0	0	0	0	0	0	0	0	0	0	0	0
ENSG00000173088.11	0.0102732	0.0356239	0.0100031	0.0287789	0.0581441	0.0543734	0.0452758	0.0279037	0.113541	0.0267068	0.0131371	0.0105068	0.0595777	0	0.0408475	0.012388	0.0253713	0	0.11063	0.11039	0	0.0455428	0.0679918	0.0121021	0.0584913	0.0675948	0.012327	0.0100066	0.0457481	0.0670054	0.0324776	0.0709519	0.0428735	0.0152051	0.0832555	0.0537203	0.0672789	0.0151595	0.0912146	0	0.209801	0.0411268	0.177182	0.10206	0.0610017	0.171454	0.119419	0.058667	0.0315983
ENSG00000267571.1	0.123139	0.298902	0.191842	0.482938	0.557552	0.104279	0.144719	0.434805	0.583263	0.128047	0.125974	0.0755631	0.333258	0.397729	0.228487	0.0593952	0.304112	0.0998974	0.189437	0.453661	0.442507	0.400323	0.203745	0.116049	0.224352	0.388905	0.206859	0.0719658	0.164507	0.281104	0.38929	0.170092	0.30834	0.583213	0.558844	0.0429276	0.0806433	0.763174	0.306134	0	0.1437	2.36622	0.18878	0.244666	0.292477	0.16441	0.381709	0.246122	0.505001
ENSG00000224569.3	0	0	0	0	0	0	0	0	0	0	0	0	0	0	0	0	0	0.0170451	0	0	0	0	0	0	0	0	0	0	0	0	0	0	0	0	0	0	0	0	0	0.147893	0	0	0	0	0	0.056105	0	0	0
ENSG00000268500.4	0	0	0	0	0	0	0	0	0	0	0	0	0	0.011268	0	0.00757225	0	0	0	0	0	0	0	0	0	0	0	0	0	0	0	0	0.00873556	0	0	0	0.0102812	0	0	0	0	0	0	0	0	0	0	0	0
ENSG00000239108.1	0	0	0	0	0	0	0	0	0	0	0	0	0	0	0	0	0	0	0	0	0	0	0	0	0	0	0	0	0	0	0	0	0	0	0	0	0	0	0	0	0	0	0	0	0	0	0	0	0
ENSG00000180105.11	0	0	0	0	0	0	0	0	0	0	0	0.0180262	0	0	0.0233603	0	0	0	0	0	0	0	0	0	0	0	0	0	0	0	0.0278605	0	0.024519	0	0.0285679	0	0	0	0	0	0	0	0	0	0	0.0588319	0	0	0
ENSG00000276096.1	0	0.254904	0.0954349	0.411849	0.138682	0.0518751	0.0719926	0.199662	0.309497	0	0.0626677	0.15036	0	0.175872	0.0649511	0	0	0.0993912	0.0753907	0.075227	0.0800481	0.289668	0.0810848	0.115461	0.0558039	0.193467	0.117606	0	0.327346	0.239725	0	0.11282	0.0681728	0	0.15886	0.08542	0.240704	0.14463	0.0870237	0	0.285944	0.196186	0.187823	0.486852	0.436492	0.163576	0.379775	0	0.301465
ENSG00000233546.1	0	0	0	0	0	0	0	0	0	0	0	0	0	0	0	0	0	0	0	0	0	0	0	0	0	0	0	0.0531176	0	0	0	0	0	0	0	0	0.0892837	0	0	0	0	0	0	0	0	0	0	0	0
ENSG00000238470.1	0	0	0	0	0	0	0	0	0	0	0	0	0	0	0	0	0	0	0	0	0	0	0	0	0	0	0	0	0	0	0	0	0	0	0	0	0	0	0	0	0	0	0	0	0	0	0	0	0
ENSG00000199695.1	0.13308	0	0	0	0	0	0	0.180734	0	0	0	0	0	0	0	0	0	0.269906	0	0.204286	0	0	0	0	0.151541	0	0	0	0	0	0.210359	0	0.18513	0	0	0	0	0	0	0	0.388255	0	0	2.64419	0	0.444208	0	0	0
ENSG00000162639.14	2.90593	2.03194	2.88775	3.90277	1.62439	2.99379	4.72575	2.7528	4.17273	3.37307	2.68381	2.24429	3.75656	3.4119	3.02727	2.15584	3.3816	3.52286	4.68205	1.90914	2.5589	3.79936	4.35305	3.10631	3.87416	2.32905	3.50123	3.7915	3.43484	2.35944	3.62935	2.62918	3.24397	3.88505	2.22902	6.49305	2.9956	4.61456	3.56761	0.526099	8.5128	6.70235	7.28749	12.0585	10.2431	3.71223	13.1906	1.04145	15.2462
ENSG00000272558.1	0	0	0	0	0	0	0	0	0	0	0	0	0	0	0	0	0	0.0415534	0.0630385	0.0629016	0	0	0	0	0	0	0	0	0	0	0	0	0	0	0	0	0	0	0	0	0	0	0	0	0	0	0	0	0
ENSG00000120156.19	2.19171	4.56948	3.08355	2.28338	4.1007	2.15066	2.82061	4.0466	2.55958	4.23011	1.26624	1.6827	2.0834	3.51028	3.64905	2.27158	1.96083	2.47359	1.42579	4.10587	2.19437	3.23874	2.49252	1.66437	3.0767	2.55047	3.2638	2.97288	2.65174	4.91764	1.53179	5.60169	1.47406	2.51111	5.14265	1.87857	4.83392	3.12725	3.33446	0.504683	1.43561	0.930587	1.51572	0.779775	0.950078	0.796061	0.397716	1.40505	0.28166
ENSG00000115266.10	0.381911	0.508594	0.394273	0.312583	0.574566	0.562572	0.491765	0.506169	0.414103	0.269143	0.251545	0.301182	0.355797	0.553196	0.542767	0.620054	0.443188	0.447946	0.392868	0.316084	0.35889	0.470866	0.222691	0.395699	0.313068	0.661522	0.556265	0.414579	0.405968	0.566469	0.430945	0.389296	0.400062	0.519287	0.527654	0.232592	0.459545	0.322521	0.508643	0.41498	0.25506	0.718405	0.185172	1.58851	0.266395	0.710345	0.457617	0.415503	0.219369
ENSG00000228124.1	0.153662	0.21314	0.179547	0.172185	0.0869698	0.0975956	0	0.292161	0.145569	0.079894	0.1965	0.0942938	0.237638	0.0551465	0.325857	0.111177	0.075899	0.24932	0.236394	0.0943524	0	0.181656	0.203399	0.0724077	0.209974	0.0404423	0.221259	0.11974	0.171071	0.150336	0.145736	0.212254	0.384772	0.136459	0.0996244	0.214274	0.201267	0.2721	0.0545742	0.540812	0.179321	0	0.117788	0	0	0.102582	0.119082	0.131628	0.189054
ENSG00000212279.2	0.207225	0	0.201777	0	0	0	0	0	0	0	0	0	0.801178	0	0	0	0	0	0	0	0	0	0	0	0.235971	0	0	0	0	0	0	0	0	0	0	0	0.339278	0	0.367986	0	0	0	0	0	0	0	0.267651	0.295849	0.212461
ENSG00000236216.5	0	0	0	0	0.0545874	0	0	0.0523936	0	0	0	0	0.0745778	0	0	0	0	0.0391221	0	0	0	0.114018	0	0.0454474	0.0439307	0	0	0.0375779	0.0429496	0	0.121964	0	0	0	0.0625302	0	0	0	0	0.339446	0.112553	0	0	0.383267	0	0	0	0.0550783	0.0791079
ENSG00000229745.1	0	0	0	0	0	0	0	0	0	0	0	0	0	0	0	0	0.0675931	0	0	0	0	0	0	0	0	0	0	0	0	0	0	0	0	0	0	0	0	0	0	0	0	0	0	0	0	0	0	0	0
ENSG00000157021.9	0.146687	0.0847769	0.0158701	0.0456581	0.207555	0.103517	0.0239436	0.0885393	0.102934	0.148298	0.0833691	0.0166692	0.031507	0.0877386	0.0432034	0.0786152	0.0402521	0.115696	0.150443	0.0750579	0	0.120424	0.188773	0.0192003	0.185595	0.0428961	0.0977849	0.079378	0.0725801	0.159458	0.0257631	0.187611	0.0680196	0.0482461	0.158503	0.198866	0.0800544	0.0481016	0.144713	0	0.760805	0.521987	0.218635	0	0.532292	0.0544029	0.0421024	0.116345	0.451182
ENSG00000239932.3	0.0495076	0	0	0	0	0	0	0	0	0	0	0	0	0	0	0	0	0	0	0	0	0.0731586	0	0	0	0	0	0	0	0	0	0	0	0	0	0	0.0810562	0	0	0	0	0	0	0	0	0	0.0639438	0	0
ENSG00000225258.1	0	0	0	0	0	0	0	0	0	0	0	0	0	0	0	0	0	0	0	0	0	0	0	0	0	0	0	0	0	0	0	0	0	0	0	0	0	0	0	0	0	0	0	0	0	0	0	0	0
ENSG00000227659.1	0	0	0	0.0584687	0	0.176749	0.0306616	0.0850359	0.0659073	0	0.0266901	0.0426922	0.0403471	0	0.0553253	0	0.0257729	0.0846613	0	0.0640782	0	0.0308424	0.034534	0.0245874	0.0237668	0.164795	0	0.0406598	0.0929443	0	0.0329916	0	0	0.0308914	0	0.145521	0.0341719	0	0	0	0	0	0.0399969	0	0	0.0696671	0.0269576	0.0297978	0.021399
ENSGR0000237040.4	0	0	0	0	0	0	0	0	0	0	0	0	0	0	0	0	0	0	0	0	0	0	0	0	0	0	0	0	0	0	0	0	0	0	0	0	0	0	0	0	0	0	0	0	0	0	0	0	0
ENSG00000259847.1	0	0	0.0317402	0	0	0	0	0.0221348	0	0.0211854	0.0416846	0	0.031507	0.0292462	0	0	0.0402521	0.0330559	0.100295	0	0.0266227	0	0	0	0.037119	0	0.019557	0.0158756	0.018145	0	0.103053	0.0375221	0	0.0241231	0.0528345	0.113637	0	0.0240508	0	0	0.142651	0.195745	0.187401	0	0.241951	0	0.0421024	0.0698071	0.0501313
ENSG00000259171.1	0.338919	0.486892	0.358295	0.217013	0.411045	0.635522	0.170706	0.394526	0.580979	0.553818	0.272424	0.455564	0.935956	0.503902	0.551868	0.280244	0.454381	0.432066	1.01299	0.312157	0.189807	0.4579	0.753039	0.422072	0.36388	0.293085	0.395056	0.330124	0.280291	0.394741	0.244904	0.6242	0.242473	0.530289	0.376684	0.455726	0.332936	0.643014	1.13491	0	0	0.310126	0.33402	0	0	0	0.21262	0.566814	0.248202
ENSG00000158882.11	7.91662	6.69864	7.1631	8.58676	6.59616	6.5127	6.83546	8.19385	7.55535	8.27235	7.70974	5.79168	7.98012	9.4414	8.30632	6.60001	7.10714	6.69079	11.8261	8.55753	5.78488	8.14665	11.8218	6.12558	7.73918	8.49099	7.95403	6.60283	9.3585	7.01892	8.17057	7.97046	8.8717	7.43503	6.54801	13.9683	6.26772	6.92464	9.42956	9.7014	4.13033	3.54889	7.1333	7.53622	4.17709	4.65196	7.30852	3.24274	4.86096
ENSG00000179409.9	4.39888	6.59484	5.22879	3.04538	3.5939	2.46439	4.75404	5.37459	4.92225	6.10468	5.27685	2.57707	4.59796	4.24993	4.72699	4.60489	5.7963	4.81122	5.25393	5.90462	3.00762	5.47907	4.36536	5.40488	4.91431	4.97549	5.88665	4.73925	4.6782	5.31378	4.59301	4.808	4.24214	4.47982	5.5191	5.69788	4.4187	5.53461	5.73318	15.9567	6.9098	12.4705	17.6039	13.5564	4.03638	17.1667	7.45382	12.2903	4.73503
ENSG00000260449.1	0	0	0	0	0	0	0	0	0	0	0	0	0	0	0	0	0	0	0	0	0	0	0	0	0	0	0	0	0	0	0	0	0	0	0	0	0	0	0	0	0	0	0	0	0	0	0	0	0
ENSG00000271218.1	0.540783	1.10309	0.402668	1.42582	0.225053	0.269387	0.560784	0.950438	1.80812	0.206743	0.528827	0.55308	0.491952	0.856221	0.168645	0.421954	0.864184	0.548395	0.391502	0.976631	1.45491	0.705114	0.157902	0.487164	0.652024	0.879088	0.954261	0.495765	0.602048	0.622445	0.402266	0.219702	0.663787	0.61207	0.41248	0.0554481	0.416657	0.234706	0.451912	0	0.0928065	2.41963	0.731523	0.632054	0.755565	0.637087	0.739561	0.181662	0.782752
ENSG00000112249.12	3.6391	3.3038	3.02209	3.19031	1.95433	2.12832	3.41691	3.77005	2.86798	4.25929	4.02112	1.86535	1.86926	2.78464	2.44355	2.30671	3.05382	3.14487	2.10963	3.59699	2.34095	3.44254	3.0628	3.88203	3.23713	2.96965	2.51048	3.45434	3.00102	3.06877	3.1371	2.60758	1.96098	1.53916	3.58352	2.36441	2.24518	3.74787	2.86992	3.01372	6.20854	5.4799	8.37894	4.53294	4.40181	11.078	4.91107	5.02069	5.32973
ENSG00000275767.1	0	0	0	0	0	0	0	0	0	0	0	0	0	0	0	0	0	0	0	0	0	0	0	0	0	0	0	0	0	0	0	0	0	0	0	0	0	0	0	0	0	0	0	0	0	0	0	0	0
ENSG00000042286.13	10.5198	8.30186	9.90494	13.3975	3.70127	5.40641	9.3041	5.16765	7.29678	9.97644	9.39944	9.92696	6.3673	10.6752	8.86209	8.84303	8.17995	11.9971	6.33616	8.5166	10.0499	9.56351	4.5338	7.60734	6.7069	7.52398	7.4809	9.24526	13.3155	5.94201	9.02432	6.75048	8.01271	8.42057	6.40095	10.3255	4.76839	5.47323	5.12672	8.40107	6.13987	7.89359	7.74118	13.7794	7.3554	9.92888	5.83411	6.0616	11.3157
ENSG00000104408.8	32.4247	39.6796	37.4455	35.4455	33.3422	27.9536	28.6485	40.7024	39.2456	34.9186	27.3873	20.4115	55.1299	43.4931	40.8683	33.8186	35.019	38.2261	62.4206	30.0876	24.2111	38.0769	65.3806	30.793	47.0975	31.8135	45.9128	37.3032	31.2305	36.5094	32.7958	51.2293	39.9416	31.4338	42.9234	65.9793	48.1713	42.4789	81.9956	11.3498	216.927	62.1907	63.8634	28.2697	81.5803	51.539	44.4162	47.561	89.4219
ENSG00000186812.11	1.93188	2.0617	2.08866	2.74326	2.48608	1.85812	1.93036	2.82495	3.47355	1.89199	1.61857	1.70498	2.64315	2.89877	1.9049	1.5082	2.41228	2.78829	2.44678	3.32602	2.36126	2.80802	1.81042	2.05608	2.46916	2.70881	2.54391	1.94663	2.07101	2.82423	2.10074	1.84418	2.07815	2.60297	2.93689	1.52403	2.59581	2.81143	3.38327	0.864554	1.93379	3.88696	2.96489	2.79613	2.32395	2.29585	1.57241	2.28256	2.31536
ENSG00000274235.1	0	0	0	0	0	0	0	0	0	0	0	0	0	0	0	0	0	0	0	0	0	0	0	0	0	0	0	0	0	0	0.0299337	0	0	0	0.0306937	0	0	0	0	0	0	0	0	0	0	0.0632097	0.0244589	0	0
ENSG00000248775.1	0	0	0	0	0	0	0	0	0	0	0	0	0	0	0	0	0	0	0	0	0	0	0	0	0	0	0	0	0	0	0	0	0	0	0	0	0	0	0	0	0	0	0	0	0	0	0	0	0
ENSG00000019582.13	488.766	282.888	649.814	290.525	148.593	737.351	1334.46	293.254	487.095	494.961	880.012	280.436	475.38	448.725	363.027	348.843	520.572	449.118	591.82	261.15	272.915	604.811	753.872	393.668	343.837	372.579	397.637	506.24	321.008	226.701	1232.41	396.226	498.052	360.087	1164.28	397.458	308.012	574.377	540.397	1622.73	396.309	107.935	203.979	591.007	419.689	1411.99	64.8271	1414.71	89.1964
ENSG00000174384.9	0.0612918	0.0708464	0.039787	0.114467	0.0578165	0.0648805	0.0300138	0.0832394	0.12903	0.106225	0	0.0417903	0.355452	0.0733215	0.0270782	0.0492729	0.0756852	0.0621545	0.0314305	0.188173	0	0.0603816	0.101413	0.0722038	0	0.107542	0.0490302	0.0398008	0.0227452	0.0666279	0.0322946	0.0470348	0.113685	0.120955	0.0662292	0.142447	0.16725	0.150741	0.145121	0	0	0	0	0	0	0	0.0791643	0.0583365	0.209469
ENSG00000100888.11	6.7464	6.75497	6.72788	6.28585	7.22704	4.82583	6.70384	8.69893	6.97317	5.72917	6.60929	5.14793	4.00507	6.11808	6.34103	5.96416	7.06524	7.30306	5.04218	7.96346	6.09011	7.71861	4.23044	7.44083	7.10638	6.83651	7.14843	6.51788	5.88274	7.5788	6.79366	5.99882	5.11235	7.77697	7.99496	3.21063	5.83235	8.98139	6.29688	7.25521	5.66369	10.0219	8.79892	8.91377	4.12135	6.52446	4.67575	6.16562	5.60619
ENSG00000250453.1	0	0	0	0	0	0	0	0	0	0	0	0	0	0	0	0	0	0	0	0	0	0	0	0	0	0	0	0	0	0	0	0	0	0	0	0	0	0	0	0	0	0	0	0	0	0	0	0	0
ENSG00000254810.1	0.623902	2.43392	0.954642	0.312102	0.788205	0.542498	0.851083	2.0275	0.703619	1.07164	0.14247	0.182311	0.215371	1.07955	0.915502	1.0479	0.385208	0.451917	0.411348	1.09455	0.181983	0.625613	0.553021	0.367489	0.837315	0.498478	0.882318	0.43408	0.545744	1.92566	0.352215	0.512975	0.154986	0.692566	1.19182	0.466071	0.547223	0.65761	0.514389	0	0.390044	0.981232	0.896706	0	0.529244	0.148752	0.201457	1.3679	0.205608
ENSG00000196832.3	0	0	0	0	0	0	0	0	0	0	0	0	0	0	0	0	0	0	0	0	0	0	0	0	0	0	0	0	0	0	0	0	0	0	0	0	0	0	0	0	0	0	0	0	0	0	0	0	0
ENSG00000268849.4	0.272957	0.101413	0.0379687	0.0546179	0.0827616	0.0619155	0.0859266	0.185349	0.0615667	0.101371	0.224391	0.0398805	0.0376898	0	0.129204	0	0.120377	0.0790855	0.0299941	0.059858	0.0636942	0.172867	0.290336	0.022968	0.0666046	0.128285	0.163763	0.0759639	0.0651172	0.0635831	0.184913	0.179541	0.135612	0.173141	0.537222	0.203906	0	0.172623	0.173112	0.85774	0.0568814	0	0.0373627	0	0.173658	0	0.0503644	0.306188	0
ENSG00000261260.1	0	0	0	0	0	0	0.0491009	0	0	0	0	0	0	0	0	0	0	0	0	0	0	0	0	0	0	0	0	0	0	0	0	0	0	0	0	0	0	0	0	0	0	0	0	0	0	0	0.0431695	0	0
ENSG00000270957.1	0	0	0	0	0	0	0	0	0	0	0	0	0	0	0	0	0	0	0	0	0	0	0	0	0	0	0	0	0	0	0	0	0	0	0	0	0	0	0	0	0	0	0	0	0	0	0	0	0
ENSG00000272195.1	0.133463	0.0723131	0.129954	0.443979	0.17704	0.0529789	0.171557	0.351179	0.566314	0.140952	0.128002	0.110904	0.499873	0.269422	0.176888	0.241406	0.267807	0.4314	0.256649	0.230483	0.327005	0.271179	0.33124	0.0687853	0.0474926	0.439075	0.330298	0.186874	0.157869	0.408043	0.22415	0.345661	0.266889	0.358031	0.10816	0.0436187	0.122913	0.356959	0.592501	0.0733937	0.146014	0.20036	0.22379	0.414343	0.148593	0.222742	0.398629	0.0833618	0.641415
ENSG00000235221.1	0.0176684	0	0	0	0	0	0	0	0	0	0	0	0	0	0	0	0	0	0	0	0	0	0	0	0	0	0	0.0172099	0	0	0	0	0	0	0	0	0	0	0	0	0	0	0	0	0	0	0	0	0
ENSG00000228089.1	0.0337342	0	0	0	0.0477322	0.0357094	0	0.0458139	0.159787	0.0438488	0	0.0690026	0.0652122	0	0	0.0813576	0	0.102627	0	0	0	0.0498499	0	0	0.0384138	0	0	0.0328588	0.037556	0	0.106647	0	0	0	0	0	0.0552313	0	0	0.593636	0	0	0.0646462	0	0	1.46382	0.043571	0	0.10376
ENSG00000234005.3	0.0351228	0	0	0.0983916	0.099394	0.0371793	0.0515976	0	0.110909	0.136961	0.0449144	0	0.135793	0.126049	0.0465509	0.0423533	0	0.0356172	0	0	0	0	0.0581141	0	0.119985	0	0	0.0342114	0	0.057271	0.111037	0	0	0.0519843	0	0.0612211	0.115009	0.103657	0.187111	0.309035	0.204938	0	0	0.348931	0	0.117236	0.408281	0.0501439	0.0720208
ENSG00000225138.6	4.49131	2.26249	3.46379	3.30602	0.343512	1.08506	6.74166	1.71722	1.5918	0.582918	1.69456	1.52425	1.47963	5.08845	1.93954	2.56971	2.21924	2.99532	1.01671	1.33541	5.62339	3.49784	0.189688	1.77953	1.83533	3.66511	2.14031	2.80155	3.33342	0.417857	3.32052	0.582195	6.47777	1.65688	0.759665	1.19898	1.209	0.850835	0.688583	8.84106	4.13164	26.5923	1.87387	13.6002	2.90318	5.41361	43.7032	2.29624	1.92213
ENSG00000187122.15	0.0541793	0.0856492	0.0682711	0.138384	0.507316	0.0674724	0.0889567	0.203427	0.103154	0.0476398	0.0692835	0.0798574	0.0215631	0.223033	0.088704	0.0691759	0.110192	0.0824129	0.122573	0.110076	0.0338378	0.108319	0.0711886	0.0732111	0.0544368	0.104849	0.103253	0.0838165	0.0727355	0.163697	0.0755658	0.355848	0.0310346	0.108492	0.255699	0.0694396	0.221763	0.126978	0.0877215	0.294438	0.581124	0.0701727	0.0580204	0.0158309	0.108815	0.0265949	0.0740942	0.0500503	0.00816889
ENSG00000250886.1	0	0.0551546	0	0	0	0.0336733	0	0	0	0	0	0	0	0	0	0	0	0	0	0.0976631	0	0	0	0	0	0.0837227	0.0763409	0.0309853	0	0	0	0	0	0.0470823	0.05156	0	0	0	0.112978	0.279894	0.0928065	0	0	0	0	0	0.164347	0	0
ENSG00000240138.1	0.0110985	0	0.0216134	0	0.0157038	0.0117483	0.0163044	0.0150727	0.0350464	0.0288523	0.0141925	0	0	0	0.0147097	0.0133832	0.0137048	0.0337641	0	0	0.0181287	0.0164005	0.036727	0.0130744	0	0	0.0266346	0.0108105	0	0	0	0	0.0463178	0	0	0	0.018171	0.0163774	0	0	0.0323793	0	0	0	0	0.0370456	0	0.015845	0.0113789
ENSG00000100503.22	2.43511	2.43362	2.64361	2.41445	2.36854	1.37806	2.72544	2.84781	3.11664	2.05871	1.65934	1.7738	2.17436	2.38358	2.27902	2.00576	2.2778	2.31888	1.91142	2.65423	1.98448	3.22871	1.719	1.52486	2.01238	2.3772	2.68279	2.41632	2.16218	2.27834	3.16045	2.11356	1.79626	2.30496	2.77847	1.24361	2.23036	3.95315	2.49815	0.513026	1.865	2.65676	2.77512	1.59032	1.09218	1.68437	0.717491	1.64519	1.46082
ENSG00000232347.1	0	0	0.0200062	0	0.0581441	0	0.0905516	0.0279037	0.0648805	0	0.0788228	0	0	0.0368685	0.0272316	0	0.0253713	0.0208355	0	0.12616	0	0.0910855	0.0339959	0.0484086	0.0233965	0.0540758	0.024654	0.0800526	0	0.0335027	0	0	0	0	0.0333022	0.0358135	0.0336395	0.060638	0	0	0	0.246761	0.0393738	0	0	0	0.0265376	0.0293335	0
ENSG00000280757.1	0	0	0	0	0	0	0	0	0	0	0	0	0	0	0	0	0	0	0	0	0	0	0	0	0	0	0	0	0	0	0	0	0	0	0	0	0	0	0	0	0	0	0	0	0	0	0	0	0
ENSG00000119138.4	11.4588	24.2514	10.8928	24.0831	24.1658	21.7967	14.1859	13.6472	25.7175	10.2892	7.97544	8.33944	8.14415	16.6939	9.90812	16.4576	11.2146	11.802	9.60758	10.5678	18.1358	9.93694	8.02356	9.34487	8.24142	30.2543	21.6773	10.3533	9.1527	14.0729	7.38165	24.3088	7.49455	15.4539	11.1037	12.8791	26.6269	12.657	13.7132	1.15917	1.6519	7.38372	4.54435	3.87074	2.78793	2.6946	0.687875	3.47759	7.2048
ENSG00000095587.8	0.104998	0.0740537	0.117833	0.0648098	0.203964	0.252432	0.101961	0.1861	0.165779	0.115661	0.0409635	0.220231	0.16169	0.134121	0.0825535	0.100861	0.076914	0.0794056	0.109511	0.098346	0.0116276	0.0788939	0.161951	0.102726	0.0810597	0.0819662	0.0683331	0.0814718	0.0653808	0.156699	0.0759524	0.192559	0.0866482	0.0869212	0.224989	0.0279179	0.139857	0.189078	0.240177	0.281851	0.0519197	0.0641197	0.133004	0.671834	0.137376	0.623722	0.00689567	0.299805	0.0200706
ENSG00000251287.7	0.0483847	0.218116	0.235563	0.162651	0.0821542	0.0819482	0.113728	0.538826	0.534755	0.113205	0.111372	0.128661	0.336719	0.225736	0.269337	0.198374	0.0477976	0.0981314	0.372175	0.193111	0.0948402	0.386096	0.240171	0.091198	0.15427	0.178281	0.0928924	0.235645	0.0538661	0.284024	0.122371	0.22278	0.0673087	0.300774	0.329378	0.0506024	0.110905	0.471229	0.29213	0.596012	0.112928	0.271179	1.35373	0.288409	0.0861919	0.129202	0.399958	0.110524	0.26788
ENSG00000163798.12	4.123	4.521	4.1855	4.83071	3.85901	3.2851	4.07207	4.30925	4.64918	5.02969	4.34618	3.58424	3.95281	4.54897	3.55194	3.72211	4.3757	4.73474	4.33284	4.19514	3.67222	4.41718	4.18072	4.55839	4.52364	4.03991	4.65646	4.00244	3.86126	3.94745	4.3595	4.61767	4.04978	4.89012	4.91268	3.97207	4.57019	5.72642	4.6848	1.47069	5.33975	7.36065	5.39728	3.87462	5.35135	4.59359	3.95796	5.32949	5.80668
ENSG00000137500.8	3.95751	4.12083	4.10319	5.07869	3.41925	3.07288	3.46556	4.42882	4.36344	4.97454	3.42381	3.35784	5.72279	4.5187	3.65698	3.37521	3.87401	3.78677	6.66986	3.46514	3.15995	3.88132	8.17596	3.77394	4.26229	3.65715	4.04568	3.68684	3.98742	3.50774	4.26012	5.19168	3.77994	3.80568	4.72305	9.48403	5.25232	4.33259	5.83415	1.26445	8.93353	8.52346	4.11397	3.05305	6.72166	4.06625	4.67461	3.98659	6.00241
ENSG00000266552.1	0	0	0	0	0	0	0	0	0	0	0	0	0	0	0	0	0	0	0	0	0	0	0	0	0	0	0	0	0	0	0	0	0	0	0	0	0	0	0	0	0	0	0	0	0	0	0	0	0
ENSG00000261528.2	0.0399607	0.0346425	0.0194551	0.0559721	0.0282712	0.0634506	0	0.027135	0.0946397	0	0	0.0817386	0.0386243	0.0358528	0.0264815	0	0	0.0607847	0	0.0613421	0.0326367	0	0	0.0235375	0	0	0.0239748	0	0.0222439	0.0977393	0.0947487	0.0459982	0	0.0295724	0.0323848	0	0	0.0884513	0.0354807	0	0	0	0	0	0	0	0.129033	0.0570508	0.0204852
ENSG00000276773.1	0	0	0	0	0	0	0	0	0	0	0	0	0	0	0	0	0	0	0	0	0	0	0	0	0	0	0	0	0	0	0	0	0	0	0	0	0	0	0	0	0	0	0	0	0	0	0	0	0
ENSG00000140044.11	4.54598	6.82915	5.18988	3.78007	3.57827	8.30921	5.16425	4.41394	5.54296	3.60467	3.37672	4.25437	4.69977	5.28097	3.90061	5.75395	5.00449	4.10037	4.4846	3.71774	4.03581	4.5415	4.48842	4.16311	3.0837	4.72091	4.85741	4.6093	3.63386	4.00222	3.97169	4.48298	4.99705	5.92952	4.39683	4.46075	4.36137	4.65525	5.37903	2.06749	3.42766	1.43431	5.96529	3.67494	3.70924	4.54289	3.28435	3.31816	3.78784
ENSG00000054690.12	4.48836	6.87761	3.27353	5.78525	0.77796	3.92358	4.56062	7.059	8.78043	3.28049	4.83762	4.12	3.25337	3.51804	4.05235	3.18079	5.83383	5.2206	2.91091	6.05621	5.5594	5.46142	1.88379	5.90829	4.70938	5.36116	4.89812	4.84082	4.81919	2.82951	4.95594	2.35248	4.03881	7.23061	3.22338	2.9639	3.00793	5.8475	4.66267	3.02059	2.71125	10.4686	5.3838	3.51711	2.47645	2.41265	3.35324	4.44745	4.06558
ENSG00000212521.1	0	0	0	0	0	0	0	0	0	0	0	0	0	0	0	0	0	0	0	0	0	0	0	0	0	0	0	0	0	0	0	0	0	0	0	0	0	0	0	0	0	0	0	0	0	0	0	0	0
ENSG00000186481.14	0.120721	0.166497	0.0667882	0.107604	0.0232928	0.0464688	0.124949	0.231019	0.290238	0.085591	0.0736792	0.0841813	0.22276	0.142774	0.0981822	0.115797	0.172786	0.189195	0.173055	0.172679	0.219599	0.145957	0.163427	0.25857	0.0999762	0.28523	0.167901	0.104226	0.128288	0.0984233	0.221182	0.13896	0.0916019	0.19898	0.0667052	0.0478236	0.0359364	0.364378	0.350794	0.0965626	0.016009	1.13133	0.588871	0.463371	0.228084	0	0.0035437	0.0117512	0.227852
ENSG00000236124.1	0.0539246	0.0934962	0	0	0	0	0	0.146468	0	0.0700929	0	0.0551508	0.104243	0	0.0714704	0	0	0.109367	0	0	0	0	0	0.063525	0.061405	0.070962	0.0647053	0	0	0	0.170477	0	0	0	0.0874028	0	0	0	0	0	0	0	0	0	0	0	0	0	0.110575
ENSG00000241221.2	0	0	0	0	0	0	0	0	0	0	0	0	0	0	0	0	0	0	0	0	0	0	0	0	0	0	0	0	0	0	0	0	0	0	0	0	0	0.0730553	0	0	0	0	0	0	0	0	0	0	0
ENSG00000201680.1	0	0	0	0	0	0	0	0.193137	0	0	0	0.145447	0	0	0	0	0	0	0	0	0	0	0	0	0	0	0	0	0	0	0	0	0	0	0	0	0	0	0	0	0	0	0	0	0	0	0.183682	0	0
ENSG00000264357.1	0	0	0	0	0.285068	0	0.295969	0	0	0	0	0	0	0	0	0	0.24878	0	0	0	0.329087	0	0	0	0	0	0	0	0	0	0	0	0	0	0	0.351171	0	0	0	0	0.587775	0.806543	0.386082	0	0.598156	0	0	0.287631	0.413119
ENSG00000254915.1	0.14175	0.0819234	0.0460077	0	0	0	0	0.0641693	0.223806	0.245668	0	0.386594	0	0.0847854	0	0.113954	0.116692	0	0.0726894	0	0.0771799	0	0.0781795	0	0.0538044	0.0621784	0	0	0.105206	0	0	0.108778	0.0657301	0.0699333	0	0.0823594	0	0.0697238	0	0	0	0	0	0	0	0.315431	0	0	0
ENSG00000253866.1	0.0359943	0	0	0	0	0	0	0	0	0	0	0	0	0	0	0	0	0	0	0	0	0	0	0	0.0409874	0	0	0	0.0400721	0	0	0	0	0	0	0	0	0	0	0	0	0	0	0	0	0	0	0	0
ENSG00000254640.1	0	0.06075	0	0	0	0	0	0	0	0	0	0	0	0	0	0	0	0	0	0	0	0	0	0	0	0	0	0	0	0	0	0	0	0	0.0567907	0	0	0	0	0	0	0	0	0	0	0	0	0	0
ENSG00000275978.1	0	0.0798428	0	0	0	0.0487462	0	0	0	0.0598571	0	0	0.0890198	0	0	0	0	0	0	0	0.15044	0	0	0	0	0	0	0	0	0	0	0	0.0640607	0	0	0	0	0	0	0	0	0	0.0882472	0	0	0	0	0.0657443	0
ENSG00000202144.1	0	0	0	0	0	0	0	0	0	0	0	0	0	0	0	0	0	0	0	0	0	0	0	0	0	0	0	0	0	0	0	0	0	0	0	0	0	0	0	0	0	0	0	0	0	0	0	0	0
ENSG00000277519.1	0	0.237269	0.0888325	0.255571	0	0	0	0.619497	0.432128	0.0592924	0	0	0	0.245558	0	0.220024	0.112655	0.462575	0.912275	0.630203	0	0	0.830227	0	0	0	0	0	0	0.371901	0.0721043	0	0	0	0	0.318042	0.0746838	0.605808	0	0	0	0	0.174829	0	0	0	0.530251	0	0
ENSG00000254561.3	0.00648155	0.0168569	0	0	0.00458554	0.00686106	0	0.0088025	0.0153504	0	0.00414424	0.00662893	0.0250592	0.0116305	0	0.00781586	0.00400182	0.00328639	0.00498562	0	0.00529362	0.00478898	0	0.00381775	0	0	0.00388868	0.00315668	0.00721585	0.0105688	0.00512269	0	0.00901659	0.0191864	0.0105055	0.0112977	0	0.00478222	0.00575492	0	0	0.0259478	0	0	0	0	0.00837156	0	0.00332267
ENSG00000135931.16	0.6126	0.75756	0.371348	0.580451	2.0289	0.867804	0.703636	0.88498	0.967223	1.09098	0.456972	0.410009	0.786583	1.20433	0.656705	0.841914	0.702692	0.586203	1.73702	1.40366	0.345812	0.749942	1.40862	0.893236	0.48899	0.881233	0.720659	0.441677	0.429594	1.58404	0.590971	1.5866	0.390591	1.28448	1.79359	0.656906	1.08656	1.05464	1.47979	0.77945	0.941802	1.59889	1.86451	2.13306	1.6182	1.69899	1.04916	1.46409	0.989844
ENSG00000268438.1	0.0352081	0.183135	0	0.394522	0	0.074539	0	0.334709	0.444715	0	0.0450234	0.108026	0	0.0631775	0.0933278	0.127368	0.173905	0	0	0.0540465	0.0575103	0.104056	0.0582551	0.124429	0.0801842	0.416988	0.0422469	0.102883	0	0.05741	0.0556534	0.0810551	0.0489785	0.104221	0.171199	0	0	0.155863	0.125044	0	0.308154	0	0	0	0.104532	0	0.0454746	0.0502656	0
ENSG00000224625.2	0.0112622	0.0195268	0	0.0315495	0	0	0	0	0	0.0292779	0	0	0	0	0	0	0.013907	0.0114207	0	0	0	0	0	0	0	0.0148205	0	0.0219399	0	0	0	0	0	0	0	0	0.018439	0	0	0	0	0	0	0	0	0	0	0	0
ENSG00000212432.1	0	0	0	0	0	0	0	0	0	0	0	0	0	0	0	0	0	0	0	0	0	0	0	0	0	0	0	0	0	0	0	0.22564	0	0	0	0	0	0	0	0	0	0	0.187823	0	0	0	0.379775	0	0.100488
ENSG00000207751.1	0	0	0	0	0	0	0	0	0	0	0	0	0	0	0	0	0	0	0	0	0	0	0	0	0	0	0	0	0	0	0	0	0	0	0	0	0	0.261039	0	0	0	0	0	0	0	0	0	0	0
ENSG00000252036.1	0	0	0	0	0	0	0	0	0	0	0	0	0	0	0	0	0	0	0	0	0	0	0	0	0	0	0	0	0	0	0	0	0	0	0	0	0	0	0	0	0	0	0	0	0	0	0	0	0
ENSG00000224356.4	0.00399057	0.110704	0.011657	0.0670741	0.0112929	0.0211211	0.0175872	0.0162586	0.0378038	0.00518707	0.0153092	0.0204065	0.00771423	0.0214821	0.031734	0.0144362	0.0295662	0.00404674	0	0.0612577	0.0456285	0.0117939	0.0132056	0.00940205	0.00908828	0.0682679	0.0287302	0.0272091	0.00888532	0.0455489	0.0189237	0.018374	0.00555134	0.0590634	0.0258722	0.0139116	0.0196007	0.0294432	0.0212591	0	0.0349269	0.14378	0.0458837	0.0396447	0.0355438	0.133201	0.0360795	0.0284862	0.0327313
ENSG00000277737.2	0.0258877	0	0.00840236	0.0241736	0.378507	0.228362	0	0.0468768	0.027249	0.0336496	0.0110349	0.0529526	0.0166813	0.185812	0.0228739	0.0624339	0.0213113	0.00875068	0.146027	0.225189	0.0140953	0.0127516	0.47117	0.020331	0.00982626	0.113556	0.0103544	0.0168106	0.0288205	0.0281415	0.0136402	0.278124	0.0120042	0.0255438	0.377636	0	0.0988972	0.0254672	0.0459709	0	0	0	0.0165365	0	0.05124	0	0	0.0123197	0.0176946
ENSG00000171631.13	1.87888	0.898232	0.905864	0.531453	0.335542	0.745353	2.42254	1.09499	1.75112	1.07174	1.8335	0.425365	1.28358	1.57117	0.812346	0.897471	1.01364	1.39108	1.34702	0.784056	0.637647	1.46641	2.17314	1.07016	1.13	0.403284	1.12069	1.38592	0.970731	0.452118	2.32406	0.915499	1.58347	1.04756	1.774	1.25913	0.525642	0.683718	0.809828	3.46686	2.46936	0.584216	1.27943	1.631	1.47312	1.96061	0.452367	4.72942	0.175804
ENSG00000223671.2	0	0	0	0	0	0	0	0	0.0677598	0	0	0	0	0	0	0	0	0	0	0	0	0	0	0	0	0	0	0	0	0	0	0	0	0	0	0	0	0	0	0	0	0	0	0	0	0	0	0	0
ENSG00000117481.9	1.85347	2.80077	2.44191	2.10665	1.56821	1.46877	2.22963	2.69398	2.36926	2.0329	1.85321	1.23863	2.50345	2.2777	1.64602	1.66078	2.5891	2.3868	2.99633	2.48494	1.69285	2.65538	2.5679	1.86259	2.42658	2.34439	2.21169	2.10571	1.98717	2.11446	2.14183	2.20055	1.88018	2.38072	2.19898	2.93511	1.95201	2.57328	2.88678	4.3408	3.66325	5.4313	4.10994	3.50571	2.13098	4.37986	2.29437	3.29179	2.97165
ENSG00000196123.11	1.54768	3.5358	1.29129	2.22731	1.07348	1.09862	2.07748	3.51138	4.36495	1.90522	1.46301	1.22905	1.76578	2.16183	1.19054	1.52231	2.32334	2.04031	1.40523	2.73448	2.35455	2.41709	1.38082	2.20217	1.37189	3.98947	1.95177	1.36563	1.44598	1.5983	2.09145	1.15275	2.08546	3.98399	2.21341	1.76673	1.51539	2.78984	2.06395	8.86479	2.43472	6.25661	6.03644	5.0649	2.89217	3.17051	7.95281	3.11508	5.04662
ENSG00000212900.2	0	0	0	0	0	0	0	0	0	0	0	0	0	0	0	0	0	0	0	0	0.0337525	0	0	0.0243422	0	0	0	0	0	0	0	0	0	0	0	0	0	0	0.0366937	0	0	0	0	0	0	0	0.0533776	0	0.0423712
ENSG00000263765.4	0	0	0	0.023247	0	0	0	0	0	0.0107866	0	0	0.0160419	0	0	0	0	0.0168305	0	0	0	0	0	0	0	0	0	0	0	0	0.0262348	0	0	0	0	0.0144647	0	0.0122455	0.0147363	0	0.0242104	0.0332214	0	0	0	0	0	0	0.00850817
ENSG00000250709.1	0	0	0.00688658	0.0198126	0.0100072	0.0149732	0	0	0	0.00919307	0	0	0	0.0253819	0.0281212	0.00852847	0	0	0.0326411	0.0217135	0	0.0104512	0.105319	0	0	0.00930705	0	0	0	0.288309	0	0.146539	0	0.0104678	0.0458534	0.0369834	0.0810562	0.0104365	0	0	0	0	0	0	0	0	0	0	0
ENSG00000136286.13	1.42325	1.03474	2.25912	0.939229	0.322591	0.601567	3.00204	0.851473	1.68601	1.69527	1.42772	0.992695	1.47125	1.45592	1.01982	1.21087	1.67881	1.13048	1.20179	1.26351	1.14186	2.57384	1.34803	1.41003	0.910558	1.31479	1.15059	1.23609	0.843566	0.565833	3.78134	0.798879	1.23132	1.09668	1.35313	0.905829	0.911224	2.73347	1.06573	6.077	1.26671	0.516754	1.92751	1.91523	0.935703	2.6691	0.303129	2.43641	0.221718
ENSG00000226470.1	0	0	0	0	0	0.525858	0	0	0	0	0	0	0	0	0	0	0	0	0	0	0	0	0	0	0	0	0	0	0	0	0	0	0	0	0	0	0	0	0	0	0	0	0	0	0	0	0	0	0
ENSG00000268991.2	0	0	0	0	0	0	0	0	0	0	0	0	0	0	0	0	0	0	0	0	0	0	0	0	0	0	0	0	0	0	0	0	0	0	0	0	0	0	0	0	0	0	0	0	0	0	0	0	0
ENSG00000251491.2	0	0	0	0	0.0210511	0	0	0	0	0	0	0	0	0.0266965	0	0	0	0	0	0	0	0	0.0984661	0	0	0	0	0	0	0	0	0	0	0	0	0	0.0243584	0	0	0	0.0434049	0	0	0	0	0	0	0	0
ENSG00000169251.11	6.02096	7.53636	5.89168	6.59319	6.65193	5.88153	4.86681	6.24298	6.75466	7.36541	5.01362	4.95128	8.40834	6.13173	5.35819	5.4606	5.94497	5.97278	9.7164	6.25164	5.04154	6.29108	11.1355	5.65747	6.74084	5.82974	7.14246	5.6848	5.54554	5.89258	6.18791	8.71733	5.84776	5.44565	7.11763	11.5854	7.23849	6.91086	9.86661	5.03292	16.323	12.3441	15.6888	10.8621	11.0123	10.4912	7.4111	9.97405	14.2522
ENSG00000264530.2	0	0	0	0	0	0	0	0	0	0	0	0	0	0	0	0	0	0	0	0	0	0	0	0	0	0	0	0	0	0	0	0	0	0.0825751	0	0	0	0	0	0	0	0	0	0	0	0	0	0	0.0572011
ENSG00000280843.1	0	0	0	0	0	0	0	0	0	0	0	0	0	0	0	0	0	0	0	0	0	0	0	0	0	0	0	0	0	0	0	0	0	0	0	0	0	0	0	0	0	0	0	0	0	0	0	0	0
ENSG00000225974.1	0	0	0	0	0	0	0.0683006	0	0	0	0.0594539	0	0	0	0	0	0	0	0	0	0	0	0	0.05477	0	0.0611819	0	0	0	0	0	0	0	0	0	0	0.0761201	0	0	0	0	0	0	0	0	0	0.0600498	0	0
ENSG00000161958.9	0.0443122	0.0406746	0.0736041	0.0438121	0.0147528	0.0165553	0.0229755	0.0707996	0.0617326	0.0440458	0.0299994	0.0373221	0.0251943	0.0280638	0.0310925	0.0345752	0.0643744	0.0475792	0.0401	0.0360116	0.0553504	0.107851	0.0129386	0.0276359	0.0356182	0.0343015	0.0344048	0.0279285	0.0377247	0.042503	0.0453227	0.0240034	0.043513	0.0694432	0.0422486	0.0318042	0.0298735	0.0730816	0.0601738	0	0.0152093	0.0417402	0.0899123	0	0.0154779	0.00870056	0.0437668	0.119084	0.0160348
ENSG00000236169.1	0.0337342	0	0	0.0945017	0	0	0.0495577	0	0	0.0876976	0	0	0	0	0	0	0	0	0	0.0517841	0	0	0.0558165	0	0.0384138	0.088785	0	0.0328588	0	0	0	0	0	0.0499292	0	0	0.0552313	0	0	0	0	0	0	0	0	0	0.043571	0	0
ENSG00000079308.15	20.2141	13.8501	7.17041	11.0768	274.15	19.9492	8.21647	16.8135	7.24901	16.1395	7.74457	7.88439	4.30463	48.2778	21.0575	39.9078	4.79764	6.49424	27.0549	71.5662	9.31513	7.71099	56.513	9.43222	6.14961	45.9685	21.8902	6.42273	10.8523	126.098	3.18759	87.989	4.11993	14.8463	98.1416	9.60951	59.9942	7.43658	20.006	4.37033	2.61327	6.81437	6.92496	2.44878	4.29982	3.68534	1.27346	8.83488	1.32749
ENSG00000277172.1	0	0	0	0	0	0	0	0	0	0	0	0	0	0	0	0	0	0	0	0	0	0	0	0	0	0	0	0	0	0.0242594	0	0	0	0	0	0	0	0	0	0	0	0	0	0	0	0	0	0	0
ENSG00000106069.19	2.20852	1.93465	2.1637	3.12201	0.7047	18.0242	1.64921	1.97	2.95631	1.39732	1.99417	2.28239	2.50688	1.69946	2.48886	1.55064	2.20625	2.03813	2.00548	1.56664	2.16938	2.44718	1.07172	2.08714	3.01693	1.70653	2.12918	2.22808	2.69202	1.08058	1.96382	1.58515	2.09931	2.22349	1.26379	1.85956	2.26355	2.26301	2.93353	0.502864	11.3501	3.96038	1.36382	1.47353	3.89463	0.772154	1.1389	1.22974	1.60582
ENSG00000163013.10	0.561325	0.577667	0.819852	0.522467	0.719946	0.306679	0.835261	0.676257	1.20646	0.675494	0.507099	0.377787	0.51455	0.62709	0.506377	0.687798	0.715503	0.703269	0.651836	0.817195	0.606331	0.949892	0.443411	0.567403	0.494858	0.81969	0.727864	0.515011	0.356807	0.596416	1.16778	0.596111	0.503786	0.801322	0.833507	0.391369	0.572169	1.45623	0.958205	4.93894	3.24358	6.40079	0.426806	6.00826	2.80628	4.22477	7.52369	1.6519	2.61393
ENSG00000116353.14	2.85528	4.26442	3.15115	2.7871	3.00389	2.26685	3.58605	4.11379	3.95923	4.23059	3.38169	1.86863	4.00385	4.08157	3.62256	4.03179	4.18803	4.08066	4.60879	4.34329	2.54342	4.0171	5.01196	4.00846	3.78624	4.41933	3.21753	3.59537	3.49581	3.57025	4.0281	4.49577	3.57585	3.63482	4.13637	5.18322	3.167	3.85861	4.24281	3.51459	4.3593	4.45675	4.73457	4.59295	4.53513	5.46901	3.85507	4.24538	8.29314
ENSG00000167600.12	11.8408	13.7829	27.5558	19.9361	2.63524	102.212	12.6865	13.8051	31.7802	9.13883	11.7533	36.3249	49.1453	17.3618	37.0931	36.0124	27.3482	29.1792	27.6888	27.4582	30.199	39.1492	7.24042	26.9166	50.186	11.7428	39.9472	20.1271	55.7744	16.4928	9.85301	11.2013	23.9074	33.3921	10.1932	13.0381	18.0972	44.9852	35.8242	83.2226	104.533	85.2881	35.8548	17.0984	48.4469	67.5401	83.1952	64.8377	27.1831
ENSG00000254825.1	0	0	0	0	0	0	0	0	0	0	0	0	0	0	0	0	0	0	0	0	0	0	0	0	0	0	0	0	0	0	0	0	0	0	0	0	0	0	0	0	0	0	0	0	0	0	0.0212904	0	0
ENSG00000222506.1	0	0	0	0	0	0	0	0	0	0	0	0	0	0	0	0	0	0	0	0	0	0	0	0	0	0	0	0	0	0.231891	0	0	0	0	0	0	0.232838	0	0	0	0	0	0	0	0	0	0	0	0.145807
ENSG00000277635.1	0	0	0	0	0	0	0	0	0	0	0	0	0	0	0	0	0	0	0	0	0	0	0	0	0	0	0	0	0	0	0	0	0	0	0	0	0	0	0	0	0	0	0	0	0	0	0	0	0
ENSG00000135930.12	10.5281	11.6413	10.4304	10.2085	6.6462	10.2781	9.98832	9.85137	11.9476	13.5114	11.1293	10.3314	15.2807	9.62537	9.78823	10.558	12.0721	10.3422	14.3216	11.7991	9.71606	10.7252	15.1792	12.5191	10.8723	10.9155	11.1172	11.4696	9.74524	10.4373	10.7537	9.75738	11.778	12.4085	10.7352	19.0275	10.374	12.1297	13.1792	6.89997	10.1303	9.66907	11.8868	12.6298	13.0696	9.58658	10.254	10.8611	13.629
ENSG00000224727.1	0.0259959	0.0450726	0.050625	0	0.0367829	0	0	0.0706093	0.0410445	0.0337903	0.0332431	0.053174	0	0.0466472	0	0.062695	0.0321007	0.0790855	0	0.0798107	0.0849256	0	0	0.0306241	0.029602	0.0684185	0.031193	0.0253213	0.028941	0.0423887	0.123275	0	0	0	0.042135	0	0.0425618	0	0	0	0	0.52035	0	0	0	0.173543	0.0335762	0.0371137	0.106611
ENSG00000253871.1	0	0	0	0	0	0	0	0	0	0	0	0	0	0	0	0	0	0	0	0	0	0	0	0	0	0	0	0	0	0	0	0	0	0	0	0	0.0127343	0	0	0	0	0	0	0	0	0	0	0	0
ENSG00000229401.1	0	0	0	0	0	0	0	0	0	0	0	0	0	0	0	0	0	0.0171045	0.0259484	0	0	0	0	0	0	0	0	0	0	0	0	0	0	0	0	0	0	0	0	0	0	0	0	0	0	0	0.043571	0	0.0172934
ENSG00000255274.7	0.128086	0.16656	0.0623592	0.358815	0.0453088	0.101689	0.0470415	0.0869757	0.101116	0.0416225	0.0409484	0.0327496	0.433308	0	0.0848809	0.11584	0.118624	0.0649443	0.246309	0.245775	0.156916	0	0.158948	0.188612	0.182317	0.379247	0.0384232	0.062381	0.0356491	0.208856	0.151849	0	0	0.0947882	0.103803	0.167446	0	0.189008	0.170589	0	0	0.128192	0.245456	0	0	0	0.165435	0.457162	0.131323
ENSG00000243959.3	0.345374	0.342184	0.288252	0.552867	0	0.208912	0.217447	0.335034	0.856908	0.25653	0.252376	0.403689	0.190757	0.354138	0.326965	0.0594962	0.42648	0.250168	0.227711	0.454432	0.725334	0	0.0816364	0.697479	0.16855	0.194783	0.355219	0.288353	0.384502	0	0.389952	0.113587	0.480456	0.438154	0.0799706	0.344005	0.323122	0.21842	0.175231	0.434121	0	0.197521	0.0945506	0.490164	0.292974	0	0.955895	0.0704403	0.708204
ENSG00000234065.2	0.0213476	0.0185066	0.0311796	0.0299012	0.0302058	0.0112988	0	0.0144959	0.0168527	0	0.0272989	0.0327496	0	0.0191531	0.0141468	0	0.0131804	0.0108241	0	0.016385	0.0174351	0.015773	0	0.0251482	0.0121545	0.0140462	0.0128077	0.0103968	0.0475322	0.0348093	0.0337442	0.073719	0	0	0.034601	0.0186051	0.0524271	0.0315014	0.0189544	0	0	0.0854615	0.0204547	0.31812	0.221833	0.0712562	0.179222	0.0609549	0.0547178
ENSG00000260379.1	0.0318108	0	0	0	0	0.0673467	0	0.0432017	0.100451	0.0413487	0	0.0325341	0	0	0.0421613	0	0	0.0322585	0	0	0.0519611	0.0470076	0.052634	0.0374742	0	0.0418613	0	0.0929559	0.0354146	0	0	0	0	0	0	0	0.0520821	0	0.056489	0	0.0928065	0	0	0	0	0.106181	0	0	0
ENSG00000275206.1	0	0	0	0	0	0	0	0	0	0	0	0	0	0	0	0	0	0	0	0	0	0	0	0	0	0	0	0	0	0	0	0	0	0	0	0	0	0	0	0	0	0	0	0	0	0	0	0	0
ENSG00000255982.1	0	0.0346425	0	0	0	0.0211502	0.0587047	0.027135	0.157733	0	0.0511009	0	0	0	0	0	0.0246724	0.0202616	0	0	0	0.0295254	0	0.09415	0.022752	0.0525861	0.0239748	0	0	0	0	0	0.027795	0.0295724	0.0647696	0	0	0	0	0	0	0	0	0	0	0	0	0	0.0204852
ENSG00000203786.6	0	0	0	0	0	0	0	0.0158106	0	0	0	0	0	0	0	0	0	0	0	0	0	0	0	0	0	0	0	0	0	0	0	0	0	0	0	0	0	0	0	0	0	0	0.0111548	0	0	0	0	0	0
ENSG00000142230.10	25.3466	25.5874	21.3238	21.8974	50.5386	17.3581	23.7006	23.488	19.6926	32.5687	26.6064	19.2259	24.92	31.5247	20.6522	28.6072	22.3533	23.347	36.8905	27.5979	16.752	23.0324	41.3871	28.1181	23.235	29.4032	23.6587	23.5363	24.1713	42.0194	23.5571	44.6541	20.4762	24.8771	41.0826	30.8088	38.8761	30.8472	27.7463	34.7642	40.4132	43.2968	36.9738	35.9846	45.5021	43.2289	45.5534	31.6984	35.4728
ENSG00000133958.12	0.0463701	0.0703482	0.0586963	0.0487122	0.119741	0.0539936	0.0817446	0.0818668	0.100668	0.0346571	0.0444729	0.0343827	0.0537832	0.0665653	0.0783587	0.0796802	0.0815946	0.0693586	0.0535019	0.0694014	0.0624878	0.0582439	0.0767238	0.079207	0.063363	0.100684	0.0500764	0.0700085	0.0477516	0.0775009	0.051308	0.0854016	0.0774074	0.0806416	0.12589	0.0363716	0.0854092	0.0650042	0.0720503	0.0611995	0.0169103	0.00928172	0.0333228	0.0230334	0.0068836	0.0541725	0.031443	0.0248255	0.0285251
ENSG00000143199.16	0.0496205	0.0204842	0.0207068	0.0397157	0.0367769	0.160079	0.0277697	0.0417169	0.063422	0.0184281	0.0211512	0.0217495	0.0456772	0.0339197	0.0250536	0.0284931	0.0350132	0.0311498	0.0545259	0.0326445	0.0270174	0.0314252	0.00390961	0.0501039	0.0457412	0.0186566	0.0538701	0.0207141	0.0473502	0.0154116	0.018675	0.0163193	0.0427315	0.0384696	0.0268088	0.0164746	0.0193431	0.0383543	0.0503515	0	0.0137872	0.0378375	0.0181123	0	0.203445	0.0236612	0.0457783	0.0134937	0.0460292
ENSG00000153956.14	0.949875	0.717389	0.457749	1.00575	8.39674	0.901534	0.522693	0.999212	0.536348	1.30583	0.436462	0.53678	0.370356	2.8658	0.742562	1.23278	0.345918	0.409787	1.59256	2.18223	0.539103	0.447266	3.27385	0.644839	0.483989	1.98091	1.04705	0.38734	0.537705	5.379	0.257031	4.8591	0.239641	0.664817	6.75332	0.926063	4.23589	0.753102	1.46377	0.12749	0.427425	0.502724	0.367142	0.0639771	0.607052	0.128973	0.074859	0.613698	0.203029
ENSG00000167637.15	0.485597	0.667989	0.447431	0.472182	0.553652	0.409949	0.498182	0.569553	0.754028	0.404278	0.407994	0.260633	0.593486	0.500491	0.47871	0.413766	0.587244	0.744753	0.614305	0.659175	0.501483	0.572284	0.534539	0.520046	0.619223	0.755206	0.736776	0.480814	0.554014	0.664205	0.491634	0.582063	0.5527	0.564284	0.627707	0.475677	0.640634	0.630697	0.741164	0.176555	0.544438	0.658712	0.819055	1.23595	0.655332	0.703272	0.655705	0.593008	0.812637
ENSG00000268293.1	0	0	0	0	0	0	0	0	0	0.0551315	0	0	0	0	0	0	0	0	0	0	0	0	0	0	0	0	0	0	0	0	0	0	0.0590033	0	0	0	0	0	0	0	0	0	0	0	0	0	0	0	0
ENSG00000253692.3	0.0222822	0.0386336	0.0867857	0	0	0.0235869	0.130936	0.121044	0.0703619	0.0289631	0	0	0.172296	0.0799666	0.0295323	0.0806078	0.192604	0.0677875	0	0.171023	0.10919	0	0.110604	0.104997	0.101493	0.0293222	0.0802107	0.151928	0.0496131	0	0.176107	0	0.0619943	0.0329793	0.0361157	0.0388392	0.0364815	0.131522	0.0395684	0	0.0650073	0	0.0854005	0	0	0	0	0.0636235	0
ENSG00000223513.1	0	0.102655	0.115301	0.16586	0	0	0	0.160816	0	0	0	0	0	0	0.0784716	0	0	0	0	0	0	0	0	0	0	0	0	0	0	0	0.0935885	0	0	0	0	0	0	0	0	0	0	0	0.113461	0	0	0	0	0	0.121406
ENSG00000256100.1	0.103798	0	0.151603	0.0726936	0	0.109875	0.0762426	0.070483	0.040971	0.10119	0.0995508	0.106158	0.100326	0	0.171964	0.156457	0.0640865	0.131573	0	0	0	0.115038	0.0429358	0.336262	0.265942	0.0341481	0.186823	0.151656	0.173335	0.0423129	0.123055	0	0.144395	0.038407	0.0420597	0	0.0424856	0	0.0460805	0	0.151412	0	0.0497279	0.257797	0.154087	0.433082	0	0	0.0532103
ENSG00000226340.1	0	0	0	0.074561	0	0.0281744	0	0	0	0	0	0	0.102904	0	0	0	0	0.0269906	0.122838	0	0	0	0.132116	0.0313545	0	0	0	0	0	0.0867996	0.0420719	0	0	0	0.0431401	0.0463933	0	0.35348	0	0	0	0	0	0	0	0	0	0	0
ENSG00000275381.1	0.0341311	0	0.0332338	0	0	0.0361295	0	0.139059	0.161667	0	0.0872924	0	0	0	0	0.0411574	0.0421463	0.069223	0	0	0.0557512	0	0	0.0402076	0	0	0	0.0332454	0	0.0556539	0.053951	0.0785758	0.0474803	0	0	0	0	0.0503652	0	0	0.099576	0.136638	0	0	0	0	0.0881673	0.243641	0
ENSG00000253752.1	0.491079	0.32748	0.257475	0.423289	0	0.0399871	0.499448	0.102604	0.536784	0.441914	0.289838	0.115903	0.0730241	0.135568	0.550731	0.182207	1.02622	0.497991	0.290568	0.115975	0.0617038	0.669858	0.187509	0.133502	0.301108	0	0.407947	0.331155	0.0841097	0.0615961	0.895671	0.260896	0.262749	0.223641	0.0612275	0.197534	0	0.111485	0.335404	0	0.881662	0	0	0	1.12154	0	0	0.0539308	0
ENSG00000197275.11	0.13592	0.20075	0.129896	0.105767	0.181636	0.0559528	0.225559	0.22903	0.174861	0.258467	0.23175	0.131288	0.223824	0.194214	0.0934088	0.14569	0.192704	0.283324	0.178122	0.231829	0.131566	0.178536	0.287364	0.228317	0.217832	0.235173	0.166114	0.174072	0.170934	0.127232	0.171084	0.191224	0.143561	0.13784	0.216224	0.390475	0.267867	0.263712	0.187728	0.088587	1.95333	0.806123	0.554703	0.550127	0.590371	0.588114	0.916784	0.499499	1.30323
ENSG00000277021.1	0	0	0.129581	0	0	0	0	0	0	0	0	0	0	0	0	0	0	0	0	0	0	0.196656	0	0	0	0	0	0	0	0	0	0	0	0	0	0	0	0	0	0	0	0	0	0	0	0	0	0	0
ENSG00000205664.9	0.878703	1.01294	0.642858	0.838262	0.174737	0.46759	1.10247	0.851473	1.32737	0.413649	0.905008	0.53921	1.28545	0.750021	1.20868	0.595664	0.985345	1.0163	0.825693	0.772862	0.892219	1.62135	0.550124	1.02955	1.34675	1.83137	1.77249	1.05021	1.06814	0.456949	1.06612	0.776367	1.21577	1.53956	1.08549	0.811351	0.614344	1.12843	1.95681	3.21796	2.24486	1.06483	1.90234	1.36842	4.24467	3.64646	3.34958	2.73956	4.2367
ENSG00000221214.1	0	0	0	0	0	0	0	0	0	0	0	0	0	0	0	0	0	0	0	0.506072	0.269253	0	0	0	0	0	0	0	0	0	0.260559	0	0	0	0	0	0	0.243241	0	0	0	0	0	0	0	0	0	0	0
ENSG00000272844.1	0	0	0	0.0574763	0	0	0.0301412	0.0835926	0.0323943	0.053338	0.0262371	0.0209838	0.118987	0.0368163	0	0	0.0760064	0.0416121	0.126255	0.125981	0.0670276	0.0303189	0.0339478	0.0725102	0.0934537	0.0539993	0	0	0.0913667	0	0.0324317	0	0.114168	0.0303671	0	0.0715257	0	0	0.0728685	0	0.179575	0.164275	0.0786361	0	0	0.0684846	0.1855	0.029292	0.0841431
ENSG00000198855.5	1.87313	1.57375	2.24427	2.06655	0.889876	1.11195	2.35222	1.49585	2.33483	2.92082	1.99973	1.92268	1.37348	2.00083	1.75269	1.68073	2.75378	1.88571	1.18717	2.44746	1.67698	1.96421	1.81682	1.66197	1.74973	1.34655	2.02734	1.97022	1.78257	1.51884	2.71905	1.68265	1.53223	1.57487	2.09933	1.38658	1.65862	2.40288	1.20736	3.52954	1.20007	0.857389	1.6026	3.64746	1.40294	1.47514	1.44457	1.74722	1.01774
ENSG00000254251.1	0	0	0	0	0.221757	0	0	0	0	0.0452701	0	0.0178098	0	0.343722	0	0	0.0215032	0	0.0803684	0.0801939	0	0	0.0288129	0	0.0198295	0.137494	0	0	0	0.113579	0	0.320717	0.0242247	0	0	0.0607067	0.0855323	0	0.0927695	0	0	0	0	0	0	0	0	0	0
ENSG00000265790.1	0	0	0	0	0.0553231	0	0	0	0	0	0	0	0	0	0	0.023574	0	0	0	0	0	0	0	0	0	0	0	0	0	0	0	0	0	0	0	0	0	0	0	0	0.114069	0	0	0	0	0	0	0	0.040087
ENSG00000203809.5	0	0	0	0	0	0	0	0	0	0	0	0	0	0	0	0	0	0	0	0	0	0	0	0	0	0	0	0	0	0	0	0	0	0	0	0	0	0	0	0	0	0	0	0	0	0	0	0	0
ENSG00000260252.1	0.314487	0.204476	0.0765548	0.330372	0	0.208063	0.17325	0.106775	0.620672	0.20439	0.05027	0.160819	0.151985	0.211619	0.31261	0.094807	0.145627	0.159457	0.181428	0.301723	0.385272	0.348544	0.260175	0.0463096	0.0447641	0.310386	0.23585	0.0765815	0.0875288	0.1282	0.124277	0.181001	0.109372	0.174549	0.254866	0.0685212	0.321808	0.348052	0.0698076	0	0.114688	0	0.301332	0.390537	0	0.262432	0.609286	0.0561232	0.523956
ENSG00000254920.1	0	0	0	0	0	0	0	0	0	0	0	0	0	0	0	0	0	0	0	0	0	0	0	0	0	0	0	0	0	0	0	0	0	0	0	0	0	0	0	0	0	0	0	0	0	0	0	0	0
ENSG00000277496.1	3.11468	2.64449	5.08071	2.9909	0.749663	4.24877	5.80212	2.6819	3.87839	1.54429	3.90086	2.55332	3.89505	2.92414	4.17067	4.11403	4.13358	4.52612	3.74191	2.30435	3.69772	3.99765	1.58059	2.66678	3.00742	3.46492	4.96068	3.21369	3.78033	0.98172	5.40555	2.69819	4.45571	3.27924	1.89964	2.82647	2.37889	4.18154	3.96292	1.20074	3.32563	2.34598	1.21529	0.71775	3.09836	0.455516	2.31213	3.51843	3.04524
ENSG00000279652.1	0	0.027777	0.00346653	0.00997319	0.0050374	0.00565286	0.00523004	0.00966989	0.00562101	0	0.00455261	0.00364107	0	0.00319415	0.0047185	0.00214651	0.00439616	0.0144409	0	0.00819751	0.00872288	0	0	0.00419394	0.00405398	0.0117123	0.00427187	0.00346774	0.00990862	0.0145128	0.00562748	0	0.00247627	0.00526924	0.0115407	0.00310275	0.0174864	0.00525346	0.003161	0	0.020773	0	0.0034112	0.0176842	0	0.03565	0.0252903	0.00762404	0.00182504
ENSG00000251484.3	0.0952757	0.082596	0	0	0	0.0252135	0.139966	0.0646962	0.188036	0.0928817	0.0913775	0.0243605	0	0.170963	0.063138	0.0287223	0.0294124	0.0241542	0.0366431	0.182818	0.11672	0.0703956	0	0.056119	0.0813692	0.0940333	0	0.0232008	0.0265173	0.0388389	0.0376505	0	0.0331349	0	0	0	0.0389975	0	0	0	0.0694906	0	0.0456451	0	0	0.0795051	0.153822	0.136023	0.0488417
ENSG00000178878.11	1.71633	4.59744	2.8315	5.06053	3.99276	4.40109	2.48315	3.18224	2.80475	2.90257	0.742702	1.35595	0.994974	5.6421	1.05644	3.45829	2.90334	1.31603	0.939703	2.6316	3.84381	0.680679	0.894698	3.58138	0.643112	7.35562	9.01887	0.926607	1.06575	3.36686	0.645803	2.39752	0.562776	4.40477	1.04199	2.36681	7.20386	2.51496	0.881987	0.616748	1.42566	4.4337	1.63494	1.75087	4.03142	1.31024	1.86502	1.62405	15.6156
ENSG00000173875.12	3.48338	3.34734	3.6321	3.98893	3.1087	3.8168	3.68318	3.26554	4.29643	3.33837	3.12791	2.89251	4.42868	3.89144	3.36056	2.88898	3.47079	3.84025	4.06533	4.05985	3.3854	3.71458	3.81951	3.61215	3.75272	3.22744	4.34488	3.58657	3.16563	3.30115	4.25995	3.64013	3.53332	3.68492	3.8513	3.48316	3.94037	4.22174	4.66935	1.4604	3.68275	6.97692	2.41484	4.27422	4.12387	2.59516	3.32569	2.52554	4.2521
ENSG00000213621.3	0.540281	0.340639	0.605786	0.32105	0.254823	0.415938	0.481034	1.04503	1.11154	0.978927	0.502473	0.334888	0.284843	0.205648	0.390586	0.769959	0.505422	0.796924	0.705235	0.301587	0.187201	1.01613	0.839768	0.597895	0.559298	0.560167	0.962619	0.542208	0.747304	0.240267	0.595227	0.339224	0.478287	0.193856	0.477657	1.08443	0.455689	0.434869	0.319807	2.16081	1.05083	1.04869	0.784364	2.43976	1.31243	2.62313	0.232608	0.210367	0.705007
ENSG00000264073.1	0	0	0	0.46177	0	0	0	0	0	0	0	0	0	0	0	0	0	0	0	0	0	0	0	0	0	0	0	0	0	0	0	0	0	0	0	0	0	0	0	0	0	0	0	0	0	0	0	0	0.169003
ENSG00000274979.1	0.0327875	0.0189493	0.0266046	0.0382706	0.00386605	0.0491685	0.0240834	0.100188	0.0388256	0.0106545	0.003494	0.0195609	0.0264092	0.0539311	0.0543196	0.00658952	0.0269914	0.0415612	0.0336269	0.0964673	0.0267782	0.0524884	0	0.0128749	0.0311131	0.0575288	0.055735	0.034598	0.0486692	0.00891049	0.0345514	0.0125804	0.0342084	0.0485279	0.0575716	0.00952508	0.0357875	0.108861	0.0339636	0.288487	0.765248	0.0656294	2.12058	2.19868	0.502951	0.0638407	0.271734	2.48092	0.282935
ENSG00000259166.1	0	0	0	0	0	0	0	0	0	0	0	0	0	0	0	0	0	0	0.0435003	0	0	0	0.0467858	0	0	0	0	0	0	0	0	0	0	0	0	0	0.0462952	0	0	0	0	0	0.108374	0	0	0	0	0	0
ENSG00000237179.4	0.0758469	0.0657529	0.0184632	0.0531186	0.885386	0.0602159	0	0.0772549	0.0299383	0.0492941	0	0.0193929	0.0733104	0.102075	0.0753942	0.0914609	0	0	0.116683	0.232859	0.0619457	0.0280202	0.282366	0.0893502	0	0.274479	0.113763	0.0369393	0.0422198	0.401945	0	0.261919	0	0.0561295	0.430273	0.0330514	0.279405	0.0279807	0.101016	0	0	0	0.0363371	0	0	0	0	0	0.0388818
ENSG00000170759.10	38.4869	54.5633	33.6034	46.3816	53.9996	30.2633	31.7635	44.6158	36.1254	37.0908	37.1813	32.8619	30.9279	38.9042	31.8855	36.3678	37.7567	34.646	33.2855	50.517	36.5674	30.6012	44.7719	39.3404	38.1062	33.1723	37.3052	36.3486	32.2322	49.3584	28.126	44.5774	25.3055	37.379	46.0066	31.5054	46.5412	44.0451	39.0089	8.73029	38.0928	130.144	55.0045	26.7031	38.7949	29.7498	117.16	47.8287	108.099
ENSG00000236334.2	0.00376186	0	0	0	0	0	0	0	0.011879	0.00977956	0.00481059	0	0.00727211	0	0	0	0.00464527	0.00762961	0	0	0	0.00555899	0.00622436	0.00443159	0	0.00495041	0.00902786	0.00366423	0.00418804	0	0	0	0	0	0.00609734	0	0	0	0	0	0	0.0150599	0	0	0	0	0.0048588	0.00537071	0.00385692
ENSG00000151689.11	9.2693	16.174	7.36957	9.90469	4.58962	12.6316	9.07232	6.04505	7.60727	10.5918	9.26977	8.87873	7.91044	6.05411	5.82101	7.15664	11.6166	5.29012	8.08608	7.17202	8.12153	7.49308	9.0755	9.95729	7.4816	6.60525	6.5958	6.79175	7.8373	10.7905	8.53295	7.83086	6.79042	8.01311	8.47457	14.5406	7.4104	6.90603	6.95829	5.27748	5.99799	5.19733	13.4755	15.7202	10.5442	12.4471	5.11201	11.4082	9.47117
ENSG00000270232.1	0.129805	0	0.157991	0	0	0	0	0.0881431	0	0	0.041498	0.0331892	0	0.174692	0	0	0	0	0	0	0	0	0	0	0	0.0427042	0.38939	0.0316092	0	0	0.102591	0	0.0451435	0	0	0	0	0.287318	0	0	0	1.68887	0	0	0	0	0	0	0
ENSG00000280264.1	0.0386819	0	0.112995	0.216724	0	0	0	0	0	0.05028	0	0	0	0	0	0	0	0	0	0	0.252739	0.0571612	0	0	0.0440478	0	0.0464153	0	0	0	0	0	0.053811	0	0	0	0	0.0570805	0	0	0	0	0.0741277	0	0	0	0.199846	0	0.118978
ENSG00000225616.2	0.525887	0	0.554733	0.245533	0.310043	0.417509	0.38628	0.595166	1.03789	1.2532	0.448329	0.224102	0.25415	0.235914	0.348499	0.317074	0.162346	0.311085	0	0.134545	0.143168	0.712357	0.942642	0.567887	0.598838	0.23068	0.368097	0.38418	0.585465	0.142918	0.138545	0.201781	0.670606	0	0.284125	0.381939	0.215252	0.258673	0.233465	37.017	31.7079	0.175441	0.503889	13.4966	16.6544	62.0226	0.79244	0.0625663	0.179726
ENSG00000264796.1	0	0	0	0	0	0.307101	0	0.197	0	0	0	0	0	0	0	0	0	0	0	0	0.236942	0	0	0.170882	0	0	0	0	0	0	0.229292	0	0	0	0	0	0	0	0	0	0	0	0	0	0	0.484186	0	0.207094	0
ENSG00000224372.1	0	0	0	0	0.152036	0	0	0	0	0	0	0	0	0	0.284823	0	0	0	0	0	0	0	0.177786	0	0	0	0	0	0	0	0	0	0.149475	0	0	0	0	0	0	0	0	0	0	0	0	0	0	0	0
ENSG00000259409.1	0	0	0	0	0	0	0	0	0	0	0	0	0	0	0	0	0	0	0	0	0	0	0	0	0	0	0	0	0	0	0	0	0	0	0	0	0	0	0	0	0	0	0	0	0	0	0	0	0
ENSG00000226751.2	0.375688	0.144751	0.528394	0.350812	0.177193	0.132562	0.705216	0.538561	0.527259	0.244165	0.507112	0.256153	0.322777	0.262164	0.331952	0.201346	0.18041	0.634959	0.866938	0.128156	0.204555	1.14117	0.587078	0.196699	0.594171	0.32959	0.375663	0.325279	0.348541	0.170165	0.956757	0.384399	0.580695	0.494263	1.45466	1.63711	0.170859	0.739173	0.481823	0	0.0608918	0	0.159988	0.20735	0.185902	0.0696671	0.0808729	0.178787	0
ENSG00000268320.3	0.0303467	0	0	0	0	0	0.0445812	0.0412134	0	0	0	0	0.0586637	0.0544542	0	0	0	0	0	0	0	0	0	0	0	0	0	0	0	0	0	0	0	0	0	0	0	0.0447808	0.107778	0	0	0	0	0	0	0	0	0	0
ENSG00000275254.1	0	0	0	0	0	0	0	0	0	0	0	0	0	0	0	0	0	0	0	0	0	0	0	0	0	0	0	0	0	0	0	0	0	0	0	0	0	0	0	0	0	0	0	0	0	0	0	0	0
ENSG00000203722.6	0.136662	0.152325	0.161584	0.0273457	0.151934	0.0619988	0.0717019	0.212113	0.0924743	0.164949	0.0873805	0.0698848	0.207573	0.14013	0.129378	0.094169	0.156701	0.168283	0.135155	0.104892	0.03189	0.129824	0.129212	0.0689969	0.0889257	0.115612	0.140558	0.0665579	0.0869398	0.127337	0.0771507	0.179783	0.081477	0.144479	0.474657	0.119105	0.143839	0.172855	0.0866723	0.601226	0.484143	0.0390788	0.411543	0.387909	0.057964	0.358415	0.201729	0.111491	0.300248
ENSG00000148300.10	11.527	11.6371	11.8838	9.37041	5.91617	6.88489	10.0206	9.74608	9.9326	10.6708	9.91783	7.8482	9.70983	9.84674	11.3948	10.5584	13.0933	12.2268	10.4347	7.96215	7.68679	12.4381	8.85346	11.2677	10.929	10.5585	10.913	10.9989	10.5997	9.71427	10.7648	9.12252	10.9335	9.48899	11.924	9.21249	8.07159	12.3237	12.0254	22.5063	14.7976	15.8853	20.3299	10.1538	10.9534	14.8503	21.8487	16.5036	14.3904
ENSG00000185947.13	1.65145	1.62428	1.69724	2.15595	0.781066	1.31414	1.55458	1.19139	1.40317	2.01263	1.9566	1.51096	1.79769	1.41387	1.22038	0.944612	1.65178	1.35648	1.783	1.34665	1.41425	1.63144	2.28907	1.54881	1.84141	1.11524	1.39345	1.52158	1.35659	1.0607	1.8465	1.47647	1.24586	1.17298	1.73374	1.53311	1.43629	2.14627	2.30216	0.685217	3.67533	3.39275	3.53344	4.30072	3.21661	2.30128	2.09455	2.83189	2.4564
ENSG00000137073.19	4.02724	5.64714	4.47719	4.1661	2.86173	2.04406	3.86794	5.08913	4.09456	3.69041	3.9118	2.99868	3.07287	4.2173	4.58104	4.0675	5.04043	4.98824	3.23117	5.19889	3.34155	5.05717	2.21212	5.04507	4.51125	4.207	5.06178	4.48141	4.36794	4.83658	4.01941	3.14392	3.49364	4.96617	4.31182	2.09473	3.58858	5.58204	4.59307	7.9184	3.45825	8.80743	7.43754	5.04691	3.81937	5.83011	8.27419	4.8196	6.28103
ENSG00000113448.15	1.89004	3.77911	1.58224	1.83864	4.91189	1.71145	1.72836	2.06012	2.54842	1.80774	1.46967	1.65727	2.16377	2.31312	1.86612	2.30649	1.75434	1.88994	2.12277	3.00026	2.00331	1.22745	3.65146	2.14953	1.52785	2.11925	2.06093	1.67741	1.29767	5.35702	1.2642	3.24145	1.26664	2.52061	3.65493	2.31023	4.21067	2.22371	2.2069	0.303524	0.505856	0.436105	0.735872	1.08223	0.916381	0.86359	0.521767	0.68431	0.978207
ENSG00000211925.1	0	0.811306	0.455625	0	0	0	2.74965	1.27097	0	0.608225	1.19675	0.957133	13.5683	1.6793	0	0	0	0	0	1.43659	0	0	0	0.551233	0	0	0	0	0.520938	0	1.4793	0	0.65094	0	0.758431	0.815624	0	0	0	4.11715	2.73031	0	0	0	0	0	0	0	0
ENSG00000254384.1	0	0	0	0	0	0	0	0	0	0	0	0	0	0	0	0	0	0	0	0	0	0	0	0	0	0	0	0	0	0	0	0	0	0	0	0	0	0	0	0	0	0	0	0	0	0	0	0	0
ENSG00000207173.1	0	0	0	0	0	0	0	0	0	0	0	0	0	0	0	0	0	0	0	0.220467	0	0	0	0	0	0	0	0	0	0	0	0	0	0	0	0	0	0	0	0	0	0	0	0	0	0	0	0	0
ENSG00000132676.14	15.0527	17.1964	14.2567	14.3926	13.5774	13.7754	15.922	14.3542	15.9092	18.7564	15.2141	10.813	17.6694	15.1591	13.6984	14.1026	14.9841	16.111	20.1463	14.0165	12.7664	15.2356	23.7134	15.8517	16.7484	15.6355	14.7653	15.5952	15.2621	14.2649	16.8071	19.143	16.3087	15.0259	15.7938	24.9427	15.9123	17.4209	18.0448	14.3266	30.4024	43.9077	27.3556	20.385	21.4679	28.4306	32.2972	18.5834	36.983
ENSG00000278128.1	0	0	0	0	0	0	0	0	0	0	0	0	0	0	0	0	0	0	0	0	0	0	0	0	0	0	0	0	0	0	0	0	0	0	0	0	0	0	0	0	0	0	0	0	0	0	0	0	0
ENSG00000081923.9	101.861	89.2366	83.0539	100.636	9.38615	25.851	72.0952	105.963	84.8457	84.0368	106.538	85.3401	80.8862	63.1711	86.7692	78.5216	80.1631	104.013	68.1144	74.0387	83.3502	87.4594	46.2018	88.4313	95.6436	68.3574	85.6418	102.541	92.9567	63.3601	80.4004	51.1312	78.9935	80.1461	43.4317	66.3733	51.4726	79.6774	89.9977	14.2559	15.7141	19.6422	40.6187	32.6692	21.2617	36.9545	23.073	40.9488	20.2672
ENSG00000139192.10	22.8597	13.0091	25.3069	25.0341	8.02839	14.5122	29.1907	26.9793	25.5681	20.6116	40.9628	29.82	25.8335	17.3337	19.6597	33.8261	36.684	29.9043	27.9295	12.9706	20.4612	29.7931	36.619	20.7653	13.0568	22.1365	23.2695	32.0657	25.4039	21.9465	35.897	13.6281	19.1411	23.6919	25.9082	18.7174	15.0408	18.2159	15.9176	48.8427	12.3853	8.23341	10.2978	21.6072	17.0215	25.5458	7.08754	14.9799	17.9233
ENSG00000241112.1	0.0677837	0.235051	0.0330009	0.0949433	0	0.143505	0.0995785	0.184112	0.214045	0.132161	0.0866805	0.069325	0.0655169	0.0608157	0	0.0408689	0	0.0687378	0.156418	0.312157	0.0553604	0.200331	0.0560774	0.0399258	0.0771866	0.312199	0.0813351	0.0330124	0	0.165791	0.160719	0.078025	0.0471475	0.20065	0.109866	0.0590755	0.221958	0.0500122	0.240738	0.298205	0.197756	0.6784	0.194845	0	0.201249	0.791893	0.393972	0.14516	0.347483
ENSG00000244004.1	0.0185971	0.0322442	0.0362163	0.0520971	0	0	0.0273203	0.0505128	0.0587251	0.0483461	0	0	0.0359503	0	0.0492962	0	0	0.0942942	0	0.085643	0.121509	0	0	0	0	0	0.022315	0.0181145	0	0.0606485	0.117586	0	0.0517414	0	0	0	0	0	0.0330244	0	0.0542561	0	0	0	0.0552144	0.12415	0	0.0531011	0
ENSG00000235522.5	0.0602731	0	0.0130419	0.0187607	0	0.0638021	0.00983832	0.0272853	0.0211476	0.01741	0.034256	0.0136986	0.0129461	0.0240343	0.0266282	0.024227	0.0082697	0.0407476	0.0103027	0.0719623	0.0328175	0.00989633	0	0.0078893	0.030504	0.0440646	0	0.00652322	0.00745571	0.0436803	0.0741017	0	0	0.0297362	0	0.0116733	0.032894	0.00988237	0	0	0.0390764	0.0536206	0.0385012	0	0	0.0447079	0.00864984	0	0.00686625
ENSG00000227070.1	2.77315	1.79646	2.04744	1.62201	0.388075	5.54846	2.86518	2.48319	3.12748	2.33707	2.0654	3.74006	2.53314	0.984295	2.42339	2.71933	3.16097	3.02851	3.14107	1.40339	2.14045	2.29666	1.05887	1.61548	3.15784	2.76707	3.21786	1.92942	2.74806	0.99382	2.60121	1.19267	3.17949	3.38281	0.790297	2.07162	1.54671	3.01292	1.89404	0.268134	0.62235	2.31796	1.57677	1.21099	2.8048	0.305159	2.71587	0.435072	0.624886
ENSG00000273798.1	0	0	0	0	0	0	0	0	0	0	0	0	0	0	0	0	0	0	0	0	0	0	0	0	0	0	0	0	0	0	0	0	0	0	0	0	0	0	0	0	0	0	0	0	0	0	0	0	0
ENSG00000272263.1	0.255983	0.295888	0.276948	0.159356	0.321959	0.210755	0.292487	0.309019	0.269445	0.295765	0.254603	0.145447	0.164948	0.306225	0.26388	0.137191	0.105366	0.259586	0.218781	0.480272	0.139378	0.252182	0.047061	0.435582	0.0323881	0.187145	0.170644	0.221636	0.253319	0.139135	0.0449592	0.392879	0.276969	0.463068	0.230503	0.148731	0.0465676	0.377739	0.555586	0	0	0.22773	0	0	0.253337	0.474692	0.293891	0.690315	0.145807
ENSG00000265542.4	0	0	0	0	0.100612	0.0250899	0	0.0321895	0	0.0616176	0.0303098	0	0.045819	0	0.0314143	0.057163	0.0292682	0	0	0.181921	0	0.0700505	0.117653	0	0.0539802	0.0311908	0.0284407	0	0.0263874	0.0386485	0	0.109133	0.0659449	0	0.153669	0.0413143	0.0388063	0	0	0	0.06915	0	0.0454214	0	0.140743	0.158231	0	0.0676779	0.0243011
ENSG00000259753.1	0	0	0	0	0	0	0	0	0	0	0	0	0	0	0	0	0	0	0	0	0	0	0	0	0	0	0	0	0	0	0	0	0	0	0	0	0	0	0	0	0	0	0	0	0	0	0	0	0
ENSG00000229512.1	0.748311	0.299411	0.672589	0.322506	0.244344	0.426529	0.422814	0.781746	2.09034	0.224464	0.220829	0.706455	0.556374	0.619741	0.381459	0.208237	0.78188	0.525353	0.354216	0.706895	0.658173	1.19086	0.190485	0.610294	0.131095	0.454494	0.621633	0.616755	0.576752	0.375443	0.636922	0.132519	0.560532	0.937162	0.746392	0.100335	0.0942439	0.424706	0.204437	4.55827	0.167936	1.38264	3.52989	1.71558	0.512705	1.5371	0.892169	2.46541	0.767221
ENSG00000267655.1	0.182845	0.352248	0.19782	0	0.287463	0.215057	0.298457	0.137955	0.128307	0.10563	0.285779	0.249337	0.196367	0.109366	0.134633	0.146991	0.275958	0.144215	0.218781	0.218306	0.265482	0.150108	0.20169	0.0957324	0.231344	0.347555	0.146267	0.257256	0.248795	0.331273	0.321137	0.233856	0.169573	0.180416	0.131716	0.106237	0.299363	0.239834	0.108231	0.715023	0.237086	0.40666	0.233596	0.403665	0.301591	0.745945	0.367364	0.667111	0.624886
ENSG00000200525.1	0.135567	0	0.132003	0.759547	0	0	0	0.552336	0	0	0.173361	0.13865	0	0.243263	0	0	0.167403	0.137476	0	0.208104	0.442883	0	0	0.159703	0	0	0	0	0	0	0.428583	0	0	0	0.219732	0	0.221958	0.200049	0.240738	0	0.395512	0	0.259793	0	0	0	0	0.193546	0
ENSG00000196188.9	8.29829	8.91708	5.17171	7.5612	1.09118	3.54701	7.08465	4.15979	19.4558	4.89199	2.4793	16.8073	34.6447	5.79833	6.98194	10.4454	5.19728	6.60321	16.083	22.784	9.98866	11.3878	5.66106	11.3687	9.78956	9.54081	6.54914	9.29962	9.64953	7.59798	10.6705	5.02608	4.2383	26.3165	5.748	5.40522	10.83	26.0853	45.4327	3.53603	2.39247	0.065224	8.44031	17.6426	3.33767	6.07272	0.0140289	64.9506	1.186
ENSG00000225563.1	0.0420456	0	0	0	0	0	0.0617675	0	0.0663849	0.163956	0	0	0	0.150894	0	0	0	0	0	0.0645425	0.137358	0.0621318	0	0	0.0478781	0	0.100903	0	0.0936178	0	0	0	0	0	0	0.219864	0.068839	0	0	0	0	0.168322	0	0	0.124833	0	0.108612	0	0
ENSG00000261812.4	0.0529406	0.0305967	0.0114553	0.0164784	0.0166463	0.0373602	0.0604901	0.00798864	0.0185749	0.0229379	0.0376108	0.0120321	0.0568557	0	0.0701662	0.00709322	0.0653729	0.131232	0.13574	0.0180593	0.1153	0.0608468	0.0291984	0.0554363	0.0133965	0.0232223	0.0564662	0.00572964	0.0720356	0.0575496	0.074385	0.0406262	0.00818294	0.0261187	0	0.0205064	0.038523	0.0260404	0.062674	0	0.0171613	0	0.0225449	0	0	0.039269	0	0	0.186959
ENSG00000121904.16	0.0159781	0.0277034	0.0365614	0.0335703	0.0486077	0.0262161	0.0234728	0.0520791	0.0718984	0.0425761	0.0214541	0.0138902	0.0138994	0.0387061	0.0285889	0.0279377	0.0276224	0.0315959	0.0122904	0.0416965	0.0156596	0.0365974	0.0171843	0.0150582	0.0309308	0.0452066	0.0412208	0.0249015	0.0177883	0.041686	0.0176796	0.0331059	0.0200047	0.0236488	0.0699242	0.0153179	0.0327001	0.0318302	0.0212802	0.0351467	0.0536077	0.172707	0.12554	0.0873047	0.071158	0.0693333	0.0257966	0.218991	0.0303065
ENSG00000269749.1	0	0	0	0	0	0	0	0	0	0	0.0402378	0	0	0	0	0	0	0	0	0	0	0	0.0520632	0	0	0	0	0	0	0	0	0	0	0	0	0	0	0	0	0	0	0	0	0	0	0	0	0	0
ENSG00000167037.17	0.47021	1.00228	0.832004	0.457961	1.46657	0.397836	0.41347	0.897223	1.12026	0.3987	0.23707	0.832528	1.2087	0.816529	0.786266	1.06085	0.693012	0.5281	0.878936	0.993447	0.456982	0.74216	0.613483	0.901366	0.598768	1.09782	0.98687	0.643509	0.350863	1.19268	0.343658	1.1019	0.414977	1.32205	1.16915	0.217386	1.01819	1.61155	1.57421	0.192775	0.0245845	0.15518	0.238997	0.351606	0.170127	0.146263	0.039182	0.223769	0.286836
ENSG00000280396.1	0	0	0	0	0	0	0	0	0	0	0	0	0	0	0	0	0	0	0	0	0	0	0	0	0	0	0	0	0.0437644	0	0	0.0905005	0.054686	0	0	0	0	0	0	0	0	0	0	0.390537	0	0	0	0	0
ENSG00000183090.5	0.00422353	0	0.0041125	0	0	0.0156479	0.00310231	0.00860387	0.0100027	0.00548988	0	0.00215978	0	0	0.0111955	0	0.00521536	0.00214149	0.012995	0.00648338	0	0.00624122	0.00698824	0.00497546	0.0144283	0.00277897	0.00253395	0.00205696	0.00470201	0.0206606	0	0	0.00587542	0	0.00684564	0	0.00345748	0	0	0	0.0184829	0	0	0	0	0	0	0.00301491	0.00433026
ENSG00000010030.12	3.48284	2.29893	2.71897	1.9171	0.838632	5.58189	7.26185	2.14094	1.43745	3.44695	17.7839	2.85588	3.42543	1.31571	2.86682	2.38727	1.14686	1.93323	5.04781	2.11041	1.07792	2.81713	17.6622	5.50653	1.89254	5.17021	1.29773	2.24974	1.40131	1.086	7.23419	2.36323	2.61802	1.87203	7.34853	2.20466	0.960383	2.20003	2.4522	12.6879	9.8758	1.49214	17.7279	15.9041	8.07284	28.941	9.22572	14.5594	2.14878
ENSG00000242863.3	0	0	0	0	0	0	0	0	0	0	0	0	0	0	0	0	0	0	0	0	0	0	0	0	0	0.0598394	0	0	0	0	0	0	0	0	0	0	0	0	0	0	0	0	0	0	0	0	0	0	0
ENSG00000211820.1	0.215859	0.299411	1.17703	0.241879	0	0.0456995	0.31711	0.117262	0.340816	0.336696	0.276036	0.264921	0.333824	0.542274	0.286094	0.62471	0.26655	0.656692	0.199247	0.0662714	0.141037	0.382776	0.500023	0.508578	0.0983211	0.0568118	0.414422	0.29436	0.288376	0.281582	0.477691	0.298167	0.240228	0.319487	0.139949	0.075251	0.636146	0.63706	0.0766637	0.379856	0.629759	0	0.496391	0.428894	0.512705	0.144103	0	0.369811	0.221314
ENSG00000226577.1	0.0137495	0	0.0267761	0.0770346	0	0	0.0201989	0.018673	0.0217088	0.017872	0	0	0.0265794	0	0	0	0.0509351	0	0.0211523	0	0	0.020318	0.0227499	0	0.0156568	0	0.0329966	0	0.0612287	0	0.0217338	0.0316537	0	0.0203503	0.0891426	0	0	0	0.0488322	0	0	0.110087	0.131743	0	0	0	0.0887941	0	0
ENSG00000251808.1	0	0	0	0	0	0	0	0	0.241082	0	0.195259	0	0	0	0	0	0	0	0	0	0	0	0	0	0	0	0	0	0	0	0	0	0	0	0	0	0	0	0	0	0	0	0	0	0	0	0	0	0
ENSG00000255245.3	0	0	0	0	0	0	0	0	0	0	0	0	0	0	0	0	0	0	0	0	0	0	0	0	0	0	0	0	0	0	0	0	0	0	0	0	0	0	0	0	0	0	0	0	0	0	0	0	0
ENSG00000264911.1	0	0	0	0	0	0	0	0	0	0	0	0	0	0	0	0	0	0	0	0	0	0	0	0	0	0	0	0	0	0	0	0	0	0	0	0	0	0	0	0	0	0	0	0	0	0	0	0	0.0226023
ENSG00000238340.1	0	0	0	0	0	0	0	0	0	0	0	0	0	0	0	0	0	0	0	0	0	0	0	0	0	0	0	0	0	0	0	0	0	0	0	0	0	0	0	0	0	0	0	0	0	0	0	0	0
ENSG00000271395.1	0	0	0	0	0	0	0	0	0	0	0	0	0	0	0	0	0	0	0	0	0	0	0	0	0	0	0	0	0	0	0	0	0	0	0	0	0	0	0	0	0	0	0	0	0	0	0.0567744	0	0
ENSG00000214252.4	0.0420456	0	0	0	0	0	0	0	0	0	0	0	0	0	0	0	0	0	0	0	0	0	0	0	0	0	0	0	0	0	0	0	0	0	0	0	0	0	0	0	0	0.336644	0.322294	0	0	0.140344	0.543059	0	0.258648
ENSG00000276151.1	0	0	0	0	0	0	0	0	0	0	0	0	0	0	0	0	0	0	0	0	0	0	0	0	0	0	0	0	0	0	0	0	0	0	0	0	0	0	0	0	0	0	0	0	0	0	0	0	0
ENSG00000276688.1	0	0	0.0451258	0	0	0	0	0	0	0	0	0	0	0	0	0	0	0	0	0	0	0	0	0	0	0	0	0	0	0	0	0	0	0	0	0	0	0.0683872	0	0	0	0	0	0	0	0	0	0	0
ENSG00000273653.1	0	0	0	0	0	0	0	0	0	0	0	0	0	0	0	0	0	0	0	0	0	0	0.252643	0	0	0	0	0	0	0	0	0	0	0	0.247488	0	0	0	0	0	0	0	0	0	0	0	0	0	0
ENSG00000243038.1	0.0203446	0	0	0	0	0.0215358	0.0298875	0	0	0.0264446	0	0	0	0	0	0	0	0.020631	0	0.0312303	0	0.0300638	0	0	0	0	0.024412	0.0198167	0	0	0	0	0	0	0.0329752	0	0	0.0300213	0	0	0.0593545	0	0.0389872	0	0.0604028	0	0.0262771	0	0
ENSG00000254990.4	0	0.0284186	0.0159597	0	0	0.0694013	0	0.0222599	0.0776366	0.0213051	0	0.0167633	0	0.0588229	0	0.0197649	0.0202397	0.0166213	0.0756462	0.0251607	0	0.0242209	0.0271199	0	0	0.107846	0	0	0.0364951	0.0534529	0.0259087	0.0754682	0.0912051	0.0485187	0.0265665	0	0.0536711	0.0967467	0.0291062	0.288433	0.047819	0.196851	0.0942301	0.325669	0.0486635	0	0.148191	0.0234005	0.0336097
ENSG00000274200.1	0	0	0	0	0	0	0	0	0	0	0	0	0	0	0	0	0	0	0	0	0	0	0	0	0	0	0	0	0	0	0	0	0	0	0	0	0	0	0	0	0	0	0	0	0	0	0	0	0
ENSG00000033327.11	7.9609	7.72975	8.10206	8.11995	3.64058	4.95507	7.54388	7.6228	8.39871	3.78993	5.01341	5.33519	6.34458	7.56924	8.41028	7.96448	7.30402	8.64214	7.77801	7.6789	9.77374	7.66751	3.65458	8.32076	6.91358	6.9916	11.2773	6.77772	7.51763	5.16654	8.1307	5.06025	8.60988	10.3115	6.52109	3.23756	4.95964	7.38481	9.07329	4.71244	3.64384	12.9933	7.0326	5.32079	3.00854	3.54684	3.71058	3.14725	7.78648
ENSG00000259698.1	0	0	0	0	0	0	0	0	0	0	0	0	0	0	0	0	0	0	0	0.0543102	0	0	0	0	0	0	0	0	0	0	0	0	0	0	0	0	0	0	0	0	0	0	0	0	0	0	0	0	0
ENSG00000168630.3	0	0.162261	0	0	0	0	0	0	0	0	0	0	0	0	0	0	0	0	0	0	0	0	0	0	0	0	0	0	0	0	0	0	0	0	0	0	0	0	0	0	0	0	0	0	0	0	0	0	0
ENSG00000180714.3	0	0	0	0	0	0	0	0	0	0	0	0	0	0	0	0	0	0	0	0	0	0	0	0	0	0	0	0	0	0	0	0	0	0	0	0	0	0	0	0	0	0	0	0	0	0	0	0	0
ENSG00000215548.2	0.0467424	0.189101	0.0606847	0.567416	0.330691	0.164931	0.0686675	0.25392	0.221402	0.182272	0.0398488	0.0478052	0.150597	0.223666	0.185854	0.11273	0.0961985	0.268602	0.455421	0.239175	0.229053	0.230241	0.412479	0.293675	0.0532264	0.205035	0.149566	0.136588	0.0693837	0.609742	0.394057	0.322827	0.130048	0.392032	0.202031	0.380216	0.0510192	0.206925	0.387353	0	0.0909125	0.2495	0.238865	0.154789	0	0.0520071	0.362234	0.222443	0.303516
ENSG00000210741.1	12.019	6.46727	11.0977	15.0933	2.05249	1.97422	9.74162	16.8857	14.7232	7.81135	7.68485	6.9939	8.01178	4.09029	7.14091	10.4951	11.2591	12.8186	5.41951	18.1318	7.78525	7.96174	3.7716	13.9147	11.7985	14.1802	15.1678	10.496	10.6122	8.78536	5.56852	1.4312	12.1075	20.5494	7.0534	4.69566	4.41061	14.6779	16.9273	0	6.65025	47.2864	18.2672	8.23476	5.53721	2.76678	20.3415	2.66264	14.0224
ENSG00000278237.1	0	0	0	0	0	0	0	0	0	0	0	0	0	0	0	0	0	0	0	0	0	0	0	0	0	0	0	0	0	0	0	0	0	0	0	0	0	0	0	0	0	0	0	0	0	0	0	0	0
ENSG00000266192.2	0	0	0	0	0	0	0	0	0	0	0	0	0	0	0	0	0	0	0	0	0	0	0	0	0	0	0	0	0	0	0	0	0	0	0	0	0	0	0	0	0	0	0	0	0	0	0	0	0
ENSG00000201379.1	0	0	0	0	0	0	0	0	0	0	0	0	0	0	0	0	0	0	0	0	0	0	0	0	0	0	0	0	0	0	0	0	0	0	0	0	0	0	0	0	0	0	0	0	0	0	0	0	0
ENSG00000124201.13	11.5564	9.41124	9.38348	8.50566	7.15074	7.31255	13.014	7.18818	7.23621	8.21222	19.2646	11.7223	6.71308	6.44597	8.24187	7.86199	8.48047	7.44157	5.28981	9.89864	9.56395	8.91614	8.08688	11.9526	8.46589	8.7698	7.11137	8.7529	8.40823	9.04078	12.9621	7.30107	6.30652	7.59019	12.5864	3.06985	6.93413	7.67287	6.27152	7.91207	13.2306	16.3395	11.012	10.0907	8.02323	7.21614	10.6215	14.8248	4.74671
ENSG00000268729.1	0	0	0	0	0	0	0	0	0	0	0	0	0	0	0	0	0	0	0	0	0	0	0	0	0	0	0	0	0	0	0	0	0	0	0	0	0	0	0	0	0	0	0	0	0	0	0	0	0
ENSG00000214344.4	0	0	0	0	0	0	0	0	0	0	0	0	0	0	0	0	0	0	0	0	0	0	0	0	0	0	0	0	0	0	0	0	0	0	0	0	0	0	0	0	0	0	0	0	0	0	0	0	0
ENSG00000162892.14	0.505758	0.67356	3.8826	0.513337	0.114085	0.372432	0.990653	0.318545	0.763813	0.914643	0.412422	0.899579	0.779317	1.45995	0.534312	0.371228	1.33957	0.735866	0.902098	1.48523	1.16137	2.16629	0.472988	0.621704	0.801275	0.906692	0.985064	0.956708	0.448812	0.167327	2.06235	0.539985	0.662781	0.878743	0.510858	0.370513	2.94018	3.13669	1.15844	0.967395	0.91953	0.32278	4.07346	1.67483	0.783436	0.954182	0.994054	0.303473	0.0751505
ENSG00000240160.3	0.0500197	0	0.0974094	0.140123	0.141551	0	0.146964	0.067931	0.236926	0.195052	0	0	0.0966939	0	0	0.241267	0	0.101448	0	0.0767834	0.0817043	0.0739154	0	0	0	0.263293	0.0600197	0.0974434	0.111373	0.0815617	0.0790661	0	0.0695832	0.0740329	0.0810736	0	0.0818947	0.147622	0	1.32033	0.14593	0.200245	0	0.993851	0	0.333922	0.193816	0.285647	0.102567
ENSG00000280061.1	0.0424247	0.0306489	0.0413094	0.0297117	0.0450216	0.0523935	0.0779057	0.0336095	0.106057	0.0459542	0.0406889	0.032542	0.020503	0.0126879	0.00937145	0.0511584	0.0436563	0.0609476	0.0217554	0.0705516	0.0750732	0.0783651	0.0467972	0.0624722	0.0402582	0.0651335	0.0975705	0.0309928	0.0354232	0.115296	0.0447072	0.0244173	0.00491814	0.0627917	0.114606	0.0123248	0.0636715	0.0730375	0.0376685	0	0	0	0	0	0.020993	0	0	0	0.00362473
ENSG00000199715.1	0	0	0	0	0.201224	0	0	0	0	0	0	0	0	0	0	0	0.175609	0	0	0	0	0	0	0	0	0	0	0	0	0	0	0	0	0	0	0	0	0.209855	0	0	0	0	0	0	0	0	0	0	0
ENSG00000164023.13	6.14807	10.7882	5.42405	6.98818	6.06203	11.9743	5.04067	6.82469	4.52057	5.47499	6.44317	4.38946	4.64599	5.03537	5.27286	4.83404	5.79711	5.13257	3.84642	7.44864	5.72572	6.18217	6.0325	5.34916	6.48819	4.6003	5.6902	6.26426	5.52685	8.23747	4.742	6.03598	3.64995	4.35577	5.93404	5.34498	5.9537	5.14734	5.11806	1.15345	2.0176	2.00035	10.1907	5.83228	2.52142	6.6207	4.12501	6.3905	2.94134
ENSG00000229262.1	0	0	0	0	0	0	0	0	0	0	0	0	0	0	0	0	0	0.0367747	0	0	0	0	0	0	0.0412949	0	0	0	0.0807453	0	0.057323	0	0	0	0	0	0	0	0	0	0	0	0	0	0	0	0	0	0
ENSG00000239320.1	0	0	0	0	0	0	0	0	0	0	0	0	0	0	0	0	0	0	0	0	0	0	0	0	0	0	0	0	0	0	0	0	0	0	0	0	0	0	0	0	0	0	0	0	0	0	0	0	0
ENSG00000126752.7	0	0	0	0	0	0	0	0	0	0	0	0	0	0	0	0	0	0	0	0	0	0	0	0	0	0	0	0	0	0	0	0	0	0	0	0	0	0	0	0.0983295	0	0	0	0	0	0	0.129907	0	0
ENSG00000272205.1	0.170155	0.258143	0.124261	0.238333	0.0902853	0.0450294	0.281214	0.46217	0.604473	0.110586	0.108795	0.087012	0.287813	0.305327	0.253709	0.384719	0.210113	0.280394	0.392651	0.391798	0.382165	0.565745	0.140769	0.250561	0.266418	0.615767	0.204173	0.207174	0.165753	0.173408	0.302585	0.293795	0.443823	0.377763	0.172371	0.0741476	0.174116	0.470789	0.415468	0.187143	0.310262	0.596037	0.407594	0	0.252594	0.638955	1.923	0.425121	1.24299
ENSG00000176018.11	7.37485	8.30829	6.15783	9.88782	3.664	6.23637	5.97382	7.17488	7.38601	7.4126	7.66696	6.39469	7.41436	6.46204	6.57523	4.89177	7.16246	7.14217	7.38683	7.87017	7.13644	7.12913	9.58645	7.427	8.22748	6.01046	6.97946	7.32923	7.16006	4.97565	7.31224	7.90119	6.02795	5.83082	6.10061	10.2294	6.99861	6.49021	7.97206	1.43117	3.30282	4.01119	5.83512	5.78502	4.84856	5.26643	3.68492	4.58868	5.10974
ENSG00000205037.2	0.108312	0.215615	0.152337	0.0112378	0.107846	0.0467106	0.141437	0.174336	0.114007	0.151215	0.0615585	0.0533358	0.0542834	0.201553	0.122286	0.0967472	0.0544895	0.134244	0.0185141	0.203213	0.229341	0.106703	0	0.0283544	0.0776563	0.311459	0.221422	0.191464	0.075922	0.189694	0.0760924	0.120058	0.0837077	0.0831232	0.0715224	0.0769158	0.0722467	0.159829	0.128225	0	0.0117035	0.032119	0.00768747	0	0.0238204	0	0.00518129	0.034363	0
ENSG00000118898.14	3.42732	5.12761	4.52068	2.18352	6.95645	8.77831	3.4435	7.35097	3.53703	3.86127	2.23966	3.58632	3.23609	5.41173	4.60252	6.54068	3.80803	2.79806	2.67985	5.09891	4.171	4.73555	1.04923	3.48835	3.97153	7.43583	5.04327	4.65278	3.58448	6.51794	2.45819	7.51663	2.28676	3.86038	6.76647	0.898077	4.465	5.10483	5.22486	4.41712	8.65006	3.72483	4.70893	6.31857	3.94475	3.24429	11.4617	2.94233	5.13158
ENSG00000225505.1	0	0	0	0	0	0.0192661	0.0267375	0	0	0	0	0.0186142	0	0.0326589	0	0	0	0.0184566	0	0.0279387	0	0	0	0	0	0	0	0.0177281	0	0	0	0	0	0.0269379	0	0	0	0.0268572	0	0	0.0530989	0	0	0	0	0.0607511	0	0	0.0186603
ENSG00000176083.16	0.298773	0.306584	0.308729	0.102486	0.0345101	0.0968162	3.35009	0.132493	0.182914	0.245693	0.428848	0.0623605	0.412545	0.218824	0.113139	0.433805	0.263525	0.395726	0.862984	0.131038	0.219114	0.207236	0.443905	0.222671	0.124978	0.10431	0.0951132	0.439499	0.14934	0.487176	0.761415	0.196522	0.203573	0.162443	0.820278	0.414497	0.0998296	0.170954	0.303174	4.50654	0.213467	0	2.50052	1.81726	0.524989	2.15737	0.173259	5.25788	0.306323
ENSG00000222001.2	4.97798	3.46477	6.7929	5.04823	0.959342	6.87483	3.90549	3.68315	5.49329	4.87029	4.6317	6.1678	9.31259	3.52178	4.87141	4.97002	6.4995	6.20602	9.63443	3.83445	4.5465	4.82496	4.45777	6.03238	7.02978	4.06194	5.20245	5.56134	5.26384	3.11299	4.59712	3.5736	8.16597	6.94525	2.16894	8.55251	4.52788	5.13409	7.98434	1.4129	9.73407	8.07138	3.41917	1.77255	15.6801	1.48889	8.61881	1.55385	7.71969
ENSG00000111653.18	8.29201	6.33358	9.43173	7.94595	9.03964	8.15456	8.60648	7.4379	11.6774	6.47107	5.75608	7.04363	15.271	9.00935	9.85168	10.0821	9.09357	10.4948	18.3925	5.96559	6.26131	9.60522	13.5445	8.15064	8.33142	8.62343	10.2297	8.13364	8.4759	6.87283	9.97285	12.047	13.6003	10.9153	8.67067	15.3406	11.2411	10.0298	15.7699	12.0821	7.1461	5.36988	4.9581	4.95109	8.54733	5.18518	7.60104	6.25976	10.366
ENSG00000166596.13	0.0565525	0.0817105	0.0596546	0.118818	0.0333412	0.0748296	0.0969257	0.147206	0.0744081	0.0735087	0.0662917	0.0433788	0.109323	0.143761	0.056215	0.0738774	0.0814719	0.0908018	0.0217501	0.0940459	0.0692814	0.118389	0.0389882	0.0555173	0.0912297	0.0496134	0.113098	0.055085	0.0734525	0.0230535	0.0670444	0.021699	0.0983389	0.0488261	0.0458311	0.0739308	0.0694429	0.0695426	0.100425	0	0.0274982	0.113199	0.108374	0.0468188	0.0279839	0.0157305	0.900865	0.0538257	0.0821406
ENSG00000236012.2	0.103244	0.0895035	0.0502647	0	0.0730422	0.0546443	0.227507	0	0.163009	0	0	0	0	0	0	0	0	0.0523484	0	0	0	0.0762828	0.170826	0.0608122	0	0	0.123884	0.0502822	0.17241	0.084174	0	0.118842	0.0718119	0	0	0.0899798	0	0	0	0	0	0	0	0	0	0	0	0	0
ENSG00000005075.14	24.7507	21.2155	26.0701	19.6131	13.86	18.3694	25.3201	20.9503	24.5592	27.1762	22.6155	24.7004	34.8912	19.9781	23.099	29.4458	28.633	25.7613	35.4909	19.2434	21.0713	23.0965	29.1556	23.52	21.6135	22.4135	22.2742	23.733	24.0269	17.7528	23.4368	22.6	31.1548	25.5416	20.4748	34.4651	20.9802	26.2865	26.1582	29.9534	37.6349	17.6999	18.7713	29.4598	53.5877	22.6549	40.9278	23.9343	31.1495
ENSG00000243716.9	0.0739422	0.1458	0.0691748	0.199016	0.172323	0.0521811	0.0447282	0.305197	0.331925	0.0603058	0.0352267	0.0548641	0.159755	0.109268	0.0634126	0.0646877	0.100258	0.361683	0.0959093	0.311585	0.17525	0.293519	0.0407815	0.0973542	0.179956	0.145002	0.193107	0.0564889	0.0629499	0.0922002	0.128339	0.0467292	0.0826931	0.173816	0.199747	0.0252717	0.144799	0.0962753	0.136454	2.23244	0.714847	0.348252	0.158369	0.7922	1.36455	0.52266	0.509352	0.211131	0.392432
ENSG00000207067.1	0	0	0	0	0	0	0	0	0	0	0	0	0	0	0	0	0	0	0	0	0	0	0	0	0	0	0	0	0	0	0	0	0	0	0	0	0	0	0	0	0	0	0	0	0	0	0	0	0
ENSG00000268355.1	0.0898187	0.233596	0.131186	0.0419358	0	0.12677	0.0659746	0.101651	0.283626	0.136207	0.0382861	0.091861	0.0578767	0.241757	0.0396812	0.0541545	0.147882	0.106263	0.207266	0.0919182	0.22007	0.154849	0.297227	0.105809	0.0681855	0.0787978	0.125738	0.0437439	0.0333314	0.0976384	0.141976	0.241241	0.124948	0.132938	0.0970541	0.417492	0.122546	0.2209	0.0797492	0	0	0.239715	0.114749	0.148719	0.044445	0.0499676	0.0193349	0.10686	0.0920885
ENSG00000179088.13	0.0148078	0	0.0922784	0.0165928	0.00419046	0.00313496	0.0130521	0	0.0467595	0.0269467	0.00757437	0.0272601	0.0171751	0.0212569	0.0157007	0.00714246	0.0219422	0.0270292	0.0501168	0.0454618	0.00967507	0.0481401	0.00980037	0.0104665	0.0134895	0.0194863	0.0213218	0.0173082	0.00329707	0	0.0234067	0.00681803	0.00411987	0.0263	0.024001	0.00516217	0.0339417	0.100514	0.0368136	0	0.00864022	0	0.00567535	0.0882656	0.00879282	0	0.0420766	0.00422814	0.045546
ENSG00000244551.2	0	0	0	0	0	0	0	0	0	0	0	0	0	0	0	0	0.0551144	0	0	0	0	0	0	0	0	0	0	0	0	0.0727782	0	0	0	0	0	0	0	0	0	0	0	0	0	0	0	0	0	0	0
ENSG00000257904.1	0	0	0	0	0	0	0	0	0	0	0	0	0	0	0	0	0	0	0	0	0	0	0	0	0	0	0	0	0	0	0	0	0	0	0	0	0	0	0	0	0	0	0	0	0	0	0	0	0
ENSG00000273697.1	0	0	0	0	0	0	0	0	0	0	0	0	0	0	0	0	0	0	0	0	0	0	0	0	0	0	0	0.235488	0	0	0	0	0	0	0	0	0	0	0	0	0	0	0	0	0	0	0	0	0
ENSG00000163655.14	4.74926	5.85665	4.80244	4.53236	4.48844	4.05954	4.3459	6.01753	4.05213	6.08835	5.41561	3.03557	4.23854	4.97146	3.83862	4.03977	4.30819	4.8757	5.50042	5.46843	3.09079	4.66827	4.79212	5.26398	5.71482	4.54822	4.63108	4.90589	4.52755	5.68894	4.83358	4.98759	3.80871	3.90487	5.46437	4.88043	4.94502	5.10256	5.38663	5.60229	10.6311	11.1959	10.5685	11.8887	6.36435	12.9425	8.71725	6.74776	13.8311
ENSG00000134569.8	5.75369	3.16831	9.78864	9.55746	1.05525	2.7738	7.56514	6.40702	9.57991	3.65607	5.81281	4.51262	4.83065	4.87762	15.9404	8.51094	11.9512	9.60754	2.01949	1.66544	9.26327	9.12073	1.2591	2.3594	11.215	3.26399	9.50562	9.299	13.2882	3.30706	2.1577	1.58486	12.6046	9.1602	1.84875	0.832321	6.15491	9.50872	2.79852	7.83872	4.77494	3.47873	24.6453	0.888419	2.42463	0.0901126	1.36861	0.662452	10.326
ENSG00000251019.1	0	0	0	0	0	0	0	0	0	0	0	0	0	0	0	0	0	0	0	0	0	0	0	0	0	0	0	0	0	0	0	0	0	0	0	0	0	0	0	0	0	0	0	0	0	0	0	0.071659	0
ENSG00000143179.11	8.62914	5.38301	8.51309	8.52893	2.98637	11.2663	8.18831	6.32464	13.9532	8.90002	6.97396	10.6282	10.8537	6.4572	10.6486	14.1701	9.66928	12.7982	9.33121	7.87393	7.45267	12.4374	5.18674	11.1291	8.17829	6.84325	12.606	10.8249	8.38049	7.8948	7.2867	5.07643	10.1254	14.7452	5.70731	6.03291	8.67579	11.0733	7.69415	12.2606	11.4506	14.131	13.22	12.5636	5.96668	11.689	10.05	9.59758	12.1294
ENSG00000214930.2	0	0	0	0	0	0.0127217	0.0176552	0	0.03795	0	0	0.0122913	0	0	0	0	0	0.0121872	0	0.0184484	0	0	0	0	0.0136851	0	0	0	0.0133795	0	0	0	0.0334368	0	0	0	0	0	0	0	0	0	0	0	0	0	0	0	0
ENSG00000278413.1	0	0.144543	0	0	0	0	0	0	0	0	0	0	0	0	0	0	0	0	0	0	0.136174	0	0	0	0	0	0	0	0	0.271872	0	0	0	0	0	0	0	0.123018	0	0	0	0.667484	0	0	0	0	0	0	0
ENSG00000276376.1	0	0	0	0	0	0	0	0	0	0	0	0	0	0	0	0	0	0	0	0	0	0	0	0	0	0	0	0	0	0	0	0	0	0	0	0	0	0	0	0	0	0	0	0	0	0	0	0	0
ENSG00000196542.7	0.135567	0.053726	0.12446	0.151909	0.0328836	0.0410014	0.147945	0.215674	0.244623	0.115798	0.178314	0.312953	0.883542	0.0834044	0.0975394	0.172817	0.243931	0.176754	0.649507	0.24378	0.0759228	0.223226	0.249945	0.141451	0.19848	0.0611656	0.362522	0.181096	0.103492	0.10737	0.238782	0.169426	0.0431063	0.108924	0.207176	0.0607634	0.139516	0.59443	1.3275	0.920175	1.20914	0	0.0964946	0.192401	0.0344998	0.0129289	0.00500282	1.96311	0.277987
ENSG00000214788.2	0.0228437	0.0198035	0.0111215	0	0	0.0120906	0.0167794	0.0155118	0.0901685	0.0148464	0	0.0116815	0.0883189	0.0409908	0.0151382	0	0	0.0115826	0	0	0.0186569	0.0337566	0	0.0269106	0.0130063	0.0450916	0.0274106	0.0333763	0.0254316	0	0.0180545	0	0.0158891	0.0169051	0.0370257	0.0199089	0.0187004	0	0.0202827	0	0	0.182901	0.0218881	0.113471	0	0	0	0	0.281051
ENSG00000081041.8	3.66511	2.63242	2.81546	4.36157	1.17676	8.68072	2.41511	3.7036	1.77115	20.7279	1.23664	2.07698	4.4866	2.06498	0.974094	1.78417	1.99422	0.970853	3.7044	3.42915	0.805604	1.329	11.5045	3.28094	1.51965	2.49427	0.951513	0.876016	1.30269	2.09722	3.05722	2.27084	3.20176	13.8121	4.93738	1.83733	4.82906	1.22723	1.08188	28.3342	47.5674	13.2789	32.1899	9.51115	24.778	13.3635	13.9767	2.07094	15.3779
ENSG00000258917.1	0.0184317	0.0639148	0.0179471	0.0516337	0	0.0195109	0	0.175222	0.0291014	0	0.02357	0.0188508	0	0	0	0	0.0455201	0.0373822	0	0.113175	0.0903211	0.0272369	0.030497	0	0	0.121276	0	0	0.0205198	0.060109	0.0291349	0.0848658	0.0512812	0.0272802	0	0.0321275	0.0301772	0	0	0.162175	0	0.0737879	0.0353213	0	0.0547233	0.061523	0.0238063	0	0
ENSG00000211648.2	139.604	154.611	219.014	282.953	8.6739	14.7891	272.315	126.864	298.299	287.828	77.9358	50.4482	106.171	106.483	103.922	175.263	372.855	107.957	161.912	117.518	97.1056	296.62	108.801	104.377	168.67	22.5125	156.267	104.355	144.191	69.3896	251.151	125.128	163.119	134.303	255.101	387.093	44.8147	193.646	81.9605	61.4639	99.1967	0.142681	66.3188	6.37334	45.2894	4.87755	5.24779	46.2528	0.950072
ENSG00000172379.17	0.863859	1.28335	1.00172	0.745417	4.5764	0.958078	1.03507	1.51675	1.10061	0.952371	0.357046	0.942913	0.438314	1.83929	0.762465	1.35127	0.863098	1.02234	1.57112	1.72591	0.728489	1.04117	2.22617	0.785869	0.968757	2.68047	1.56047	1.06412	1.03683	3.74914	1.11077	2.75233	0.414479	1.35346	1.97421	0.512807	2.5219	1.9052	1.43087	0.774924	0.382688	0.622646	0.405782	1.67546	0.411701	0.0938224	0.0798699	0.617993	0.15562
ENSG00000237640.1	0	0	0	0	0	0.0225809	0.0313379	0.0579411	0	0	0	0	0.0412371	0	0	0.0257234	0.0263414	0	0	0	0.0696889	0	0.0352958	0	0	0	0.0511933	0.0207784	0	0	0	0.0491099	0.0296752	0.0315728	0	0.0371828	0.104777	0.0629565	0	0	0.12447	0.170797	0.0408792	0	0	0	0.0826568	0	0.021871
ENSG00000166704.10	0.885352	0.596233	1.04522	1.09107	0.707012	0.892945	0.962918	0.897917	1.22388	0.565526	0.70457	0.726719	1.24138	0.87957	0.954352	0.666685	1.17068	1.19066	1.08436	0.781611	0.955838	1.16232	0.914777	0.622204	1.0774	0.737549	1.03272	0.910493	0.994114	0.737314	0.891941	0.93164	0.872183	0.731117	0.905349	0.698755	0.87719	1.1803	1.46423	0.0668666	0.897944	2.13726	0.447824	0.132123	1.74864	0.03805	0.424525	0.160034	1.95765
ENSG00000279148.1	0.280466	0.252866	0.163856	0.25142	0.158738	0.142506	0.247213	0.167595	0.0708517	0.466635	0.329962	0.126211	0.238557	0.100654	0.193296	0.189394	0.152385	0.147895	0.155329	0.103328	0.201575	0.116047	0.222748	0.145375	0.114974	0.162395	0.121154	0.120203	0.174855	0.146344	0.124133	0.206618	0.140458	0.166044	0.163652	0.175993	0.183677	0.115883	0.0398438	0.296129	0.0981898	0.224559	0.150491	0	0.266464	0.262127	0.17388	0.0800829	0.0345065
ENSG00000232762.1	0	0	0	0	0	0	0	0	0	0	0	0	0	0	0	0	0	0	0	0	0	0	0	0	0	0	0	0	0	0	0	0	0	0	0	0	0	0	0	0	0	0.154444	0.184826	0	0	0.128773	0	0	0
ENSG00000251301.5	0.28527	0.373291	0.518854	0.452346	0.121854	0.0968593	0.616759	0.211985	0.688359	0.314833	0.295968	0.148631	0.447411	0.415307	0.156943	0.415392	0.584887	0.294744	0.538225	0.247872	0.237382	0.652211	0.543253	0.183881	0.337101	0.375401	0.355219	0.393208	0.155798	0.140425	1.08052	0.223044	0.449257	0.374422	0.357687	1.12583	0.185061	0.516267	0.516136	0.236793	0.298358	0.258572	0.175348	0.106945	0.38353	0.0718644	0.104279	0.169057	0.0386293
ENSG00000201807.1	0	0	0	0	0	0	0	0	0	0	0	0.110713	0	0	0	0	0	0	0	0	0	0	0	0	0	0	0	0	0	0	0	0	0	0	0	0	0	0	0	0	0	0	0	0	0	0	0	0	0.110987
ENSG00000259797.1	0.0338919	0	0.0990026	0.0949433	0.0479553	0	0.0995785	0.138084	0.107022	0.0881074	0	0.0346625	0	0.0608157	0.0449195	0	0.125553	0.0687378	0	0.104052	0.0553604	0.100166	0	0.0399258	0.0385933	0.0891998	0.0406676	0.132049	0	0.0552638	0.0535729	0	0.0471475	0	0.164799	0	0	0.0500122	0.0601846	0	0.098878	0	0.129897	0	0	0.565638	0.306423	0.0483866	0.173742
ENSG00000261045.2	0	0	0	0	0	0	0	0	0	0	0	0	0	0	0	0	0	0	0	0	0	0	0	0	0	0	0	0	0	0	0	0	0	0	0.0339759	0	0	0.0309324	0	0	0	0	0	0	0	0	0	0	0
ENSG00000267216.1	0.0377485	0.160649	0.0133659	0.0672936	0.0437009	0.0399587	0.085703	0.0792287	0.048764	0.0579879	0.0658255	0.0350971	0.0530707	0.0123157	0.0181931	0.0537957	0.0423756	0.0452398	0.0791896	0.068482	0.0672654	0.0557819	0.0681366	0.0687248	0.0429849	0.126446	0.0700017	0.0334263	0.0496659	0.0783394	0.0542446	0.00790033	0.0334171	0.0965037	0.0333731	0.047853	0.0618037	0.0759589	0.0548453	0.0603888	0.150177	0.549525	0.10522	0.102277	0.0611316	0.0687276	0.168429	0.0342953	0.0809233
ENSG00000263199.1	0	0	0	0	0	0	0	0	0	0	0	0	0	0	0	0	0	0	0	0	0.0478672	0	0	0	0	0	0	0	0	0	0	0	0	0	0	0	0	0	0	0	0	0	0	0	0	0	0	0	0
ENSG00000223263.1	0.13815	0.239528	0.134518	0	0.39095	0	0	0	0.436244	0.179571	0.176663	0	0	0.247896	0.549301	0.166589	0.170592	0.140094	0.21253	2.12068	0.225659	0.204147	0	0.32549	0	1.81798	0.331538	0.134565	0.153801	0	0.655119	0.318045	0	0	0	0	0	0.407718	0.981295	0	0	3.31835	1.05897	0	0.410164	0.922259	1.24904	0	0.566563
ENSG00000255000.1	0	0	0	0	0.0199271	0	0	0	0.0222357	0.0183058	0	0	0.054449	0.025271	0.0186656	0	0	0.0285629	0.0216657	0.0216186	0	0.0208111	0	0.0165905	0.0320737	0.0185328	0	0.0274355	0	0	0	0	0.0195914	0	0	0	0	0.0207818	0.0250087	0	0	0.169139	0	0.139911	0	0	0.0727594	0	0.0721956
ENSG00000227165.6	0.00705531	0.0366982	0	0	0.0249573	0.00746841	0	0	0.0111395	0.0183414	0	0.00721574	0	0.00633004	0.00467547	0.00425386	0	0.00715462	0.00542695	0.00541517	0.00576222	0.0104258	0.0116737	0.0083114	0.012051	0.00464221	0.00423291	0.00343611	0.0039273	0.0115043	0.0278808	0.0243638	0.00490738	0.0156636	0.0114355	0.0184467	0.0288782	0.0104111	0.0125287	0	0	0	0	0	0	0	0.00455631	0.015109	0.0036168
ENSG00000221564.1	0	0	0	0	0	0	0	0	0	0	0	0	0	0	0	0	0	0	0	0	0	0.225636	0	0	0	0	0	0	0	0	0	0	0	0	0	0	0	0	0	0	0	0	0	0	0	0	0	0	0
ENSG00000243829.1	1.11774	0.344527	1.16091	1.32205	0.632616	0.657322	1.42309	1.14692	1.6079	1.35601	0.794077	0.45726	0.816269	0.623986	0.75717	0.808701	1.56425	1.81355	0.611387	0.266901	0.243434	1.79852	1.10964	1.14117	0.735388	0.719097	0.715304	1.23389	0.940185	0.283511	1.92385	0.914923	1.65856	0.441155	0.402592	0.779312	0.610003	0.659749	0.485187	6.77497	3.84067	0.894931	1.18998	4.4417	1.32741	14.509	0.641628	0.24823	0.713055
ENSG00000264167.1	0	0	0	0	0	0	0	0	0	0	0	0	0	0	0	0	0	0	0	0	0	0	0	0	0	0	0	0	0	0	0	0	0	0	0	0	0	0	0	0	0	0	0	0	0	0	0	0	0
ENSG00000265625.1	0.0413661	0.0956292	0.0134262	0.115881	0.0390207	0.014596	0.0405129	0.112357	0.174166	0	0.0176327	0.0141022	0	0.0247425	0	0.0332545	0.0340536	0.0139828	0.0212126	0.148166	0.180184	0	0.0228147	0.0649743	0.0471044	0.145162	0.0496361	0.0402927	0.0614033	0.0674512	0.130775	0	0.0383634	0.0204083	0.0670476	0.0240345	0.0225755	0.122083	0.0489715	0	0.0402279	0.0552006	0	0	0.0409384	0.0920506	0.213713	0.0393716	0.0848229
ENSG00000133597.8	14.3215	16.3094	14.7741	10.0578	6.29204	7.06342	15.0039	14.1951	16.0233	11.5149	13.0096	10.9446	17.4716	14.9402	13.8466	16.7233	16.916	16.4369	21.833	13.4765	9.53301	16.2771	11.0819	16.924	14.3745	13.2304	15.8761	14.7404	13.4659	9.41082	16.0418	11.5901	17.7477	16.6347	10.6055	14.6776	10.9983	16.3423	17.2611	24.4485	21.8354	12.4196	13.4838	14.4949	20.5948	25.1318	28.2545	12.4342	11.9928
ENSG00000105877.16	0.0253882	0.0267257	0.0309009	0.0127003	0.0166785	0.0278345	0.0173164	0.0751156	0.0429481	0.00471434	0.016233	0.0074187	0.0017528	0.0211513	0.0192279	0.0142139	0.0145555	0.0303429	0.0027898	0.0278375	0.0118486	0.0334971	0.0105018	0.00747703	0.0216825	0.0262503	0.0217599	0.0194302	0.00403777	0.0280913	0.0143325	0.0166994	0.0151362	0.0295243	0.0249839	0.00948281	0.0207834	0.0240839	0.0193217	0	0.00793595	0.0435587	0.092092	0.0090079	0	0.0423716	0.0187379	0.010356	0.0725115
ENSG00000240053.8	0.291933	0.912753	0.270278	0.455828	0.49433	0.43061	0.386684	0.578456	2.27441	0.373243	0.238679	0.288782	0.471826	0.463732	0.253719	0.253924	0.431405	0.587231	0.250324	0.852192	0.60975	0.523334	0.229638	0.462301	0.299732	1.00136	0.763761	0.228418	0.31435	0.421398	0.552237	0.319514	0.372825	0.885415	0.581772	0.133471	0.564157	0.677961	0.569401	1.47381	0.712078	3.16124	0.733695	0.332814	0.610983	0.702877	0.865383	0.621762	0.897931
ENSG00000202512.1	0	0.0750761	0	0	0	0	0	0.176418	0	0.112567	0.055372	0.0442852	0	0.0776989	0	0	0	0	0.199842	0	0	0	0	0.0510096	0.147922	0	0.0519574	0	0.0482062	0	0	0.0996857	0	0.128176	0	0.0754756	0.141788	0	0	0.38099	0	0	0	0	0	0.144533	0.055927	0	0
ENSG00000213816.3	0	0	0	0	0	0.0169857	0	0.021792	0	0	0	0	0	0	0.0212672	0.0193494	0.0198143	0	0	0	0	0	0	0.0189029	0	0.0211159	0	0.0156297	0	0	0	0	0	0	0	0.0279694	0	0	0	0.282371	0.936278	0	0	1.27529	1.19102	0.482044	0	0	0
ENSG00000121406.7	0.459606	0.479754	0.669762	0.613105	0.871516	0.512993	0.564954	0.418245	0.807115	0.361697	0.361837	0.326162	0.66182	0.589085	0.56564	0.346859	0.67564	0.708624	0.63491	0.523143	0.602634	0.584456	0.574226	0.373845	0.633731	0.421726	0.746576	0.520769	0.544742	0.662761	0.464564	0.770176	0.434942	0.601582	0.709471	0.337887	0.752489	0.740497	0.699566	0.0687745	0.0866554	1.21412	0.152785	0.0931835	0.162448	0.0469628	0.0424018	0.234345	0.0560976
ENSG00000236710.1	0.218579	0.275622	0.0580453	0.111331	0.44986	0.14724	0	0.0809589	0.0313737	0.0774863	0.101642	0.0203227	0.192063	0.213938	0.0526727	0.215653	0.0490744	0.0806022	0.336263	0.183018	0.129831	0.0587273	0.0657565	0.0936341	0.0226273	0.366086	0.143061	0.116131	0.11061	0.486019	0.0628197	0.137238	0.0276427	0.294103	0.161037	0.0346361	0.227735	0.146611	0.28229	0	0.0579723	0.0795494	0.0380793	0.394817	0	0	0.128326	0.170215	0.061119
ENSG00000267750.4	0.00805426	0.00465491	0.015685	0.0150419	0.0151952	0.00284195	0.00788814	0.00364612	0.00847781	0.0104692	0	0.0247122	0.0207598	0.0385403	0.0142332	0.0129498	0.00994568	0.0136127	0.00826046	0.0206063	0.0263123	0.00396733	0.0222109	0.00948819	0.0183431	0.024731	0.00966448	0.00261508	0.00597781	0.0218887	0.0466817	0.0123615	0.0261436	0.0198682	0.0174061	0.00467968	0.0175824	0.0277321	0.0238377	0	0.0234979	0.107479	0.0205796	0	0.0239129	0	0.027741	0.0191648	0.0192682
ENSG00000168300.12	5.75831	5.28562	5.99654	8.72867	10.2022	5.62368	4.82475	7.88215	7.1714	4.73241	4.00224	4.57445	8.52763	8.40268	6.80232	5.5225	6.15173	6.08845	10.8455	7.05751	5.13165	6.65047	10.0259	5.1687	6.64282	6.12571	6.95706	5.25387	5.92551	8.27836	6.29668	10.1739	5.00965	5.84307	8.39576	7.02976	10.0051	6.63816	10.6089	0.941159	12.3151	6.97836	4.27046	2.49922	6.5633	2.14885	4.60266	5.17241	9.92298
ENSG00000278335.1	0	0	0	0	0	0	0	0	0	0	0	0	0	0	0	0	0	0	0	0	0	0	0	0	0	0	0	0	0	0	0	0	0	0	0	0	0	0	0	0	0	0	0	0	0	0	0	0	0
ENSG00000122696.11	1.87111	2.30727	2.26219	1.64767	1.54483	3.33484	1.74972	2.49121	2.24037	1.65805	1.6453	1.37603	1.60601	2.88919	1.88552	1.7554	1.8475	2.32242	2.26776	3.68486	1.60323	2.12399	1.99502	1.78417	2.60369	2.14785	2.11286	1.80107	2.23042	1.66637	2.02214	1.8026	1.90234	2.42117	1.48361	1.94791	1.89586	1.60566	2.35656	2.45819	2.09132	2.0603	2.91645	2.55641	2.29197	2.6872	3.96932	2.45616	2.25006
ENSG00000225949.1	0	0	0	0	0	0	0	0	0	0	0	0	0	0	0	0	0	0	0	0	0	0	0	0	0	0	0	0	0	0	0	0	0	0	0	0	0	0	0	0	0	0	0	0	0	0	0	0	0.0126573
ENSG00000125675.16	0.134229	0.151275	0.126344	0.131609	0.20259	0.0757806	0.187332	0.139759	0.324963	0.104685	0.0801033	0.0777929	0.147039	0.252905	0.124533	0.183444	0.207189	0.224596	0.144549	0.109894	0.175405	0.135542	0.207289	0.200294	0.0993522	0.197247	0.185224	0.165612	0.146946	0.167803	0.187422	0.216314	0.115149	0.218536	0.11966	0.175477	0.164825	0.274002	0.0834268	0	0	0.00895606	0.0428715	0	0.0398525	0.0597392	0	0.08943	0.0160558
ENSG00000100416.11	1.67187	1.99645	1.6094	1.81626	1.05438	1.29392	2.17416	2.03574	3.49957	2.56644	2.12691	1.23777	2.18581	1.74975	1.33823	1.50526	2.15843	1.99522	2.09857	2.28245	1.48266	2.1972	2.20559	2.07544	1.61045	2.59598	1.99989	1.61838	1.74387	1.68023	2.29292	1.5563	1.85436	2.5308	2.14657	3.0287	1.47762	2.1941	2.15221	7.16502	4.57498	4.28439	6.34481	5.3418	2.61278	5.02076	4.37014	3.35449	3.43002
ENSG00000233830.2	0.78124	0.219655	0.555106	1.24214	0.657274	0.625824	0.558335	1.8639	1.40017	1.07037	0.918031	0.388704	0.367352	0.454657	0.671634	0.763838	0.990775	1.37035	0.422276	0.324122	0.689789	1.37287	0.524042	0.771085	0.817482	0.389	0.785411	0.925499	0.799226	0.550868	1.30166	0.777751	0.822439	0.28126	0.684464	0.515256	0.691396	0.716623	0.412444	2.04359	1.10882	0.929813	1.21388	0.839059	0.376133	2.32579	0.572702	0.391882	0.454611
ENSG00000164853.8	0	0	0.00689666	0	0	0.00749758	0	0	0	0	0	0.00724392	0	0	0	0	0	0	0	0	0	0	0	0	0	0	0	0	0	0	0	0	0	0	0	0	0	0	0	0	0	0.028355	0	0	0	0.0236419	0	0	0
ENSG00000162975.4	0.209126	1.0548	0.302356	0.142021	0.699406	0.724484	0.0837869	0.163521	0.420235	0.453047	0.137765	0.583311	0.796278	0.716398	0.243574	0.718322	0.258236	0.276333	0.506952	0.457212	0.269135	0.299666	0.608154	0.328476	0.194838	0.141769	0.228122	0.141972	0.126991	1.13666	0.170291	0.379319	0.193945	0.487731	0.338958	0.11046	0.954544	0.682647	1.68801	0.111517	0.0739533	0.380544	0.0242882	0.0629569	0.188149	0.0423055	0.0327401	0.0814264	0.0194919
ENSG00000234465.9	0.186908	0.204304	0.320469	0.193504	1.1901	0.301079	0.250704	0.435938	0.237368	0.459491	0.161075	0.166225	0.361316	0.488502	0.177715	0.338079	0.200697	0.19778	0.737604	0.299391	0.126104	0.216156	1.14963	0.134025	0.161941	0.384983	0.312035	0.28496	0.194513	0.71555	0.218373	0.738986	0.214792	0.222513	0.902256	0.580761	0.718471	0.371743	0.404063	0.107253	0.16596	0.243996	0.171303	0.121099	0.253337	0.176314	0.0629766	0.243641	0.141641
ENSG00000257956.1	0.0376772	0.457282	0.11006	0	0	0.0398832	0.1107	0.40935	0.356927	0.440766	0.529989	0.0770678	0.291338	0.0676081	0.199746	0.0454335	0	0.15283	0.173888	0.636205	0.123087	0.445412	0.187022	0.399465	0.943882	0.148744	0.135629	0.807388	0.713076	0	0.119113	0.0867395	0.366893	0.33459	0.244274	0	0.431808	0.111196	0.133813	0	0	2.86585	0.144405	0.374307	1.11863	0.125763	0.340646	0.215163	0.0772586
ENSG00000265031.1	0	0	0	0	0	0	0	0	0	0	0	0	0	0	0	0	0	0	0	0	0	0	0	0	0	0	0	0	0	0	0	0.327399	0	0	0	0	0	0	0	0	0	0	0	0	0	0	0	0	0
ENSG00000277224.1	0.380728	0.330059	0.0741437	0.319966	0.107742	0.161208	0.279656	1.03412	0.180337	0.148464	0.486867	0.389385	0.515193	0.273272	0.151382	0.183642	0.752217	0.386086	0.351427	0.058444	0.310948	0.337566	0.314975	0.313957	0.390188	0.450916	0.228422	0.333763	0.466246	0.0620811	0.180545	0.26295	0.264818	0.338103	0.246838	0.265452	0.311673	0.224727	0.202827	0	0	1.98143	0.437762	0	0	0.762498	0.442572	0.706621	0.0390349
ENSG00000222334.4	0	0	0	0	0	0	0	0	0	0	0	0	0	0	0	0	0	0	0	0	0	0	0	0	0	0	0	0	0	0	0	0	0	0	0	0	0	0	0	0	0	0	0	0	0	0	0	0	0
ENSG00000179101.5	1.0154	0.817391	1.12995	0.406357	0.564434	0.422264	0.639294	1.0835	0.916112	0.989887	0.695611	0.815955	0.771134	0.845947	1.15353	0.743405	0.671706	0.845819	1.0042	0.556679	0.651592	0.696652	0.480022	0.76897	1.03237	0.286331	0.348114	0.98905	0.444099	0.177397	0.859844	0.751381	0.504478	0.590412	0.35267	1.20101	0.712484	0.588643	0.450783	0.638158	0.952195	0.871066	1.45939	1.44108	0.969012	0.484186	0.702583	0.880151	1.07824
ENSG00000236204.4	0.0685387	0.0679055	0.100105	0.12343	0.124687	0.0777339	0.0934956	0.172865	0.139133	0.0699983	0.0563438	0.0500694	0.113566	0.131771	0.116794	0.0590344	0.0967245	0.104255	0.0602515	0.172847	0.143941	0.122984	0.162005	0.0461376	0.0891958	0.193271	0.0998641	0.0476858	0.0490522	0.063862	0.077385	0.123976	0.0612934	0.0869505	0.182505	0.145067	0.144276	0.0722417	0.139097	0.258451	0.0856965	0.333179	0.084435	0.389088	0.101745	0.0980465	0.297189	0.0489254	0.923557
ENSG00000277887.1	0	0	0	0	0	0	0	0	0	0	0	0	0	0	0	0	0	0	0	0	0	0	0	0	0	0	0	0	0	0	0	0	0	0	0	0	0	0	0	0	0	0	0	0	0	0	0	0	0
ENSG00000250418.1	0	0	0	0	0	0	0	0	0	0	0	0	0	0	0	0	0	0	0	0	0	0	0.0534546	0	0	0	0	0	0	0	0	0	0	0	0	0	0	0	0	0	0	0	0	0	0	0	0	0	0
ENSG00000281684.1	0	0	0	0.390728	0.197354	0	0	0.378846	0	0	0	0	0	0.25028	0	0	0	0	0.214573	0	0.227829	0	0	0	0	0.367092	0.167363	0	0.155279	0	0	0.321103	0	0	0	0	0.22836	0.411639	0.247683	0	0	0.558376	0.267287	0	0	1.39669	0.180149	0.199129	0
ENSG00000252820.1	0	0	0	0	0	0	0	0	0	0	0	0	0	0	0	0	0	0	0	0	0	0	0	0	0	0	0	0	0	0	0	0	0	0	0	0.27483	0	0	0	0	0	0	0	0	0	0	0	0	0
ENSG00000010256.9	138.526	152.022	129.197	120.237	62.3611	124.492	150.762	129.085	138.655	154.93	147.474	129.559	153.664	122.786	128.513	162.2	153.432	150.126	170.05	123.164	129.491	139.96	121.912	155.695	139.591	145.956	133.189	142.808	151.669	88.3183	161.007	109.111	203.849	153.465	82.5658	218.706	101.853	119.389	113.933	260.075	107.853	59.9015	106.235	100.021	87.1193	206.363	87.9112	78.2364	111.542
ENSG00000102243.11	0	0	0	0	0	0	0	0.0127839	0	0	0	0	0	0	0.049904	0	0	0	0	0	0	0	0	0	0	0	0	0	0	0	0	0.0216708	0	0	0	0	0	0	0	0	0.439401	0	0	0	0	0	0.0243161	0	0.550111
ENSG00000160014.15	131.805	95.4923	103.196	88.4301	101.494	130.683	153.73	125.909	87.6889	132.417	194.647	125.226	116.83	115.864	113.02	118.894	112.021	103.118	151.657	102.24	82.8943	119.815	155.107	129.385	127.45	122.44	97.3809	102.535	106.248	97.1207	133.461	117.268	107.433	101.13	150.737	96.4556	113.462	120.93	119.059	145.208	67.7555	53.0669	137.125	98.679	43.2669	182.108	111.177	181.703	63.1312
ENSG00000077150.16	10.931	10.1971	11.028	8.02021	16.8401	7.05085	11.0446	8.87466	8.55024	10.5797	8.92318	6.54101	7.29172	10.9074	6.50855	7.87993	12.052	6.86943	7.33569	8.65063	6.24061	9.57521	8.41966	6.5167	6.12976	10.4426	8.17883	5.63092	6.20536	13.7782	10.0686	12.4225	8.76649	9.71013	13.2867	3.96407	9.01992	8.81222	7.03145	20.1239	12.0806	11.2283	18.8522	20.0222	9.12441	26.0558	9.27585	26.7689	5.18739
ENSG00000271253.1	0	0	0	0	0	0	0	0	0	0	0	0	0	0	0	0	0	0	0	0	0	0	0	0	0	0	0	0	0	0	0	0	0	0	0	0	0	0	0	0	0	0	0	0	0	0	0	0	0
ENSG00000186407.6	0.390479	0.308348	0.158109	0.184117	0.640034	0.151422	0.363493	0.120762	0.0915624	1.64328	0.400458	0.130483	0.0597894	1.0753	0.174219	0.144523	0.377149	0.0509671	0.136796	0.243325	0.176823	0.0971223	0.837992	0.182177	0.070439	0.274732	0.167006	0.112974	0.185077	0.157602	0.629453	0.596334	0.0968082	0.0915545	1.37233	0.471723	0.607662	0.108395	0.157904	0.442221	0.281982	0.495276	2.07447	1.03703	0.206612	1.355	0.139818	0.535399	0.166481
ENSG00000216157.2	0	0	0	0	0	0	0	0	0	0	0	0	0	0	0	0	0	0	0	0	0	0	0	0	0	0	0	0	0	0	0	0	0	0	0	0	0	0.225318	0	0	0	0	0	0	0	0	0.197216	0	0.15655
ENSG00000239560.3	0	0	0	0	0	0	0	0	0	0	0	0	0	0	0	0	0	0	0	0	0	0	0	0.0569608	0	0	0	0	0.0538302	0	0	0	0	0	0	0	0	0	0	0	0	0	0	0	0	0	0	0	0
ENSG00000255470.1	0	0	0.013753	0	0	0.0149514	0	0	0	0	0	0	0	0	0	0	0	0	0	0	0	0	0	0	0	0	0	0	0	0	0	0.0325167	0	0	0.0228932	0	0	0	0	0	0	0	0	0	0	0	0	0	0
ENSG00000204246.2	0	0	0	0	0	0	0	0	0	0	0	0	0	0	0	0	0	0	0	0	0	0	0	0	0	0	0	0	0	0	0	0	0	0	0	0	0	0	0	0	0	0	0	0	0	0	0	0	0
ENSG00000240255.1	0	0	0	0	0	0	0	0	0	0	0	0	0	0	0	0	0	0	0	0	0	0	0	0	0	0	0	0	0	0	0	0	0	0	0	0	0	0	0	0	0	0	0	0	0	0	0	0	0
ENSG00000271430.1	0.848679	1.20041	0.786499	1.76224	2.0962	0.902311	0.765556	2.06251	1.9453	0.566085	0.571197	0.552003	0.885058	1.26906	0.759747	0.686749	1.06636	0.973865	0.727248	2.80554	1.17954	1.19911	0.825288	0.77614	0.716328	2.0426	1.33547	0.891918	0.795643	1.8512	0.906106	1.26826	0.585128	1.19551	1.74359	0.506076	1.52357	1.49952	1.48724	0.163756	1.65066	10.4757	0.855978	0.295834	1.81243	0.472134	4.32211	0.967185	1.83184
ENSG00000239641.1	0.041924	0.218068	0.0816437	0	0	0.35503	0	0.113873	0.198579	0.0544942	0.214447	0	0.081044	0.0752287	0.11113	0.202218	0.0517693	0.297599	0.0644961	0.064356	0.273922	0.0619522	0	0.197552	0.0954794	0	0.100611	0.0408361	0.186694	0.136722	0.0662693	0.0965165	0	0.0620507	0.0679519	0.219228	0.13728	0.0618648	0	0	0.122312	0	0	0	0	0	0.162447	0.0598539	0
ENSG00000230605.1	0	0	0	0	0	0	0	0	0	0	0	0	0	0	0	0	0	0	0	0	0	0	0	0	0	0	0	0	0	0	0	0	0	0	0	0	0	0	0	0	0	0	0	0	0	0	0	0	0
ENSG00000268318.4	0	0	0	0	0	0	0	0	0	0	0	0	0	0	0	0	0.0161516	0	0	0	0	0	0	0	0	0	0	0	0	0	0	0	0	0	0	0	0	0	0	0	0	0	0	0	0	0	0	0	0
ENSG00000276292.1	0.136204	0.354232	0.0663116	0.190778	0.0963609	0.216268	0	0.277465	0.21505	0.177042	0.261262	0.208951	0.131649	0.122202	0	0	0.336379	0.276242	0.314305	0	0.333722	0	0.112681	0.160453	0	0.268856	0.163434	0.199004	0.151634	0	0.107649	0	0.189475	0.100796	0.110382	0	0.1115	0.301482	0.362803	0.59921	0	0.272634	0.261013	0.676565	0.606581	0.681952	0.439802	0.0972274	0.0698229
ENSG00000165660.7	7.64556	7.73344	7.1802	6.8179	6.57866	7.22077	6.36018	7.18339	7.69295	7.04541	7.2103	5.61788	7.43205	6.87266	6.72765	5.90468	6.95054	7.69418	8.13715	7.16688	5.70974	7.31471	7.98968	7.11629	7.96085	6.50753	7.46957	6.97492	7.32969	5.92904	7.36462	8.56074	6.56901	6.14953	7.42588	8.5098	7.00895	7.74794	8.3424	2.38883	6.33665	5.55091	8.26875	6.55038	7.71525	9.02994	6.23057	7.64145	4.63268
ENSG00000275429.1	0	0	0	0	0	0	0	0	0	0	0	0	0	0	0	0	0	0	0	0	0	0	0	0	0	0	0	0	0	0	0	0	0	0	0	0	0	0	0	0	0	0	0	0	0	0	0	0	0
ENSG00000279906.1	0	0	0	0	0	0	0.0226219	0	0.024313	0	0	0	0	0	0	0	0	0	0	0	0	0	0	0	0	0	0	0	0	0	0	0	0	0	0	0	0	0	0	0	0	0	0	0	0	0	0	0	0.015788
ENSG00000202186.1	0	0	0	0	0	0	0	0	0	0	0	0	0	0	0	0	0	0	0	0	0	0	0	0	0	0	0	0	0	0	0	0	0	0	0	0	0	0	0	0	0	0	0	0	0	0	0	0	0
ENSG00000264465.1	0	0	0	0	0	0	0	0	0	0	0	0	0	0	0	0	0	0	0	0	0	0	0	0	0	0	0	0	0	0	0	0	0	0	0	0	0	0	0	0	0	0	0	0	0	0	0.187355	0	0
ENSG00000251286.2	0	0	0	0	0	0	0	0	0	0	0	0	0	0	0	0	0	0	0	0	0	0	0	0	0	0	0	0	0	0	0	0	0	0	0	0	0	0	0	0	0	0	0	0	0	0	0	0.0198747	0
ENSG00000250614.1	0.0960644	0	0.0935389	0.0897036	0	0.0338963	0.0470415	0.0434878	0.0505581	0	0	0	0	0.114919	0	0.0386134	0	0.0324722	0	0.0491549	0.0523052	0.0946378	0.0529826	0.0754447	0	0.210693	0.0768464	0	0.0712983	0.104428	0.0506163	0	0	0.189576	0	0	0	0.0472521	0.0568631	0	0	0	0	0	0	0.106884	0.124076	0.0914324	0.131323
ENSG00000262223.5	0.0807368	0	0	0.0376955	0.152318	0.056976	0.0790716	0	0.0849826	0.0524721	0.0516223	0.0275242	0.0520246	0.144875	0	0.162262	0.0664644	0.0955188	0.103505	0.10328	0.0219798	0.0198845	0.155851	0.0475554	0.0153228	0.159368	0.0484389	0.0131069	0.0749029	0.109707	0	0.0929352	0.0187191	0.0199161	0.152671	0.0234549	0.022031	0.138995	0.0955807	0.473587	0	1.18512	0.128933	0.133681	0	0.0449152	0.295459	0.0768439	0.0965733
ENSG00000281488.1	0	0	0	0	0	0	0	0	0	0	0	0	0	0	0	0	0	0	0	0	0	0	0	0	0	0	0	0	0	0	0	0	0	0	0	0	0	0	0	0	0	0	0	0	0	0	0	0	0
ENSG00000157036.11	0.788747	1.25199	0.559783	0.949179	1.14747	0.5233	0.787439	1.22206	1.28042	0.895278	0.76713	0.522639	0.80532	1.02661	0.66625	0.415278	0.840222	0.861809	1.14078	1.765	0.775745	0.804394	1.57158	0.808116	0.857048	1.39246	0.756481	0.860255	0.803898	1.34047	1.01849	0.716103	0.629753	1.00298	1.15689	1.37967	0.977625	1.27866	1.01596	0.537602	1.14246	2.04577	1.60198	1.5451	1.17913	1.90041	0.627747	0.836625	1.56041
ENSG00000271741.1	0.0234039	0.0486941	0.0136732	0.0393376	0.0198692	0.00990968	0.0275054	0.0508551	0.0739039	0.0304211	0.017957	0.0478721	0.11763	0.0335968	0.0248151	0.0282218	0.0346799	0.0427199	0.0432055	0.0718528	0.0305831	0.0622521	0.0464688	0.0330847	0.0426407	0.0123193	0.050549	0.0182372	0.00521106	0.0228973	0.0147978	0.118536	0.013023	0.062351	0.0227603	0.0652709	0.0689723	0.0552571	0.0664963	0	0	0.0562159	0.0538197	0	0.0277943	0	0.0302284	0.0200479	0.0911821
ENSG00000260860.2	0	0	0	0	0	0	0	0	0.025647	0.0211142	0	0	0	0	0	0	0	0	0	0	0	0	0	0	0	0	0	0.0158223	0.0180841	0	0	0.0373961	0	0	0	0	0.0265951	0	0	0.142925	0.0947812	0	0	0.161376	0	0.10844	0	0	0.0166543
ENSG00000266918.1	0	0	0.0124884	0.0179645	0	0.00678826	0.00942078	0.0174182	0.0405001	0.0166711	0	0	0	0	0	0.0231988	0.0158375	0	0	0.0295321	0.0209498	0	0	0	0	0.0168778	0	0	0.00713929	0	0.0101367	0	0.00892093	0	0.0103941	0	0	0	0.0227754	0	0	0.0256724	0	0	0.0380789	0.0214052	0.0828274	0	0
ENSG00000229274.1	0.215022	0.544879	0.644213	0.27801	0.140421	0.700344	1.43361	0.179703	0.574529	0.494487	0.401873	0.13533	0.383689	0.474876	0.372673	0.219397	0.306365	0.45287	0.966926	0.152341	0.351226	0.977672	0.519979	0.194849	0.527369	0.43532	0.873263	0.306108	0.0736559	0.350613	0.47061	0.761567	0.299121	0.171365	0.375324	0.60544	0.514526	0.146444	1.82105	0	0.0482552	0.0662156	0.0950897	0	0.19643	0	0.0213632	0	0
ENSG00000200714.1	0.967048	1.1178	1.09856	1.80603	0.456108	0.853058	2.13098	1.97	2.54476	0.838	1.44275	0.989037	0.623139	0.867638	1.2817	2.72096	1.39317	2.28821	1.73566	2.47413	0.526539	2.14355	1.60007	1.70882	1.46826	1.06049	1.54718	1.25594	1.61491	1.83967	1.52861	2.59737	0.448425	0.477101	1.82866	1.40469	2.63883	1.18918	1.43106	0	10.8151	1.29047	0.308865	3.20241	4.78525	0.537985	0.208173	1.15052	1.81772
ENSG00000165637.12	39.5457	37.1519	35.7831	48.3259	29.9052	35.3975	46.9916	28.3409	34.1476	58.7393	59.015	47.0518	33.8538	37.2345	34.2822	39.8781	38.4855	43.1202	35.3324	31.3804	46.718	36.9339	38.8585	38.444	42.5949	28.1436	39.1398	39.7839	55.4335	35.1907	43.125	34.7177	45.9973	38.6634	26.1561	50.1572	38.8544	28.3257	34.2147	33.1833	36.3917	22.719	36.1264	28.0876	32.9974	43.4689	21.9631	23.376	70.137
ENSG00000276960.1	0	0	0	0	0	0	0	0	0	0	0	0	0	0	0	0	0	0	0	0	0	0	0	0	0	0	0	0	0	0	0	0	0	0	0	0	0	0	0	0	0	0	0	0	0	0	0	0	0
ENSG00000230973.1	0	0	0	0	0	0	0	0	0	0	0	0	0	0	0	0	0	0	0	0	0	0	0	0	0	0	0	0	0	0	0	0	0	0	0	0	0	0	0	0	0	0	0	0	0	0	0	0	0
ENSG00000272123.1	0.320215	0.832798	0.311796	0.448518	0.407779	0.406756	0.235208	0.173951	0.101116	0.16649	0.204742	0.0982487	0.185704	0.459676	0.339524	0.347521	0.276788	0.194833	0.344833	0.29493	0.261526	0.189276	0.264913	0.301779	0.364634	0.58994	0.307386	0.311905	0.213895	0.783209	0.101233	0.368595	0.311819	0.0473941	0.207606	0.0558153	0.576698	0.141756	0.227453	0	0.0934212	0.384577	0.061364	0	0.285213	0.641306	0.330871	0.228581	0.656613
ENSG00000233787.3	0	0	0	0	0	0	0	0	0	0	0	0	0	0	0	0	0	0	0	0	0	0	0	0	0	0	0	0	0	0	0	0	0	0	0	0	0	0	0	0	0	0	0	0	0	0	0	0	0
ENSG00000156931.14	3.45221	3.37006	2.94451	3.36344	2.62154	1.68423	2.9027	3.71347	4.52046	3.11946	2.67883	2.6763	3.23802	3.66607	3.01755	2.43834	3.39547	3.61574	3.42291	3.70117	3.04464	3.43679	2.16255	3.12389	3.51201	3.00898	3.52279	3.17861	3.39464	3.0553	3.29582	3.05082	3.4417	3.71978	2.98485	2.73918	3.6016	3.83254	3.69512	1.03425	2.17192	5.54045	3.06243	2.79431	2.91657	1.73758	2.17611	2.35543	3.90243
ENSG00000114993.14	6.17326	11.3918	6.14643	5.69956	3.03875	9.56584	6.29288	9.79292	8.79962	5.93339	4.97745	3.80893	7.31705	7.38489	7.56345	6.73814	9.19408	6.7451	8.77466	7.97703	4.09501	8.47568	4.49811	7.3406	7.38934	9.52341	7.69955	5.9566	6.33379	6.58312	6.37253	4.81738	7.09193	9.59159	6.17731	6.31982	5.2339	7.45868	7.74571	14.2805	16.6066	22.1494	18.6671	14.2237	16.5643	18.845	33.7277	16.1372	18.964
ENSG00000225255.5	0	0	0	0	0	0	0	0	0	0	0	0	0	0	0	0	0	0	0	0	0	0	0	0	0.0193192	0	0	0	0	0	0.0268178	0	0	0	0	0	0	0	0	0	0	0	0	0	0	0	0	0	0
ENSG00000227716.1	0	0	0	0	0	0	0	0	0	0	0	0	0	0	0	0	0	0	0	0	0	0	0	0	0	0	0	0	0	0	0	0	0	0	0	0	0	0	0	0	0	0	0	0	0	0	0	0	0
ENSG00000265713.1	0.0303785	0.0263356	0	0.170202	0	0.0803929	0.0446279	0.082513	0.047964	0	0.0194237	0.0155346	0.0293626	0	0	0	0.0187562	0.0462091	0	0.0466328	0.0744322	0.0224455	0	0	0	0.0399765	0.0364518	0	0.01691	0.0990698	0.0720288	0	0	0.0449624	0	0	0	0	0	0	0	0	0.0582154	0	0	0	0.0588551	0	0
ENSG00000184361.11	0.216169	0.348953	0.225003	0.12529	0.0210944	0.157811	0.109506	0.3037	0.28246	0.096891	0.0953218	0.16772	0.230555	0.200636	0.118554	0.116852	0.220911	0.279685	0.126142	0.205966	0.243517	0.275378	0.0493343	0.175624	0.178251	0.156948	0.241498	0.0580855	0.257256	0.121546	0.153175	0.0858034	0.259239	0.264784	0.157065	0.181902	0.134247	0.384986	0.105895	0.19676	0.108735	0.298412	0.157131	0.222161	0.110656	0.0746433	0.33697	0.180915	0.15285
ENSG00000237321.1	0	0	0	0	0	0	0	0	0	0	0	0	0	0	0	0	0	0	0	0	0	0	0	0	0	0	0	0	0	0	0	0	0	0	0	0	0	0	0	0	0	0	0	0	0	0	0	0	0
ENSG00000095110.6	19.9794	27.6207	11.7818	14.9854	2.24409	0.633124	15.3123	40.089	28.659	13.5221	13.7328	10.2684	24.9948	13.7471	15.1907	11.0494	15.46	14.042	19.4364	40.867	10.2582	20.2686	14.4496	18.7468	22.4984	24.1428	17.9944	18.2761	11.9668	20.6285	15.1852	8.74899	23.7223	27.7657	10.3914	6.0912	10.6177	31.6293	29.8642	0.946077	0.70582	2.60963	3.4192	2.67053	1.8456	0.302827	4.77394	0	2.44599
ENSG00000214770.2	0.0219053	0.0531723	0.0255954	0.0368189	0.037194	0.00927517	0.0321803	0.0475989	0.0622547	0.0284733	0.0112048	0.0134421	0.0338765	0.0471685	0.00580656	0.0264148	0.0108198	0.0266564	0.0134797	0.0470765	0.0429373	0.0647401	0.0144978	0.0103221	0.0199552	0.0807136	0.0157708	0.034139	0.024387	0.0571499	0.0346258	0.0605159	0.042662	0.0259372	0.0781108	0.0152729	0.0430374	0.051719	0.0700184	0	0.0766894	0.315699	0.151121	0.0870482	0.0130073	0.0438707	0.11883	0.0562927	0.0988192
ENSG00000163781.11	4.59107	5.70567	4.20804	4.31618	2.52347	3.21949	4.77876	5.2372	6.15897	6.0689	5.99624	3.22898	4.33854	3.95131	3.44378	3.49301	4.96262	5.95621	3.69587	5.01054	4.21514	5.29717	4.115	5.71793	4.88312	4.92821	4.82498	4.89483	4.18661	4.73784	5.63815	3.88537	3.52477	5.37809	5.14615	4.99477	4.37078	7.7407	5.20715	3.82013	7.84037	11.3468	10.0055	9.35653	5.20244	6.19818	8.09525	7.43823	9.1448
ENSG00000235081.1	0.0160996	0	0.0156763	0.0902014	0.0911204	0.0681689	0	0.0218646	0.0508386	0.0418535	0	0	0	0.0288892	0.021338	0.0582416	0	0.0489786	0.0247676	0.0494277	0.0262977	0.0237907	0.0532766	0.0758634	0.0183329	0.0211862	0.0772729	0.0313636	0.071694	0.0262518	0.0763458	0	0.0223964	0.0238286	0.0521895	0	0	0.118786	0.085768	0	0.0469698	0	0.0308522	0.959656	0.238997	0.107478	0.166353	0.022985	0.115545
ENSG00000221733.1	0	0	0	0	0	0	0	0	0	0	0	0	0	0	0	0	0	0	0	0	0	0	0	0	0	0	0	0	0	0	0	0	0	0	0	0	0	0	0	0	0	0	0	0	0	0	0	0	0
ENSG00000146535.12	7.63209	8.56843	7.75455	7.15109	18.7642	6.18718	7.66387	8.46263	7.9561	9.17486	5.98316	7.46384	6.74914	11.7046	8.85254	9.79489	9.09364	8.13611	8.14229	10.7406	7.20506	8.7388	10.8985	6.00601	7.60311	9.19193	9.62434	8.14974	8.70255	15.0227	8.06268	17.0902	7.12864	7.92128	13.3999	6.81685	10.5553	9.29308	8.87255	10.6985	12.7997	15.0966	10.1789	12.8803	11.3227	9.79449	10.828	11.5729	7.38025
ENSG00000116830.10	1.8223	1.79346	1.5108	1.70829	0.675359	0.992399	2.20194	2.85602	2.13484	2.39831	2.75484	1.19197	1.68011	1.82544	1.46538	1.38306	1.94235	2.53714	2.04942	2.44084	1.36147	2.34967	1.40504	2.53781	2.23571	2.23118	2.06352	2.0609	1.71944	1.42647	2.1418	1.67613	1.52419	2.21212	2.4248	1.85764	1.54426	2.96448	1.74324	2.68276	4.23572	4.35775	7.26005	4.34547	2.47464	5.41684	4.22152	3.35631	6.16745
ENSG00000217612.2	0	0.013385	0.0150339	0	0.0109233	0	0	0.0209686	0	0.0100346	0	0	0	0	0	0	0.00953282	0	0	0	0.01261	0	0	0.00909432	0.00879082	0.040636	0.0185266	0	0	0	0	0	0	0	0.0125127	0	0	0	0	0	0	0	0	0	0	0	0	0	0
ENSG00000278901.1	0	0	0	0	0	0.0248866	0	0	0	0	0.0601285	0	0	0	0	0	0.0290311	0	0	0.0721789	0	0	0	0	0.0267714	0.030938	0	0	0	0	0	0.0541243	0	0	0	0	0	0	0	0	0	0	0	0	0	0	0	0	0.0482084
ENSG00000280124.1	0	0	0	0	0	0	0	0	0	0	0	0	0	0	0	0	0	0	0	0	0	0	0	0	0	0	0	0	0	0	0	0	0	0	0	0	0	0	0	0	0	0	0	0	0	0	0	0	0
ENSG00000183971.5	0.0607951	0.0843269	0.106554	0.102185	0	0.926708	0.0535871	0.280721	0.268767	0.173852	0.0310974	0.348194	1.4808	0.0872729	0.145038	0.395877	0.285273	0.0616509	0.168349	0.205313	0.0595832	0.161709	0	0.386741	0.09692	0.24001	0.102129	0.177652	0.0541461	0.099132	0.0192198	0.111969	0.169146	0.14397	0.118247	0.127163	0.0796294	0.340904	0.626162	0	4.29228	1.89838	0.535919	0.120795	0.758099	0.243514	10.3179	0.121514	0.249326
ENSG00000269934.1	0.107595	0.101755	0.0190484	0.027401	0.359843	0.0207081	0.0574775	0.119555	0.154436	0.114427	0	0.0500187	0.151268	0.0877584	0.0777837	0.0471798	0.0603917	0.128947	0.120381	0.195194	0.0958634	0.0722706	0.210394	0.0806592	0.0445528	0.102974	0.070421	0.0476375	0.0653367	0.398734	0.0463841	0.13511	0.0408209	0.10134	0.158539	0	0.0640579	0.0866023	0.0868476	0	0.0285366	0.195789	0.0374887	0	0.116162	0.130596	0.0379006	0.0279291	0
ENSG00000240821.1	0	0	0	0	0	0	0	0	0	0	0	0	0	0	0	0	0	0	0	0	0	0	0	0	0	0	0	0	0	0	0	0	0	0	0	0	0	0	0	0	0	0	0	0	0	0	0	0	0
ENSG00000160959.6	2.83448	5.2875	3.34464	2.78146	3.26471	2.1446	3.63267	3.39356	4.88588	3.47232	2.68147	2.39603	3.30408	3.85177	2.97031	4.11926	3.86209	3.22678	3.39681	3.46201	2.61038	3.71348	2.83977	3.96293	2.47392	4.30555	3.96564	2.73329	2.95821	3.85863	3.65088	2.55794	3.19656	5.09447	3.39489	3.69623	2.91837	3.94545	3.36681	6.69775	10.0972	11.3852	6.34694	4.95549	3.95859	5.63411	7.81055	4.6576	6.06671
ENSG00000118997.12	0.0897934	0.0330245	0.107304	0.1353	0.103953	0.128895	0.107928	0.0840696	0.134255	0.0530529	0.109607	0.157233	0.0355052	0.0756803	0.107289	0.0672639	0.06216	0.171077	0.0502322	0.0898038	0.205563	0.0864495	0.0337663	0.101773	0.0751379	0.0904129	0.09795	0.0642722	0.0923929	0.0610068	0.109678	0.0720388	0.156141	0.086587	0.0705649	0.0438717	0.0757345	0.0542056	0.0326155	0.0299268	0.045646	0.0680818	0.061269	0.101371	0.0222163	0.0227062	0.21526	0.0203948	0.133212
ENSG00000279954.1	0	0	0	0	0.00618965	0	0.00642636	0.00594089	0.0207203	0.0113721	0	0	0	0.00784956	0	0	0.00540174	0.00887207	0	0	0	0	0.00723797	0.00515327	0	0.0172697	0	0	0.00487004	0.00713296	0.00691471	0	0.00608538	0	0	0	0.00716208	0.0193654	0.0155362	0	0	0.0175124	0	0	0	0	0	0	0
ENSG00000253283.1	0	0	0.0246929	0	0	0	0	0	0	0	0	0	0	0	0	0	0.031315	0	0	0	0	0	0	0.0298745	0	0	0	0	0	0	0.040086	0	0	0.0375342	0	0.0442034	0.0830401	0.0374217	0	0	0.0739856	0	0	0	0	0	0.0327545	0	0.104002
ENSG00000256258.1	0	0	0	0.0658602	0	0	0	0.095786	0	0	0	0	0	0.0843732	0	0	0	0	0	0.0360894	0	0	0	0	0.0267714	0	0.0282102	0.0458	0	0	0	0	0	0.0347967	0	0	0	0	0	0	0	0	0	0	0	0	0	0	0
ENSG00000004139.12	0.675987	0.650385	0.714018	0.514469	0.810895	0.790019	0.63717	0.765924	0.919238	0.524831	0.429721	0.363662	0.581622	0.930196	0.688784	0.579555	0.685156	0.788525	0.61114	0.865735	0.589324	0.744862	0.422395	0.573853	0.517622	0.846714	0.786125	0.59628	0.572765	0.766696	0.572355	0.671672	0.536323	0.944606	0.865552	0.469952	0.565108	0.882194	0.939046	1.31792	0.53199	0.855137	1.02585	0.944591	0.765674	0.547791	1.27517	0.552277	0.383258
ENSG00000249021.1	0	0	0	0	0	0	0	0	0	0	0	0	0	0	0	0	0	0	0	0	0	0	0	0	0	0	0	0	0	0	0	0	0	0	0	0	0	0	0	0	0	0	0	0	0	0	0	0	0
ENSG00000258813.2	0.145057	0.100602	0.0988706	0.0406357	0.102624	0.12284	0.0426196	0.0591	0.0458056	0.15084	0.0185496	0.0890133	0.168247	0.0780874	0.192255	0.157427	0.197034	0.132389	0.245472	0.0222672	0.094777	0.0214355	0.312014	0.0512647	0.0495538	0.248154	0.104434	0.0706465	0.0645963	0.212876	0.0917167	0.200368	0.0807165	0.236165	0.258625	0.202275	0.118747	0.0428104	0.180313	0.127632	0.126959	0.232284	0.166787	0	0.0861344	0.145256	0.149884	0.0414189	0.163595
ENSG00000162888.4	0.062286	0.0359978	0.0606485	0.0387746	0.0391696	0.0219776	0.111836	0.187977	0.0874153	0.0989527	0.0619501	0.0707803	0.120406	0.0869293	0.018345	0.0333815	0.0341835	0.105271	0.0532339	0.212473	0.113045	0.173856	0.0801564	0.0570695	0.0394035	0.10018	0.0913468	0.0741518	0.0462282	0.0451391	0.20785	0.0477978	0.0288824	0.153646	0.0224345	0	0.0453234	0.153186	0.0737376	0.060893	0.0807629	0.443291	0.265247	0.068754	0.061642	0.138603	0.143019	0.0889241	0.149007
ENSG00000251584.1	0.769243	0.22229	0.535014	0.820924	0.336898	1.33775	1.47985	0.323358	1.06995	0.809431	3.13845	1.77952	0.88514	0.427246	0.606867	0.949686	0.74634	0.668632	2.1414	0.449842	1.79502	1.13673	5.30328	1.10038	1.02194	0.723059	0.725238	0.856321	0.591317	0.149324	0.926432	0.50598	1.42681	0.840348	0.831209	0.798117	0.899601	0.432428	1.39853	0.161151	1.01525	0.36661	0.280787	0	0.815667	3.66808	0.307528	0.130741	0.131447
ENSG00000256508.2	0.0950304	0.0706144	0.0132189	0.0190153	0.605085	0.100595	0.0199437	0.0921853	0.0214345	0.0970542	0.0347209	0.0624801	0.0131218	0.231424	0.0809686	0.122779	0.0502915	0	0.187965	0.166717	0.0443505	0.0601838	0.348168	0.0399818	0.0231885	0.196515	0.0733044	0.0330587	0.0528982	0.431663	0.0107296	0.265657	0.037771	0.0803726	0.330061	0.106485	0.300063	0.0300494	0.132592	0	0.0792134	0.0543482	0.0390237	0	0	0	0.00876722	0.0290727	0.0347971
ENSG00000059122.15	2.68439	3.37869	2.79166	2.5147	5.16108	2.62088	2.75896	3.58947	3.92822	2.6315	1.57536	1.97185	2.58463	3.66986	2.53478	3.08534	2.67012	2.47582	3.02702	3.67902	2.04042	4.27742	2.36334	2.98572	2.20723	4.41905	3.15904	2.04916	2.36894	3.42755	2.364	3.45886	3.28609	3.74104	4.74751	1.90105	2.89992	3.15014	4.44258	7.50418	4.14703	5.68364	3.56265	4.67295	3.74965	5.13574	5.08279	3.43395	4.6795
ENSG00000105650.20	1.48934	7.54927	3.16358	3.87687	0.671172	0.295151	2.82732	3.05475	3.8923	1.33479	0.639193	3.71063	5.25527	1.78165	2.64543	1.85129	3.97838	2.80681	4.20314	1.8556	3.90183	3.5173	2.14075	3.22457	2.03473	2.30667	2.48886	1.23706	4.64674	1.1588	2.33807	1.98442	4.49371	4.80372	2.25414	3.86437	2.98678	3.56753	5.24419	0.448775	0.575374	0.701046	1.5932	0.320916	1.93328	1.51521	0.794921	1.06557	0.0261468
ENSG00000259044.1	0	0	0	0	0	0	0	0	0	0	0	0	0	0	0	0	0	0	0	0	0	0	0	0	0	0	0	0	0	0	0	0	0	0	0	0	0	0	0	0	0	0	0	0	0	0	0	0	0
ENSG00000233222.2	0	0	0	0	0	0	0	0	0	0	0	0	0	0	0	0	0	0	0	0	0	0	0	0	0	0	0	0	0	0	0	0	0	0	0	0	0.0751565	0	0	0.403898	0.133923	0	0	0	0	0	0	0	0
ENSG00000252311.1	0.116046	1.00602	0.22599	0.975258	0.164199	0.368521	0.511435	0.9456	2.01545	0	0.741985	0	0	0.832932	0	0	0.573189	0.117679	0.178525	0.178137	0.758216	0.342967	0	0	0.396431	1.06897	0.139246	0	0.258385	0.378446	0.366867	0.534315	0.161433	0.515269	0	0	0.379991	0.171242	0.412144	2.04211	0.338558	3.25198	0.444766	2.30573	0.344538	1.16205	1.04919	0	1.18978
ENSG00000223418.1	0	0	0	0	0	0	0.0145162	0	0	0	0	0	0	0	0	0	0	0.0100204	0	0	0	0	0	0	0	0	0	0.00962486	0	0	0	0	0	0	0	0	0	0	0	0	0	0.039558	0	0	0	0	0	0	0
ENSG00000280089.1	0	0	0	0	0	0	0	0	0	0	0	0	0	0	0	0	0	0	0	0	0	0	0	0	0	0	0	0	0	0	0	0	0	0	0	0	0	0	0	0	0	0	0	0	0	0	0	0	0
ENSG00000234721.2	0	0	0	0	0	0	0.00853074	0	0	0	0	0	0	0	0	0	0	0	0.0089334	0	0	0	0	0	0	0	0.00696786	0.00565624	0.0064648	0	0	0	0.00807812	0	0	0	0	0	0	0	0	0	0	0.0576895	0	0	0	0	0
ENSG00000247809.6	0.0598125	0.153483	0.0745472	0.080427	0.31483	0.0658471	0.0667798	0.178707	0.154876	0.0870757	0.0305948	0.0562787	0.120249	0.13738	0.0697611	0.0519304	0.0443151	0.055802	0.132503	0.132215	0.0742521	0.0565673	0.1148	0.0366398	0.070834	0.204646	0.123445	0.0442778	0.0719157	0.187257	0.0529455	0.275397	0.0366107	0.0743626	0.263693	0.116767	0.20369	0.137688	0.131705	0.0210509	0.02094	0.0670456	0.0641877	0.047537	0.049723	0.0159718	0.021631	0.0546513	0.0245296
ENSG00000144035.3	0.306351	0.584277	0.328127	0.858199	0.0433471	58.5502	0.74258	0.291235	0.145108	0.0796409	0.274229	1.55092	0.118442	1.12692	0.588744	0.184708	0.321549	0.341729	0.0942582	0.0940535	0.325264	0.746959	0.101377	0.523293	0.209309	0.48377	0.385977	0.552042	1.09138	0.0249767	0.266337	0.176318	0.468787	0.249382	0.0744816	0.480589	0.326022	0.113016	0.108803	0	0.0446883	0	0.0293536	0	0.0909551	0	4.55034	0.0437369	0.0157046
ENSG00000166352.14	2.73581	3.02011	2.9322	3.80443	7.72816	2.64598	2.44325	2.96703	2.22191	3.22351	2.83152	1.76134	4.52769	4.8915	3.13034	3.31088	2.29674	2.89408	6.72194	3.11197	2.42729	2.79214	8.56485	2.21428	3.46272	3.88509	3.50712	2.88529	3.16627	4.83007	2.53559	7.70298	3.14871	3.04419	6.52384	4.13401	7.34719	2.8608	4.98054	0.952475	4.766	8.9431	1.88588	1.7598	2.19134	2.1023	2.04642	3.10501	4.58075
ENSG00000111834.11	0.0357535	0.177116	0.0497337	0.0858502	0.108406	0.167608	0.0675311	0.124859	0.137094	0.0663908	0.0326578	0.0679092	0.0691157	0.0458259	0.060926	0.0739094	0.132449	0.0776931	0.102149	0.0548839	0.141832	0.0830247	0.0338044	0.0541528	0.0523456	0.141149	0.104189	0.099502	0.0739218	0.0666279	0.113031	0.0352761	0.0568426	0.113395	0.0827864	0.106835	0.150525	0.113056	0.0816306	0	0.134112	0.0613427	0.0587279	0.0507424	0.0606581	0.0852441	0.0395821	0.102089	0.141391
ENSG00000036473.6	2.26051	4.77621	2.53971	4.33277	0.945309	54.4547	5.35098	3.06997	2.62985	3.00966	3.44075	3.06071	1.9107	3.4815	3.73594	1.85403	5.88785	3.90717	1.99926	1.85443	2.60113	3.35394	0.832846	3.74108	8.92073	4.57649	2.99796	3.82427	8.12038	1.4923	3.84805	4.63523	4.64693	2.14018	1.11252	10.0021	2.89189	1.48553	2.14523	2.17417	0.0534004	0.512931	0.526143	2.18208	1.95637	0.030548	0	25.9227	0.375326
ENSG00000197575.6	0	0.123287	0.173093	0.0995974	0.100612	0	0.0522299	0.241421	0.112269	0.13864	0.0909295	0.0727233	0.137457	0.0637969	0	0	0.131707	0.288429	0.164086	0	0.232296	0.210152	0.352958	0.0837658	0.0404852	0.0467862	0.170644	0.207784	0	0	0	0.0818498	0.148376	0.210486	0.0576259	0.0619714	0.116419	0.0524637	0.0631348	0	0.103725	0.284662	0.136264	0	0.105557	0.237346	0.0459205	0.101517	0.109355
ENSG00000227358.1	0	0	0	0	0	0	0	0	0	0.106225	0	0	0	0	0	0	0	0.0414363	0	0	0	0	0	0	0	0	0	0	0	0	0	0	0	0	0	0	0	0	0	0	0.119211	0	0	0	0	0	0	0	0
ENSG00000074266.16	2.53685	2.15801	2.77615	2.47313	1.30182	1.30658	2.49364	2.45688	2.55274	3.10667	2.85542	1.9644	3.01355	2.21856	1.90721	1.85988	2.82367	2.94785	3.00256	2.21529	2.06683	2.82303	3.19171	2.62071	3.10771	2.33984	2.66444	2.67442	2.68384	1.76318	2.92497	2.46081	2.7266	2.31648	2.19497	3.7804	2.32552	3.36211	2.9849	2.72873	5.12711	4.30401	3.48266	3.51233	3.16743	3.89916	3.13772	3.31776	4.28617
ENSG00000181908.5	0.0743883	0.0107481	0.0422524	0.0347314	0.0964844	0.0721818	0.154815	0.0673504	0.0978752	0.0725192	0.142689	0.0570598	0.155785	0.0778649	0.115025	0.0523262	0.0382739	0.106867	0.123976	0.0475794	0.0607545	0.174049	0.225651	0.102237	0.0635305	0.0489456	0.0669451	0.114725	0.0552105	0.0505404	0.225372	0.256882	0.0603649	0.0458751	0.130619	0.0648316	0.0405974	0.10977	0.264195	0.0545434	0.0542561	0.0744501	0.106915	0	0.0368096	0	0.0480399	0.0708015	0.019067
ENSG00000168071.20	3.86018	3.21211	3.87399	2.86806	0.578963	1.74544	6.33078	4.8712	3.78827	2.83357	2.2956	2.0087	3.19423	3.43681	3.5308	3.42447	3.66156	3.40423	2.34916	3.45327	3.44421	5.09706	1.69111	2.55165	2.19882	6.48894	2.40057	2.42696	2.43079	1.34859	6.02748	1.25466	3.86579	6.14373	3.44867	1.48714	1.73895	3.77951	3.08576	5.85227	2.04716	7.98817	12.3157	2.26602	3.11205	0.714859	28.3181	3.10977	10.72
ENSG00000228757.1	0	0	0.100173	0	0	0	0	0	0	0	0	0	0	0	0	0	0	0.104325	0	0	0	0	0	0	0	0	0	0	0	0	0	0	0	0.152266	0	0	0	0	0	0	0	0	0	0	0	0	0	0	0
ENSG00000281000.1	0	0	0	0	0	0	0	0	0	0	0	0	0	0	0	0	0	0	0	0	0	0	0	0	0	0	0	0	0	0	0	0	0	0	0	0	0	0	0	0	0	0	0	0	0	0	0	0	0
ENSG00000168556.6	6.27632	5.76733	5.10102	7.01009	3.58394	15.9257	4.94638	6.45154	5.58918	5.35503	6.12684	6.14854	6.39089	5.0744	5.41982	6.32946	5.53946	6.74633	6.47873	5.2623	5.41678	7.09505	5.26813	5.27267	7.07746	5.90333	6.93299	6.8962	6.87411	4.41211	6.14232	4.87104	6.90562	5.76636	5.57282	5.08878	5.96235	4.86345	5.74429	3.84864	6.32126	5.33472	6.92023	9.60048	3.26175	10.1862	3.24522	5.9979	5.91346
ENSG00000254192.1	0.0716332	0.09315	0.104625	0.0501676	0.101357	0.170612	0.263084	0.437778	0.282751	0.0931111	0.0687023	0.128208	0.103856	0.0964042	0.118676	0.107975	0.287479	0.326887	0.220401	0.247413	0.204765	0.158781	0.088893	0.147676	0.0815701	0.235664	0.0429771	0.0872178	0.0996856	0.146006	0.141538	0.041228	0.149475	0.318067	0.203184	0.156076	0.146602	0.237836	0.349814	0	0.0522466	0	0.0343184	0	0	0	0	0.0255672	0
ENSG00000216901.1	0	0	0.0290028	0.166882	0.084291	0.189179	0	0.0404517	0	0.0774332	0.114269	0	0.115159	0	0	0.0359176	0.0367806	0	0	0.137169	0.0486535	0.132046	0	0.0701775	0.0339177	0.0391966	0	0	0.0331603	0.0971372	0.0470825	0.0685723	0	0.0881706	0.0482779	0	0.0487669	0	0	0	0	0	0.171239	0	0	0	0	0	0
ENSG00000237202.1	0	0	0	0	0	0	0	0	0	0	0	0	0	0	0	0	0	0	0	0	0	0	0	0	0	0	0	0	0	0	0	0	0	0	0	0	0	0	0	0	0	0	0	0	0	0	0	0.0367189	0
ENSG00000258855.1	0	0	0	0	0	0	0	0	0	0	0	0	0	0	0	0	0.0197488	0	0	0	0	0	0	0	0	0	0	0	0	0	0	0	0	0	0	0	0	0	0	0	0	0	0	0	0	0	0	0	0
ENSG00000181903.4	0	0	0	0	0	0	0.0687413	0	0.0246267	0	0	0.0159522	0	0	0	0	0.0192604	0	0	0	0	0.0230489	0	0	0.0177612	0	0	0	0	0	0.0493101	0	0	0	0	0	0.0255371	0.0230164	0	0	0.0455051	0	0.0298902	0	0.0463088	0	0	0.0668047	0
ENSG00000263763.1	0	0	0	0	0	0	0	0	0	0	0	0	0	0	0	0	0	0	0	0	0	0	0	0	0	0	0	0	0	0	0	0	0	0	0	0	0	0	0	0	0	0	0	0	0	0	0	0	0
ENSG00000267124.2	0	0	0	0	0	0	0	0	0	0	0	0	0	0	0	0	0	0	0	0	0	0	0	0	0	0	0	0	0	0	0	0	0	0	0	0	0	0	0	0	0	0	0	0	0	0	0	0	0
ENSG00000111145.6	4.97776	8.88492	7.35999	5.67397	10.5495	3.81564	5.08904	7.77319	5.18861	8.20241	3.31243	3.81422	6.0752	7.03929	5.49715	4.73801	4.98288	4.15852	6.73118	7.66033	4.66952	6.9822	8.00898	4.72426	5.58298	6.23424	5.62091	4.77867	5.1456	7.72485	6.27494	10.6406	3.43844	5.42281	9.91442	5.43983	9.7849	9.13682	7.73657	2.36152	7.02902	6.29686	7.15281	5.51878	7.51453	5.14604	4.29692	8.75518	6.41863
ENSG00000262298.1	0	0.0916229	0.0514549	0.0740177	0.112158	0.0559382	0.0776313	0	0.0417173	0	0	0.0270229	0.0510769	0.189648	0	0	0.0326269	0.0803819	0	0.081119	0.0431589	0.0390446	0	0.0311261	0.090262	0.17385	0.0634088	0.0772092	0.0294154	0.0861672	0.0417654	0.0608282	0	0.0391066	0.0428258	0	0.0432595	0	0.0469199	0	0.0770852	0.105776	0.101267	0	0.0784467	0.176388	0.136507	0.113166	0.0541796
ENSG00000121022.12	5.96154	7.63988	6.01361	7.46477	4.39046	7.16529	5.72535	5.79426	7.34868	7.93563	6.12359	5.09776	8.18996	6.33747	5.34084	5.66423	6.63158	6.69972	9.36918	5.91101	5.32428	6.1752	9.41964	5.95089	6.87133	6.30157	7.04597	5.86859	6.57048	5.35451	6.747	6.61111	7.44493	6.55761	5.68214	13.7749	7.00669	6.46091	7.51346	3.98695	19.1116	8.02499	8.72994	5.57612	7.75088	6.67865	7.74085	7.54474	7.96477
ENSG00000239264.7	4.62252	5.1482	6.00133	3.78847	0.870213	1.20754	9.2778	6.18347	9.85651	5.5873	4.2114	1.62998	3.59224	4.02867	4.32103	5.21926	8.23135	5.92487	4.06941	3.59868	2.27923	9.5475	4.26188	4.30419	5.04914	1.50987	5.22529	5.09196	3.97561	1.98411	12.1414	4.38462	4.16738	3.15657	3.162	5.57327	1.25596	5.77214	4.32155	5.49861	3.42456	5.5331	4.28976	3.84333	2.37572	3.0572	1.66984	3.25252	1.71199
ENSG00000202071.1	0	0	0	0.796779	0	0	0	0	0	0	0	0	0	0	0	0	0	0	0	0	0	0	0	0	0	0	0	0	0	0.231891	0	0	0	0	0	0	0	0	0	0	0	0	0	0	0	0	0	0	0
ENSG00000175931.11	4.45795	5.19953	4.95837	3.84884	4.63649	2.69757	5.55135	6.00557	5.10642	4.21266	4.26481	3.09685	3.22786	5.09161	4.91332	4.58919	5.56572	5.2912	4.15143	5.72162	3.05697	5.96165	2.7183	4.19285	4.74457	5.45941	5.42181	4.9732	4.29677	5.25173	4.92099	4.27753	3.60743	5.45695	6.25928	2.53547	3.95947	6.20129	4.76414	17.2752	7.72245	9.54691	11.5624	12.2688	5.94237	10.3166	8.98276	7.08447	4.26728
ENSG00000268659.2	0	0	0	0	0	0	0	0	0.036296	0	0	0	0	0	0	0	0	0	0	0	0	0	0	0	0	0	0	0	0	0	0	0	0	0	0	0	0	0	0	0	0	0.0920302	0	0	0	0	0	0	0
ENSG00000264138.1	0	0	0	0	0	0	0	0	0	0	0	0	0	0	0	0	0	0	0	0	0	0	0	0	0	0	0	0	0	0	0	0	0	0	0	0	0	0	0	0	0	0	0	0	0	0	0	0	0
ENSG00000257999.1	0.0452597	0	0.0220349	0	0.0640401	0.0239548	0.0332446	0.0307332	0.107189	0.0882449	0.0578772	0.0231444	0	0	0	0	0.0279441	0.0229484	0.174069	0.104215	0	0	0.11233	0	0.025769	0.0297797	0	0.0440851	0	0	0	0.208391	0.0314807	0.0669876	0	0.118335	0	0.0333935	0	0	0.132043	0	0	0	0.0671876	0	0	0.129232	0.0464034
ENSG00000250268.3	0	0	0	0	0	0	0	0.0453917	0.0527714	0	0	0.0683666	0	0.059975	0	0	0	0	0	0	0	0	0.110604	0.0393738	0	0	0.0401053	0	0	0	0	0	0.0464957	0	0	0	0	0	0	0	0	0	0.256202	0	0.595399	0	0	0	0.205608
ENSG00000167978.15	28.5708	61.6629	31.198	30.6866	33.3448	25.9598	34.885	48.2788	49.552	24.4066	26.0374	23.923	16.5635	34.9429	33.5193	31.5437	40.3125	36.9765	19.3853	43.628	36.872	41.8336	14.2223	32.936	30.3277	54.0762	43.2978	28.7421	29.7162	47.8015	35.1698	22.6005	25.7464	64.5057	44.1392	12.1161	31.3151	48.3933	34.0463	38.5704	26.9212	79.2929	61.5824	55.9444	28.02	31.8156	94.3669	55.2299	67.7896
ENSG00000225672.1	0	0	0	0	0	0	0	0.014981	0	0	0	0	0	0	0	0	0	0	0	0	0	0	0	0	0	0	0	0	0	0	0	0	0	0	0	0	0	0	0	0	0	0	0	0	0	0	0	0	0
ENSG00000235492.1	0	0	0	0	0	0	0	0	0	0	0	0	0	0	0	0	0	0	0	0	0	0	0	0	0	0	0	0	0	0	0	0	0	0	0	0	0	0	0	0	0	0	0	0	0	0	0	0	0
ENSG00000089048.13	3.08066	5.78711	3.82974	5.81233	2.94215	2.52098	4.42629	5.03526	4.43671	4.58476	3.69147	3.96261	3.10407	4.67003	4.17868	3.97592	4.75653	5.33783	3.50417	4.79824	6.39509	4.59236	3.61957	4.14985	4.45306	4.32702	4.47591	4.86793	3.52005	5.00859	3.04439	3.52015	3.68947	5.6678	5.20525	3.90744	4.31271	5.39789	4.38928	0.793729	4.63202	9.87714	10.8305	3.58478	3.50859	3.97466	6.14032	6.03381	9.54028
ENSG00000082701.13	7.94499	8.24632	6.95633	7.81144	7.07577	8.9683	7.10415	8.52862	6.91432	6.6626	7.52087	6.72288	5.33785	7.29245	7.52116	7.0374	7.24228	8.21667	5.2068	7.41219	7.74221	8.26789	4.269	8.3819	8.38276	7.22684	8.1289	7.57115	7.44519	8.48798	6.79914	6.60302	5.74422	7.46848	6.86311	4.11826	7.17289	7.6894	7.17172	4.57535	8.21974	10.1548	6.87482	8.82002	7.98836	6.21713	6.88015	8.58022	9.36252
ENSG00000261153.2	0	0	0	0	0	0	0	0	0	0	0	0	0	0	0	0	0	0	0	0	0	0	0	0	0	0	0	0	0	0	0	0	0	0	0	0	0	0	0	0	0	0	0	0	0	0	0	0	0
ENSG00000231095.1	0	0.0253023	0	0	0	0	0	0.0396378	0.0460821	0	0	0	0	0.0261862	0	0	0	0.0147987	0	0	0	0	0.048292	0.0171914	0	0	0	0	0	0	0	0	0	0.0215991	0.0236533	0	0	0.0215344	0	0.128402	0	0	0	0	0	0.0487109	0	0	0
ENSG00000230564.1	0	0	0	0	0	0	0.0475665	0	0.0511223	0.042087	0	0	0	0	0	0.0390444	0	0	0	0	0	0	0.0535739	0	0	0	0	0	0	0	0.0511812	0	0	0	0	0	0	0	0	0	0	0	0	0	0	0	0.0418204	0.0462264	0
ENSG00000242389.6	0	0	0	0	0	0	0	0	0	0	0	0	0	0	0	0	0	0	0	0	0	0	0	0	0	0	0	0	0	0	0	0	0	0	0	0	0	0	0	0	0	0	0	0	0	0	0	0	0
ENSG00000226646.1	0.0589663	0	0.0574161	0.110124	0	0.0832252	0.0288751	0.0533875	0.124134	0.0766463	0.025135	0.0201024	0	0	0	0.0237018	0.0485425	0.0597963	0.060476	0	0	0.116181	0.195131	0.0231548	0	0.0258655	0.14151	0.0574361	0.0218822	0.0641	0.0310694	0	0.054686	0	0.0318582	0.0342606	0.0321808	0	0.0349038	0	0.0573439	0	0	0	0	0.0656079	0.0253869	0	0.0403043
ENSG00000278040.1	0	0	0	0	0	0	0	0	0	0	0	0	0	0	0	0	0	0	0	0	0	0.127592	0	0	0	0	0.103605	0.0841029	0	0	0	0	0	0	0	0.150502	0	0.127412	0	0	0	0	0	0	0.256353	0	0	0	0
ENSG00000236229.1	0	0	0.00916572	0	0.0133192	0.00996434	0.0276571	0.0255678	0.0594492	0	0.0120374	0	0	0	0.012476	0.011351	0	0.0381827	0.0144813	0	0.0153759	0.0278202	0	0	0.010719	0	0.0112951	0	0.0209592	0	0	0	0	0	0	0	0.0154117	0	0	0.0828239	0	0	0.0180389	0	0	0.0314203	0	0.013439	0
ENSG00000272912.1	0	0.0306713	0	0	0	0.056177	0	0.0240244	0.0279302	0	0	0.0361843	0	0	0	0	0	0.0358778	0.0272142	0.0271551	0	0.0261408	0	0	0.0201438	0.023279	0	0.0344617	0	0	0.0279624	0	0	0.0523647	0	0	0.0868883	0.0261039	0	0	0.0516095	0.141637	0	0	0	0	0	0.0252554	0.0181369
ENSG00000250263.1	0	0	0	0	0	0	0	0	0	0	0	0	0	0	0	0	0	0	0	0	0	0	0	0	0	0	0	0	0	0	0	0	0	0	0	0	0	0	0	0	0	0	0	0	0	0	0	0	0
ENSG00000249635.1	0.0164557	0.0142657	0.00801155	0.0115246	0.011642	0	0	0.0111741	0.0194862	0	0.0157824	0.0126224	0.00795271	0.0147641	0	0.00496083	0.0101601	0.00417184	0.00632888	0.00631514	0.0134397	0.0121585	0.0068069	0.00484635	0.00468461	0.0270686	0.0148092	0	0	0.00670814	0	0	0	0.00608892	0.00666799	0.00717083	0	0.00607068	0	0.0361973	0.0120022	0.0329388	0.0236511	0	0	0	0.0212542	0.0117467	0.0295252
ENSG00000120289.11	0	0	0.00659401	0	0	0	0.00994855	0	0	0	0	0.00692603	0	0.0121518	0	0	0.00836236	0	0	0	0	0	0	0	0	0	0	0	0	0	0	0	0	0	0	0	0	0	0	0	0	0	0	0	0	0	0	0	0
ENSG00000264133.3	0	0	0	0	0	0	0	0	0	0	0	0	0	0	0	0	0	0	0	0	0	0	0	0	0	0	0	0	0	0	0	0	0	0	0	0	0	0	0	0	0	0	0	0	0	0	0	0	0
ENSG00000156172.5	0.326313	0.384726	0.34739	0.377837	0.935747	0.290152	0.236491	0.608608	0.419037	0.429808	0.272625	0.258087	0.815837	0.515274	0.444021	0.272819	0.306237	0.348555	0.669335	0.614451	0.334022	0.379332	0.719889	0.353656	0.173404	0.480941	0.485522	0.28818	0.27125	0.539178	0.378256	0.701148	0.278416	0.386374	0.535952	0.492946	0.648231	0.507202	0.479022	0.650791	1.49782	0.679296	0.383534	0.778029	0.465033	0.871361	0.236021	0.565255	0.490687
ENSG00000134698.10	2.78457	2.05578	2.58309	2.84624	4.89467	3.385	2.59518	3.29915	3.92376	1.76952	1.73065	2.02108	2.26506	2.98008	2.62708	2.25298	2.39092	2.62337	3.36562	3.2051	1.94001	3.46295	2.89652	2.27153	2.35256	3.16001	3.2742	2.25734	2.36225	3.95463	3.24044	3.86013	2.38251	3.41527	4.71068	1.55874	3.48382	3.1694	4.56197	3.42482	2.51578	5.8095	2.28366	4.2239	2.64911	2.39861	2.30488	3.98686	2.93475
ENSG00000202249.1	0	0	0	0	0	0	0	0	0	0	0	0	0	0	0	0	0	0	0	0	0	0	0	0	0	0	0	0	0	0	0	0	0	0	0	0	0	0	0	0	0	0	0	0	0	0	0	0	0
ENSG00000116741.7	12.4572	11.3513	8.14038	38.5807	84.6161	53.413	14.6607	15.5363	28.0822	38.7805	7.24816	10.9639	13.3116	56.6655	8.88814	21.9149	12.8188	9.20772	45.2701	17.2422	16.4933	6.02361	65.6023	21.9473	9.20465	36.4289	27.429	6.76804	11.0485	42.7129	9.71427	85.1915	12.1017	29.9303	58.4643	29.6994	83.1231	18.0147	38.4542	4.07983	4.21986	9.83551	13.8326	6.25661	18.3488	15.8238	4.16544	5.0588	3.42006
ENSG00000142227.9	15.2802	18.5423	15.3529	11.0182	74.3057	13.5497	17.9222	19.0618	13.3268	32.3374	13.1973	9.9319	15.1224	29.0271	14.3586	19.3387	14.1729	10.2802	20.8297	21.9733	10.4755	16.1248	32.7118	10.3944	11.3951	26.4517	13.8348	13.0698	11.3925	36.806	17.0146	48.86	11.7056	9.23435	38.8988	17.7916	33.3661	12.802	15.0969	30.1661	13.2265	9.19662	13.1902	17.5489	20.0998	16.1202	8.44055	17.4794	4.65707
ENSG00000240393.1	0	0	0	0	0	0	0	0	0	0	0	0	0	0	0	0	0	0	0	0	0	0	0	0	0.0205703	0	0	0.0175956	0	0	0	0	0	0	0	0	0	0	0	0	0	0	0	0	0	0	0	0	0
ENSG00000277703.1	0	0	0	0	0	0	0	0	0	0	0	0	0	0	0	0	0	0	0	0	0	0	0	0	0	0	0	0	0	0	0	0	0	0	0	0	0	0	0	0	0	0	0	0	0	0	0	0	0
ENSG00000171596.6	0.936846	0.838858	0.638123	0.308033	1.07043	0.991699	1.94489	0.842237	1.16667	0.497388	0.489332	0.562294	1.14784	0.678746	0.507162	0.806176	0.412773	1.28455	0.507481	1.00601	0.596307	1.07892	0.545811	1.2798	0.626059	0.642466	0.971089	0.685472	0.680631	0.401626	1.41135	1.01257	0.507844	1.08715	0.563189	0.352662	0.777726	0.733411	0.874775	0.464397	0.372127	0.369767	0.236004	0.262174	0.352582	0.396393	0.176107	0.671895	0.220965
ENSG00000228793.1	0	0	0	0	0.0780413	0	0.0270086	0	0.0290276	0.071692	0	0	0	0	0	0.0443394	0	0	0	0.028222	0.0300307	0	0.0608393	0	0	0	0.0220605	0.0179078	0.0204678	0.17987	0	0.126976	0	0.0272111	0.148995	0	0.150504	0	0	0	0	0.147202	0	0	0	0	0	0	0
ENSG00000250205.1	0	0	0	0	0	0.0775507	0	0	0	0	0	0	0	0	0	0	0	0	0	0	0	0	0	0	0	0	0	0	0	0	0	0	0	0	0	0	0	0	0	0	0	0	0	0	0	0	0	0	0
ENSG00000187531.12	6.1588	5.12249	6.08184	6.93555	1.69817	6.08012	7.17716	5.66471	9.88782	5.64853	5.73495	7.93625	7.32937	5.69493	5.22827	6.22111	6.69959	7.00585	5.65871	5.16865	8.39235	7.34144	3.23812	6.62474	5.14977	6.31431	5.62461	6.01735	6.76465	3.76401	8.345	3.43066	7.78366	7.91846	4.23067	6.38273	4.09207	5.86625	5.57302	11.4105	6.01915	6.29607	8.49028	11.2204	6.37048	6.01298	8.20442	8.3989	3.82686
ENSG00000182793.9	0	0	0	0	0	0.0904124	0	0	0	0	0	0	0	0	0	0	0	0	0	0	0	0	0	0	0	0	0	0	0	0	0	0	0	0	0	0	0	0	0	0	0	0	0	0	0	0	0	0	0
ENSG00000259241.1	0	0	0	0	0	0.0179591	0	0	0	0	0	0	0	0	0	0	0	0.0172046	0	0	0	0	0	0	0	0	0	0	0.0188878	0	0	0	0	0	0	0	0	0	0	0	0	0	0	0	0	0	0	0	0
ENSG00000261308.1	0.0296489	0.102812	0.115478	0	0.0629275	0.0313849	0.0871121	0.130864	0.0702181	0.0770771	0.0094786	0.0606461	0.0859721	0.0532021	0.0392959	0.080443	0.0915287	0.0450993	0.011403	0.0341347	0.0242149	0.109532	0	0.0523911	0.0506426	0.0487705	0.0266822	0.0938583	0.0330078	0.0362589	0.0351495	0.0341285	0.0206225	0.0109706	0.12014	0	0.0242713	0.0984399	0.0131625	0.32609	0	0.0296735	0.0568173	0.0736374	0.0660203	0.098965	0.047868	0.042329	0.0227986
ENSG00000250555.2	0	0	0	0	0	0	0	0	0	0	0	0	0	0	0	0	0	0	0	0	0	0	0	0	0	0	0	0	0	0	0	0	0	0	0	0	0	0	0	0	0	0	0	0	0	0	0	0	0
ENSG00000206802.1	0	0	0	0	0	0	0	0	0	0	0	0	0	0	0	0	0	0	0	0	0	0	0	0	0	0	0	0	0	0	0	0	0	0	0	0	0	0	0	0	0	0	0	0	0	0	0	0	0
ENSG00000263705.1	0	0	0	0	0	0	0	0	0	0	0	0	0	0	0	0	0	0	0	0	0	0	0	0	0	0	0	0	0	0	0	0	0	0	0	0	0	0	0	0	0	0	0	0	0	0	0	0	0
ENSG00000151475.5	0	0	0.0153442	0	0	0	0	0	0	0	0	0	0.0152315	0	0	0	0.00972959	0.00799017	0	0	0	0	0	0	0	0.0103687	0	0	0	0	0	0.0181394	0	0	0	0	0	0	0	0	0	0	0	0	0.0233934	0	0	0	0
ENSG00000229913.1	0	0	0	0	0	0	0	0.0216009	0	0.0103372	0.0101698	0	0	0	0	0	0	0	0.0122345	0	0	0	0.0131585	0.00936855	0	0.031396	0	0	0	0	0	0	0	0.0235412	0	0	0	0.0117353	0.0141223	0	0	0	0	0	0	0	0	0	0.00815367
ENSG00000274642.1	0	0	0.0496754	0.190554	0.12031	0.0360024	0.149893	0.0923798	0.0268497	0.0442086	0.0217463	0.0173922	0.131495	0	0.0450775	0.0205063	0.125994	0.0172449	0.104645	0.0261045	0.11111	0.050259	0.196961	0.0400662	0	0.246162	0.0204053	0.0331285	0.0378642	0.166374	0.134403	0.0391497	0	0.0755083	0.0551263	0.088925	0.194896	0.0501881	0.120793	0.748134	0	0	0.0651767	0	0	0.0567627	0.0219643	0.0728351	0.0174353
ENSG00000259079.1	0	0.0633514	0.0355778	0.102357	0	0.0386777	0	0.0496221	0.0576897	0.237468	0	0	0	0	0	0	0.0451188	0.0741053	0	0	0.17905	0	0.0604562	0	0.0416069	0.0480825	0	0	0	0.0595791	0.0577561	0.0841176	0.0508291	0.0540794	0	0	0	0	0.0648841	0	0.319797	0.146275	0	0	0	0.731768	0	0	0.0374617
ENSG00000222299.2	0	0	0	0	0	0	0	0	0	0	0	0	0	0	0	0	0	0	0	0	0	0	0	0	0	0	0	0	0	0	0	0	0	0	0	0	0	0	0	0	0	0	0	0	0	0	0	0	0
ENSG00000234964.4	0.501432	1.1799	0.453375	1.20402	0.253393	0.265396	0.684018	1.94568	1.86615	1.95533	0.824428	0.512834	0.761614	0.449886	0.569645	0.561468	0.884552	1.52547	0.330602	0.329884	0.526539	1.64074	1.18524	1.60334	0.530206	0.659859	0.773588	1.32571	0.996856	0.467218	1.8683	0.247368	0.7972	0.265056	0.812738	1.68562	0.351844	1.00419	0.318012	0	0	0.716927	1.02955	0.355823	0	1.55418	0.601388	0.204538	0.587547
ENSG00000259494.1	1.69143	2.36568	1.81605	2.10381	1.59872	1.50638	1.79901	2.03677	1.95486	2.56501	2.00147	1.33548	2.34985	2.18123	1.83527	1.95805	2.09699	1.79757	3.53192	1.86252	1.48089	1.70964	3.28747	1.91286	2.01595	2.19022	1.80227	1.88259	1.97344	1.80927	2.16387	2.16505	1.86356	1.97271	1.81306	5.18895	2.07143	1.98344	2.30678	1.58746	2.55287	1.67027	3.3883	1.45632	1.68734	2.46158	2.16426	2.08962	1.28329
ENSG00000235351.1	0.0993542	0.172264	0.21767	0.139164	0.0702906	0.394393	0.291915	0.438527	1.1373	0.0645719	0.0317631	0.22863	0.336111	0.356563	0.0987613	0.179711	0.368058	0.201505	0.0764234	0.343159	0.365151	0.477159	0	0.321867	0.113137	0.78447	0.596086	0.290328	0.055305	0.202508	0.274836	0.228731	0.345533	0.845547	0.241555	0.0432951	0.0813338	0.366527	0.529295	1.52983	0	0.696057	1.42797	0.493522	0.14749	0.497452	2.18154	0.78015	0.81492
ENSG00000276484.1	0	0	0	0	0	0	0	0	0	0	0	0	0	0	0	0	0	0.0550932	0	0	0	0	0	0.128002	0	0	0	0	0	0	0	0	0	0	0	0	0	0	0	0	0.158501	0	0	0	0	0	0	0	0
ENSG00000228181.1	0.0596943	0	0.058125	0.167225	0.0844645	0	0.0876947	0	0	0.0775925	0	0	0	0.107116	0	0	0.0737126	0.0605345	0	0	0.195014	0	0	0	0	0.0785546	0	0	0	0	0	0	0	0.088352	0	0	0	0.0880873	0	0.525233	0.174155	0.238976	0	0	0.177231	0	0	0	0
ENSG00000225962.1	0	0	0	0	0	0	0	0	0	0	0	0	0	0	0	0	0	0	0	0	0	0	0	0	0	0	0	0	0	0	0	0	0	0	0	0	0	0	0	0	0	0	0	0	0	0	0	0	0
ENSG00000117298.13	43.1438	39.9708	54.4114	52.572	37.8093	34.8548	49.5009	39.5898	35.8028	28.9923	34.7758	48.748	26.4973	36.2796	60.1827	48.881	47.3434	45.3364	21.2283	37.9538	54.094	45.0012	12.9107	33.0122	50.1654	36.9768	46.2563	52.1529	70.7803	54.3773	26.9595	29.3726	39.1361	40.1139	34.8447	19.7611	36.2633	37.2919	24.8761	17.1112	10.427	10.7429	28.9113	28.8613	15.3951	14.1757	27.8699	18.2009	14.5816
ENSG00000230214.1	0	0	0	0	0	0	0	0	0	0	0	0	0	0	0	0	0	0	0	0	0	0	0	0	0	0	0	0	0	0	0	0	0	0	0	0	0	0	0	0	0	0	0	0	0	0	0	0	0
ENSG00000228658.1	0	0	0	0	0.104987	0	0	0	0	0	0	0	0	0	0.0491702	0	0	0	0	0	0	0	0	0	0	0	0	0	0	0	0	0	0	0	0	0	0	0	0	0	0	0	0	0	0	0	0	0	0
ENSG00000279020.1	0.00572444	0	0	0.0320724	0	0	0	0	0.0090382	0.0074408	0	0	0	0.0205439	0.00758703	0	0	0	0	0	0.00935053	0	0	0	0	0.00753306	0	0	0.0127459	0	0	0	0	0.00847259	0.00927835	0	0	0	0	0	0.0167008	0	0	0	0	0	0	0	0
ENSG00000188817.6	0.0530203	0.0162226	0.0273316	0.034948	0	0.0132058	0.0137453	0.0381208	0.0246214	0.0162159	0.0279182	0.00637951	0.0602908	0.0391752	0.0537372	0.00752178	0.0269588	0.0158137	0.0527783	0.0526637	0.00509444	0.0322615	0.0464438	0.0220446	0.0142059	0.0123127	0.0374236	0.0243032	0.0347217	0.0152567	0.0690193	0.00718011	0.0477253	0.00923222	0.0151654	0.0543632	0	0.0506251	0.0387687	0	0.0363963	0.0124857	0.023907	0.0619688	0.0462989	0	0.112792	0.0489795	0.115116
ENSG00000249887.1	0	0	0	0	0	0	0	0	0	0	0	0	0	0	0	0	0	0	0	0	0	0	0	0	0	0	0	0	0	0	0	0	0	0	0	0	0	0	0	0	0	0	0	0	0	0	0	0	0
ENSG00000187624.8	1.36493	2.36656	1.28735	2.53411	0.772523	3.105	1.57268	2.84959	2.63678	3.24222	3.72362	2.91237	2.43162	1.41191	1.77357	1.31028	4.45491	1.56869	1.64691	2.15277	1.11039	1.18646	1.84215	2.48441	1.44456	3.07815	4.54732	3.03962	3.63503	0.881529	2.84288	0.998144	5.57719	1.44979	1.10182	1.67007	1.37589	0.813556	1.17864	0.376772	0.499717	0.471426	1.6412	0.319059	1.09655	0.714666	0.601473	1.75763	0.960388
ENSG00000258024.1	0	0	0.0166365	0	0.0241753	0	0	0	0	0	0	0	0	0	0	0	0	0.0346523	0	0	0	0.0252479	0	0	0	0.0224838	0	0	0	0	0	0	0	0	0.055386	0	0	0.0252123	0.0303404	0	0	0	0	0	0	0	0.0220678	0	0.0525523
ENSG00000235042.1	0	0	0	0	0	0.0230556	0	0	0	0	0	0	0	0	0	0	0	0	0	0	0	0	0	0	0	0.0573236	0	0	0	0	0.0688564	0	0	0	0	0	0.0356598	0	0	0	0	0	0	0	0	0	0	0	0
ENSG00000231445.1	0.147516	0.255768	0.143638	0.137748	0.278303	0.52051	0	0.267119	0.310546	0.12783	0.0628801	0.10058	0.19011	0.441172	0.130343	0.177884	0.303596	0.0997281	0.226939	0.301928	0.321278	0.29065	0.0813597	0.173779	0.055993	0.258831	0.177007	0.287375	0.21897	0.240538	0.310904	0.339607	0.136808	0.727781	0.637596	0.342838	0.24152	0.07256	0.0873187	0	0.143457	0.393702	0.753841	0.488503	0.291981	1.47718	0.0635103	0.351008	0.806633
ENSG00000236076.1	0	0	0	0	0	0	0	0	0	0	0	0	0	0	0	0	0	0	0	0	0	0	0	0	0	0	0	0	0	0	0	0	0	0	0	0	0	0	0	0	0	0	0	0	0	0	0	0	0
ENSG00000112531.15	2.08465	2.42266	2.00464	1.9513	5.81782	1.57989	2.36435	2.51241	2.25494	2.49149	1.42689	1.23174	1.53058	3.59834	1.98034	1.84608	1.62125	1.89464	2.5055	2.75263	1.52796	2.0648	4.60454	1.33612	1.76992	2.54986	2.55053	1.85321	1.70435	4.39883	1.94069	5.46067	1.09098	1.54272	5.10216	2.23029	4.32654	2.20609	2.4264	0.698123	1.77145	2.5712	1.66454	1.13674	1.9044	1.34372	1.66234	2.51952	0.758685
ENSG00000224594.2	0.37841	0.32805	0.859744	0.176677	0.133858	0.200283	0.416931	0.428261	0.597464	0.327913	0.120976	0.25801	0.853429	0.396095	0.334357	0.418284	0.194697	0.735495	0.824708	0.387255	0.360565	0.885378	0.260882	0.44578	0.107726	0.373476	0.567578	0.276443	0.386173	0.308516	1.09661	0.362986	0.614148	0.466729	0.255558	0.164898	0.361405	0.418797	0.615976	0	0.367998	0.126241	0.362581	0	0.561746	0.421031	0.162918	0.450205	0.226317
ENSG00000124370.9	4.44818	3.3916	4.42691	5.65497	4.17069	4.87882	4.42205	5.33744	7.67188	6.57138	4.39754	3.1151	9.49673	4.64806	3.33842	5.08385	5.26115	5.59773	10.3746	4.59329	2.53867	5.93963	10.5818	5.29272	4.99403	4.26676	5.93767	4.57636	5.12116	3.5392	6.02879	6.827	5.13176	5.69789	6.80439	11.2565	4.6797	6.3003	9.53273	2.20055	5.49844	2.07397	4.89544	4.88052	4.32263	3.75662	6.11443	3.31555	5.76026
ENSG00000244099.1	0	0	0	0	0	0	0	0	0	0	0	0	0	0	0	0	0	0	0	0.0517841	0	0	0	0	0	0	0	0	0	0	0	0	0	0	0	0	0	0	0	0	0	0	0	0	0	0	0	0	0
ENSG00000264884.1	0	0	0	0	0	0	0	0	0	0	0	0	0	0	0	0	0	0	0	0	0	0	0	0	0	0	0	0	0	0	0	0	0	0	0	0	0	0	0	0	0	0	0	0	0	0	0	0	0
ENSG00000220871.1	0	0	0	0	0	0	0	0	0	0	0	0	0	0	0	0	0	0	0	0	0	0	0	0	0	0	0	0	0	0	0.0818899	0	0	0	0	0	0	0	0	0	0	0.207397	0	0	0	0.172924	0.133825	0	0
ENSG00000273319.1	0.0272152	0.133696	0.0220831	0.0381198	0.0128361	0.0384116	0.0599713	0.209443	0.594413	0.112022	0.00580038	0.0695852	0.797921	0.0325568	0.0420822	0.142211	0.140026	0.0505969	0.27912	0.619693	0.0518636	0.140758	0.120081	0.272514	0.0413207	0.0358138	0.0653123	0.0441816	0	0.147923	0.0573588	0	0.0504794	0.25511	0.249964	0.0316252	0.178232	0.676024	0.910184	0.0399098	0.211731	0.453964	0.0347691	0.090124	0.430942	0.0302806	0.415955	0.0323787	1.34864
ENSG00000253445.1	0	0	0	0	0	0.0290815	0	0.0373106	0	0	0	0.0280976	0	0	0	0	0	0.0278596	0	0	0	0	0	0	0	0	0.0329654	0.02676	0	0	0.0434265	0	0	0.040662	0	0	0.04498	0	0	0	0	0	0	0	0	0	0.035484	0	0.0281672
ENSG00000227471.7	0.423174	0.423587	0.382314	0.0244426	0.0679018	1.82413	0.429401	0.0355489	0.296187	0.0283534	0	0.356946	0.286737	0.367931	0.398966	0.0263036	0.0107742	0.0398163	0.4094	0.0200907	0.61997	0.535081	0.0649654	0.359752	0.531555	0.0459279	0.287914	0.709652	0.033998	0.0711366	0.475824	0.261131	0.0182067	0.245366	0.113137	1.42201	0.157139	0.225318	0.0619765	0.191927	0.0127278	0.017465	0.00836026	0.0433409	0.129525	0.014562	0.264833	0.199309	0
ENSG00000277459.1	0.114942	0.239149	0.179073	0	0.227693	0.21901	0.202629	0.405864	0.18148	0.0597622	0.0587944	0.0940447	0.133318	0.123752	0.121873	0.277209	0.028387	0.186496	0.247559	0.0705774	0.0751006	0.305736	0.11411	0.162487	0.235597	0.0907548	0.165506	0.134351	0.17915	0.149939	0.145351	0.264617	0.223857	0.0680492	0.0745209	0.200351	0.150551	0.169613	0.081645	1.21361	1.40842	0.368121	0.35243	0.456762	0.682523	0.537132	0.534453	0.29538	0.329972
ENSG00000103245.12	3.18191	3.47096	3.32143	3.13007	2.32586	2.86023	3.53804	3.20997	4.53476	3.55873	2.8714	2.71402	3.95298	3.42514	3.46017	3.46556	3.71908	3.5826	4.73529	3.3699	2.63529	3.72296	3.37752	3.35816	3.06054	4.30033	3.4313	3.04876	3.45866	2.41463	3.65123	3.02576	4.06273	4.08401	3.09093	4.9314	2.78215	3.46933	4.35623	4.2066	5.48	4.78131	4.67702	3.27317	4.6996	3.61601	6.70002	4.54785	4.1674
ENSG00000241351.2	450.294	469.075	424.313	784.383	11.9388	66.253	670.48	303.139	435.64	412.706	285.758	129.402	412.724	493.862	365.081	364.008	639.771	400.019	422.752	310.144	269.888	629.343	254.705	300.44	517.518	57.7987	385.515	488.746	376.876	148.106	960.742	293.811	514.099	303.168	161.613	751.445	133.319	485.043	387.548	59.1546	123.643	0.308478	53.7499	39.2327	138.353	3.79376	6.04613	117.326	21.8245
ENSG00000181511.5	0	0.0830049	0.0466151	0	0	0	0	0.0650165	0.0755868	0	0	0.0489622	0	0	0	0.115458	0	0	0	0	0	0	0	0	0	0	0.0574446	0	0.0532972	0	0	0	0	0.0708566	0.0775952	0.0834466	0	0	0	0	0.279339	0.191654	0.0917422	0	0	1.27838	0	0	0
ENSG00000218803.1	0.06654	0	0.0215969	0.124268	0.0313836	0.070436	0	0.0301223	0.0350196	0	0	0	0	0	0	0.053492	0.0273886	0.0224922	0	0	0	0.0655519	0.036699	0.0261288	0	0	0.0266143	0.0648133	0	0	0.0701198	0	0.0308549	0	0.0719001	0	0.0363142	0	0	0	0	0	0	0	0	0.592277	0	0.0316658	0
ENSG00000226621.1	0.0562237	0	0	0	0	0	0	0	0	0	0	0	0	0	0	0	0	0	0	0	0	0	0	0.0662334	0	0	0.067464	0	0	0	0	0	0	0	0	0	0	0	0.0998411	0	0	0	0	0	0	0.187669	0	0	0
ENSG00000216518.1	0	0	0	0	0	0	0	0	0	0	0.0204968	0	0	0	0.0212437	0	0	0	0	0	0	0	0	0	0	0	0	0	0	0	0	0	0	0	0	0	0	0	0	0	0	0	0	0	0	0	0	0	0
ENSG00000223123.1	0	0	0	0	0	0	0	0	0	0	0	0	0	0	0	0	0	0	0	0	0	0	0	0	0	0	0	0	0	0	0	0	0	0	0	0	0	0	0	0	0	0	0	0	0	0	0	0	0
ENSG00000268560.1	0	0	0	0	0.0653658	0.0244507	0.0339328	0.0313694	0	0.0300239	0	0.0236235	0.0893033	0.0414477	0	0	0	0	0.0710689	0	0	0	0	0	0	0	0	0	0	0	0	0	0.0321324	0.0341872	0	0	0	0	0	0	0	0	0	0	0	0	0	0	0
ENSG00000254743.1	0	0.0346903	0	0.0560493	0	0.0211794	0	0	0	0	0	0	0	0.0359022	0	0	0	0	0	0	0	0	0	0	0	0	0.0240079	0	0.0222746	0	0.0316265	0	0	0	0.0324294	0	0	0.0295244	0	0	0	0	0	0	0	0	0.0775264	0	0.102567
ENSG00000260903.2	0.0184928	0.028857	0.0180066	0.010361	0.028783	0.0274057	0.0190169	0.0200918	0.0204385	0.0120187	0.0141889	0.0226959	0.00357486	0.0199101	0.0294118	0.0133798	0.0137013	0.0281296	0.0284493	0.0312263	0.0362482	0.0218618	0.0214186	0.0392132	0.0463277	0.0413703	0.0310658	0.0198141	0.0164702	0.0180925	0.0146157	0.0425736	0.0154353	0.0355818	0.0359684	0.0064468	0.00908317	0.0545773	0.0591104	0.0162712	0	0.00740325	0.0177192	0	0	0.0061727	0.00238852	0.00528033	0.00189601
ENSG00000181722.14	0.0718365	0.130628	0.0460633	0.0539912	0.118999	0.0964443	0.0926625	0.135632	0.0968231	0.0432715	0.0582547	0.0465907	0.0711277	0.0754559	0.0510885	0.0549329	0.0475985	0.078178	0.0566045	0.147928	0.094445	0.106155	0.0579807	0.0412809	0.0638452	0.0922274	0.0714814	0.0648524	0.054617	0.18856	0.0415434	0.0564713	0.0853086	0.0752043	0.119275	0.116053	0.0602414	0.0956628	0.0777842	0.0308326	0.0357819	0.0701426	0.0167882	0	0.0988377	0.0292418	0.0497865	0.0700404	0.0970049
ENSG00000237461.1	0	0.0814459	0.00914791	0	0.0797598	0.00994498	0.0138017	0.0637953	0.0148334	0.0244236	0.024028	0.019217	0.0181614	0.101149	0.0498071	0.0113289	0	0	0.144531	0.0144217	0.015346	0	0.0777238	0.0110675	0.0213963	0	0	0.0183022	0.041837	0.0459577	0	0.0216287	0.0392082	0.0278103	0.0761378	0.114631	0.0461453	0.0138635	0.133466	0	0.0274092	0.0376108	0	0	0	0.0313592	0.0121344	0.0134129	0.12522
ENSG00000242837.1	0	0	0.0293646	0	0	0.0319232	0	0	0.047615	0.0391996	0	0.0308431	0	0	0	0.0727314	0.0372394	0.0305819	0	0	0	0	0	0	0	0	0.0361865	0	0	0	0	0	0	0	0	0	0	0	0	0	0.0879829	0	0	0	0.179074	0	0	0.043055	0.587471
ENSG00000216781.2	0	0	0	0	0.0304072	0	0	0	0	0	0	0	0	0	0	0	0	0	0	0	0	0	0	0	0	0	0	0	0	0	0	0	0	0	0	0	0	0	0	0	0	0	0	0	0	0	0	0	0
ENSG00000232175.1	0.111013	0.224558	0.108095	0.466482	0.078539	0.332954	0.244628	0.804081	0.788745	0.0721492	0.165622	0.208152	0.0715338	0.0664008	0.0980895	0.178489	0.731109	0.637929	0.256174	0.28402	0.483556	0.601505	0	0.435924	0.316032	0.803481	0.621633	0.414507	0.453163	0.0301695	0.175478	0.255572	0.283126	0.629846	0.0899669	0.709509	0.181756	0.273026	0.164279	0	0	0	0	0	0	0.0617584	0	0	0
ENSG00000183475.11	5.90496	3.77467	5.71046	7.99614	2.91691	3.20075	6.13984	5.84758	5.83497	4.34255	8.63725	4.96443	5.14375	4.79395	4.96223	4.79026	5.12772	5.61467	4.53177	4.33626	6.72588	5.51674	3.80674	5.10082	5.65289	5.62724	5.83738	6.25961	6.21187	4.36507	6.70839	5.79163	5.03637	3.85871	3.48074	6.43703	5.92746	4.13271	4.21919	1.91554	3.70112	3.58304	2.80709	3.68482	3.35153	3.39119	2.65915	2.58628	2.00336
ENSG00000264759.1	0	0	0	0	0	0	0	0	0	0	0	0	0	0	0	0	0	0	0	0	0	0	0	0	0	0	0	0	0	0	0	0	0	0	0	0	0	0	0	0	0	0	0	0	0	0	0	0	0
ENSG00000212584.1	0	0	0	0	0	0	0	0	0	0	0	0	0	0	0	0	0	0	0	0	0	0	0	0	0	0	0	0	0	0	0	0	0	0	0	0	0	0	0	0	0	0	0	0	0	0	0	0	0
ENSG00000008018.8	59.1481	52.8316	49.7984	52.3257	43.3788	57.9013	59.1404	39.627	51.9475	86.5273	73.3023	49.4058	72.4896	47.547	45.405	50.0101	49.449	50.7609	80.4491	45.0279	48.3232	50.3961	119.261	56.4154	55.0818	47.0281	46.4461	59.0349	52.7708	44.15	65.8503	68.9358	61.8075	46.1081	52.9943	112.491	53.8995	51.6818	58.2546	109.867	143.186	68.5218	65.0342	90.5149	122.272	150.149	82.1507	64.001	109.281
ENSG00000257037.1	0	0	0	0	0.028949	0	0	0	0	0	0	0	0	0	0	0	0	0	0	0	0	0	0	0	0	0	0	0	0	0	0	0	0	0	0	0	0	0	0	0	0	0	0.0392072	0	0	0.0341457	0	0	0.0104882
ENSG00000278518.1	0.0231167	0.0801609	0.0112545	0	0.0163545	0.0122351	0.0169799	0.0627888	0.0547477	0	0.0591223	0	0	0.0829614	0.0765958	0.0139378	0.0142726	0	0.0533442	0	0.0943994	0.0341601	0	0	0.0658085	0.0304203	0	0.0337752	0.0128678	0	0.0182703	0	0.048237	0.0171072	0.0374683	0	0.0567716	0.0682238	0	0	0.101163	0	0	0	0.10295	0	0.0149287	0.0330031	0.0474017
ENSG00000267439.1	0.0213319	0.0246573	0.0415423	0.0199195	0	0.015054	0.010446	0.0193137	0.0673612	0.00924264	0.00909295	0.021817	0.0274914	0.0127594	0.00942428	0.00857446	0.0175609	0.0721073	0.0328171	0.0545764	0.0116148	0.0315227	0.0588263	0.0586361	0.0161941	0.0280717	0.0767899	0.0277045	0.0158324	0.0463782	0.0449592	0.01637	0.0494587	0	0.0345755	0.0123943	0.0232838	0.0104927	0.012627	0	0.020745	0	0.0272528	0	0.0422228	0.0237346	0.0642886	0	0.065613
ENSG00000196230.11	126.268	133.225	115.522	77.001	269.023	67.2303	116.154	135.384	83.8656	216.796	187.738	82.724	113.451	146.318	89.0877	93.9271	103.778	99.5534	111.279	158.767	74.2711	123.029	146.072	143.696	117.838	136.974	94.2261	101.61	105.029	142.847	119.103	176.786	80.3681	116.929	175.324	95.8004	141.351	158.14	108.826	217.684	236.948	338.451	219.28	252.565	199.771	306.728	187.015	184.696	257.54
ENSG00000236658.1	0.094193	0	0.0305722	0.0879562	0	0.033236	0.0922502	0.127922	0.198293	0	0	0.0642232	0	0.0563401	0	0.113584	0	0.159198	0	0	0.0512862	0	0.0519505	0.073975	0	0.0413177	0	0.152914	0	0	0.0496303	0	0.0436778	0.0464709	0	0.054728	0	0.185326	0.0557554	0	0	0	0	0	0	0	0	0.134477	0
ENSG00000233683.1	0	0	0	0	0	0	0	0	0	0	0	0	0	0	0	0	0	0	0	0	0	0	0	0	0	0.0896186	0	0.0663347	0	0	0	0.156783	0	0	0	0	0	0	0	0	0	0	0	0	0	0	0	0	0
ENSG00000239626.1	0	0	0	0	0.0238661	0	0	0	0	0	0	0	0	0.0302664	0	0	0.0208281	0	0	0	0	0.0498499	0	0.0397401	0	0	0	0	0	0	0	0	0	0	0	0	0	0.0746693	0.0299523	0	0	0	0	0	0	0	0	0	0.0172934
ENSG00000119866.19	1.38415	1.12349	2.54305	2.08246	2.10368	1.37755	1.13966	1.53268	0.997504	1.37336	0.992045	1.03825	1.42311	1.98957	2.05639	1.26973	1.9448	1.57521	1.34575	1.85122	1.06138	2.10657	1.03343	1.37189	2.19515	1.95412	1.53993	1.66557	1.48686	1.8637	1.63597	1.61193	1.58498	1.47854	1.54622	1.18908	2.14833	2.8048	1.78673	1.20362	1.94821	4.2658	1.66601	1.12654	2.4048	1.67023	4.87278	0.0796616	6.46637
ENSG00000187173.3	0.0245029	0	0.0954349	0	0	0.0518751	0	0.066554	0.0386872	0	0	0.0501201	0	0.307777	0	0.147736	0.0605141	0.149087	0	0	0	0.0724171	0	0	0.195313	0	0	0	0	0	0.193659	0	0.204518	0	0	0	0	0	0	0	0	0	0	0	0	0	0	0	0
ENSG00000267618.4	0.00724561	0	0.00705513	0	0	0	0	0	0	0.00941808	0	0	0	0	0.00960316	0	0	0	0.0111467	0.0111225	0	0	0.0119886	0	0.0165014	0	0	0	0.00806647	0	0	0.0166807	0	0	0	0	0	0.0213838	0.0128666	0	0	0	0	0	0	0	0.00935842	0	0
ENSG00000258890.5	1.4239	2.35317	1.76028	2.67606	1.54294	2.21893	1.76081	2.42578	4.22598	1.53454	1.31378	1.28853	2.0139	1.88556	1.59098	1.23886	2.07432	2.19515	2.28203	2.65059	1.60749	2.54093	1.5955	1.71562	1.83692	2.56873	2.44822	1.59235	1.4909	1.60174	2.14819	1.57264	1.7401	2.78773	1.96317	2.21489	2.15421	2.5932	3.12386	0.697787	4.03321	6.60948	3.82014	2.47104	3.16262	2.2982	3.94126	2.56552	2.9752
ENSG00000174564.11	0.269819	0.722072	0.47976	0.345067	0.182591	0.180063	0.54287	0.4222	0.509363	0.327847	0.390045	0.197967	0.385525	0.231557	0.18658	0.148536	0.311453	0.178446	0.342901	0.252115	0.364085	0.320708	0.145579	0.241847	0.247135	0.47857	0.380068	0.314238	0.359158	0.219983	0.287426	0.499638	0.326391	0.364626	0.17113	0.685018	0.432158	0.216389	0.458308	0.5161	0.308029	0.258302	0.651952	0.291363	0.17415	0.822314	2.4016	0.142362	0.330763
ENSG00000240616.1	0.484817	0.336236	0.26436	0.706236	0.411595	0.164225	0.199423	0.895454	0.796087	0.478937	0.347186	0.198336	0.337395	0.20879	0.10281	0.257234	0.550775	0.747294	0.417672	0.267921	0.316768	0.630455	0.802176	0.205607	0.309159	0.280717	0.511933	0.358899	0.323845	0.284594	0.582426	0.625034	0.512572	0.172216	0.345755	0.709854	0.50801	0.543715	0.413246	2.73009	2.03678	3.57122	0.63177	2.50456	0.633341	8.02662	0.701331	0.221491	0.695896
ENSG00000280725.1	0	0	0	0	0	0	0	0	0	0	0	0	0	0	0	0	0	0	0	0	0	0	0	0	0	0	0	0	0	0	0	0	0	0	0	0	0	0	0	0	0	0	0	0	0	0	0	0	0
ENSG00000083845.7	140.987	136.44	182.637	96.3259	127.842	90.6572	134.192	140.814	173.515	177.42	110.564	76.0645	307.857	151.612	133.872	146.058	162.561	188.044	317.787	115.417	71.0958	190.11	353.753	137.641	144.862	137.078	159.986	139.289	123.299	109.031	140.421	203.184	239.031	119.296	122.003	396.86	135.793	173.905	296.054	781.916	489.421	326.126	248.406	189.927	608.025	578.453	152.179	201.798	139.221
ENSG00000280272.1	0	0	0	0	0	0	0	0	0	0	0	0	0	0	0	0	0	0	0	0	0	0	0	0	0	0	0	0	0	0	0	0	0	0	0	0	0	0	0	0	0	0	0	0	0	0	0	0	0
ENSG00000137804.11	6.9577	7.01589	5.50728	5.69607	1.22792	3.81339	9.33184	11.217	6.89872	10.2046	14.5945	4.8093	10.9141	7.59598	4.06578	5.39055	7.82528	9.63946	10.2846	9.30962	4.13722	8.38033	7.12937	12.7196	11.6229	9.64066	7.90068	6.43313	6.41469	3.72688	11.9631	7.3178	5.27114	7.43033	10.255	8.7066	8.06243	15.3224	7.02437	6.9698	11.9379	7.89767	21.5228	23.2077	13.2422	33.733	34.3561	20.9111	19.4504
ENSG00000207702.1	0	0	0	0	0	0	0	0	0	0	0	0	0	0	0	0	0	0	0	0	0	0	0	0	0	0	0	0	0	0	0	0	0	0	0	0	0	0	0	0	0	0	0	0	0	0	0	0	0
ENSG00000241431.1	0.719887	0.374449	1.47202	1.815	0.814883	0.800139	1.48058	1.41762	1.59126	0.935731	0.874548	0.515379	1.04372	0.516707	0.811003	1.25872	1.28896	1.67904	1.0521	0.552535	0.411563	1.11698	1.42935	1.01766	1.22962	0.899967	0.777427	1.08687	1.08195	0.528229	1.87758	0.497192	1.35195	0.692566	0.991794	0.878364	0.648248	1.32787	1.08661	0	0.210024	1.29687	0.413864	0	0.3206	0.480582	1.58067	0.256941	2.06662
ENSG00000240405.4	0	0	0	0	0	0	0	0	0	0	0	0	0.0134297	0	0	0	0	0	0	0	0	0	0	0	0	0.00914213	0	0	0.00773423	0	0	0.0319873	0	0	0	0	0	0	0	0	0	0	0.0133132	0	0	0	0.0179459	0	0.00712274
ENSG00000223912.1	0	0	0.0104548	0.0300783	0.0151924	0	0	0.0437454	0.0847624	0.0697816	0.0411909	0	0	0.0192666	0.0284612	0.0129474	0.0265169	0.0435526	0	0	0.0175383	0.0317327	0.0177654	0	0.0733587	0	0.0257672	0.0209168	0.0119534	0	0.016972	0	0.0149364	0	0	0.0561458	0	0	0	0	0	0	0.0823031	0.106668	0	0.0716782	0	0	0
ENSG00000235998.1	0	0	0	0	0	0	0	0	0	0	0	0	0	0	0	0	0	0	0	0	0	0	0	0	0	0	0	0	0	0	0	0	0	0	0	0	0	0	0	0	0	0	0	0	0	0	0	0	0
ENSG00000270246.3	0.255482	0.0984363	0.0276406	0	0.682823	0.120196	0.0417022	0.269863	0.0896392	0.147593	0.0363006	0.0290324	0	0.0509376	0	0.102692	0.0350532	0.0287865	0.0873411	0.174303	0.0927368	0.125844	0.375751	0.0334408	0.129299	0.373557	0.238435	0.0276503	0.0948086	0.509162	0.134614	0.522813	0.118469	0.126044	0.230052	0	0.325335	0.125667	0.252045	0	0	0.227284	0.163197	0	0.0842803	0	0	0.0405273	0
ENSG00000142453.10	14.3527	14.4636	13.3571	11.0277	13.8906	10.8985	15.2063	16.2508	14.3432	17.8096	14.9938	13.9264	12.7775	13.5141	13.9606	15.6976	13.8312	12.841	14.802	14.5599	10.4404	16.2967	12.8545	15.949	13.5258	14.3198	13.6941	13.2032	13.289	13.6343	17.1184	12.7807	13.6838	15.5901	17.2258	11.0388	11.0138	14.7939	13.796	39.4784	22.903	35.1685	24.2475	24.0989	15.1001	31.7031	27.3568	22.2853	20.1068
ENSG00000258479.4	0.0370044	0.0320797	0.0180158	0.0518313	0.0523594	0.039171	0.0271809	0.0879464	0.0584255	0.0961989	0.0118301	0.141922	0.0715338	0.182602	0.0122612	0.0223111	0.0342707	0.00938131	0.0996234	0.056804	0.0906667	0.0273411	0.0153068	0	0.052672	0.0365219	0.0444023	0.0180221	0.0411966	0.0452543	0.073116	0.106488	0.0514774	0.0547692	0.239912	0.0322504	0.0302927	0.095559	0.0492838	0	0	0	0	0	0	0	0	0.0132076	0.0189698
ENSG00000235284.1	0	0.584895	0	0	0	0	0	0.687209	0	0	0	0	0	0	0	0	0	0.171045	0	0.258921	0	0.24925	0	0	0.576207	0	0	0	0.563339	0	0	0.38831	0.234641	0	0	0.294004	0	0	0	0	0	0	0.323231	0	0	0	0	0	0.172934
ENSG00000225405.3	0.148777	0.257954	0.217298	0.104194	0.263139	0.0393719	0.109281	0.404102	0.234901	0.241731	0.0951263	0	0.0719006	0.133483	0.197185	0.134553	0.137786	0.264024	0.228878	0	0.0607545	0.164888	0.676954	0.0876319	0.254122	0.146837	0.0892601	0.144916	0.0414079	0.0606485	0.0587928	0.428137	0.0517414	0.27525	0.361713	0.648316	0.182688	0.164655	0.396292	0	5.10008	0.1489	0	0.369509	3.86501	1.86225	0.0480399	0.106202	0.343207
ENSG00000272418.1	0	0	0	0	0	0	0	0	0	0	0	0	0	0	0	0	0	0	0	0	0	0	0	0	0	0	0	0	0	0	0	0	0	0	0	0	0	0	0	0	0	0	0	0	0	0	0	0	0
ENSG00000182578.12	15.604	5.44415	12.8685	8.20446	7.77801	11.1042	30.3244	10.4868	22.1292	16.2854	12.9174	5.99067	8.72104	23.7501	17.113	9.70527	17.5262	18.8536	14.2489	5.74511	7.88888	22.6339	12.3756	13.2798	16.6558	5.60693	23.7855	18.3947	13.5971	8.38023	23.7794	21.751	13.6408	11.3454	54.0656	10.2247	11.7987	11.6147	16.6876	21.5073	4.92129	3.23557	10.7986	9.34424	10.1753	21.9016	2.01141	19.3505	1.43786
ENSG00000227088.1	0	0	0	0	0	0	0	0.0693662	0	0	0	0	0	0	0	0	0	0.0517954	0	0	0	0	0	0	0	0	0	0	0	0	0	0	0	0	0	0	0	0	0	0	0	0	0	0	0.30329	0	0	0	0
ENSG00000238621.1	0.256738	0	0.124994	0	0.181636	0.135885	0	0	0	0.333717	0.328312	0.131288	0	0.230346	0.510412	0	0.31703	0	0.197484	0	0	0.758777	0.212399	0	0.438529	0.168927	0	0.125038	0	0.209318	0	0	0.178576	0	0.208065	0.223755	0.420344	0	0	1.12948	0	0	0.245999	0	0	0.856967	0.165801	0.183269	0.131613
ENSG00000134809.7	18.7062	19.4536	27.2308	19.1412	15.321	16.3234	27.1515	13.4883	17.8624	44.0435	22.6797	14.9883	21.473	17.6542	21.6504	23.4576	21.1165	26.6368	32.1954	17.6533	18.6931	18.5112	35.0595	22.4984	18.4737	21.8894	22.8044	18.7663	29.8456	14.3379	21.7488	28.581	22.5684	15.9709	27.324	55.5474	23.2298	27.4108	23.9688	73.7537	56.1541	16.6665	25.7944	33.3842	26.6052	45.7391	49.2863	19.7766	54.838
ENSG00000129521.12	10.6344	2.92209	17.9208	19.6249	3.07078	20.4755	15.6399	8.45127	12.2901	14.6735	16.8986	18.8373	11.138	12.5494	28.9023	13.1587	8.14433	24.4405	5.72826	3.864	14.988	18.3129	9.5887	10.2358	22.7579	4.20477	19.331	28.0935	27.1631	7.56932	4.82326	7.96862	30.0041	8.20096	4.88821	4.78269	12.0119	10.3783	10.1825	17.7772	8.58012	1.3415	14.8376	11.2992	4.82231	10.3562	0.738322	7.70237	2.10585
ENSG00000237346.1	0	0.0514325	0	0	0	0	0.0435783	0	0	0	0	0	0	0.0532293	0	0	0.0732604	0.0300816	0	0	0	0	0	0	0	0	0	0	0	0	0.0468899	0	0	0	0	0	0	0.0875469	0.0526769	0	0.0865435	0	0	0	0	0	0	0.0847012	0
ENSG00000225328.1	0	0	0.0231168	0.0665069	0.0335923	0	0	0.0644844	0.0749683	0.0308592	0	0.0242808	0.091788	0	0	0.0286283	0	0	0.0365231	0	0	0.0701652	0	0	0.0270343	0	0.0854618	0	0.0528611	0	0.0375273	0	0	0.175692	0.0384801	0	0.116609	0.140132	0.168635	0	0.346316	1.23555	0.454957	1.651	0.281946	0.396224	3.09704	0	0.657204
ENSG00000229122.1	0.171159	1.33542	0.583307	0.958956	1.57418	0.770017	0.377165	0.813569	0.810719	0.166858	0.711343	0.568915	1.24076	1.68921	0.623837	0.773978	0.634059	0.65088	0.724106	1.05096	0.559156	0.695546	0.991196	0.604893	0.341078	1.35142	0.667476	0.208397	0.285824	1.67454	0.608739	0.689566	0.416678	1.07664	1.3871	0.29834	1.26103	1.32599	0.759853	0	0.249674	0.856505	0.409998	0	0.381126	0.856967	1.16061	0.549808	2.10581
ENSG00000206729.1	0	0	0	0	0	0	0	0	0	0	0	0	0	0	0	0	0	0	0	0	0	0	0	0	0	0	0	0	0	0	0	0	0	0	0	0	0	0	0	0	0	0	0	0	0	0	0	0	0
ENSG00000054793.12	24.8552	22.7404	25.9306	27.483	11.8727	21.0986	19.3933	26.2493	20.8788	10.1904	18.3088	23.2317	15.5699	19.773	31.1349	24.9391	26.4644	29.3349	15.0175	18.0424	31.0871	25.0256	8.0629	25.0827	28.9307	17.7094	28.7821	30.5622	28.9215	18.804	18.4465	16.9282	23.0979	23.403	13.2271	8.86791	21.8762	24.3624	20.3545	13.5351	34.0716	63.3776	12.1259	6.23771	38.2877	8.64514	33.8871	11.8873	27.5165
ENSG00000280359.1	0	0	0	0	0	0	0	0	0	0	0	0	0	0	0	0	0	0	0	0	0	0	0	0	0	0	0	0	0	0	0	0	0	0	0	0	0	0	0	0	0	0	0	0	0	0	0	0	0
ENSG00000276670.1	0	0	0	0	0	0	0	0	0	0	0	0	0	0	0	0	0	0	0	0	0	0	0	0	0	0	0	0	0	0	0	0	0	0	0	0	0	0	0	0	0	0	0	0	0	0	0	0	0
ENSG00000266501.1	0	0	0.0337097	0	0.0489854	0.0366469	0.0508587	0.0470167	0	0.135	0	0.0354071	0.133848	0	0	0.0417468	0.170999	0.0351071	0.0532593	0.0531436	0.0565495	0.0511586	0.0572819	0.12235	0.0788446	0	0.0415411	0.101164	0.0385419	0	0	0	0	0	0.112226	0.0603445	0	0	0.0614773	0	0	0.415783	0	0.343934	0.205571	0	0.0894298	0.0494259	0
ENSG00000204424.9	0	0	0	0	0.0223096	0	0	0	0	0.0204946	0	0	0.0304796	0	0	0	0	0	0	0	0	0.0232994	0	0	0.0359086	0.0414973	0	0	0	0	0	0	0	0	0	0	0	0	0	0	0.321998	1.32554	0.0906453	0	0.655371	0	0.224012	0	0.161655
ENSG00000230663.1	0	0	0	0	0	0	0	0	0	0	0	0	0	0	0	0.00860821	0	0	0	0	0	0	0	0	0	0	0	0	0	0	0	0	0	0	0	0	0	0	0	0	0	0.0285783	0	0	0	0	0.00922025	0	0
ENSG00000128805.13	0.387076	0.307753	0.514333	0.29355	0.481122	0.142616	0.524655	0.543108	0.519981	0.466997	0.254329	0.253711	0.434075	0.529562	0.263596	0.304297	0.335375	0.409873	0.430982	0.439894	0.37377	0.616234	0.417534	0.254447	0.224038	0.433388	0.492687	0.395778	0.247605	0.338247	0.476635	0.452943	0.303446	0.291198	0.734838	0.208746	0.350132	0.514381	0.413936	0.432777	0.218368	0.265399	0.532762	0.276192	0.501594	0.463985	0.146393	0.598415	0.0898959
ENSG00000139517.7	10.9757	8.05011	9.85073	11.2326	3.54428	9.72342	9.01763	10.0011	9.74619	9.62513	12.3998	14.4091	10.4965	8.23009	9.94725	9.1599	9.15158	11.4227	9.08638	8.7394	11.7985	9.67769	7.98308	12.1099	12.4233	6.57607	9.04706	11.5703	10.9906	7.31517	9.67317	7.08744	9.63819	9.64204	6.19923	10.2733	7.35017	9.46048	10.4495	4.02728	10.5914	13.5043	6.57248	7.63055	15.4603	6.0798	12.8399	9.56475	7.12276
ENSG00000277332.1	0	0	0	0	0	0	0	0	0	0	0	0	0	0	0	0	0	0	0	0	0	0	0	0	0	0	0	0	0	0	0	0	0	0	0	0	0	0	0	0	0	0	0	0	0	0	0	0	0
ENSG00000279729.1	0	0	0	0	0	0	0.0136514	0	0	0	0	0	0	0	0	0	0	0.00942338	0	0	0	0	0	0	0	0	0	0	0	0	0.0146888	0	0	0	0	0	0	0	0.0165016	0	0	0	0.0178077	0	0	0	0.0120023	0	0
ENSG00000207709.2	0	0	0	0	0	0	0	0	0	0	0	0	0	0	0	0	0	0	0	0	0	0	0	0	0	0	0	0	0	0	0	0	0	0	0	0	0	0	0	0	0	0	0	0	0	0	0	0	0
ENSG00000100479.11	1.1634	1.54903	1.01332	1.05887	0.368128	0.60277	1.47113	1.66667	1.18583	2.82027	2.24102	0.873566	1.48984	1.10987	0.546513	0.568265	1.04867	1.29925	1.28381	1.49955	1.02635	1.12436	2.75343	2.18591	1.28007	1.47284	0.777514	1.26231	0.983699	0.984537	1.54413	0.949291	0.68971	1.22787	1.23325	3.06321	0.884075	2.15863	1.35987	1.25256	5.38485	2.84951	2.94441	4.63292	3.07519	6.19365	2.00353	2.88741	2.63725
ENSG00000242216.3	0	0	0	0	0	0	0	0	0	0	0	0	0.0937834	0	0	0	0	0	0	0	0	0	0	0.0571513	0	0	0	0	0	0.0791067	0	0	0	0	0	0	0	0	0	0	0	0	0	0	0	0	0	0	0
ENSG00000227447.1	0	0	0	0	0	0	0	0	0	0	0	0	0	0	0	0	0	0	0	0	0	0	0	0	0	0	0	0	0	0	0	0	0	0	0	0	0	0	0	0	0	0	0	0	0	0	0	0	0
ENSG00000169154.5	0	0	0.0266665	0	0.0258337	0	0	0	0	0.0118659	0	0	0	0	0	0	0	0	0	0	0	0.0134899	0	0	0	0	0	0	0	0	0	0.0210162	0	0	0	0	0	0	0	0	0	0	0	0	0	0	0	0	0
ENSG00000269237.1	0	0	0	0	0	0	0	0	0	0	0	0	0	0	0	0	0	0	0	0	0	0	0	0	0	0	0	0	0	0	0	0	0	0	0	0	0	0	0	0	0	0	0	0	0	0	0	0	0
ENSG00000087152.14	14.6015	14.5134	15.0409	13.2923	7.2714	12.4381	14.1543	14.1553	14.7198	15.9348	15.4948	16.4084	13.4943	12.4622	12.7662	14.3868	15.0366	12.9728	13.45	13.74	14.4776	15.463	10.2914	15.7988	13.539	13.4712	14.0828	13.5189	13.2976	12.2704	15.9393	10.5079	14.1075	16.3178	11.3232	11.91	12.1995	14.3388	12.605	18.7318	15.4558	13.4196	13.0311	16.148	12.3247	14.5502	15.0775	15.5135	8.8768
ENSG00000238123.1	0.925897	0.401338	0.638602	0.432295	1.47386	0.449217	0.396725	1.30984	1.34006	1.05307	0.592009	0.394563	0.447467	0.276906	0.357922	0.511731	0.666942	0.821563	0.534151	1.1252	0.3781	0.68411	1.02132	0.954396	0.966475	0.863056	0.601794	0.676402	0.858993	1.50976	0.670801	1.06579	0.214672	0.628098	1.56325	0.403473	0.568471	0.967789	0.68508	0.339446	0.787868	1.08111	3.03115	1.1498	0.687243	0.386319	2.74057	0.936331	1.5426
ENSG00000198877.1	0	0	0	0	0	0	0	0	0	0	0	0	0	0	0	0	0	0	0	0	0	0	0	0	0	0	0	0	0	0	0	0	0	0	0	0	0	0	0	0	0	0	0	0	0	0	0	0	0
ENSG00000227053.1	0.60589	2.84256	0.48585	1.59747	0.756445	2.26364	1.46603	1.30688	5.96486	2.17736	0.501341	1.27578	1.79133	1.27907	0.472372	1.1604	1.98046	0.614418	1.64489	3.17321	2.21224	0.52667	1.17942	1.25957	0.649354	2.34506	1.32574	0.659598	0.436461	1.1623	0.225348	1.06666	0.545382	6.43559	0.982047	1.55309	0.758582	1.99852	1.45567	1.25437	1.0398	0.713404	3.82477	2.47852	0.952346	0.118965	3.08423	2.49327	0.913531
ENSG00000266371.1	0.00521788	0.00904694	0	0.0292343	0	0	0	0.00708633	0	0.00678237	0.00667253	0.00533653	0.0201736	0	0	0	0.00644323	0	0	0.0320391	0.0340924	0	0	0	0	0.0411988	0.0125221	0	0	0.0170165	0	0	0.00725868	0	0	0.00909508	0.00854297	0	0.0185317	0	0	0	0.00999924	0	0.0154918	0	0.0134788	0.00744944	0
ENSG00000255558.1	0	0	0	0	0	0	0	0	0	0	0	0	0	0	0	0	0	0	0	0	0	0	0	0	0	0	0	0	0	0	0	0	0	0	0	0	0	0	0	0	0	0	0	0	0	0	0	0	0
ENSG00000214259.3	0.0655379	0	0.0425433	0.0611984	0	0.0231251	0.0320931	0.178012	0.172461	0.0283961	0	0.0446854	0.0422308	0	0.115816	0.0790296	0.0539523	0.0443069	0.0336079	0.0335349	0	0.193694	0	0.0514706	0.0248764	0.0287481	0.0524269	0.0425581	0.0243209	0.0356218	0.103596	0.100586	0.0911708	0	0.106226	0.0761576	0	0.0644735	0.0775874	2.69103	0.637346	0.0874564	0	1.08515	0.194581	6.05233	0.0846486	0	0
ENSG00000263501.1	0	0	0	0	0	0	0	0	0	0	0	0	0	0	0	0	0	0	0	0	0	0	0	0	0	0	0	0	0	0	0	0	0	0.038202	0	0	0	0	0	0	0	0	0	0	0	0	0	0	0
ENSG00000230161.1	0	0	0	0	0	0	0	0	0	0	0	0	0	0	0	0	0	0	0	0	0	0	0	0	0	0	0	0	0	0	0	0	0	0	0	0	0	0	0	0	0	0	0	0	0	0	0.177588	0	0
ENSG00000221246.1	0	0.27945	0	0.451508	0.456108	0	0	0	0.254476	0	0.206107	0.164839	0	0.289213	0	0	0.199024	0.163443	0	0.247413	0	0	0	0	0	0.636292	0.386794	0	0.179434	0	0	0	0	0	0.522474	0	0	0.475671	0	0	0	0.645234	0	0	0	0	0.208173	0	0
ENSG00000235254.3	0	0	0	0	0	0	0	0	0.0419465	0	0.0339737	0	0	0	0.0352116	0.0320364	0	0.0269412	0	0	0	0.0392591	0.0439581	0.0312971	0	0	0	0.0258778	0	0	0	0	0	0	0	0	0	0	0	0	0	0	0.101824	0	0	0	0	0	0
ENSG00000198384.8	0.0609997	0.0634579	0	0	0.103574	0.0774855	0.0179225	0.0331371	0.0577867	0	0	0.0124773	0.0707517	0	0.0161695	0.0441343	0.0150649	0.0247433	0.0187684	0.0187277	0	0.0180281	0.0807439	0.0287439	0.0138923	0.0642179	0.014639	0.0118833	0.0543282	0.0198931	0.0385689	0.112345	0.0169715	0	0.0593222	0	0.0798973	0.0180027	0.0433289	0	0	0.0976805	0	0	0.0362214	0.0407221	0	0	0
ENSG00000212229.1	0	0	0	0	0	0	0	0	0	0	0	0	0	0	0	0	0	0	0	0	0	0	0	0	0	0	0	0	0	0	0	0	0	0	0	0	0	0	0	0	0	0	0	0	0	0	0	0	0
ENSG00000270002.1	0.00553865	0.00960309	0	0	0	0	0.0650929	0	0.113683	0.00719931	0.00708271	0.0453167	0.0321205	0	0.0293632	0.153613	0.253055	0.308913	0	0	0.108565	0	0.00916423	0.0130494	0.0252279	0	0.00664594	0.0377644	0	0.0632189	0	0.0127509	0.0847539	0.0245928	0.00897722	0	0.0453407	0.0490383	0.00983543	0	0.0161588	0.133038	0.0106139	0	0.0164441	0	0.0143074	0	0.00567861
ENSG00000277211.1	0	0	0.00514736	0	0	0	0	0	0	0	0	0	0	0	0	0	0	0	0	0	0	0	0	0	0	0	0	0	0	0	0	0	0	0	0	0	0	0	0	0	0	0	0	0	0	0	0	0	0
ENSG00000183313.4	0	0	0	0	0	0	0	0	0	0	0	0	0	0	0	0	0	0	0	0	0	0	0	0	0	0	0.0159102	0	0	0	0	0	0.0184453	0	0	0	0	0	0	0	0	0	0	0	0	0	0.0171257	0	0
ENSG00000253629.1	0	0	0	0	0	0	0	0	0	0	0	0	0	0	0	0	0	0	0	0	0	0	0	0	0	0	0	0	0	0	0	0	0	0	0	0	0	0	0	0	0	0	0	0	0	0	0	0	0
ENSG00000265462.1	0.333465	0.289086	0.162349	0.467078	0	0	0	0.226437	0	0	0	0	0	0	0.220983	0	0	0.338158	0	0.511889	0	0	0	0	0	0	0	0	0	0	0.263554	0	0	0	0	0	0.545965	0	0	0	0	1.33497	0	0	0	0	0.861404	0.23804	0
ENSG00000206090.4	0.0272664	0.141826	0	0	0	0	0	0.0370301	0	0	0	0.0557728	0	0.0978539	0	0	0.202017	0.0829505	0.167787	0	0.133614	0.161169	0	0.0321207	0	0	0	0.0265588	0	0.0444603	0.1293	0.188316	0.0758614	0	0	0.332689	0	0.0402353	0.0484192	0	0.0795485	0	0.0522516	0	0	0	0.0352172	0.116783	0
ENSG00000279355.1	0.0308961	0.334804	0.0376048	0.0649133	0.0874329	0.00817627	0.0794295	0.125879	0.18293	0.0100399	0.0691413	0.023699	0.0447943	0.0554401	0.040949	0.083827	0.0572274	0.0548292	0.0475306	0.118569	0.113551	0.0342419	0.0383404	0.0636941	0.0263865	0.132137	0	0.0376179	0.0343963	0.113353	0.0366281	0.0355641	0.0752151	0.114321	0.150232	0	0.0379384	0.0341936	0.0274324	0.0679615	0.112672	0.154609	0.251631	0.230205	0.0229325	0	0.029929	0.0661644	0.0633537
ENSG00000199289.1	0	0	0	0	0	0.142176	0	0	0	0	0	0	0	0	0	0	0	0	0.206626	0	0	0	0	0	0	0	0	0	0	0	0	0	0	0	0	0	0	0	0	0	0	0	0	0	0	0.896641	0	0	0
ENSG00000260594.1	0	0	0	0	0	0	0	0	0	0	0	0	0	0	0	0	0	0	0	0	0	0	0	0	0	0	0	0	0	0	0	0	0	0	0	0	0	0	0	0	0	0	0	0	0	0	0	0	0
ENSG00000261065.1	0	0	0	0	0	0	0	0	0	0	0	0	0	0	0	0	0	0	0	0	0	0	0	0	0	0	0	0	0	0	0	0	0	0	0	0	0	0	0	0	0	0	0	0	0	0	0	0	0
ENSG00000185504.15	5.29402	7.70392	5.6508	4.72085	4.41242	6.56762	6.41205	7.28907	8.06774	5.97626	3.93582	4.53878	4.95985	5.77075	5.95726	6.7465	7.42716	5.74768	5.55599	6.7625	4.30161	7.54285	3.81938	5.86311	4.90849	7.63337	5.78999	5.31234	5.64946	5.87126	6.20981	4.35366	5.77785	7.46662	6.11278	5.91731	4.32937	6.84455	6.0284	15.7096	11.5245	16.1718	11.2458	10.8472	9.37118	13.9902	8.98984	9.04733	5.74447
ENSG00000207415.1	0	0	0	0	0	0	0	0	0	0	0	0	0	0	0	0	0	0	0	0	0	0	0	0	0	0	0	0	0	0	0	0	0	0	0	0	0	0	0	0	0	0	0	0	0	0	0	0	0
ENSG00000172748.11	0.328635	0.331603	0.417043	0.543319	0.46119	0.444826	0.482785	0.49753	0.859121	0.409663	0.396139	0.391207	0.624874	0.526866	0.414143	0.438515	0.259452	0.510817	0.803943	0.438314	0.387204	0.565243	0.802266	0.434742	0.524525	0.460824	0.682007	0.417188	0.476825	0.373351	0.417281	0.793783	0.40096	0.418626	0.619984	0.939065	0.626262	0.60817	0.722304	0.213312	0.290777	0.258813	0.273591	0.428177	0.535841	0.224785	0.111335	0.292278	0.209897
ENSG00000201758.1	0	0	0	0	0	0	0	0	0	0	0	0	0	0	0	0	0	0	0	0	0	0	0.0781795	0	0	0	0	0	0	0	0	0	0	0	0	0	0	0	0	0	0	0	0	0	0	0	0.122056	0	0.0484439
ENSG00000220884.2	0.0583731	0.101209	0.0284193	0	0	0	0.0428769	0.118913	0.0460821	0.0379376	0.0559848	0.0149251	0.056421	0	0.0193416	0.0175975	0.0360406	0.0887921	0	0	0	0.0215648	0	0.0171914	0.0166176	0.019204	0.0175108	0.0142146	0.0324931	0	0.0230676	0.0671926	0.0406019	0.0431983	0	0.0763109	0.0477856	0	0.0259145	0.128402	0.170301	0	0.111863	0	0.0866544	0.243554	0.150789	0.0416689	0.0598482
ENSG00000250577.1	0	0	0	0	0	0	0	0	0	0	0	0	0	0	0	0	0	0	0	0	0	0	0	0	0	0	0	0	0	0	0	0	0	0	0	0	0	0	0	0	0	0	0	0	0	0	0	0	0
ENSG00000281497.1	0	0	0	0	0	0	0	0	0	0	0	0	0	0	0	0	0	0	0	0	0	0	0	0	0	0	0	0	0	0	0	0	0	0	0	0	0	0	0	0	0	0	0	0	0	0	0	0	0
ENSG00000154237.11	3.37835	3.06664	3.60011	3.29242	1.51954	1.68033	4.02586	3.96798	5.18176	2.43294	2.85727	3.20987	2.43927	2.80848	3.49555	3.38508	4.58592	4.21656	2.32666	3.93851	3.62549	4.40523	1.33506	3.02539	3.4134	3.73641	4.74899	3.383	3.19953	2.69186	3.83022	2.09476	2.72877	4.6989	2.94693	1.6794	2.39249	4.97063	3.21402	2.35683	1.71924	2.36574	3.01828	1.69491	1.86461	1.98351	2.5623	2.3557	1.64947
ENSG00000224807.5	0	0	0	0	0	0	0	0	0.0181913	0	0	0	0	0	0	0	0	0	0	0	0	0	0.0190636	0	0	0	0	0.0112226	0	0	0	0	0	0	0	0	0	0	0.0204599	0	0	0	0	0	0	0	0	0	0
ENSG00000167612.11	0	0	0	0	0	0.00414441	0.0172549	0	0.00618159	0.0101781	0	0.0040042	0	0.0210762	0	0.00944232	0	0.00397028	0	0	0.0127904	0	0	0.00461221	0.00445828	0	0	0	0.00435872	0	0.0371323	0	0.0108929	0	0.00634584	0.00682438	0	0	0	0	0.0114223	0.0156737	0.075028	0	0.0464963	0.0130685	0.0404546	0	0.0240847
ENSG00000162174.11	4.29541	5.85163	1.46603	2.26837	0.926439	1.97212	3.8103	5.22784	3.92034	4.0292	3.46238	2.91147	5.78435	3.00816	3.68077	2.7958	3.92927	2.17152	5.82464	5.44784	1.59649	5.63697	8.97032	5.9507	2.51767	5.14473	2.01536	2.42472	2.13396	3.60519	3.31988	2.06077	1.79527	3.44093	8.7155	3.59472	2.72917	7.65005	4.68448	13.0248	1.7441	1.60816	9.08614	15.7746	1.38048	5.9969	2.02635	0.352232	5.07201
ENSG00000232110.6	0	0	0.0558275	0	0.040563	0.0758648	0.0210571	0.0389328	0.0226312	0.0372628	0	0.0146596	0	0	0.0569927	0	0	0	0.022051	0.0880126	0.0468266	0.0423626	0.047433	0.0506568	0.0326442	0.113174	0.0171993	0.0279235	0.0478727	0.116862	0	0.0989961	0	0.0424299	0.0464651	0.0999381	0.0469357	0.0423028	0	0	0	0	0	0	0	0.0478445	0.0370268	0.0204639	0.102872
ENSG00000234665.7	0.00342035	0.213492	0.00333043	0.0191633	0.0193585	0	0.0100494	0.00929026	0.0270017	0.0177835	0.00437388	0.0104944	0.0198358	0	0.0135998	0.00824895	0	0.00693699	0.0105238	0.0105009	0.0111739	0.015163	0.401811	0.0161172	0.0155793	0.027006	0.00820831	0.00666319	0.00380784	0.256551	0.216262	0.00787425	0.00951622	0.0202495	0.0221753	0.0178856	0.251999	0.0151416	0.0182214	0	0.0997873	0.232777	0.0131091	0	0.010155	0.102751	0.0132532	0.336937	0.396267
ENSG00000241369.4	0	0	0	0	0	0	0	0	0	0	0	0	0	0.00845376	0	0	0	0	0	0	0	0	0	0	0	0	0.00565304	0	0	0.00768201	0	0	0	0	0	0	0	0	0	0	0	0	0	0	0	0	0	0	0
ENSG00000102466.14	0.0379538	0.0438703	0.0379825	0.0177204	0.159616	0.104904	0.0402685	0.0859074	0.0266331	0.0246667	0.01483	0.0301908	0.0326085	0.071888	0.032138	0.0330539	0.0234333	0.0352807	0.0486568	0.0631165	0.0396081	0.0358322	0.0645426	0.0260813	0.0420182	0.145673	0.0632521	0.0328612	0.0375587	0.080797	0.0166649	0.104366	0.0205326	0.0343288	0.0786047	0.0385908	0.067318	0.0637847	0.0861192	0.0185525	0.00615158	0.0126618	0.0141424	0	0.0187807	0.0070381	0.0149786	0.028598	0.0162137
ENSG00000231530.1	0.279725	0.623566	0.428011	0.223888	0.73505	0.296103	0.352228	0.596969	0.441652	0.571363	0.459908	0.245216	0.386243	0.501939	0.529629	0.48187	0.592138	0.405231	0.55328	0.368053	0.39164	0.295254	0.330594	0.84735	0.318528	0.631034	0.527446	0.42816	0.355902	0.390957	0.442161	0.459982	0.333539	0.414013	0.388617	0.278615	0.785106	0.766578	0.49673	0	0.466334	1.75973	0.612625	0	0.47457	0.400154	0.619357	0.627559	0.532616
ENSG00000244234.1	0.0183501	0	0	0	0.0129822	0.00971223	0	0	0.0289726	0	0	0	0	0	0.0121604	0.0110638	0.0226593	0.0186083	0	0	0.0149869	0.0406745	0	0.0108085	0	0.0120739	0.0110093	0.00893693	0.0102145	0	0	0	0	0	0	0	0.0150218	0	0	0	0	0	0	0	0	0	0	0	0
ENSG00000119446.12	5.71234	5.8021	5.3473	6.40093	6.76257	4.73395	4.66575	5.75484	5.97158	6.16155	5.28305	5.22515	6.30698	7.22781	4.99057	4.15319	5.48092	5.66245	7.96711	6.06741	4.96425	5.07715	7.50121	5.74873	6.18349	5.09475	6.0801	5.30835	5.48875	5.85288	5.17485	7.59467	5.03993	5.54413	6.19363	7.90227	6.84175	6.24885	7.97125	2.43319	5.18301	7.17921	6.84107	4.77309	7.00786	5.79942	9.04487	6.17335	7.62087
ENSG00000237339.4	0.216582	0	0	0	0	0.0223671	0	0.172178	0.00834042	0.00686635	0.303982	0	0	0	0	0	0.613162	0.0107137	0.0081266	0	0.0258859	0.390303	0	0.10579	0	0.0208544	0.00633857	0.0154362	0.0882141	0.0602951	0.0250501	0	0.00734856	0	0	0.0092077	0.190272	0.428728	0.0469028	0	0.0308229	0	0.0202461	0	0.0313672	0	0	0.00754168	0.00541598
ENSG00000214657.4	0.0951195	0	0.0926188	0.133232	0	0.0503444	0.139736	0.0645901	0.150182	0.123639	0.121637	0	0	0	0.0630345	0.172051	0.0587284	0.241146	0	0	0	0.210841	0	0.168081	0.216629	0.0625861	0.114136	0.0926511	0.0529478	0	0.150355	0	0	0	0.0770864	0	0.0778671	0	0.0844557	0.418464	0.41626	0	0	1.41746	0.564816	1.42875	0	0	0
ENSG00000278774.1	0	0	0	0	0	0	0	0	0	0	0	0	0	0	0	0	0	0	0	0	0	0	0	0	0	0	0	0	0	0	0	0	0	0	0	0	0	0	0	0	0	0	0	0	0	0	0	0	0
ENSG00000196684.11	4.38843	6.08408	5.40783	5.65648	0.483222	5.07015	7.41892	3.71621	9.73268	5.16043	5.24608	5.25226	6.79988	4.15945	4.16987	4.252	7.49591	4.69695	5.75294	5.59628	5.22975	8.20704	4.63353	4.64168	4.78816	6.9715	4.40009	4.57393	3.95885	1.88639	11.9707	3.10557	5.00618	6.24247	4.62893	4.33807	2.64194	8.35294	5.99628	3.53072	4.59564	7.82712	5.81645	6.65833	5.19646	5.25794	11.7276	8.71527	4.16231
ENSG00000112541.12	0.110426	0.0936931	0.106379	0.131635	0.174531	0.116891	0.0862885	0.154754	0.0797555	0.193925	0.0465694	0.0684829	0.0454183	0.120154	0.0825197	0.0864112	0.0464196	0.0714766	0.0650602	0.209183	0.122808	0.0833254	0.22936	0.0622749	0.111029	0.162319	0.109949	0.0743767	0.0980871	0.400345	0.0631351	0.292082	0.0392209	0.0504225	0.285609	0.169955	0.178871	0.124812	0.131423	0.0620173	0.246763	0.221035	0.166589	0.186729	0.202292	0.0980293	0.0728301	0.306918	0.137305
ENSG00000265056.1	0	0	0	0	0	0	0	0	0	0	0	0	0	0	0	0	0	0	0	0	0	0	0	0	0	0	0	0	0	0	0	0	0	0	0	0	0	0	0	0	0	0	0	0	0	0	0	0	0
ENSG00000202434.1	0	0.36716	0	0	0	0	0	0.431387	0.167174	0	0	0	0	0.189994	0	0	0.261492	0	0	0.325068	0.172951	0	0	0	0	0.557336	0	0	0.117876	0	0	0	0	0	0.171616	0.184557	0	0.156242	0	0	0	0	0	0	0	0	0.136756	0	0
ENSG00000272646.1	0.0679425	0.0589004	0.198469	0.190331	0.0480676	0.0719206	0.149718	0.138407	0.0536365	0.0883138	0	0.104231	0.197011	0.304791	0.180099	0.204823	0.0419489	0.0688988	0.0522614	0.208592	0	0	0	0.0800385	0	0.0894087	0.244577	0.099269	0.113459	0.221573	0.0536983	0.156415	0.0472579	0.10056	0.220247	0.0592139	0.111239	0.100259	0.241302	0	0	0.135998	0.325502	0	0.10086	0.113393	0.175509	0.387999	0.0696594
ENSG00000121075.8	0.0108902	0.0125878	0.00706925	0	0.0154091	0.0038426	0.0106656	0.00985986	0.04012	0.00471847	0	0.0111378	0.00701733	0.0130276	0.00962239	0.0087547	0.0179301	0	0.0670139	0.0278618	0.00592949	0	0.0180189	0.0598687	0	0	0.0174231	0.00707172	0.00404131	0.0118383	0.00573803	0	0.0100997	0.0429821	0.0294186	0.00632741	0.0237732	0.0910632	0.180494	0	0.0529527	0	0.0139129	0	0.0323327	0	0.0703286	0.0155476	0
ENSG00000268148.1	0	0	0	0	0	0	0	0	0	0	0	0	0	0	0	0	0	0	0	0	0	0	0	0	0	0	0	0	0	0	0	0	0	0	0	0	0	0	0	0	0	0	0	0	0	0	0	0	0
ENSG00000235529.1	1.20153	0.795422	0.787051	0.856778	0.154555	2.10438	0.898606	1.57244	1.7591	0.65311	1.45268	2.01084	2.78723	0.862411	0.781761	0.474178	0.917189	0.974752	1.57957	0.704233	0.820734	0.83934	1.15668	0.92647	1.09456	0.517467	0.91747	1.06395	0.705306	0.498706	1.65753	1.15674	2.30966	0.646673	1.41635	0.571182	0.608043	1.32171	3.33626	0.961082	0.318673	0.0874564	1.00474	3.68952	0.194581	0.218759	0.36681	3.27484	0.201582
ENSG00000052344.14	192.131	129.253	185.78	172.83	17.1086	183.077	183.271	165.702	148.777	174.925	186.482	268.908	169.878	132.247	197.627	223.873	183.87	162.762	143.391	133.463	176.077	173.876	100.502	178.632	167.632	144.383	161.758	175.494	201.826	98.4542	155.957	111.057	205.807	181.1	85.9375	121.902	118.582	141.111	155.778	43.081	54.7064	79.949	65.1265	105.903	93.9037	0.273461	181.666	80.4297	111.582
ENSG00000253530.1	0	0	0	0	0	0	0	0	0	0	0	0	0	0	0	0	0	0	0	0	0	0	0	0	0	0	0	0	0	0	0	0	0	0	0	0	0	0	0	0	0	0	0	0	0	0	0	0	0.0693347
ENSG00000226912.1	0.0323788	0	0.0630552	0	0.0458144	0.0342746	0.095133	0	0	0	0	0.0662302	0.0625921	0	0.0858283	0	0	0	0	0.099407	0	0	0	0	0	0	0.0388521	0.0315386	0	0	0	0	0.0900854	0.143769	0	0.112876	0.0530122	0.0477795	0.114996	0	0	0	0	0	0	0.540386	0.0418204	0	0
ENSG00000207047.2	0	0.628762	0.353109	0.507947	0	0.191938	0.266373	0	0.57257	0.235687	0	0	0.350515	0.325364	0	0	0	0.183874	0	0.27834	0.296178	0	0.300014	0	0	0	0.217572	0	0	0	0.286615	0	0	1.07348	0	0.632108	0.296868	0.53513	0	0	1.05799	0.725888	0.347473	1.80135	0.53834	1.21047	1.40517	0	2.04494
ENSG00000135355.3	0	0	0	0	0	0	0	0	0	0	0	0	0	0	0	0	0	0	0	0	0	0	0	0.010344	0	0	0	0	0	0	0	0	0	0	0	0	0	0	0	0	0	0	0	0	0	0	0	0	0
ENSG00000247228.2	0	0.0100925	0.00566788	0	0	0.00616173	0	0.00790529	0	0	0	0	0	0.0104451	0	0	0	0.00590285	0	0.0178709	0	0	0	0	0	0	0	0	0.00648036	0	0.00920112	0	0	0	0	0	0	0	0.0103367	0	0.0169823	0	0.0111548	0	0	0	0.0150366	0	0.017904
ENSG00000232901.1	0.0986784	0.513275	0.0480421	0.276434	0.698125	0.208912	0.0724823	0.603061	0.389503	0.192398	0.063094	0.0504611	0	0.265603	0.261572	0	0.121851	0.300202	0.303614	0.757387	0	0.437458	0.244909	0.0581232	0.280917	0.58435	0.296016	0.0961176	0.329573	0.563164	0.233971	0.340762	0.0686365	0.219077	0.639765	0.172002	0.565463	0.436841	0.438078	0.868243	0.143945	1.18512	0.189101	1.47049	0.292974	0.658757	0.573537	0.563522	0.859962
ENSG00000233653.3	0	0	0	0	0	0	0	0	0	0.00761203	0.00748875	0	0	0	0	0	0	0	0	0.00898958	0	0	0	0	0	0	0	0	0	0	0	0	0	0.00866756	0	0	0	0	0	0	0	0	0	0	0	0	0	0	0
ENSG00000207150.1	0	0	0	0	0	0	0	0	0	0	0	0	0	0	0	0	0	0	0	0	0	0	0	0	0	0	0	0	0	0	0	0	0	0	0	0	0	0	0	0	0	0	0	0	0	0	0	0	0
ENSG00000280432.1	0	0	0	0	0	0	0	0	0	0	0	0	0	0	0	0	0	0	0	0	0	0.0194691	0	0	0	0	0	0	0	0	0	0	0	0	0	0	0	0	0	0	0	0	0	0	0	0	0	0	0.027016
ENSG00000235707.2	0	0	0	0	0	0	0.0193024	0	0	0	0	0	0	0	0	0	0	0	0	0.0201695	0	0	0	0	0	0	0	0	0.0146278	0	0	0	0	0	0	0	0	0	0	0	0	0	0	0	0	0	0	0	0
ENSG00000188822.7	0.0800658	0.196264	1.25006	0.216559	0.00781304	0.0467607	0.141957	0.0299962	0.19616	0.344514	0.109448	0.389666	0.218822	0.232845	0.120754	0.0499388	0.323878	0.151187	0.254842	0.398385	0.383329	0.591576	0.132477	0.117087	0.172913	0.294288	0.172268	0.290438	0.0737681	0.0180075	0.803001	0.108053	0.0844958	0.351424	0.0536993	0.0577488	0.34806	1.40963	0.392219	0	0.00805477	0	0.0052908	0.137142	0.0573792	0.0184311	0.00713192	0.0275916	0.0226453
ENSG00000224903.1	0.0195495	0.0677911	0.0380711	0	0.0276615	0.0206941	0.0287194	0.0530997	0.185198	0.025411	0.049999	0.019994	0	0.0350797	0.0777313	0.047148	0.0482808	0.0396493	0	0.0300097	0	0.144444	0	0.0460599	0.0222614	0.12863	0.187663	0.0190422	0.0435285	0.0318772	0.0618037	0	0.108782	0	0.0633729	0	0	0.086544	0.104147	0	0.0570347	0.234789	0.187317	0	0.348252	0.326271	1.4645	0.0837309	0.801741
ENSG00000200003.1	0	0	0	0	0	0	0	0	0	0	0	0	0	0	0	0	0	0	0	0	0	0	0	0	0	0	0	0	0	0	0	0	0	0	0	0	0	0	0	0	0	0	0	0	0	0	0.183682	0.203034	0
ENSG00000169083.14	0.560926	0.40162	0.225548	0.295822	2.89517	0.250008	0.253549	0.528931	0.102189	0.185967	0.196023	0.180001	0.120725	0.544014	0.355164	0.339569	0.162647	0.195748	0.246302	0.536853	0.350545	0.166114	0.355085	0.149815	0.201706	0.530451	0.381495	0.447934	0.274313	1.27568	0.11487	1.10314	0.0821382	0.223518	1.19995	0.0752098	0.80869	0.177609	0.30447	0.0599444	0.0728795	0.195464	0.0674547	0.022561	0.202273	0.0454813	0.0322647	0.0648437	0.99071
ENSG00000275592.1	0	0	0	0	0	0	0	0	0	0	0	0	0	0	0	0	0	0	0	0	0	0	0	0	0	0	0	0	0	0	0	0	0	0	0	0	0	0	0	0	0	0	0	0	0.0476935	0	0	0	0
ENSG00000169297.7	0	0	0.00641142	0	0.0186336	0.0139401	0	0	0	0.0256763	0	0.00673425	0.0127287	0.0118153	0.00872698	0.00794003	0	0	0.0101297	0.0101077	0.0215109	0.0291904	0.0217895	0	0	0.0693192	0	0.00641366	0	0.0214734	0.0208163	0.0303175	0.00915984	0.00974559	0.0533621	0	0.0754636	0.0582983	0.0467708	0.173806	0	0	0.0126182	0	0.0586481	0	0.00850456	0.00940056	0.0135018
ENSG00000251076.1	0.0612056	0	0.039731	0	0	0	0.0299716	0.0277074	0.128848	0	0	0.187792	0.0394392	0.0366092	0	0.0492036	0.0251929	0.0827561	0.125545	0.281863	0.0999757	0	0	0	0.069696	0.0536955	0.0979225	0.0794897	0.0681395	0	0	0.0469686	0.085144	0.271766	0	0.0355616	0	0.180635	0.50721	0	0	0	0	0	0	0.0680993	0	0	0
ENSG00000237172.3	2.09356	2.72456	1.88357	1.37914	4.48212	1.33705	2.91485	4.19393	1.8608	3.37412	1.25275	1.46474	1.71112	3.31945	1.68726	1.93688	1.90973	1.649	1.66009	2.00763	1.5677	2.8659	2.02409	1.71058	1.95361	2.61104	1.94524	1.67595	1.87123	2.65153	2.29528	3.06815	1.30054	1.64867	4.44918	1.26552	2.21455	2.63437	2.5079	2.36274	2.29226	3.64313	4.78387	4.24865	3.60247	1.21171	3.9565	3.46459	2.48806
ENSG00000241665.3	0	0	0	0	0	0	0	0	0	0	0	0	0	0	0	0	0	0	0	0	0	0	0	0	0	0	0	0	0	0	0	0	0	0	0	0	0	0	0	0	0	0	0	0	0	0	0	0	0
ENSG00000131969.13	0.672407	1.10359	0.864498	0.8321	0.143175	0.0103657	1.36183	0.687106	1.57186	0.420037	0.0459149	0.597562	2.65016	0.421714	1.35409	0.665196	0.370819	0.450168	0.46198	0.335711	0.24526	1.11904	0.405059	0.472964	0.20443	0.609947	2.02884	0.508705	0.864869	0.101126	0.211543	0.420815	0.481321	0.603891	0.407375	0.108101	0.358059	0.0626165	0.25504	0.02872	0.371393	0.0130673	0.043786	0	0.0387644	0.0217906	0.0168637	0.00466009	0.0368126
ENSG00000276319.1	0	0	0	0	0	0	0	0	0	0	0	0	0	0	0	0	0	0	0	0	0	0	0	0	0	0	0	0	0	0	0	0	0	0	0	0	0	0	0	0	0	0	0	0	0	0	0	0	0
ENSG00000275036.1	0	0	0	0	0	0	0	0	0	0	0	0	0	0	0	0	0	0	0	0	0	0	0	0	0	0	0	0	0	0	0	0	0	0	0	0	0	0	0	0	0	0	0	0	0	0	0	0	0
ENSG00000213513.3	0.094193	0.0816574	0.0642017	0.0527737	0.0932948	0.0797665	0.16605	0.204675	0.342055	0.110191	0.0602261	0.125235	0.091043	0.0338041	0.237198	0.0795086	0.0465251	0.0955188	0.173888	0.17351	0.0769294	0.0974339	0.0467554	0.110963	0.0750816	0.148744	0.0904193	0.0733989	0.0943777	0.15359	0.0744454	0.0650546	0.0655167	0.153354	0.0763355	0.0328368	0.0771086	0.0694974	0.117086	0.580144	0.219843	0.113125	0.234657	0.467884	0.111863	0.345847	0.206821	0.147925	0.260748
ENSG00000260372.5	0.00626687	0	0.00406808	0.00585192	0.00295577	0	0.00306881	0.00851094	0.00659643	0.00543058	0.00267132	0.0128187	0.0040382	0.0149937	0.00553731	0.00503799	0.00773855	0.00635508	0.0160683	0	0.0102366	0.00617381	0.0103691	0.00246086	0.00475747	0.00274896	0.0200527	0.00813899	0.00930246	0.00340624	0.00660403	0.00961829	0.00290598	0.00309181	0.00338585	0.00364118	0.00342014	0.0154127	0.00741907	0.0183801	0	0	0	0	0	0.00697273	0	0	0
ENSG00000172530.18	1.29022	1.00344	1.59063	1.18	1.06431	0.953601	1.70042	1.5984	1.75767	1.45392	1.02299	0.968402	1.32406	1.65778	1.09076	1.26345	1.56917	1.58478	1.14355	1.37472	1.24311	1.71044	1.11572	1.43861	1.45913	1.34618	1.49932	1.33604	1.27088	0.995638	1.33726	1.25088	1.62989	1.45383	1.39703	1.22473	1.35032	1.59834	1.63744	7.55263	2.22029	1.89886	2.26901	2.00444	1.99677	2.54026	3.13631	2.07701	2.54767
ENSG00000221995.5	0.402257	0.480673	0.349338	0.700485	0.376885	0.351005	0.35137	0.561064	0.781021	0.243769	0.271102	0.422523	0.283722	0.614516	0.255764	0.239256	0.446378	0.402407	0.246697	0.892857	0.599348	0.686802	0.17089	0.36501	0.328069	0.74395	0.619653	0.34946	0.375208	0.310231	0.605774	0.256545	0.366756	0.583302	0.475778	0.0568507	0.347097	0.517383	0.501955	0.932665	0.348898	0.565804	0.744819	0.783051	0.338921	0.244951	4.16345	0.616976	0.409636
ENSG00000139988.8	0.0738831	0.106751	0.0479605	0.0344955	0.0609822	0.0456219	0.0723593	0.0250849	0.155537	0.0640237	0.00787336	0.0377815	0.0714123	0.011048	0.0408012	0.0890928	0.0684251	0.0374615	0.0757747	0.00945126	0.0804558	0.0636877	0.0611234	0.0580245	0.028044	0.040511	0.0960418	0.0539744	0.0479811	0.070276	0.0291968	0.0566973	0.059955	0.0820144	0.0898142	0.0858551	0.0705629	0.0635978	0.0437335	0.216692	0.287401	0.123241	0.0707926	0.0611665	0.201078	0.0411024	0.373757	0.123061	0.0505001
ENSG00000261834.2	1.57671	0.66825	1.05762	4.12247	0	0.296716	2.93396	0.713768	1.54898	0.910869	0.716894	0.430016	0.406395	1.06883	0.882331	1.26753	2.03351	1.56337	0.377318	1.07571	0.45786	2.53705	0.521763	0.742966	1.51614	0.0461081	1.34537	0.989733	1.09221	0.342796	5.31691	1.20995	1.02358	0.570447	0.624698	0.488586	0.573658	1.4994	0.497759	0	0.204443	0	0.134289	0.348088	0.104027	0	0	0.200091	0
ENSG00000264050.1	0	0	0	0	0	0	0	0	0	0	0	0	0	0	0	0	0	0	0	0	0	0	0	0	0	0	0	0	0	0	0	0	0	0	0	0	0	0	0	0	0	0	0	0	0	0	0	0	0
ENSG00000252978.1	0	0	0	0	0	0	0	0	0	0	0	0	0	0	0	0	0	0	0	0	0	0	0	0	0	0	0	0	0	0	0.0707691	0	0	0	0	0	0	0	0	0	0	0	0	0	0	0	0	0	0
ENSG00000214087.7	3.50215	5.76224	4.82415	5.60169	6.29893	5.14397	5.39104	5.74994	5.28255	7.08605	3.11422	4.38154	8.56246	5.5927	5.53743	4.1827	5.24191	3.7327	4.95808	4.09846	4.5436	5.81077	8.68735	4.94157	4.76393	6.93135	5.93148	4.47219	5.31669	5.2643	7.12509	7.29103	5.77324	7.66356	5.00646	9.08367	5.97166	6.24765	8.62932	6.68383	10.6899	5.05355	4.68828	5.1606	4.87553	12.2864	10.3886	4.66501	8.60153
ENSG00000213205.3	0.0339712	0.0196335	0.0441042	0.0317219	0.0480676	0.0119868	0.0166353	0.0307572	0	0.0441569	0.0144806	0.0115812	0.0218901	0.0203194	0	0.0136549	0.013983	0.0803819	0.0174205	0	0.0184967	0.1004	0.0187362	0	0.103157	0.0447044	0.0271752	0.0551495	0.0504264	0.0184644	0.0536983	0	0.0315053	0	0.0183539	0.0789519	0.0370796	0.0167098	0.0201085	0	0	0	0	0	0	0	0	0	0.0116099
ENSG00000147082.16	0.0643745	0.0744097	0.0522351	0.022542	0.0455433	0.0312325	0.0472851	0.0546412	0.0677598	0.0522975	0.0548806	0.0548652	0.0311108	0.0481308	0.0746554	0.0517512	0.0894284	0.0544005	0.0206321	0.0535269	0.0481946	0.0317093	0.0310665	0.0410775	0.0824675	0.0282378	0.0675888	0.0653166	0.0447922	0.0437369	0.0678378	0.0494004	0.0373135	0.0754292	0.0521702	0.0607796	0.048307	0.0910355	0.0476313	0.0944021	0.0156508	0.032214	0.0771021	0.186531	0.0875997	0.0268594	0.0311797	0.356135	0.0412508
ENSG00000246982.5	0.0396602	0.0515731	0.135161	0.111103	0.0982051	0.220407	0.116527	0.175051	0.250475	0.0773274	0.0887542	0.101405	0.0575008	0.195708	0.0525647	0.0478247	0.0734607	0.160874	0.198293	0.106542	0.0809783	0.102562	0.0656216	0.0467211	0.158066	0.260954	0.154665	0.0482888	0.0883066	0.0970044	0.219418	0.0913047	0.0965509	0.20545	0.192848	0.13826	0.129867	0.160941	0.228891	0.0872397	0.318194	1.38926	0.095003	0.295506	0.147188	0.264763	0.806794	0.141555	0.965733
ENSG00000085274.14	2.19738	2.30436	2.37871	2.74451	2.19935	2.3046	1.89668	2.13846	2.99375	2.79699	1.94561	1.81755	3.0586	2.026	1.97959	2.00256	2.1132	2.36693	3.51676	2.19952	2.17921	2.24081	4.31853	2.2158	2.21392	2.06878	2.50302	2.06638	2.14194	2.12587	2.08083	3.10635	2.20456	1.97085	2.01467	5.04804	3.121	2.6411	3.65481	0.62368	3.16844	2.87822	2.77494	2.36408	2.78847	2.39136	1.95857	2.46128	3.21844
ENSG00000207333.1	0	0	0	0	0	0	0	0	0	0	0	0	0	0	0	0	0	0	0	0	0	0	0	0	0	0	0.165769	0	0.153801	0	0	0	0	0.204472	0	0	0	0	0	0	0	0	0.264742	0	0	0	0	0.197233	0.283282
ENSG00000223243.2	0	0	0	0	0	0	0	0	0	0	0	0	0	0	0	0	0	0	0	0	0	0	0	0	0	0	0	0	0	0	0	0	0	0	0	0	0	0	0.265557	0	0	0	0	0	0	0	0	0	0
ENSG00000222960.1	0	0	0	0	0	0	0	0.189423	0	0	0	0	0	0	0	0	0	0	0	0	0	0	0	0	0	0	0	0	0	0	0	0	0	0	0	0	0	0	0	0	0	0	0	0	0	0	0	0	0
ENSG00000223621.1	0	0	0.065593	0.0629036	0	0.0713082	0.0329873	0.0304953	0.0709065	0	0	0.0229653	0	0	0	0	0.0277278	0.0455415	0	0.0344693	0	0.0331818	0	0.0264524	0	0	0	0.0874879	0.0499971	0	0	0	0.0312371	0.0664692	0	0	0.110292	0.06627	0.0398746	0	0	0	0.0430308	0	0	0	0	0.032058	0.0690663
ENSG00000267279.1	0.0241964	0.0419524	0.0235602	0	0.0171183	0.0128065	0.0888649	0.0328607	0.0382032	0.0629024	0	0.0371198	0.0233872	0.0434181	0.0160346	0.0291775	0.0149393	0	0.0744475	0.0557144	0.0197617	0.0893889	0.0200176	0.0285041	0.0137764	0.175126	0.0145169	0.0353527	0.0269376	0.0789088	0.0764944	0.0278521	0.10098	0.0179062	0.0196091	0.0632635	0.0594232	0.0178525	0.0429675	0	0.247071	0.0484329	0.16229	0	0.0359193	0.080765	0.0625039	0.138178	0.0620195
ENSG00000265678.1	0.313637	0.317213	0.101797	0.29287	0.443781	0.442668	0.19198	0.851891	0.78406	0.169865	0.100268	0.106923	0.454723	0.468993	0.381047	0.220618	0.451838	0.344556	0.0402084	0.682058	0.555	0.540714	0.172981	0.461844	0.14881	0.584701	0.689956	0.407331	0.203682	0.468796	0.702335	0.180512	0.254512	0.851045	0.720167	0.0911147	0.556294	0.732791	0.324888	0.229967	0.610015	2.72045	0.951639	0.519309	0.310394	0.436204	1.55286	0.671658	0.616329
ENSG00000224675.1	0.0122826	0.0319439	0.0119597	0	0.0173792	0.00650086	0.0541316	0.0417019	0.0193927	0.0319305	0.00785336	0.00628093	0	0	0.00813951	0	0	0.0249109	0.0283433	0	0	0	0	0.0217039	0.0069932	0.129306	0.00736906	0.0239277	0.00683703	0.0500697	0.00970753	0.0565533	0.00854324	0	0.029862	0.0107046	0.0100548	0	0.0327168	0	0	0	0	0	0.0182334	0	0.00793207	0	0
ENSG00000121966.6	7.93118	11.8854	41.4332	23.7346	3.78381	5.28865	18.3874	6.546	22.0893	22.8312	4.22037	12.3607	11.7889	21.2072	8.32473	7.44821	20.4895	9.32597	11.9003	13.1761	26.1659	15.4308	7.67302	13.792	9.73697	23.4146	26.1555	11.7786	4.92314	5.54099	22.6817	9.73011	9.17316	25.4661	8.02388	9.82269	26.6861	52.4928	14.3389	49.8131	9.99006	6.71055	22.4108	88.3182	20.3717	26.517	6.91631	26.2034	4.28648
ENSG00000203435.2	0.0204019	0.0353734	0.0297982	0.0857294	0.0288676	0.11878	0.0449574	0.0277074	0.273803	0.0132595	0.0130447	0.0312986	0.0197196	0	0.0270401	0.0492036	0.0377894	0.0827561	0.0470794	0.0782953	0.0833131	0.0602967	0.0168784	0.0240341	0.046464	0.0402717	0.0367209	0.0198724	0.0454263	0	0	0	0.0283813	0.0452944	0	0.0355616	0.0668058	0.0150529	0.0181146	0	0.0297607	0.0408376	0.0195484	0	0	0.0340497	0.382089	0.0436908	0.0418348
ENSG00000263412.1	0.0840768	0.01715	0.0866821	0.041564	0.0629812	0.0889996	0.0944519	0.107467	0.132747	0.0707142	0.0505956	0.0404652	0.0669242	0.062122	0.0458843	0.0477106	0.103821	0.0601837	0.0913016	0.113879	0.0888635	0.124242	0.0818313	0.0524358	0.0675811	0.071591	0.0712133	0.0385388	0.0660719	0.0725797	0.1329	0.0910868	0.0412802	0.0366	0.144291	0.0689651	0.113363	0.0656825	0.0526949	0.0870315	0.0432865	0.158394	0.0947763	0.638735	0.16152	0.495247	0.498252	0.134156	0.14705
ENSG00000166881.8	2.10419	2.27359	2.29632	1.82961	4.19271	1.09218	2.26239	2.67475	2.93307	2.57654	3.29851	1.4191	1.89627	2.70871	1.30011	1.65787	2.28139	2.71623	2.02514	3.44072	1.70193	2.44472	2.7079	2.83507	3.02694	2.68875	3.22927	2.19068	1.98044	3.14101	2.24953	3.32894	1.39995	2.48998	3.39819	1.43963	3.11223	3.79129	2.40983	2.81738	4.64865	6.57216	4.28559	4.99885	5.17591	5.59003	14.3077	3.88574	5.93016
ENSG00000279802.1	0	0.00207598	0	0	0	0.00380232	0.00175896	0.00162608	0	0.00155633	0	0	0.00231459	0.00429701	0	0	0	0.00121419	0.00184198	0.00367597	0.00195578	0.00176933	0.00396221	0	0.00136343	0.00472689	0	0.00233253	0.00133298	0.00390473	0	0	0.00333126	0	0	0	0.00588101	0	0	0	0	0	0.0022945	0	0	0	0.00309295	0.00170941	0
ENSG00000270159.1	0	0.123287	0	0	0	0	0	0	0	0	0	0.0363617	0	0	0	0	0	0.0721073	0	0.0545764	0	0	0	0	0	0.0467862	0.0853222	0	0	0	0.056199	0	0	0.0526214	0	0	0.0582095	0	0	0.312823	0.103725	0.284662	0	0	0	0	0.0918409	0.101517	0.0364517
ENSG00000201316.1	0	0	0	0	0	0	0	0	0	0	0	0	0	0	0	0	0	0	0	0	0	0	0	0	0	0	0	0	0	0	0	0	0	0	0	0	0	0	0	0	0	0	0	0	0	0	0	0	0
ENSG00000221189.1	0	0	0	0	0	0	0	0	0	0	0	0	0	0	0	0	0	0	0	0	0	0	0	0	0	0	0	0	0	0	0	0	0	0	0	0	0	0	0	0	0	0	0	0	0	0	0	0	0
ENSG00000178125.13	0.00644699	0.011178	0	0.0361207	0	0	0	0	0	0	0	0	0	0.0115685	0.00854468	0.00777417	0.00796096	0	0.00991806	0	0	0	0.0320015	0.00759477	0	0.0084839	0	0	0	0	0	0	0.0089685	0	0.0313485	0.022475	0.0105553	0	0	0	0.0376176	0	0	0	0.019141	0	0	0	0.0198297
ENSG00000162236.10	20.0394	19.2668	22.8793	16.708	11.6765	19.6955	19.5537	16.9505	20.1731	22.9652	18.6483	20.6462	24.6619	17.3681	19.3703	19.6542	22.3089	20.1911	24.5106	17.2948	14.5399	20.8846	24.4903	19.352	19.1599	15.7818	19.3337	20.0201	18.2169	15.4996	22.5431	21.3211	22.7809	18.9392	19.3966	23.884	16.4889	21.6328	25.3938	29.4056	27.6194	17.676	14.4963	27.9022	15.895	28.3604	14.1866	20.3057	19.0434
ENSG00000197872.10	2.35372	2.3544	2.32036	2.42412	5.89977	1.26831	2.18261	2.03219	2.28271	3.36053	1.75009	1.21179	1.38971	3.25364	1.82798	1.61177	2.91303	1.95754	2.60923	2.26841	1.78316	2.43942	3.70061	1.20446	2.06171	2.10229	2.35782	1.88027	1.74592	2.79597	2.87877	5.05702	1.51121	1.48963	4.14728	1.69398	3.45692	2.36526	2.25533	0.515399	1.27394	0.618231	0.964354	1.24323	1.28854	1.5553	0.460823	1.86263	0.20201
ENSG00000231297.3	0.0140152	0	0	0	0	0	0	0	0	0	0	0	0	0	0	0.0169004	0	0	0	0	0	0	0	0	0	0.0368865	0.0168171	0	0	0	0	0	0	0.0207435	0	0	0	0	0	0	0	0	0	0	0	0	0	0	0
ENSG00000238912.1	0	0	0	0	0	0	0	0	0	0	0	0	0	0	0	0	0	0	0	0	0	0	0	0	0	0	0	0	0	0	0	0	0	0	0	0	0	0	0	0	0	0	0	0	0	0	0	0	0
ENSG00000133028.9	6.51694	6.88873	5.68426	6.98712	2.82693	5.08082	6.5825	7.03846	6.14771	5.33027	7.84959	4.56088	5.55891	6.33045	5.79961	5.02358	5.70108	6.25638	5.6389	6.0228	6.45743	6.47045	5.78326	6.84865	6.71697	5.9804	6.23577	6.31329	6.89216	4.70052	7.62513	4.59626	6.88221	5.60349	4.1346	8.27982	4.76846	5.34189	5.3054	3.0442	4.45537	4.64909	6.75247	4.73318	2.55541	7.43555	3.56946	5.62171	3.39606
ENSG00000259121.2	0	0.250254	0	0.202168	0	0	0.106019	0.0980099	0.227889	0.187612	0	0	0	0	0	0	0.178231	0.292734	0	0	0.589409	0	0	0	0	0.094969	0	0.070295	0.160687	0.235352	0	0.166143	0	0	0.233944	0	0	0	0	0	0.210546	0.288911	0.138298	0	0	0.481777	0.0932117	0.103032	0.147983
ENSG00000215193.11	14.0274	5.54076	12.4276	13.8378	2.4892	6.79697	11.608	8.77335	13.2332	7.78186	17.5086	21.4899	10.9017	8.8612	13.9513	14.559	13.1064	16	7.33984	7.27613	17.6209	12.8848	4.13449	14.662	12.3524	7.82692	12.4154	12.4249	15.3974	7.91537	10.7171	5.50109	16.8409	10.9667	4.14982	6.30689	9.06733	7.80284	5.86244	3.67391	4.24992	2.22203	4.51395	4.11225	3.40756	2.87927	2.82365	3.59432	1.58034
ENSG00000227939.1	0.964636	0.982604	1.18584	1.1147	0.665395	0.523322	0.726269	1.52294	1.3517	1.30088	0.400906	0.382296	0.372951	0.4111	0.71916	0.916034	0.908265	1.60183	0.4452	0.222116	0.256048	1.65711	0.837944	0.852281	0.782646	0.444294	1.2443	0.904369	0.630928	0.196616	1.21984	0.499671	1.40902	0.2677	0.684038	0.420355	0.572514	0.658348	0.492483	3.60721	1.82928	1.68952	0.901178	2.39582	0.823397	9.41809	0.513943	0.327082	0.519232
ENSG00000261578.1	0.332192	0.869948	0.245963	0.494376	0.0685468	0.798521	0.208421	0.465243	0.835909	0.233888	0.18585	0.162795	0.133785	0.558831	0.431107	0.296261	0.371746	0.343886	0.133085	0.414322	0.633052	0.342599	0.0801564	0.570695	0.283705	0.32786	0.739079	0.546027	0.508511	0.174914	0.295366	0.0955955	0.32252	0.471183	0.0785207	0.259357	0.164297	0.29616	0.202778	0.182679	0.0908583	0.817317	0.33819	0.309393	0.339031	0.323407	0.34861	0.464382	0.723747
ENSG00000198920.8	2.28904	2.36372	1.92839	2.58046	2.21899	1.57475	2.10087	2.99612	2.73423	2.31684	2.46779	2.07495	2.68882	2.21903	1.93202	1.59951	2.11283	2.4497	2.34529	2.66188	1.77923	2.36508	1.97755	2.66402	2.18176	2.32435	2.07797	2.0816	2.92011	2.28306	2.31148	2.0199	2.06308	2.98917	2.63891	2.70545	1.96812	2.82729	3.04659	1.09416	2.78817	6.43493	3.72904	3.13428	1.37427	2.85946	2.96842	2.64663	2.68688
ENSG00000250340.1	0	0	0	0	0	0	0	0	0	0	0	0	0	0	0	0	0	0	0	0	0	0	0	0	0	0	0	0	0	0	0	0	0	0	0	0	0	0	0	0	0	0	0	0	0	0	0	0	0
ENSG00000132481.5	11.6941	7.48431	8.05565	6.33721	17.8727	10.4436	8.79657	15.4051	6.68424	18.939	8.68444	12.588	8.89787	13.8513	9.46591	10.0598	6.26527	5.75381	9.95752	15.159	3.78565	9.38057	10.9235	9.81676	8.21691	9.70842	7.48413	6.79483	6.57887	13.8816	9.37017	12.8924	7.46281	9.08116	13.6189	4.9088	8.13317	7.35761	11.1087	12.3488	17.4963	3.36376	20.4459	25.18	12.1169	9.26149	21.4129	12.688	6.93441
ENSG00000227676.3	0.0601066	0.0347382	0	0.0561267	0	0.0212086	0	0.299309	0.0632674	0	0	0	0.038731	0	0.106218	0	0.0494811	0.0609526	0.0616454	0.0307558	0.0981806	0.207249	0.0663014	0	0.205334	0.0790971	0	0.0390312	0.111527	0.0980093	0.0950104	0.0461253	0.0278717	0.0296541	0.0324742	0.139692	0.0328031	0.0295652	0.249051	0	0.0584527	0	0.115185	0	0.356911	0.133753	0.181145	0.114417	0.143793
ENSG00000266705.1	0	0	0	0	0	0	0	0	0	0	0	0	0	0	0	0	0	0	0	0	0	0	0	0	0	0	0	0	0	0	0	0	0	0	0	0	0	0	0	0	0	0	0	0	0	0	0	0	0
ENSG00000136999.4	1.43809	4.80804	2.70545	2.14352	4.46894	2.46439	2.67867	4.09772	2.26201	2.51118	1.63081	1.33759	3.28354	1.96703	2.877	2.95131	2.45262	2.84512	2.36264	8.3554	1.23214	2.9591	3.09779	3.74624	2.33587	2.77083	2.69584	1.88708	1.90309	3.97312	0.857807	3.66055	1.40416	2.33731	3.90536	1.01213	2.76322	3.46744	3.43068	1.62345	0.395808	1.19488	0.665568	0.808689	1.14395	0.416621	1.42987	0.581073	1.48556
ENSG00000228683.1	0	0	0	0.0701826	0.0354488	0	0.0368045	0	0	0	0.0320374	0	0	0	0	0.0302105	0	0	0	0	0	0	0	0	0	0	0.0300617	0	0	0.0408513	0	0	0	0	0	0	0	0	0	0	0	0	0	0	0	0	0	0	0
ENSG00000267352.1	0	0	0	0	0	0	0	0	0	0	0	0	0	0	0	0	0	0	0	0	0	0	0	0	0	0	0	0	0	0	0	0	0	0	0	0	0	0	0	0	0	0	0	0	0	0	0	0	0
ENSG00000273484.1	0	0	0	0	0	0	0	0	0	0	0	0	0	0	0	0	0	0	0	0	0	0	0	0	0	0	0	0	0	0	0	0	0	0	0	0	0	0	0	0	0	0	0	0	0	0	0	0	0
ENSG00000252767.1	0	0	0	0	0	0	0	0	0	0	0	0	0	0	0	0	0	0	0	0	0	0	0	0	0	0	0	0	0	0	0	0	0	0	0	0	0	0	0	0	0	0	0	0	0	0	0.181899	0	0
ENSG00000279257.1	0	0	0	0	0	0	0	0	0	0	0	0	0	0	0	0	0	0	0	0	0	0	0	0	0	0	0	0	0	0	0	0	0	0	0	0	0	0	0	0	0	0	0	0	0	0	0	0	0
ENSG00000253408.4	0.00823253	0	0.0080161	0	0.0232972	0.00871455	0	0.0559024	0.0389946	0.0214018	0	0.0336789	0.0318289	0.029545	0.0109112	0	0.0101658	0.0166968	0.0506598	0	0	0.0243308	0.0544861	0	0.0281236	0	0.00987839	0.00801889	0.0274956	0	0.0260263	0.0189527	0.0343572	0.0243695	0.120092	0.0430494	0.0134787	0.0242965	0.0292384	0	0	0.0329575	0	0	0	0.0274794	0	0.0117534	0.0253217
ENSG00000121388.5	0	0	0	0	0	0	0	0	0	0	0	0	0	0.0747963	0	0	0	0	0	0	0	0	0	0	0	0	0	0	0	0	0	0	0	0	0	0	0	0.0615092	0	0	0	0	0	0	0	0	0	0	0
ENSG00000241499.1	0	0.160194	0.0449821	0.129413	0.0653658	0.0489014	0	0.0627388	0.145878	0	0.0590752	0.047247	0	0	0.0612278	0.111413	0.11409	0	0.0710689	0.212744	0.150919	0	0	0.163263	0.0526049	0.0607922	0	0.0449977	0	0	0.146046	0	0	0.0683743	0.0748769	0.0805233	0.0756352	0	0.16407	0	0.134776	0	0.0885283	0	0	0	0.0596673	0.0659536	0.142092
ENSG00000236830.5	0.265798	0.425171	0.350646	0.408327	0.155289	0.412058	0.236804	0.544958	0.541501	0.209525	0.225867	0.28938	0.430945	0.33848	0.268189	0.330855	0.387508	0.417351	0.432647	0.371164	0.280107	0.438389	0.371692	0.361602	0.271426	0.440041	0.384782	0.280615	0.282547	0.299191	0.352381	0.244766	0.338744	0.548223	0.247371	0.391565	0.252684	0.561763	0.633393	0.286677	0.485284	0.610985	0.374626	0.204433	0.453125	0.251852	0.8195	0.11017	0.789414
ENSG00000229434.1	0	0	0.0285341	0	0	0	0	0	0	0	0	0	0	0	0	0	0	0	0	0	0	0	0	0	0	0	0	0	0	0	0	0	0	0	0	0	0	0	0	0	0	0	0	0	0	0	0	0	0
ENSG00000267780.2	0	0	0.0268015	0	0	0	0	0.0373814	0	0	0	0	0	0.0493911	0	0	0	0	0	0	0	0	0	0	0	0.0362216	0	0	0	0	0	0.0633676	0	0	0.0446136	0	0	0.0406171	0	0	0	0	0.0527474	0	0	0	0.0355513	0	0
ENSG00000266763.1	0	0	0	0	0	0	0	0	0	0	0	0	0	0	0	0	0	0	0	0	0	0	0	0	0	0	0	0	0	0	0	0	0	0	0	0	0	0	0	0	0	0	0	0	0	0	0	0	0
ENSG00000264924.1	0	0.099213	0.0835761	0.0801494	0.0809659	0.0302861	0.126093	0.038856	0	0	0.036587	0	0.0553082	0	0	0	0	0.145068	0.0880301	0.0439195	0.0467342	0.211395	0	0.0674092	0.0325798	0.225903	0	0	0.0955566	0	0	0	0	0	0.0927469	0	0.281059	0.126658	0	0	0	0	0.0548282	0	0	0.0955002	0.0739075	0.040847	0
ENSG00000198039.10	0.331962	0.468011	0.404859	0.267711	0.372446	0.266211	0.381764	0.596555	0.717367	0.429315	0.315164	0.245202	0.560695	0.556564	0.344424	0.311344	0.366442	0.387639	0.680921	0.509582	0.30946	0.371627	0.662999	0.339711	0.404739	0.560396	0.41241	0.18617	0.36397	0.410071	0.400174	0.470892	0.27288	0.513661	0.728276	0.639999	0.491349	0.588816	0.762171	0.132765	0.538046	0.704746	0.314863	0.54965	0.74168	0.223849	0.446084	0.402125	1.00042
ENSG00000233229.1	0.034051	0	0.0165779	0.0476945	0	0.0180223	0.050023	0.0693662	0.0268812	0	0.0217719	0.0348252	0	0	0.0225652	0	0.063071	0.0517954	0.0261921	0	0	0.025159	0	0.0200566	0.0193873	0.0224047	0.0204292	0.0165837	0.0189543	0	0.0807366	0	0.0710533	0	0	0.0296764	0.027875	0.0251235	0.0302336	0	0	0	0.0652532	0	0	0.0568294	0	0	0
ENSG00000266104.1	0.24586	0.426279	0.239396	0.688741	0.347879	0	0.722366	0	3.49365	0	0.3144	0.25145	0.475275	0	0	0	0.607192	0	0	0	0	0.726626	0.813597	0.289631	0.279965	1.61769	0.590024	0	0.273713	0.400897	0	0	0.342019	0	0.796995	0.428548	0.402533	1.0884	0.436593	0	0.717284	6.88979	2.35575	0	0	0	0.635103	0.702015	0.756218
ENSG00000238590.1	0	0.405653	0	0	0	0	0	0	0.3694	0	0	0	0	0	0	0	0	0	0	0	0	0	0	0	0	0.307883	0	0	0	0	0	0	0	0	0	0	0	0	0	0	0	0	0	0	0	0	0	0	0
ENSG00000223646.1	0	0	0	0	0	0	0	0	0	0	0.0312283	0	0	0	0	0	0	0	0	0	0	0.0180433	0.020203	0	0	0	0.0146513	0	0.0135935	0	0	0	0	0	0	0	0	0.0180178	0	0	0	0	0	0	0	0	0.23656	0.0174322	0.0876313
ENSG00000224860.1	0	0	0	0	0	0	0	0	0.0186202	0	0	0	0	0	0	0.0142211	0	0	0	0	0	0	0	0	0	0	0	0	0	0	0	0	0	0	0.0191149	0	0	0	0	0	0	0	0	0	0	0	0	0	0
ENSG00000255230.1	0	0	0	0	0	0	0	0	0	0	0	0	0	0	0	0	0	0	0	0	0	0	0	0	0	0	0	0	0	0	0	0	0	0	0	0	0	0	0	0	0	0	0	0	0	0	0	0	0
ENSG00000267491.1	0	0	0.0149464	0	0.0217194	0	0	0	0.0242358	0	0.0196292	0.015699	0.0296733	0	0	0.0185099	0	0.015566	0	0.0471263	0.0250733	0.022683	0.025398	0.0180828	0.0174793	0.0403995	0	0	0.0341779	0.0250295	0.0727911	0	0	0	0	0.0267559	0.0251317	0	0	0	0	0	0.0294157	0	0	0.0512366	0	0.0219148	0.0157379
ENSG00000094841.12	4.08214	5.0479	4.5398	5.7825	2.78266	4.16353	3.7641	5.0697	4.14277	3.9779	3.69023	3.35047	4.62556	5.01233	4.5801	3.75844	4.39403	4.42599	4.87389	4.23273	4.00915	4.22639	4.28197	4.19191	5.54301	3.87181	4.90441	4.14626	4.92761	3.68399	3.92028	4.64571	4.1644	4.93989	3.80343	5.87133	4.83396	5.25848	4.97855	1.5361	3.2208	2.50785	2.72567	3.8769	5.67115	2.21097	3.38235	2.81502	5.29611
ENSG00000169174.10	2.32103	0.631161	1.3441	1.12582	0.708749	0.533311	5.30927	13.4985	1.45758	2.03654	1.70935	1.46837	0.799409	0.203802	0.316501	0.389801	0.978139	0.245116	0.976673	2.9013	0.746837	1.19205	5.59914	7.04662	1.04792	3.34561	0.202677	1.01835	2.23707	2.99163	2.46738	1.45486	0.915576	0.689646	11.4984	1.16752	0.238401	0.713364	0.263744	64.6998	4.65594	49.4088	41.7498	32.4323	3.43258	47.1258	29.2111	14.5394	3.09926
ENSG00000280546.1	0	0	0	0	0	0	0	0	0	0	0	0	0	0	0	0	0	0	0	0	0	0	0	0	0	0	0	0	0	0	0	0	0	0	0	0	0	0	0	0	0	0	0	0	0	0	0	0	0
ENSG00000251229.1	0.0161175	0.083835	0	0	0	0.0511835	0.0947102	0.0437778	0.127238	0.02095	0.0206107	0.0329679	0.0311569	0	0.0427234	0.0388709	0.0597072	0.098066	0.0247952	0.0742239	0.105308	0.0238172	0.0266679	0.0379738	0.0183533	0.148468	0.0386794	0.0156992	0.0179434	0.026281	0.152861	0	0.0224213	0	0.0261237	0.0561874	0	0	0	0.141813	0.23511	0.19357	0.0617731	0.16012	0.19141	0.215194	0.0416345	0.0690315	0.148723
ENSG00000276710.3	0.252607	0.273299	0.208579	0.328347	0.274504	0.171134	0.299845	0.568111	0.772148	0.165487	0.178312	0.0930064	0.242206	0.311856	0.174096	0.27293	0.439195	0.649629	0.289127	0.424993	0.0891257	0.438982	0.100311	0.452321	0.218613	0.949385	0.259461	0.110231	0.103491	0.398719	0.265133	0.181442	0.303615	0.831503	0.488046	0.137377	0.185284	0.563609	0.64236	0.693457	0.176873	1.41578	0.522808	0.260993	0.107998	0.263071	0.561179	0.11829	0.607074
ENSG00000215440.10	0.717597	1.05658	0.809642	0.829626	1.60632	0.763633	0.733474	1.13956	1.2529	0.725477	0.451542	0.510634	0.616533	1.13096	0.837862	0.966049	1.06193	0.76235	1.16821	0.987904	0.778335	0.897703	0.844955	0.597115	0.613937	1.64881	0.888396	0.66754	0.617135	1.01533	1.1193	0.891574	0.797553	1.73644	1.20003	0.655189	1.07853	0.789984	1.24059	2.50553	2.47018	6.91594	1.24419	1.69739	2.44617	2.34457	2.96689	0.956738	2.6101
ENSG00000105467.7	0.12868	0.060848	0.0113906	0.0983123	0	0.148597	0.0859266	0.0476613	0.14776	0.0304113	0.104716	0.0957133	0.293981	0.0209912	0.170549	0.0846382	0.173344	0.0949025	0.179965	0.089787	0.076433	0.138293	0.0774229	0.082685	0.0666046	0.169336	0.126332	0.113946	0.0651172	0.0572248	0.110948	0.161587	0.097641	0.121199	0.113765	0.0407812	0.0574584	0.293458	0.332374	0	0.0682577	0.093663	0.179341	0.348649	0	0.195236	0.498607	0.0334023	0.155919
ENSG00000279085.1	0.00538445	0.00933574	0	0.0075419	0.00761873	0.0142493	0	0.0109688	0.00425071	0	0	0.00275344	0	0.00483094	0.0107046	0.00324645	0.00332446	0.00819036	0	0.0123982	0.043976	0.0119351	0	0.00317153	0.00306569	0.021257	0.00646092	0	0.00599446	0	0.0127668	0.012396	0.0074904	0	0	0.00469271	0.00440784	0	0	0	0	0	0	0	0.00799317	0.0179728	0.0139091	0	0.00552052
ENSG00000254878.1	0	0	0	0	0	0	0	0	0	0	0	0	0	0	0	0	0	0	0	0	0	0	0	0	0	0	0	0	0	0	0	0	0	0	0	0	0	0	0	0	0	0	0	0	0	0	0	0	0
ENSG00000270324.1	0	0	0	0	0	0	0	0	0	0	0	0	0	0	0	0	0	0	0	0	0	0	0	0	0	0	0	0	0	0	0	0	0	0	0	0	0	0	0	0	0	0	0	0	0	0	0	0	0
ENSG00000111790.12	4.38986	5.07138	4.58196	6.13858	4.15585	4.08885	4.46467	4.77406	5.90694	5.15347	3.86464	4.0176	5.46642	5.4142	4.14069	3.89913	4.53879	4.71278	6.02832	5.11276	4.65472	4.64178	6.4957	4.36149	4.78027	4.29665	4.87395	4.22625	4.05147	4.82486	4.94988	6.00109	3.95742	4.84692	4.85505	7.7026	6.36793	5.61389	5.64705	1.7314	4.31632	4.43484	6.01023	3.64434	5.44561	2.93544	4.77567	4.75162	5.23556
ENSG00000221302.1	0	0	0	0	0	0	0	0	0	0	0	0	0	0	0	0	0	0	0	0	0	0	0	0	0	0	0	0	0	0	0	0	0	0	0	0	0	0	0	0	0	0	0	0	0	0	0	0	0
ENSG00000251142.1	0	0	0	0	0	0	0	0	0	0	0	0	0	0	0	0	0	0	0	0	0	0	0	0	0	0	0	0	0	0	0	0	0	0	0	0	0	0	0	0	0	0	0	0	0	0	0	0	0
ENSG00000276136.1	0.256587	0.800782	0.416402	0.431276	0.193631	1.81074	0.527719	0.302005	0.297088	0.33352	0.349993	0.314906	0.363742	0.52181	0.453432	0.330036	0.844914	0.416318	0.236841	0.866529	0.894122	0.480276	0.141516	0.523932	0.214266	1.01297	0.431038	0.249928	0.247568	0.306818	0.243352	0.354425	0.452127	0.734218	0.499062	0.149082	0.840193	0.37863	0.516395	0.903054	0.449149	0.82176	0.327805	0.339878	1.1681	0.114195	0.46397	0.732645	0.491066
ENSG00000260693.1	0.0206929	0.071756	0.0201489	0.0579682	0.0878382	0	0.0607983	0	0.0326716	0	0.0264617	0	0	0	0.0548517	0	0	0	0	0.0317649	0.0338006	0.0305784	0	0	0.0235634	0.0816923	0	0.0201559	0	0.0674833	0.0654185	0	0.0287862	0.030627	0	0.0360689	0.0677588	0.0610705	0.0367461	0	0	0	0	0	0	0	0	0	0
ENSG00000256283.1	0	0	0	0	0.0335923	0	0	0	0.0374841	0	0	0.0242808	0	0	0	0	0	0.0240751	0	0.0728877	0	0	0	0.0279676	0.0270343	0	0.0284873	0.0231249	0	0.0387118	0	0	0.0330264	0	0	0.0413819	0.116609	0	0	0	0	0	0	0	0	0.237735	0.0306637	0	0
ENSG00000253258.1	0	0	0	0	0	0	0.0274257	0	0	0	0	0	0	0	0	0	0	0	0	0	0	0	0	0	0	0	0	0	0	0	0	0	0	0	0.0302591	0	0	0	0	0	0	0	0.0357759	0	0	0	0	0	0.0191407
ENSG00000049769.11	0.490129	0.61475	0.555091	0.486889	1.9428	0.474671	0.694496	0.826144	0.598228	0.56931	0.248929	0.337737	0.356143	1.19136	0.359356	0.700011	0.442117	0.313726	0.812839	0.699018	0.431527	0.51367	0.908741	0.425875	0.364163	0.983485	0.588116	0.355518	0.328941	1.11661	0.445067	1.00032	0.473893	0.463038	1.06486	0.424132	0.904904	0.574499	0.679006	0.305851	0.354947	1.29418	0.459634	0.552536	0.846277	0.232057	1.66119	0.640191	0.830396
ENSG00000212181.1	0	0	0	0	0	0	0	0	0	0	0	0	0	0	0	0	0	0	0	0	0	0	0	0	0	0	0	0	0	0	0	0	0	0	0	0	0	0	0	0	0	0	0	0	0	0	0	0	0
ENSG00000068976.12	1.75606	0.610963	0.507581	1.02793	29.3059	1.76332	0.402152	0.889881	0.53797	1.55579	0.454337	0.714823	0.658668	6.36488	1.54777	2.35285	0.266111	0.372103	3.54828	3.39305	0.723053	0.486289	2.94894	0.888547	0.301773	3.73651	1.19509	0.368763	0.953187	8.96541	0.22096	9.19176	0.295739	1.27153	5.40464	1.15229	6.77057	0.498495	1.14806	0.20499	0.161429	0.23317	0.0892925	0.115726	0.121048	0.14581	0.0977965	0.141361	0.0716593
ENSG00000212658.1	0	0	0.0137664	0	0	0	0	0	0	0	0	0	0	0	0	0	0.0174583	0	0	0	0	0.0208923	0	0	0	0	0.0169646	0	0.0157398	0	0	0	0	0	0	0	0.0231476	0.0208628	0	0	0	0	0.0270934	0	0	0	0	0.0403693	0
ENSG00000268652.1	0	0	0	0	0	0	0	0	0	0	0	0	0	0	0	0	0	0	0	0	0	0	0	0	0	0	0	0	0	0	0	0	0	0	0	0	0	0	0	0	0	0	0	0	0	0	0	0	0
ENSG00000227383.1	0	0	0	0	0	0	0.130335	0	0	0	0	0	0	0	0	0	0	0.0449844	0	0	0	0.0655519	0	0	0	0	0	0	0	0	0	0	0	0	0	0	0	0	0	0	0	0.177587	0	0	0.131704	0	0	0	0.045481
ENSG00000201594.1	0	0	0	0	0	0	0	0	0	0	0	0	0	0	0	0	0	0	0	0	0	0	0	0	0	0	0	0	0	0	0	0	0	0	0	0	0	0	0	0	0	0	0	0	0	0	0	0	0
ENSG00000200065.1	0	0	0	0.418925	0	0.158299	0.219689	0	0	0	0	0.152944	0	0	0	0	0	0	0	0	0	0	0	0	0	0.196791	0	0	0	0	0	0	0	0	0	0	0	0.220672	0	0	0.436286	1.19734	0	0	0	0	0.19315	0	0
ENSG00000206954.1	0.135567	0	0	0.379773	0	0.143505	0	0	0.214045	0	0	0	0	0	0	0.163476	0	0	0	0	0	0	0	0	0	0	0	0	0	0	0	0	0	0.20065	0	0	0	0	0.240738	0	0	0	0	0	0	0	0	0	0
ENSG00000224965.1	0.116356	0.201742	0.169946	0	0.0274397	0.0821125	0.0569781	0.210695	0.153094	0.352901	0.024799	0.0595009	0.0374883	0.0347983	0.179918	0.187079	0.167627	0.0196656	0.0596675	0.119076	0.126707	0.143285	0	0.0913809	0.176662	0.102079	0.116348	0.113337	0.107948	0.126486	0.214578	0.178581	0.0539549	0.0287026	0.125729	0.13521	0.0317506	0.0858498	0.137749	0	0.339464	0.853986	0.222978	0	0	0.194192	0.30057	0.0553728	0.21871
ENSG00000257528.1	0.00996957	0.0172856	0.0194149	0.0558567	0	0.0211066	0	0.054158	0.0472223	0.0777525	0.0127489	0.0203925	0	0	0	0.0240438	0.0492431	0.0202198	0	0	0.0488541	0.0736614	0.0164956	0.0469779	0.0113525	0	0.0119627	0.0971085	0	0.0162563	0.0315178	0.0229517	0.0416065	0	0	0	0	0	0	0.0877193	0.0290858	0.0399114	0	0.0990435	0	0	0	0.0142333	0
ENSG00000214628.3	0	0	0	0	0	0	0	0	0.0404643	0	0	0	0	0	0	0	0	0.0259892	0	0	0	0	0.0424048	0	0	0.0337257	0	0	0	0	0	0	0	0	0	0	0.0419602	0	0	0	0.0747699	0	0	0.254608	0	0	0	0	0
ENSG00000147113.15	1.18291	1.59436	1.38511	0.62284	3.06651	1.25217	1.19868	2.3511	0.974732	2.69638	0.430616	1.34226	1.43544	1.80112	1.51916	1.3197	0.607734	0.538487	1.23201	2.39571	0.79686	1.47688	1.58936	0.953584	1.12578	1.85206	1.46861	1.26785	1.34576	3.29803	0.518636	3.83641	0.447424	1.65814	4.04101	0.827761	2.73543	1.32508	2.11208	0.588777	1.09578	1.04562	1.03415	0.879232	1.14077	1.36898	0.518573	2.06478	0.409431
ENSG00000265201.1	0.181321	0	0	0	0	0	0	0	0.286285	0	0	0.185444	0.350515	0	0	0	0	0.367747	0.278945	0.27834	0	0	0	0.427206	0	0	0.217572	0	0	0.295661	0	0	0	0	0	0.632108	0	0	0.321988	0	0	0	0.347473	0	0	0	0.702583	0.258868	0
ENSG00000249927.1	0	0	0	0	0	0	0	0	0	0	0	0	0	0	0	0	0	0	0	0	0	0	0	0	0	0	0	0	0	0	0	0	0	0	0	0	0	0	0	0	0	0	0	0	0	0	0	0	0
ENSG00000275645.1	0.52054	0.300843	0.304113	0.583288	1.12936	0.587753	0.356863	0.612679	0.76708	0.405969	0.355017	0.283934	0.402506	0.622706	0.7819	0.836933	0.599929	0.387102	1.12112	0.266354	0.170054	0.564091	0.574189	0.367928	0.711299	0.548003	0.916091	0.405626	0.193171	0.848788	0.438836	1.11848	0.434479	0.770438	0.787461	0.362933	0.511352	0.716921	1.54061	0	0.202487	0.833556	0.33251	0	0.61819	0	0.896438	0.148632	0.213478
ENSG00000260758.1	0	0	0	0	0	0	0	0	0	0	0	0	0	0	0	0	0	0	0	0	0	0	0	0	0	0	0	0	0	0	0	0	0	0	0	0	0	0	0	0	0	0	0	0	0	0	0	0	0
ENSG00000275910.1	0.20612	0.580739	0.100351	0.360886	0.0729125	0.354557	0.113551	0.209947	0.650879	0.167451	0.263583	0.105404	0.0996136	0.277397	0.0341484	0.0932072	0.0954467	0.209022	0.317096	0.355958	0.336686	0.456884	0	0.242817	0.176035	0.406865	0.401908	0.175675	0.28684	0.168049	0.12218	0	0.179211	0.343208	0.208804	0	0.253103	0.266139	0.183012	0	0.300673	0.618875	0.54312	0.51193	0.535472	0.344004	0.632283	0.0367841	0.501907
ENSG00000228376.3	0	0.0111187	0	0	0.00907377	0	0	0	0	0	0	0	0	0	0	0.00773293	0	0	0	0	0	0	0.0106106	0	0	0	0.00769484	0	0	0.0104566	0.0202734	0	0	0	0	0	0	0.00946296	0.0113877	0	0	0	0.0122891	0	0	0	0.00828274	0	0.0197245
ENSG00000226590.1	0	0	0	0	0	0	0	0	0	0	0	0	0	0	0	0	0	0	0	0	0	0	0	0	0	0	0	0	0	0	0	0	0	0	0	0	0	0	0	0	0	0	0	0	0	0	0	0	0
ENSG00000198198.12	2.43896	2.50765	2.36832	2.23917	3.40838	2.18662	2.52063	3.03837	3.54557	1.63843	2.055	1.98595	1.64711	2.25733	2.28075	2.15785	2.53939	2.67954	1.46144	3.32768	2.8724	3.27512	1.21037	2.50442	2.11585	3.18752	2.7026	2.08218	2.05369	2.99022	2.36952	1.86907	1.98869	3.70647	3.21109	0.916194	2.08293	3.35695	2.3424	2.47442	1.18186	5.4717	2.53743	2.20349	1.09588	1.62317	2.17614	2.40899	2.35901
ENSG00000265322.1	0	0	0	0	0	0	0	0	0	0	0	0	0	0	0	0	0	0	0	0	0	0	0	0	0	0	0	0	0	0	0	0	0	0	0	0	0	0	0	0	0	0	0	0	0	0	0	0	0
ENSG00000267082.1	1.04523	0.839823	0.124116	0.35708	4.90577	1.21437	0.411965	0.48471	1.44904	0.530193	0.326004	0.469315	0.29569	2.15003	0.743342	0.83002	0.503681	0.542896	2.58846	1.05661	0.291493	0.640427	3.92285	0.540577	0.377387	1.74449	0.64239	0.471804	0.56763	2.66043	0.282081	2.52368	0.638356	1.81114	2.60319	0.755419	3.13042	0.601904	1.40339	0	0.52063	7.24613	1.36791	1.77286	1.05965	0.425471	2.20612	1.38306	2.22169
ENSG00000186111.7	9.8619	10.1444	8.75019	6.98711	28.6287	8.20511	8.64616	10.1943	8.36873	8.5177	6.45385	7.5441	6.33378	14.8499	10.1872	12.8668	8.83567	7.77466	9.53098	13.9444	7.33056	9.8019	9.36165	7.73233	7.1683	13.0405	9.75594	8.16856	8.13967	24.0981	7.55971	15.525	7.32225	9.92974	16.0653	5.77906	13.0952	8.22761	8.61584	10.8679	5.11454	13.7587	7.36681	9.94593	5.95761	6.81362	9.93594	10.6672	8.20042
ENSG00000212076.1	0	0	0	0	0	0	0	0	0	0	0	0	0	0	0	0	0	0	0.318795	0	0	0	0.342873	0	0	0	0	0	0	0	0	0	0	0	0	0	0	0	0	0	0	0	0	0	0	0	0	0	0
ENSG00000270980.1	0.0319509	0	0	0	0.045209	0	0	0	0	0.0830616	0	0	0	0	0	0	0	0.0648013	0	0	0	0	0	0	0	0	0	0	0	0	0	0	0	0	0	0.0556924	0	0.141444	0.0567379	0	0	0	0.244915	0	0	0	0	0.136847	0
ENSG00000176390.11	3.86971	5.60149	5.01238	4.20714	1.60637	1.69963	4.322	2.9735	4.33269	5.89851	4.52126	4.78374	5.56185	4.37699	2.75572	2.67933	4.68632	4.08206	4.96014	4.37178	4.47181	4.45773	5.34014	4.44401	3.73796	3.30382	4.04006	3.57656	3.31504	2.41183	6.76288	4.137	3.37071	4.388	3.78537	4.81714	4.90178	6.10278	3.60004	2.08343	4.79788	4.10341	4.40092	5.31706	5.21969	3.50797	6.3597	5.92757	2.46098
ENSG00000252472.1	0	0	0	0	0	0	0	0.187619	0	0	0	0	0	0	0	0	0	0	0	0	0	0	0	0	0	0	0	0	0	0	0	0	0	0	0	0	0	0	0	0	0	0	0	0	0	0	0	0	0
ENSG00000172940.10	0.0113548	0.0393745	0.0110563	0.0159044	0.00803322	0.0240392	0.0166809	0.0385518	0.0358557	0.0221389	0.0290405	0.0174194	0.0219501	0.0407501	0.00752467	0.0205384	0.0140213	0.0115146	0.0349364	0.0522908	0.027821	0.0335585	0	0.0267526	0.0323247	0.0373557	0.0272497	0.00553005	0.0252823	0.0092575	0.00897424	0	0.0236937	0.0336118	0.0276063	0.0395841	0	0.00837777	0.0302454	0.0999074	0.0165635	0.0227284	0.141437	0	0.0842803	0	0.124659	0.0162109	0.0116417
ENSG00000267546.2	0.0485466	0.0168343	0.122903	0.163196	0.123644	0.0616668	0.0570544	0.131861	0.107309	0.0252409	0.0372482	0.0297903	0.150154	0.174224	0.115816	0.0234162	0.0839258	0.0393839	0.179242	0.23847	0.0951576	0.129129	0.09639	0.0457516	0.0995057	0.1661	0.0932033	0.0472868	0.0864742	0.0474958	0.0460425	0.111763	0.148575	0.0431115	0.0629487	0.0676957	0.0953794	0.11462	0.120691	0	0.141632	0.116609	0.0372127	0	0.144134	0.162044	0.326054	0.138617	0.119456
ENSG00000160224.15	0.00620168	0.064516	0.0362318	0.00868656	0.00877506	0.00984718	0.013666	0.021056	0.034271	0.0120917	0	0.00951404	0.00599428	0.0222566	0.00410978	0	0.0344612	0.0157224	0.028622	0	0.0253252	0.0458218	0.00513064	0.0182645	0.010593	0.0816108	0.0223246	0.0271833	0.0103564	0.0101124	0.019606	0	0.034509	0.078021	0.0100519	0	0.0507684	0.0960901	0.0275321	0	0.0542793	0.0248273	0.0178268	0	0.055238	0	0.0720906	0.00442699	0.0190752
ENSG00000135299.15	0.315228	0.308002	0.383252	0.273214	1.07688	0.21201	0.322372	0.46595	0.373968	0.350885	0.158125	0.231555	0.235669	0.528145	0.339315	0.312918	0.313984	0.30377	0.584081	0.425079	0.275944	0.370597	0.792449	0.225682	0.362923	0.41024	0.342723	0.247674	0.290834	0.837748	0.289058	0.717691	0.244698	0.296434	0.76781	0.452319	0.698597	0.388064	0.572147	0.153238	0.193079	0.299803	0.156862	0.121114	0.263709	0.110452	0.0967257	0.455016	0.124992
ENSG00000280780.1	0	0	0	0	0.0097459	0	0	0	0	0	0	0	0	0	0	0	0	0	0	0	0	0	0.0113965	0	0	0.00906399	0	0.00670906	0	0	0	0	0	0	0.011164	0	0	0	0	0	0	0	0	0	0.0204498	0	0	0	0
ENSG00000278007.1	0.0601897	0	0	0	0	0	0	0	0	0.0782365	0	0	0	0	0	0	0	0	0	0	0	0	0	0	0	0	0	0	0.0670086	0	0	0	0	0	0	0	0	0	0	0	0	0.240959	0	0	0	0	0	0	0
ENSG00000259289.2	0	0	0.0392889	0	0	0.0213561	0.0296381	0.0273992	0.159268	0.0262239	0	0.0412672	0.117001	0.0362018	0.0267393	0.12164	0.0249126	0	0.186222	0.0619393	0.0659089	0.149064	0	0.0475333	0	0	0.0726247	0.0982565	0.0449209	0.0328969	0	0	0.0561311	0.0298603	0.0327001	0.035166	0.0660625	0	0.0358262	0.532538	0	0	0	0	0	0	0	0	0.0206847
ENSG00000235051.3	0.0217804	0	0.0212078	0	0.0616362	0	0	0.0591591	0	0.0566216	0	0.0222756	0	0.0390828	0	0	0	0	0.033507	0	0	0.0643708	0	0	0	0	0	0	0	0.0355149	0	0	0	0	0	0	0	0	0.116032	0	0	0.435969	0	0	0.0646655	0	0	0	0.133985
ENSG00000261003.1	0.0111862	0.0242438	0.0136152	0.0313366	0.00395698	0.00592059	0.0123249	0.00759591	0.0176617	0.00727009	0	0	0.0108121	0	0	0.00337226	0.0138131	0	0	0.0257573	0.027408	0.0165301	0.00462717	0.00658887	0.0191069	0.0294409	0.00335564	0.00272398	0.0186802	0.0136801	0.00442051	0	0.00778066	0.0206955	0	0.0341219	0.013736	0.0123801	0.00496607	0.0492121	0	0.0111955	0	0	0	0	0.0108361	0	0.00286722
ENSG00000277014.1	0	0	0	0	0	0	0	0	0	0	0	0	0	0	0	0	0	0	0	0	0	0	0	0	0	0	0	0	0	0	0	0	0	0	0	0	0	0	0	0	0	0	0	0	0	0	0	0	0
ENSG00000110675.11	0.0297248	0.0214741	0.0289434	0.0624525	0.115663	0.0471979	0.0800573	0.0370048	0.011733	0.0321977	0.00950288	0.0405343	0.0143654	0.097787	0.0525288	0.038831	0.0214114	0.0251194	0.0457288	0.0532344	0.0202307	0.0146417	0.0860696	0.0320988	0.00846206	0.0684536	0.0267506	0.0361918	0.0386077	0.0807818	0.023493	0.131161	0.00689178	0.0219975	0.096358	0.0172707	0.150056	0.0109658	0.0263924	0	0	0.00991651	0.0284814	0	0.00735438	0.0248046	0.00639875	0.031828	0.00507933
ENSG00000148584.13	6.49532	6.64446	5.00964	6.67741	0.641202	10.1024	4.98405	9.88384	7.32661	4.72798	6.41114	9.05922	4.83852	4.02783	6.36447	5.42808	7.06377	8.77876	4.65229	5.00159	9.00347	4.78799	2.04696	7.02356	8.23059	3.96962	8.76721	6.52687	7.25808	2.47539	5.32459	4.15217	5.36261	6.76303	2.66624	3.515	5.5126	6.59565	5.01607	0.318979	2.85129	0.550293	1.08841	0.540237	2.71777	1.12437	2.75678	1.00064	3.92134
ENSG00000266156.1	0	0	0	0	0	0	0	0.234524	0	0	0	0	0	0	0	0	0.21324	0.175118	0	0	0	0	0	0	0	0	0	0	0	0	0	0	0	0	0	0	0	0	0	0	0	0	0	0	0.512705	0	0.446084	0	0.354102
ENSG00000147119.3	1.23574	1.86788	1.57966	1.02965	1.24638	0.737901	1.90848	2.40978	3.33186	1.46622	0.583475	0.998111	1.37205	1.61474	1.47824	2.07855	1.83895	1.40737	1.57935	1.05061	1.06619	1.62943	0.901746	0.948102	1.18346	2.40173	2.17476	1.2654	1.34046	1.77733	0.97166	1.82365	1.45459	1.15367	1.96185	0.905773	1.44219	1.4214	2.1719	1.33821	0.850463	0.431284	1.43301	0.81844	1.65571	1.523	0.843059	1.32092	1.05906
ENSG00000221221.1	0	0	0	0	0	0	0	0	0	0	0	0	0	0	0	0	0	0	0	0	0	0	0	0	0	0	0	0	0	0	0	0	0	0	0	0	0	0	0	0	0	0	0	0	0	0	0.195162	0	0
ENSG00000274916.1	0	0	0	0	0	0	0	0	0	0	0	0	0	0	0	0	0	0	0	0	0	0	0	0	0	0	0	0	0	0	0	0	0	0	0	0	0	0	0	0	0	0	0	0	0	0	0	0	0
ENSG00000159176.12	47.3003	35.8245	22.2926	40.0844	789.782	83.9825	25.6841	29.7275	27.7395	59.8031	28.5076	28.183	29.025	136.919	47.6036	72.185	24.3944	23.0799	152.563	162.787	31.6972	23.0746	270.584	35.0956	20.8179	97.9488	47.1007	24.8433	31.7926	218.965	18.8269	353.289	24.5306	45.6462	144.441	81.9523	200.745	27.1579	57.632	17.9238	13.3177	20.7228	26.0467	17.9332	23.3493	18.2027	19.9848	19.2784	19.8494
ENSG00000270416.2	0	0	0	0	0	0	0	0	0	0	0	0	0	0	0	0	0	0	0	0	0	0	0	0	0	0	0	0	0	0	0	0	0	0	0	0	0	0	0	0	0	0	0	0	0	0	0	0	0
ENSG00000258572.1	0.233728	0.354589	0.640077	0.245533	0.186026	0.0154633	0.47212	0.615005	0.392092	0.45571	0.130763	0.313743	0.310628	0.235914	0.212972	0.193767	1.13642	0.444408	0.292148	0.470907	0.19089	0.777116	0.314214	0.120461	0.399225	0.365243	0.595966	0.441096	0.227681	0.142918	1.26999	0.269041	0.345464	0.0432418	0.402511	0.381939	0.239169	1.98316	0.233465	0.128531	0.213091	0.0584804	0.167963	0.145124	0.130112	0.0487599	0.0188676	0.312831	0.0599085
ENSG00000156261.11	38.9844	44.4217	38.3315	37.3153	20.832	26.468	35.5461	36.2749	41.6994	56.5311	42.4459	26.9003	38.3563	38.9385	31.1545	36.8424	38.4085	39.2337	42.9347	37.8095	29.7366	37.1544	46.2063	41.9968	53.7859	34.6123	44.9965	41.1065	46.7893	32.4882	39.6337	38.3224	38.3651	33.1779	36.1924	56.5851	35.841	42.5605	41.0864	22.1951	136.725	77.8337	97.8126	88.7252	76.3505	84.9971	77.0619	57.9691	77.8603
ENSG00000254768.4	0	0	0.0222256	0	0	0	0	0	0.0180195	0	0	0	0	0	0	0.0137623	0	0	0	0	0	0	0	0.0134447	0	0	0.0136945	0	0	0.0372194	0	0	0	0	0	0	0	0	0	0	0	0	0	0	0	0	0.0294816	0	0
ENSG00000239143.1	0	0	0	0	0	0.15054	0	0	0	0	0	0.145447	0	0	0	0.171489	0.351219	0	0	0	0	0	0	0	0	0	0	0	0	0	0	0	0.197835	0	0	0	0	0	0	0	0	0	0	0	0	0	0	0	0
ENSG00000076003.4	8.65482	10.6025	8.75999	5.3681	5.36797	4.41858	10.0857	10.8929	7.14114	16.0437	14.9145	4.68339	8.35517	9.16519	5.06549	5.31808	8.19488	9.84113	8.69215	10.236	5.74232	9.81721	13.3644	13.0548	12.1297	8.83979	6.3063	10.1801	8.60395	8.73055	11.2419	8.97716	6.33599	6.88193	12.3495	13.1027	7.35899	15.9837	8.43204	15.0629	24.4793	17.5285	33.4884	24.3563	16.7751	37.8836	18.5627	19.4673	23.0957
ENSG00000221855.1	0	0	0	0.0439781	0	0	0	0	0	0	0	0	0	0	0.0208069	0	0	0.0159198	0	0	0	0	0	0	0	0	0	0	0	0	0	0	0	0	0	0	0	0	0	0	0	0	0	0	0	0	0.0202766	0	0
ENSG00000113851.12	4.43292	4.09402	4.71075	5.50282	5.15486	5.71071	4.2453	4.72767	6.0942	3.93262	4.25479	3.99108	6.83513	4.94564	4.97346	4.27835	4.45616	5.96569	8.34928	4.43603	4.02236	4.78206	8.86597	4.33707	4.98329	4.52769	6.07487	4.76171	4.91934	4.30263	4.74717	6.75074	5.23987	4.04633	5.04166	10.2013	6.04098	4.9038	8.14161	1.15818	6.47529	4.921	3.02311	2.33374	4.62358	4.05573	3.11256	2.96056	6.01494
ENSG00000244399.3	0	0	0	0	0	0.0517005	0	0	0	0	0	0	0	0	0	0	0	0	0	0	0	0	0	0	0	0	0	0	0	0	0.0772026	0	0	0	0	0	0	0	0	0	0	0	0	0	0	0	0	0	0
ENSG00000270885.1	0.107695	0.100544	0.0806646	0.0232072	0.58609	0.846237	0.0486803	0.185637	0.0326996	0.236899	0.0317812	0.0847262	0.0800721	0.401363	0.131757	0.209783	0.030689	0.0378038	0.159306	0.476881	0.081191	0.0918138	0.233021	0.0487956	0.0943343	0.239836	0.0844938	0.0524502	0.0968391	0.37823	0.0458322	0.305149	0.0288109	0.0858291	0.328971	0.166059	0.298394	0.0794596	0.242732	0.328008	1.57098	1.72455	0.254007	0.0411503	0.516512	0.248868	1.11279	0.419866	0.373718
ENSG00000112245.8	60.5631	120.367	54.8672	105.046	20.4576	52.4631	57.8299	61.1257	62.3939	79.2261	64.6133	94.9158	63.9588	54.142	51.5932	65.6097	85.8523	58.5883	53.9064	43.8966	81.9773	49.7683	41.9688	90.9397	66.1858	45.489	69.4757	63.3137	72.5398	58.6589	71.7506	52.8231	62.0658	90.8973	28.2453	81.415	88.8105	62.5537	52.2424	12.4857	42.6922	74.9033	30.076	40.403	56.4273	78.4589	26.9332	29.1955	35.0022
ENSG00000251757.1	0	0	0	0	0	0	0	0	0	0	0	0	0	0	0	0	0	0	0	0	0	0	0	0	0	0	0	0	0	0	0	0	0	0	0	0	0	0	0	0	0	0	0	0	0	0	0	0	0
ENSG00000163867.15	1.00577	1.24559	0.913055	1.5973	0.990826	0.846921	0.975394	1.23857	1.61425	1.04586	0.82778	0.903343	1.12855	1.16698	1.03234	0.809759	1.17659	1.02452	1.25411	1.15387	1.07218	1.11524	1.1136	0.901537	1.03334	1.37329	1.14151	1.06216	0.991742	0.956869	1.19535	1.13857	0.746908	1.04986	0.951142	1.39985	1.23316	1.08019	1.42613	0.146382	1.10311	2.11311	0.831821	1.14193	1.34711	0.585607	1.48267	1.05372	1.85458
ENSG00000274791.1	0	0	0	0	0	0	0.0190948	0	0	0	0	0	0	0	0	0	0	0	0	0	0	0	0	0	0	0	0	0	0	0	0	0	0	0	0	0	0	0	0	0	0	0	0	0	0	0	0	0	0
ENSG00000214357.7	31.8814	13.3896	30.3991	19.8941	21.1607	20.5084	23.9868	23.291	23.1631	13.4926	36.9433	34.8118	20.1623	19.8825	31.0829	25.7123	20.6168	38.3501	15.5869	22.3018	31.7681	23.601	6.89322	30.6625	25.4069	15.9182	38.0899	26.642	29.6711	18.2736	21.8156	19.9464	26.361	25.2327	14.1017	6.67925	22.4111	15.864	17.4066	6.97365	5.03964	4.81816	4.77289	3.52195	8.58126	7.22059	15.682	1.96649	12.0918
ENSG00000264380.1	0	0	0	0	0	0	0	0	0	0	0	0	0	0	0	0	0	0	0	0	0.370223	0.334929	0	0.267004	0	0	0	0	0.252329	0.739153	0	0	0	0	0.367365	0	0	0	0.402484	0	0	0	0	0	0	0	0	0.323585	0.232379
ENSG00000211767.1	2.36828	0.513275	9.51233	0	0	0.940105	6.08851	0	2.33702	2.30877	3.78564	3.02766	1.14454	0	1.17707	1.07093	1.82777	4.20283	0.910842	1.3633	0.483556	6.12442	1.46946	2.44118	2.69681	1.55827	2.48653	3.17188	0.988718	0	12.1665	0	2.0591	1.75262	0	0.516007	1.45405	2.62105	0.525694	15.6284	5.18201	0	0.567304	8.82296	1.75785	6.91695	0	0.845283	0
ENSG00000263918.1	0	0	0	0	0	0	0	0	0	0	0	0	0	0	0	0	0	0	0	0	0	0	0	0	0	0	0	0	0	0	0	0	0	0	0	0	0	0	0	0	0	0	0	0	0	0	0	0	0
ENSG00000254236.1	0	0	0	0	0	0	0	0	0	0	0	0	0	0	0	0	0	0	0	0	0	0	0	0	0	0	0	0	0	0	0	0	0	0	0	0	0	0	0	0	0.204443	0	0	0	0	0.116953	0	0	0
ENSG00000058668.13	15.407	8.84575	5.85404	10.0116	185.965	17.8334	8.30383	14.1128	6.01961	14.5083	7.13858	6.57154	3.62018	40.2366	13.8421	20.6894	5.34546	5.58222	14.8756	41.6321	7.49997	7.62733	26.7861	8.603	6.87837	30.6881	15.4684	6.31102	8.43918	84.0297	5.4746	68.672	3.26736	11.2549	64.9132	4.26564	57.2029	7.36774	10.4695	4.20143	4.08353	3.70374	8.02109	3.03901	3.3892	3.74558	3.18587	7.75246	2.84105
ENSG00000274183.1	0.0247116	0	0.024062	0	0	0	0.0363029	0	0	0	0	0.0252735	0	0	0	0	0.0305148	0	0	0	0	0	0	0	0	0	0.029652	0	0	0	0	0	0.10313	0	0	0	0	0	0.0438825	0	0	0	0	0	0	0	0	0.0352801	0
ENSG00000120265.15	20.9749	20.0351	20.3487	20.5618	22.4092	17.9142	18.0215	17.1471	18.3093	22.3903	20.3181	19.7598	24.6351	19.1542	18.0375	19.7525	17.0077	20.6416	25.6015	19.5388	16.3818	17.9916	29.0861	19.8096	21.5573	17.1273	19.8457	19.5325	19.6617	18.7753	20.144	25.2937	19.716	16.8224	19.186	27.4806	25.4435	20.929	22.0207	16.675	36.1631	20.8744	22.0459	26.5115	30.6428	35.7327	37.5505	19.2469	30.4588
ENSG00000281453.1	0	0	0	0	0	0	0	0	0	0	0	0	0	0	0	0	0	0	0	0	0	0	0	0	0	0	0	0	0	0	0	0	0	0	0	0	0	0	0	0	0	0	0	0	0	0	0	0	0
ENSG00000175143.3	0	0	0	0	0	0	0	0	0	0	0	0	0	0	0	0	0	0	0	0	0	0	0	0	0	0	0	0	0	0	0	0	0	0	0	0	0	0	0	0	0	0	0	0	0	0	0	0	0
ENSG00000281047.1	0	0	0	0	0	0	0	0	0	0	0	0	0	0	0	0	0	0	0	0	0	0	0	0	0	0	0	0	0	0	0	0	0	0	0	0	0	0	0	0	0	0	0	0	0	0	0	0	0
ENSG00000258877.2	0	0	0	0	0	0	0	0	0	0	0	0	0	0	0	0	0	0	0	0	0	0	0	0	0	0	0	0	0	0	0	0	0	0	0	0	0	0	0	0	0	0	0	0	0	0.0301674	0	0	0
ENSG00000139684.12	28.6532	26.3929	25.9978	30.6112	30.5912	19.7615	24.9126	29.7209	26.9096	33.419	26.6273	17.1649	31.3805	29.3277	27.5127	26.4976	26.0703	30.0599	38.8637	24.3885	18.7338	29.7109	37.1837	26.288	34.3861	27.3731	30.0672	27.4028	28.8366	25.6837	28.4575	37.9409	31.3812	24.2534	28.1569	43.0451	34.1822	25.2633	34.0828	6.37971	47.3842	41.2866	37.369	28.1352	61.1628	38.0259	30.0066	31.6152	45.9112
ENSG00000206906.1	0	0	0	0	0	0	0	0	0	0	0	0	0	0	0	0	0	0	0	0	0	0	0	0	0	0	0	0	0	0	0	0	0	0	0	0	0	0	0	0	0	0	0	0	0	0	0	0	0
ENSG00000273960.1	0	0	0	0	0	0	0	0	0	0	0	0	0	0	0	0	0	0	0	0	0	0	0	0	0	0	0	0	0	0	0	0	0	0	0	0	0	0	0	0	0	0	0	0	0	0	0	0	0
ENSG00000233627.2	0	0	0	0	0	0	0	0	0	0	0	0	0	0	0	0	0	0	0	0	0	0	0	0	0	0	0	0	0	0	0	0	0	0	0	0	0	0	0	0	0	0	0	0	0	0	0	0	0
ENSG00000164483.15	0.069345	0.0182171	0.126859	0.0470934	0.0267599	0.0467124	0.172874	0.0485151	0.212339	0.13384	0.137046	0.1268	0.398094	0.0263949	0.161536	0.184979	0.064871	0.0703211	0.190732	0.183866	0.0583517	0.20184	0.264245	0.136151	0.126822	0.0553057	0.0630368	0.165793	0.250319	0.0925146	0.229192	0.101592	0.0760043	0.161729	0.245229	0.157501	0.185785	0.248068	0.347036	0.0184893	0.183919	0.075712	0.378531	0.0835048	0.218362	0.140283	0.04614	0.234005	0.0409349
ENSG00000140632.15	24.8613	24.7367	23.3142	26.1644	24.6336	21.8367	25.599	26.5284	26.1645	25.6524	26.0746	24.1247	24.4938	28.908	25.19	25.9309	27.9096	26.2438	26.4973	29.5295	24.344	27.3292	25.6772	26.0635	26.5435	24.4978	23.9162	26.3213	17.9323	30.6363	25.3688	26.9111	21.7949	31.2231	26.1849	21.7852	25.2083	35.1131	27.0305	17.0564	18.4598	23.7274	18.4574	5.69057	18.9354	20.0667	33.861	25.0331	30.8675
ENSG00000134668.11	0.0409477	0.131343	0.0578132	0.0630901	0.055042	0.0563488	0.126325	0.280833	0.0775818	0.268787	0.0418905	0.0251273	0.126651	0.0661291	0.0298491	0.0469084	0.0910145	0.0705909	0.0503952	0.0817144	0.0267543	0.105891	0.0914651	0.065121	0.0652791	0.180515	0.0442206	0.0319081	0.054704	0.126861	0.0841438	0.0707016	0.0427222	0.0727267	0.119465	0.074943	0.0201125	0.114806	0.1018	0.558445	0.250872	0.262283	0.859243	0.508498	0.58355	0.587721	0.565901	1.32412	0.117551
ENSG00000252002.1	0	0	0	0	0	0.415001	0	0.177477	0.206332	0	0	0	0	0	0.173203	0	0	0	0	0	0	0.386225	0	0	0.14881	0	0	0	0	0	0	0.300853	0.181794	0	0	0.227787	0	0	0	0	0	0.523163	0	0	0	0	0	0	0
ENSG00000142634.11	100.852	72.6194	97.5257	76.9366	26.8988	139.809	107.753	83.2365	99.2847	94.5655	105.486	120.162	117.572	76.6373	88.4937	103.542	99.9076	93.9725	110.538	79.2768	89.8715	102.706	76.3655	93.3067	96.5233	81.7023	82.6548	99.3907	93.7488	68.1177	113.822	61.0235	107.362	90.0855	71.6581	97.1114	66.0406	94.4502	110.354	85.9282	50.864	32.9934	101.658	86.0323	63.8436	41.0726	69.7161	145.76	107.314
ENSG00000241456.1	0	0	0	0	0	0	0	0.0698581	0	0	0	0	0	0	0	0	0	0.0260814	0	0.0394808	0	0	0	0	0	0	0	0	0	0.0419378	0	0	0	0	0.0833736	0	0	0	0	0	0	0	0	0	0	0	0.0332191	0.0367189	0
ENSG00000249452.2	0	0	0	0	0	0	0	0	0	0	0	0	0	0	0	0	0	0	0	0	0	0	0	0	0	0	0	0	0	0	0	0	0	0	0	0	0	0	0	0	0	0	0	0	0	0	0	0	0
ENSG00000258605.1	0	0	0.104625	0	0.076018	0.0568705	0.236776	0.218889	0.16965	0.2095	0.0687023	0.109893	0	0	0.0712057	0.12957	0.132683	0.108962	0	0	0.175513	0.158781	0	0	0.122355	0	0	0.0523307	0.119623	0	0	0.123684	0	0	0.0870791	0	0.087961	0	0.0954037	0	0.15674	0	0.102955	0	0	0.358656	0.208173	0	0.0550825
ENSG00000250816.1	0	0	0	0	0	0	0	0	0	0	0	0	0	0	0	0	0	0	0	0	0	0	0	0	0	0	0	0	0	0	0	0	0	0	0	0	0	0	0	0	0.0762519	0	0	0	0	0	0	0	0
ENSG00000153879.7	28.1531	31.9698	27.429	32.3999	7.8498	32.6456	24.5853	24.1438	26.4543	28.5838	29.74	34.0501	27.342	22.0047	22.83	25.9226	29.5301	26.4785	21.835	21.9946	33.2719	22.8642	17.722	27.9393	28.4673	19.2316	24.2244	28.659	27.8096	19.9476	26.1521	18.715	27.3203	22.3018	17.7015	27.3422	19.7598	21.3906	21.5836	8.10176	16.2525	17.628	26.6509	32.7356	24.8874	25.6637	21.8999	22.2071	25.5975
ENSG00000136731.11	9.07486	9.68656	7.05161	8.38208	4.1397	5.38353	7.96512	11.8332	7.11563	10.2291	11.3547	5.75304	4.08672	7.52274	6.91164	5.82601	7.91519	8.10476	4.22756	11.2268	6.83331	8.8507	5.01424	8.57197	9.65548	7.2611	7.09787	8.83812	8.36126	7.976	7.45719	5.69967	4.46825	7.55946	10.4433	3.86762	6.45582	12.3633	5.63343	7.87225	7.8718	11.1087	16.4206	20.3166	9.60465	13.1787	8.44907	8.03451	9.21639
ENSG00000237032.1	0.573672	0.255768	0.62243	0.0459161	0.185536	0.381707	0.529735	0.222599	0.207031	0.490017	0.964161	0.419083	0.31685	0.323526	0.108619	0.474356	0.526233	0.265942	0.403447	0.201285	0.0267732	0.411755	0.488158	0.46341	1.3625	0.0862769	0.590024	0.734404	0.748149	0.187085	0.336813	0.301873	0.775244	0.630743	0.398497	0.657107	0.268355	0.532107	0.407487	0.144217	0.047819	0.131234	0.47115	0	0	0.0547103	0.338722	0.163804	0.453731
ENSG00000278477.1	0	0	0	0	0	0	0	0	0	0	0	0	0	0	0	0	0	0	0	0	0	0	0	0	0	0	0	0	0	0	0	0	0	0	0	0	0	0	0	0	0	0	0	0	0	0	0	0	0
ENSG00000259261.2	0.61639	0.569983	1.12035	1.84185	0.0581441	0	2.0525	0.83711	0.583924	0.534136	0.630582	0.0840541	0.0794369	0.442421	1.47051	1.38746	2.02971	2.1669	0	0.315399	0.335612	1.33592	0.271967	0.871354	1.07624	0.0540758	0.936852	1.48097	0.503229	0.0670054	3.31271	0.283808	0.9718	0.364921	0.333022	0	0.269116	0.848932	0.87566	0.361563	0.119886	0	0.157495	0	0	0	0.10615	0.234668	0
ENSG00000254880.1	0.0247538	0	0.048206	0	0.0350254	0	0	0	0.0390833	0	0	0	0	0.0444183	0	0.0298496	0	0	0	0	0	0	0	0	0	0	0	0.0241114	0	0	0.0391283	0	0	0	0	0	0	0	0	0	0	0	0	0	0	0	0	0	0.0253793
ENSG00000248124.6	0.425258	0.919264	0.556586	1.16809	0.558739	0.394618	0.571994	1.25258	1.56958	0.348169	0.268375	0.412334	0.752677	0.708579	0.548987	0.176484	0.736537	0.725274	0.726437	1.28016	0.559316	1.02423	0.65794	0.48145	0.39306	1.26096	0.825057	0.465328	0.504178	0.697925	0.715855	0.457723	0.649205	1.12395	1.15028	0.972289	0.673647	1.12058	1.23573	0.461641	0.98287	5.35054	1.3547	0.493804	2.24642	0.405562	3.45251	0.220775	2.99258
ENSG00000231503.4	1.80273	2.18068	1.63287	1.64422	1.00845	1.2426	1.53973	2.84682	1.65483	1.79831	1.87641	1.07193	2.43132	2.18163	1.72252	1.31442	1.29423	2.16822	2.06387	2.25246	1.43809	2.29223	3.88457	2.02491	0.716096	2.3723	1.60978	1.9193	1.30686	2.11919	2.05435	2.41291	1.86628	2.35793	2.31036	3.28842	2.7456	2.35086	1.26562	2.21327	12.3535	3.35671	4.57942	65.8067	15.6834	133.501	2.8699	39.9225	3.43868
ENSG00000186063.11	3.94863	3.3637	3.83481	3.44712	6.97419	3.5231	3.31833	4.3245	3.50144	3.94297	3.94048	2.79744	4.12137	5.28947	3.88872	3.38099	3.01781	3.4724	5.56309	4.83543	2.8778	3.99636	6.98709	3.0284	3.86798	4.40232	4.35554	3.63248	3.63659	5.66172	3.41879	6.9204	3.08981	2.91706	5.88895	4.20609	5.78023	3.53044	5.17371	2.02063	3.74998	6.17485	6.54879	6.40179	3.71445	5.53748	5.4542	5.8282	4.51229
ENSG00000258973.1	0.0155975	0.0270435	0.0151875	0.0873887	0.0220697	0.0495324	0.0687413	0	0.14776	0.0202742	0.0997292	0.0478566	0.0301519	0.0839649	0.0206726	0.0188085	0.0192604	0.0949025	0.0479906	0.0478864	0.0254777	0.0230489	0.0516153	0.0734978	0.0177612	0.0205256	0.0748633	0.0759639	0.0347292	0.0762997	0	0	0.065094	0.138513	0.101124	0.0271875	0.0255371	0.0690491	0.0276979	0	0	0.124884	0	0	0	0	0.14102	0.0890729	0.0159917
ENSG00000228019.1	0.1535	0.399214	0.0373661	0.215004	0.0542986	0.0406218	0.0563751	0.156349	0.787663	0	0.0981462	0.078495	0.0741832	0	0.101722	0.0462748	0.14216	0.0389151	0.118072	0.117816	0.250733	0.170123	0.063495	0	0.0436983	0.0504994	0.230234	0.0747581	0	0.0625738	0.0606592	0.0883458	0.053384	0.170393	0	0	0.0628293	0.169883	0.0681455	0	0	1.07539	0.0735394	0.381239	0.113934	0	0.0495649	0.109574	0.0393447
ENSG00000248690.5	0.274607	0.714184	0.330303	0.181006	0.148565	0.0683966	0.355954	0.515534	0.497333	0.272956	0.247879	0.123905	1.04608	0.536235	0.492413	0.467489	0.568482	0.696181	1.11827	0.719096	0.184699	0.369988	0.347455	0.799227	0.349489	0.382626	1.07574	0.440557	0.314709	0.395093	0.408538	0.42766	0.696607	0.777016	0.157091	0.436422	0.436376	0.715096	0.846203	0.142129	0.35345	1.58434	0.26312	0.0802385	0.575509	0.0269591	0.907568	0.507358	1.99567
ENSG00000271288.1	0.206634	0.214961	0.160961	0	0	0	0.424982	0.224501	0.326251	0.0537179	0.211392	0.0845331	0	0	0.0547736	0.299007	0.102064	0.419085	0	0.126879	0.27002	0.427488	0.136758	0.292106	0.0941193	0	0.396712	0.281781	0.0460087	0.0673872	0.326627	0	0.114981	0	0.200952	0.288141	0	0.426884	0.0733875	0	0	0	0	0	0	0	0	0.177004	0
ENSG00000253503.4	0	0	0	0	0	0	0	0	0	0	0	0	0	0	0	0	0	0	0	0	0	0	0	0	0	0	0	0	0	0	0	0	0	0	0	0	0	0	0	0	0	0	0	0	0	0	0	0	0
ENSG00000263006.5	0.126137	0.0380348	0.112141	0.399444	0.248316	0.0348319	0.241699	0.245784	0.199155	0.121185	0.0841571	0.157049	0.243837	0.0984088	0.174447	0.0991979	0.135442	0.116789	0.388098	0.277814	0.071665	0.210708	0.245002	0.103369	0.106164	0.165989	0.085548	0.0854702	0.158743	0.241447	0.15604	0.214635	0.137325	0.259745	0.168891	0.0860336	0.17958	0.194225	0.486938	0.0482539	0.159999	0.197595	0.136625	0.272417	0.309368	0.183057	0.233752	0.164423	0.0955875
ENSG00000225701.1	0.0630683	0	0	0	0	0	0	0	0	0.0819782	0	0	0	0	0	0	0	0	0	0.0968138	0.103018	0	0	0	0	0	0	0	0.0702133	0	0	0	0	0	0	0	0	0	0	0	0	0	0	0	0	0	0	0	0.0646621
ENSG00000276554.1	0	0	0	0	0	0	0	0	0	0	0	0	0	0	0	0	0	0	0	0	0	0	0	0	0	0	0	0	0	0	0	0	0	0	0	0	0	0	0	0	0	0	0	0	0	0	0	0	0
ENSG00000234766.1	0	0	0	0	0	0	0	0	0	0	0	0	0	0	0	0	0	0	0	0	0	0	0	0	0	0	0	0	0	0	0	0	0	0	0	0	0	0	0	0	0	0	0	0	0	0	0	0	0
ENSG00000252637.1	0	0	0	0	0	0	0	0.158871	0	0	0	0	0	0	0	0	0.144453	0	0	0	0.191083	0	0	0	0	0	0	0	0	0	0	0	0	0	0.189608	0	0	0	0	0	0	0	0	0	0.694633	0.390473	0.151093	0	0
ENSG00000198843.11	20.087	21.866	20.8364	25.2659	15.3031	23.3278	20.0781	19.114	24.1933	30.6194	21.461	19.3598	35.2228	21.522	19.5603	19.5012	20.6932	20.2417	41.2259	20.3232	19.643	19.5796	51.8563	21.7002	22.8055	16.4436	19.9566	21.9132	22.183	17.6982	23.3173	25.044	22.0921	18.3283	17.706	72.71	24.0826	25.6811	29.721	12.1921	28.9535	13.0186	20.719	21.2242	21.4867	14.6954	12.5055	22.7378	20.2853
ENSG00000213742.5	0.117511	0.108979	0.0984555	0.0918668	0.286142	0.130177	0.0883225	0.170723	0.245942	0.106565	0.0663984	0.0698736	0.163768	0.152016	0.0941718	0.115338	0.114735	0.149649	0.176574	0.192971	0.133916	0.177687	0.171824	0.196379	0.0871331	0.140253	0.134445	0.0984898	0.127781	0.147051	0.146871	0.163576	0.117851	0.16988	0.221471	0.190538	0.120805	0.209697	0.150439	0.168316	0.151484	0.809582	0.298508	0.190045	0.0567955	0.410482	1.00596	0.156062	0.347431
ENSG00000226263.1	0.0444961	0	0	0	0	0	0	0.0302147	0.035127	0	0	0	0	0.079844	0.058974	0.0268281	0	0.0225612	0	0.0683042	0.0726817	0	0	0	0.0253343	0	0.0266959	0	0.049537	0.0362775	0	0	0.0309496	0.0329287	0.0360604	0	0.0364256	0.0656601	0	0	0	0.0890661	0.0852696	0	0.066054	0	0	0	0.0684308
ENSG00000250646.1	0	0	0	0	0	0	0	0	0	0	0	0	0	0	0	0	0	0	0	0.0489389	0	0	0	0	0	0	0	0	0	0.0519844	0	0	0	0	0	0	0	0	0	0	0	0	0	0	0	0	0	0	0
ENSG00000261183.4	15.0911	14.8386	17.9661	15.3163	1.54061	20.5601	14.6021	14.1032	17.3388	8.96335	11.8873	17.2423	24.669	13.3402	15.4859	20.0331	20.9048	17.5711	22.4417	8.53665	14.0942	17.5774	8.31031	15.8056	15.5981	12.6796	16.7174	16.0679	16.7877	7.04433	15.4157	7.46597	23.5179	17.3974	6.48982	23.2436	8.83656	11.5059	19.1893	5.76866	3.96214	5.43684	11.532	14.5388	10.0455	12.9742	18.6902	12.887	6.40985
ENSG00000213976.4	0.246696	0.413472	0.304266	0.41465	0.15126	0.182798	0.253688	0.591893	0.571272	0.213775	0.252376	0.227075	0.540477	0.324626	0.217977	0.178489	0.324937	0.400269	0.328915	0.328201	0.402963	0.303791	0.31294	0.377801	0.449468	0.378745	0.325617	0.38447	0.24718	0.40226	0.337958	0.170381	0.320304	0.511179	0.42651	0.458673	0.269268	0.934354	0.627912	0.0723535	0.431835	0.427961	0.157584	0.163388	1.44046	0.439171	0.722232	0.363941	1.35739
ENSG00000243338.3	0	0	0	0	0	0	0	0	0	0	0	0	0	0	0	0	0	0	0	0	0	0	0	0	0	0	0	0	0	0	0	0	0	0	0	0	0	0.07256	0	0	0	0	0	0	0	0	0	0	0
ENSG00000226268.3	0.166385	0.288483	0.41239	0.42373	0.149817	0.0480345	0.311092	0.349218	0.310466	0.511188	0.251455	0.185638	0.467841	0.732833	0.40095	0.200637	0.280169	0.306776	0.325776	0.325068	0.765924	0.312926	0.525572	0.178188	0.120569	0.358288	0.344847	0.309401	0.420987	0.0493283	0.597737	0.417869	0.378753	0.291036	0.122583	1.16007	0.0742945	0.267844	0.349184	0.266177	0.0882582	0.242215	0.202904	0.300539	0.134725	0.353421	0.312585	0.431897	0.82193
ENSG00000226360.5	2.15806	2.81593	2.49126	2.24369	3.68314	1.36594	1.63419	6.46595	4.67189	4.91618	1.59322	1.06943	5.28999	2.75462	4.21664	2.17307	2.39012	4.15126	5.57891	2.15158	0.908522	3.61641	6.36839	2.46364	2.22942	3.16194	2.80307	2.29709	1.8081	2.64825	4.22009	3.99507	3.03306	3.42459	3.71422	5.97207	2.07626	3.51282	5.05698	6.65564	7.52929	3.74077	2.60072	4.86255	5.81275	15.0009	2.64367	2.19164	3.35311
ENSG00000127129.8	1.48686	0.230175	3.17992	9.27259	0.187842	39.6477	5.10967	2.63227	3.84275	0.138048	2.04849	8.15548	3.59284	2.47745	13.6186	3.87404	4.89607	5.16955	4.16631	0.380403	2.28413	4.93055	0.161081	1.50135	2.86217	1.84016	5.61783	4.43965	14.6711	1.28439	0.671507	0.713127	6.16824	4.44062	0.215174	3.42472	2.31843	1.39741	1.36732	0.700845	0.438948	0	1.01762	0.879245	0.998508	0.0886247	0.137173	0.0631771	0.399256
ENSG00000204624.7	0.0330642	0.0941812	0.101184	0.0264642	0.036759	0.0600002	0.0312257	0.0673559	0.0708488	0.039908	0.0483221	0.0603857	0.0319584	0.0847578	0.0469526	0.065502	0.102072	0.0790339	0.0217997	0.0435047	0.0578661	0.0418798	0.0273539	0.0556439	0.0510975	0.0435107	0.0538438	0.0529101	0.0499564	0.0308081	0.0373318	0.0326226	0.0295689	0.0524329	0.0689033	0.0288164	0.0541342	0.0731861	0.0838782	0.270142	0.0413414	0.321461	0.0226293	0.0469255	0.154262	0.0078832	0	0.0134871	0.0460067
ENSG00000254985.1	0.102514	0.266613	0.0249547	0	0.181315	0.0542581	0.0752996	0.0696113	0.0404643	0.0666254	0.0327732	0.131056	0	0	0.169837	0.0927132	0.0632939	0.0259892	0	0.157365	0.0837252	0.0378718	0.0424048	0.211339	0	0.0674515	0.0307522	0.0249634	0.0285319	0.0835792	0.0405109	0.118002	0	0.0758641	0.0415395	0.134016	0.167841	0.113455	0.0455106	0	0	0	0	0	0	0.0855453	0.0662033	0.0731782	0.0262761
ENSG00000213110.2	0	0	0	0	0	0	0	0	0	0.0428522	0	0	0	0	0	0	0	0	0	0	0	0	0.054548	0.0388369	0	0	0	0	0	0	0	0.075897	0	0	0	0	0	0	0	0	0	0	0	0.327519	0	0	0	0	0
ENSG00000277589.1	0.0817224	0.0354232	0.119361	0.0572334	0.0289083	0.0648805	0.0900414	0	0.0967724	0.0531126	0.0783787	0.0208951	0.118484	0.0366607	0.0541564	0.0246365	0	0.0414363	0	0	0.0333722	0	0	0.0481359	0.0697941	0.134428	0.0245151	0.0597012	0.0682355	0.0333139	0.0645892	0	0.0284213	0.151194	0	0	0	0.0904445	0.0362803	0	0.119211	0.0817902	0.0391519	0.405939	0	0.204586	0.0791643	0.175009	0.0209469
ENSG00000251710.1	0	0	0	0	0	0	0	0	0	0	0	0	0	0	0	0	0	0	0	0	0	0	0	0	0	0	0.229023	0	0	0	0	0	0	0	0	0	0	0	0	0	0	0	0	0	0	0	0	0	0
ENSG00000240936.3	0	0	0	0	0	0	0	0	0	0	0	0	0	0.0891409	0	0	0	0.0503763	0	0	0	0	0	0	0	0	0	0	0.055305	0	0.0785246	0	0	0	0	0	0	0	0	0	0	0	0	0	0	0	0.128326	0	0
ENSG00000105438.7	112.862	115.071	108.283	96.9048	46.6847	97.0758	107.41	116.835	93.7886	132.328	105.307	95.9269	119.552	93.3395	115.148	108.611	110.33	103.041	109.258	94.2126	84.5246	108.158	89.511	105.384	111.832	102.101	103.723	108.383	113.058	70.5594	112.67	91.7872	116.494	102.579	114.987	92.8028	84.6477	104.088	127.513	95.4828	111.393	110.26	94.088	212.801	131.498	192.599	134.395	115.13	120.518
ENSG00000201610.1	0	0	0	0	0	0	0	0	0	0	0	0	0	0	0	0	0	0	0	0	0	0	0	0	0	0	0	0	0	0	0	0	0	0	0	0	0	0	0	0	0	0	0	0	0	0	0	0	0
ENSG00000201945.1	0	0	0	0	0	0	0	0	0	0	0	0	0	0	0	0	0	0	0	0	0	0	0	0	0	0	0	0	0	0	0	0	0	0	0	0	0	0	0	0	0	0	0	0	0	0	0	0	0
ENSG00000238844.1	0	0	0	0	0	0	0	0	0	0	0	0	0	0	0	0	0	0	0	0	0	0	0	0	0	0	0	0	0	0	0	0	0	0	0	0	0	0	0	0	0	0	0	0	0	0	0	0	0
ENSG00000231465.2	0.0560066	0	0	0.31379	0.0792466	0	0	0	0	0.291197	0	0	0	0	0	0.0675363	0.069159	0	0	0.0859737	0	0	0	0	0	0.442211	0.0672036	0	0	0	0.265589	0	0	0	0	0.390492	0.183394	0	0.198911	0	0	0	0.107328	0	0	0	0.072338	0	0.689064
ENSG00000233710.1	0	0	0	0	0	0	0	0	0	0	0	0	0	0	0	0	0	0	0	0	0	0	0	0	0	0	0	0	0	0	0	0	0	0	0	0	0	0	0	0	0	0	0	0	0	0	0	0	0
ENSG00000217130.1	1.66029	0.303018	0.850866	1.46876	1.11279	0.770835	0.855815	1.97791	2.16151	2.61244	1.0802	0.357483	0.563077	0.418139	0.579082	1.1591	1.36679	3.21964	0.224053	0.447132	0.475788	2.36737	1.73502	0.892157	0.92872	0.306647	1.15339	1.70232	0.90798	0.332471	2.99276	0.737634	1.74238	0.258669	0.708173	0.761576	0.572276	0.7307	0.775874	9.73896	2.29445	1.74913	1.33966	8.10248	1.47017	36.2654	1.24151	0.665364	0.686873
ENSG00000186432.7	9.84102	14.1022	8.88606	10.5032	11.3668	8.08615	8.2518	8.43837	8.34068	9.73296	10.2651	10.0553	8.64503	9.70596	8.55172	8.80634	9.73343	9.31694	10.2226	10.7657	9.76919	8.41432	11.0814	8.62853	9.7058	8.44829	9.18086	10.0119	9.23858	12.7801	8.65721	11.0263	6.92646	8.55771	9.23419	10.9432	11.2629	8.84133	8.53799	4.42026	11.7253	10.426	10.3832	10.0124	10.5643	11.3524	8.98661	8.34714	15.2373
ENSG00000259687.1	0.101015	0.420342	0.236062	0.39617	0	0.299402	0.237435	0.219499	0.287082	0.210083	0.0775054	0.26861	0.195273	0.217514	0.160659	0.194896	0.27442	0.102437	0.186482	0.124051	0.132001	0.298544	0.200566	0.0713993	0.506121	0.053172	0.145452	0.0983934	0.427343	0.164714	0.415152	0.232554	0.252942	0.508332	0.0327456	0.422579	0.165386	0.0894368	0.251132	0.17776	0.353647	0.161758	0.309726	0	0.359893	0.134871	0.365317	0.230746	0.269275
ENSG00000188306.6	1.41326	0.48181	0.456124	1.11209	0.13481	0.243731	0.688165	1.17531	0.727073	0.288965	0.883316	0.511571	0.659974	0.655358	0.883933	0.488279	0.627465	0.853448	0.781719	0.390011	0.778136	1.02074	0.55175	0.570543	0.632871	0.773163	0.80979	0.734692	0.883912	0.207141	0.790661	0.548353	0.872552	0.47005	0.630573	0.802677	0.506967	0.843555	0.888241	0.279434	0.115818	0.317849	1.68887	0.946524	0.282872	0.848055	0.225606	0.28338	0.398874
ENSG00000279560.1	0	0	0	0	0	0	0	0	0	0	0	0	0	0	0	0	0	0	0	0	0	0	0	0	0	0	0	0	0	0	0	0	0	0	0	0	0	0	0	0	0	0	0.487682	0	0	0	0.0821735	3.72407	0.0652293
ENSG00000225548.4	0	0	0	0.0434607	0	0	0	0	0	0.0201658	0	0.0158669	0	0	0	0	0	0	0.119335	0	0.0253414	0	0	0	0	0	0	0	0	0	0	0	0	0	0	0	0	0.0686798	0	0	0	0	0	0	0	0	7.39403	0	0
ENSG00000212454.1	0	0	0	0	0	0	0	0	0	0	0	0	0	0	0	0	0	0	0	0	0	0	0	0	0	0	0	0	0	0	0	0	0	0	0	0	0	0	0	0	0	0	0	0	0	0	0	0	0
ENSG00000232128.1	0	0	0.0230414	0	0	0	0	0	0	0	0	0	0	0	0	0	0	0	0	0	0	0	0	0	0	0	0	0	0	0	0	0	0	0	0	0	0	0	0	0	0	0	0	0	0	0	0	0	0
ENSG00000270978.1	0.0130096	0	0	0	0.018408	0	0.0764477	0.0176682	0	0	0	0	0	0	0	0.0470634	0	0	0.020014	0	0	0	0	0.0153258	0.0148143	0.01712	0.0156105	0	0	0	0	0	0	0	0	0	0.0213	0	0.0231022	0	0	0	0.0249308	0	0	0	0.0168032	0	0.0133384
ENSG00000214753.2	16.0295	14.4593	16.8302	17.5733	15.4683	13.2286	15.3835	14.7164	11.354	13.2338	16.0509	14.914	7.84604	14.1333	15.2591	15.4892	14.6905	16.3023	8.6598	15.7969	12.9506	17.005	6.07623	17.4595	17.4573	16.319	16.6362	15.747	16.924	15.4796	13.8407	14.12	10.5261	13.7343	16.2354	5.69889	19.4106	14.3241	10.7455	6.02832	8.2193	11.1907	12.9877	8.4129	9.73142	10.5839	12.2048	16.3977	18.9156
ENSG00000254104.2	0.0405188	0	0	0	0.171996	0	0	0.110056	0	0.0526676	0	0	0	0	0	0.04886	0	0.0410891	0	0	0	0	0	0.095465	0	0	0	0	0	0.0660696	0	0	0	0	0	0	0	0.0597911	0.0719525	0	0	0	0	0	0	0.135248	0	0	0
ENSG00000204637.4	0	0	0	0	0	0	0.063422	0	0	0	0	0	0	0	0	0.0520592	0	0	0	0	0	0	0	0.0508578	0	0	0	0	0	0	0	0	0	0	0	0	0	0	0	0	0	0	0	0	0	0.288206	0	0	0
ENSG00000276506.1	0	0	0	0	0	0	0	0	0	0	0	0	0	0	0	0	0	0	0	0	0	0	0	0	0	0	0	0	0	0	0	0	0	0	0	0	0	0	0	0	0	0	0	0	0	0	0	0	0
ENSG00000248216.1	0	0.0214961	0.0120721	0	0	0	0	0	0.019575	0	0	0	0	0	0	0	0	0.0377177	0	0	0	0.0366418	0	0	0	0.0163152	0	0	0	0.0202162	0.0195976	0	0.0172471	0	0	0	0	0	0	0	0	0	0	0	0	0.0413834	0	0	0
ENSG00000207558.2	0	0	0	0	0	0	0	0	0	0	0	0	0	0.236628	0	0	0	0	0	0	0	0	0	0	0	0	0	0	0	0	0	0	0	0	0	0	0	0	0	0	0	0	0	0	0	0	0	0	0
ENSG00000236301.5	0	0	0	0	0	0	0	0	0	0	0	0	0	0	0.00955543	0	0	0	0	0	0	0	0	0	0	0	0	0	0.00802637	0	0	0	0	0	0	0	0	0	0	0	0.0210337	0	0	0	0	0	0.0093119	0	0
ENSG00000168746.7	0	0	0	0	0	0.0172529	0	0	0	0	0.0208423	0	0.031507	0.0584924	0	0.0196538	0	0	0.0250738	0	0.0532455	0	0	0	0	0	0	0	0	0	0	0	0.0453464	0	0.0264172	0	0.0533696	0.0481016	0.0289427	0	0	0	0	0	0	0	0.0210512	0	0
ENSG00000163704.10	0.423498	0.529954	0.469737	0.361069	0.849341	0.491174	0.622144	0.700177	0.482593	0.469101	0.24017	0.29754	0.469846	0.792967	0.614983	0.63946	0.568424	0.38838	0.73649	0.503117	0.421071	0.843487	0.670252	0.420807	0.431924	0.712376	0.490489	0.380225	0.327983	0.960768	0.622854	0.805407	0.507168	0.583204	0.949049	0.449328	0.554697	0.608627	0.902448	1.5877	1.10661	0.869813	0.832737	1.4634	0.568544	1.02025	0.542232	0.509981	0.302052
ENSG00000207208.1	0	0	0	0	0.195475	0	0	0	0.218122	0	0	0.423873	0	0	0.1831	0.166589	0.341184	0.140094	0	0	0	0	0	0	0	0	0	0	0.307601	0.225266	0.218373	0	0.384364	0.408944	0.223918	0.240803	0.226185	0.203859	0	0	0	0	0	0	0.410164	0	0	0.197233	0
ENSG00000181524.6	7.89028	2.38959	8.85709	10.6174	3.55894	7.73223	4.20122	9.03111	9.57457	12.4953	7.13786	4.54581	4.39601	1.54567	5.70829	4.61188	3.78666	6.84831	5.56566	1.53384	5.34668	7.1791	9.46362	3.77483	9.06329	3.26459	4.09303	10.4711	9.24448	2.64059	8.44186	3.49018	6.80626	1.98886	3.51833	5.88566	8.23615	3.55906	3.85467	10.9139	8.6449	12.1384	13.1396	6.5037	4.70568	48.8787	5.3848	1.96764	24.5163
ENSG00000273787.1	0	0	0	0	0	0	0	0	0	0	0	0	0	0	0	0	0	0	0	0	0	0	0	0	0	0	0	0	0	0	0	0	0	0	0	0	0	0	0	0	0	0	0	0	0	0	0	0	0
ENSG00000234115.2	0.0233775	0.0202663	0.0341443	0.0327444	0.016539	0.0123731	0.0171715	0.0634971	0.0922756	0.0151934	0	0.0119545	0	0	0.015492	0.014095	0.0288673	0.047413	0.017982	0.0179429	0	0.0345455	0	0.0275394	0.0133102	0	0.0140256	0.0341562	0	0	0.0369528	0.0269095	0	0.0173002	0	0	0	0.0172484	0	0.308537	0.170507	0.0467938	0.0447992	0	0.0694073	0.273111	0.0301943	0	0.0119841
ENSG00000280778.1	0	0	0	0	0.0187442	0	0	0	0	0	0	0	0	0	0	0.0159743	0	0	0	0	0	0	0	0	0	0	0	0	0	0	0	0	0.0184284	0	0	0	0	0.0195481	0	0	0	0	0	0	0	0	0.0171101	0	0.027164
ENSG00000252464.1	0.32116	0.278419	0.312717	0.299895	0.681638	0.396625	0.314536	0.363468	1.43671	0.139151	0.205346	0	0.620839	0.576291	0.0709429	0.129091	0.528772	0.37996	0.164691	0.986	0.612028	0.632781	0.442825	0.378337	0.121904	0.352191	0.706505	0.312826	0.476725	0.4364	0.423048	0.246455	0.0744618	0.47534	0.607304	0.3732	0.175273	0.868846	0.475258	0	0	1.28571	0.20515	0	0.15892	0	0.483944	0.152837	0.439034
ENSG00000264378.1	0	0	0	0	0	0	0.221977	0	0	0	0	0.154537	0	0	0	0	0	0	0	0	0.246815	0	0	0.178002	0	0	0	0	0	0	0	0	0	0.223641	0	0	0	0	0	0	0	0	0	0	0	0	0.195162	0	0
ENSG00000270767.1	0.392046	0.226581	0.254493	0.732176	0.369817	0	0.19198	0.177477	0	0.849324	0.334228	0.133654	0.252624	0.234497	0	0.315169	0.484113	0.265043	0.201042	0.40121	0.213462	0.193112	0.432453	0.307896	0.446431	0	0.313617	0.127291	0.145487	0.639268	0	0.902559	0.545382	0.386838	0.423628	0.68336	0.213959	0.19284	0.464126	0	0	1.04633	0.500863	0	0	0	0.506366	0.186572	0.267969
[truncated: 4,594 more rows]
[truncated: 388 more columns]
