# Supplementary material for: The Prognostic Value of a Tumor Microenvironment-Based Immune Cell Infiltration Score Model in Colon Cancer
Source: Front Oncol. 2021 Sep 27;11:728842. doi: 10.3389/fonc.2021.728842 (PMC8561118; doi:10.3389/fonc.2021.728842)
Supplement: Supplementary file 9 [file Table_8.xlsx]

## Sheet: Sheet1
id	TCGA-AA-3527-11A-01R-A32Z-07	TCGA-AZ-6600-11A-01R-1774-07	TCGA-AA-3517-11A-01R-A32Z-07	TCGA-A6-5659-11A-01R-1653-07	TCGA-AZ-6605-11A-01R-1839-07	TCGA-A6-2680-11A-01R-A32Z-07	TCGA-A6-2679-11A-01R-A32Z-07	TCGA-AZ-6599-11A-01R-1774-07	TCGA-AA-3712-11A-01R-1723-07	TCGA-AA-3697-11A-01R-1723-07	TCGA-AA-3514-11A-01R-A32Z-07	TCGA-AA-3531-11A-01R-A32Z-07	TCGA-AA-3660-11A-01R-1723-07	TCGA-AA-3663-11A-01R-1723-07	TCGA-AA-3518-11A-01R-1672-07	TCGA-A6-2671-11A-01R-A32Z-07	TCGA-A6-2682-11A-01R-A32Z-07	TCGA-AA-3522-11A-01R-A32Z-07	TCGA-AA-3655-11A-01R-1723-07	TCGA-AZ-6601-11A-01R-1774-07	TCGA-A6-5665-11A-01R-1653-07	TCGA-AA-3534-11A-01R-A32Z-07	TCGA-AA-3489-11A-01R-1839-07	TCGA-A6-2685-11A-01R-A32Z-07	TCGA-A6-2683-11A-01R-A32Z-07	TCGA-AZ-6598-11A-01R-1774-07	TCGA-A6-2678-11A-01R-A32Z-07	TCGA-AA-3520-11A-01R-A32Z-07	TCGA-A6-2686-11A-01R-A32Z-07	TCGA-A6-2675-11A-01R-1723-07	TCGA-AA-3525-11A-01R-A32Z-07	TCGA-AA-3496-11A-01R-1839-07	TCGA-A6-2684-11A-01R-A32Z-07	TCGA-A6-5667-11A-01R-1723-07	TCGA-AZ-6603-11A-02R-1839-07	TCGA-AA-3713-11A-01R-1723-07	TCGA-A6-5662-11A-01R-1653-07	TCGA-AA-3511-11A-01R-1839-07	TCGA-AA-3662-11A-01R-1723-07	TCGA-AA-3672-01A-01R-0905-07	TCGA-AA-3553-01A-01R-0821-07	TCGA-A6-A56B-01A-31R-A28H-07	TCGA-D5-6927-01A-21R-1928-07	TCGA-AA-A00E-01A-01R-A002-07	TCGA-AA-3814-01A-01R-0905-07	TCGA-A6-2676-01A-01R-0826-07	TCGA-AA-A02K-01A-03R-A32Y-07	TCGA-F4-6570-01A-11R-1774-07	TCGA-DM-A1D9-01A-11R-A155-07
ENSG00000274248.1	0.0623902	0.162261	0.1215	0	0.971069	0.429281	0.274965	0.0423656	0.246267	0.202742	0	0.127618	0	0.223906	0.165381	0.150468	0.0770416	0.221439	0.671869	0.335205	0.101911	0.138293	0.464538	0.110247	0.0355225	0.205256	0.0748633	0.0607711	0.0694583	0.406932	0.14793	0.646349	0.130188	0.184684	0.404496	0.2175	0.408593	0.0460327	0.166187	0	0.182021	0	0	0	0.185235	0.104126	0	0	0
ENSG00000198104.2	0	0	0	0	0	0	0	0	0	0	0	0	0	0	0	0	0	0	0	0	0	0	0	0	0	0	0	0	0	0	0	0	0	0	0	0	0	0	0	0	0	0	0	0	0	0	0	0	0
ENSG00000233840.1	0	0	0	0	0	0	0	0	0	0	0	0	0	0	0	0	0	0	0	0	0	0	0	0	0	0	0	0	0	0	0	0	0	0	0	0	0	0	0	0	0	0	0	0	0	0	0	0	0
ENSG00000105968.17	25.6546	27.9097	26.5029	25.576	31.6322	27.9456	25.5502	26.1671	27.1371	27.4586	26.4319	21.2334	27.7991	28.9066	24.3467	26.2176	26.3534	27.5056	34.6976	24.8601	19.3436	26.0394	31.9408	26.6309	28.5281	27.7951	27.4738	24.4235	25.9936	30.3618	25.4399	31.5101	24.7682	26.004	27.3482	30.8427	38.8073	30.0818	31.0638	31.0412	30.8866	44.6202	22.5064	24.276	49.0254	34.3284	38.6744	24.0847	32.0745
ENSG00000255510.1	0	0	0	0	0	0	0	0	0	0	0	0	0	0	0	0	0	0	0	0	0	0	0	0	0	0	0	0	0	0	0	0	0	0	0	0	0	0	0	0	0	0	0	0	0	0	0	0	0
ENSG00000006042.10	20.1659	19.429	24.1969	23.4946	9.57194	35.3104	19.2598	19.1873	30.4488	17.0084	14.7267	25.4152	46.0921	19.9421	29.9484	26.9106	28.5103	23.3254	47.0104	20.9965	16.8833	26.8656	21.6505	27.8413	26.9726	17.5468	28.8619	26.6814	28.861	13.8443	19.1762	21.0463	29.0257	30.4721	10.9783	29.457	18.5252	28.7755	47.5451	7.62788	27.6992	12.0016	11.3775	10.0851	29.3674	0.746769	26.1438	4.96276	5.3445
ENSG00000222835.1	0	0	0	0	0	0	0	0	0	0	0	0	0	0	0	0	0	0	0	0	0	0	0	0	0	0	0	0	0	0	0	0	0	0	0	0	0	0	0	0	0	0	0	0	0	0	0	0	0
ENSG00000141458.11	4.32644	5.04902	3.41155	3.01289	3.28536	4.25752	4.17463	4.15178	4.13983	3.75905	4.12602	3.69053	2.60093	3.51195	3.0869	3.2622	4.70944	3.8675	1.81803	3.3857	4.60656	3.98918	2.41389	4.6755	4.3069	3.07249	3.91293	4.61978	4.07803	6.97037	4.25581	3.58674	2.47295	3.49608	4.25681	1.67194	3.18556	3.62121	2.61109	5.40748	3.9756	4.73674	7.23978	4.77888	3.7346	5.7995	3.19554	7.22842	2.35996
ENSG00000251840.1	0	0	0	0	0	0	0	0	0	0	0	0	0	0	0	0	0	0	0	0	0	0	0	0	0	0	0	0	0	0	0	0	0	0	0	0	0	0	0	0	0	0	0	0	0	0	0	0	0
ENSG00000237707.1	0.127691	0.0885581	0.223802	0.143084	0	0.0811006	0.112552	0.0693662	0.241931	0.0663908	0.195947	0.182833	0	0.22913	0.169239	0.246365	0.126142	0.362568	0	0.274419	0.166861	0.150954	0.0422555	0.12034	0.145404	0.100821	0.245151	0.0746265	0.0852944	0.0416424	0.121105	0	0.0710533	0.075597	0	0.133544	0	0.150741	0.136051	0	0	0	0.19576	0	0	0	0	0	0.130918
ENSG00000182566.11	0.289453	0.473185	0.692529	0.463349	0.105316	0.218857	0.510269	16.9034	0.678988	1.7737	0.222088	0.439823	0.351715	2.38922	0.306907	0.368985	0.32679	0.410938	1.1196	1.06639	0.418769	0.40329	1.6694	0.214334	0.640376	0.250309	0.764105	0.418884	0.285417	0.161821	0.562118	0.704449	0.609746	0.220326	2.06428	0.792838	0.446826	0.414924	0.24966	0.291064	0.0723828	0.0662156	0.142634	0.0821598	0.0736612	0.800536	0.0320448	0.0944558	0.00847907
ENSG00000260406.1	0	0	0	0	0	0	0	0	0	0	0	0	0	0	0	0	0	0	0	0	0	0	0	0	0	0	0	0	0	0	0	0	0	0	0	0	0	0	0	0	0	0	0	0	0	0	0	0	0
ENSG00000281120.1	0.0915187	0	0	0	0	0	0	0.0621451	0.0722486	0	0	0	0	0	0	0	0.0565053	0.0464035	0	0	0	0	0	0.0539061	0	0.0602169	0	0	0.0509434	0	0	0.210692	0	0	0	0	0	0	0	0	0	0	0	0	0	0	0	0	0.0469157
ENSG00000227969.1	0	0	0.0148365	0.0426846	0	0.0322585	0.0223842	0.0620798	0.0240576	0.0990283	0	0	0	0.0273415	0	0	0.0564459	0.0463547	0	0	0	0.0225162	0.0504225	0.0179498	0.0347016	0	0	0	0	0	0.0240853	0	0	0.022552	0	0	0.0498938	0	0	0	0.0444536	0	0	0	0.0452387	0	0	0	0
ENSG00000229978.1	0	0	0	0	0	0	0	0	0	0	0	0	0	0	0	0	0	0	0	0	0	0	0	0	0	0	0	0	0	0	0	0	0	0	0	0	0	0	0	0	0	0	0	0	0	0	0	0	0
ENSG00000267549.4	0.0285883	0.019827	0.0167021	0.0480517	0.0242706	0.0121049	0.0335984	0.0621206	0.018055	0.007432	0.0438698	0.0292384	0.0331587	0.0307794	0.0303122	0.0206841	0.0141207	0.0289907	0.0351843	0.0351079	0.00933947	0.0422457	0.0378417	0.0134712	0.0390649	0.0451449	0.0343037	0.0334157	0.0318271	0.0279695	0.0451896	0.0526523	0.0159079	0.0253877	0.0278021	0.0298987	0.0936124	0.0674977	0.0507667	0	0.0667241	0.068669	0.0438279	0	0.0679026	0	0.0664643	0.0244889	0.0293108
ENSG00000274691.1	0	0.488359	0.13713	0	0	0	0	0	0	0	0.180093	0	0	0	0.186656	0.169824	0	0	0	0	0	0	0	0.165905	0.160368	0.185328	0	0	0	0	0	0.32422	0	0	0	0	0	0	0	0	0	0	0	0	0	0	0	0	0
ENSG00000261340.1	0	0	0	0	0.00900213	0.00673467	0	0.00864035	0	0	0	0	0	0	0	0.0153438	0	0	0.00978756	0.00976631	0	0	0.0105268	0	0	0.0167445	0	0	0	0.0103741	0	0.0146468	0	0	0.020624	0	0	0	0.0225956	0	0	0	0	0	0	0	0	0	0
ENSG00000174744.12	18.9601	21.3689	20.1359	17.8448	7.11921	17.3157	22.2761	15.1864	20.4886	26.805	21.6191	24.4486	19.4526	15.1992	20.3115	23.0581	23.5266	19.8765	20.9309	17.1211	17.8885	17.1381	16.669	18.9847	16.6165	20.4479	17.3849	20.4633	21.834	15.364	17.922	14.9306	23.5102	20.9657	17.5634	26.2599	14.8505	21.6096	15.728	11.6767	27.9102	28.1578	28.8151	29.693	18.7413	30.199	28.4536	23.362	32.1109
ENSG00000212316.1	0	0	0	0	0	0	0	0	0	0	0	0	0	0	0	0	0	0	0	0	0	0	0	0	0	0	0	0	0	0	0	0	0	0	0	0	0	0	0	0	0	0	0	0	0	0	0	0	0
ENSG00000187959.8	0.0474664	0.0822987	0.0369748	0	0.0402975	0.0301473	0.0557848	0.167605	0.059955	0.0246793	0.0485592	0.00970913	0.128461	0.0170348	0.0377465	0.080133	0.093781	0.0770152	0.0584179	0.0291455	0.0155067	0.0981991	0.0314151	0.0447336	0.0756712	0.0874485	0.0683471	0.0647284	0.042275	0.0154796	0.07503	0.0437103	0.0396187	0.0281015	0.046161	0.0661893	0.0466285	0.0840519	0.151722	0	0.0830886	0	0.0363847	0.0943117	0.0845561	0.0633752	0.355583	0	0.107065
ENSG00000257497.2	0.127243	0.25456	0.400286	0.219356	0.166193	0.797799	0.330719	0.305735	0.339988	0.508907	0.0375499	0.180189	0.189212	0.228326	0.181618	0.224255	0.024173	0.238217	0.240925	0.330552	0.223832	0.216958	0.307707	0.357446	0.100311	0.32201	0.293619	0.152543	0.217936	0.271322	0.278492	0.428137	0.204242	0.46358	0.20624	0.324158	0.464733	0.37553	0.156431	0.68897	0.314114	0.705317	0.262598	0.0972391	0.552144	1.37219	1.84574	0.265506	1.09385
ENSG00000228132.2	0	0	0	0	0	0	0	0	0	0	0	0	0	0	0	0	0	0	0	0	0	0	0	0	0	0	0	0	0	0	0	0	0	0	0	0	0	0	0	0	0	0	0	0	0	0	0	0	0
ENSG00000143811.15	10.5471	10.5154	9.59924	9.03643	10.5245	6.48817	9.92722	9.68592	11.7312	12.5892	7.90496	7.35188	11.2414	11.5621	8.0649	10.1008	10.7016	9.01298	11.4304	11.1336	7.20958	10.3964	11.101	5.47469	8.76341	10.122	10.5874	8.83375	8.67082	10.7495	11.4455	12.3306	8.25205	11.1878	12.7674	10.8101	9.99561	13.0915	10.3694	17.4687	13.8638	27.0203	19.7873	13.0826	9.29018	12.6491	19.677	16.0179	23.9146
ENSG00000215070.4	0.00808118	0.0140114	0.0236062	0.0226383	0.0228689	0.00855434	0	0.0329248	0.0127592	0.0210083	0.0103341	0.00826493	0	0	0	0	0.00997892	0	0	0	0.0132001	0.0119418	0.0133711	0	0.0184044	0	0.00969678	0.00787147	0	0.0263542	0	0	0	0	0	0	0.0132309	0.0357747	0	0.213312	0	0	0.0154863	0.0802832	0	0.134871	0.0104376	0	0.0082854
ENSG00000276282.1	0.0435607	0.11329	0	0	0.0308181	0	0	0	0	0.0283108	0.0278523	0.0668268	0	0	0	0.0525282	0.0806854	0.0220869	0	0.100303	0.213462	0	0.0360377	0.025658	0.0248017	0.0286618	0	0.0424303	0	0	0	0	0	0.0322365	0	0	0.0356598	0	0	0	0	0.0871938	0.0417386	0	0	0	0	0.0621905	0
ENSG00000256906.1	0	0	0.0082454	0.023722	0	0.00896383	0	0	0	0	0	0	0	0	0	0	0	0	0	0	0	0	0	0	0	0	0.010161	0	0.00942736	0	0	0	0	0	0.0137252	0.0147603	0	0	0	0	0	0	0	0	0.0502828	0	0.131247	0	0.017364
ENSG00000271143.1	0	0	0	0	0	0	0	0	0	0	0	0	0	0	0	0	0	0.0724625	0	0	0	0	0	0	0	0	0.0857425	0	0	0	0.112952	0	0	0	0	0	0	0	0	0	0	0	0	0	0	0	0.369173	0	0
ENSG00000268050.2	0	0	0	0	0	0	0	0	0	0	0	0	0	0	0	0	0	0	0	0	0	0	0	0	0	0	0	0	0	0	0	0	0	0	0	0	0	0	0	0	0	0	0	0	0	0	0	0	0
ENSG00000230412.1	0	0	0	0	0	0	0	0	0	0	0	0	0	0	0	0	0	0	0	0	0	0	0	0	0	0	0	0	0	0	0	0	0	0	0	0	0	0	0	0	0	0	0	0	0	0	0	0	0
ENSG00000151503.11	2.28393	2.86441	2.18514	1.67644	1.50885	1.52641	3.01386	3.6724	2.93258	3.73417	3.7775	1.49755	2.11986	2.66175	1.62428	1.85974	2.78097	3.26349	2.33587	2.92693	1.70025	2.97048	2.34902	4.15862	3.02666	2.67251	2.56101	2.52231	2.46116	2.31235	2.73721	2.75907	1.77348	2.9116	3.13949	2.64107	2.42341	4.57039	2.36562	9.85875	6.93257	9.73586	8.99451	4.00037	3.88427	10.2957	6.08073	3.29252	3.94245
ENSG00000137473.16	0.00435346	0	0	0	0	0.00460836	0	0.0236494	0.00687359	0	0.00556712	0.00890489	0	0	0	0	0	0	0.0133947	0.00668283	0	0.00643321	0.00720322	0	0	0	0.00522381	0.00424048	0	0	0	0.0100224	0.00605616	0.0128869	0	0.00758833	0.00712769	0.0128483	0.0154616	0.919316	0	0	0	0	0.0129253	0.0145314	0.00562291	0	0.00446347
ENSG00000198625.11	1.5299	3.38599	2.19538	2.93841	1.63707	2.02539	2.12943	2.66115	4.1528	1.52101	1.32618	1.62399	2.23403	2.4024	1.55788	1.46507	2.40174	2.28639	2.06168	3.62894	2.31389	2.82937	1.19046	1.75415	1.81865	3.39013	2.46823	1.78798	1.6196	2.12292	2.57453	1.28931	2.1026	2.77536	2.18497	1.58946	2.38185	2.49287	2.52723	1.26379	3.24472	6.31987	2.45454	4.0321	2.79342	3.8091	3.94182	2.41748	2.98581
ENSG00000232267.1	0	0	0.0112366	0	0	0.0122156	0.0169529	0.0156722	0.0182202	0.045	0	0	0	0	0	0	0	0.0117024	0	0.0177145	0	0.0170529	0	0.0271889	0	0	0	0.022481	0.0128473	0	0.0182412	0	0	0	0.0187043	0	0	0	0	0.406147	0.0673346	0	0	0.343934	0.0342619	0.346673	0.014905	0	0
ENSG00000243771.1	0	0	0	0	0.0430291	0	0	0	0.0480143	0	0	0	0	0	0.0403051	0.0366706	0	0.0308384	0	0.0466817	0.0993469	0	0.0503168	0	0	0	0.07298	0.0296212	0.0338555	0	0	0.0700099	0	0	0	0	0	0	0	0	0	0	0	0	0	0	0.0785558	0	0.0311788
ENSG00000246859.2	0.159262	0.258319	0.147572	0.158312	0.57064	0.119643	0.143399	0.380255	0.579972	0.100168	0.118255	0.0814419	0.168833	0.318047	0.204273	0.102219	0.203007	0.250071	0.221299	0.575705	0.188815	0.326448	0.18276	0.229981	0.16088	0.317752	0.286653	0.192661	0.160147	0.410481	0.162417	0.277944	0.107203	0.342174	0.333081	0.0985046	0.21449	0.379054	0.255446	0.27122	0.0899305	0.760981	0.344581	0.153117	0.190664	0.102891	0.129394	0.11002	0.273901
ENSG00000202472.1	0	0	0	0	0	0	0	0	0	0	0	0	0	0	0	0	0	0	0	0	0	0.168783	0	0	0	0	0	0	0	0	0	0	0	0.169051	0	0	0	0.168545	0	0	0	0	0	0	0	0.381249	0.147524	0	0
ENSG00000126549.8	0	0	0	0	0	0	0	0	0	0	0	0	0	0	0	0	0	0	0	0	0.0108889	0	0	0	0	0	0	0	0	0	0	0	0	0	0	0	0	0	0	0	0	0	0	0	0	0	0	0	0
ENSG00000149016.14	2.12149	1.7683	2.14876	1.82174	1.75985	1.79431	2.1978	2.73638	2.58652	1.83838	1.6632	1.71543	2.22571	2.29556	2.32666	1.73976	2.75133	2.50811	2.37261	2.44928	1.76459	2.95643	1.41114	1.89218	2.42387	2.4691	1.90175	2.10451	2.10864	1.57029	2.30303	1.83254	2.22455	2.20376	2.4767	1.23263	2.07124	2.39642	2.63774	2.87656	3.97072	4.63772	3.30279	3.53034	2.32111	3.45169	4.99829	3.16577	4.01865
ENSG00000278732.1	0	0	0	0	0	0	0	0	0	0	0	0	0	0	0	0	0	0	0	0	0	0	0.0851103	0	0	0	0	0	0	0	0.0813092	0	0	0	0	0	0	0	0	0	0	0	0	0	0	0	0	0	0
ENSG00000218226.1	0.267176	0.757	0.406091	0.419866	0.119867	0.400086	0.411645	0.672596	0.627615	0.287992	0.374992	0.246593	0.251943	0.268944	0.423204	0.31432	0.418433	0.522049	0.310775	0.760245	0.659947	0.452591	0.24799	0.475952	0.267137	0.497371	0.500434	0.399886	0.391756	0.754428	0.422325	0.360051	0.271956	0.713722	0.401362	0.340759	0.181375	0.644272	0.277725	0.0573368	0.855521	1.01742	0.249756	0.323693	0.65781	0.587288	0.412418	0.32562	0.467682
ENSG00000204351.10	8.26813	8.42417	8.03553	6.82739	4.84261	8.67498	8.91068	8.74375	9.67968	8.13492	7.52652	7.44577	6.15244	8.13849	7.35511	7.60339	9.82031	7.78977	6.42402	8.14262	8.19612	9.36766	5.11938	8.39212	8.6107	9.49808	8.00382	7.91646	8.70279	6.78772	9.36532	5.95284	8.72072	9.84165	7.58785	4.97963	6.78129	8.56208	7.87814	18.1184	12.099	29.406	13.6817	11.886	13.0479	11.9981	15.15	8.93874	10.3825
ENSG00000255557.1	0.0312623	0.108407	0	0	0.0442346	0.0661855	0	0.0849138	0.148078	0.0406358	0	0	0	0	0	0	0.0386038	0.158512	0	0.0479896	0	0	0	0	0.071198	0	0.0375123	0	0.034804	0.203904	0	0.0719713	0.0434895	0.0925411	0.152013	0	0.0511842	0.0922638	0.11103	0	0	0.500613	0	0	0.0928173	0	0.0403783	0.0446324	0.0641047
ENSG00000278819.1	0.0253154	0	0.0492997	0	0	0	0.0371899	0.103141	0.03997	0	0	0	0.0978752	0	0	0.0305269	0.0312603	0	0.0389453	0.0777214	0.0413512	0	0	0	0	0.0333137	0	0	0	0	0.0800321	0.0582805	0	0	0.041032	0	0	0.0373564	0.0449546	0	0	0.101346	0	0	0	0	0.0326973	0	0.0519103
ENSG00000164645.2	0	0	0	0	0	0	0	0	0	0	0	0	0	0	0	0	0	0	0	0	0	0	0	0	0	0	0	0	0	0	0	0	0	0	0	0	0	0	0	0	0	0	0	0	0	0	0	0	0
ENSG00000270638.1	0.0615767	0.0762598	0.0770887	0.0246427	0.087128	0.0744938	0.0516915	0.10752	0.0555556	0.0343026	0.0562451	0.0449835	0.119035	0.126278	0.0349767	0.0318227	0.0868995	0.0267615	0.081197	0.0405103	0.0287377	0.0649953	0.14555	0.103628	0.0500847	0.0926077	0.0633319	0.0599788	0.0587595	0.0860627	0.0139049	0.222766	0.0978976	0.0650987	0.0998056	0.168664	0.100816	0.0778843	0.0937259	0	0.0256639	0.246512	0.0168574	0.174783	0	0.0293624	0.124979	0	0.0360759
ENSG00000259865.1	1.7812	3.45163	2.28983	5.60943	0.807158	1.70064	2.20623	4.31629	3.71297	1.6797	1.92047	1.86933	4.16343	3.44688	2.34533	1.96538	2.86077	2.57364	2.93721	3.35973	3.49899	3.19984	2.56192	2.42746	2.01503	3.73809	2.24905	1.96177	1.78858	2.01221	2.96276	3.35019	2.05678	3.85969	1.94355	3.22649	4.17426	3.93402	3.55582	0.204866	1.73219	6.94429	2.92257	1.85051	3.52557	1.0492	7.98441	3.37401	10.4082
ENSG00000164292.11	6.10413	8.99472	4.40857	7.2181	5.73711	3.92003	4.61033	9.25786	7.14854	4.11125	4.20637	3.41623	4.30476	7.36407	5.94853	4.59031	6.3087	6.49813	6.73537	7.5602	5.13156	5.63491	4.5622	7.69386	7.07057	8.43467	9.00337	4.88519	5.62923	6.10804	4.33508	6.32885	5.05564	6.49944	7.78566	5.12099	7.49615	6.19401	6.9027	2.64424	16.7593	5.4304	6.89518	7.26007	5.72409	0.570082	2.87407	6.9727	19.3661
ENSG00000278964.1	0	0	0	0	0	0	0	0	0	0	0	0	0	0	0	0	0	0	0	0	0	0	0	0	0	0	0	0	0	0	0	0	0	0	0	0	0	0	0	0	0	0	0	0	0	0	0	0	0
ENSG00000235091.1	0	0	0	0	0	0	0	0	0	0	0	0	0	0	0	0	0	0.0182732	0	0	0	0	0	0	0	0	0	0	0	0	0	0	0	0	0	0	0	0	0	0	0	0.072138	0	0	0	0	0	0	0.0184749
ENSG00000240015.2	0	0	0	0	0.0330513	0	0	0.063446	0.0368805	0.0303623	0	0	0	0	0	0	0	0.0473749	0	0.035857	0	0	0.0386491	0	0.0265989	0.0307388	0	0.0227525	0	0.0380884	0	0	0	0	0	0	0.0382439	0	0.0829598	0	0	0	0	0.232059	0	0	0.0603399	0	0
ENSG00000240058.3	0	0	0	0	0	0	0	0	0.0238323	0	0	0	0	0	0	0	0.0186391	0	0	0	0	0	0	0	0	0	0	0	0	0	0	0	0	0	0	0	0	0	0	0	0	0	0	0	0	0	0.0194959	0	0.0309517
ENSG00000178082.6	0.179766	0.119878	0.269292	0.0387376	0.117397	0.234205	0.101572	0.450715	0.414827	0.485305	0.159148	0.098998	0.18712	0.0744398	0.128292	0.150073	0.221981	0.350569	0.0425465	0.106135	0.1807	0.326947	0.25168	0.21177	0.110225	0.12738	0.298668	0.148162	0.153947	0.11274	0.306014	0.159174	0.173129	0.0818667	0.179305	0.265136	0.226401	0.142837	0.0982231	0.486679	0.161372	0.221434	0.158996	0.274754	0.082111	0.507726	0.0714416	0.0987104	0.0708879
ENSG00000196661.3	0	0	0	0	0	0	0	0	0	0	0	0	0	0	0	0	0	0	0	0	0	0	0	0	0	0	0	0	0	0	0	0	0	0	0	0	0	0	0	0	0	0	0	0	0	0	0	0	0
ENSG00000164188.7	0.0474466	0.0299143	0.0377994	0.0241664	0.256332	0.073054	0.0443558	0.158162	0.0681023	0.0336396	0.0110316	0.0397026	0.050029	0.178017	0.0800349	0.0676166	0.00532625	0.0174962	0.0862632	0.112561	0.0211367	0.0254956	0.406799	0.0152437	0.014735	0.278129	0.0672835	0.021007	0.0240099	0.105499	0.0136361	0.387271	0.00600034	0.0383043	0.335577	0.0150368	0.155364	0.0636491	0.0919144	0	0	0.0172676	0.041329	0.0857022	0.0384186	0.302346	0.0167132	0.0554222	0.0176893
ENSG00000101246.18	5.64101	5.17387	6.04272	5.85534	3.43113	4.32848	6.71956	5.90199	5.63336	6.36328	5.31171	5.43666	5.31265	6.21805	6.18333	5.68767	6.21888	5.29224	6.21163	5.61424	4.69101	6.25049	3.88952	5.70877	4.90535	7.32316	4.96133	5.26861	5.86931	4.68902	6.95061	4.35659	6.15401	6.21538	5.222	4.81022	4.14456	5.81508	5.218	12.1992	11.6467	13.9943	6.88113	5.00704	6.06453	4.41843	6.43843	5.28122	5.20832
ENSG00000136536.13	8.59778	10.8913	8.74013	11.7552	10.2298	7.8973	8.27246	8.87565	10.5554	9.85029	7.95321	8.04064	9.96695	8.4901	7.69266	8.36484	7.95906	8.74687	11.6902	8.39269	8.47838	8.93826	11.8555	10.0252	7.42624	7.93544	10.945	8.52296	8.15415	11.2246	9.77626	11.806	7.4709	9.28708	8.15494	14.3431	13.4837	11.0805	12.9901	1.82679	9.59733	11.9042	8.2315	4.5836	9.41068	5.52102	9.71638	6.87351	11.7361
ENSG00000267905.4	0	0	0	0	0	0	0	0.0449771	0.156869	0	0	0	0.0640211	0	0	0	0	0	0	0	0.0540964	0	0.0547971	0.0390142	0	0	0	0.0322587	0	0	0	0	0	0.0490172	0	0	0.0542225	0.0488703	0	0	0.193241	0	0	0	0	0	0.171101	0.472818	0.033955
ENSG00000201142.1	0	0	0	0	0	0	0	0.1576	0	0.15084	0	0	0	0	0	0	0	0	0	0.356275	0	0.171484	0	0	0	0	0	0	0	0	0	0	0	0	0	0	0	0.171242	0	0	0	0	0	0	0	0	0	0	0
ENSG00000108602.16	2.82858	4.7759	2.54513	4.54274	0.392896	0.775982	1.83293	1.15646	2.10439	1.15016	1.32565	1.13974	2.79124	3.68048	3.14537	3.31266	4.17402	4.08858	3.1611	2.12555	3.24753	3.12395	0.747355	2.77825	2.14168	2.18269	1.98136	4.29144	4.72766	0.875363	2.93199	2.04562	4.65593	1.89598	0.534076	5.66607	1.06685	2.77536	2.1433	1.82424	0.442856	2.22324	1.02167	0.0735622	1.28608	0.55611	1.65454	1.75486	1.61705
ENSG00000170409.7	0.131472	0.379917	0	0.245533	0	0.0463899	0.19314	0.476133	0.207578	0	0	0.0896408	0.0847167	0	0	0.0528456	0	0.0888815	0.0674188	0	0.286335	0	0	0.154878	0.199613	0.11534	0.0525853	0.0426867	0.0487887	0	0	0	0.0609642	0.194588	0.213094	0.152775	0.0717506	0.194005	0.0778218	0	0.127854	0	0.0839815	0	0.130112	0	0.339617	0.250265	0
ENSG00000184009.8	1290.19	2530.74	1396.97	1032.22	595.042	757.711	1427.11	1233.49	1298.59	1780.72	1454.66	1615.88	1049.08	1059.46	1441.42	1639.29	1760.4	1511.06	1242.3	1204.02	1300.08	1297.76	1002.2	1535.17	1304.41	1271.81	1353.58	1343.75	1377.41	1521.08	1429.01	1106.38	1349.13	1654.58	1071.97	1129.4	1237.22	1320.16	1001.7	3653.41	1456.34	1222.99	1666.03	1505.78	1540.9	1968.62	1335.71	1442.99	997.398
ENSG00000164434.10	0.00531735	0	0.00517755	0.0297916	0.0150476	0.0112574	0	0.0288856	0	0.0276466	0.0135994	0.0163148	0	0.0190829	0	0.00641198	0.0196981	0	0.00818022	0.0244874	0.0173711	0.00785757	0.0527884	0.018792	0.0544947	0	0.0127608	0.0103587	0.00591975	0.00867042	0	0.0244829	0.00739704	0	0.0172371	0.00926845	0	0.015693	0.0188849	0.0467858	0	0	0.061139	0	0	0.0177488	0.219772	0.10628	0
ENSG00000249486.1	0	0	0	0	0	0	0	0	0	0	0	0	0	0	0	0	0	0	0	0	0	0	0	0	0	0	0	0	0	0	0	0	0	0	0	0	0	0	0	0	0	0	0	0	0	0	0	0	0
ENSG00000243423.1	0	0	0.156358	0	0.0757375	0	0.078634	0.145387	0	0.208727	0.136898	0	0.206946	0	0	0	0	0.0542801	0.0823455	0	0.0874326	0.158195	0	0	0.121904	0.0704382	0	0	0	0.0872801	0.169219	0	0	0	0	0	0.0876364	0.157972	0	0	0.156162	0	0	0	0.15892	0.178666	0.0691349	0	0
ENSG00000001460.16	2.71673	1.68734	2.50923	2.49229	1.30225	2.29667	3.02959	2.17577	2.51605	2.74262	2.43885	3.22474	2.09873	2.37629	2.61581	3.24929	2.37608	2.67201	2.05563	1.77122	2.97048	2.67975	1.34797	2.9153	2.80442	2.04771	2.54204	2.47192	3.08333	1.74805	2.93653	1.97755	2.85462	2.56545	1.43924	2.02904	2.33839	1.9114	1.62526	0.659828	0.556905	0.648191	0.976567	1.38842	1.07782	1.17192	2.04724	2.2094	2.24194
ENSG00000130701.3	2.82532	0.657353	2.04811	2.4879	0.22046	4.33218	2.55596	3.81586	2.88643	2.29527	2.21825	1.83785	4.07617	1.83592	3.02873	2.70551	2.58453	2.42795	4.78592	1.74598	1.21313	4.45133	1.52961	3.07135	2.58444	2.39208	2.83552	1.85153	2.90255	0.49965	2.94722	1.53044	3.98814	2.49825	1.24586	3.02362	1.38602	2.76666	3.88276	5.20946	2.48494	9.04437	1.54267	5.72718	12.7675	3.08576	6.64096	3.73704	3.92441
ENSG00000254182.1	0	0	0	0	0	0	0	0	0	0	0	0	0	0	0	0	0	0	0	0	0	0	0	0	0	0	0	0	0	0	0	0	0	0	0	0	0	0	0	0	0	0	0	0	0	0	0	0	0
ENSG00000172339.9	1.68352	1.95815	1.67299	2.1556	0.59446	1.47764	1.86707	1.61355	1.97335	2.40752	1.85631	1.73105	2.57329	1.4321	1.59464	2.01012	2.0045	2.10883	2.24708	1.51175	1.97514	1.48644	2.04307	1.8236	1.73359	1.57141	1.56476	1.96546	1.67643	0.964974	1.75664	1.49068	2.17649	2.01256	1.28869	3.8164	1.61239	1.74655	1.60977	0.728718	3.04449	1.11524	1.5323	1.16687	2.11916	1.61848	1.42953	1.16092	1.36634
ENSG00000135625.7	0.0244101	0.211615	0.0118842	0.0170954	0.0172696	0.00645984	0.008965	0.0248633	0.0289055	0.0317291	0.0078038	0.0249652	0	0.0109504	0	0.0367941	0.060285	0.00618843	0.00938815	0.0187355	0.0299044	0	0	0.0862679	0.00694907	0.0963673	0.0366128	0.0118883	0	0.0298522	0.00964627	0	0.025468	0.135483	0.0296736	0	0.00999136	0.0630359	0.0325103	0	0.124627	0.171013	0.023389	0	0.670377	0.407393	0.015764	0.00871243	0.0437972
ENSG00000181016.8	0.391744	0.504562	0.228867	1.25419	0.205882	0.918222	0.411069	0.304012	0.971955	0.225503	0.229008	0.372034	0.443554	0.552316	0.16318	0.229446	0.691056	0.300781	0.241064	0.532625	1.60887	0.463112	0.0925969	0.329634	0.401478	0.559701	0.456632	0.267105	0.274135	0.191632	0.371538	0.244791	0.397043	0.554961	0.353759	0.477983	0.366504	0.231229	0.37764	0.0492406	0.587775	1.56828	0.42898	0.667168	0.797541	0.16812	0.997494	0.167785	0.625416
ENSG00000275745.1	0	0	0	0	0	0	0	0	0	0	0	0	0	0	0	0	0	0	0	0	0	0	0	0	0	0	0	0	0	0	0	0	0	0	0	0	0	0	0	0	0	0	0	0	0	0	0	0	0
ENSG00000197859.8	0.511748	1.33899	0.498294	0.443109	1.97042	0.489181	0.596875	0.796087	1.08222	0.4233	0.305393	0.659781	0.587565	1.1409	0.776914	1.08833	0.838735	0.572418	0.730018	0.823652	0.466083	0.788304	0.492646	0.639393	0.448531	1.02852	0.78897	0.643476	0.562818	1.26938	0.500059	0.813982	0.42714	0.904319	0.889782	0.556828	0.817546	0.979413	1.00238	1.11886	1.93638	1.70103	1.58692	0.215685	1.04975	0.28987	0.94539	1.57634	1.37053
ENSG00000252768.1	0.740088	1.02655	0.288252	0.829301	0	0.156684	0.217447	0.402041	0.701106	0.384796	0.189282	0.605533	0.57227	1.06241	0.196179	0.356977	0.182777	0	0.227711	0.908864	0	0	0	0	0	0.389567	0	0	0.164786	0	0.467942	0.681524	0	0.876308	0	0	0	0	0.262847	0	0	0	0	1.47049	0.439461	0	0.573537	0.422642	0.455274
ENSG00000216819.1	0.0499623	0.0577508	0.0648651	0	0.117824	0	0	0.0226177	0	0	0.0425939	0.102197	0	0.0298842	0.0220729	0.0200825	0	0	0	0	0	0	0	0.0196191	0	0.0219159	0.0199836	0.0324438	0.0556225	0.027156	0.0263251	0	0	0.0246493	0	0.0580582	0.0545338	0.0245754	0	0	0	0	0	0	0	0.0555897	0.0430208	0.0475533	0.017075
ENSG00000280474.1	0	0	0	0	0	0.0290815	0	0.0373106	0.0433765	0	0	0.0280976	0	0	0	0	0	0.0557193	0	0	0.0448755	0.0405975	0	0.0323641	0	0	0	0.02676	0	0	0.086853	0	0	0	0	0	0.04498	0	0	0	0.0801511	0	0.105295	0	0	0.0917019	0.106452	0	0
ENSG00000243305.1	0	0	0	0	0	0	0	0	0	0	0.0391342	0.0312986	0.0591587	0.0549138	0	0	0.0755788	0.0310335	0	0	0	0	0	0	0	0	0	0	0	0	0.0483738	0	0	0	0	0	0	0.0451587	0	0	0	0	0	0	0	0	0	0	0
ENSG00000231293.1	0	0	0	0	0	0	0	0	0	0	0	0	0.0873559	0	0	0	0	0	0	0	0	0	0	0	0.0514578	0	0	0	0	0	0	0	0	0	0	0	0	0	0	0	0	0	0	0	0	0	0	0	0
ENSG00000222770.1	0	0	0	0	0	0	0	0	0	0	0	0	0	0	0	0	0	0	0	0	0	0	0	0	0	0	0	0	0	0	0	0	0	0	0	0	0	0	0	0	0	0	0	0	0	0	0	0	0
ENSG00000243694.2	0	0	0	0	0	0	0	0	0	0.0316359	0	0	0	0	0	0	0	0	0	0	0	0.0359655	0	0	0	0	0	0	0	0	0	0	0	0	0	0	0	0	0	0	0	0	0.0466407	0	0	0	0	0.0347474	0.224582
ENSG00000280099.1	0.853278	0.410142	1.01182	1.633	3.2156	1.31461	0.992885	1.59482	0.773653	0.911453	0.734639	0.751714	0.473614	3.41092	1.10852	1.12062	0.92847	1.01093	1.39067	1.65999	0.717589	1.02371	1.39785	0.836	1.39493	1.7788	1.26716	1.02863	1.09103	2.64494	0.974857	1.96439	0.834431	0.887791	2.79343	0.397599	2.9877	0.660731	0.750117	0.520339	1.47885	1.1161	0.874249	1.17502	1.73072	0.507592	3.16442	1.01316	4.48681
ENSG00000231407.4	0.40534	0.260586	0.288252	0.216894	0.0451096	0.0337473	0.120432	0.210298	0.503358	0.254557	0.15725	0.456479	0.651508	0.0817241	0.446684	0.367961	0.236204	0.341768	0.406376	0.139825	0.22318	0.195174	0.27882	0.681383	0.238564	0.281687	0.185807	0.124214	0.172392	0.16338	0.266367	0.199215	0.373805	0.849344	0.11811	0.357235	0.238613	0.584695	0.469081	0.0400727	0.0531489	0.237025	0.261832	0.0904919	0.189306	0.121617	0.117649	0.292598	0.0933896
ENSG00000154165.4	7.137	7.1715	8.60774	3.86234	0.377054	1.48399	15.3696	6.13658	18.8966	7.28899	7.55616	2.76093	9.31722	13.8877	10.1963	9.15111	12.1894	12.4423	9.78537	8.19902	4.95838	17.8401	7.55307	14.222	16.6631	3.43049	5.9641	7.24521	8.51309	4.32629	24.7423	6.98835	7.44629	10.8377	2.21593	20.9626	5.08375	9.1126	8.29144	1.42719	0.270414	0.0927653	0.0444056	0.805718	2.33911	0.077346	0.13468	0.0330822	0.0118788
ENSG00000205333.5	0	0	0	0	0.00706293	0	0	0	0	0	0	0	0	0	0	0	0	0	0	0	0	0	0	0	0	0	0	0	0	0	0	0	0	0	0	0	0	0	0	0	0	0	0	0	0	0.0166616	0	0	0
ENSG00000233139.1	0	0	0	0	0	0.0184003	0	0	0	0	0	0	0	0	0	0	0.0107323	0.0088136	0	0	0	0	0	0	0	0	0	0.00846572	0	0	0	0	0.0120906	0.0128637	0	0	0	0	0	0	0	0	0	0	0	0	0	0	0
ENSG00000235482.1	0.0550154	0	0.053569	0	0.103792	0.0582366	0.0269403	0.0747155	0	0.166858	0	0.0375109	0.0354504	0.0658132	0.0243054	0	0.0905799	0.0557897	0.112848	0.0281507	0.0299548	0.0812976	0.151714	0.0432066	0.104412	0	0.0660141	0	0.061248	0.0897076	0.0289876	0.211092	0	0.0814268	0	0.031965	0.0900738	0.108244	0.195391	0.32271	0	0	0	0.546555	0.16334	0.244848	0.11843	0.130907	0.263226
ENSG00000115590.12	10.5406	12.3093	12.9707	6.09602	1.74992	0.359767	9.74994	7.12225	22.7985	15.6031	5.66207	9.17265	36.2994	11.689	11.5303	13.5359	10.6669	18.0511	27.6095	13.7168	6.90086	17.0409	4.41283	19.7296	13.3627	5.42287	18.5442	16.3087	13.4952	10.9067	9.08064	7.96561	12.9887	16.8445	4.06265	14.9172	8.40853	25.0273	49.9086	2.07666	1.44601	0.170075	2.52379	2.06338	1.906	8.53983	2.08511	2.0824	2.15365
ENSG00000253535.4	0.0865367	0.0750201	0.136925	0.0303026	0	0.0801531	0.031782	0.132215	0.170789	0.0421812	0.0276654	0.0774414	0.0836428	0.0388205	0.0286734	0.0130439	0.160288	0.120663	0.266257	0.0664196	0.0353382	0.0959081	0.178979	0.0637145	0.135494	0.0996431	0.116817	0.0632183	0.0361277	0.0881913	0.0683943	0.0498057	0	0.176111	0.0525981	0.0377097	0.0354205	0.319242	0.134462	0	0	0.0866086	0	0.214927	0	0.0722127	0	0	0.0443618
ENSG00000230501.1	0.0406702	0.0940205	0.277207	0.303819	0.172639	0	0.0199157	0.46028	0.042809	0.0176215	0	0.02773	0.0262068	0.121631	1.02416	0.0163476	0.267846	0.0687378	0.0208557	0.0208104	0.0885766	0.0600994	0.0448619	0.0319406	0.046312	0.0535199	0.227738	0.488583	0.135833	0.132633	0.107146	0.03121	0.037718	0.12039	0.0219732	0.0472604	0.288545	0.100024	0.0481477	0	0.0791024	0.434176	0.519586	0.134681	0	0.045251	0.122569	0.0193546	0
ENSG00000272916.4	0.0149595	0.0216144	0.0194216	0.0349224	0.0211669	0.0131962	0.0146509	0.0372465	0.043302	0.00972241	0.0223182	0.0127497	0.019279	0.0268434	0.013218	0.00901954	0.02463	0.0151701	0.00383562	0.026791	0.0244355	0.0368433	0.012376	0.0117485	0	0.0426528	0.0329087	0.00728564	0.00832712	0.0284583	0.0118232	0.0229596	0.0138736	0.0369019	0.0404114	0.0217294	0.0163283	0.0294331	0.0177099	0.0219374	0.00727394	0.0499064	0.0191116	0.0247694	0.0148048	0.0166444	0.0805068	0.0177977	0.0281188
ENSG00000128645.12	1.513	3.9222	1.3588	1.09048	0.280593	2.19247	0.776864	0.967544	1.41476	0.725559	0.695024	0.908912	1.60438	1.17296	1.53804	1.63848	2.67549	1.96628	1.31069	0.800491	1.2477	1.75825	0.583318	1.73911	1.19598	1.00518	1.11044	1.25196	1.11204	1.06588	0.882338	0.963796	0.919556	1.70669	0.761887	0.716923	0.733528	0.964589	0.97819	0.258494	0.128566	0.0294031	0.0703744	2.84568	0.305287	1.05418	0.218186	0.0838864	0.0301211
ENSG00000266663.1	0	0	0	0	0	0	0	0	0	0	0	0	0	0	0	0	0	0	0	0	0	0	0	0	0	0	0	0	0	0	0	0	0	0	0	0	0	0	0	0	0	0	0	0	0	0	0	0	0
ENSG00000139219.16	0.0505809	0.19065	0.156319	0.160177	0.043564	0.121052	0.109844	0.510718	0.354167	0.0371611	0.0703063	0.188931	0.182804	0.142063	0.0991007	0.145854	0.260699	0.113736	0.277423	0.354465	0.154465	0.181987	0.152827	0.303111	0.150254	0.150488	0.226939	0.0921103	0.0856909	0.068133	0.142525	0.0708802	0.17438	0.445926	0.117628	0.0229997	0.190831	0.859973	1.10518	0.0193499	0.0256639	0.0880398	0.00842871	0	0.18935	0	0.0284044	0.0188382	0.0293117
ENSG00000231535.4	0	0.811306	1.458	0.524332	0.397255	0	0	1.14387	2.30506	1.07048	0	0	0	0.839649	0	1.82818	1.77966	1.70825	1.81405	1.2642	0	0	2.32269	0	0	0	0	0	0	0.824037	1.50889	0	0	0	0	1.85962	1.13385	1.29812	0	0	0	1.12396	0.789101	0.557839	0	0	1.71642	0	0
ENSG00000199231.1	0	0	0	0	0	0	0	0	0	0	0	0	0	0	0	0	0	0	0	0	0	0	0	0	0	0	0	0	0	0	0	0	0	0	0	0	0	0	0	0	0	0	0	0	0	0	0	0	0
ENSG00000275179.1	0	0.112112	0.0629615	0.06038	0.0609951	0	0	0.0292719	0.204185	0.0280163	0.0275626	0	0	0.0386763	0	0.0519819	0.0266154	0	0	0.0661729	0.0352069	0.0318506	0	0	0.0736312	0.0283637	0	0	0.0239956	0.0351455	0.0340701	0	0	0.0319012	0.0698703	0.0375696	0	0	0.0382749	0	0	0	0.0413044	0	0	0	0	0.0307718	0
ENSG00000253085.1	0	0	0	0	0	0	0	0	0	0	0	0	0	0	0	0	0	0	0	0	0	0	0	0	0	0	0	0	0	0	0	0	0	0.16515	0	0	0	0	0	0	0	0	0	0	0	0	0	0	0
ENSG00000245293.2	0.0468077	0.0892725	0.0455772	0.0262251	0	0.0743226	0.0550108	0.0190707	0.0739039	0.0425895	0.0418998	0.0382977	0.00904848	0.0083992	0.0682416	0.0564437	0.0924797	0.0284799	0.0216027	0.0574822	0.099395	0.0069169	0.0154896	0.0716834	0.0426407	0.0800755	0.0673987	0.0410338	0.0156332	0.053427	0.0517923	0.0215519	0.065115	0.0554231	0.0227603	0.0897475	0.0306544	0.0621642	0.0249361	0	0	0.0187386	0.00896995	0	0	0.015624	0.018137	0.0133652	0.0143972
ENSG00000183508.4	18.3573	10.85	17.2754	28.4118	1.43828	3.13455	28.0796	13.6163	27.6817	15.7568	16.195	8.83787	17.6751	15.66	16.6615	22.1333	29.4799	22.4268	16.2895	21.1056	9.68205	23.1015	10.0245	18.975	22.2393	6.21688	24.615	19.3353	12.9058	7.79793	37.4538	13.1639	13.4703	15.6682	10.5435	11.5233	9.26687	19.9834	23.4075	3.57306	5.2541	0.727024	7.73855	5.16194	4.13373	2.71939	0.671105	3.28053	1.70937
ENSG00000166483.9	1.99711	3.65593	2.40477	3.56261	3.88771	3.38213	2.14044	3.23891	2.95736	2.00407	2.40127	1.47569	2.22169	3.1244	2.34727	3.1788	3.82904	3.18112	2.6086	3.4272	1.86446	2.51035	2.15098	3.24231	3.01253	3.68387	3.2027	3.23296	2.14995	3.1643	2.29813	3.63622	1.6927	4.18283	2.89089	2.1182	4.10519	3.92703	2.82432	1.97547	6.77007	13.5137	4.94639	3.50951	3.67323	4.55939	3.89758	6.71112	7.24861
ENSG00000187033.8	0	0.0100121	0.0112455	0.0161766	0	0	0	0.00784235	0.00911736	0	0.0147688	0	0	0	0	0	0.00713064	0.00585585	0	0.00886432	0.00943242	0.00853322	0	0	0	0.00759903	0	0	0	0	0	0	0	0	0	0	0	0.0426059	0	0	0.016847	0	0	0.057368	0	0	0	0	0
ENSG00000214319.2	0	0	0	0	0	0	0	0	0	0	0	0	0.0256084	0	0	0	0	0.0134337	0	0	0	0	0.0219188	0	0.0150849	0	0	0	0	0	0.0209399	0	0	0	0	0	0.021689	0	0	0	0	0	0	0	0	0	0	0	0
ENSG00000258633.1	0.0418635	0	0.0611444	0.0586374	0.0296174	0.0221573	0.0615001	0	0.0330488	0	0.0267671	0.0428155	0	0	0.0277425	0.0504817	0.0516946	0	0.0322015	0	0.0683817	0	0	0.0246583	0.0238354	0.0275451	0.0251165	0	0.0233031	0.0341312	0	0.0481886	0	0.0309806	0.0339269	0	0	0.0617755	0	0	0	0.167593	0.0401124	0	0	0	0	0	0
ENSG00000274585.1	0	0	0	0	0	0	0	0	0	0	0	0	0	0	0	0	0	0	0	0	0	0	0	0	0	0	0	0	0	0	0	0	0	0	0	0	0	0	0	0	0	0	0	0	0	0	0	0	0
ENSG00000272473.1	0.0168475	0	0.0164046	0	0	0.0535019	0.0247501	0.0228804	0	0.0437979	0.0861771	0.086153	0.0325682	0.0604626	0	0	0.0208039	0.0683386	0.103673	0.051724	0.0275194	0	0	0	0.0191846	0.0665114	0	0	0	0.0274714	0	0	0.0234369	0.0748067	0.0546141	0	0.0827507	0	0.0299175	0	0.0491519	0.472123	0	0	0.05002	0.112471	0.239362	0.0481056	0.0690931
ENSG00000252977.1	0	0	0	0	0	0	0	0	0	0	0	0	0	0	0	0	0	0	0	0	0	0	0	0	0	0	0	0	0	0	0	0	0	0	0	0	0	0	0	0	0	0	0	0	0	0	0	0	0
ENSG00000223746.1	0	0	0	0	0	0	0	0	0	0	0	0	0	0	0	0	0	0	0	0	0	0	0	0	0	0	0	0	0	0	0	0	0	0	0	0	0	0	0	0	0	0	0	0	0	0	0	0	0
ENSG00000257989.1	0	0.0982441	0	0	0.0801753	0	0	0	0.134196	0	0	0	0	0.0508381	0.0375499	0	0.0349847	0	0.0871705	0.0434906	0.0462778	0.0837323	0	0	0.0645232	0.0372827	0.0339955	0	0	0	0.0447836	0	0.0394124	0	0	0.0493835	0.0463857	0	0	0	0	0	0.0542927	0	0	0	0	0.0404481	0.0290474
ENSG00000201229.1	0	0	0	0	0	0	0	0	0	0	0	0	0	0	0	0	0	0	0	0	0	0	0	0	0	0	0	0	0	0	0	0	0	0	0	0	0	0	0	0	0	0	0	0	0	0	0	0	0
ENSG00000237062.1	0	0	0	0	0	0	0	0	0	0	0	0	0	0	0	0	0	0.0246397	0	0	0	0	0	0	0	0	0	0	0	0	0	0	0	0	0	0	0	0	0	0	0	0	0	0	0	0	0	0	0
ENSG00000276079.1	0	0	0	0	0	0	0	0	0	0	0	0	0	0	0	0	0	0	0	0	0	0	0	0	0	0	0	0	0	0	0	0	0	0	0	0	0	0	0	0	0	0	0	0	0	0	0	0	0
ENSG00000215165.3	0	0	0	0	0	0	0	0	0	0	0.0210791	0	0	0	0	0	0	0	0	0.0253036	0	0.0243585	0	0	0	0	0	0	0	0	0	0	0	0	0	0	0	0	0	0	0.0480907	0	0	0	0	0	0	0	0
ENSG00000271792.1	0	0	0	0	0	0	0	0	0	0	0	0	0	0	0	0	0	0	0	0	0	0	0	0	0	0	0	0	0	0	0	0	0	0	0	0	0	0	0	0	0	0	0	0	0	0	0	0	0
ENSG00000099991.15	8.81653	10.9089	9.45887	7.1593	11.1107	4.02849	9.89221	12.8046	8.55074	7.79666	7.93911	6.95318	5.86632	10.0701	8.11986	8.59689	9.89863	8.02714	6.53448	11.1336	7.14512	10.0259	4.71688	8.90998	7.36868	11.4028	9.19974	7.65913	8.379	9.38255	8.61188	8.17082	8.53551	9.84973	10.3632	3.92408	7.44258	10.6433	7.9269	16.7629	7.32527	13.4538	17.6357	12.6793	5.46368	10.8669	6.59775	16.1961	4.88086
ENSG00000266973.1	0	0	0	0	0	0.108516	0	0.0348056	0	0	0.0327732	0	0	0	0	0	0.0316469	0	0	0	0	0.0757437	0	0	0	0.0337257	0.0307522	0	0.0285319	0	0	0	0	0	0	0	0	0	0	0	0	0	0	0	0.152181	0	0	0	0
ENSG00000240280.5	0.00409073	0.00709264	0.00398318	0	0.0115763	0.00433024	0.00600953	0	0	0	0.00523114	0.00418374	0	0	0.00542175	0.00493285	0.00505137	0	0	0.00627952	0.0133639	0.00604497	0	0	0.00465819	0	0.00490855	0	0	0	0.00646621	0	0.00569068	0	0	0.0142608	0	0.00603644	0	0.215959	0.0119345	0.0163765	0.00783922	0	0	4.15095	0.00528357	0	0
ENSG00000212657.1	0	0.0161844	0.00908904	0	0	0	0	0.012677	0	0.0242664	0	0	0	0.0167498	0	0	0.0115265	0	0.0143601	0.0143289	0	0.0137937	0	0	0	0.0122836	0.0112006	0	0	0	0	0	0	0	0	0.0162705	0	0	0	0	0	0	0	0	0	0	0	0.0133265	0
ENSG00000241607.1	0	0	0	0	0	0	0	0	0	0	0	0	0	0	0	0	0	0	0	0	0	0	0	0	0	0	0	0	0	0	0	0	0	0	0	0	0	0	0	0	0	0	0	0	0	0	0	0	0
ENSG00000179528.14	0.200372	0.168442	0.159631	0.119067	0.042957	0.366361	0.151639	0.131938	0.26843	0.102601	0.0931752	0.186298	0.375605	0.14164	0.193141	0.219655	0.142458	0.123147	0.130774	0.111849	0.228115	0.206369	0.0703256	0.0858346	0.138283	0.143825	0.196716	0.141943	0.128435	0.108908	0.182359	0.0978497	0.160487	0.143789	0.226355	0.0846692	0.0397647	0.0985589	0.107823	0.961645	1.31087	1.33692	1.04722	0.784181	0.342519	0.709356	1.17636	1.14426	0.367294
ENSG00000256020.1	0	0	0	0	0.0550265	0	0	0	0	0	0	0	0	0	0	0.0937903	0.0480219	0	0.0598274	0.0596975	0	0	0.0643461	0	0	0	0.0466641	0	0	0	0	0	0	0	0.126066	0	0	0.0573866	0	0	0	0	0	0	0	0	0	0	0
ENSG00000230918.1	0.0226652	0	0.0220693	0.0634933	0.12828	0.143954	0	0.0307812	0	0.0589218	0.0289838	0.0695417	0	0.122012	0	0.0273311	0.0279878	0.0459684	0	0.0695849	0	0.133972	0	0	0.103237	0.0298262	0.0543929	0.066231	0.100932	0.110873	0.107481	0.0521792	0.0315299	0	0.257155	0.0790135	0.185543	0.0334456	0	0	0.132249	0	0.0868684	0.450339	0	0.37827	0.0585486	0	0.0464759
ENSG00000225383.5	0.650064	0.708464	0.632974	1.50888	0.0262802	1.67116	0.954985	0.68105	2.19937	1.30367	0.451271	0.132969	1.54388	0.533247	0.492331	1.16463	1.46783	0.734553	0.971487	0.855333	0.424737	1.12529	0.0921938	0.13128	1.22668	0.488829	1.84978	0.597012	0.392871	0.514852	0.792686	0.513107	0.723452	1.04461	0.451562	3.91729	0.63859	0.904445	0.95648	0.163421	0	0	0.0711853	0	0.606581	0	0.0239892	0.397749	0.0380852
ENSG00000237883.1	1.52604	2.61681	2.02476	2.91262	0.332194	0.727811	1.28105	2.39133	3.68033	2.39774	1.77991	1.66364	2.26923	1.59485	1.77808	1.59753	2.1536	3.11204	5.26288	3.32077	2.24616	2.3294	2.58047	3.81275	2.11964	2.75849	2.43479	2.38483	2.5017	1.77739	2.70379	1.46705	2.37951	4.31873	1.71239	5.23225	2.11411	3.9346	4.49666	0.590204	1.36989	1.40982	3.40645	4.33158	1.19493	0.783654	2.88073	1.86744	2.25233
ENSG00000100612.12	25.2332	18.2821	29.3142	31.265	12.4931	87.5351	17.0583	18.8023	25.1099	23.2611	20.657	30.7445	34.0242	25.4922	27.2579	23.7821	28.0319	23.5458	24.7822	18.4691	22.4906	22.828	25.8337	24.6959	32.6799	15.0806	23.5845	28.9503	31.6915	15.7807	22.1738	24.9535	28.5291	23.631	14.2024	33.5671	23.6032	23.2966	29.883	20.5908	21.0426	15.3402	23.7241	28.0852	19.1071	35.5835	8.94669	18.3184	15.3943
ENSG00000262445.3	0.0166732	0.0289086	0	0	0	2.48858	0	0	0	0	0.0213214	0	0.0322313	0	0	0	0	0.0169079	0.0256502	0	0	0	0	0	0	0	0	0	0.0185621	0	0	0	0	0	0	0	0	0	0.0888241	0	0.0972869	0	0.0319516	0	0	0	0.150746	0.023804	0.0341892
ENSG00000263818.4	0.0173888	0.0180895	0.0135453	0	0.0393668	0.0220883	0.0255452	0.0188923	0.0274548	0.018082	0.00444729	0.021341	0.073952	0.049924	0.013828	0.00419369	0.0343556	0.0564273	0.0321011	0.0480471	0.0170421	0.0205567	0.0115086	0.0204846	0.0158407	0.0137296	0.0459034	0.0271001	0.0387175	0.028354	0.0219891	0.0480384	0.0290278	0.00514734	0.0507318	0.0363716	0.0170818	0.0513191	0.0432302	0.0305998	0.101462	0.0139226	0.0133291	0	0.0206508	0.0116084	0.462662	0.0198604	0.0213938
ENSG00000254309.1	0	0	0	0	0	0	0	0	0	0	0	0	0	0	0	0	0	0	0	0	0	0	0	0	0	0	0	0	0	0	0	0	0	0	0	0	0	0	0	0	0	0	0	0	0	0	0	0	0
ENSG00000224149.1	0	0	0	0	0	0	0	0	0	0	0	0	0	0	0	0	0	0	0	0	0	0	0	0	0	0	0	0	0	0	0	0	0	0	0	0	0	0	0	0	0	0	0	0	0	0	0	0	0
ENSG00000253257.1	0	0	0	0	0	0	0	0	0	0	0	0	0	0	0	0	0	0	0	0	0	0	0	0	0	0	0	0	0	0	0	0	0	0	0	0	0	0	0	0	0	0.446701	0	0	0	0	0	0	0
ENSG00000280449.1	0	0	0	0	0	0	0	0	0.102245	0	0	0.0662302	0	0	0	0	0	0	0	0.099407	0	0.095694	0	0.152573	0	0	0.155408	0	0	0	0	0	0	0	0	0	0	0	0	0	0	0	0	0	0	0.216155	0	0	0.0663941
ENSG00000276494.1	0	0	0	0	0	0	0	0	0	0	0	0	0	0	0	0	0	0	0	0	0	0	0	0	0	0	0	0	0	0	0	0	0	0	0	0	0	0	0	0	0	0	0	0	0	0	0	0	0
ENSG00000228191.1	0	0	0	0	0	0	0	0	0	0	0	0	0	0	0	0	0	0	0	0	0	0	0	0	0	0	0	0	0	0	0	0	0	0	0	0	0	0	0	0	0	0	0	0	0	0	0	0	0
ENSG00000182263.12	0.1211	0.17961	0.109392	0.204364	0.737012	0.12819	0.154326	0.263538	0.237275	0.166892	0.0503762	0.0835638	0.138204	0.26181	0.197244	0.103804	0.138728	0.183467	0.154876	0.320278	0.140612	0.155236	0.212442	0.108284	0.164482	0.324482	0.311629	0.110851	0.149438	0.421099	0.0830266	0.436664	0.0608906	0.12525	0.506078	0.0813819	0.269935	0.180853	0.233183	0.0256752	0.0595933	0.0876148	0.0391441	0.0144949	0.0606459	0.0292207	0.0188448	0.0666568	0.0284222
ENSG00000252667.1	0	0	0	0	0	0	0	0	0	0	0	0	0	0	0	0	0	0	0	0	0	0	0	0	0	0	0	0	0	0	0	0	0	0	0	0	0	0	0	0	0	0	0	0	0	0	0	0	0
ENSG00000253802.1	0	0	0	0	0	0	0	0	0	0	0	0	0	0	0	0	0	0	0	0	0	0	0	0	0	0	0	0	0	0	0	0	0	0	0	0	0	0	0	0	0	0	0	0	0	0.18352	0	0	0
ENSG00000200340.1	0	0	0	0	0	0	0	0	0	0	0	0	0	0	0	0	0	0	0	0	0	0	0	0	0	0	0	0	0	0	0	0	0	0	0	0	0	0	0	0	0	0	0	0	0	0	0	0	0
ENSG00000241596.1	0	0	0	0	0	0	0	0	0	0	0	0	0	0	0	0	0	0	0	0	0	0	0	0	0	0	0	0	0	0.042087	0	0	0	0	0	0	0	0	0	0	0	0	0	0	0	0	0	0	0
ENSG00000228783.1	0	0	0	0	0	0	0.0543617	0	0	0	0	0	0.0715338	0	0	0	0	0	0	0	0	0	0	0	0	0	0	0	0	0	0	0	0	0	0	0	0	0	0	0	0.107959	0	0	0	0	0	0	0	0
ENSG00000260757.1	0.00820924	0.0142334	0.0319737	0	0	0	0	0.0111488	0.0129614	0.0213412	0.0209956	0.0083959	0	0	0	0	0.0101371	0	0	0.0126017	0	0	0	0	0.0373921	0	0.00985044	0.0079962	0.00913926	0.0133859	0	0	0	0	0	0.0429276	0	0.0363416	0.0291556	0.0722307	0.0718502	0	0.0157317	0	0.0731192	0	0.371106	0.0117201	0.0168334
ENSG00000253696.2	1.72645	1.1418	1.90636	2.24369	0.226655	4.37101	2.24864	1.25693	2.10762	1.34183	1.8891	1.94774	1.34185	1.2775	1.25025	1.33067	2.1099	1.7327	1.20477	0.792329	2.09323	1.68328	1.00127	1.42577	2.53343	1.56926	1.79396	2.01104	2.25889	0.870659	1.54737	0.942427	2.20361	1.68595	0.605814	2.73009	1.42788	0.761658	1.13782	0.313207	0.103852	0.427517	1.19377	0.8841	0.634119	0.89114	0.160919	1.49921	0.237227
ENSG00000231802.1	0	0	0	0	0	0	0	0	0	0	0	0	0	0	0	0	0	0	0	0	0	0	0	0	0	0	0	0	0	0	0	0	0	0	0	0	0	0	0	0	0.0552478	0	0	0	0.0562235	0	0.0244589	0.0270358	0
ENSG00000266605.1	0.0217151	0	0	0	0.0307258	0.0229866	0	0.058982	0	0	0	0	0	0	0	0	0.0268146	0	0	0	0	0	0	0	0	0	0	0	0	0	0	0	0	0	0	0	0	0	0	0	0	0	0	0	0	0	0	0	0
ENSG00000265967.1	0	0	0	0	0	0	0	0	0	0	0	0	0	0	0	0	0	0	0	0	0	0	0	0	0	0	0	0	0	0	0	0	0	0	0	0	0	0	0	0	0	0	0	0	0	0	0	0	0
ENSG00000249042.4	1.3804	1.59559	1.1985	1.57903	0.895216	0.913266	0.946351	1.96844	1.77992	1.36067	1.0003	0.870604	2.93532	0.784383	1.18921	0.915515	1.56252	1.27151	2.95536	1.55393	0.770392	1.29191	2.91211	1.5042	1.25751	1.27158	1.15946	1.43422	1.42153	1.61312	1.49103	1.50951	1.24819	1.75366	2.74082	2.60663	0.979359	2.73294	4.28976	1.31579	1.91295	2.39468	3.54913	4.68552	1.94673	3.91649	3.71442	3.02184	6.68722
ENSG00000267392.3	0	0	0	0	0	0	0	0	0	0	0	0	0	0	0	0	0	0	0	0	0	0	0	0	0	0	0	0	0	0	0	0	0	0	0	0	0	0	0	0	0	0	0	0	0	0	0	0	0
ENSG00000276241.1	0	0.0412303	0	0	0	0	0.0349341	0	0	0	0	0	0.0459692	0.0853414	0	0.0860257	0.293642	0	0	0	0	0	0	0.0280135	0	0.0312931	0	0.0463255	0	0	0	0	0.0330806	0	0.0385432	0	0	0	0	0	0	0	0	0	0	0	0	0	0
ENSG00000179715.11	1.57912	1.34495	2.93493	1.56769	4.06107	0.932564	2.96286	1.36199	1.53968	2.01658	1.23286	1.62636	2.2493	2.33646	1.58622	1.42314	2.61362	1.56763	2.27589	2.50059	1.34853	2.93121	2.71365	1.28586	1.37544	1.74992	1.77514	1.51655	1.00546	2.80076	4.23901	2.18124	1.30263	1.72216	4.18498	0.975446	3.36557	5.35539	1.958	2.09632	1.97212	3.54903	1.64579	1.59631	3.17493	1.49806	3.70703	3.267	6.51018
ENSG00000257527.1	0	0	0	0	0	0	0	0	0	0	0	0	0	0	0	0	0	0	0	0	0	0	0	0	0	0	0	0	0	0	0	0	0	0	0	0	0	0	0	0	0	0	0	0	0	0	0	0	0
ENSG00000215353.2	0	0	0	0	0	0	0	0	0	0	0	0	0	0	0	0	0	0	0	0	0	0	0	0	0	0	0	0	0	0	0	0	0	0	0	0	0	0	0	0	0	0	0	0	0	0	0	0	0
ENSG00000259231.2	0	0	0	0	0	0	0	0	0	0	0	0	0	0	0	0	0	0	0	0	0	0	0	0	0	0	0	0	0	0	0	0	0	0	0	0	0	0	0	0	0	0	0	0	0	0	0	0	0
ENSG00000136457.8	2.97842	1.53527	5.63564	3.24725	0.558112	9.46695	5.1678	4.30732	12.7859	1.38116	1.03968	7.82119	8.60533	3.42336	6.81749	7.25108	4.89056	10.1631	3.04642	2.47138	6.42979	5.912	0.412894	2.93971	3.18076	3.38979	6.65513	7.55862	4.18513	1.4701	3.94453	1.79761	4.74803	9.0072	0.574084	1.29088	3.20262	3.8843	7.11875	0.283311	0.281819	0.290033	0.262244	1.1196	0.860388	0.268694	1.03971	0.333282	0.140305
ENSG00000183385.8	0	0	0	0	0	0	0	0	0	0	0	0	0	0	0	0	0.0252997	0	0	0	0	0	0	0	0	0	0	0	0	0	0	0	0	0	0	0	0	0	0	0	0	0	0	0	0	0	0	0	0
ENSG00000226233.1	0	0	0	0	0	0	0	0	0	0	0	0	0	0	0	0	0	0	0	0	0	0	0	0	0	0	0	0	0	0	0	0	0	0.139413	0	0	0	0	0	0	0	0	0	0	0	0	0	0	0
ENSG00000201076.1	0	0.179646	0	0	0	0.109679	0	0.562857	0	0	0	0.105968	0	0	0.137325	0	0	0	0	0	0.169245	0	0	0	0	0.136348	0.124327	0	0	0.168949	0	0	0	0.153354	0	0	0	0	0	0	0	0	0	0	0	0	0	0	0.106231
ENSG00000164929.15	0.482677	0.578895	0.530061	0.264331	0.801071	0.679971	0.559802	0.532299	0.63603	0.537771	0.273812	0.334051	0.596324	0.787972	0.543529	0.371982	0.241996	0.482111	0.803966	0.501388	0.41496	0.48266	1.68734	0.517307	0.433921	1.13663	0.692397	0.445407	0.363627	0.727873	0.281093	1.1864	0.323109	0.365256	0.976453	0.594628	0.974459	0.669415	0.870019	0.319319	0.0211758	0.145287	0.0834562	0.144216	0.118524	0.363412	0.0187496	0.108806	0.0223252
ENSG00000234360.1	0	0	0	0	0	0	0	0	0	0	0	0	0	0	0	0	0	0	0	0	0	0	0	0	0	0	0	0	0	0	0	0	0	0	0	0	0	0	0	0	0	0	0	0	0	0	0	0	0
ENSG00000254572.2	0.0278154	0	0.0135421	0	0	0	0.0408625	0.0188878	0.0219586	0	0	0.0284479	0	0	0.0184329	0	0	0.0282069	0	0	0	0.0411035	0	0	0	0.0366036	0.0333763	0.0135468	0.0154833	0	0	0	0.0580416	0.0205844	0	0.0242419	0.0227703	0	0	0	0	0	0	0	0	0	0	0	0
ENSG00000230186.3	0	0	0	0	0.0830966	0	0	0	0	0	0	0	0	0	0	0	0	0	0	0	0	0	0	0.0345916	0	0	0	0	0	0	0	0.0676006	0	0	0	0	0	0	0	0	0	0	0	0	0	0	0	0	0
ENSG00000224222.1	0	0	0	0	0	0.0293035	0.0813351	0.0375954	0	0	0.0708001	0	0	0.149022	0.11007	0.0333815	0	0.0280723	0.0425871	0.127484	0	0.0409074	0.0458037	0	0	0.0364289	0	0	0	0	0.043758	0.0637303	0	0.122917	0	0	0.0453234	0	0.0491584	0	0	0.332468	0	0	0	0	0	0	0.0851467
ENSG00000172938.3	0	0	0	0	0.276215	0.0476865	0.0220598	0	0.0711267	0	0.0192025	0	0	0	0	0.0181075	0	0	0.161708	0.0691527	0	0	0.273305	0	0	0.0592819	0.0720734	0	0	0.171398	0	0.311131	0	0.0666756	0.146033	0.0261743	0.147512	0	0.0266656	0	0	0	0	0	0	0	0	0	0
ENSG00000186678.7	0	0	0	0	0	0	0	0	0	0	0	0	0	0	0	0	0	0	0	0	0	0	0	0	0	0	0	0	0	0	0	0	0	0	0	0	0	0	0	0	0	0	0	0	0	0	0	0	0
ENSG00000254877.1	0	0	0.101468	0.0583847	0	0.0441237	0	0.0566092	0	0.054181	0	0	0.120867	0.0373982	0.0276229	0.025132	0	0.0211349	0	0	0	0.0615962	0.0344844	0.0491041	0.071198	0	0.0250082	0.0406014	0.0928107	0.0339841	0.0329442	0.0479809	0.144965	0	0	0	0	0.123018	0	0	0.0608043	0.166871	0	0	0	0	0.834486	0	0.384628
ENSG00000224584.2	0	0	0	0	0	0	0	0	0	0.0429499	0	0	0	0	0	0	0	0	0	0	0	0	0	0	0	0	0	0	0	0	0.0522305	0	0	0	0	0	0	0	0	0	0	0	0	0	0	0	0.0853556	0	0
ENSG00000275144.1	0	0.0579504	0	0	0	0.0176901	0	0	0	0	0	0	0.0323056	0	0	0	0	0	0	0.0256534	0.0272975	0	0	0.0196869	0	0.0879667	0	0	0	0	0	0	0	0	0	0	0	0.0246604	0	0	0	0	0	0	0	0	0.0215847	0	0
ENSG00000278480.1	0	0.0260357	0	0	0	0.0476865	0	0	0	0.0195186	0.0192025	0.0153577	0	0.0538905	0.0199022	0	0.0185426	0.0456829	0.0231011	0.0230509	0	0.0221899	0.0248459	0.0176897	0	0.0395213	0.0180183	0.0146266	0.0167175	0.0489708	0.0237362	0	0.0208894	0.0666756	0.0243389	0.0785228	0	0.0221586	0.0533313	0	0	0	0.0287763	0.14918	0.044583	0.0501228	0.019395	0.12863	0.061583
ENSG00000105699.15	105.102	94.185	121.069	94.5241	13.0075	65.0062	121.917	105.452	122.046	109.69	122.856	151.093	143.332	87.46	134.394	187.624	135.287	130.78	115.32	93.2915	124.793	117.675	65.6656	145.209	109.848	94.3768	130.304	129.242	122.359	94.8712	98.4162	70.351	159.648	142.158	66.9783	80.067	79.1323	140.807	130.403	173.677	111.242	66.017	112.679	160.367	130.782	166.476	110.428	188.004	121.636
ENSG00000244089.1	0.0239368	0	0	0	0	0	0	0	0	0	0	0	0	0	0	0	0	0	0	0	0	0	0	0	0	0.0314996	0	0	0	0	0	0	0	0	0	0	0	0	0	0	0	0	0	0	0	0	0	0	0
ENSG00000240966.3	0	0.0861318	0	0.139164	0	0.105172	0.0729788	0	0.0784343	0	0	0	0	0	0	0	0	0	0	0	0.162289	0	0	0	0	0	0	0	0	0	0	0	0	0	0	0	0	0	0	0	0	0	0	0	0	0	0.128326	0.0709228	0
ENSG00000264894.1	0	0	0	0	0	0	0	0	0	0	0	0	0	0	0	0	0	0	0	0	0	0	0	0	0	0	0	0	0	0	0	0	0	0	0	0	0	0	0	0	0	0	0	0	0	0	0	0	0
ENSG00000118434.7	0	0.0147079	0	0	0	0	0	0	0	0	0	0	0.0327968	0	0	0	0	0	0	0	0	0	0	0	0	0	0	0	0	0.0138321	0	0	0	0	0	0	0	0	0	0	0	0	0	0	0	0	0	0	0
ENSG00000117174.9	1.92411	3.42943	2.45473	2.58359	3.04379	1.20918	2.89885	3.08677	2.57596	2.61055	2.17615	1.60637	2.35751	3.17121	1.92659	1.9702	2.49157	2.20993	2.62516	3.33451	1.7244	2.2276	3.36566	2.25839	2.43358	2.52587	2.80031	2.04062	1.92058	3.51912	2.15343	3.24948	1.78769	2.09949	3.16798	1.92172	3.10042	2.72876	2.97203	1.58587	5.14229	4.61982	4.2659	4.20907	3.07176	3.13311	4.61359	4.01356	6.89256
ENSG00000227942.1	0.00951819	0	0.0185359	0	0	0	0.0139828	0.0129265	0	0.0371161	0.0243433	0.0194692	0	0	0.0126152	0.0114776	0	0.00965216	0.0146428	0	0.0466422	0	0.0157488	0	0	0	0.0228422	0	0	0	0.0300908	0	0.0132409	0	0	0	0.0155836	0	0	0.251243	0.0277689	0	0	0.189119	0	0.222395	0.0122937	0	0
ENSG00000116031.8	1.01672	0.888139	0.770832	0.739227	0.120799	1.79923	0.695504	0.389994	1.23766	0.332913	0.50617	0.444511	1.59035	1.00273	0.442321	0.364999	0.958382	1.22779	1.46861	0.428902	0.418357	2.16763	0.449459	0.402291	0.636325	0.480028	0.959224	1.6556	0.70852	0.480904	1.09187	0.750443	1.16605	1.03385	0.113217	0.879337	0.571817	1.31707	0.702894	0.136577	0.588718	0.279636	0.0594925	0.231314	0.783459	0.103625	0.0902193	0.088644	0.588844
ENSG00000075539.12	10.2656	10.5787	9.45178	13.0759	3.09592	4.07392	11.3358	14.7164	13.2178	5.91556	10.7964	8.54891	7.62669	8.28825	10.3902	8.07622	12.7582	13.137	7.15128	12.072	12.6434	10.9634	5.14744	10.3356	11.5067	11.7696	12.8673	10.9667	9.89477	8.60793	10.3631	8.10583	7.57496	10.8613	8.72868	7.63182	7.71282	12.3181	10.416	1.8211	2.32675	4.9139	4.20521	3.50903	4.56249	1.97654	8.30776	2.3605	5.87124
ENSG00000197208.5	1.41927	1.13215	2.98461	5.54811	0.534502	24.0208	1.60933	1.33385	3.0929	0.771596	1.04204	3.80271	2.1177	1.13296	7.23818	7.22321	4.69128	2.99342	1.24529	1.19288	3.808	4.33015	0.428591	1.11887	2.69154	1.17174	4.06004	2.84899	2.73357	1.5839	0.665356	1.13055	4.37665	2.69168	0.428592	0.602008	2.15583	2.08637	1.06371	0.759712	1.5744	0.432076	1.0962	0.536117	0.769058	0.450322	0.780648	0.593239	0.215781
ENSG00000244124.1	0.655844	1.9398	1.01425	2.37762	0.709636	1.06178	0.6801	1.51941	2.92376	0.601755	0.542675	1.97281	1.64071	0.899943	0.30679	0.697815	1.14333	1.01717	0.534151	1.18442	1.8905	0.912147	0.319164	0.545369	0.61503	2.18302	1.80538	0.638824	0.773094	0.691973	0.304909	0.444078	0.483011	1.5988	0.687832	0.268982	3.9793	0.967789	0.411048	0.339446	0.675316	4.32444	1.47861	1.1498	0.343621	1.03018	1.29554	0.495705	0.474647
ENSG00000231313.2	0.320568	0	0.195088	0.224507	0.0283493	0.0848345	0.206034	0.272099	0.411238	0.494813	0.102484	0.122947	0	0.0359518	0.0531092	0.193281	0.173184	0.325081	0.154114	0.0615115	0.0327269	0.384891	0.0663014	0.18882	0.159704	0.0527314	0.240411	0.117094	0.066916	0	0.411712	0.0922506	0.139359	0.0296541	0.0649485	0.0698462	0.164016	0.0886956	0	0.52886	0.759886	0.320835	0.383949	0.796179	0.475881	1.27065	0.258778	0.0858126	0.184876
ENSG00000236783.1	0.0422907	0	0	0	0	0	0	0.0574344	0	0	0	0.0432523	0	0	0	0	0	0	0	0.0649189	0	0	0.139948	0	0.0481573	0	0	0.0411933	0	0	0	0	0	0	0	0.0737153	0	0.124812	0	0	0	0.169303	0	0	0	0.141162	0	0	0.0433594
ENSG00000201658.1	0	0	0	0	0	0	0	0	0	0	0	0	0	0	0	0	0	0	0	0	0	0	0	0	0	0	0	0	0	0	0	0	0	0	0	0	0	0	0	0	0	0	0	0	0	0	0	0	0
ENSG00000213801.4	0.824118	2.18093	0.995524	1.63168	0.350703	0.577208	1.11055	2.13746	4.68622	0.91013	0.594285	1.05832	3.49767	1.45656	1.09227	1.04608	2.0506	1.34469	2.65004	2.63477	1.94331	1.5383	1.14828	1.23362	1.03017	2.2913	1.49447	0.953621	0.8416	1.41453	1.15576	0.49928	1.87913	3.09066	1.10476	4.87109	1.47103	2.68822	4.35735	0.926842	0.867727	3.91936	2.44612	2.70857	1.71091	2.60604	2.64106	2.38853	2.6746
ENSG00000171522.5	13.224	28.6046	20.9566	22.0978	6.98498	13.2036	20.6319	20.8141	22.9201	18.2885	11.6046	16.0378	13.1605	14.7133	15.8182	25.9839	36.263	16.8675	14.6931	12.6486	16.9287	14.1352	10.0222	19.8104	16.3928	12.6696	23.7247	18.392	11.9538	12.8267	13.5688	13.6833	13.0673	19.8272	13.3435	15.2817	22.5563	20.4973	15.1979	14.5966	2.93813	3.2107	4.76515	3.01969	5.68648	3.03151	1.36224	6.13807	3.85606
ENSG00000254141.1	0.0202594	0.0351264	0	0	0	0	0.0297623	0.027514	0	0.0263338	0	0	0	0	0.0268513	0	0	0	0	0	0	0	0	0	0.0230698	0.106641	0	0	0	0	0	0	0	0	0.0328371	0	0	0	0	0	0	0	0	0	0	0	0	0	0.0207714
ENSG00000224301.1	0	0	0	0	0	0	0	0	0	0	0.0367319	0	0	0	0	0	0	0	0	0	0	0	0	0	0	0	0	0	0	0	0	0	0	0	0	0	0	0	0	0	0.0838016	0	0	0	0	0	0	0	0
ENSG00000074054.16	3.45449	3.9437	3.15408	3.29072	8.3106	2.6731	3.33954	4.28865	3.52909	3.13056	2.88516	2.62159	1.94858	4.17568	3.0303	3.26509	3.05667	3.33674	2.43106	4.75887	3.39592	3.55512	2.35407	3.68915	3.2178	4.15041	4.00023	2.95319	2.8011	5.28616	3.12652	5.12463	2.15083	3.61711	5.61405	1.1027	4.57068	3.92777	3.19074	4.95421	3.31987	5.08096	3.81051	5.04614	3.66687	4.27584	4.37197	4.13177	4.43666
ENSG00000258199.1	3.59943	9.23641	5.08197	6.65499	3.41232	3.58157	3.43706	6.50149	3.63717	3.1347	2.94585	3.27634	5.5665	6.07131	5.24766	4.03659	4.40026	3.7596	4.81752	7.34872	4.87996	3.29776	2.20358	4.07064	3.07406	7.3892	3.23928	3.68133	3.28591	5.34098	3.81205	3.89467	3.45499	5.27415	5.30901	2.94879	7.66112	5.04589	5.56088	0.950112	4.20047	4.7552	4.55251	6.4366	3.95406	5.88713	6.04372	5.6527	11.4033
ENSG00000279530.1	0.0223337	0.0484036	0.0108733	0.0156412	0.0237008	0.035462	0	0.121324	0.07934	0.014515	0.0356998	0.0171311	0.0107934	0.0200378	0.0296005	0.0134657	0.0206838	0.0509581	0.0257686	0.145705	0.109442	0.0165015	0.0184766	0.0328873	0	0.0881698	0.0468976	0.0217541	0.00621596	0.0637299	0.00882571	0.012854	0.0233015	0.0578471	0.0452489	0	0	0.0576738	0.00991494	0	0	0.111761	0.0427989	0.055469	0	0.0372738	0.0432692	0.0159426	0.0228981
ENSG00000257415.1	0	0	0	0	0	0	0	0	0	0	0	0	0	0	0	0	0	0	0	0	0	0	0	0	0	0	0	0	0	0	0	0	0	0	0.0151101	0	0	0	0	0.0820255	0	0	0	0	0	0	0	0	0
ENSG00000233424.2	0	0	0	0	0	0.00952546	0	0	0	0	0	0	0	0	0	0	0	0	0	0	0	0	0	0	0	0	0	0	0	0	0	0	0	0	0	0	0	0	0	0	0	0	0	0	0	0	0	0	0
ENSG00000187984.11	0.172277	0.170685	0.215676	0.248199	0.167152	0.13547	0.180775	0.173804	0.132117	0.127961	0.113299	0.201365	0.0761215	0.211978	0.130475	0.142452	0.182343	0.149744	0.0984402	0.188897	0.209043	0.16002	0.0162885	0.139164	0.13452	0.239662	0.153563	0.186984	0.169875	0.0963131	0.163391	0.0906541	0.123252	0.15299	0.175517	0.0514781	0.265942	0.116214	0.0961483	0.086618	0.100522	0.177346	0.160354	0.2934	0.423804	0.131438	0.495885	0.316228	0.42896
ENSG00000277349.1	0	0	0	0	0	0	0	0	0	0	0	0	0	0	0	0	0	0	0	0	0	0	0	0	0	0	0	0	0.00895181	0	0	0	0	0.0119011	0	0	0	0	0	0	0	0	0	0	0	0.0536792	0	0	0.0164881
ENSG00000163902.10	76.2858	84.6939	74.0503	73.6268	34.6434	54.4812	78.2676	82.0027	67.6929	126.435	96.354	62.0217	80.5132	66.742	63.1428	67.6146	79.483	67.4621	73.4929	73.166	55.8049	72.8226	112.971	86.4771	78.394	66.5429	62.4068	83.9758	77.4686	57.331	82.8598	70.947	74.6406	67.3989	79.0445	99.9149	57.6722	78.8808	75.0057	113.404	112.574	73.098	127.005	241.288	97.4515	180.527	78.1289	103.174	101.2
ENSG00000238417.1	0	0	0	0	0	0	0	0	0	0	0	0	0.452278	0	0	0	0	0	0	0	0	0	0	0	0	0	0	0	0	0	0	0	0.32547	0	0	0	0	0	0	0	0	0	0	0	0	0	0	0.334023	0
ENSG00000147852.14	1.01427	0.600552	2.18694	3.78988	1.43514	0.355144	0.579579	1.0505	1.75836	0.906509	0.502522	1.45512	2.05678	2.07921	3.14147	1.55459	1.38096	1.16873	1.28078	3.15207	3.28812	2.10935	1.17191	1.07225	2.5487	0.74401	1.63825	2.48878	2.61629	2.41113	0.387923	1.01196	1.44337	1.86902	1.11024	1.70024	1.06808	1.51732	1.07019	1.01132	0.371584	0.310906	0.69651	0.262324	0.391981	0.264413	0.126388	0.379196	0.638589
ENSG00000207931.1	0	0	0	0	0	0	0	0	0	0	0	0	0	0	0	0	0	0	0	0	0	0	0	0	0	0	0	0	0	0	0	0	0	0	0	0	0	0	0	0	0	0	0	0	0	0	0	0	0
ENSG00000122557.8	8.85269	9.79366	9.65557	10.1652	8.4224	8.29248	10.0641	10.463	10.3366	8.73045	9.82913	8.28158	12.362	10.5688	9.50616	9.63509	11.7097	11.9093	13.1103	8.90413	9.74486	12.1639	10.4996	9.37589	10.0248	8.03304	10.9764	10.1595	8.92029	9.82987	11.7401	8.90937	8.44216	11.3367	9.14813	10.9908	10.4334	11.2961	12.3954	6.05523	12.8811	18.1942	7.33056	7.63605	16.4653	8.11452	9.93919	7.54115	11.6651
ENSG00000122490.17	16.5213	17.2275	16.3491	11.3158	6.61117	6.32422	22.5048	19.5266	16.7004	12.4858	15.4077	14.827	18.8856	15.0047	21.0322	19.611	15.9478	15.5798	21.3034	18.3848	14.1531	17.0376	10.8545	18.4782	15.5379	22.0114	23.9449	18.2369	17.5801	11.6748	19.0499	12.054	20.2757	23.8322	13.0764	15.8336	13.3815	17.0627	17.9105	19.0776	9.46019	7.13524	13.6037	14.9487	9.08327	13.1773	10.3521	16.2703	4.82175
ENSG00000245729.2	0	0	0	0	0	0	0	0	0.0144315	0.0118809	0	0	0	0	0.0121144	0	0	0	0	0.014031	0	0	0.0302472	0	0	0	0	0	0	0	0	0	0	0	0	0	0	0	0	0	0	0	0	0	0	0	0	0	0
ENSG00000113719.14	20.5526	20.7337	22.3269	18.546	10.9803	21.6908	19.2676	22.3445	21.6377	17.7601	16.0976	22.6505	22.6488	20.7511	21.6568	20.8334	24.2617	21.6919	23.1585	23.861	18.7305	23.1152	14.3219	21.5056	24.9317	15.9944	24.9569	22.5675	23.7707	16.8443	21.8135	16.0467	21.6734	22.3229	18.092	18.5587	17.5362	24.7752	28.264	26.0788	11.5145	12.7691	16.4676	19.5793	10.5757	17.2559	18.501	15.8334	18.5349
ENSG00000253355.1	0.0240959	0.0417782	0	0	0	0.0255067	0.106195	0.0327242	0.076089	0	0.0308133	0.0985751	0.0931603	0	0.0319361	0.0581126	0.0297544	0.024435	0	0	0.0393592	0.0712142	0	0.0283858	0.0823153	0	0.0578263	0.0234706	0.0268257	0.0392905	0.0380883	0	0.0335202	0.178318	0.0390554	0.0840011	0	0	0	0	0	0	0	0	0	0	0	0.0344011	0
ENSG00000260142.1	0	0	0	0	0	0	0	0	0	0	0	0	0	0	0	0	0	0	0	0	0	0	0	0	0	0	0	0	0	0	0	0	0	0	0	0	0	0	0	0	0	0	0	0	0	0	0	0	0
ENSG00000101347.8	20.8084	17.9169	14.9738	11.6148	21.4089	11.8927	30.1882	20.0519	17.0839	21.1267	32.1802	10.6275	10.9315	28.3799	14.8866	13.513	13.9372	12.8733	18.0368	17.4407	9.34977	18.4784	43.3097	14.4019	14.8327	24.022	19.8241	16.5805	12.9949	17.742	28.2086	29.4573	11.7358	13.5815	37.9878	13.0085	21.7554	17.8872	16.6426	20.0644	30.316	12.1836	23.7038	25.0001	21.7473	22.7389	35.5075	35.9682	6.06641
ENSG00000165782.9	8.84914	6.96383	8.88019	9.01829	6.76786	10.3201	8.72452	7.65622	12.6107	9.46964	8.75047	10.9579	11.2371	8.38435	7.88636	8.84944	9.56603	8.96982	10.1515	7.90447	8.7288	9.98217	9.85794	9.71913	8.16124	7.07735	8.9523	8.24054	8.7306	6.95966	10.4245	8.92164	9.51916	10.7319	7.72171	9.71349	8.3682	8.65101	9.1711	15.3037	8.9803	9.97118	8.38395	12.1259	9.8297	11.8787	6.78874	9.47526	9.03365
ENSG00000211768.1	0.290114	0	0.847462	0	0	0.307101	2.55718	0	0	0.3771	0.741985	0.296711	1.12165	0	0	0	0.358243	0.588396	0.446313	0.445344	0	0.857418	0	0.683529	0.330359	0.381775	0	0.565172	0.322981	0	1.83433	0	1.21075	0	0.470227	0	0.949978	0.428104	1.03036	2.55263	0	0	0.555958	5.76433	0.861344	1.93674	0	0.828378	0.297446
ENSG00000272746.1	0.237409	0.28814	0.323635	0.0665069	0.0671845	0.175917	0.139508	0.29018	0.262389	0.0617185	0.151797	0.194246	0.321258	0.0852017	0.251725	0.257655	0.263845	0.120376	0.0730463	0.0728877	0.0775589	0.0701652	0.117845	0.0839029	0.0540685	0.312418	0.0854618	0.115624	0.158583	0.154847	0.0750546	0.0546558	0.132106	0.21083	0.0384801	0.124146	0.155479	0.525496	0.210794	0.20889	0	0	0.0909914	0.235857	0.0704865	0	0.0306637	0.0338943	0.121704
ENSG00000212594.1	0	0	0	0	0	0	0	0	0	0	0	0	0	0	0	0	0	0	0	0	0	0	0	0	0	0	0	0	0	0	0	0	0	0	0	0	0	0	0	0	0	0	0	0	0	0	0	0	0
ENSG00000229239.2	0	0	0.0119092	0	0	0	0	0	0	0	0	0	0	0	0	0	0	0	0	0	0	0	0	0	0	0	0	0	0	0	0	0	0	0	0	0	0	0	0	0	0	0	0	0	0	0	0	0	0
ENSG00000140931.18	4.86123	4.62775	5.73816	3.09618	5.41836	3.42248	7.49852	6.12238	5.77096	6.77182	3.9058	3.18474	5.50541	6.48465	4.08459	3.76051	3.61301	3.96232	6.06043	4.09722	2.95148	4.51344	6.33605	4.31123	3.92712	4.73749	5.10671	4.40005	4.08449	4.77844	5.7631	8.66805	4.29357	3.62464	9.53685	5.0121	6.18702	4.32435	6.23819	3.38952	8.0144	6.44418	6.55619	5.19391	14.9639	6.15374	1.73554	16.087	4.10951
ENSG00000237404.1	0	0	0.0395641	0.113826	0.0574926	0	0	0	0	0	0	0.166225	0	0	0	0	0.100348	0	0	0	0	0.0600433	0.20169	0	0	0.0534699	0	0	0	0	0	0	0	0	0	0	0	0	0.0721541	0	0.118543	0	0	0	0	0	0	0.0580096	0
ENSG00000263917.1	0	0	0	0	0	0	0	0	0	0	0	0	0	0	0	0	0	0	0	0	0	0	0	0	0	0	0	0	0	0	0	0	0	0	0	0	0	0	0	0	0	0	0	0	0	0	0	0	0
ENSG00000233693.1	0.00738957	0	0	0	0.0104559	0.00782223	0	0.0100357	0	0	0	0	0	0	0	0	0.00912489	0.00749358	0	0	0.0241408	0	0	0	0	0.0291728	0	0	0.00822673	0	0.0116807	0	0	0	0.0119773	0	0.0120986	0	0	0	0	0	0	0	0	0	0.00954434	0	0
ENSG00000278674.1	0	0	0	0	0	0	0	0	0	0	0	0	0	0	0	0	0	0	0	0	0	0	0	0	0	0	0	0	0	0	0	0	0	0	0	0	0	0	0	0	0	0	0	0	0	0	0	0	0
ENSG00000230817.4	0.00772402	0	0.0225629	0.0216378	0.0109291	0	0	0	0.0487813	0.0200799	0	0.0315986	0	0	0.0307117	0.0465705	0	0.0156655	0.0475306	0	0.0630837	0.022828	0	0.0272975	0	0.0101644	0	0.00752358	0	0	0.0244187	0	0.0537251	0.0228643	0	0	0.0252923	0.0227957	0.0411486	0	0	0	0	0	0	0	0.029929	0	0.0158384
ENSG00000201793.1	0	0.0841153	0	0	0	0	0	0	0	0	0	0	0	0	0	0	0.0599069	0	0	0	0.079245	0	0	0.0571513	0	0	0.0582131	0	0	0	0.0766862	0	0.0674887	0.0718045	0	0	0	0	0	0	0	0	0	0.481968	0	0.32387	0.187982	0	0
ENSG00000231355.1	0.0435607	0	0	0	0	0.0230556	0	0.0295796	0.103166	0	0	0	0.168416	0.0390828	0	0.0262641	0.0537903	0	0	0	0	0	0	0	0	0	0	0	0.0242478	0.0355149	0	0	0	0.0322365	0.0353023	0	0	0.0321399	0	0	0	0.0871938	0.0417386	0	0	0	0.0281315	0.0621905	0.0223308
ENSG00000259670.1	0	0	0	0	0	0	0	0	0	0	0	0	0	0	0	0	0	0	0	0	0	0	0	0	0	0	0	0	0	0	0	0	0	0	0	0	0	0	0	0	0	0	0	0	0	0	0	0	0
ENSG00000180872.4	0	0	0	0	0	0	0	0	0	0	0	0	0	0	0	0	0	0	0	0	0	0	0	0	0	0	0	0	0	0	0	0	0	0	0	0	0	0	0	0	0	0	0	0	0	0	0	0	0
ENSG00000249362.1	0	0	0	0	0	0	0	0	0	0	0	0	0	0	0	0	0	0	0	0	0	0	0	0	0	0.0292772	0	0	0	0	0	0	0	0	0	0	0	0	0	0	0	0	0	0	0	0	0	0	0
ENSG00000168970.19	0.164209	0.220731	0.188636	0.22742	0.321109	0.150386	0.222259	0.435996	0.876844	0.143895	0.101454	0.141525	0.164067	0.400601	0.176067	0.106794	0.277955	0.349879	0.241265	0.444664	0.295349	0.477131	0.137376	0.165188	0.197493	0.488024	0.389647	0.199485	0.201298	0.234664	0.177904	0.220876	0.241267	0.562544	0.436614	0.173665	0.244684	0.457399	0.422655	0.454552	0.17225	0.709085	0.830896	0.238286	0.262939	0.264818	2.51174	0.424093	0.633709
ENSG00000266564.1	0	0	0	0	0	0	0	0	0	0	0	0	0	0	0	0	0	0	0	0	0	0	0	0	0	0	0	0	0	0	0	0	0	0	0	0	0	0	0	0	0	0	0	0	0	0	0	0	0
ENSG00000226801.2	0.0323788	0.0561395	0	0.0907048	0	0	0	0.175893	0	0.042087	0.0414054	0	0	0	0.0429141	0	0	0.0328346	0	0.0497035	0	0	0	0	0	0.0426089	0.116556	0.0315386	0.072094	0	0.0511812	0	0	0.0479231	0	0	0.0530122	0	0	0	0.0944638	0.259246	0.0620488	0	0.0961322	0.108077	0.125461	0	0.0331971
ENSG00000260229.1	0.0583731	0.151814	0.0568385	0.0817621	0.0412975	0.123582	0.171507	0.198189	0.184328	0.265563	0.0373232	0.0597004	0.056421	0	0.0386832	0.0703899	0	0.0887921	0	0	0	0.0431297	0.048292	0.0687655	0	0.153632	0.0350216	0.0568583	0.0324931	0.0475914	0.0461352	0	0.0812038	0	0	0.0508739	0	0.0861376	0	0	0	0.116843	0.111863	0	0.173309	0.292265	0.0376973	0.0416689	0.0598482
ENSG00000103152.10	10.5583	12.8705	11.6583	9.02745	8.97113	10.5849	12.419	12.5482	13.9264	15.4495	7.15853	8.0028	26.0829	11.1889	12.0492	14.8065	12.9623	10.2376	26.9239	9.88014	8.17387	13.744	22.4839	10.792	9.70591	10.2397	10.6886	9.78247	9.16831	10.0108	14.895	15.1593	15.3561	13.0161	15.712	20.9916	10.3377	14.1499	21.1221	35.577	31.6698	12.3065	17.3046	30.4528	45.4267	30.6078	28.1654	18.7395	40.7846
ENSG00000229668.1	0	0	0	0	0	0	0	0	0	0	0	0	0	0	0	0	0	0	0	0.126879	0.067505	0	0	0	0	0	0.0495889	0	0	0	0.0653253	0	0	0	0	0	0	0	0	0	0	0	0	0.410565	0	0	0	0	0
ENSG00000177143.4	0	0	0	0	0	0	0	0	0	0	0	0	0	0	0	0	0	0	0	0	0	0	0	0	0	0	0.00990086	0	0	0	0	0	0	0	0	0	0	0	0	0	0	0	0	0	0	0	0	0	0
ENSG00000279629.1	0	0	0	0	0	0	0	0	0	0.0236872	0	0	0	0	0	0	0	0	0	0.0279738	0	0	0	0	0	0	0	0	0	0	0	0.0419531	0	0	0	0	0.029836	0	0	0	0	0	0	0	0	0	0.0235371	0	0
ENSG00000196143.4	0	0	0	0	0	0	0	0	0	0	0	0	0	0	0	0	0	0	0	0	0	0	0	0	0	0	0	0	0	0	0	0	0	0	0	0	0	0	0	0	0	0	0.0283942	0	0	0	0	0	0
ENSG00000207609.2	0	0	0	0.738832	0.18659	0	0	0.179091	0.208207	0	0.168633	0	0	0	0	0	0	0	0	0	0	0	0	0	0	0	0	0	0	0	0	0	0	0	0	0	0.215904	0	0	0	0	1.05584	0	0	0	0	0.851616	0	0.135203
ENSG00000235730.1	0	0	0	0.0457095	0	0	0	0	0	0	0	0	0	0	0	0	0	0	0	0	0	0	0	0	0	0	0	0	0	0	0	0	0	0	0	0	0	0	0	0	0	0	0	0	0	0	0	0	0
ENSG00000235988.1	0	0	0	0	0	0	0	0	0.0691928	0	0	0	0	0.0786379	0	0	0	0	0	0	0	0	0.145022	0	0	0	0	0	0	0	0	0	0	0	0	0	0	0.0646683	0	0	0	0	0	0	0	0	0	0.0625663	0.0449314
ENSG00000235294.1	0	0	0.0175458	0	0	0	0	0	0	0	0	0	0	0	0	0	0	0	0	0	0	0	0	0	0.0205192	0	0.043244	0	0	0	0.0284835	0	0	0	0.0292066	0	0	0	0.0319988	0	0	0	0	0	0	0	0	0	0
ENSG00000258534.1	1.69483	1.08035	1.50466	1.95498	0.246863	1.76768	1.46459	1.89553	2.08565	1.49026	1.21114	1.47846	2.93903	1.5206	1.18921	1.65301	2.30827	1.49121	2.53064	1.41561	0.854947	2.06252	1.23717	1.61487	1.44745	1.73832	1.25608	1.23813	1.35963	0.56897	2.48202	1.03283	1.45623	2.13958	1.25232	1.21643	1.18339	1.69182	2.78835	0.219298	0.65443	2.69402	1.28959	0.495218	0.887984	0.665548	2.18903	0.604915	1.35435
ENSG00000240097.1	0	0	0	0	0	0	0	0	0	0	0	0	0	0	0.0152826	0	0	0	0	0	0	0	0	0	0	0	0	0	0	0	0	0.0265459	0	0	0	0	0	0	0.0204762	0	0	0	0	0.114554	0	0	0	0	0.0118222
ENSG00000279073.2	0.0162986	0	0	0	0	0	0	0	0	0.0423708	0	0	0	0	0	0	0	0	0	0	0	0.0240848	0	0	0	0	0.039114	0	0	0	0	0.0375221	0	0	0	0	0	0	0.0289427	0	0.0475503	0	0	0	0	0	0	0	0
ENSG00000102924.10	0.223681	0.494478	0.283141	0.360301	0.632995	0.165744	0.221806	0.417694	0.229558	0.261673	0.214529	0.217329	0.378351	0.471615	0.363165	0.175324	0.269304	0.357256	0.387126	0.274691	0.200953	0.280958	0.194304	0.270092	0.362962	0.448888	0.24827	0.408518	0.410886	0.346496	0.159108	0.334719	0.225596	0.281405	0.353486	0.126714	0.503554	0.255806	0.258186	0.196811	0.864668	0.13432	0.0107162	0.0555545	0.31545	0.0559969	0.483917	0.0638688	0.258
ENSG00000231729.1	0	0.0638337	0	0	0	0	0.0540858	0	0	0	0.0470803	0	0	0	0	0	0	0	0	0	0	0	0	0.0433711	0	0.0484486	0.044177	0	0.0409875	0	0	0	0	0	0	0	0	0	0	0	0	0	0.070553	0	0	0	0.0951043	0.052562	0
ENSG00000278008.1	0	0	0	0	0	0	0	0	0	0	0	0	0	0	0	0	0	0	0	0	0	0	0	0	0	0	0	0	0	0	0	0	0	0	0	0	0	0.00606896	0	0	0	0	0	0	0	0	0	0	0
ENSG00000127580.14	2.41762	2.59254	2.86839	1.66185	2.3687	2.97208	3.46807	3.45991	3.0922	3.19531	2.17192	2.08612	2.50565	3.27369	2.45031	3.2191	3.4871	3.06147	3.14419	2.62591	2.07076	3.53055	1.76143	3.03472	2.44299	3.32583	2.90095	2.5686	2.59652	2.41829	3.19852	2.43211	3.26145	3.07309	3.14802	1.77769	2.14211	2.7461	2.84287	22.559	5.89158	5.04259	4.74199	6.82194	3.99307	8.6394	8.88495	5.80096	2.45372
ENSG00000066185.11	0.647636	0.756233	0.624175	1.31441	0.458186	0.38475	0.796084	1.01417	0.918199	0.712968	0.329583	0.452839	1.45636	1.0554	0.797049	0.796897	1.20775	1.17277	2.04348	0.334769	0.669268	1.27929	1.06064	0.58388	1.88131	1.00879	0.991214	0.798192	1.06679	0.506463	1.27442	1.00412	1.46172	0.987892	1.039	1.24406	1.04952	0.321809	1.47865	0.697758	0.424162	0.0529121	0.595217	1.05045	0.902548	0.485289	0.375565	0.396263	0.921472
ENSG00000250480.3	0	0	0	0	0	0	0	0	0	0	0	0	0	0	0	0	0	0	0	0	0	0	0	0	0	0	0	0	0	0	0	0	0	0	0	0	0	0	0	0	0	0	0	0	0	0	0	0	0.0173337
ENSG00000227098.1	0	0	0	0	0	0.0237694	0	0	0	0.0291873	0	0	0	0.0402928	0	0	0.0277278	0	0.0345443	0	0	0	0	0	0.0255696	0	0	0	0.0249986	0	0	0	0	0	0	0	0	0	0	0	0	0	0.0430308	0	0.0666675	0	0	0	0
ENSG00000258084.4	0	0	0.039787	0	0	0.0144179	0	0	0.021505	0	0	0.0278602	0	0	0.0361043	0	0	0	0.0419073	0	0	0	0	0	0	0	0	0.0265339	0.0151634	0.0222093	0	0.0627131	0.0189475	0.0403184	0	0.0237412	0	0	0.0483737	0	0	0	0	0	0.0404387	0	0.0703683	0	0
ENSG00000172667.9	2.77603	2.33879	2.20373	2.5866	4.63863	1.74467	2.48754	2.66111	2.26274	2.50006	1.91727	1.69026	1.74713	2.52034	2.38376	2.51516	2.49203	2.47351	2.27644	3.23412	2.53007	1.85777	2.38867	2.0603	1.97441	2.69135	2.28263	2.78748	2.50791	3.42558	1.89214	3.21276	1.85767	1.83847	2.81278	1.6304	3.29922	2.45874	2.01084	0.833588	1.63207	2.2937	2.49852	2.83854	5.37559	1.61128	0.786637	3.00358	1.2982
ENSG00000184925.10	0.123497	0.481776	0.250521	0.374789	0.0364045	0.136175	0.241899	0.405321	0.853066	0.133771	0.111864	0.152618	0.198945	0.221603	0.14322	0.14892	0.381245	0.276561	0.427472	0.426544	0.462286	0.403008	0.332048	0.351585	0.205083	0.656832	0.358117	0.140341	0.131759	0.167811	0.40669	0.22508	0.386546	1.3785	0.25855	0.251139	0.134797	0.675794	1.75443	1.8563	0.750617	2.34839	1.09456	0.460083	0.733319	0.463747	4.38647	0.595057	3.84601
ENSG00000279664.1	0	0	0	0	0	0	0	0	0.0596427	0	0	0	0	0	0	0	0	0	0	0	0	0	0	0	0	0	0	0	0	0	0	0	0	0	0	0	0	0	0	0	0	0	0	0	0	0	0	0	0
ENSG00000206701.1	0	0	0	0	0	0	0	0	0	0	0	0	0	0	0	0	0	0	0	0	0	0	0	0	0	0	0	0	0	0	0	0	0	0	0	0	0	0	0	0	0	0	0	0	0	0	0	0	0
ENSG00000079999.12	23.1027	22.0343	21.0269	16.304	14.8711	14.612	25.5366	22.0623	18.1347	23.9886	25.1981	20.0424	21.9648	21.143	21.5719	22.8776	23.4225	22.4344	24.3389	19.8102	17.4132	23.6924	21.9335	25.4892	20.6024	20.652	21.1497	21.4888	20.6533	18.9613	24.5874	19.3123	24.7182	19.8084	21.2484	19.7179	15.7614	17.8823	22.1496	79.4432	23.8548	33.9687	27.9235	31.0747	24.4479	46.4489	26.447	29.6958	26.2371
ENSG00000187238.5	0	0	0	0	0	0	0	0	0	0	0	0	0	0	0	0	0	0	0	0	0	0	0	0	0	0	0	0	0	0	0	0	0	0	0	0	0	0	0	0	0	0	0	0	0	0	0	0	0
ENSG00000260264.1	0	0	0	0	0	0	0	0	0	0	0	0	0	0	0	0	0	0	0	0	0	0	0	0	0	0	0	0	0	0	0	0	0	0	0	0	0	0	0	0	0	0	0	0	0	0	0	0	0
ENSG00000101638.12	0.00918723	0.0223008	0.00805113	0.00772102	0.0181993	0.00875264	0.0161959	0.00873392	0.00290111	0.0107477	0.00469938	0.00375845	0.005328	0.014837	0.00608827	0.00997068	0.00226894	0.0177014	0.00282673	0.00705148	0.0075034	0.00950334	0.00152012	0.0108229	0.00627701	0.0205529	0.0209455	0.0134232	0.00818244	0.0104864	0.00290445	0.00634518	0.0025561	0.0135978	0.0134019	0.00160139	0.00902507	0.0298255	0.0244718	0.0727522	0.00268033	0.0220677	0.00352117	0.00912713	0.00818302	0.00919981	0.00118662	0.00131164	0.00565164
ENSG00000213694.3	0.65453	2.11168	1.09394	0.789134	2.2016	2.16626	1.00293	2.19639	0.695927	1.29878	0.324205	0.706697	0.358764	2.07246	0.64129	0.865203	0.84916	0.547798	0.741815	2.25877	0.730803	0.582778	2.20161	0.538765	0.469839	2.7388	1.01205	0.777966	0.632754	1.88056	0.814596	1.56025	0.35038	0.713689	1.78336	0.701861	2.2355	1.66762	0.438439	0.481134	0.812169	0.94198	1.59725	0.856024	0.811754	2.8706	0.368119	2.79154	0.56234
ENSG00000266529.1	0	0	0	0.0371782	0.0375569	0	0	0	0	0.0172507	0	0.0135732	0	0	0.0351794	0.0160036	0	0.0134583	0.0204169	0	0.0216782	0.0196116	0	0	0	0	0	0	0	0	0	0	0	0	0	0	0.0217287	0	0	0	0	0	0	0	0	0	0	0	0.0136069
ENSG00000253103.1	0	0	0	0	0	0	0	0	0	0	0	0	0	0	0	0	0	0	0	0	0	0	0	0	0	0	0	0	0	0	0	0	0	0	0	0	0	0	0	0	0	0	0	0	0	0	0	0	0
ENSG00000253932.1	0	0	0.00809883	0	0	0	0	0	0	0	0	0	0	0	0	0	0	0	0	0.0127679	0	0	0	0	0	0	0.00499017	0	0.00462989	0.00678122	0	0	0	0	0	0	0	0	0	0	0	0	0.00796957	0	0	0	0	0	0
ENSG00000223343.1	0.111297	0.160809	0.19868	0.103928	0.23622	0.137449	0.109002	0.151151	0.175725	0.0723337	0.142325	0.0948565	0.21515	0.0665707	0.172096	0.0671044	0.160339	0.131674	0.370976	0.085424	0.0605991	0.219289	0.030692	0.174816	0.190104	0.122051	0.311611	0.108409	0.0619529	0.120987	0.351854	0.128113	0.180632	0.164728	0.300657	0.129332	0.0303702	0.246351	0.329399	0.979271	0.270587	0.222779	0.391019	0.368564	0.275366	0.371498	0.047917	0.158896	0.247238
ENSG00000226510.1	0	0	0.0177665	0	0.0258174	0	0	0	0	0	0	0	0	0	0	0.0220024	0	0	0	0	0.0298041	0.0269628	0	0	0	0.024011	0	0	0.0203133	0.0297521	0	0.0840118	0.0253826	0	0	0	0	0.0269248	0.0324013	0.321086	0.0532324	0	0	0	0	0	0.117834	0.0260496	0
ENSG00000202254.1	0	0	0	0	0	0	0	0	0	0	0	0	0	0	0	0	0	0	0	0	0	0	0	0	0	0	0	0	0	0	0	0	0	0	0	0	0	0	0	0	0	0	0	0	0	0	0	0	0
ENSG00000100031.17	2.63681	4.12935	2.53245	3.75748	0.962826	43.4402	2.27804	23.7386	13.0733	8.31763	4.71899	7.74233	3.88935	3.19934	11.9455	4.84439	17.1042	7.53409	8.14314	3.666	4.18417	3.34536	3.35063	4.12368	9.33558	14.0863	12.2829	4.70339	11.5527	6.27864	3.06136	6.40931	17.7125	12.841	5.10632	6.32964	10.4071	3.75098	3.50889	21.128	12.2264	0.628645	7.40399	4.1601	8.56682	0.69887	2.75075	18.589	1.47247
ENSG00000239028.1	0	0	0	0	0	0	0	0	0	0	0	0	0	0	0	0	0	0	0	0	0	0	0	0	0	0	0	0	0	0	0	0	0	0	0	0	0	0	0	0	0	0	0	0	0	0	0	0	0
ENSG00000236056.1	0.030962	0.0805245	0.0301481	0.0433679	0	0.0163875	0	0.0840981	0.0488854	0.181104	0	0.0791652	0	0.0277792	0.0205182	0	0.076466	0.0156989	0.023816	0	0.0505747	0	0.0768445	0.0364743	0	0.0407444	0.018576	0.105555	0	0.0252432	0	0.07128	0	0	0	0.0269843	0.0506926	0.0456888	0.0549819	0	0	0.0619755	0.0593338	0.153798	0	0.103348	0.0999762	0.0884074	0.0158722
ENSG00000186191.7	0	0	0	0.0165996	0.00838434	0	0	0	0	0	0	0.00606028	0	0	0	0	0	0	0	0	0	0	0	0	0	0.0077977	0	0	0	0	0	0	0	0.00877024	0.249712	0.0103286	0	0	0	0	0	0	0	0	0	0	0.183682	0	0
ENSG00000259868.2	0.0287052	0	0	0.0268046	0.0270777	0	0.0140566	0.0129947	0.0302148	0.0124373	0	0.0391439	0.0184969	0	0.0253635	0	0.0118154	0.0097031	0	0.0293762	0.140665	0.0141395	0	0	0.0108957	0.0251831	0.0114813	0.0372804	0.0213048	0.0156022	0	0	0.0532431	0	0.0310176	0.183462	0	0.0141195	0	0	0.0558309	0.0383055	0.0183363	0	0.0284085	0	0.0988683	0	0.0588613
ENSG00000243642.3	0.0909449	0	0.088554	0	0.643413	0	0.200406	0.185266	0.143591	0.17732	0.0581493	0.0465064	0.263711	0.163192	0.301341	0	0.112302	0.092225	0.209865	0.349015	0.297106	0.134392	0.300954	0.107136	0.310682	0.119679	0.16369	0.0442924	0.151872	0.593176	0.143757	0.209371	0.0632575	0.134605	0.147407	0.0792612	0.297799	0.201303	0.161498	0	0.132664	0.364082	0	0	0	0	0.0587321	0	0.0466216
ENSG00000228004.1	0	0	0	0	0	0	0	0	0	0.0194984	0	0	0	0	0	0	0	0	0	0	0	0.022167	0	0	0	0	0	0	0	0	0	0	0	0	0	0	0	0	0	0	0	0	0	0	0	0	0	0	0
ENSG00000257513.6	0.0256059	0.155387	0.0498654	0	0.036231	0.0813153	0.0376166	0.0173875	0.0404286	0.0332833	0.0327443	0.0523762	0	0.0229736	0.0169687	0.0617543	0	0.0259663	0.0393921	0.0589599	0.0209128	0.0189192	0.0211837	0.0452469	0	0	0.0153625	0	0.0142534	0	0.0809503	0	0	0	0.103757	0	0.0419231	0.037785	0.136411	0	0	0.35878	0.0245348	0	0	0	0.380333	0.0548352	0.210023
ENSG00000237182.1	0	0	0	0	0	0	0	0	0	0	0	0	0	0	0	0	0	0	0	0	0	0	0	0	0	0	0	0	0	0	0	0	0	0	0	0	0	0	0	0	0	0	0	0	0	0	0	0	0
ENSG00000274996.1	0.0254041	0	0.0247362	0	0	0	0.0373201	0	0	0	0	0	0	0	0.0336699	0	0	0.0257616	0	0.0389968	0	0	0.0420335	0	0	0	0	0	0	0	0.0401562	0	0	0	0	0	0	0	0	0	0	0	0	0	0	0	0.0328118	0	0.026046
ENSG00000100360.13	2.15711	2.29554	1.95579	1.98384	2.26801	2.41762	2.37337	2.44989	3.4287	2.50725	2.00806	1.6875	2.68543	2.46024	1.9396	2.48761	2.61895	2.62828	2.95629	2.74135	1.93187	2.74066	2.86191	2.55822	2.13048	2.86486	2.51013	2.27226	2.3531	2.32719	2.48502	2.56433	2.59514	3.14711	3.17634	2.9802	2.32483	3.08958	2.70487	2.11949	3.10172	3.08156	2.09291	3.41873	2.57037	1.45093	0.935725	2.06345	2.14849
ENSG00000265683.1	0.0798114	0.207569	0.0582849	0	0.0564646	0.0211211	0.0586239	0.216781	0.0945095	0.0259353	0.102061	0.0816262	0	0.179017	0.10578	0	0.0246385	0.0809348	0.306955	0.0918866	0.0977754	0.147424	0.0660278	0.117526	0.0454414	0.183798	0.0957674	0.0583052	0.0444266	0.0976048	0.157697	0.0459349	0.0832702	0.0590634	0.194041	0.139116	0.163339	0.0883296	0.106296	0	0.465692	1.03841	0.229419	0.792893	0.118479	0.599405	1.34009	0.256376	0.34777
ENSG00000254206.4	0.227579	0.314524	0.272981	0.323386	0.0886704	0.157112	0.155051	0.237403	0.713434	0.0385846	0.0801371	0.067465	0.0446313	0.218981	0.0786857	0.0636358	0.158839	0.605387	0.0558145	0.70376	0.188563	0.209578	0.0327437	0.116564	0.180278	0.251739	0.174136	0.0481899	0.0514068	0.0484029	0.130339	0.0531521	0.0963533	0.141568	0.122956	0.0574905	0.340204	0.204415	0.134711	0.348245	0.23094	0.541363	0.101129	0.622569	0.675679	0.187157	0.468602	0.108303	1.24105
ENSG00000134318.12	10.9912	13.3871	9.70955	14.3597	6.40125	8.56371	9.36623	11.8841	11.7641	9.5418	11.8154	10.8068	9.80683	10.1294	9.34272	8.87612	10.004	11.4185	8.26635	14.201	12.57	10.5476	5.8601	11.9036	11.5829	8.95262	11.991	11.2923	10.9406	12.7929	10.1345	7.18916	7.63804	11.7368	9.48565	6.54726	10.3519	10.7796	11.3345	1.9626	11.6843	8.87237	6.73232	11.165	9.67474	3.16427	17.9174	6.23223	12.7041
ENSG00000148826.8	0	0.00940205	0.00528014	0.0151909	0.00767285	0.0114804	0.00796628	0	0.0085618	0	0	0.016638	0	0	0.00718712	0	0.00669614	0.0164971	0	0.0249725	0.00885766	0	0	0	0	0.00713599	0.00650681	0	0	0	0	0	0	0	0.0351572	0	0.0088783	0.0160039	0.00962953	0	0	0	0.0103917	0	0	0	0	0.00774185	0
ENSG00000197020.9	0.601114	0.882473	1.04672	1.49342	0.580482	0.552707	0.860514	0.893829	2.0679	1.01233	0.959463	0.744919	1.03904	0.948733	0.575719	0.706342	0.923782	1.21025	0.843755	1.29993	1.10731	1.20275	1.21966	1.18884	1.18414	1.38864	0.70023	0.991529	0.54221	1.06603	1.13397	1.17174	1.14446	1.3735	0.750287	0.986594	1.08475	1.14925	1.71025	0.328152	1.04967	2.18689	0.891281	1.59103	1.47205	1.22291	0.739561	0.720383	1.77244
ENSG00000277479.1	0.445351	0	0.061949	0.178227	0	0.0673467	0.186928	0.0864035	0	0.165395	0.162716	0	0	0	0.168645	0.0767188	0.0785621	0.387102	0	0.292989	0.103922	0.18803	0	0.0749484	0.0724471	0	0.0763409	0.123941	0	0	0	0.146468	0.088505	0	0.30936	0	0	0.187765	0.338934	0	0	0.254698	0.243841	0	0	0.212362	0	0.181662	0.0652293
ENSG00000252983.1	0	0	0	0	0	0	0	0	0	0	0	0	0	0	0	0	0	0	0	0	0	0	0	0	0	0	0	0	0	0	0	0	0	0	0	0	0	0	0	0	0	0	0	0	0	0	0	0	0
ENSG00000131149.16	9.44376	8.29202	7.56687	8.93962	7.91699	4.37875	7.90555	11.5357	11.8735	8.18662	8.39319	7.82392	6.68712	8.71476	7.5651	8.525	8.55727	10.304	6.67517	11.3032	8.89029	10.2784	4.43783	11.0528	9.25349	9.27136	9.95957	8.72091	7.95627	9.7211	9.65807	6.59819	6.78787	12.994	11.2114	3.3951	8.34838	11.3202	9.29532	9.27158	13.8986	16.0861	11.8427	14.5907	10.4017	5.5734	18.1462	9.89159	10.7701
ENSG00000248259.1	0	0	0	0	0	0	0	0	0	0	0	0	0	0	0	0	0	0	0	0	0	0	0	0	0	0	0	0	0	0	0	0	0	0	0	0	0	0	0	0	0	0	0	0	0	0	0	0	0
ENSG00000006712.13	19.2957	22.1622	21.3665	18.2008	21.0634	18.8773	19.3769	18.3709	16.9024	22.9892	19.8428	19.4564	15.429	20.4096	17.7771	20.3832	20.7722	18.244	19.8566	20.3476	16.1188	18.4788	18.5406	19.9448	18.9696	20.2264	18.991	18.1912	16.7907	23.8745	20.2134	22.3549	17.6832	21.7029	26.0052	14.8503	22.3697	23.7158	18.6434	39.3228	16.4806	20.2204	22.4217	23.5499	13.8661	24.046	15.8213	20.3912	16.6839
ENSG00000204740.8	0.0577917	0.0355552	0.0417505	0.0783365	0.189923	23.0928	0.0328644	0.0430407	0.0559251	0.0630034	0.0166878	0.0324129	0.00720762	0.0267617	0.0592999	0.0584487	0.0483428	0.0548242	0.0487554	0.0314791	0.0304514	0.0495872	0.0154229	0.0285499	0.152846	0.0245325	0.0402651	0.0199746	0.0622635	0.0455974	0.0176809	0.0772529	0.0155603	0.0551845	0.0876274	0.0974849	0.0732537	0.0110038	0.0099315	0.360866	0.0271943	0.0746319	0.739514	0.222246	0.0608841	0.230239	0.219115	0.0133077	0.00764544
ENSG00000213120.3	0	0	0	0	0	0	0	0	0	0	0	0	0	0	0	0	0	0	0	0	0	0	0	0	0	0	0	0	0	0	0	0	0	0	0	0	0	0	0	0	0	0	0	0	0	0	0	0	0
ENSG00000238609.1	0	0	0	0	0	0	0	0	0	0	0	0	0	0	0	0	0	0	0	0	0	0	0	0	0	0	0	0	0	0	0	0	0	0	0	0	0	0	0	0	0	0	0	0	0	0	0	0	0
ENSG00000103550.12	1.76999	2.25223	1.74894	2.20431	0.96793	1.11389	1.85064	2.78455	2.21326	2.25939	1.73522	1.28647	2.42439	2.00224	2.0313	1.79179	1.99409	2.25358	2.6597	2.7027	1.52955	2.45261	1.96994	2.44841	2.21772	2.09802	2.19113	1.9753	1.88104	2.03279	1.93809	1.4888	2.38426	2.53673	2.10242	3.0005	1.52087	2.73874	2.31668	1.00316	4.58042	4.28743	5.05383	2.45101	3.57922	2.93219	5.05264	2.567	4.22924
ENSG00000227017.1	0.172175	0.0746305	0.125736	0	0.182714	0.0683459	0.316169	0.116914	0.101941	0.0559495	0.220174	0.154078	0.291229	0.231713	0	0.181667	0.0531518	0.0654743	0.264874	0.0660747	0	0.0954101	0.605369	0.253535	0.0245073	0.283216	0	0.167707	0.1198	0.10528	0.272156	0.049547	0.0299394	0.0955617	0.10465	0.300111	0.0704732	0.158792	0.0764362	0.189364	0.062789	0.172318	0.206216	0	0.31949	0.574702	0.0277975	0.0307262	0.0882628
ENSG00000253764.1	0.595384	0.500507	0.73784	1.16247	0.127642	1.98622	0.742132	0.735074	1.16793	0.562835	0.346075	0.553565	0.48828	0.679865	0.645634	0.413366	0.868874	0.62206	0.666138	0.443128	1.06094	0.746509	0.358226	0.573858	0.780699	0.73601	0.671116	0.755671	0.743178	0.29419	0.77001	0.415357	0.727854	1.09484	0.263187	0.628963	0.561243	0.479221	0.833003	0.317492	0.368456	0.433366	0.414894	0.716957	0.214265	0.541999	0.139818	0.721224	1.14687
ENSG00000274711.1	0	0	0	0	0	0	0	0	0	0	0	0	0	0	0	0	0	0	0	0.0843454	0	0	0	0	0	0	0	0	0	0	0	0	0	0	0	0	0	0	0	0	0	0	0	0	0	0	0	0	0
ENSG00000263827.1	0	0	0	0	0	0	0	0	0	0	0	0	0	0	0	0	0	0	0	0	0	0	0	0.137808	0	0	0	0	0	0	0	0	0	0	0	0	0	0	0	0	0	0	0	0	0	0	0	0	0
ENSG00000266630.1	0	0	0	0	0	0	0	0	0	0	0	0	0	0	0	0	0	0	0	0	0	0	0	0	0	0	0	0	0	0	0	0	0	0	0	0	0	0	0	0	0	0	0	0	0	0	0	0	0
ENSG00000273212.1	0.157671	0.164025	0.368462	0.530031	0.178477	0.333805	0.277954	0.256956	0.547676	0.491869	0.282277	0.193507	0.243837	0.33951	0.250768	0.266181	0.389395	0.351758	0.194049	0.242035	0.463583	0.232994	0.260882	0.297187	0.359086	0.497968	0.302708	0.430022	0.386173	0.154258	0.398768	0.0725972	0.394809	0.420056	0.204447	0	0.103259	0.558397	0.279989	0.27746	0.459998	0.252483	0.483441	0.313279	0.468122	1.47361	0.407295	0.135062	0.129324
ENSG00000158480.9	9.84486	9.87171	8.40516	9.57367	3.54258	8.44707	9.43221	8.54897	12.9479	9.06982	10.2045	10.8817	10.0607	7.30888	8.99143	11.6913	12.3414	10.4278	8.6754	9.72559	8.8784	9.70871	5.28924	14.1668	8.26284	8.32395	10.6065	10.0229	8.37331	6.73582	8.68839	5.99071	9.34289	14.5762	6.6955	5.99245	7.23051	10.6374	10.189	8.27962	13.5285	12.7022	7.0634	6.71606	12.6882	4.47901	11.8951	13.0513	7.63816
ENSG00000163126.13	0.077533	0.103877	0.0926526	0.0691084	0.179518	0.100725	0.067305	0.157945	0.200316	0.0366472	0.0405604	0.0829003	0.0681274	0.145449	0.10276	0.0892444	0.0870368	0.042886	0.108434	0.146067	0.0978625	0.140612	0.0874676	0.0913365	0.0561835	0.231885	0.135321	0.0514916	0.0510053	0.0344795	0.155981	0.105474	0.0931496	0.18778	0.194214	0.0737153	0.132711	0.124812	0.10639	0.155043	0.0411271	0.40915	0.0810434	0.140047	0.104634	0.0941081	0.345943	0.140881	0.473341
ENSG00000122644.11	17.4957	15.4604	17.238	19.8443	4.92804	28.1876	16.4147	8.7242	16.5484	14.455	13.3926	18.6267	10.2448	8.88835	12.871	14.1222	15.3066	12.1116	10.3024	7.73505	28.0325	9.66131	9.32141	10.7347	13.86	12.5543	17.6697	10.9471	14.6344	7.57212	11.5837	11.7786	12.5688	10.5147	9.37549	20.9673	20.108	10.8499	10.402	1.79208	11.4683	15.2475	6.44792	5.01809	9.61484	4.29663	8.17609	4.87931	11.3683
ENSG00000252116.1	0	0	0	0	0	0	0	0	0	0	0	0	0	0	0.152584	0	0	0	0	0	0	0	0	0	0	0	0	0	0	0	0	0	0	0	0	0	0	0	0	0	0	0	0	0	0	0	0	0	0
ENSG00000238498.1	0	0.241832	0	0	0.592063	0	0.204902	0.189423	0.440439	0	0	0.14265	0	0.25028	0	0	0	0	0	0	0	0	0	0	0	0	0	0.135859	0	0.227432	0	0	0	0.206438	0	0	0.22836	0	0	0	0	0	0	0	0	0	0.360299	0	0
ENSG00000198730.6	11.0162	10.3731	11.4199	10.7325	6.66449	9.17106	10.1185	11.4226	10.8584	10.875	11.1058	10.5012	9.37733	10.0944	11.2477	9.78062	12.1733	12.0414	9.68536	11.3938	9.25277	12.0743	7.5818	11.4812	13.6699	8.41182	12.5051	11.4467	10.8648	10.657	11.0894	9.96677	9.37847	10.7734	11.5697	7.68258	10.6621	15.2707	13.4538	2.40944	10.5457	18.9498	12.4496	12.2293	7.2011	9.19275	5.9656	11.6654	9.54853
ENSG00000235371.1	0.0313977	0	0.0244578	0.0879562	0.0266557	0.0465304	0.01845	0.0938095	0.0396585	0.0652987	0.0481809	0.0128446	0	0.011268	0.0416137	0.0454335	0.0387709	0.0573113	0.00966045	0	0.0512862	0.0556765	0	0.044385	0.0143012	0.0247906	0.0678145	0.0122332	0.0559275	0.0102394	0.0694824	0.0144566	0.0262067	0.0278825	0	0.0218912	0.0308435	0.0185326	0	0.165755	0.0916013	0	0.0120337	0.124769	0	0.356328	0.0243319	0.00896513	0.00643822
ENSG00000214439.3	0.303891	0.491769	0.276175	0.227015	0.57332	0.53614	0.565484	0.770391	0.639743	0.368673	0.259073	0.331521	0.822439	0.436242	0.375918	0.34202	0.625425	0.410891	0.716843	0.590889	0.463295	0.299378	0.569859	0.692121	0.553674	0.746488	0.777909	0.532808	0.315764	0.792835	0.608456	0.606328	0.648212	0.659678	0.78809	0.565013	0.563884	0.657702	0.431715	0.534769	0.295529	0.567734	0.776477	0.603806	0.421048	0.270495	1.09901	0.318162	0.394656
ENSG00000207045.1	0	0	0	0	0	0	0	0	0	0	0	0	0	0	0	0	0	0	0	0	0	0	0	0	0	0.1784	0	0	0	0	0	0	0	0	0	0	0	0	0	0	0	0	0	0	0	0	0	0	0
ENSG00000269043.1	0	0	0	0.0501057	0	0	0	0	0	0	0.0228725	0	0	0	0	0	0	0.018138	0	0	0	0	0.0295945	0	0	0.0470746	0.021462	0	0	0.0583302	0.0282727	0	0	0	0.0289906	0	0	0	0	0	0	0	0	0	0	0	0.25412	0	0.0183382
ENSG00000205360.6	0.833662	0.144543	0.487047	0.233539	0.117959	9.17773	0.36741	0	0.921377	0.650172	0.319821	3.32521	0.161157	0.149593	2.20983	0.502641	1.54415	1.01448	1.66726	0	2.85965	1.10873	0.55175	0.294625	0.759446	0.329117	1.00033	1.62406	1.7634	0.679681	1.05422	1.53539	1.04375	0.616941	0.405368	0.871873	0	0.246037	0.740201	0	0	0	0	0	0	0	0.96908	0	0
ENSG00000137713.14	7.9544	8.55191	6.37698	8.17552	1.84479	7.30507	6.51344	7.1559	6.54366	9.00662	9.36867	8.02268	7.79062	6.37946	6.51437	6.22107	8.17243	7.25207	5.55898	7.39257	9.3966	6.07976	5.30739	9.49007	8.74074	5.78344	6.55305	8.47757	9.09106	5.89915	7.84096	5.74468	6.6453	6.48239	5.73439	7.0623	5.56628	7.31982	5.97594	2.26014	7.90347	8.22674	7.67337	11.9018	6.82539	6.44861	5.01009	5.60881	10.5677
ENSG00000137145.19	7.39302	6.26102	6.56876	9.25631	7.25001	7.63977	5.12702	8.26521	7.92497	5.20048	6.66259	5.72725	6.48684	6.30712	7.46597	5.75462	5.67987	8.43233	7.04557	8.96034	7.42122	7.60842	4.90726	7.74588	7.87459	5.85651	9.34475	7.11716	7.06718	8.03847	6.3714	7.17537	5.94413	8.12626	6.34228	4.64052	6.90079	8.004	8.53037	1.34272	3.78918	9.42285	5.20992	5.15791	5.09222	3.08949	7.5135	4.97784	6.23973
ENSG00000279949.1	0	0	0.0505344	0.0726936	0	0.0274688	0.0381213	0.140966	0.040971	0.0337299	0	0	0	0	0	0	0	0	0.119762	0.0398339	0	0	0	0	0.0295491	0.102444	0	0.025276	0.0288892	0	0	0	0.0360986	0	0.0420597	0	0.127457	0	0	0	0.454237	0.103884	0.248639	0	0.385217	0	0.100549	0.259331	0
ENSG00000185742.6	0.00246528	0	0.00240047	0.00690614	0.0069765	0	0.0072433	0	0.00389239	0.00961335	0	0.00252134	0.00953135	0	0.00653485	0.00297279	0	0.00499996	0	0.0189218	0	0	0.0163162	0.00871256	0.00561453	0	0	0	0.00274457	0.0120596	0	0	0.00342949	0.0036488	0.00799162	0.00429713	0.00403628	0.00363787	0	0	0.0287694	0	0	0	0.0365969	0	0.0127366	0	0.00252758
ENSG00000060069.15	6.68848	7.25175	6.97551	5.79806	2.72096	5.20601	7.64739	6.56224	7.61059	5.93494	5.76877	6.50444	5.1015	4.87936	6.92015	7.98517	8.0635	7.05043	5.17639	5.31229	5.69748	6.88305	2.88078	7.56353	6.09927	5.70732	7.38247	7.11895	6.84076	5.18992	7.30085	4.00376	6.57761	8.21431	5.47277	4.07823	4.41359	6.95417	6.20092	9.58744	4.10927	4.62062	6.58302	6.41345	4.34447	3.76118	3.71426	5.10824	2.92431
ENSG00000261583.1	0.325971	0.376786	0.238051	0.608775	0.0384361	0.373812	0.917838	1.99213	3.13091	0.35309	0.208423	0.444511	0.525117	0.584924	0.828066	0.327564	0.805041	0.991678	0.752213	0.70888	0.754311	1.64579	0.314621	0.640009	0.24746	1.64435	1.04304	0.582106	0.604834	0.221469	0.687017	0.125074	0.717984	2.25149	0.396259	0.568187	0.444746	2.20466	1.44713	0.239011	0.158501	0.761231	0.676727	0	0.0806502	0.181343	0.456109	0.116345	0.194955
ENSG00000263522.2	0	0	0	0	0	0.156684	0	0	0	0	0	0	0	0	0	0	0	0	0	0	0	0	0	0	0	0	0	0	0	0	0	0	0	0	0	0	0	0	0	0	0	0	0	0	0	0	0	0	0.151758
ENSG00000263740.2	2.01605	0.852559	0.574551	6.88741	0.278303	1.92589	0.505656	0.601017	0.854003	1.72571	0.691681	1.30754	0.285165	0.705875	0.782056	0.711535	0.910788	1.99456	0.529524	0.37741	0.963834	0.871951	0.0813597	0.637188	1.45582	0.258831	0.413017	1.24529	1.25908	1.60359	2.48723	0.452809	1.09446	0.873337	0.159399	1.54277	1.36861	0.65304	0.873187	0	2.29531	0.196851	1.31922	0	0.291981	9.68372	0.381062	1.54443	0.151244
ENSG00000259059.1	0	0	0	0	0	0	0	0	0	0.0369706	0	0	0	0	0	0.0342978	0	0.0288429	0	0.0436611	0.0464593	0	0	0	0	0	0	0	0	0	0	0	0.0395669	0	0	0	0	0	0.0505078	0	0.08298	0	0	0	0	0	0	0	0
ENSG00000273331.1	0	0	0.0146518	0	0	0	0	0.0204357	0.0237581	0	0	0	0	0	0	0	0.0371622	0.0152592	0	0.0230987	0	0	0	0	0.0171348	0.0396032	0.0180557	0	0	0.0245362	0.0237855	0.0346418	0.0209327	0	0	0	0.0246364	0	0	0	0.0439002	0.120479	0	0	0	0	0.0194352	0	0.0154277
ENSG00000215984.1	0	0.289086	0	0	0	0	0	0	0	0	0	0	0	0	0	0	0	0	0	0	0	0	0	0	0	0	0.200066	0	0	0	0	0	0	0	0	0	0	0	0	0	0	0	0	0	0	0	0	0	0
ENSG00000211459.2	1810.43	1364.32	2280.49	1779.03	794.123	932.054	1093.39	645.743	1950.87	592.904	1830.05	2803.78	1184.02	734.955	2545.69	1374.86	1632.58	1495.35	839.924	2601.83	3724.39	1790.85	604.858	1037.01	1146.16	2113.21	1347.7	2192.45	2198.07	1521.77	701.479	514.992	2121.71	957.375	658.737	896.64	1832.52	1044.64	1414.07	208.973	596.736	884.579	410.791	556.947	838.231	337.814	2295.4	313.876	1604.32
ENSG00000258660.1	0	0	0	0	0	0	0	0	0	0	0	0	0	0	0	0	0	0	0	0	0	0	0	0	0	0	0	0	0	0	0	0	0	0	0	0	0	0	0	0	0	0	0	0	0	0	0	0	0
ENSG00000166986.11	10.6068	10.8754	8.98549	9.11818	10.718	6.49552	11.2553	9.29779	10.9854	16.6256	11.0643	7.71753	8.22325	11.1479	7.35593	8.69368	10.391	8.72589	10.1544	11.5708	8.04418	11.3857	13.1207	10.054	9.81252	9.56611	7.78651	9.49525	9.28778	11.2812	13.4417	10.9954	7.42505	9.04543	12.3779	14.2863	8.84353	12.6519	10.3872	30.8909	20.4674	16.5835	28.2923	31.7211	21.0801	24.6433	15.2166	16.7785	17.8349
ENSG00000278587.1	0	0	0	0	0	0	0	0	0	0	0	0	0	0	0	0	0	0	0	0	0	0	0	0	0	0	0	0	0	0	0	0	0	0	0	0	0	0	0	0	0	0	0	0	0	0	0	0	0
ENSG00000057757.8	14.6982	20.4794	17.0513	15.2431	14.6566	15.5658	16.4454	14.5993	17.35	20.9682	15.9615	13.8379	19.7033	17.6465	14.8193	15.4994	17.273	18.3907	21.0498	19.2826	14.1017	16.3463	20.1363	18.2295	18.1501	17.0105	16.5299	18.1367	16.644	18.7297	15.6078	19.9054	15.8498	14.6339	21.0376	21.3749	20.6205	23.7944	23.3669	24.4053	18.1979	14.4779	24.7205	24.1279	13.3969	28.3956	29.6118	12.8842	42.3921
ENSG00000171863.11	71.1464	73.7937	81.0475	61.0883	56.7182	57.5285	63.6813	58.733	79.6286	83.066	54.4129	44.5332	138.072	68.6138	71.0618	73.0035	75.9799	77.6597	147.028	60.5238	41.8076	80.6469	194.158	64.9555	77.0009	64.0874	79.5338	70.7755	64.576	53.3684	67.8142	114.875	82.9394	67.9503	61.1261	236.413	75.1747	87.5071	133.759	27.6844	165.481	88.2664	106.511	52.8888	213.415	97.6698	120.108	75.7195	173.475
ENSG00000279437.1	0	0	0	0	0.0064301	0	0	0	0	0.00590695	0	0	0	0	0	0	0.00561158	0	0	0	0	0	0	0.00535346	0	0	0	0	0	0	0	0	0	0	0.0294628	0	0	0	0	0	0	0	0	0	0	0	0.0352172	0	0
ENSG00000271447.4	9.84643	18.1193	14.8163	12.4836	7.49754	20.4913	12.1238	14.5372	25.7717	11.6574	5.04955	25.7312	34.821	9.55373	20.47	28.3922	23.346	15.8885	26.4618	13.2762	13.1736	16.7104	6.72669	27.9104	14.8014	13.2579	18.7699	19.8393	13.273	15.021	9.29843	12.0469	19.5578	27.2388	7.28046	11.5717	15.2651	23.9442	30.5269	0.937811	0.888449	0.386057	1.45895	2.8741	1.53704	4.60807	2.27475	3.76799	0.254983
ENSG00000263351.1	0	0	0	0	0	0	0	0	0	0	0	0	0	0	0	0	0	0	0	0	0	0	0	0	0	0	0	0	0	0	0	0	0	0	0	0	0	0	0	0	0	0	0	0	0	0	0	0	0
ENSG00000202206.1	0	0	0	0	0	0	0	0	0	0	0	0	0	0	0	0	0	0	0	0	0	0	0	0	0	0	0	0	0	0	0	0	0	0	0	0	0	0	0	0	0	0	0	0	0	0	0	0	0
ENSG00000154473.16	7.84882	9.77233	8.23978	9.11611	5.46011	6.38437	9.31983	8.56594	9.00384	9.70691	9.42902	6.37035	10.6827	7.73975	7.24548	7.21172	8.8935	9.13431	11.3433	7.93302	6.33179	9.10361	10.1007	9.695	8.46992	8.22427	8.79723	8.31585	7.70291	6.34924	9.69656	9.17751	7.40307	8.71715	8.07601	12.4046	9.3281	11.2029	9.71704	23.5888	12.6042	12.8176	17.0572	18.6125	13.3923	25.7435	12.5438	14.6837	12.0698
ENSG00000118976.5	0.0236481	0.0246011	0.0184211	0.0132493	0.0200765	0	0.0138962	0.0128464	0.0224025	0.0245908	0.0241925	0.00967431	0	0.0169737	0.0250741	0	0.0116806	0.00959237	0.00727605	0.0145205	0.0231766	0.0209672	0.0234768	0.0111433	0.0107714	0	0.0113503	0.0184275	0.0210617	0.0154241	0.0149522	0.0217768	0.00657944	0.0210005	0	0.016488	0	0.0837504	0.00839876	0	0	0.0189342	0.00906354	0.0469867	0	0.0473609	0.00610875	0	0
ENSG00000250859.1	0.64166	0.565384	0.563336	0.736689	0.208374	0.423127	0.494499	1.1	0.647723	0.888741	0.349739	0.355021	0.325352	0.453009	0.3346	0.36785	0.480602	0.565355	0.404562	0.355241	0.326462	0.761666	0.435118	0.520454	0.550997	0.498329	0.416526	0.788945	0.480139	0.291588	0.681723	0.532765	0.438995	0.326947	0.494437	0.385041	0.516667	0.574324	0.37359	1.48086	0.276199	0.589554	0.70553	1.56753	0.343538	1.82579	0.706489	0.570674	0.884356
ENSG00000178935.5	5.93526	3.5172	5.44372	5.73713	1.33216	3.43164	4.45588	4.6004	8.29068	3.38116	4.19523	4.99813	7.94611	3.69232	5.08136	4.08476	4.13496	5.03946	6.20418	4.37298	3.71783	5.06304	3.99885	4.53361	4.74152	3.90205	5.57868	4.34893	5.30018	2.47687	4.43395	3.0501	5.48867	4.86997	2.67443	7.02953	3.82184	5.79351	8.1698	1.57992	4.29003	6.15876	3.05972	2.31422	4.99977	1.63609	3.03379	2.37649	4.92592
ENSG00000237054.8	0.040874	0.0629943	0.0309551	0.0890577	0.0385564	0.0240373	0.0200155	0.0616781	0.172094	0.0295163	0.0406535	0.0371586	0.00877935	0.0651951	0.0240771	0	0.0672968	0.0782931	0.0279469	0.0278863	0.0593469	0.0268447	0.0526011	0.0481509	0.0155147	0.0597644	0.0708436	0.0265422	0.0505606	0.0370271	0.0789671	0	0.0126357	0.0672183	0.0294444	0.0474972	0.0297426	0.0670169	0.040324	0.319679	0.119248	0.290901	0.174063	0.270711	0.0539352	0.363822	0.17011	0.129677	0.111752
ENSG00000188883.4	0.013205	0.034343	0.00642893	0	0.00934222	0	0.0096995	0.00896677	0.104246	0.0171643	0.0168863	0.00675264	0.114871	0	0.0262524	0.0318469	0.016306	0.00669545	0.142203	0.0608116	0	0.0195134	0.043698	0.0466679	0.0225552	0.0347542	0.015845	0	0.00735051	0.05383	0	0.0152001	0.00918486	0.0684054	0.0321047	0	0.0216199	0.194858	0.246217	0.0580936	4.5267	2.48461	0.569369	0	0.0196027	0.0220385	0.0341111	0.0188525	0.00676936
ENSG00000175093.4	0.0969634	0.215191	0.0566485	0.0325955	0.208541	0.172436	0.0170934	0.152754	0.024495	0.0554558	0.00991959	0.0198336	0	0.153113	0.0565457	0.0654777	0.0095787	0.0117994	0.0417672	0.166706	0.0633536	0.0630455	0.0641741	0.0319833	0.0132497	0.132703	0.0511933	0.034001	0.0949945	0.0695674	0.0122616	0.142865	0.021582	0.0172216	0.125729	0.0338026	0.101602	0.0286166	0.00688743	0.204757	0.0226309	0.0465811	0.0743259	0	0.0921224	0.0388385	0	0.0885965	0.0119296
ENSG00000260566.2	0	0	0	0	0	0	0	0	0	0	0	0	0	0	0	0	0	0	0	0	0	0	0	0	0	0	0	0	0	0	0	0	0	0	0	0	0	0	0	0	0	0	0	0	0	0	0	0	0
ENSG00000226609.1	0.0690749	0.0598821	0.0672589	0.193504	0.0488687	0.0365596	0.20295	0.0938095	0.381713	0.0897857	0.176663	0.211936	0.13353	0.123948	0.0457751	0.249884	0.469128	0.350236	0.265662	0.0530171	0.451319	0.204147	0	0.244118	0.314627	0.136348	0.207211	0.302771	0.461402	0.112633	0.16378	0	0.240228	0.204472	0.0559794	0.0602008	0.113093	0.356753	0.183993	0	0	0.276529	0	0	0	0.115282	0.84756	0	0.354102
ENSG00000228462.1	0.0732612	0.0635113	0.107003	0	0	0.0775507	0	0.0994949	0.231341	0.380909	0	0.0374635	0.141622	0	0.0970987	0.176686	0.0452327	0.222877	0.112705	0.0562302	0.119668	0.05413	0.181827	0.0863042	0	0.0964079	0.131862	0.03568	0.0815609	0	0.347412	0	0	0	0.0593721	0.0638493	0	0	0.065048	0	1.28242	0.293288	0.0701967	0.72782	1.9576	3.54581	0.141936	0.0522966	0.0375563
ENSG00000214264.4	0.0622029	0.0215699	0	0.0348506	0.0176028	0.052676	0.036552	0.0168954	0.137495	0.0646826	0.0318175	0	0	0.0669703	0.0329769	0.0450049	0.0460862	0.100926	0	0.0572912	0.020321	0.0367675	0.0823366	0.0732771	0.0283327	0.0327423	0.119422	0.0121177	0	0.040571	0.0393296	0.0572808	0.0173063	0.018413	0.0201641	0.0216847	0.0407366	0.0367156	0.0220918	0	0.0362948	0.0498037	0.0476807	0	0	0.0415254	0.0482047	0.0532833	0
ENSG00000276234.3	1.84721	2.76237	2.28828	2.60891	1.90946	2.28397	2.47245	3.02782	3.40666	3.08136	2.33265	1.76326	3.73949	2.509	1.9416	1.94904	2.43306	3.00494	3.8482	3.5681	2.14564	2.80549	2.72952	2.44204	2.17649	2.94738	2.85683	2.32156	2.17644	2.26322	3.37814	1.78373	2.40551	3.08335	2.45759	3.93083	2.30606	3.18012	3.92718	1.76075	5.59124	3.69749	4.07086	2.88013	3.77809	3.20279	4.215	2.835	2.28845
ENSG00000259780.3	0	0	0.0230602	0	0	0.0125347	0.0173958	0	0.0186962	0	0	0	0.0228908	0.0212483	0	0	0.0292444	0.0120081	0	0.0181773	0	0	0	0	0.013484	0.0311653	0.0142088	0	0	0	0.0187177	0	0	0.0350523	0	0	0	0.0349473	0	0	0	0	0.0226921	0	0.140628	0.0395254	0.168238	0.0676227	0.133547
ENSG00000277232.2	0.162449	0.115977	0.167483	0.214154	0.27042	0.0708072	0.224609	0.311462	0.256487	0.26084	0.0855385	0.215008	0.350977	0.120029	0.177311	0.195891	0.188798	0.232567	0.161708	0.102681	0.0624354	0.268296	0.237165	0.0337712	0.282916	0.276649	0.229324	0.13031	0.202129	0.233724	0.256783	0.307988	0.172812	0.16972	0.356233	0.199876	0.140807	0.267918	0.237567	0.168158	0.306665	0.07651	0.42118	0.284799	0.28371	0.318963	0.345583	0.0818555	0.10777
ENSG00000225148.1	0	0	0	0	0	0	0	0	0	0	0	0	0	0	0	0	0.022789	0	0.0283914	0	0	0	0	0	0	0.024286	0	0	0	0	0	0	0	0	0	0	0	0	0	0	0	0	0	0	0	0	0	0	0
ENSG00000255308.1	0	0.243706	0.0547456	0	0	0.0595157	0	0.0763566	0.133156	0.0730814	0.107847	0	0.0543435	0.050444	0.0372588	0	0.0347135	0.0285075	0.129742	0.0431534	0	0.0830832	0.0930276	0.0331167	0	0.221962	0.033732	0.0547647	0.0625933	0	0.0888728	0	0.0391069	0.0416076	0	0.147002	0.0920522	0.041483	0	0.247348	0	0.112541	0	0	0	0.0938345	0.145237	0.0401346	0.0288223
ENSG00000254254.4	0	0	0.00458881	0	0.00666825	0	0.0207698	0	0	0	0	0.00963974	0	0	0	0.00568288	0.00581942	0	0	0.0072343	0	0	0	0.00555173	0	0.00620168	0	0	0	0	0	0.0108495	0	0.0209255	0.015277	0	0.0154317	0	0.00836875	0	0	0.0188665	0	0	0	0	0	0	0
ENSG00000083168.8	4.88338	5.03349	5.06961	4.51203	5.62996	4.16654	4.55252	6.70518	4.99912	4.14422	4.88626	4.41987	3.02842	4.64053	4.90533	4.04386	4.86041	5.45602	3.2291	5.95946	5.25783	5.65005	3.32719	5.00593	5.37544	4.66911	5.88317	5.11311	4.74852	6.44208	4.39353	5.1422	3.61631	5.82387	6.13771	2.40214	4.50462	7.28918	4.66192	6.83818	6.55221	4.76739	5.63135	5.09462	3.12866	3.37443	5.20871	6.98411	2.06922
ENSG00000276650.1	0	0	0	0	0	0	0	0	0	0	0	0	0.132897	0	0	0	0	0	0	0	0	0	0	0	0	0	0	0	0	0	0	0	0	0	0	0	0	0	0	0	0	0	0	0	0	0	0	0	0
ENSG00000280379.1	0	0.0325362	0	0	0	0	0	0.0509702	0.118514	0	0	0	0	0	0.074614	0	0	0	0	0	0	0	0	0.0221064	0	0.123472	0	0	0	0.0305988	0.0296626	0.0432014	0.026105	0.0277743	0.0912471	0	0.0307238	0	0.0333234	0	0	0	0.0719221	0	0.111429	0	0	0.026791	0.0384794
ENSG00000213931.4	0	0.0271018	0	0	0	0.0496391	0.0229631	0	0	0	0	0.0159866	0.0604337	0	0	0	0	0	0.024047	0	0	0	0	0	0	0.0205698	0	0.0152255	0.017402	0.025488	0.0247082	0	0.0217448	0	0	0	0	0	0	37.5468	0	0	0	0	0.0464086	0	2.01892	0	0
ENSG00000101200.5	0	0	0	0	0	0	0	0.0318255	0	0	0	0	0	0	0	0	0	0	0	0	0	0	0	0	0	0	0	0	0	0	0	0	0	0	0.0379828	0	0	0	0	0	0.068368	0	0	0	0	0	0	0	0
ENSG00000255714.1	0	0	0	0	0	0	0	0	0	0	0	0	0	0	0	0	0	0	0	0	0	0	0	0	0	0	0	0	0	0	0	0	0	0	0	0	0	0	0	0	0	0	0	0	0	0	0	0	0
ENSG00000149357.8	32.6666	30.1842	34.6398	27.8073	24.618	31.3955	32.9389	31.2732	35.8299	40.7235	32.5921	35.4173	51.3484	33.9934	33.9942	37.1687	35.431	34.4131	56.9699	29.4251	27.6603	34.3446	53.5921	34.2872	33.131	28.4751	32.3365	34.1026	36.4778	26.4712	34.5919	34.1881	44.3534	34.2987	31.2892	71.3568	29.6484	33.202	40.6043	36.8009	48.5047	25.8999	26.5671	37.713	38.9589	36.1658	40.4183	30.0876	34.9161
ENSG00000229404.4	0.0151154	0	0.009812	0	0.00712917	0	0.0148036	0.0136853	0	0.0261966	0	0	0.0194798	0	0	0	0	0	0	0.0154687	0	0	0.00833661	0	0.00573739	0.0132607	0	0.00490771	0.022437	0.0164313	0	0.0463976	0	0	0	0	0.0082492	0.0148699	0.0268416	0.443319	0.470383	3.30797	0	0	0.373977	0	1.22344	0	0.284118
ENSG00000264779.1	0	0	0	0	0	0	0	0	0	0	0	0	0	0	0	0	0	0	0	0	0	0	0	0	0	0	0	0	0	0	0	0	0	0	0	0	0	0	0	0	0.358642	0	0	0	0	0	0	0	0
ENSG00000230823.3	0	0	0	0.0951657	0.0961352	0.0359603	0.0499059	0.0922716	0.0536365	0	0.130325	0	0	0	0.0900493	0.0819292	0	0.0344494	0.0522614	0.052148	0	0	0.0562087	0	0.0386837	0.0894087	0.0407628	0.0330897	0.0378198	0	0	0.0782077	0	0.10056	0.0550617	0	0.111239	0.100259	0	0	0	0	0.0651004	0	0	0.113393	0	0	0.104489
ENSG00000232155.1	0	0	0	0	0	0	0	0	0	0	0	0	0	0	0	0	0	0	0	0	0	0	0	0	0	0	0	0	0	0	0	0	0	0	0	0	0	0	0	0	0	0	0	0	0	0	0	0	0
ENSG00000279213.1	0	0	0	0	0	0	0	0	0	0	0	0	0.0540294	0	0	0	0	0	0	0	0	0	0	0	0	0	0	0	0	0	0	0	0	0	0	0	0	0	0	0	0	0	0	0	0	0	0	0	0
ENSG00000249818.1	0	0	0	0	0	0	0	0	0	0	0	0	0	0	0	0	0	0	0	0	0	0	0	0	0	0	0	0	0	0	0	0	0	0	0	0	0	0	0	0	0	0	0	0	0	0	0	0	0
ENSG00000221461.2	0.0671561	0	0	0	0	0	0	0	0	0	0	0	0	0	0	0	0	0	0	0	0	0	0	0	0	0	0	0	0	0	0	0	0	0	0	0	0	0	0	0	0	0	0	0	0	0	0	0	0
ENSG00000260613.1	0	0	0	0	0.0392946	0	0.0135991	0.0125718	0.0292314	0	0.0118377	0	0	0	0	0	0	0.0093873	0.014241	0.0426302	0	0	0.0306332	0	0	0.0365452	0	0	0.0103057	0.0301888	0.0146325	0.0213112	0	0.0274021	0.0600162	0	0.045468	0	0	0	0	0	0	0	0	0	0.0358689	0	0
ENSG00000230828.1	0	0	0	0	0	0	0	0	0	0	0	0	0	0	0	0	0	0	0	0	0	0	0	0	0	0	0	0	0	0	0	0	0	0	0	0	0	0	0	0	0	0	0	0	0	0	0	0	0
ENSG00000270541.1	0	0	0	0	0	0	0	0	0	0	0	0	0	0	0	0	0	0	0	0	0	0	0	0	0	0	0	0	0	0	0	0	0	0	0	0	0	0	0	0	0	0	0	0	0	0	0	0	0
ENSG00000223602.2	0	0	0	0	0.0146293	0	0	0	0	0	0	0	0.0199866	0	0.0959221	0	0	0.0104846	0.0159057	0	0	0	0	0	0	0	0	0.0201415	0.0115104	0	0	0	0	0	0.0167579	0	0.0338553	0	0.0183599	0	0	0	0	0	0	0	0	0	0.0106003
ENSG00000279505.1	0	0	0	0	0	0	0	0	0	0	0	0	0	0	0	0	0	0	0	0	0	0	0	0	0	0	0	0	0	0	0	0	0	0	0	0	0	0	0	0	0	0	0	0	0	0	0	0	0
ENSG00000229051.1	0	0.0120568	0.0473972	0	0.0196787	0.007361	0.0204313	0.00944391	0	0.00903882	0	0.0142239	0.0134426	0.0623901	0	0.00838538	0.00858685	0.00705172	0.0106978	0	0	0.0102759	0.0460232	0	0	0.082358	0.0166881	0.00677339	0	0.0113389	0	0.0480269	0	0	0.011271	0	0.0569258	0.0102614	0	0	0	0	0	0	0	0	0	0.0198557	0
ENSG00000105281.11	36.2556	54.6714	42.8903	28.4523	9.41236	11.1015	35.4822	41.0377	51.2976	46.4584	28.331	34.5866	37.5258	32.3724	36.8297	51.704	57.9565	39.9445	33.0984	33.3674	29.376	47.5993	20.9037	27.6632	44.1206	33.7491	38.2121	39.5849	40.2466	29.4596	30.3062	29.6964	33.0606	36.8243	41.3424	26.3315	27.5343	46.9219	49.8172	131.615	92.4634	49.9321	96.8921	124.689	68.2975	81.5066	78.2428	69.3257	29.2313
ENSG00000107159.11	0.677513	0.572287	0.202985	0.267661	1.31507	3.9445	0.727341	0.578024	0.246857	0.587101	0.522055	0.186555	0.268659	0.763729	0.276295	0.429442	0.31105	0.352333	0.748309	0.413343	0.184446	0.757301	0.704224	0.153487	0.929752	0.731545	0.385636	0.575324	0.541526	0.552373	0.508012	0.899857	0.374583	0.51424	0.844719	0.575332	0.938601	0.294802	0.462737	38.8245	0.734894	10.8492	145.831	0.431462	1.41838	2.5514	0.931168	41.2081	7.12445
ENSG00000100341.10	0	0.0098862	0	0	0.00806795	0	0	0	0	0.00741155	0.00729152	0	0	0.0102316	0	0	0	0	0	0	0	0	0	0.00671707	0	0	0	0	0	0	0.00901304	0	0.00793205	0	0	0.00993881	0	0	0	0	0	0	0	0	0	0	0	0	0
ENSG00000173391.7	0.170823	0.106953	0.0785457	0.119634	0.154423	0.0703208	0.1673	0.0257769	0.127363	0.357733	0.163834	0.111618	0.0733824	0.332069	0.0503122	0.0858287	0.187501	0.129921	0.189796	0.03642	0.131764	0.140239	0.125619	0.229185	0.405249	0.0874199	0.0455498	0.124793	0.248285	0.0696356	0.41253	0.229404	0.0726106	0.161531	0.176893	0.17369	0.062151	0.147043	0.176951	0.292254	1.16286	4.54007	2.70068	3.01699	5.14214	2.2966	0.5332	9.25388	1.14327
ENSG00000205746.8	0.140708	0.181125	0.124554	0.0836126	0.518853	0.173771	0.206709	0.416931	0.42076	0.0748214	0.0136314	0.0981187	0.0783045	0.237185	0.203445	0.192812	0.518621	0.23349	0.15415	0.271631	0.17412	0.343396	0.201068	0.183339	0.143233	0.454494	0.0895356	0.0726815	0.147155	0.100813	0.246007	0.240497	0.127528	0.261901	0.418118	0.0780381	0.157073	0.279992	0.352085	0.506475	0.105737	0.682787	0.269644	0.0847198	0.329144	0.135208	0.393766	0.219148	0.198909
ENSG00000280252.1	0	0	0	0	0	0.0403019	0	0	0	0	0	0	0	0	0	0	0	0	0	0	0	0	0	0	0	0	0	0	0	0	0	0	0	0	0.123419	0	0	0	0	0	0	0.152418	0.0729603	0	0	0	0	0	0.156139
ENSG00000228549.3	0.0783299	0.0339527	0.057203	0.109715	1.07369	0.414581	0.0143839	0.0332433	0.0309184	0.152724	0.0688646	0.0350486	0.0851742	0.16691	0.116794	0.165296	0.0967245	0.0744679	0.180754	0.285573	0.0239901	0.0940469	0.218707	0.0230688	0.0278737	0.161059	0.0939897	0.104909	0.0599527	0.391155	0.015477	0.676234	0.0340519	0.0507211	0.436424	0.0170667	0.280537	0.08669	0.191258	0	0	0.352777	0.178252	0	0.014535	0.163411	0.233957	0.00698935	0.0100387
ENSG00000248840.2	0	0.045979	0	0	0	0.0280714	0	0.0360146	0.0837397	0	0	0	0	0	0.0702945	0.0319779	0.0327462	0.0537839	0	0.162831	0.0433167	0.0391873	0	0	0.0301973	0.0348972	0	0	0.0590459	0.0432411	0	0	0	0	0	0	0	0	0	0	0	0.106163	0.152456	0	0.0787335	0	0.171257	0.03786	0.0815665
ENSG00000254404.1	0	0	0	0	0	0	0	0	0	0	0	0	0	0	0	0	0	0	0	0	0	0	0	0	0	0	0.049308	0	0	0	0	0	0	0	0	0	0	0	0	0	0	0	0	0	0	0	0	0	0
ENSG00000023318.7	23.1422	19.7256	21.1342	23.3065	8.5626	20.698	20.0498	20.6497	19.0479	32.7496	27.6563	21.9874	22.4665	18.9239	17.3917	18.3387	20.0562	19.4465	21.3594	18.6019	17.983	19.7794	27.5662	22.728	22.3948	16.6899	20.2206	22.8706	22.2474	15.1644	22.1545	18.9746	19.7759	18.2274	18.997	23.2633	18.9692	20.6467	22.3627	7.49382	15.7631	17.0959	20.6451	33.0434	20.5044	23.0522	25.5211	15.547	15.528
ENSG00000276399.1	0	0	0	0	0	0	0	0	0	0	0	0	0	0	0	0	0	0	0	0	0	0.00563943	0	0	0	0	0	0	0	0	0	0	0	0	0	0	0	0	0	0	0	0	0	0	0	0	0.00492911	0	0
ENSG00000280344.1	0.0102405	0	0.00997131	0.0143437	0	0	0.015044	0.0208613	0.0485058	0.00665548	0.0065477	0.0104734	0.0395923	0.0367513	0	0	0	0.015577	0	0	0	0.022699	0.016944	0.00603185	0.0174916	0.013476	0.00614392	0	0.00570034	0	0.0080936	0	0	0.0151568	0	0	0.00838315	0.0377783	0.00909248	0	0.0149382	0.0204981	0	0	0	0	0	0	0.0104993
ENSG00000163430.8	15.1473	22.4357	10.7644	12.8049	63.2727	18.0981	15.8596	27.1877	12.0091	19.2547	9.65847	9.41438	11.4356	35.5555	15.6302	22.7112	8.97764	11.4281	15.7363	38.6199	11.6503	11.2397	36.9794	8.76832	9.70597	37.0532	20.3954	12.8114	18.1513	43.4517	7.95572	44.6487	6.60845	13.543	45.0129	16.1319	40.4832	11.6996	18.1733	7.01996	30.2596	25.6319	26.5875	11.7902	32.5755	10.0088	6.84201	26.6658	9.43599
ENSG00000249747.1	0	0	0	0	0	0	0	0	0	0	0	0	0	0	0	0	0	0	0	0	0	0	0	0	0	0	0	0	0	0.0195317	0	0	0	0	0	0	0	0	0	0	0	0	0	0	0	0	0	0	0
ENSG00000275512.1	0.0114534	0.00992913	0.0111523	0.0320851	0.00810299	0.018186	0.00841287	0.0155547	0.00904177	0.0148875	0	0.0117138	0	0.010276	0.00759003	0	0	0.0290365	0	0.0263725	0	0.00846248	0	0.0202387	0.0260844	0.0226081	0.0137432	0.00557809	0.0191264	0.0466895	0.00905218	0	0.0079665	0.0169519	0.00928202	0	0.00937602	0.0169011	0.0101694	0	0	0.0229258	0.0329229	0	0.0680098	0	0.0443795	0.0490551	0.0704569
ENSG00000160862.11	2.81085	4.32376	2.36017	4.51676	0.509509	6.67338	2.46338	5.89759	1.94322	1.90716	1.93812	2.12172	2.11946	4.05048	3.93201	2.46273	5.60129	3.97859	1.24849	3.14331	2.38786	2.34289	0.613589	2.75412	5.50802	3.38067	3.52113	4.62251	5.61238	0.779959	2.02191	3.47681	2.88594	2.11593	4.12908	5.75197	3.81012	4.06057	5.87905	14.9905	39.1054	14.9319	25.2127	73.6827	49.3382	0.0179395	26.1909	16.2975	53.6207
ENSG00000236968.1	0	0	0	0	0	0	0	0	0	0	0	0	0	0	0	0	0	0	0	0	0	0	0	0	0	0	0	0	0	0	0	0	0	0	0	0	0	0	0	0	0	0	0	0	0	0	0.0627657	0	0
ENSG00000169217.7	20.6802	19.9777	19.8894	16.6614	15.618	14.3783	18.836	15.3506	17.3304	19.2298	19.1888	20.2421	20.1335	19.4063	17.9771	19.0635	20.5802	16.5306	23.2324	18.4075	16.1897	19.9526	19.5737	19.3845	18.9871	18.4007	17.8117	16.8518	17.4074	18.4622	22.1027	20.8971	19.7299	18.6927	18.3828	20.3119	18.3109	20.2252	18.9045	15.2901	21.5693	27.2271	26.9948	19.4029	22.4981	16.9651	30.5489	26.6374	23.4575
ENSG00000232754.1	0	0	0	0	0	0	0.0596913	0.055182	0	0	0	0.0415562	0	0	0	0.0489969	0	0	0	0	0	0.0600433	0.06723	0	0	0.0534699	0	0	0	0	0	0.0935426	0.0565242	0	0.0658581	0.0708245	0	0.119917	0	0	0	0	0.15573	0	0	0	0	0.0580096	0.124977
ENSG00000201264.1	0	0	0.196172	0	0	0.639793	0	0.273611	0.318094	0	0.257634	0.412099	0	0.361516	0	0	0.49756	0	0	0.618533	0.329087	0.297715	0	0.237337	0.229416	0.795365	0.241746	0.19624	0	0.328513	0.318461	0.463815	0	0	0	0	0	0.594589	0.357764	0	0.587775	0.806543	2.31649	0	0.598156	0.672481	0.520432	1.15052	0.826238
ENSG00000237141.1	0	0.0788417	0	0	0	0	0	0.0617555	0	0	0	0	0	0	0	0	0	0	0	0	0	0	0	0	0	0	0	0	0.101248	0	0	0	0	0	0	0	0	0	0	0	0	0	0.0871407	0	0	0	0	0	0
ENSG00000258559.2	0.148559	0.202381	0.0929914	0.267536	0.285276	0.0673959	0.140299	0.302633	0.569638	0.206895	0.122126	0.141084	0.184617	0.456985	0.168768	0.115162	0.222756	0.258257	0.212219	0.325782	0.259995	0.297933	0.245805	0.187508	0.0725001	0.460811	0.445648	0.15504	0.177203	0.0865139	0.117414	0.342009	0.162378	0.486873	0.395582	0.166466	0.138987	0.313171	0.358026	0.0933662	0.34054	0.764652	0.569379	0.316258	0.409564	0.212518	0.603046	0.530234	0.500457
ENSG00000265584.1	0	0	0	0	0	0	0	0	0	0	0	0	0	0	0	0	0	0	0	0	0	0	0	0	0	0	0	0	0	0	0	0	0	0	0	0	0	0	0	0	0	0	0	0	0	0	0	0	0
ENSG00000170604.4	10.9472	14.0368	13.7773	7.74995	11.5833	12.6781	14.503	13.8146	12.5858	9.11128	8.14621	9.17096	10.5537	12.5679	12.2072	16.6255	15.8513	12.22	11.21	10.2217	7.9104	14.739	6.62745	13.9492	10.7392	11.5843	13.672	12.2502	10.2223	11.1807	11.0175	10.6019	16.6218	13.8916	10.4169	9.25975	9.74432	11.4206	13.0202	36.9355	14.7393	12.8418	9.50809	30.6877	12.2785	12.048	13.1675	13.9248	9.35608
ENSG00000234415.1	0	0	0.0173731	0	0	0	0	0.0242312	0	0.0463837	0	0	0	0	0	0	0	0	0	0	0	0	0	0	0	0	0	0	0	0	0	0	0.0248206	0	0	0	0	0	0	0	0	0	0	0	0	0	0.023045	0	0
ENSG00000263176.1	0	0	0	0	0	0	0	0	0	0	0	0	0	0	0	0	0	0	0.0386084	0	0	0	0	0	0	0	0	0	0	0	0	0	0	0	0	0	0.041089	0	0	0	0	0	0	0	0	0	0	0	0
ENSG00000081985.9	0.150482	0.351925	0.163563	0.088232	0.0891309	0.0481582	0.339312	0.304174	0.110508	0.141014	0.344589	0.0858995	0.142067	0.106754	0.0695737	0.05064	0.12532	0.117111	0.12921	0.0859529	0.114327	0.077571	0.231615	0.18964	0.107596	0.0874998	0.146972	0.167029	0.0896088	0.0970083	0.287652	0.169189	0.0584197	0.119131	0.555877	0.115899	0.0974043	0.098118	0.229936	0.215542	0.0918886	0.0700495	0.556628	0.243368	0.0935115	0.0584061	0.0271202	0.15988	0.0358801
ENSG00000222331.1	0	0	0	0	0	0	0	0	0	0	0	0	0	0	0	0	0	0	0	0	0	0	0	0	0	0	0	0	0	0	0	0	0	0	0	0	0	0	0	0	0	0	0	0	0	0	0	0	0
ENSG00000134259.3	0.263237	1.29716	0.310277	0.23287	1.1174	0.571964	0.386711	0.884336	0.656241	0.414197	0.141735	0.255053	0.348172	0.770681	0.330525	0.384254	0.171081	0.224793	0.639417	0.829436	0.407351	0.286625	2.04021	0.42435	0.236647	0.802202	0.631726	0.16194	0.431876	1.28769	0.175199	1.69047	0.289099	0.369104	1.48209	0.386389	0.9527	0.122666	0.959504	0.243804	0.36378	0.38825	0.1062	0	0.123402	0.231226	0.125262	0.435155	0.113637
ENSG00000168653.9	167.319	180.643	161.992	206.145	231.504	150.524	182.222	144.73	164.541	269.578	234.883	163.733	183.343	194.269	162.505	199.912	195.89	186.638	252.11	193.334	142.814	151.222	359.272	201.94	188.268	239.271	174.025	172.336	227.943	122.192	190.672	231.082	200.834	132.539	162.52	412.347	264.191	174.601	203.863	646.543	284.114	262.168	254.493	221.948	128.966	240.591	243.562	182.833	338.507
ENSG00000204610.11	28.6827	54.5611	15.5789	14.9779	2.35036	21.7352	24.1737	14.4597	16.3735	46.9688	30.5792	36.8795	13.7475	8.37279	9.8077	19.6897	29.215	13.7039	10.5855	10.7927	25.1828	12.759	20.3938	23.7605	13.2866	13.1534	12.3536	18.3147	13.2339	12.8281	26.0107	14.4334	14.9237	18.661	17.4723	16.94	11.2751	11.7537	8.90043	26.0846	10.8702	19.5571	42.7082	19.8829	14.2987	9.33719	17.9831	20.8824	9.17174
ENSG00000268866.1	0	0	0	0	0	0	0	0	0	0	0	0	0	0	0	0	0	0.0152592	0	0.0230987	0	0	0	0	0	0	0	0	0	0	0.0237855	0	0	0	0	0	0	0	0	0	0.0439002	0	0	0	0	0	0	0	0
ENSG00000271612.1	0	0	0	0	0	0	0	0	0	0	0	0	0	0	0	0	0	0	0	0	0	0	0	0	0	0	0.0576348	0	0	0	0	0	0	0	0	0	0	0	0	0	0	0	0	0	0	0	0.0620382	0	0
ENSG00000111652.8	15.7871	15.0596	14.4647	13.5888	23.6105	11.5323	16.4427	15.6499	16.7081	19.9392	13.0378	12.0858	20.3666	19.457	16.2488	16.6884	16.3068	18.8445	21.6848	17.0026	11.4627	15.5894	26.0674	15.5348	15.0535	16.4949	16.047	16.258	14.7173	17.0426	12.7278	24.2227	16.5167	19.4695	25.6487	20.8171	17.4936	16.6745	20.0909	27.2647	21.0715	16.8262	18.7343	18.9336	24.4043	15.9425	19.4638	28.8721	17.7818
ENSG00000236777.1	0	0	0	0	0	0	0	0	0	0.0398626	0	0	0	0	0.0406459	0	0	0.0310991	0	0	0	0	0	0	0	0	0.0367986	0	0	0	0	0	0	0	0	0	0	0	0	0	0	0	0	0	0	0	0	0	0.0314425
ENSG00000146842.15	4.82813	4.28599	4.74868	5.8234	2.23406	5.2915	4.70168	4.71078	4.98096	4.08082	4.93851	4.82569	4.7963	4.45214	4.84779	3.88137	4.39994	5.39682	4.14051	4.11749	5.6908	5.30594	3.15207	5.62306	4.90783	4.09131	5.9287	4.99083	5.96894	3.17592	4.46153	4.61028	4.46918	4.43015	3.81893	4.39381	5.46452	5.29845	4.96344	2.78918	5.88689	5.10059	4.95911	3.99712	6.47049	4.324	9.49966	4.913	8.16898
ENSG00000071794.14	2.25388	2.68456	2.32827	3.12323	6.54179	1.77919	2.75216	3.33893	3.13659	2.15968	2.2294	1.18704	2.30419	3.77647	2.71915	2.24746	2.40554	3.00107	3.28585	2.84254	2.01385	2.77551	3.24318	3.22248	3.06832	2.88676	3.06854	2.29155	2.55479	4.43296	2.5959	5.67666	1.86918	2.79774	4.32837	2.90031	4.19085	3.95129	3.38237	2.05516	5.13542	4.06806	4.24997	12.6789	1.48705	9.3156	2.41037	1.05885	9.63835
ENSG00000272343.1	0.41786	0.621	0.552187	1.3378	0.886877	0.347542	0.438473	0.770164	0.989627	0.465555	0.343512	0.183155	0.519282	0.803368	0.712057	0.611856	0.663414	0.726415	0.321419	0.733076	0.390029	0.617482	0.642005	0.597736	0.849688	0.589159	0.823728	0.232581	0.465199	0.438017	0.471794	0.893274	0.539771	0.530112	0.628904	0.208101	1.27055	0.352349	1.06004	0	0.609544	0.358463	0.514776	0	0.708925	0	0.154202	0.21306	0.336616
ENSG00000204091.6	0	0	0	0	0	0	0	0.012183	0.0283275	0	0.0114716	0	0	0.0160972	0.0118896	0	0.0110774	0	0	0	0	0	0.014843	0.0105679	0	0	0.0215284	0	0.00998705	0.0146276	0	0.0413045	0	0.0398322	0	0	0.0146874	0.0397128	0.0318602	0.0789311	0	0	0	0	0	0	0.0115866	0	0.0275924
ENSG00000228322.1	0	0.0288093	0.0485373	0.0465472	0	0	0.0244099	0	0.0262346	0	0	0	0	0	0	0	0.0205179	0	0.051124	0	0.0271412	0.0245538	0	0	0	0.0218657	0.0199378	0.0485543	0	0	0	0.0382528	0.0231147	0	0.0538633	0	0	0	0.0295063	0	0	0	0	0	0	0	0	0	0
ENSG00000138796.14	76.3984	64.7327	65.6656	60.4947	24.267	91.2507	75.083	75.7627	66.9916	49.992	58.527	45.3759	73.256	75.5143	61.5846	64.7229	78.6728	75.4899	71.9944	50.2196	61.0776	74.6207	52.1347	65.4611	98.8481	56.7539	75.3431	71.4789	77.9384	34.98	87.3636	61.925	87.9757	63.4599	32.3695	129.616	56.2835	51.9891	52.3022	35.1353	38.3164	20.6433	34.3766	16.5571	41.4883	36.5794	41.8683	20.6484	35.786
ENSG00000241129.3	0	0	0.032028	0	0	0.0348187	0	0.0446712	0	0.0427551	0	0	0.0635856	0.059023	0.0435953	0.0396642	0.0812343	0.0333558	0	0	0.0537284	0	0	0.0387488	0	0.0432852	0	0.0640784	0	0.0536347	0	0	0	0	0.0533137	0	0.0538537	0.0485379	0	0	0	0.13168	0	0	0	0	0.0424842	0.0469602	0
ENSG00000255450.1	0.0318457	0.0552151	0.0775212	0	0.0675901	0.0674206	0	0.0648737	0.150842	0.124182	0.0407237	0.0977095	0	0	0.0422075	0.0576023	0.0393242	0.0484409	0.097983	0.0244426	0.026009	0.0705888	0.0790377	0.056273	0.145053	0	0.0382123	0.0775482	0.070907	0.0259637	0.0755077	0.0733144	0.0886021	0	0.0516166	0.055509	0.0521393	0.0704892	0	0	0	0	0	0	0	0	0.0205659	0	0.0816262
ENSG00000238260.1	0.163248	0.242609	0.34062	0.326654	0.461974	0.543104	0.205561	0.380064	0.405034	0.121254	0.0596451	0.190811	0.270494	0.0836949	0.154546	0.084366	0.316775	0.118247	0.179386	0.322194	0.190468	0.689243	0.154348	0.0549461	0.239006	0.368272	0.167901	0.227159	0.285594	0.152109	0.516091	0.0536892	0.0648847	0.138068	0.604794	0	0.267277	0.412962	0.248479	0.615587	0.204115	0.466809	0.357529	0.231685	0.0692399	0.311374	2.43984	0.332949	1.07597
ENSG00000262140.1	0.0329301	0.0285477	0.0160322	0.230623	0	0.0522873	0.0241882	0.0447219	0.129982	0	0.0210552	0.0673578	0.0636578	0.0886349	0.0436448	0.0198546	0.0203316	0.0333936	0	0	0.0537894	0.121654	0	0.0193964	0	0.108336	0.0197568	0.0641511	0.0366608	0.0536956	0.0780789	0	0.0687144	0.0731085	0	0	0.0539148	0.0728895	0.0584767	0.289743	0.0480361	0	0.0315526	0	0.0977689	0	0.106331	0	0.0675246
ENSG00000236386.1	0	0	0	0	0	0	0	0	0	0	0	0	0	0	0	0	0	0.0581419	0	0	0	0	0	0	0	0	0	0	0	0	0	0	0	0	0	0	0	0	0	0	0	0	0	0	0	0	0	0	0
ENSG00000125084.10	0.0430756	0.037343	0.0943722	0.0301676	0.0152375	0.148193	0.0949212	0.0585003	0.0850141	0.0419933	0.0413132	0.0110138	0.104088	0.0966189	0.0570914	0.0779149	0.106383	0.174728	0.0497008	0.0495928	0.0703615	0.031827	0.0178182	0.0634307	0.0122628	0.042514	0.0258437	0.0314684	0.0359667	0.0351194	0.153202	0	0.074904	0.0637551	0	0.0187708	0.0352627	0.0794551	0.0382465	0.0947525	0	0	0.0412738	0.106985	0	0	0.0695455	0.0153745	0
ENSG00000204305.12	0.593638	0.605452	0.646035	0.704327	0.810322	0.828004	0.872091	1.13818	2.28256	0.916877	0.678754	0.557137	1.12057	1.19055	0.601666	0.429507	0.836534	0.658652	1.04218	1.27578	0.741515	1.08364	0.889786	0.71578	0.707798	1.7462	0.829642	0.510205	0.567589	0.888265	1.5897	0.723525	0.981268	1.76759	1.34706	0.961705	1.40644	1.10272	1.40143	1.29045	0.876144	4.36162	1.49897	1.38766	1.18191	0.233118	5.33111	1.53551	1.62543
ENSG00000226048.1	0	0	0	0	0.0217655	0	0	0	0	0	0	0	0	0	0	0.0185492	0	0	0	0	0	0	0	0.0181211	0	0	0.0184578	0	0	0	0	0	0	0	0	0	0	0	0	0	0	0	0	0	0	0	0	0	0
ENSG00000203616.2	0	0.075527	0	0.122029	1.04782	0	0.0639934	0	0	0	0	0.0445512	0	0	0	0.105056	0.0537903	0.0883477	0	0	0.213462	0.0643708	0	0	0.0496034	0.0573236	0.0522694	0	0	0	0	0.100284	0.181794	0.0644731	0.423628	0.151858	0.0713197	0.0642799	0.0773544	0	0.127086	0	0	0	0	0	0	0.0621905	0
ENSG00000185674.8	0.0481118	0.104272	0.0351352	0.0673893	0.0340379	0.0127322	0.0353396	0.0653399	0.0569721	0.0156343	0.0615245	0.0123015	0	0.021583	0.0318831	0.0290081	0.103968	0.0243945	0	0.110782	0.216117	0.0888701	0.0398028	0.0566774	0.0136965	0.142453	0.101028	0.0234317	0.0267812	0.137289	0.0190126	0.0553809	0.100394	0.0712091	0.0584859	0.0628963	0.0393855	0.0532468	0	0	0.035091	0	0.115248	0	0.0357108	0	0.186423	0.103032	0.271302
ENSG00000235763.1	0.0659351	0.228641	0	0.184708	0.0932948	0	0.0968627	0.0895454	0.312311	0	0	0.0674343	0	0	0	0.0795086	0.0814189	0.0668632	0	0	0.107701	0.389736	0	0	0	0.0867671	0.0791169	0.064224	0.14681	0	0	0	0	0.0975888	0	0	0	0	0.117086	0	0	0.527919	0	0	0.19576	0	0.170323	0	0
ENSG00000229254.1	0	0	0	0	0	0	0	0	0	0	0	0	0	0	0	0	0	0	0	0	0	0	0	0	0	0	0	0	0	0	0	0	0	0	0	0	0	0	0	0	0.0457511	0	0	0	0	0	0	0	0
ENSG00000237978.4	0.0257346	0.0148731	0.0167053	0	0	0	0.0252038	0	0.0406318	0.0446008	0	0.035093	0.0994958	0	0.0113693	0.0413764	0.0423706	0.0434947	0.0527868	0.0263361	0.0560479	0.0253524	0.0425803	0.0404216	0.0293044	0.0338653	0.0102932	0.0417779	0.0191	0.027975	0.0135595	0.0197485	0	0.0126964	0	0.0299046	0.0842677	0.0379749	0.060932	0	0.0250265	1.03024	0	0	0.84046	0	0.354546	0	0.272644
ENSG00000261684.1	0	0	0	0	0	0	0	0	0	0	0	0	0	0	0	0	0	0	0	0	0	0	0	0	0	0	0	0	0	0	0	0	0	0	0	0	0	0	0	0	0	0	0	0	0	0	0	0	0
ENSG00000270526.1	0	0	0	0	0	0	0	0	0	0	0	0	0	0	0	0	0	0	0	0	0	0	0	0	0	0	0	0	0	0	0	0	0	0	0	0	0	0	0	0	0	0	0	0	0	0	0	0	0
ENSG00000184486.8	0.00296096	0	0	0	0.00837921	0.00626864	0	0.00804245	0	0.00384874	0	0	0.00572387	0.00531315	0	0	0	0	0	0.00454525	0.0241827	0.0131264	0	0.00348811	0	0	0.00355291	0.00288412	0.0032964	0.0144843	0	0.0136333	0	0	0.0143976	0.0103222	0	0.0043693	0	0.0781578	0.0259154	0.0118537	0.00567419	0	0.00879102	0.0296501	0.00382436	0.00422728	0
ENSG00000234709.2	0.377262	0.261644	0.220406	0.0528423	0.160142	0.0798702	0.166266	0.409883	0.208478	0.0490377	0.120609	0.135044	0.255252	0.203088	0.125003	0.0909851	0.256221	0.248672	0.174114	0.521208	0.123247	0.167247	0.0624216	0.266656	0.257757	0.421988	0.181074	0.128615	0.0630003	0.15379	0.208718	0.217131	0.0524815	0.195431	0.336313	0	0.0926507	0.556702	0.167484	0	0.110064	0.377575	0.18074	0	0.112008	0.0629631	1.2669	0.565537	0.560853
ENSG00000223487.1	0	0	0	0	0	0	0	0	0	0	0	0	0	0	0	0	0	0	0.0783005	0	0	0	0	0	0	0	0	0	0	0	0	0	0	0	0	0	0	0	0	0	0	0	0	0	0	0	0	0	0
ENSG00000264744.1	0	0	0	0	0	0	0	0	0	0	0	0	0	0	0	0	0	0	0	0	0	0	0	0	0	0	0	0	0	0	0	0	0	0	0	0	0	0	0	0	0	0	0	0	0	0	0	0	0
ENSG00000203666.11	0.384257	0.651628	0.528412	0.169965	0.372009	0.469197	0.391187	0.58823	0.42043	0.446894	0.377156	0.344732	0.374665	0.644151	0.618737	0.325166	0.514036	0.193124	0.528917	0.227665	0.0963516	0.346175	0.287221	0.367297	0.454834	0.68087	0.392321	0.320113	0.30208	0.285802	0.35165	0.562592	0.37512	0.414075	1.0271	0.64922	0.833314	0.201443	0.236431	0.192775	0.580195	0.829876	0.122728	0.217661	0.350262	0.135012	0.282981	0.300765	0.635878
ENSG00000277444.1	0	0	0	0	0	0	0	0	0	0	0	0	0	0	0	0	0	0	0	0	0	0	0	0	0	0	0	0	0	0	0	0	0	0	0	0	0	0	0	0	0	0	0	0	0	0	0	0	0
ENSG00000207636.1	0	0	0	0	0	0	0	0	0	0	0	0	0	0	0	0	0	0	0	0	0	0	0	0	0	0	0	0	0	0	0	0	0	0	0	0	0	0	0	0	0	0	0	0	0	0	0	0	0
ENSG00000234527.1	0	0	0	0	0	0	0	0	0	0	0	0	0	0	0	0	0	0	0	0	0	0	0	0	0	0	0	0	0	0	0	0	0	0	0	0	0	0	0	0	0	0	0	0	0	0	0	0	0
ENSG00000137343.16	1.13961	2.74256	1.4947	1.97388	1.30728	1.27483	1.51572	2.95378	3.39427	1.77569	1.38375	1.14714	1.86247	2.08362	1.33411	1.16613	1.99764	1.76081	1.68681	3.09036	1.69706	2.06652	1.23128	1.87187	1.51875	3.02298	2.03175	1.39717	1.46082	1.69996	1.67636	1.40696	1.85538	3.16589	1.96948	1.5227	2.01297	2.34476	2.36204	3.06822	3.51354	13.0966	3.16214	2.75002	4.28004	2.77192	5.38618	4.40878	5.04957
ENSG00000202051.1	0	0	0	0	0	0	0	0	0	0	0	0	0	0	0	0	0	0	0	0	0	0	0	0	0	0	0	0	0	0	0	0	0	0	0	0	0	0	0	0	0	0	0	0	0	0	0	0	0
ENSG00000228963.3	0	0	0	0	0	0	0	0	0	0	0	0	0	0	0	0	0	0	0	0	0	0	0	0	0	0	0	0	0	0	0	0	0	0	0	0	0	0	0	0	0	0	0	0	0	0	0	0	0
ENSG00000240809.1	1.11029	0.766457	0.930947	0.806379	0.654585	0.435295	0.966568	0.963359	1.07129	1.7639	0.999129	0.893708	0.953919	0.88547	1.06279	1.02893	1.10444	1.07379	1.20198	0.631245	1.20906	1.10899	1.47987	1.0173	0.924817	0.541141	0.789487	1.09149	0.732488	0.771108	1.04002	1.04137	0.886681	1.01946	0.949785	1.14684	0.807919	1.38049	1.0771	0.452274	0.719826	0.658495	0.788033	0.612792	0.183135	0.995138	0.358512	0.645794	0.727277
ENSG00000249152.1	0	0	0	0	0	0	0	0	0	0	0	0	0	0	0	0	0	0	0	0	0	0	0	0	0	0	0	0	0	0	0	0	0	0	0	0	0	0	0	0	0	0	0	0	0	0	0	0	0
ENSG00000199059.2	0	0	0	0	0	0	0	0	0	0	0	0	0	0	0	0	0.158515	0	0	0	0	0	0	0	0	0	0.154033	0	0	0	0	0	0	0	0	0	0	0	0	0	0	0.513903	0.245999	0	0	0	0.663205	0.916347	0.263226
ENSG00000230039.1	0.0145786	0	0	0	0	0	0.0214169	0.059397	0.0690537	0.0568492	0	0.0298202	0.0281821	0	0.0193221	0.0175798	0.0180022	0.0443514	0	0	0.0714399	0.0215432	0.0241217	0	0	0	0.104959	0.0284006	0	0	0	0	0	0	0.0236295	0.0254114	0.0238688	0	0	0	0	0	0	0	0	0	0	0	0
ENSG00000166813.13	0.855666	1.13155	0.988508	0.731297	1.72374	0.445207	0.835177	1.21722	0.966305	0.889778	0.433974	0.795027	0.459784	1.29079	1.02259	0.860429	0.981391	0.917714	0.780891	1.10868	0.867036	1.12728	0.686295	0.604802	0.630859	1.49626	1.02325	0.737401	0.894479	1.78307	0.55936	1.44904	0.572973	0.987401	1.72069	0.404468	1.50067	0.813235	0.849877	1.04637	0.693906	1.02185	0.961614	0.288159	0.85256	1.09404	0.93659	0.815789	1.01409
ENSG00000204021.3	0	0	0	0	0	0	0	0	0	0	0	0	0	0	0	0	0	0	0	0	0	0	0	0	0	0	0	0	0	0	0	0	0	0	0	0	0	0	0	0	0.0344063	0	0	0	0.035014	0	0	0	0
ENSG00000261470.1	0	0	0	0	0	0	0	0	0	0	0	0	0	0	0	0	0	0	0	0	0	0	0	0	0	0	0	0	0	0	0	0	0	0	0	0	0	0	0	0	0	0	0	0	0	0	0	0	0
ENSG00000258970.1	0	0	0	0	0	0	0	0	0	0	0	0	0	0	0	0	0	0	0	0	0	0	0	0	0	0	0	0	0	0	0	0	0	0	0	0	0	0	0	0	0	0	0	0	0	0	0	0	0
ENSG00000228201.1	0.149159	0.387925	0.181547	0	0.263816	0.434204	0.383467	0.506426	0.529885	0.242352	0	0.190688	0.360427	0.200739	0.049423	0.179865	0.184187	0.151259	0.1721	0.114484	0.121821	0.661248	0.185099	0	0.212313	0.147214	0.134234	0.0363221	0.124543	0.0608044	0.589439	0.171695	0.311246	0.0551916	0.181321	0.324991	0.122105	0.220105	0.595967	0.984306	0.217582	0.298566	0.928978	0.740917	0.110713	0.373408	0.28898	0.212951	0.267625
ENSG00000170782.3	0	0.0252769	0	0	0	0	0	0	0	0	0	0	0.0281821	0	0	0	0.0180022	0.0147838	0	0	0	0	0.0241217	0	0	0	0	0	0	0	0	0	0	0	0	0.0254114	0	0	0	0	0	0	0.0279376	0	0	0	0	0	0
ENSG00000254883.1	0	0	0	0	0	0	0	0	0	0	0	0	0	0	0	0	0	0	0	0	0	0	0	0	0	0	0	0	0	0	0	0	0	0	0	0	0	0	0	0	0	0	0	0	0	0	0	0	0
ENSG00000237309.1	0	0	0	0	0	0	0	0.0191262	0	0	0	0	0	0	0.0186656	0	0	0	0	0	0	0	0	0	0	0	0	0	0	0	0	0	0	0	0	0	0	0	0	0	0	0	0	0	0	0	0	0	0
ENSG00000271027.1	0	0	0	0	0	0	0	0	0	0	0	0	0	0	0	0	0	0	0	0	0	0	0	0	0	0	0	0	0	0	0	0	0	0	0	0	0	0	0	0	0	0	0	0	0	0	0	0	0
ENSG00000232931.4	1.21343	2.34405	1.47286	3.5079	1.66206	0.821125	2.32796	3.13033	2.91315	1.45482	0.963617	1.79636	1.0818	1.72003	1.0281	0.948758	1.92258	1.65753	0.647818	3.15551	2.54319	2.39082	0.375877	1.78193	1.08521	3.32486	1.82168	1.39782	1.3694	1.77984	2.92527	1.28834	1.09451	2.44382	2.61337	0.270421	2.00482	2.19939	1.48572	1.21879	0.598102	7.85224	2.5377	3.63298	1.10218	1.51655	6.74852	2.52342	10.5606
ENSG00000201843.1	0	0	0	0	0	0	0	0.209574	0	0	0	0	0.298311	0	0	0	0	0.156488	0	0	0	0	0	0	0	0	0	0	0	0	0	0	0	0	0	0	0	0.227715	0.274032	0	0	0	0	0	0	0	0	0	0.158216
ENSG00000232557.3	0	0	0	0	0	0	0	0	0	0	0	0.0706455	0	0	0	0	0	0	0	0	0.225659	0.102074	0	0	0	0	0	0	0.0769003	0	0	0	0	0	0	0	0	0.10193	0	0	0	0	0	0	0	0	0	0	0
ENSG00000252339.1	0	0	0	0	0	0	0	0.19899	0	0	0	0	0.283245	0	0	0	0.180931	0.29717	0	0	0	0.21652	0	0.172608	0	0	0	0.28544	0	0.238918	0	0	0.20383	0	0	0	0	0.216214	0	0	0	0	0	0	0	0	0	0	0.30045
ENSG00000228968.1	0	0	0	0	0	0	0	0	0	0	0	0	0	0	0	0	0	0	0	0	0	0	0	0	0	0	0	0	0	0	0	0	0	0	0	0	0	0	0	0	0	0	0	0	0	0	0	0	0
ENSG00000272896.1	0.0394713	0.136873	0.0960841	0.110573	0.027925	0.208912	0.115972	0	0.0623206	0.025653	0.0504752	0.141291	0.419665	0.106241	0.0784716	0.142791	0.0487406	0.160108	0.182168	0.0908864	0.0967112	0.0874917	0.0653092	0.0464986	0.0898936	0.0779133	0.0473625	0.0576706	0.0878861	0.0965425	0.124785	0.0908699	0.0274546	0.233682	0.159941	0.0688009	0.0323122	0.0873682	0.105139	0	0	0.0790083	0.113461	0.392132	0	0.395254	0.203924	0.112704	0.161875
ENSG00000225652.1	0.0413858	0	0.0201489	0.0579682	0	0.0219045	0	0	0	0	0	0	0	0.0371314	0	0.0499055	0.0511046	0.0629525	0	0.0317649	0	0	0	0	0.0235634	0.0272308	0	0.0201559	0	0.0337417	0.0327092	0	0	0.061254	0.0670795	0	0.0338794	0	0	0	0	0.165681	0.0396546	0	0	0	0	0	0
ENSG00000253500.4	0	0	0	0	0	0	0	0	0	0	0	0	0	0	0	0	0	0	0	0	0	0	0	0	0	0	0	0	0	0	0	0	0	0	0	0	0	0	0	0	0	0	0	0	0	0	0	0	0
ENSG00000278929.1	0	0	0	0	0	0	0	0.046028	0	0	0	0	0	0	0	0	0	0	0	0	0	0	0	0	0	0	0	0	0	0	0	0	0	0	0	0	0	0	0	0	0	0	0	0	0	0	0	0	0
ENSG00000185055.9	0.0618941	0.175605	0.0493093	0.0788125	0.0557308	0.0536057	0.0330641	0.114624	0.151027	0.0877657	0.0503675	0.0978295	0.0543856	0.0908697	0.0745754	0.0814208	0.083377	0.0684712	0.121187	0.112286	0.156246	0.0665181	0.0930997	0.0331424	0.0832945	0.103663	0.074268	0.038365	0.0626418	0.0183498	0.0266825	0.0259074	0.0547921	0.0749518	0.05472	0.0490387	0.119761	0.0830303	0.0399674	0	0.0984945	0.0225256	0.0862618	0.0558993	0.233879	0.0751259	0.181687	0.0883646	0.16153
ENSG00000232624.5	0	0.0135949	0.00763479	0.0439305	0	0	0	0	0.0123799	0	0.0100268	0	0.0303149	0	0	0.00945508	0.00968225	0.00795129	0.0120625	0	0	0.0115867	0	0.00923688	0.00892862	0.0103183	0	0	0	0.0127854	0	0	0.0109076	0.0116052	0	0.0136672	0.0128375	0.0462815	0.0139238	0	0	0	0	0	0	0	0.0405093	0	0.0160781
ENSG00000198917.10	4.32361	6.48886	5.79059	4.19363	4.51788	3.50695	6.51403	6.18064	6.22809	5.74312	4.37388	3.69193	5.34206	5.07208	5.28671	5.69353	6.42701	5.81286	6.77777	5.85162	4.2921	5.55838	4.38427	5.45424	5.84044	7.25647	5.68443	5.51882	5.17206	5.45361	5.28674	5.04592	5.8389	6.85268	6.80309	5.47194	4.8864	7.17235	5.81022	10.5596	7.15926	12.8963	11.6687	8.47142	6.12299	10.0253	14.4851	10.0098	10.7859
ENSG00000207495.1	0	0	0	0	0	0	0	0	0	0	0	0	0	0	0	0	0	0	0	0	0	0	0	0	0	0	0	0	0	0	0	0	0	0	0	0	0	0	0	0	0	0	0	0	0.422228	0	0	0	0
ENSG00000242282.5	0.482893	0.394002	0.442539	0.477443	2.22397	0.581327	0.403384	0.707245	1.07637	0.504605	0.230054	0.338932	0.567414	1.24029	0.564719	0.468125	0.514449	0.393672	1.2964	0.828479	0.371189	0.531689	1.26899	0.312317	0.312676	1.08402	0.738493	0.378134	0.295153	1.2969	0.314303	1.48227	0.408325	0.616619	1.56538	0.577645	0.96114	0.544911	0.823885	0.249931	0.99446	1.85736	0.943531	0.940655	1.09636	0.537282	1.13734	0.513681	0.485388
ENSG00000166428.11	0.567652	0.475642	0.980117	0.413806	0.17318	0.580784	0.737814	0.108903	0.363166	0.249608	0.331918	0.533079	0.501756	0.44682	0.402746	0.269732	0.638417	0.826014	0.941451	0.229993	0.492912	1.1725	0.359633	0.502156	0.761738	0.261033	0.476037	0.826298	0.627262	0.130755	0.873937	0.495528	0.777927	0.409152	0.10603	0.272191	0.376592	1.20821	0.374731	0.0928365	0.461738	0.0675834	0.048527	0.167714	0.582667	0.0986123	0.0163534	0.144611	0.0432711
ENSG00000238048.1	0	0	0	0	0	0	0	0	0	0	0	0	0	0	0	0	0	0	0	0	0	0	0	0	0	0	0	0	0.0196461	0	0	0	0	0.0261187	0	0	0	0	0	0	0	0	0	0	0	0	0	0	0
ENSG00000251304.3	0	0	0	0	0	0	0.0358148	0	0	0	0	0	0	0	0	0	0	0	0	0	0	0	0	0	0	0	0	0	0	0	0	0	0	0	0	0.0424947	0.0399151	0	0.0865849	0	0	0	0	0	0	0	0	0	0
ENSG00000138615.5	3.28066	11.0141	3.19193	1.4128	17.8975	2.38077	3.00844	13.0618	2.78694	3.47965	1.46899	3.70954	2.41268	11.1384	6.04954	6.73876	1.85255	3.00914	2.35108	7.26469	4.92607	3.07888	2.53708	1.88736	3.59943	18.7804	7.72025	2.77128	3.62113	11.7164	1.44138	16.6006	1.42795	3.02345	23.4866	1.80698	8.38216	3.4316	7.37264	0.829214	0.0966035	0.499646	2.80175	0.177131	0.378114	0.229553	0.0230288	2.62186	0.073121
ENSG00000255267.3	0	0	0	0	0	0	0	0	0	0	0	0	0	0	0	0	0.00689725	0	0	0	0	0	0	0	0	0	0	0	0	0	0	0	0.00777017	0	0	0	0	0	0	0	0	0	0	0	0	0	0.0144286	0	0
ENSG00000266987.1	0.0805873	0.0698625	0.0392344	0.112877	0	0	0	0	0	0	0	0	0.0778923	0	0	0	0.049756	0.122582	0	0	0	0	0	0	0	0.0530243	0.0483492	0.0784961	0	0.0657025	0	0	0	0	0	0	0	0.0594589	0	0	0	0	0	0	0.119631	0.134496	0	0	0.0413119
ENSG00000179709.7	0	0	0	0	0	0	0	0.00500762	0	0	0	0	0	0	0	0	0	0	0	0	0	0	0	0	0	0.00485225	0	0	0	0	0	0	0	0	0	0	0	0.00544108	0	0	0	0	0	0	0	0	0	0	0
ENSG00000248698.4	0.00619373	0	0	0	0	0	0	0.0252348	0	0.00805081	0	0	0	0.0111141	0	0.00746878	0	0	0	0	0	0	0	0.00729643	0	0.0163013	0	0	0	0	0	0.0142591	0	0	0.020078	0	0.0101407	0.00913971	0.0109987	0	0	0	0	0	0	0.020674	0	0	0
ENSG00000121871.3	0.317276	0.488409	0.21943	0.498394	1.73698	0.329575	0.230871	0.382563	0.220039	0.165733	0.261636	0.282033	0.292335	1.03223	0.33798	0.0965415	0.135476	0.189436	0.237206	0.332278	0.217956	0.205942	1.32958	0.415678	0.216097	0.417518	0.590627	0.179071	0.283896	0.493172	0.121864	2.02744	0.115498	0.285266	0.999665	0.149887	1.2234	0.223153	0.521288	0	0.00865081	0	0.0227293	0	0.0176072	0.019795	0	0.00423333	0
ENSG00000011007.11	9.82923	12.0971	9.28787	8.82665	6.50278	6.63078	8.45514	9.06251	9.8434	10.1847	10.3638	9.28495	8.11953	8.5605	7.99192	7.87476	9.85153	9.00439	9.00325	10.4293	8.03873	8.76743	8.98873	9.42373	8.93458	8.27144	8.80779	8.86652	8.21982	8.48977	9.96107	8.7219	7.85306	10.1434	10.6457	8.18423	7.71824	9.16005	9.19794	4.11944	6.98657	8.12198	11.7823	14.7022	6.06344	7.78686	9.89776	6.54205	10.0307
ENSG00000256278.1	0.0284985	0	0	0	0.020162	0.0150835	0.041866	0.0774066	0.0224978	0.0185216	0	0	0.0550908	0.0511378	0.0566568	0.0171826	0.0175955	0.0288996	0	0.0874938	0	0.0631693	0.0235767	0.0503582	0.0162259	0.0562537	0.0512939	0.0138795	0.031727	0	0.090095	0.0328042	0	0	0.161669	0	0	0.0210267	0.0253035	0	0.0415715	0.0570443	0.0546127	0.14156	0.0846114	0	0.0920214	0.0610298	0.0146093
ENSG00000260514.1	0	0	0	0	0	0	0	0	0.0741191	0	0	0	0	0	0	0	0	0	0	0	0	0	0	0	0	0	0.0563292	0	0	0	0	0	0.0653046	0	0	0	0	0.0692725	0	0	0	0	0	0	0	0	0	0	0
ENSG00000215802.3	0	0	0	0	0	0	0	0	0	0	0	0	0	0	0	0	0	0.0343689	0	0	0	0	0	0	0	0	0	0	0	0	0	0	0	0	0	0	0	0	0	0	0	0	0	0	0	0	0	0	0
ENSG00000221552.1	0.168671	0	0	0	0	0	0.247788	0.22907	0	0	0.215693	0	0	0	0.223553	0	0.208281	0	0	0	0	0	0	0	0	0	0.202392	0	0	0	0	0	0	0.249646	0	0	0	0	0	0	0	0	0	0	0	0	0	0	0
ENSG00000229556.2	0	0	0	0	0	0	0	0.0096474	0	0.00923359	0.0181681	0	0	0.0127469	0	0.00856606	0.00877187	0	0	0	0	0	0	0	0.0080891	0	0.00852386	0.00691934	0	0	0	0	0.00988205	0	0.0115139	0	0.0116305	0	0	0	0	0	0	0	0	0.0237114	0.522981	0	0
ENSG00000226986.4	0.660351	0.686963	1.15738	1.10993	0.280309	0.90872	1.26113	1.70394	0.903601	0.886957	0.844444	1.30571	0.808473	6.39866	0.904388	0.557405	0.380532	0.491074	0.507943	0.473051	0.898871	0.748127	1.27472	0.881638	0.501303	0.521393	0.0528246	1.07203	0.612635	0.143568	0.869848	0.456073	1.13297	0.130316	0.249741	0.959193	0.468502	0.227369	0.273616	0.193675	0.256873	0.79308	0.590547	0.218677	0	0.808202	1.16564	0.722788	0.902718
ENSG00000226992.1	0	0	0	0	0	0	0.0359963	0	0	0	0	0	0	0	0	0	0	0	0	0	0	0	0	0	0.0279019	0	0.0588031	0	0	0	0.0387317	0	0	0	0	0	0	0	0	0	0	0	0	0	0	0	0	0	0
ENSG00000251713.1	0	0.591776	0.166169	0	0	0.361295	0	0.231765	0.269445	0.221823	0.218231	0	0	0.306225	0	0.411574	0	0.69223	0	0.261967	0	0	0	0.201038	0	0	0	0	0	0	0	0	0.237402	0.252583	0	0	0	0	0.303047	0	0	0	0	0	0	0	0	0.487281	0
ENSG00000228777.1	0	0	0	0	0	0	0	0	0	0	0	0	0	0	0	0	0	0	0	0	0	0	0	0	0	0	0	0	0	0	0	0	0	0	0	0	0	0	0	0	0	0	0	0	0	0	0	0	0
ENSG00000167920.7	1.70114	2.85365	2.75072	2.20211	1.90303	2.2818	2.10211	2.19352	2.94769	2.30698	2.03402	1.92196	3.1579	3.03049	2.72674	2.70302	3.29881	3.23219	4.27039	2.16827	1.96616	2.53196	3.09921	2.44531	3.58751	2.27093	3.18343	2.2492	2.01692	1.92267	1.92209	3.42147	2.63986	3.54493	2.54822	3.38266	2.98628	2.81838	4.26409	2.53966	3.29671	4.69584	2.9422	1.70831	5.14181	2.35738	6.77399	6.35662	1.36634
ENSG00000257360.1	0	0	0	0	0	0	0	0	0	0	0	0	0	0	0	0	0	0	0	0	0	0	0	0	0	0	0	0	0	0	0	0	0	0	0	0	0	0	0	0	0	0	0	0	0	0.076794	0	0	0
ENSG00000071889.15	11.0258	15.0123	11.3344	9.04699	6.98119	18.2285	12.0719	13.8379	14.3895	13.4848	10.0171	12.8363	14.8017	10.5025	12.7353	15.2617	13.8821	12.1476	16.9972	11.3869	9.03523	11.7016	10.6682	14.6245	10.0021	11.63	11.9191	11.5684	11.3943	7.66933	13.1962	9.95683	16.5257	14.1881	10.1369	13.3564	8.25501	12.021	13.6879	17.4999	13.5144	13.6236	8.83883	8.14107	18.0784	8.65229	11.7602	10.0297	8.47178
ENSG00000214313.7	0.0334426	0.0724798	0.0325634	0.0468424	0	0.0354007	0.0368469	0.0227089	0.0132005	0.0543371	0.0427657	0.0171015	0.0161621	0.0150024	0.066486	0.0504089	0.0825921	0.025435	0.012862	0.0256682	0.0409699	0.0370642	0	0.00984912	0.123766	0.0330065	0.0501606	0.0814368	0.0744625	0	0.0132157	0.0192477	0.0232613	0.0371231	0	0.0728655	0.0410653	0.0370119	0.0296934	0.0735629	0.317093	0.0669407	0.432589	1.74425	0.322694	0	0.712707	0.131299	0.0942912
ENSG00000253165.1	0	0	0	0	0.0197165	0	0	0	0.0220008	0	0	0	0	0	0	0	0	0	0	0	0	0	0	0.0164152	0	0	0	0	0	0	0.0220261	0.0320794	0	0	0.0225853	0	0	0	0	0	0	0	0	0	0	0	0	0	0
ENSG00000134594.4	0.749501	0.579781	1.27995	0.51683	0.489464	0.463825	1.37209	0.70469	0.6372	1.12411	0.66354	0.55427	1.18139	0.827635	0.550174	0.458849	0.754646	0.526189	1.43686	0.566415	0.470871	0.954202	1.33552	0.665599	0.682777	0.728347	0.498097	0.752514	0.333764	0.319634	2.15075	0.743284	0.449138	0.631457	0.841026	1.34662	0.925058	1.71854	0.880475	2.02912	1.00922	0.32313	0.618713	0.114554	1.02704	0.53884	0.0893587	0.642026	0.177333
ENSG00000241985.1	0.0321635	0	0	0.0901014	0	0	0	0.0436807	0.0507823	0	0	0.0328948	0	0.173143	0	0	0	0.0326162	0	0	0	0	0.0532175	0	0	0.0423254	0	0	0	0.157336	0	0	0	0	0.0521316	0	0.0526596	0	0	0	0	0	0	0	0	0	0	0.0459189	0.0659525
ENSG00000201613.1	0	0	0	0	0	0	0	0	0	0	0	0	0	0	0	0	0	0	0	0	0	0	0	0	0	0	0	0	0	0	0	0	0	0	0	0	0	0	0	0	0	0	0	0	0	0	0	0	0
ENSG00000231358.2	0	0	0	0	0	0	0	0	0	0	0	0	0	0	0	0	0	0	0	0	0	0	0	0	0	0	0	0	0	0	0	0	0	0	0	0	0	0	0	0	0	0	0	0	0	0	0	0	0
ENSG00000082068.7	2.83149	3.3908	2.84935	2.92111	2.77883	2.57844	3.08188	2.93863	3.40988	2.94651	2.4956	1.97063	3.89207	2.76969	2.75041	2.73598	3.3132	3.77622	4.27037	2.4896	2.26204	3.3254	4.33718	2.91075	2.9591	2.81491	3.42477	3.09524	2.80813	2.87303	3.38123	3.66255	3.29964	3.24529	3.10634	5.07554	3.30988	3.63089	3.91563	1.45057	5.23661	4.76019	2.97764	2.39532	3.67102	2.97844	3.66247	2.56845	4.5405
ENSG00000263081.1	0	0	0	0	0	0	0	0	0	0	0	0	0	0	0	0	0	0	0	0	0	0	0	0	0	0	0	0.0504618	0	0	0	0	0	0	0	0	0	0	0	0	0	0	0	0	0	0	0	0	0.0531153
ENSG00000275401.1	0.0201468	0.0698625	0.0784687	0.169316	0.0285068	0.0426529	0.0591939	0.0547222	0.127238	0.052375	0.0515267	0.0824197	0.0389462	0.108455	0.0534043	0.0485886	0	0.0204304	0.402921	0.18556	0.0658173	0	0.0666698	0.0949346	0.0458832	0	0.0483492	0.058872	0.089717	0.0657025	0.254769	0.0463815	0	0.0894564	0.097964	0	0.131941	0.0891884	0.0357764	0.177266	0.47022	0.161309	0.540514	0	0.0598156	0.0672481	0.676561	0.230105	0.20656
ENSG00000270983.1	0	0	0.0419121	0.120581	0	0.0455639	0.0632338	0	0	0.0559495	0	0.0880448	0.166417	0	0.0570491	0.103809	0.106304	0.0872991	0.198656	0	0	0	0	0	0.0490147	0	0.051649	0.0838534	0.0479201	0.0701867	0.136078	0.198188	0.179636	0	0.0697666	0.150055	0.21142	0	0.0764362	0	0.376734	0.172318	0	0.427621	0.255592	0.287351	0.22238	0	0.0882628
ENSG00000229119.3	7.76916	9.4634	9.52796	8.54039	4.73116	5.101	11.1244	17.8302	10.8691	10.3543	7.54561	5.43132	14.0681	7.23522	9.3195	11.9775	11.0509	15.9565	11.7252	6.94434	5.94364	14.3872	9.43773	8.74686	6.3832	12.9415	8.08333	9.53128	8.04716	2.16484	15.9338	4.52809	17.9218	3.49335	5.02107	11.7422	6.19901	4.49872	10.129	7.35504	2.58222	6.10238	6.40765	3.41952	121.172	3.61088	14.4804	5.61612	55.7585
ENSG00000007944.13	11.8561	8.4913	12.7459	9.16414	12.6885	10.7784	11.2275	9.61292	12.5426	9.28762	8.92926	9.50884	14.3488	15.3703	18.0085	9.38899	10.2406	19.7538	12.7066	10.6968	10.312	12.9263	9.31398	7.70182	12.0794	9.61047	14.215	16.1185	11.3943	11.5106	11.0979	12.3647	12.2884	9.10314	10.7363	11.0374	11.5811	12.0682	17.5548	6.27007	12.5299	19.9889	7.25879	9.26513	11.7288	4.4699	10.7299	7.72934	10.5621
ENSG00000207714.2	0	0	0	0	0	0	0	0	0	0	0	0	0	0	0	0	0	0	0	0	0	0	0	0	0	0	0	0	0	0	0	0	0	0	0	0	0	0	0	0	0	0	0	0	0	0	0	0	0
ENSG00000105258.7	10.7335	15.1616	13.1449	8.58186	11.5159	13.1044	12.8631	10.7737	12.5072	14.1598	10.6416	8.55762	17.2578	13.6607	13.2715	14.9005	12.4919	11.2903	20.1878	11.0722	8.62627	11.7566	20.54	12.4829	10.6084	14.0797	10.4928	11.9915	10.9315	10.8293	11.9073	18.8421	15.2496	11.826	13.1916	21.2795	12.5017	12.8364	15.5488	71.6105	25.712	13.9572	13.187	16.5798	24.1299	26.0598	20.0495	17.3803	24.2832
ENSG00000279328.1	0.0572379	0.0283546	0.0398094	0.0458126	0.0578491	0.0519336	0.0240246	0.0555242	0.0774616	0.0318856	0.0418255	0.00836277	0.0316136	0.0440177	0.0325122	0.0493007	0.0706794	0.0580436	0.0628964	0.0878637	0.0267128	0.0724987	0	0.048163	0.0279334	0.0860824	0.0490578	0.0477879	0.0182064	0.0399993	0.0517005	0.0188245	0.0227499	0.036307	0.0530132	0.0285054	0.0401626	0.0120661	0.0290406	0	0	0.130938	0.0313392	0.0812336	0.0242769	0.0545869	0.380203	0.0116739	0.0838348
ENSG00000277818.1	0	0	0	0	0	0	0	0	0	0	0	0	0	0	0	0	0	0	0	0	0	0	0	0	0	0	0	0	0	0	0	0	0	0	0	0	0	0	0	0	0	0	0	0	0	0	0	0	0
ENSG00000273777.3	0.152135	0.0573427	0.0450846	0.074119	0	36.7667	0.0583031	0.0179662	0.0626616	0.00859781	0.0761271	0.0744145	0.0767202	0.0118692	0	0.00797624	0.0163358	0.0402459	0	0.040615	0.0756314	0.0879704	0.0656665	0.00779217	0.0150642	0.0870441	0.00793695	0.064429	0.0736391	0	0.0522781	0.0152279	0.00920161	0.0685302	0.0428844	0.0115296	0.032489	0.0292821	0	0	0.0192977	0	0	0	0	0	0.00854334	0	0.0406903
ENSG00000229369.1	0	0	0	0	0	0	0	0	0	0	0	0	0	0	0	0	0	0	0	0	0	0	0	0	0	0	0	0	0	0	0	0	0.03426	0	0.0399174	0	0	0	0	0	0	0	0	0	0	0	0	0	0
ENSG00000223904.2	0	0	0	0	0	0	0	0	0	0	0	0	0	0	0	0	0	0	0	0	0	0	0	0	0	0	0	0	0	0	0.0383431	0	0	0	0	0	0	0	0	0	0	0	0	0	0	0	0	0	0
ENSG00000233625.1	0.183617	0	0.178789	0	0.0324761	0	0.16859	0.37405	0.217432	0.0596677	0.205455	0.11737	0.177476	0.123556	0.121681	0.332125	0.198394	0.465503	0.0353096	0.105699	0.224945	0.169584	0.0379764	0.108153	0.052272	0.151019	0.137703	0.201208	0.153314	0.187127	0.217682	0.0528397	0.415077	0.0679416	0	0.480082	0.0751565	0.169345	0.122274	0.201949	0	0.0918846	0.043984	0	0	0	0	0.229377	0.141193
ENSG00000211970.3	28.9797	16.8954	33.5029	24.4526	0.898244	2.18398	96.4303	17.5877	34.1287	11.5935	21.6751	8.70006	13.8672	13.9543	27.2186	30.7735	66.083	31.6086	13.6726	20.1233	17.4726	13.4617	5.88211	21.7249	33.7588	1.92141	38.0107	13.4182	11.6259	8.38462	54.8394	22.5067	4.76881	23.7715	9.31193	20.6369	2.07873	25.8549	10.2585	59.7662	45.2831	0.12707	2.31142	12.9288	15.9264	0.635693	0.450965	8.29284	0.19526
ENSG00000201725.1	0	0	0	0	0	0	0	0	0	0	0.173361	0	0	0	0	0	0	0	0	0	0	0	0	0	0	0	0	0	0	0	0	0	0	0	0	0	0	0.400097	0	0	0	0	0	0	0	0	0	0	0.138993
ENSG00000163687.12	8.86563	4.4261	9.65105	8.2614	0.169519	7.5068	13.7282	3.02258	15.2637	10.9608	11.1133	5.11327	16.7731	13.1634	5.45375	5.49539	10.5891	11.5651	14.0572	3.88332	5.26121	14.2653	14.73	8.90781	4.84309	2.39519	8.30476	15.377	5.86866	3.51638	8.61665	5.66479	15.6536	11.069	0.941051	19.5576	7.57448	6.58883	9.0091	0.405437	1.80141	0.0737879	0.079473	0.228889	2.02476	0.446042	0.172596	0.124993	0.0283462
ENSG00000234671.1	0	0	0	0	0	0	0	0	0	0	0	0	0	0	0	0	0	0	0	0	0.020876	0	0	0	0	0	0	0	0	0	0	0	0	0	0	0	0	0	0	0	0	0	0	0	0	0	0	0	0
ENSG00000268375.1	0	0	0.0543245	0	0	0	0	0	0	0	0	0	0	0	0	0.0672765	0.068893	0	0	0.171286	0.0911317	0	0.092312	0.065724	0	0	0.0669451	0	0	0	0	0	0	0	0	0	0.0913441	0.0823277	0	0	0	0	0	0	0	0	0	0.0796517	0
ENSG00000261000.1	0.227988	0.148235	0.388489	0.0798345	0.0403239	0.0301671	0	0.193517	0.224978	0	0	0.0874394	0.0550908	0.102276	0.0755424	0.240556	0.105573	0.144498	0.0438421	0.349975	0.0465506	0.126339	0.0471535	0	0.0649035	0.0375025	0.478743	0.0277589	0.031727	0.0929387	0.135143	0	0.0792893	0.885777	0	0	0.326613	0	0	0	0.332572	0	0.109225	0	0.0846114	0	0.625745	0.203433	0.730466
ENSG00000125347.12	24.1142	17.7237	16.8862	13.4063	4.41341	16.688	38.2232	9.08842	10.6189	19.1113	52.6354	17.881	14.213	10.393	12.6461	15.7201	12.7399	13.0746	19.812	13.9359	11.399	15.6142	69.5537	23.7732	11.5958	10.8379	9.01866	18.7654	13.8734	10.2539	47.8811	14.5714	16.2747	8.0411	25.5643	9.88809	7.99363	9.16699	9.6972	49.3245	16.8758	4.80265	31.4869	18.718	16.3456	60.7359	6.28202	39.7672	8.66517
ENSG00000280783.1	0	0	0.0490429	0.141096	0	0.0533161	0.0739924	0	0	0	0.0644084	0	0	0.0903789	0	0	0	0	0	0.0773166	0	0	0	0.0593341	0	0	0	0	0	0	0.0796152	0	0.0700664	0	0	0.0877928	0	0.0743236	0.089441	0	0	0.403271	0	0	0	0.16812	0.065054	0.0719078	0
ENSG00000200926.1	0	0	0	0	0	0	0	0	0	0	0	0	0	0	0	0	0	0	0	0	0	0	0	0	0	0	0	0	0	0	0	0	0	0	0	0	0	0	0	0	0	0	0	0	0	0	0	0	0
ENSG00000176198.2	0	0	0	0	0	0	0	0	0	0	0	0	0	0	0.0177685	0	0	0	0	0.0205796	0.0218986	0	0	0	0	0	0	0	0	0	0	0	0	0	0	0	0	0	0.0238068	0	0	0	0	0	0	0	0	0	0
ENSG00000224244.1	0	0	0	0	0.0625758	0	0	0	0	0	0	0	0	0.158714	0	0.0533289	0.0273051	0	0.170089	0	0	0	0.256109	0.0260491	0.0251798	0.0290987	0.0265331	0	0	0	0	0.101813	0	0.0654559	0.0358405	0	0.144814	0.0326299	0.1178	0	0	0	0	0	0	0	0.0285603	0	0
ENSG00000262712.1	0.104197	0.232277	0.253644	0.187646	0.210619	0.220596	0.218674	0.22237	0.164515	0.164461	0.171315	0.0837307	0.0431625	0.333878	0.147965	0.260269	0.128666	0.181138	0.0915983	0.182799	0.0607856	0.164973	0.123146	0.140283	0.118651	0.264442	0.187542	0.202986	0.157431	0.121359	0.199998	0.171343	0.14495	0.242345	0.180949	0.0648649	0.0974837	0.16474	0.132165	0.392914	0.390845	0.566111	0.941334	0.517577	0.508233	0.223585	2.88387	0.499407	1.04541
ENSG00000215210.3	0.223547	0.0861318	0.0846495	0.347909	0.123009	0.236636	0.145958	0.202397	0.117651	0.226002	0.20646	0.07621	0.12004	0.0445704	0.131682	0.104832	0.230036	0.541546	0.191059	0.152515	0.101431	0.40375	0.287685	0.117043	0.226273	0.0490294	0.178826	0.24194	0.165915	0.101254	0.451516	0.0857741	0.172767	0.202196	0.322073	0.0865902	0.142334	0.329875	0.374917	0	0.362327	1.0938	0.975782	0.12338	0.368726	0.994903	0.417058	0.602843	0.0763987
ENSG00000128311.12	229.725	223.186	227.477	233.954	38.0934	132.345	272.198	197.447	198.522	184.569	218.497	283.698	240.124	231.897	235.749	265.548	267.749	261.877	259.838	135.833	255.829	262.36	125.21	225.314	241.382	172.814	190.007	261.439	250.54	102.036	320.878	146.371	422.751	239.479	81.6525	419.13	150.381	159.837	170.087	57.655	95.6947	38.9739	47.2865	67.3299	55.1847	14.4231	103.969	83.3723	67.6048
ENSG00000277648.1	0	0	0	0	0	0	0	0	0	0	0	0	0	0	0	0	0	0	0	0	0	0	0	0	0	0	0	0	0	0	0	0	0	0	0	0	0	0	0	0	0	0	0	0	0	0	0	0	0
ENSG00000207197.1	0	0.273375	0	0	0.669289	0	0	0	0	0	0	0	0	0	0	0	0	0	0	0	0	0	0.260882	0	0	0	0	0	0	0	0	0	0	0	0.255558	0	0	0	0	0	0	0	0	0	0	0	0	0	0
ENSG00000074695.5	15.3782	14.1715	12.513	13.4692	9.66947	12.8976	14.1771	22.6374	16.2929	20.0726	16.1127	7.41449	13.9937	12.1126	12.9269	11.4639	13.0444	12.0079	13.4613	15.1168	7.44056	14.1847	18.156	14.2423	15.6953	12.8039	16.9916	14.1523	10.6817	12.7999	16.1694	17.4203	8.08716	11.1234	20.3879	8.68717	12.8311	16.8344	19.9692	7.45005	18.7991	7.76627	27.1036	34.3926	19.583	41.9647	8.44166	17.138	8.31635
ENSG00000237266.1	0	0	0	0	0	0	0	0	0	0	0	0	0	0	0	0	0	0	0	0	0	0	0	0	0	0	0	0	0	0	0	0	0	0	0	0	0	0	0	0	0	0	0	0	0	0	0	0	0
ENSG00000281115.1	0.117933	0.204476	0.344497	0	0	0	0.346501	0	0.372403	0.306585	0.45243	0	0	0	0.156305	0.142211	0	0.239185	0	0	0	0.174272	0	0	0	0.155193	0.14151	0	0	0	0.186416	0	0.164058	0	0	0.205564	0.193085	0.174026	0	0	1.03219	0	0.225999	0	0	0.393647	0.761608	0.168369	0.120913
ENSG00000163518.9	0.14225	0.14279	1.01695	0.786498	0.00529674	0.0911396	0.307961	0.00508387	0.130029	0.184901	0.071805	0.662336	0.180911	0.141061	0.06946	0.0406263	0.379045	0.117679	0.213078	0.235601	0.165095	0.304245	0.198203	0.0485085	0.136406	0.615767	0.121279	0.189606	0.025005	0.0244159	1.23078	0.198214	0.140603	0.509728	0.0364047	0.0261	0.631276	1.29812	0.239309	0	0.0327637	0	0.0286946	0	0.0333424	0	0.00483498	0.0267219	0
ENSG00000264383.1	0	0	0	0	0	0	0	0	0.266312	0	0	0	0	0.302664	0	0	0	0	0	0	0	0	0	0	0	0	0	0	0	0	0	0	0	0	0	0	0	0	0	0	0	0	0	0	0	0	0	0	0
ENSG00000171621.12	9.75289	13.4215	10.8869	10.138	7.00849	18.9152	11.2404	11.1091	15.2102	9.21972	8.00201	9.16378	8.98177	10.02	10.6721	10.8971	12.1116	9.73887	7.9872	11.3986	12.2614	10.1792	7.17283	7.27618	8.44099	15.2295	14.3982	10.6873	7.04238	6.64478	9.81717	10.4512	10.0985	13.1353	7.54464	9.97851	8.96101	8.88791	10.2869	5.21328	7.13828	9.84631	9.5328	4.1077	9.32722	9.06337	7.21784	9.14064	7.53448
ENSG00000211526.1	0	0	0	0	0	0	0	0	0	0	0	0	0	0	0	0	0	0	0	0	0	0	0	0	0	0	0	0	0	0	0	0	0	0	0	0	0	0	0	0	0	0	0	0	0	0	0	0	0
ENSG00000270116.1	0.0273693	0.237269	0	0	0	0.0869153	0.120622	0.0371698	0.129639	0	0.0349993	0.0559832	0	0	0.0362746	0.0660071	0.0337965	0.138773	0	0.168054	0.0447061	0	0	0.0322419	0.0311659	0.10805	0.032841	0.026659	0	0.133884	0	0	0	0.0405086	0.133083	0	0	0.323097	0.0486019	0.481629	0.0798486	0.438272	0.262244	0.271903	0	0.0913559	0.1414	0.117223	0.0561218
ENSG00000077514.7	4.8089	9.38349	3.8901	5.02414	3.86798	3.28678	4.20547	5.17536	6.52406	5.59693	5.13247	3.64155	4.1848	3.88925	3.32642	3.03282	5.30731	4.27036	4.42423	4.0993	4.63302	4.02791	6.89792	5.17797	4.65729	4.49494	4.20291	4.32241	4.25716	4.25993	5.44506	4.69272	3.16902	4.95421	6.28335	8.63009	4.06173	6.2801	5.06481	1.78425	4.8405	4.58622	4.81467	5.02338	3.68276	5.793	4.17706	4.35771	5.55146
ENSG00000188958.8	0.0565158	0.104522	0.106391	0.189985	0.0373179	0.0398832	0.182655	0.0307013	0.0951805	0.102845	0.057817	0.146429	0.00728344	0.0473257	0.0499365	0.0363468	0.260541	0.0955188	0.0927403	0.0578368	0.0861609	0.250544	0.118447	0.035508	0.11155	0.123953	0.0994613	0.0770689	0.0377511	0.0552925	0.273959	0.121435	0.062896	0.0501885	0.0732821	0.190453	0.0986991	0.439224	0.140504	0	0	0.0452502	0.0144405	0	0.0671177	0.0251525	0	0.0215163	0.00772586
ENSG00000244757.1	0	0.0345474	0	0	0	0.0210921	0	0.0541209	0	0	0	0	0	0	0	0	0	0	0.0306533	0	0	0	0	0	0	0.0262208	0	0.0194084	0	0	0	0	0.0277186	0	0.0322958	0	0.0326229	0.0294028	0	0	0	0	0	0	0	0	0	0	0
ENSG00000255525.1	0	0	0	0	0	0	0	0	0	0	0	0	0	0	0	0	0	0	0	0	0	0	0	0	0	0	0	0	0	0	0	0	0	0	0	0	0	0	0	0	0	0	0	0	0	0	0	0	0
ENSG00000281450.1	0	0	0	0	0	0	0	0.013081	0	0	0.0369514	0	0	0	0	0	0	0	0	0	0	0.0142334	0.015937	0	0	0	0	0.018764	0	0	0	0	0	0	0	0	0	0.0142133	0	0	0.0562016	0	0	0	0	0	0	0	0
ENSG00000234458.4	0	0	0	0	0	0	0	0	0	0.0195591	0	0	0	0	0	0	0	0.0152592	0	0	0	0	0	0	0	0.0198016	0	0	0	0	0	0	0	0	0	0	0	0	0	0	0	0	0	0	0	0	0	0	0
ENSG00000233031.1	0	0	0	0	0	0	0	0	0	0	0	0	0	0	0	0	0	0	0	0	0	0	0	0	0	0	0	0	0	0	0	0	0	0	0.0944231	0.101543	0	0	0	0	0	0	0	0	0	0	0	0	0
ENSG00000213048.3	0	0	0	0	0	0	0.0448156	0.0414301	0	0	0	0	0	0	0	0	0	0	0	0	0	0	0	0	0	0	0.0183025	0	0	0	0	0	0	0	0	0	0	0	0	0	0	0	0	0	0	0	0	0	0
ENSG00000276581.2	0	0	0	0	0	0	0	0	0	0	0	0	0	0	0	0	0	0	0	0	0	0	0	0	0	0	0	0	0	0	0	0	0	0	0	0	0	0	0	0	0	0	0	0	0	0	0	0	0
ENSG00000274180.1	3.35947	1.41793	3.70081	2.21679	6.29773	3.73055	2.50653	3.84332	2.63352	1.66334	1.59126	2.19931	2.86042	4.603	5.09198	2.98685	3.3129	3.40675	3.55711	2.94427	1.8644	4.00366	2.36069	1.99264	2.7033	3.65826	4.29936	3.09177	3.72368	3.77506	2.9109	4.81518	3.53166	2.94765	5.51189	1.37933	2.91871	2.85634	5.85598	3.96018	1.83663	10.2104	1.98999	1.2859	3.40625	3.72149	0.733312	2.7635	1.0134
ENSG00000181072.10	0.831438	0.187374	0.0611004	0.93264	12.2552	1.59233	0.0384099	0.388224	0.033025	1.16909	0.336577	0.360104	0.128042	3.33731	0.760058	1.26744	0.0408954	0.0318166	1.69472	2.43221	0.224927	0.0489394	5.01826	0.416836	0.053591	0.947328	0.537523	0.122243	0.685006	5.25241	0.0165315	7.47187	0.0169736	0.374079	6.06854	0.583344	5.13972	0.0848801	0.64382	0.0153367	0.0305117	0.132582	0.106889	0	0.0258755	0.0639996	0	0.0298622	0.00357421
ENSG00000137270.10	0.0839391	0	0.00510827	0	0	0	0.015414	0	0	0	0.00670873	0.0375584	0	0	0.00695318	0.00632618	0.00647818	0.00532003	0.00807076	0	0.0428467	0.0155049	0	0	0	0.0207111	0	0	0	0	0.00829265	0	0.00729806	0	0.0255096	0	0.0171786	0.00774148	0.0186322	0	0.168361	0.0420044	0.0402139	0	0.0311517	0.0175113	0.0203279	0	0.00537877
ENSG00000251031.1	0	0.10203	0.0286498	0	0	0	0.129674	0	0.046456	0.0382454	0	0.12037	0	0	0.038997	0	0	0.059675	0.045265	0.0451667	0.0480613	0	0	0	0.033505	0	0.0353057	0	0	0	0.0465095	0	0	0.0870975	0	0	0	0	0.0522495	0.258888	0	0	0	0	0.0873574	0.0982122	0	0	0.0905007
ENSG00000273963.1	0.0139478	0	0.0135811	0.0390728	0	0	0.0409804	0.113654	0.0440439	0.0543894	0.0178362	0	0.0539255	0.025028	0.0554583	0.0168191	0.068893	0	0.0214573	0.0428215	0.0227829	0.041222	0.023078	0.016431	0.0158826	0.0367092	0.0669451	0.0271717	0	0	0	0	0.019403	0.0412876	0	0.0729356	0.022836	0.0617458	0	0	0	0.0558376	0.0801862	0.138566	0	0	0.0720598	0.0995646	0.0429008
ENSG00000272784.1	0.0457594	0.0396695	0.111391	0.0640942	0.0323736	0	0.0336117	0.0932176	0.0361243	0.0297397	0.0292581	0.0467999	0	0.0821108	0.0606484	0.0275897	0	0.0928069	0.140793	0.0702435	0	0.0676197	0.151427	0.0539061	0.0260535	0.0301085	0.0274538	0.0222859	0.0509434	0	0.0361659	0.105346	0.0318283	0.0338636	0.333757	0	0.0749194	0.135049	0.0812587	0	0.0667504	0.0915948	0	0	0	0.0763701	0.0295513	0.0653295	0
ENSG00000253467.1	0.0728931	0.505537	0	0	0	0	1.3921	0.19799	0	0.284246	0	0.0745505	0.281821	0.1308	0.289832	0.175798	0.900109	1.03487	0.224278	0	0	0.215432	0	0.0858705	0.166009	0	0.174932	0.142003	0.162302	0.237718	1.72833	0	0	0.215774	0	0.635285	0.119344	0.322692	0.258884	0	0	0	0.279376	0	0.216418	0	0	0	0
ENSG00000275071.1	0	0	0	0	0	0	0	0	0	0	0	0	0	0	0	0	0	0	0	0	0	0	0	0	0	0	0	0	0	0	0	0	0	0	0	0	0	0	0	0	0	0	0	0	0	0	0	0	0
ENSG00000171199.8	0	0	0	0	0	0	0	0	0	0	0	0	0	0	0	0	0	0	0	0	0.0216188	0.0195579	0	0	0	0	0	0.0128917	0	0	0	0	0	0	0	0	0	0	0	0	0	0	0	0	0	0	0	0	0
ENSG00000232423.4	0	0	0	0	0	0	0	0	0	0	0	0	0	0	0	0	0	0	0	0	0	0	0	0	0	0	0	0	0	0	0	0	0	0	0	0	0	0	0	0	0	0	0	0	0	0	0	0	0
ENSG00000225385.3	0.208715	0.241252	0.304842	1.16937	0.0984406	0.55234	0.357718	0.519664	1.31815	0.0904316	0.489319	0.426922	0.874187	0.99872	0.368835	0.251682	0.644323	0.352755	0.160544	0.800978	0.454566	1.02808	0.115113	0.368811	0.396114	0.732423	0.500884	0.271066	0.464721	0.283608	0.54986	0.320333	0.532303	0.617828	0.0563821	0.121268	0.455625	0.461983	0.185317	0	0.101486	0	0.0666616	1.03675	0.103279	0.116112	0.0898587	0	0.035665
ENSG00000266760.1	0	0	0	0	0	0	0	0	0	0	0	0	0	0	0	0	0	0	0	0	0	0	0	0	0	0	0	0	0	0	0	0	0	0	0	0	0	0	0	0	0	0	0	0	0	0	0	0	0
ENSG00000132670.19	21.494	19.8322	20.7488	21.1044	16.0332	13.4962	18.9685	20.7315	17.122	15.678	17.6323	18.5469	17.4999	17.8925	23.1231	17.6289	21.3431	23.2383	17.5519	16.7365	19.3467	21.6849	13.2331	19.8566	22.6498	18.4566	23.1739	21.6192	22.0211	16.0791	19.7225	19.2417	23.8411	17.828	17.3139	15.9887	19.0198	18.1386	17.4993	17.3926	12.642	20.6348	15.4073	16.3488	15.2166	16.3057	8.84583	22.3406	18.2002
ENSG00000111911.6	14.068	13.3873	13.0972	14.5548	15.6321	8.91	10.0697	14.1538	12.0527	9.45025	10.1256	9.57999	12.2268	13.3444	12.206	12.7151	12.318	12.2109	15.8849	13.8414	9.91669	12.1278	15.7521	13.0508	12.7398	11.6238	14.9372	11.0894	12.2556	14.1175	10.9664	16.6067	11.758	12.2054	13.8415	10.1549	17.4645	12.298	15.6233	4.08236	15.8603	14.5791	12.582	10.5668	13.0345	16.1152	13.5118	19.8658	14.6524
ENSG00000248424.1	0	0	0	0	0	0	0	0	0.0241082	0	0	0	0	0	0	0.0184125	0	0	0	0	0	0	0	0	0.0173873	0	0	0	0	0	0	0	0	0	0	0	0	0	0	0	0	0	0	0	0	0	0	0	0
ENSG00000239969.4	0.0980116	0.339871	0.0763479	0.219653	0.138682	0.207501	0.172782	0.0798648	0.0309497	0.280277	0.200537	0.180432	0.227361	0.211047	0.259805	0.165464	0.290468	0.218661	0.452344	0.180545	0.192115	0.289668	0.0973018	0.0923688	0.379466	0.335343	0.164649	0.248217	0.763807	0.159817	0.40281	0.406152	0.29996	0.551245	0.285949	0.205008	0.128375	0.433889	0.62657	2.7596	0.343133	0.0784744	0.300518	0.194741	0.349194	0.327153	1.97483	0.139929	0.52254
ENSG00000257976.1	0.013921	0	0	0	0	0	0	0	0	0	0	0	0	0	0	0	0	0.014117	0	0	0	0	0	0	0	0	0.0167041	0.0135598	0.0154981	0	0	0	0	0	0	0	0	0	0	0	0.040614	0	0	0	0	0.046467	0	0	0
ENSG00000166387.10	5.04691	3.24286	5.55604	5.75078	0.921986	4.78039	4.28988	4.97979	7.78271	4.33878	4.09299	5.24651	5.86659	4.40901	4.57598	4.75811	4.81097	5.89038	5.00518	5.89963	5.06801	5.76843	2.47324	6.3861	5.49109	4.6665	6.10838	5.86211	5.28619	3.47772	6.11795	3.22592	5.93393	7.17735	3.06574	3.9989	3.93396	6.55934	7.5319	2.08362	4.2333	7.01659	4.64213	4.39053	3.23777	1.742	5.04186	5.00455	5.7621
ENSG00000100385.12	4.52764	4.68227	6.74363	2.83586	0.572076	4.01845	11.53	4.15796	3.64008	4.91433	11.9783	4.41279	6.76569	4.1702	4.25007	4.24644	4.36371	5.13281	5.01864	3.88965	2.55595	6.83198	4.11594	5.21009	3.26141	2.72523	2.8812	4.83101	4.09224	1.75635	11.811	2.94868	4.78288	4.43095	5.21752	3.10406	3.26429	6.45344	4.1598	6.84323	3.47562	1.06258	6.77795	5.88698	3.35375	6.59317	0.490313	10.0903	0.617042
ENSG00000213118.4	0	0	0	0	0	0	0	0	0	0.0434447	0	0	0	0	0	0	0.0412723	0	0	0	0	0	0	0	0	0	0	0	0	0	0	0	0	0	0	0	0	0	0.0593525	0	0	0	0	0	0	0	0	0	0
ENSG00000254499.1	0	0	0.0497337	0	0.144541	0.054067	0	0.0693662	0	0.0663908	0	0.0522379	0	0.0916519	0	0.0615912	0	0.0517954	0	0	0	0	0	0.0601698	0.0581618	0.201642	0	0	0	0.0832849	0	0	0	0	0	0.0890293	0	0	0.0907007	0	0	0	0	0	0	0	0	0.0729206	0
ENSG00000258441.1	1.0965	1.59308	0.556077	1.28698	5.17162	1.45087	0.753207	1.85797	2.12798	0.841299	0.577749	0.513988	0.78015	2.08142	0.985666	1.27325	0.642519	0.725843	1.25733	2.8248	1.09039	1.0277	2.26782	0.989712	0.580946	2.07421	1.41317	0.600773	1.00031	3.98147	0.882663	2.38993	0.550822	1.41252	1.92945	0.729994	3.56969	1.22851	1.04568	0.200995	0.540568	0.741765	0.909572	1.08428	0.625473	0.491388	0.321274	0.471081	1.06435
ENSG00000276304.1	0	0	0	0	0	0	0	0	0	0	0	0	0	0	0	0	0	0	0	0	0	0	0	0	0	0	0	0	0	0	0	0	0	0	0	0	0	0	0	0	0	0	0	0	0	0	0	0	0
ENSG00000276718.1	1.76781	1.55354	1.67417	2.10302	0.548244	1.4099	2.27684	1.08531	2.48528	1.54239	2.47741	1.85754	1.59166	1.5209	0.834497	1.51849	1.85401	2.55397	1.1549	1.5613	1.5427	1.57456	1.4024	1.36934	0.827276	2.48568	1.33667	1.5804	1.59064	0.710772	2.33503	0.446006	1.51596	1.68459	1.13828	1.01306	1.50664	1.28646	0.731057	1.91767	0.847809	0.775574	1.34581	1.92465	0.575188	0.969989	0.969619	1.24464	1.93663
ENSG00000259685.2	0	0	0.039787	0.114467	0.867248	0.0865073	0.0600276	0	0.0645149	0.106225	0	0	0	0.146643	0	0.0492729	0	0	0.125722	0.125449	0	0	0.54087	0.0481359	0.0930588	0.107542	0	0.0796016	0	0.199884	0	0.282209	0.0568426	0.120955	0.0662292	0.142447	0.2007	0	0	0	0	0	0.156608	0	0	0	0	0	0.0418938
ENSG00000222800.1	0	0	0	0	0	0.0803929	0	0	0	0	0	0	0	0	0	0	0	0	0	0.116582	0	0	0	0	0	0	0	0	0	0	0	0	0	0	0	0	0	0	0	0	0	0	0	0	0	0	0	0	0
ENSG00000264097.1	0	0	0	0	0	0	0	0	0	0	0	0	0	0	0	0	0	0	0	0	0	0	0	0	0	0	0	0	0	0	0	0	0	0	0	0	0	0	0	0	0	0	0	0	0	0	0	0	0
ENSG00000150907.6	8.10283	13.8109	9.3336	7.0908	5.73255	5.13156	8.05306	7.47522	9.40785	8.9197	7.98678	9.40019	5.68449	6.73237	7.81792	7.83538	9.04702	8.8472	5.24577	8.83636	8.88891	7.94562	4.96874	7.78101	7.69189	7.39111	8.47971	8.87488	6.80867	8.15295	9.90796	7.94784	5.85476	8.34249	6.19444	4.24234	8.53771	9.52939	6.85311	2.94315	5.73149	6.27579	3.42989	5.85262	4.60985	6.6158	2.06346	7.74778	2.19591
ENSG00000145020.13	4.78965	6.13736	5.83431	5.212	1.86753	7.41661	4.89644	6.12034	8.3356	4.26211	3.79045	3.81216	8.21379	5.47291	6.31016	6.17068	7.98802	6.53415	7.81365	5.63881	4.46767	7.51017	5.48326	6.72889	6.20736	5.85093	6.3807	5.91999	5.76069	4.99402	5.52492	4.32718	7.12751	8.05402	4.26308	6.80199	5.24352	7.53242	7.89544	2.09874	2.71864	1.87162	5.82652	0.853086	3.04993	0.488326	4.50623	0.626596	3.74986
ENSG00000244229.1	0.0315342	0.10935	0	0	0	0.100142	0	0.171304	0.0995774	0.0409891	0.0403253	0	0	0.11317	0.0417946	0.0380259	0	0.0639561	0	0	0	0.139796	0.0521763	0.0742966	0.0718171	0.0414973	0.0378385	0	0	0.0514194	0.049846	0	0	0	0	0	0	0.0465331	0.0559978	0	0	0.252483	0	0	0	0.210516	0	0	0.0969932
ENSG00000196821.8	28.8999	22.2878	26.6938	23.1528	32.9092	32.1407	27.2565	25.0243	22.7921	25.343	28.768	26.5482	21.9659	27.419	24.9919	27.2122	24.4497	24.8429	26.8219	28.8725	26.0267	26.7013	23.7005	29.3402	29.0942	22.6708	25.4718	25.4302	28.629	32.1869	28.8492	27.95	23.4071	24.1302	32.5935	19.8675	29.2498	25.944	24.0666	29.1385	25.9907	45.0303	26.9427	29.9236	25.8725	34.5027	26.5081	33.5965	26.2577
ENSG00000105519.11	0.910702	1.63012	2.16905	2.13824	1.84019	0.936283	3.13776	2.5537	3.19646	0.979369	0.628375	0.867753	3.11569	1.96335	2.18827	1.52481	2.35026	2.13938	2.39384	1.71479	1.57319	2.32847	1.14368	1.49734	1.2049	3.50047	2.17768	1.48058	1.48799	1.23393	2.02986	1.79493	2.23301	3.05946	2.92033	2.22694	1.37305	2.6829	5.21812	1.96002	11.0005	6.5048	1.09233	0.911254	1.69234	0.645144	3.08874	1.02425	3.66097
ENSG00000275186.1	0	0	0	0	0.0361353	0	0	0	0	0	0	0.0261189	0	0	0	0	0.0315355	0	0	0	0	0	0	0	0	0	0.0306439	0	0	0	0	0	0	0.0377985	0	0	0	0	0	0	0	0	0	0	0	0.0852441	0	0	0.0261836
ENSG00000224546.2	0.744888	0.122354	0.496262	0.549132	0.710049	0.713802	0.783279	0.798648	0.458056	0.366908	0.581556	0.416999	0.394093	0.323605	0.550786	0.936053	0.871403	1.05752	0.217125	0.312944	0.345808	0.63727	0.467049	0.166264	0.866076	0.443685	1.16665	0.740833	0.349169	0.370775	1.07829	0.577638	0.610828	0.417786	0.317721	0.328013	0.282426	0.509097	0.543028	0.20697	0.0457511	0.282508	0.781346	0.311586	0.116398	0.183206	0.749422	0.481355	0.554696
ENSG00000255233.1	0	0	0	0	0	0	0	0	0	0	0	0	0	0	0	0	0	0	0	0.0556679	0.0592356	0	0	0	0	0.143166	0	0	0	0.0591323	0	0.0834867	0	0	0.0587784	0	0	0.053513	0	0	0	0	0	0	0	0.121047	0	0	0
ENSG00000224863.1	0.0128483	0	0.0125105	0.0719854	0	0	0	0	0	0	0	0	0.0248372	0	0.0510864	0	0	0.0130291	0.0395317	0.0197229	0.0209869	0	0.0212587	0	0	0.0169077	0.0154169	0	0	0.0628509	0	0	0	0	0	0	0	0	0.0228158	0	0	0	0.073865	0	0	0	0	0	0
ENSG00000202429.1	0	0	0	0	0	0	0.117087	0.108242	0	0	0	0	0	0	0	0	0	0.0808236	0	0.122347	0	0	0	0	0.0907579	0	0	0	0	0	0.125985	0	0	0	0.258366	0	0	0	0	0	0	0	0	0	0	0	0.205885	0	0
ENSG00000269706.1	0	0	0	0	0	0	0	0	0	0	0	0	0	0	0	0	0	0	0	0	0	0	0	0.0271242	0	0	0	0	0	0	0	0	0	0	0	0	0	0	0	0	0	0.184353	0	0	0	0	0	0	0
ENSG00000238593.1	0	0	0	0	0	0	0	0	0.279302	0	0	0	0	0	0	0	0	0	0	0	0	0	0	0	0	0	0	0	0	0	0	0	0	0	0	0	0	0	0	0	0	0	0	0	0	0	0	0	0
ENSG00000261702.2	0	0	0	0	0	0	0	0	0	0.080234	0	0	0	0	0	0	0	0	0	0	0	0	0	0	0	0	0	0	0	0	0	0	0	0	0	0	0	0	0	0	0	0	0	0	0	0	0	0	0
ENSG00000213363.4	0.215788	0.0831421	0.140076	0.134333	0.169627	0.152281	0.176114	0.358182	0.340703	0.342818	0.429248	0.0245216	0.185397	0.0860467	0.222444	0.289122	0.0888207	0.31608	0	0.0368053	0.039164	0.389736	0.476055	0.22596	0.409536	0.157758	0.230158	0.397021	0.266927	0	0.416894	0.275989	0.567017	0.106461	0.155447	0.167169	0.157021	0.176903	0.255461	2.53154	0.979301	0.479926	0.367575	1.19098	0.498298	9.20354	0.216775	0	0.294988
ENSG00000235534.1	0	0	0	0	0	0	0.0175534	0	0	0	0	0	0	0	0	0	0	0	0	0	0	0	0	0	0	0	0	0	0	0	0	0	0	0	0	0	0	0	0	0	0	0	0	0	0	0	0	0	0
ENSG00000224082.1	0	0	0	0	0	0	0	0	0	0.00892755	0	0	0	0	0	0	0	0	0	0	0	0	0	0	0	0	0	0	0	0	0	0	0	0	0	0	0	0	0	0.120863	0	0	0	0	0	0	0	0	0
ENSG00000199837.1	0	0	0	0	0	0	0	0	0	0	0	0.117742	0	0	0	0	0	0	0	0	0	0	0	0	0	0	0	0	0	0	0	0	0	0	0	0	0.188488	0	0	0	0	0	0	0	0	0	0	0	0
ENSG00000108010.10	6.86168	7.91513	6.3318	7.52543	5.21355	5.44387	6.75998	6.1503	7.49997	12.0573	7.51954	5.4375	9.94155	6.89347	5.51531	6.14397	6.70018	6.63978	11.1729	6.71072	5.87203	6.6631	14.7913	6.81811	7.48464	6.78974	6.05314	7.43474	7.62968	7.16949	7.97402	8.05656	6.84991	6.16321	7.67198	21.3204	6.97838	8.31298	8.5299	5.35397	16.4191	7.47638	15.734	18.3583	22.5951	14.5546	12.0787	9.78424	11.1837
ENSG00000200982.1	0	0	0	0	0	0	0	0	0	0	0	0	0	0	0	0	0	0	0	0	0	0	0	0	0	0	0	0	0	0	0	0	0	0	0	0	0	0	0	0	0	0	0	0	0	0	0	0	0
ENSG00000258730.1	0.0154283	0.0160501	0.00300455	0.00864406	0	0.0130653	0.00453304	0.0041906	0.0048719	0.00802169	0.0197294	0.00631166	0	0	0	0	0.00762058	0.0031291	0	0.00947338	0.0302415	0.00911953	0	0	0.0175685	0.0162423	0.0148102	0.00901678	0.00687048	0.0100629	0	0	0.00429252	0.00456701	0.0200054	0	0	0	0.00547947	0.0271499	0.0180046	0.0123529	0.00591318	0.0306548	0	0.0205993	0.0119563	0.013216	0.00316364
ENSG00000261488.1	0.486769	1.50617	0.73648	1.19579	0.0741735	0.88785	0.528069	1.07806	2.41207	0.33096	0.450094	0.79654	0.955458	0.618141	0.486345	0.921101	1.2484	1.07078	0.449308	1.26453	1.3945	1.02917	0.123909	0.644007	0.545766	0.955916	0.988451	0.612731	0.416858	0.634977	0.662898	0.293087	0.614646	1.48524	0.534073	0.23496	0.674352	1.5913	0.930888	0.263566	0.371418	1.31912	1.79387	1.93434	0.667019	0.349954	1.63465	0.224522	2.74872
ENSG00000258988.1	0.0229158	0	0.0111567	0	0	0.0121288	0.0168324	0	0.0180907	0.0148934	0.0146522	0	0.0221495	0	0.015186	0	0	0	0	0.0175886	0	0.0338633	0	0	0	0	0.0274972	0.0111606	0	0	0.0181115	0.0263781	0	0	0.0185714	0	0	0	0	0	0.0334279	0	0.0219572	0	0.0680367	0.0764907	0	0	0.0117475
ENSG00000236449.1	0.00391941	0.00679559	0.00381637	0	0.0110915	0.0124467	0	0.0212915	0.0123765	0.0152837	0.0150362	0.0120256	0.00757667	0.014066	0.0103894	0.00472626	0.00483982	0.00397457	0	0	0.0128042	0.028959	0.0194551	0.0138516	0.0044631	0.0206309	0.00470298	0.0152708	0.0174537	0.0127819	0.0185862	0.00902316	0	0.017403	0.0127054	0.0136635	0.0449193	0.0115673	0.00696001	0.0344857	0.0228694	0	0	0	1.66404	0.0130826	0.379672	0.0167869	0.00401845
ENSG00000260690.1	0.0938881	0	0.0457099	0.131507	0.132847	0	0	0.063754	0	0.122039	0.0600312	0.144035	0	0.0842367	0	0.0566081	0.0579682	0.0476048	0.0722189	0	0.0766804	0.208111	0.0776735	0	0.0534561	0	0	0.0457259	0.0522623	0	0.0742045	0.108073	0.130609	0.0694807	0.0760885	0.163653	0	0.0692725	0.166725	0	0.547829	0	0	0	0	0	0.0606328	0	0.0481304
ENSG00000256280.1	0.0523672	0.181592	0.152971	0	0.074097	0.1663	0.0769307	0.142238	0.165363	0.0680686	0.0669662	0.160674	0.101232	0.187936	0.208219	0	0.323324	0.424834	0	0.0803869	0.256616	0.0773843	0	0.431832	0	0.482388	0.125673	0.102017	0.0582999	0.170779	0.165554	0	0.291395	0.0775074	0	0	0	0.3091	0.0929928	0	0	0.628929	0.200707	0	0.155477	0	0.405824	0.149527	0
ENSG00000213260.3	1.19225	3.51418	0.948074	1.78129	1.12465	0.841372	0.904937	2.77959	1.53731	1.80801	1.4484	1.23968	2.95777	1.88979	2.05424	0.934498	1.07964	1.39039	2.17043	2.68426	1.97993	0.880909	2.63026	1.24065	1.2445	1.3336	1.0968	1.21938	1.06186	2.13848	1.57049	1.69261	1.07806	1.79403	1.86802	3.11725	1.88694	1.87662	2.47004	0.174838	0.115945	1.11369	2.43707	0	0	0.132654	1.00094	2.09931	2.52625
ENSG00000279734.1	0	0	0	0	0	0	0	0	0	0	0	0	0	0	0	0	0	0	0	0	0	0	0	0	0	0	0	0	0	0	0	0	0	0	0	0	0	0	0	0	0	0	0	0	0	0	0	0	0
ENSG00000233442.2	0	0	0	0	0	0	0	0	0	0	0	0.0116357	0	0	0	0	0	0	0	0	0	0	0	0	0.0129552	0	0	0	0	0	0	0	0	0	0	0	0	0	0	0	0	0	0	0	0	0	0	0	0
ENSG00000197121.13	1.04806	2.30397	0.955202	1.01581	1.13393	1.66173	0.911774	2.70622	1.59374	0.941198	0.705005	0.713818	1.2745	1.19121	1.48851	1.24188	1.7602	1.21728	1.20663	2.45164	1.13263	1.34885	0.752327	1.62299	1.47174	1.71277	2.04733	1.23123	0.8327	1.53472	0.769038	1.36866	0.727404	1.26856	1.27312	0.558748	1.7364	1.46772	1.49778	0.210036	0.809186	3.11721	1.71218	0.722744	1.09685	0.519814	1.9013	0.600462	3.88094
ENSG00000211582.1	0	0	0	0	0	0	0	0	0	0	0	0	0	0	0	0	0	0	0	0	0	0	0	0	0	0	0	0	0	0	0	0	0	0	0	0	0	0	0	0	0	0	0	0	0	0	0	0	0
ENSG00000259900.4	0	0.0336687	0	0	0	0	0.0570544	0	0	0	0.0248322	0	0.0375385	0	0	0.0234162	0.0719364	0.019692	0	0	0	0.0573908	0	0.0228758	0	0.0511078	0.0699025	0.0189147	0.129711	0	0.06139	0.0894102	0.0270136	0	0	0.0676957	0	0.11462	0.10345	0	0	0.0777391	0	0	0	0	0	0	0.0796374
ENSG00000242524.1	0	0	0	0	0	0	0.0221977	0	0	0	0	0	0	0	0	0	0	0	0	0	0	0	0	0	0	0	0	0	0	0	0	0	0	0	0	0	0	0.0222971	0	0	0	0	0	0	0	0	0.0390324	0.0431447	0
ENSG00000254608.1	0	0	0	0	0	0	0	0	0.0225866	0	0	0	0	0	0.0189601	0	0	0	0	0	0.0233671	0	0	0	0	0	0	0	0	0.0233263	0	0	0	0.0211731	0	0	0	0	0	0	0.166942	0	0.0274141	0	0	0	0.166292	0	0
ENSG00000235199.1	0	0	0	0	0	0.0646528	0.0448627	0	0	0	0	0	0	0	0	0	0	0	0	0	0	0	0	0	0	0	0	0.0297459	0	0	0	0	0	0	0	0	0	0	0	0	0	0	0	0	0	0	0.0394433	0	0
ENSG00000134152.9	2.6944	3.28528	2.50185	3.76288	1.67321	1.69701	2.52418	3.06372	4.02232	3.15152	2.65901	2.3762	3.71659	3.06539	2.33252	2.17722	2.75138	2.94158	3.94667	3.12794	2.97515	2.74137	4.09703	3.17643	2.78575	2.74935	3.05451	2.70758	2.81189	2.44908	2.70032	2.94619	2.69662	3.0805	2.41835	6.692	3.44986	2.86632	3.64311	0.401522	2.7727	1.63625	2.54367	2.10909	3.3754	2.41067	5.4482	2.21229	2.61399
ENSG00000268942.2	0	0.10612	0.0595965	0	0	0.0647892	0.17983	0	0.193273	0.238671	0.0782685	0	0.118317	0	0	0	0	0.186201	0	0	0	0	0	0.0721022	0.209088	0	0	0.119235	0.136279	0	0.0967476	0.281812	0	0	0.099204	0.21337	0	0	0	0	0	0	0	0	0	0	0.158106	0.0873816	0.188257
ENSG00000213973.7	0.0165611	0.00319047	0.007167	0	0.0130184	0.0058436	0.00270326	0.0199924	0.00581068	0.00717556	0.00705935	0.00188197	0.00355718	0.00330193	0.00731658	0.00665682	0.0113613	0.0111962	0.0113234	0.00847413	0.00601148	0.013596	0.00304467	0.00433546	0.00628616	0.0145291	0.00220801	0.00537712	0.00409719	0.012002	0.00872606	0.0169452	0.00255983	0.00272352	0.0149127	0.00320745	0.0210892	0	0.00980299	0	0.00536849	0	0.00352631	0.0182809	0	0	0.0023767	0.0026271	0
ENSG00000175137.10	7.37445	4.54052	7.32748	5.76546	6.64621	5.73967	7.7836	7.40355	8.20192	6.32207	6.85605	6.40679	8.07459	8.53361	7.24017	7.28512	8.11358	7.60612	7.76994	6.93041	5.70104	7.99255	6.49394	6.98437	6.67179	6.71455	7.83825	6.92647	6.5228	7.41678	7.49238	6.78573	7.62748	7.94859	7.09866	5.80888	6.63967	7.86829	8.2971	9.0939	4.47373	5.15626	5.92463	5.45831	4.50595	6.92231	5.89521	8.31657	4.93357
ENSG00000161807.3	0	0	0	0	0	0	0	0	0	0	0	0	0	0	0	0	0	0	0	0	0	0	0	0	0	0	0	0	0	0	0	0	0	0	0	0	0	0	0	0	0	0	0	0	0	0	0	0	0
ENSG00000064886.12	1.08738	0.44271	6.60995	0.57963	0.199331	0.288926	0.976564	0.747344	0.208523	1.83686	1.50874	2.43582	0.468063	0.584569	0.180878	0.180493	0.717574	0.558038	0.433445	1.1556	0.258875	0.605007	2.36733	0.357842	0.345899	0.92692	0.3011	0.58747	0.142131	0.13639	2.02501	0.537153	0.594044	0.612485	2.62585	0.161144	1.01629	2.22822	1.14919	0.619759	0.950429	0.08812	0.168728	0.874709	0.352903	0.396753	0.0454884	0.333111	0.0361087
ENSG00000252541.1	0	0	0	0	0	0	0	0	0	0	0	0	0	0	0	0	0	0	0	0	0	0	0	0	0	0	0	0	0	0	0	0	0	0	0	0	0	0	0	0	0	0	0	0	0	0	0	0	0
ENSG00000244142.1	0	0	0	0	0	0.0741789	0	0	0	0	0	0	0	0.125745	0	0	0	0	0	0	0	0	0	0	0	0	0	0	0	0	0	0	0	0	0	0	0	0	0	0	0	0	0	0	0	0	0	0	0
ENSG00000198858.8	20.3286	36.7859	22.9802	20.0362	10.7865	14.976	21.7062	24.3635	22.2135	31.8182	19.0578	24.0971	25.0162	19.5329	21.6897	22.5141	25.8233	20.3113	24.4589	24.7296	21.2823	23.0955	24.9021	24.7222	19.2998	25.0471	18.3299	23.3131	21.1298	22.0291	29.435	18.013	21.3392	24.2721	22.0563	28.2429	20.5368	25.7992	22.6056	29.998	42.8207	71.7984	27.6475	45.3232	31.8671	38.9707	47.2729	39.745	37.6057
ENSG00000013375.14	4.08177	4.35805	3.40063	4.23808	1.51663	4.33751	3.52984	5.46551	5.42985	7.08701	4.40032	3.50511	4.52636	3.39248	3.28158	3.2146	4.42981	4.45207	4.88297	4.71147	2.71345	4.62901	5.97492	4.35185	4.3665	3.43259	3.77777	4.35725	3.65473	3.19564	4.1482	3.838	2.99592	4.18561	5.65426	5.15338	2.86871	5.75183	6.15617	4.35009	9.32939	5.39147	8.39052	15.5995	6.69347	12.9248	5.62194	5.88956	6.48825
ENSG00000249479.1	0	0	0	0	0	0	0	0	0	0	0	0	0	0	0	0	0	0	0	0	0	0	0	0	0	0	0	0	0	0	0	0	0	0	0	0	0	0	0	0	0	0	0	0	0	0	0	0	0
ENSG00000221857.6	0	0	0	0	0	0.0208912	0	0	0	0	0	0	0	0	0	0	0	0.0200135	0	0	0	0	0	0	0	0	0	0	0	0.0321808	0	0.0908699	0	0	0.127953	0	0.0646244	0.0291227	0.0350463	0	0	0	0	0	0	0	0	0	0
ENSG00000279962.1	0	0.10657	0	0	0	0	0	0	0	0	0	0	0	0	0	0	0	0	0	0	0	0	0	0	0	0	0	0	0	0	0	0	0	0	0	0	0	0	0	0	0	0	0	0	0	0	0	0	0
ENSG00000269889.1	0.103244	0.119338	0.117284	0.0964075	0.146084	0.145718	0.0505571	0.140213	0.0543364	0.0223665	0	0.0527956	0.232845	0.0926304	0.0456122	0.103748	0.0424962	0.104697	0.0794151	0.0528284	0.028107	0.127138	0.199298	0.101354	0.0587827	0.0679315	0.123884	0.0838036	0.0383133	0	0.0815985	0.316913	0.0239373	0.050936	0.13945	0.17996	0.197208	0.0253917	0.091669	0.302803	0	0	0.230825	0.341894	0	0	0.111124	0.0245664	0.0882105
ENSG00000228937.1	0.00980779	0	0	0.0274751	0	0	0	0	0	0	0	0	0	0	0	0	0	0	0	0.0150556	0	0	0	0	0	0	0	0.00955327	0	0	0	0	0	0.0145163	0	0	0	0	0.0174165	0	0	0	0.018795	0	0	0	0	0	0
ENSG00000265019.1	0	0	0	0	0	0	0	0	0	0	0	0	0	0	0	0	0	0	0	0	0	0	0	0	0	0	0	0	0	0	0	0	0	0	0	0	0	0	0	0	0	0	0	0	0	0	0	0	0
ENSG00000165066.12	0.0180419	0.0104272	0.0878381	0.0336946	0.017019	0.0509288	0.0618444	0.016335	0.0854582	0.046903	0	0.0123015	0.0116257	0.118707	0.0398539	0.00725203	0.0742627	0.0182959	0.0185038	0.0461592	0	0.204401	0.0199014	0.00708467	0.0410894	0.00791408	0.0216489	0.0351475	0.0066953	0	0.142594	0	0.0250984	0.0267034	0.0389906	0.0209654	0.00984638	0.0709957	0.0427181	0	0.035091	0	0	0.0597464	0.0357108	0.0200741	0.00776764	0.008586	0
ENSGR0000234958.4	0	0	0	0	0	0	0	0	0	0	0	0	0	0	0	0	0	0	0	0	0	0	0	0	0	0	0	0	0	0	0	0	0	0	0	0	0	0	0	0	0	0	0	0	0	0	0	0	0
ENSG00000232190.2	0.00355271	0.00615981	0	0.00995242	0.0100538	0	0	0	0.00560931	0	0	0.00363349	0	0.006375	0.00470868	0	0	0	0	0	0	0.00524993	0.0058783	0	0	0	0	0	0	0	0	0.00817896	0	0	0	0	0	0.010485	0	0	0	0	0.0068082	0	0	0	0.00458867	0.0101442	0
ENSG00000255417.1	0	0	0	0	0	0	0	0	0	0	0	0	0	0	0	0	0	0	0	0	0	0	0	0	0	0	0	0	0	0	0	0	0	0	0	0	0	0	0	0	0	0	0	0	0	0	0	0	0
ENSG00000185686.16	0.276665	0.27982	0.0935389	0.322933	0.0163112	0.00813512	0.129835	0.720159	0.103138	0.119873	0.171983	0.0432294	0.0445689	0.144798	0.275014	0.0463361	0.227757	0.226006	0.0768486	0.0884789	0.0564896	0.204418	0.0445054	0.0271601	0.10939	0.0910193	0.0829942	0.441657	0.24384	0.018797	0.285476	0.283081	0.203128	0.0284365	0.037369	0.040187	0.0314562	0.0793835	0.0341179	3.11049	0.0784738	0.107681	1.34755	0.0381744	0.0456341	0.0128261	3.00761	0.345615	0.00393968
ENSG00000211887.2	0	0	0	0	0	0	0	0	0	0	0.281055	0	0	0	0	0	0	0.222877	0	0.337381	0	0	0	0.517825	0.250272	0.289224	0	0	0	0	0.347412	0	0	0.325296	0	0	0	0.324321	0	0	0	0	0.42118	2.18346	0	0	0.283872	0	0
ENSG00000253634.1	0	0	0	0	0.0349657	0	0	0	0	0	0	0	0	0	0	0	0	0	0	0	0	0	0	0	0	0	0	0	0	0	0	0	0	0	0	0	0	0	0	0	0	0	0	0	0	0	0	0	0
ENSG00000266336.1	0	0	0	0	0	0	0	0	0	0	0	0	0	0	0	0	0	0	0.259484	0	0	0	0	0	0	0	0	0	0	0	0	0	0	0	0	0	0	0	0	0	0	0	0	0	0	0	0	0	0
ENSG00000258426.1	0	0	0	0	0	0	0	0	0	0	0	0	0	0	0	0	0	0	0	0	0	0	0	0	0	0	0	0	0	0	0	0	0	0	0	0	0	0	0	0	0	0	0	0	0	0	0	0	0
ENSG00000244076.1	0.185971	0	0	0.781457	0.13157	0.0984298	0	0.252564	0.734064	0.483461	0.237816	0.0950997	0.179752	0	0.369722	0.224255	0.114822	0.282883	0.286098	0	0.151886	0.137407	0.153853	0.10954	0	0	0	0.181145	0.10352	0	0.440946	0	0.258707	0.137625	0	0.162079	0	0	0	0	0	0.744501	0.356383	0	0	0.620752	0	0	0.0953352
ENSG00000116106.10	1.39412	1.46828	1.41169	1.29105	4.96683	0.847637	1.25534	2.88954	1.91615	1.4452	0.906118	1.47884	1.73727	1.75388	1.67466	1.5005	1.31128	1.56368	1.66909	2.64706	1.23584	1.49827	1.68713	1.85043	1.84772	2.55224	2.16823	1.62728	1.01546	3.35662	1.22629	3.40401	1.1086	1.88434	4.64687	0.545585	2.5246	2.86196	2.4586	1.16582	0.246501	0.315186	1.44252	0.152617	0.31927	1.13451	0.0620054	3.47351	0.509918
ENSG00000254271.1	0.0334233	0.0579504	0	0	0	0.0353803	0	0.0453917	0.0527714	0.130334	0	0	0.0646112	0	0	0.0403039	0.123817	0.0338938	0	0.0513069	0.054595	0	0	0.0393738	0.0380598	0	0.0401053	0	0	0	0.158497	0	0	0	0	0	0	0.0493208	0	0	0	0	0.192151	0.332047	0	0.111564	0	0.0954352	0.17134
ENSG00000253225.1	0	0	0	0	0	0	0	0	0	0	0	0	0	0	0	0	0	0	0	0	0	0	0	0	0	0	0	0	0	0	0	0	0	0	0	0	0	0	0	0	0	0	0	0	0	0	0	0	0
ENSG00000279135.1	0.0169064	0.0293129	0	0.0236805	0	0.0178963	0.0124183	0.0459207	0.0133466	0.0109878	0.0108098	0	0.016341	0.030337	0	0	0.0104383	0.0171444	0.0130045	0.0129762	0.0138078	0.0124915	0	0.00995818	0	0.044496	0	0	0.0376435	0.0413512	0	0	0.0117594	0.0125114	0.0411038	0	0	0.0124739	0.0150111	0	0	0.270728	0.0485977	0.167958	0.0250974	0	0.141936	0.0362053	0.0953352
ENSG00000169131.9	1.98857	1.8178	1.61517	2.30274	2.75801	1.65691	1.38112	1.82494	3.02314	1.77865	1.33441	1.25853	2.07431	2.63206	1.8397	1.50761	1.73226	1.79693	2.93806	1.94942	1.43918	1.93479	3.32286	1.73376	1.9001	2.11162	2.02584	1.57258	1.58915	2.54427	1.78174	3.08224	1.62967	1.7266	2.57691	3.61205	2.80448	2.15723	2.76208	0.606326	2.69974	3.74398	2.35815	4.1565	2.52821	3.30239	2.08526	2.82497	5.97011
ENSG00000236474.1	0.0112013	0	0	0	0.0158493	0	0	0	0	0	0	0	0	0	0	0.0135073	0.0276636	0.022718	0	0.0343895	0.0182967	0	0.0185337	0	0	0.0147404	0.0134407	0	0.0124703	0.0182648	0	0	0	0	0	0.0195246	0	0	0	0	0	0.0448425	0	0	0	0	0.0578704	0	0.0114844
ENSG00000253772.1	0.0206929	0	0	0	0	0	0	0	0.0653432	0	0.0264617	0	0.0400018	0.111394	0.0274259	0.0748583	0.0255523	0	0	0.0317649	0	0.0305784	0	0	0	0	0	0.0604677	0.0230372	0	0.0327092	0	0.0287862	0.030627	0	0	0	0	0	0	0	0	0	0	0	0	0	0	0.0424316
ENSG00000189367.13	0.0421386	0.00695822	0.0195385	0.0224848	0.0653025	0.0191168	0.00884346	0.0299765	0.0221773	0.0208659	0.010264	0.0123134	0.00387899	0.0648118	0.015957	0.0266165	0.00247782	0.0223833	0.0401305	0.0554446	0.0131107	0.0266868	0.106244	0.0236384	0.0114248	0.0290464	0.0601941	0.0214998	0.0201054	0.183229	0.00634367	0.157065	0.00558283	0.0415789	0.139852	0.0174881	0.0427089	0.0118441	0.0962088	0	0.0117083	0.0160661	0.00384533	0	0.00595756	0	0.00259172	0	0.00205731
ENSG00000276617.1	0	0	0	0	0	0	0	0	0	0	0	0	0	0	0	0	0	0	0	0	0	0	0	0	0	0	0	0	0	0	0	0	0	0	0	0	0	0	0	0	0	0	0	0	0	0	0	0	0
ENSG00000273549.1	0	0	0	0	0	0.0590579	0	0.0757692	0.0880877	0	0	0	0	0	0	0	0	0	0.0858294	0.171286	0	0	0	0	0	0.0734183	0	0	0.0621118	0	0.0881892	0	0.0776121	0	0	0	0	0	0.0990731	0	0	0	0	0	0	0	0	0.159303	0.0572011
ENSG00000239776.2	0	0.882473	0	0	0	0	0	0.691228	1.20541	0.330789	0	0.260273	0	0	0.33729	0.306875	0	0.516137	0	0	0.831377	0.376061	0	0	0.289788	0	0	0.495765	0.283317	0	0	0	0.35402	0	0	0	0.416657	0	0	0	0	0	0.487682	0	0	0	0	0.363324	0
ENSG00000236099.1	0	0	0	0	0	0	0	0	0	0	0	0	0	0	0	0	0	0	0	0	0	0	0	0	0	0	0	0	0	0	0	0	0	0	0	0	0	0	0	0	0	0	0	0	0.163754	0	0	0	0
ENSG00000212625.1	0	0	0	0	0	0	0	0	0	0	0	0	0	0	0	0	0	0	0	0	0	0	0	0	0	0	0	0	0	0	0	0	0	0	0	0	0	0	0	0	0	0	0	0	0	0	0	0	0
ENSG00000274959.1	0	0.0630338	0	0	0	0	0	0.0246867	0	0	0	0	0	0	0	0	0	0.0553004	0	0	0	0	0	0	0	0	0.065435	0	0	0	0	0	0	0	0	0	0	0	0	0	0	0	0	0	0	0	0	0	0
ENSG00000100196.9	7.65517	4.68068	7.25622	6.99381	4.85191	11.1203	7.68876	10.3045	12.1697	25.3159	7.57756	9.30587	18.7959	6.12609	6.20918	6.8281	7.63287	6.6267	13.2806	10.6545	3.35331	9.66763	21.2016	12.4463	8.38313	6.32334	7.15538	7.94727	7.78571	7.97013	9.41416	10.2313	4.05884	8.57001	22.4753	8.91309	6.69762	16.1676	23.7827	4.3007	24.6591	8.97106	21.4284	54.0873	14.9585	42.4447	15.7052	24.5743	10.4314
ENSG00000237159.4	0.0490887	0.0425558	0.0238991	0.171894	0.034729	0.0909351	0.0180286	0	0.0387526	0	0.0156934	0.0753074	0.0237236	0	0.0487958	0.0147986	0	0.0871144	0	0.150708	0.0801836	0.126944	0	0	0.111797	0.0645982	0.10308	0.0717223	0.027325	0	0.0387973	0	0.0853601	0.14531	0.0397823	0	0.0200926	0.0181093	0.0217927	0	0.0358035	0	0	0	0	0	0.0317014	0	0
ENSG00000151882.10	30.4992	19.7134	28.2113	34.0338	2.645	1.76834	23.9052	29.2931	25.5809	37.3349	22.4121	35.6001	45.2664	16.5242	22.5615	25.2635	25.4072	24.6791	32.117	19.1171	19.9076	23.3355	39.8215	29.64	25.3648	22.3293	21.3993	22.0997	23.9452	10.3102	41.4438	19.4729	35.1172	31.2599	9.53135	35.1823	20.3057	23.7094	39.9082	3.4983	4.72403	0.269561	3.4901	3.18542	8.3012	1.56258	5.05247	0.407414	2.75486
ENSG00000146285.12	0.505539	0.321627	0.56172	0.205577	0.0663395	0.422933	1.06609	0.354356	0.447371	0.23847	0.703822	0.256432	0.362534	0.534043	0.440383	0.275308	0.380092	0.539528	0.696188	0.52883	0.486138	0.707888	0.303555	0.41784	0.522279	1.20177	0.481862	0.506319	0.472036	0.192786	0.889327	0.384818	0.243874	0.39222	0.290753	0.312679	0.413847	0.553479	0.626238	0.269038	0.291409	0.0163213	0.546895	0.0810052	0.490226	0.0884545	0.610827	0.587873	0.0647893
ENSG00000147873.5	0	0	0	0	0	0	0.0215905	0	0	0	0	0.015031	0	0	0	0.0177223	0	0	0	0	0	0	0	0	0	0	0	0	0	0	0	0	0	0	0	0.0256174	0	0	0	0	0	0	0.028164	0	0	0	0	0	0
ENSG00000258091.1	0	0	0.0553897	0	0	0.0602159	0.0835678	0.0772549	0	0	0	0	0	0	0.0753942	0	0	0.0576859	0	0	0	0	0	0	0	0	0	0.110818	0	0.0927565	0	0	0	0	0	0	0	0	0	0	0	0	0	0.565131	0	0.189877	0	0	0
ENSG00000248296.1	0	0	0	0	0	0	0	0	0	0	0	0	0	0	0	0	0	0	0	0	0	0	0	0	0	0	0	0	0	0	0	0	0	0	0	0	0	0	0	0	0	0	0	0	0	0	0.0235076	0	0
ENSG00000223575.2	0	0	0	0.0424616	0	0	0	0	0.0239319	0.0197022	0.0193831	0	0	0	0.0200894	0.0365557	0	0	0	0.0232677	0	0	0	0	0	0	0.0181878	0	0.0168747	0	0	0	0	0	0	0	0	0	0	0	0	0.0606803	0	0	0	0.0505942	0.0195774	0	0
ENSG00000050438.15	0.0742228	0.0741366	0.0958383	0.0610214	0.0981723	0.224604	0.136297	0.113949	0.105725	0.0702605	0.071186	0.0486817	0.077979	0.0825173	0.0491866	0.066154	0.0936454	0.085085	0.0508866	0.084214	0.11465	0.0965669	0.0600695	0.0703297	0.0459342	0.199593	0.06486	0.0526509	0.0485011	0.0973479	0.131352	0.0705783	0.0336693	0.105079	0.150378	0.0337499	0.0990662	0.204766	0.121775	0.0709853	0.120039	0.0742845	0.145328	0.120224	0.083835	0.0377008	0.393884	0.0886889	0.482233
ENSG00000130787.12	9.79984	10.5638	9.70727	7.73578	1.27739	9.77906	10.5559	11.4783	11.1612	8.86731	11.6621	9.47328	7.79011	7.07353	7.76385	8.36911	10.5904	9.29362	6.22148	10.0519	8.34403	10.2348	3.83234	11.5782	8.49388	10.727	7.89899	8.9268	8.27463	5.33872	8.73969	3.931	8.28248	12.8902	8.03133	4.77063	5.04283	12.0529	8.33849	23.4165	6.51303	9.87748	14.5956	14.8126	7.48916	10.1719	17.799	25.5296	13.6054
ENSG00000279672.1	0.878749	0.198731	0.446424	0.42812	0.901004	0.741464	1.36577	0.536172	3.0966	0.778037	0.27686	0.325627	1.2802	1.3483	0.523259	0.967506	1.65125	1.95013	0.862062	1.56398	0.790501	2.48418	0.842884	1.32025	1.50822	2.32953	1.40591	0.682275	1.10591	0.249197	0.342227	0.938218	0.336614	1.6022	1.1766	1.53171	1.58469	2.87533	1.33431	6.6113	2.52655	3.67087	2.68461	2.78348	0.302491	3.23074	4.03003	1.20002	3.32962
ENSG00000254049.1	0	0	0	0	0	0	0	0	0	0	0	0	0	0	0	0	0	0	0	0	0	0	0	0	0	0	0	0	0	0	0	0	0	0	0	0	0	0	0	0	0	0	0	0	0	0	0	0	0
ENSG00000243495.1	0	0	0	0	0	0.0719206	0	0.0461358	0	0	0	0.0347437	0	0	0	0	0	0	0.0522614	0.052148	0.05549	0	0	0	0	0	0	0	0	0	0	0	0	0	0.0550617	0	0	0	0	0	0	0	0	0.33749	0	0	0	0	0
ENSG00000207330.1	0	0	0	0	0	0	0	0	0	0	0	0	0	0	0	0	0	0	0	0	0	0	0	0	0	0	0	0	0	0	0.214291	0	0	0	0	0	0	0	0	0	0	0.54272	0	0	0	0	0	0.193546	0
ENSG00000260272.1	0	0	0	0	0.0105581	0.0157974	0	0.0101337	0	0	0	0.00763146	0.0144245	0	0	0.00899789	0	0.00756682	0	0	0.0121884	0	0	0.0175805	0	0	0	0	0	0.0121671	0.0235897	0.0171783	0	0.022088	0.0241886	0	0	0	0	0	0	0.0896159	0.0285986	0	0	0.0747201	0.0192753	0	0.0306014
ENSG00000069943.8	2.00563	1.87715	1.76321	2.67505	1.32856	1.72077	1.83915	1.99949	2.11783	2.18356	1.9685	1.69848	2.78437	1.72496	1.81165	1.63674	2.05465	2.12131	2.49098	2.01983	2.03451	2.3125	1.92876	2.43795	2.19294	1.72312	2.20733	1.66739	2.64529	1.54666	2.47869	1.93369	2.15475	2.27363	1.74446	2.52175	1.67846	2.0359	2.47835	0.477705	1.68646	2.10958	1.04655	1.14221	2.49376	1.3112	1.01886	2.26609	1.11984
ENSG00000130775.14	4.38844	4.41399	5.02193	6.19957	1.41689	3.65849	7.18935	3.03536	10.2198	5.94497	4.25104	1.67586	3.02804	6.17917	3.14948	4.48937	9.89995	3.64484	2.93614	2.45271	5.18904	5.26957	5.60944	3.23571	2.97402	2.68507	7.10015	3.70584	2.14226	1.82733	7.53721	4.31436	3.43233	4.60891	6.87889	4.86427	4.37368	4.68774	4.26437	5.4135	3.97463	3.39303	5.88923	5.11443	5.50806	5.45901	1.03794	7.03162	1.43541
ENSG00000260725.1	0.0184786	0.0320388	0.0539785	0.258826	0	0	0.0407194	0.0376433	0	0.0480382	0.0354451	0.0094494	0	0.0331581	0.0367367	0	0.0570451	0.0187387	0.0426413	0.0567317	0.0452756	0.0682658	0	0.0108842	0.136773	0.0851091	0.0221729	0.0269986	0.0617162	0	0.0438137	0	0.0257059	0	0.0149754	0.499245	0	0	0	0.081294	0.0269553	0	0.0354113	0	0	0	5.7042	0	3.14497
ENSG00000223784.1	0	0	0	0	0.0223826	0	0	0	0	0	0	0	0	0	0	0	0	0	0	0	0	0	0	0	0	0	0	0	0	0	0	0	0	0	0.0256394	0	0	0	0	0	0	0	0	0	0	0	0.0204313	0	0
ENSG00000207766.1	0	0	0	0	0	0	0	0	0	0	0	0	0	0	0	0	0	0	0	0	0	0	0	0	0	0	0	0	0	0	0	0	0	0	0	0	0	0	0	0	0	0	0	0	0	0	0	0	0
ENSG00000259421.1	0	0	0.547456	0	0	0	0.0825961	0	0	0.146163	0	0	0	0	0	0.067798	0	0	0	0.258921	0.183676	0.166166	0	0	0	0	0.067464	0.0547647	0	0	0	0	0	0	0.0911293	0	0	0.331864	0.0998411	0	0	0	0	0	0	0.187669	0	0	0
ENSG00000277152.1	0.0107913	0.0149683	0.0105076	0	0.0305384	0.00913855	0.00634126	0.00586222	0.0136306	0.00280538	0.00275995	0.0154514	0.0208609	0.0116184	0.00286052	0.00520515	0.0159906	0.0218865	0.00996086	0.0165654	0.00705081	0.00956798	0.0178553	0.00508503	0.00983065	0.0312418	0.0129488	0.00420452	0.00240278	0.0211155	0.023881	0.0298123	0.0060048	0.015972	0.0559711	0	0.0212017	0.00636965	0.00383261	0.03798	0.0125933	0.0259207	0.0124079	0	0.0384472	0	0.0195133	0.00616261	0.0243409
ENSG00000232043.1	0.0221365	0.0822449	0.0307922	0.0354356	0.0223729	0.00669503	0.0557483	0.107369	0.159775	0.0205526	0.0242637	0.012937	0.0183396	0.0680945	0.0125739	0.0266935	0.0468598	0.0320687	0.0194599	0.0970882	0.0929794	0.0560771	0.0418594	0.0149014	0.0288083	0.0832298	0.0227675	0.0246423	0.0176031	0.0412521	0.0499873	0.050962	0.0131976	0.0795688	0.0410052	0.0110243	0.0258878	0.0559979	0.0280783	0.0556493	0.0553562	0.683636	0.254526	0.0628334	0.0938897	0.0527781	0.147042	0.0586926	0.084299
ENSG00000271601.3	4.48491	5.03642	5.36904	4.08913	18.8209	3.9363	4.96961	5.46644	4.75341	6.54588	3.03327	3.2321	5.14971	8.87937	4.30942	4.47968	3.51935	3.95964	6.20347	7.97697	3.32017	4.63222	7.93395	3.581	4.09728	6.43015	5.13195	3.50122	3.55889	9.28265	4.63775	12.4926	2.82762	4.16968	11.3801	3.00868	10.8202	6.3704	6.77186	2.21549	2.84261	3.75453	2.92315	1.92144	4.04128	2.31435	0.975662	5.89242	1.93807
ENSG00000254707.1	0	0.0466614	0.0262048	0	0	0	0	0.0365491	0	0	0	0	0	0	0.0356689	0	0	0.0272911	0	0	0	0.0397689	0	0	0	0	0	0.0262139	0	0	0	0	0	0.0398322	0	0	0	0	0	0	0	0	0	0	0	0	0	0	0
ENSG00000248364.1	0	0	0	0	0	0.0310203	0	0	0	0	0	0	0	0	0	0	0	0	0	0	0	0	0	0	0	0	0	0	0	0	0	0	0	0	0	0	0	0	0	0	0	0	0	0	0	0	0	0	0
ENSG00000252526.1	0	0	0	0	0	0	0	0	0	0	0	0	0	0	0	0	0	0	0	0	0	0	0	0	0	0	0	0	0	0	0	0	0	0	0	0	0	0	0	0	0	0	0	0	0	0	0	0	0
ENSG00000257666.1	0.0278421	0	0	0.0779957	0.0393951	0	0	0.0378119	0.0439593	0	0	0	0.053822	0	0	0.0335737	0	0	0	0	0.0454784	0.0411429	0	0	0	0.0366387	0.0334083	0.0271196	0	0.045399	0.0440099	0.0640973	0	0	0	0	0.0455844	0	0	0	0	0	0	0	0	0	0	0	0.0570913
ENSG00000078018.18	0.261025	0.524376	0.240722	0.228508	1.17549	0.247083	0.361339	0.651042	0.148604	0.256098	0.14443	0.265677	0.150407	0.441363	0.33764	0.204292	0.144116	0.180708	0.276074	0.32556	0.323877	0.267039	0.587621	0.215839	0.257222	1.06186	0.317727	0.24814	0.213756	0.861482	0.162661	0.924501	0.0715758	0.200598	0.783101	0.129057	0.678028	0.359253	0.517007	0.044167	0.0585792	0.130621	0.0432876	0.0498688	0.0782431	0.0209441	0.011346	0.137955	0.0566122
ENSG00000261067.5	0.03001	0.0898738	0.0478162	0.0458556	0.0463228	0.0259912	0.0601179	0.107448	0.284293	0.0709234	0.0593086	0.0362727	0.0685605	0.0832227	0.0361586	0.0263184	0.0539016	0.052565	0.0503644	0.0963222	0.0668448	0.10885	0.0270842	0.0449944	0.0434928	0.140015	0.0818399	0.0292312	0.0151863	0.0355883	0.0560616	0.0314037	0.053133	0.149402	0.101704	0.0190215	0.0580671	0.0925935	0.130806	0.264049	0.0795934	0.393184	0.104562	0.0813099	0.0647993	0.0910638	0.348847	0.0856889	0.156639
ENSG00000173221.12	9.12514	6.96392	6.76485	11.4764	2.2865	25.097	7.0858	7.04998	5.65884	14.7178	10.432	10.0963	9.06127	4.63949	5.82556	4.26009	5.77714	5.70268	7.37911	4.71142	8.61046	6.24158	21.5007	7.67762	6.28433	5.21216	5.31425	6.53056	8.07453	5.64428	9.36475	6.60915	7.08502	5.71047	8.13215	15.6764	5.50675	5.45326	5.08214	2.84367	5.55333	5.82674	6.99218	11.2045	8.6955	4.54576	2.43551	4.24499	8.60161
ENSG00000250343.1	0	0.0874293	0.0163666	0	0.0951326	0.0889632	0	0.0228273	0.106154	0.0436964	0.0429887	0.0343814	0.0324927	0.0603224	0.0668327	0.101344	0.0207557	0.0170451	0.103433	0.0258021	0	0.0496766	0.22249	0.019801	0.0382803	0.24331	0.0806754	0.0327446	0.0187127	0.219262	0.0265692	0.270872	0	0.0248778	0.272437	0.0292982	0.165118	0	0.119393	0	0	0	0	0	0.0499041	0	0.260517	0	0.0172332
ENSG00000259532.1	0	0	0.059849	0	0	0.0975956	0.0451479	0.0417373	0	0.039947	0	0.0628625	0	0.0551465	0	0.0370591	0.075899	0.031165	0	0	0.0501997	0.0454141	0	0	0	0.0808846	0	0.0299349	0	0.0501121	0	0	0	0.0454863	0	0	0	0.04535	0.0545742	0	0	0.246064	0	0	0	0	0	0.0438759	0.0630182
ENSG00000088882.7	1.76544	2.78749	2.41018	1.25765	1.9057	0.340367	1.69338	6.08879	0.440623	5.7251	0.845633	0.794208	0.80922	2.75423	0.233183	0.987623	2.22497	1.93794	0.522658	0.558775	0.84233	1.82887	0.481829	0.707543	0.607938	5.02966	1.10651	1.44188	2.06676	0.603441	1.67821	3.01684	1.16467	1.0416	24.0522	1.12093	0.715166	2.04115	4.34165	7.52658	5.41608	13.2609	7.05701	5.48468	6.03409	2.5313	2.02949	7.91653	6.36317
ENSG00000251536.2	0	0	0	0	0	0	0	0	0	0	0	0	0	0	0.00968053	0	0	0	0	0	0.0119306	0	0	0	0	0	0	0	0	0	0	0	0	0	0	0	0	0	0	0	0	0.0292402	0	0	0	0	0	0	0
ENSG00000212031.1	0	0	0	0	0	0	0	0	0	0	0	0	0	0	0	0	0	0	0	0	0	0	0	0	0	0	0	0	0	0	0	0	0	0	0	0	0	0	0	0	0	0	0	0	0	0	0	0	0
ENSG00000233536.2	0	0.0353237	0	0	0	0.0646982	0.0299295	0	0	0.0264817	0	0.0208365	0	0	0	0	0	0.02066	0	0	0	0	0	0	0	0.0268101	0	0	0	0	0	0	0	0	0.0330216	0	0.033356	0.060127	0	0	0	0	0	0	0	0	0.447338	0	0.0626641
ENSG00000145740.17	8.00021	9.59232	8.19037	9.9833	4.20149	7.36426	7.68907	10.303	9.77646	9.67524	7.61676	6.79706	9.89976	8.70338	7.88765	7.17639	9.30603	8.72828	9.66471	9.1471	6.98456	8.57567	9.93822	8.55889	9.57264	6.82166	8.2635	9.45861	8.35932	7.62667	7.59549	7.90988	7.37878	7.79124	8.52002	11.0728	7.53873	10.562	10.3232	6.73023	8.78004	7.93156	8.83823	11.3862	10.2084	9.05756	11.6028	10.0826	11.9925
ENSG00000213423.4	0	0	0.0149306	0	0	0	0	0	0.0242102	0	0	0	0	0	0	0	0	0	0	0	0	0	0	0	0.0174608	0	0	0	0	0	0	0	0	0	0.0248534	0	0	0	0	0	0	0	0	0	0	0	0.03961	0	0
ENSG00000253851.1	0	0	0	0	0	0	0	0	0	0	0	0	0	0	0	0	0	0	0	0	0	0	0	0	0	0	0	0	0	0	0	0	0	0	0	0	0	0	0	0	0	0	0	0	0	0	0	0	0
ENSG00000259096.1	0	0	0.00571837	0	0.00830966	0.00621662	0.0172549	0.0239271	0.0185448	0.0076336	0.0150199	0.0120126	0	0.0105381	0	0	0.00725189	0.0238217	0	0.00901505	0	0.0173566	0.0291512	0	0	0.00772824	0.0140937	0.00572036	0	0.00957607	0.0371323	0	0.00816969	0	0	0.0102366	0.00961517	0.00866608	0.0104287	0	0	0	0.0337626	0	0	0.0392054	0	0	0
ENSG00000228680.1	0	0	0	0	0	0	0	0	0	0	0	0	0	0	0	0	0	0	0	0	0	0	0.0199179	0	0	0	0	0	0	0	0	0	0	0	0	0	0	0	0	0	0	0	0	0	0	0	0	0	0
ENSG00000184922.12	2.66717	3.42599	5.44019	1.96849	1.01595	1.47146	6.10378	2.64972	3.48863	4.34541	3.42786	2.35575	2.59093	3.44261	2.50216	2.50973	3.56777	2.60569	2.50373	3.20958	2.11734	5.03349	2.677	2.71346	2.24571	2.9379	2.76157	2.59795	2.28508	2.65377	6.44051	2.32299	2.45314	3.15412	3.97545	1.53522	3.39815	4.90771	2.67926	5.96378	2.76509	1.65567	4.31865	3.82336	2.95604	3.70042	1.45908	4.88487	0.565367
ENSG00000243636.1	0	0	0	0	0	0	0	0	0	0.0399047	0	0	0	0	0	0	0	0	0	0	0	0	0	0	0	0	0	0	0	0	0	0	0	0	0	0	0	0	0	0	0	0	0.0588315	0	0	0	0.039652	0	0.0157379
ENSG00000199591.1	0	0	0	0	0	0	0	0	0	0	0	0	0	0	0	0	0	0	0	0	0	0	0	0	0	0	0	0	0	0	0	0	0	0	0	0	0	0	0	0	0	0	0	0	0	0	0	0.193546	0
ENSG00000281714.1	0	0	0	0	0	0	0	0	0	0	0	0	0	0	0	0	0	0	0	0	0	0	0	0	0	0	0	0	0	0	0	0	0	0	0	0	0	0	0	0	0	0	0	0	0	0	0	0	0
ENSG00000271869.1	0.395938	0.811306	0.280384	0.504166	0.916743	0.533426	0.740291	1.02655	0.909292	0.982518	0.276173	0.515379	0.904556	0.645884	0.572472	0.347234	0.844494	0.657018	2.21495	0.718296	0.470357	0.585087	0.952898	0.805648	0.491849	1.18417	0.604665	0.350603	0.200361	1.17384	0.853444	0.662922	0.400578	1.97115	0.70009	2.25865	0.825043	0.849834	1.34228	0.633408	1.99523	1.29687	1.31057	3.93348	1.70986	2.04247	0.836823	0.822211	1.77139
ENSG00000250896.1	0.189617	0.191779	0.184632	0.221328	0.223582	0.167266	0.0928532	0.643791	0.424126	0.451862	0.222272	0.0969644	0.091638	0.170125	0.125657	0.30487	0.27317	0.384572	0.0729269	0.121281	0.154864	0.420303	0.183015	0.297834	0.161941	0.187145	0.246486	0.277045	0.193507	0.0772971	0.299728	0.109133	0.26378	0.163711	0.153669	0.110171	0.206967	0.163221	0.168359	0.973226	0.6454	0.569324	0.302809	1.41283	0.609884	2.58444	0.551046	0.0902372	0.43742
ENSG00000204316.11	1.84143	2.64344	1.93569	1.33123	1.48487	1.42106	2.2514	1.46822	3.05121	2.05897	1.63063	1.02873	2.41906	2.34497	1.34364	2.23484	2.3521	1.89144	3.09483	1.87232	1.26783	2.4695	1.81499	2.30922	1.83533	2.4597	1.73915	1.8515	1.6709	1.45288	2.27226	1.12136	2.52859	2.32689	1.67526	2.34689	0.985509	2.02189	2.15186	4.45996	3.72017	2.93288	3.2632	1.84906	2.84528	3.31779	3.2121	2.42543	1.34797
ENSG00000018625.13	5.73503	2.14047	1.29627	2.09695	64.8238	6.2098	2.23316	2.33347	1.45097	2.83214	0.880651	2.24724	1.1131	15.858	4.34391	9.13756	0.634235	1.35467	9.21964	4.10483	1.5425	1.69836	7.21786	2.1869	0.941559	8.95638	4.51311	1.20922	2.87442	19.8259	0.389556	25.2873	0.660035	2.75102	18.4567	1.70222	16.1736	1.39008	4.11866	0.202654	0.0671956	0.479469	0.0706202	0	0.0888971	0.00768794	0.00594968	0.0493239	0.00944572
ENSG00000267675.1	0	0	0	0	0.0317722	0	0	0	0	0	0	0	0	0	0	0	0	0	0	0	0	0	0	0	0	0	0	0	0	0	0	0.0516946	0	0	0	0	0	0	0	0	0	0	0	0	0	0	0	0	0
ENSG00000259773.1	0.0954324	0.0827319	0	0	0	0	0	0	0.0753382	0	0	0.0488012	0.0922409	0	0	0	0	0.193551	0.0734067	0.0732473	0	0	0	0.0562113	0.0543353	0.062792	0	0	0.0531219	0	0.15085	0	0.0663787	0	0	0	0	0.0704119	0.0847336	0	0	0	0	0	0	0	0	0	0
ENSG00000163788.12	6.05288	9.48592	7.27361	7.92225	6.17422	10.714	5.90667	6.49047	7.05686	7.85692	6.75981	6.87906	4.46667	6.07384	5.83568	6.67002	6.17342	5.45958	4.40495	6.19755	9.42882	5.72656	5.22585	5.42682	6.44533	5.79417	6.67207	6.18321	6.30834	6.37317	6.4475	6.17092	3.88783	6.60909	6.47985	3.71243	7.50824	5.8074	4.43892	2.57786	3.26749	3.63516	3.98193	3.44737	3.72003	3.48176	2.13361	3.9455	3.09546
ENSG00000200488.1	0	0	0.0425433	0	0	0	0	0	0	0	0	0	0	0	0	0	0	0.0443069	0	0	0	0	0	0	0	0	0	0	0	0	0.0690638	0	0	0	0	0	0	0	0	0	0	0	0	0	0	0	0	0	0
ENSG00000137692.10	5.35005	8.13692	5.05154	4.54164	4.8656	3.75747	5.72858	5.85206	5.17334	8.96167	5.46668	3.28128	6.76289	5.52736	4.03736	4.74339	5.92155	4.54276	9.07065	6.09073	4.59947	5.09407	11.2805	6.78503	5.75213	5.31117	5.13981	4.94525	4.98721	5.91323	6.19088	7.18968	4.58185	4.79907	6.81829	11.3333	5.43444	6.40897	5.90942	7.88313	40.5025	26.2686	21.3717	24.4984	14.4909	24.7789	18.5813	13.2662	21.0837
ENSG00000083067.21	0.0123844	0.0176831	0.00496538	0.0061223	0.0402004	0.0138806	0.0117722	0.0178083	0.0103518	0.00852224	0.00558948	0.0067055	0.00704129	0.0143793	0.0125518	0.01142	0.0107948	0.0155136	0.0179314	0.0134194	0.0118995	0.00430604	0.0204911	0.0180219	0.00497728	0.0268424	0.0157344	0.00780545	0.00892124	0.0213817	0.00345458	0.0234796	0.00304025	0.0129387	0.0306998	0.0114282	0.021469	0.0139749	0.0349283	0	0.00425068	0.0612441	0.00977225	0	0.00216288	0.00243163	0.00282275	0.00416019	0.00896281
ENSG00000175265.16	0.494269	0.80109	0.554512	1.2281	0.92742	0.650599	0.763996	1.3717	1.27577	0.441346	0.263817	0.265941	0.486048	1.29953	0.390207	0.336881	0.729755	0.856443	0.466149	0.913779	0.852993	0.743096	0.359128	0.437965	0.276523	2.24823	0.871575	0.353756	0.538302	0.735868	0.91377	0.821262	0.735417	2.58907	1.33057	0.310904	1.29479	1.8678	1.14103	0.756336	1.92477	8.83541	1.22311	1.40906	1.34625	1.4418	1.05752	0.816105	4.35593
ENSG00000227050.1	0.0295432	0.102446	0.258899	0	0.0836043	0.375276	0.0868016	0.0401222	0.279871	0.0384012	0.0377793	0.0906449	0.285552	0.21205	0.0391559	0.035625	0.072962	0.0898772	0.0908987	0.0907013	0.144771	0.0436567	0	0.0696058	0.100924	0.194387	0.283596	0.0863297	0.131561	0.144519	0.186796	0	0.123294	0.0437261	0.0478846	0	0.0483696	0.0435951	0.0524623	0	0	0.118271	0.169844	0	0	0.0986123	0.0763159	0	0.0605796
ENSG00000124181.13	3.7407	3.90761	4.21916	3.76959	6.10981	4.20322	5.55053	5.59269	6.88651	4.32484	3.32809	3.99336	3.82777	4.956	4.07307	4.58872	3.60546	4.31478	3.62213	5.55064	4.04482	5.42996	2.78122	4.4598	3.76482	5.56558	5.48259	3.5953	3.79456	5.44007	4.70799	5.41002	3.19168	5.43637	6.59185	2.14372	4.98965	6.78009	5.21695	6.49535	10.1457	37.9677	7.26928	4.43617	9.0884	4.43637	9.54837	8.94018	9.91023
ENSG00000213609.3	0.912309	0.949075	1.01269	0.971169	0.955245	0.733952	1.07219	2.25497	1.41162	1.96851	0.769985	0.578493	1.37561	1.24416	1.35425	1.23213	1.26174	1.46174	1.23508	0.728235	0.447061	1.45599	1.90198	0.88128	0.976532	0.984452	0.853866	1.03082	0.792218	0.743802	1.9324	1.05015	1.44681	0.891188	1.00552	1.71743	0.50785	1.13084	1.29605	0.160543	3.35364	1.82613	1.04898	1.08761	5.52561	2.25345	1.6261	0.67729	2.3197
ENSG00000238120.1	0.185292	0.504846	0.257744	0	0.411995	0.112081	0.116659	0.754927	0.167174	0.309662	0.169248	0.162433	0.204681	0.90247	0.420997	0.319195	0.228805	0.1879	0.325776	0.243801	0.345901	0.46939	0.175191	0.249463	0.54256	0.243835	0.571721	0.257834	0.353629	0.992731	0.0836831	0.243757	0.147293	0.156712	0.257424	0.0922786	0.780092	0.117182	0.564066	0.232904	0	0	0.152178	0.262971	0.0785898	0.17671	0.136756	0	0.162835
ENSG00000258482.1	0	0	0	0	0	0	0	0	0	0	0	0	0	0	0	0	0	0	0	0	0	0.0860862	0	0	0	0	0	0.0567441	0	0	0	0	0	0	0	0	0	0	0	0	0	0	0	0	0	0	0	0.0831705	0
ENSG00000256053.6	3.80351	3.6971	3.46643	3.66879	3.87321	4.23318	3.8479	3.71254	3.96081	4.01843	3.52877	3.10143	6.34708	4.48162	3.43243	4.04378	3.75372	4.04784	7.91717	3.82257	2.50682	3.56531	5.75001	3.75924	3.80182	4.20419	3.8822	3.73715	3.69227	3.52508	4.11116	5.0109	4.01838	3.96957	3.95244	6.19891	4.26427	3.70182	5.88946	1.23347	4.98323	4.60788	4.18523	4.69122	4.80837	4.98717	3.34019	4.30832	5.17807
ENSG00000217078.1	0.0375796	0.325784	0.109775	0.210548	0	0.0795598	0.0552067	0.153109	0.0593337	0.0488471	0.0961121	0.0384341	0.290583	0.202299	0.0498071	0.0453158	0.278427	0.190543	0.115625	0.403809	0.122768	0.0555323	0	0.13281	0.0427926	0.148358	0.270555	0.0366044	0.041837	0	0.178206	0	0.0522776	0.166862	0	0.262014	0.184581	0.110908	0	0	0.109637	0	0.0720152	0.373338	0.111573	0	0.0485377	0.107303	0.154117
ENSG00000085552.15	14.3109	8.0559	18.2074	9.50906	0.826816	13.3094	14.1658	8.28957	12.7507	8.42614	10.8029	27.8357	15.4929	9.8375	8.81799	12.2269	11.1451	13.3761	7.24215	9.94094	20.6699	13.6963	1.57159	16.4514	9.5823	7.34117	8.33258	16.6128	11.9218	3.77205	10.6516	5.23996	15.6032	15.166	2.53276	4.88673	7.86513	8.36767	10.5321	2.79218	2.4263	3.78496	3.08679	5.43559	1.52698	1.71671	15.1117	5.18049	1.44729
ENSG00000184441.4	0.319832	0.704722	0.480112	0.522646	0.306412	0.215126	0.626471	0.456982	0.988913	0.485016	0.494202	0.279402	0.483025	0.717385	0.397404	0.441917	0.843361	0.881783	0.445903	0.7569	0.66936	0.477547	0.121273	0.647579	0.504567	0.534871	0.591651	0.502995	0.456209	0.369407	0.547688	0.314465	0.574693	0.631167	0.350996	0.220672	0.540008	0.629276	0.550204	1.52431	0.194395	0.480147	0.376682	0.364077	0.257177	0.333615	0.692794	0.432834	0.341578
ENSG00000271914.1	0.0366306	0.317557	0.0356676	0.410462	0.0518305	0.310203	0.215251	0.497475	0	0.0952272	0.093685	0.0374635	0.141622	0.26292	0.145648	0.220857	0.0904655	0	0.169058	0.0562302	0.119668	0.16239	0.121218	0.0431521	0.041712	0.337428	0.351631	0.14272	0.0815609	0.358377	0.115804	0.16866	0.0509574	0.433728	0.29686	0	0.0599734	0.108107	0.455336	0	0	0.733221	0.0701967	1.09173	0	0.122269	0.804304	0.15689	0.30045
ENSG00000174930.4	0	0	0	0	0	0	0	0	0	0	0	0	0	0	0	0	0	0	0	0	0	0	0	0	0	0	0	0	0	0	0	0	0	0	0	0	0	0	0	0	0	0	0	0	0	0	0	0	0
ENSG00000238694.1	0	0	0	0	0	0	0	0	0	0	0	0	0	0	0	0	0	0	0	0	0	0	0	0	0	0	0	0	0	0	0	0	0	0	0	0	0	0	0	0	0	0	0	0	0	0	0	0	0
ENSG00000231327.1	0.350591	0.721842	0.192023	0.306916	0.248035	0.649458	0.41847	0.476133	0.242175	0.398746	0.392288	0.425794	0.550659	0.668422	0.406582	0.502033	0.35175	0.311085	0.707898	0.403635	0.250543	0.161899	0.471321	0.387196	0.32437	0.490195	0.236634	0.25612	0.414704	0.321565	0.450271	0.252226	0.426749	0.162157	0.81686	0.458326	0.394628	0.549681	0.350198	0	1.15069	0.526324	0.377917	0.217686	0.0650562	0	2.0377	0.250265	0.876162
ENSG00000276171.1	13.3545	4.39135	24.2132	14.8353	3.58371	14.6238	12.177	4.69047	10.179	1.49643	11.7775	30.1421	12.9079	3.30529	15.8687	6.94123	11.0885	7.93867	8.14698	8.12929	20.3094	9.52687	12.191	118.533	12.3229	8.1809	14.3666	13.2322	18.7124	5.2562	8.00702	5.83082	24.6634	7.15651	1.86598	20.8696	10.9323	6.7953	12.2662	0	0.671743	1.84353	3.52989	0	0.683607	0	16.6538	1.97233	10.387
ENSG00000244471.4	0	0	0	0	0	0	0	0	0	0	0	0	0	0	0	0	0	0	0	0	0	0	0	0	0	0	0	0	0	0	0	0	0	0	0	0	0	0	0	0	0	0	0	0	0	0	0	0	0
ENSG00000277009.1	0	0	0	0	0	0	0	0	0	0	0	0	0	0	0	0	0	0	0	0	0	0	0	0	0	0	0	0	0	0	0	0	0	0	0	0	0	0	0	0	0	0	0	0	0	0	0	0	0
ENSG00000267132.1	0.0258569	0	0	0	0	0	0	0	0.040825	0	0	0	0	0	0	0	0	0	0	0	0	0	0	0	0	0	0	0.0251859	0	0	0	0	0	0	0	0	0.0423342	0	0	0	0	0	0	0	0	0	0	0	0
ENSG00000226557.1	0	0.0161428	0	0	0	0.0197112	0	0	0.0147001	0	0	0	0	0	0.0123399	0	0	0	0	0	0	0	0	0.0109681	0	0.0122521	0.0111718	0	0.0103653	0	0	0	0.0129519	0	0	0	0	0	0	0	0	0.0372728	0.017842	0	0	0	0	0	0
ENSG00000200941.1	0	0	0	0	0	0	0	0	0	0	0	0	0	0	0	0	0	0	0	0	0	0	0	0	0	0	0	0	0	0	0	0	0	0	0	0	0	0	0	0	0	0	0	0	0	0	0	0	0
ENSG00000234961.1	0.205463	0.142496	0.240074	0.115115	0.203504	0.0869974	0.452758	0.83711	0.389283	0.480722	0.131371	0.126081	0.119155	0.0737369	0.0544633	0.222984	0.202971	0.229191	0.0948257	0.0946197	0.201367	0.637599	0.16998	0.0968172	0.304155	0.216303	0.320502	0.100066	0.0914961	0.134011	0.519642	0.189205	0.142912	0.0912303	0.199813	0.0358135	0.0672789	0.090957	0.0729717	1.08469	0.419601	0.164507	0.157495	1.0206	0.244007	1.71454	0.0530752	0.0880005	0.0210656
ENSG00000213498.3	0	0	0.0283053	0	0	0.0307716	0	0	0	0.0377855	0	0.0594611	0.0561949	0	0	0	0	0.0294787	0	0	0.0474835	0	0	0	0.0331021	0	0.0348812	0	0	0	0.0919005	0	0	0.0430251	0.0471169	0	0	0	0	0	0	0.116375	0	0	0	0	0.112639	0.0830038	0.0894125
ENSG00000277747.1	0	0	0	0	0	0	0	0	0	0	0	0	0	0	0	0	0	0	0	0	0	0	0	0	0	0	0	0	0	0	0	0	0	0	0	0	0	0	0	0	0	0	0	0	0	0	0	0	0
ENSG00000114737.14	4.6962	4.43282	4.32959	3.77582	1.82684	3.89884	5.71096	6.04642	7.07424	4.57728	4.36163	3.53766	6.59891	4.23126	4.99443	4.31138	5.7745	5.37809	4.91101	4.22519	3.31868	4.80117	3.59172	7.00644	4.74665	4.43239	5.08688	5.40904	3.77506	2.54944	4.10859	3.29244	4.99347	6.20315	3.88636	3.48204	3.04302	4.23749	5.38661	10.0118	6.02676	3.63512	5.32358	3.1573	4.84422	4.62212	4.76818	3.50829	5.74876
ENSG00000224352.1	0	0	0	0	0	0	0	0	0	0	0	0	0	0	0	0	0	0	0	0	0	0	0	0	0	0	0	0	0	0	0	0	0	0	0	0	0	0	0	0	0	0	0	0	0	0	0	0	0
ENSG00000153930.9	0.0251435	0.0363289	0.0204021	0.0234787	0.0118589	0.0510134	0.0246249	0.0426838	0.0661644	0.00817059	0.00267942	0.0428587	0.113412	0.0263186	0.0194394	0.0202131	0.0491595	0.0509949	0.0419043	0.0225148	0.0273803	0.0278664	0.0104006	0.0888598	0.0286314	0.0358449	0.0527979	0.0224501	0.027992	0.0307491	0.0165601	0.0241187	0.0378924	0.0682262	0.0407535	0.0109567	0.0171526	0.0401947	0.052091	0.0184359	0	0	0	0	0.0995342	0.0139878	0.0622443	0.0478624	0.126746
ENSG00000211660.3	277.718	498.15	321.765	331.238	13.4516	50.9898	670.707	151.557	548.937	311.783	296.794	107.573	372.189	318.935	226.723	614.237	548.819	275.239	181.192	144.559	180.35	383.49	239.246	272.322	394.851	60.5745	350.68	465.028	307.797	153.461	550.026	309.4	385.614	161.364	420.347	353.477	77.2094	377.491	180.929	109.58	134.294	0.231359	57.4231	29.281	163.947	20.8335	5.11309	57.2191	2.31083
ENSG00000279468.1	0.256091	0.602597	0.320604	0.768646	0.0258826	0.154906	0.322469	0.881904	0.837555	0.392317	0.33918	0.430287	0.176805	0.279001	0.145464	0.330868	0.31623	0.547215	0.154774	0.659872	0.77686	0.662256	0.151331	0.549495	0.499912	0.45736	0.603603	0.35635	0.468384	0.253531	0.477089	0.0842237	0.318082	0.974657	0.252013	0.0956532	0.239591	0.337409	0.129932	1.04616	0.186783	0.695681	0.77119	0.817765	0.515938	0.427403	0.271701	0.522306	0.853328
ENSG00000225906.1	0	0	0	0	0	0	0	0	0	0	0	0	0	0	0	0	0	0	0	0	0	0	0	0	0	0	0	0	0	0	0	0	0	0	0	0	0	0	0	0	0	0	0	0	0	0	0	0	0
ENSG00000188428.15	3.80255	3.30788	4.06475	4.52325	3.39295	3.30261	3.13058	4.60558	3.85513	3.06003	3.52527	3.13717	5.17684	3.85529	4.44246	2.98655	3.86881	3.93595	5.14976	3.29809	2.75897	4.25476	4.80022	3.63415	4.52437	3.45498	4.67303	3.48224	4.16027	3.50334	3.86649	5.09735	4.04191	3.82112	3.78735	5.56789	4.11944	4.07441	5.47816	1.23204	7.55756	12.2974	1.88673	4.65146	7.23633	4.13348	4.60052	3.6796	4.59403
ENSG00000147050.13	6.62399	3.81538	3.98466	5.82869	1.89177	9.91765	6.08937	3.64253	5.03034	3.83491	6.71154	6.24677	5.29873	3.42728	5.48839	3.69488	4.20769	4.72678	3.23841	3.431	6.25629	5.90609	2.99552	6.35513	5.86076	4.84505	6.39031	6.1849	6.04204	3.78367	4.08222	4.66375	4.98613	6.54101	4.30772	4.15444	3.99872	4.87531	6.75818	4.27286	2.88692	4.49829	2.55434	2.98754	4.86233	6.80262	3.37235	4.35133	4.48939
ENSG00000252582.1	0	0	0	0	0	0	0	0	0	0	0	0	0	0	0	0	0	0	0	0	0	0	0	0	0	0	0	0	0	0	0	0	0	0	0	0	0	0	0	0	0	0	0	0	0	0	0	0	0
ENSG00000234208.1	0	0.0870259	0.0488732	0	0.0710203	0	0	0.0681661	0.0792485	0.0652422	0	0	0	0	0	0	0	0	0.0772167	0	0	0	0	0	0	0	0	0	0	0	0	0	0	0	0	0	0	0	0.0891315	0	0	0	0.0961864	0	0.149022	0	0.0648289	0.071659	0.0514612
ENSG00000226889.3	0	0	0	0	0	0.0534088	0	0	0.0796619	0	0.0322602	0.025801	0	0.0905361	0.0334357	0.0304207	0.0311516	0	0.0388098	0	0	0	0.0834821	0	0.0861806	0.0995936	0.0605416	0.0491454	0.0561707	0	0	0.0580777	0	0.112015	0.0408893	0.0439727	0.0413034	0.0744529	0.0447983	0	0.0735996	0	0.0966883	0	0	0.0842063	0.162918	0	0.0258648
ENSG00000206866.1	0	0	0	0	0	0	0	0	0	0	0	0	0	0	0	0	0	0	0	0	0	0	0	0	0	0	0	0	0	0	0	0	0	0	0	0	0	0	0	0	0	0	0	0	0	0	0	0	0
ENSG00000273800.1	0	0	0	0	0	0	0	0	0	0	0	0	0	0	0	0	0	0	0	0	0	0	0	0	0	0	0	0	0	0	0	0	0	0	0	0	0	0	0	0	0	0	0	0	0	0	0	0	0
ENSG00000274033.1	0	0	0	0	0	0	0	0	0	0	0	0	0	0	0	0	0	0	0	0	0	0	0	0	0	0	0	0	0	0	0	0	0	0	0	0	0	0	0	0	0	0	0	0	0	0	0	0	0
ENSG00000237663.2	0	0	0	0	0	0	0	0	0	0	0	0.0431266	0	0	0	0	0	0	0	0	0.0688786	0	0	0	0	0	0	0	0	0	0	0	0	0	0	0	0	0	0	0	0	0	0	0	0	0.140752	0	0.0602019	0
ENSG00000278348.1	0	0	0	0	0	0	0	0	0	0	0	0	0	0	0	0	0	0	0	0	0	0	0	0	0	0	0	0	0	0	0	0	0	0	0	0	0	0	0	0	0	0.206659	0	0	0	0	0.0666745	0	0
ENSG00000170779.10	3.26711	4.04329	4.11422	2.28	2.89129	1.79641	4.7063	4.53892	3.95536	6.61763	5.21132	2.65068	5.84704	4.27777	2.86891	2.70766	3.87752	4.14429	5.95853	4.20002	1.94231	4.45257	6.22711	4.89595	4.55509	4.29934	3.30383	3.6265	3.03317	3.36016	5.25555	4.27899	3.56528	3.84453	5.14574	7.83784	3.62905	6.1754	4.35638	17.9284	14.5669	10.029	11.6258	12.2145	11.945	17.1093	13.144	12.0977	17.204
ENSG00000248139.2	0	0	0	0	0	0	0	0	0	0	0	0	0	0	0	0	0	0	0	0	0	0	0	0	0	0	0	0	0	0	0	0	0	0	0	0	0	0	0	0	0	0	0	0	0	0	0	0	0
ENSG00000236680.1	0.0234341	0	0.0342271	0.0328237	0	0.0372093	0.0344262	0.0159128	0.0924992	0.076151	0.0299671	0	0.0226504	0	0.031059	0.0282583	0.0144686	0.0712919	0.0360511	0.0179864	0.0191391	0	0.019387	0	0.0266849	0	0.0281191	0	0	0.0191057	0.0370423	0	0.0325996	0	0.0189914	0	0.0191837	0.0172901	0.0208069	0.20619	0	0	0	0.232808	0.0347877	0.743097	0.0454012	0.0334563	0.0240263
ENSG00000187608.7	44.1947	125.672	29.0284	20.059	19.8712	49.7653	96.3918	16.7513	15.8034	62.0894	127.268	59.5785	33.9948	19.3699	40.1859	30.8244	20.6503	18.2234	34.042	16.2867	26.5114	22.4139	118.732	37.3147	19.4112	149.772	10.6799	31.9634	27.1551	16.6725	55.5704	28.9279	26.22	15.2019	43.0043	30.8136	17.7239	15.5881	14.903	125.735	39.0402	15.2267	37.3294	72.2071	56.0057	115.084	170.291	77.3416	33.36
ENSG00000125531.6	0.028011	0.0416284	0.0740312	0.078469	0.0566203	0.0381229	0.0529071	0.0543448	0.0884522	0.0312083	0.00511714	0.0491108	0.0850907	0.0430827	0.0318216	0.0723802	0.069178	0.0081158	0.0492483	0.0675694	0.0588271	0.100525	0.052968	0.037712	0.0410101	0.0421269	0.0720237	0.0233864	0.0400942	0.0521995	0.0316265	0.11976	0.0556666	0.124375	0.103774	0	0.0524126	0.141717	0.120801	0.176044	0.175116	0.128157	0.0766838	0.238524	0.249493	0.0267137	1.1629	0.302786	0.0574378
ENSG00000183742.11	1.73811	2.1954	2.03346	2.14715	0.170038	9.29866	1.18627	1.07476	1.23793	0.708634	1.00451	0.665487	1.14171	1.01245	1.89186	0.883607	1.69024	1.5025	0.931133	1.71424	1.22565	1.88627	0.460721	1.39668	1.8891	1.05106	1.07093	1.57738	1.63971	1.18288	1.13742	0.99867	1.59019	1.2624	0.608093	1.22105	0.705429	1.28025	1.74624	0.915523	7.77302	16.2339	2.36751	3.15938	11.9307	1.49688	3.3409	9.0052	7.97706
ENSG00000222574.1	0	0	0	0	0	0	0	0	0	0	0	0	0	0	0	0	0	0	0	0	0	0	0	0	0	0	0	0	0	0	0	0	0	0	0	0	0	0	0	0	0	0	0	0	0	0	0	0	0
ENSG00000180861.8	16.2854	5.17261	18.4871	28.2487	1.54209	0.481666	25.051	7.89395	34.5715	15.1393	15.1241	31.1685	22.6004	23.1187	21.5503	18.2353	34.4695	18.1743	7.15817	10.9674	43.7501	15.7906	8.20883	12.7481	23.609	10.0345	22.7115	30.0136	21.1331	17.1069	19.9884	7.37505	36.3868	28.2151	1.08843	59.5746	14.1487	21.8709	8.88826	1.19463	12.5578	9.32839	1.39236	3.64554	12.6598	0.698169	7.07145	10.3678	7.50951
ENSG00000125804.12	0.0025066	0	0	0.0140438	0.0106402	0.0106135	0.00368236	0	0.0118729	0.00325816	0	0.0025636	0.00484556	0	0.0232554	0	0.00928573	0.00508377	0	0	0.00409439	0	0.00414742	0.0147643	0	0.00989568	0.00300773	0.00244156	0.00837173	0.00408725	0	0.00577064	0	0.0111299	0.00406279	0.00873832	0	0.00369884	0	0	0.00731291	0.0100347	0	0.0249021	0	0	0.00647505	0.0322075	0.00256995
ENSG00000233234.1	0	0	0	0	0	0	0	0	0	0	0	0	0	0	0	0	0	0	0	0	0	0	0	0	0	0	0	0	0	0	0	0	0	0	0	0	0	0	0	0	0	0	0	0	0	0	0	0	0
ENSG00000201690.1	0	0	0	0	0	0	0	0	0	0	0	0	0	0	0	0	0	0	0	0	0	0	0	0	0	0	0	0	0	0	0	0	0	0	0	0	0	0	0	0	0	0	0	0	0	0	0	0	0
ENSG00000231533.1	0.0306028	0	0	0	0	0	0	0	0.0483182	0.0397785	0	0.0312986	0.177476	0.0549138	0	0	0.0755788	0	0	0	0	0	0.101271	0	0	0	0	0	0	0	0	0	0	0	0	0	0	0.0451587	0.0543439	0	0.0892822	0	0	0	0	0	0.0395265	0	0
ENSG00000204455.7	0	0	0	0	0	0	0	0	0	0	0	0	0	0	0	0	0	0	0	0	0	0	0	0	0	0	0	0	0	0	0	0	0	0	0	0	0	0	0	0	0	0	0	0	0	0	0	0	0
ENSG00000251234.1	0	0	0.0205895	0	0	0.0223834	0	0	0	0	0	0	0	0	0	0	0.026111	0	0	0	0	0.031247	0	0	0	0	0	0	0	0	0	0	0	0	0	0	0	0	0.0750991	0	0.123381	0	0	0	0	0.0705811	0	0	0.0216797
ENSG00000110077.13	8.6368	2.84468	6.45365	5.23472	3.21465	4.87883	10.7671	6.20153	13.7116	10.5296	5.75291	3.41236	8.96293	9.91543	6.01234	5.63631	7.3585	8.03443	12.2657	3.27221	4.40661	8.94656	18.0827	5.09312	7.82684	3.32924	11.7671	8.17357	6.6816	3.37782	10.6984	12.4156	7.24442	5.90218	20.6856	22.2804	5.90558	6.92684	15.2481	2.75496	4.75741	1.23342	4.49777	4.75301	7.77158	8.13526	1.75353	10.4996	0.988746
ENSG00000163220.10	31.0226	7.58438	9.15514	22.8884	7.22105	16.2066	17.8751	116.698	14.2101	105.581	30.9911	13.8328	10.886	41.818	9.22959	8.57921	26.6665	8.13251	11.5252	32.8026	20.984	8.35872	157.941	4.47196	21.4991	6.35189	10.9502	4.45673	22.1945	7.09177	11.1666	38.893	14.0939	6.43714	145.51	127.386	140.439	4.11781	17.634	90.6915	180.868	16.7068	142.41	67.9332	63.7425	137.368	81.826	56.0627	15.4909
ENSG00000168884.13	17.4976	14.2794	20.0717	15.1741	9.14679	20.5287	20.4926	17.4704	18.5712	19.4587	17.9557	18.6135	19.4389	15.9121	18.0159	18.0454	19.9661	19.7045	18.2779	13.8776	16.5577	18.9376	17.2458	17.8135	15.7123	19.8989	18.3518	18.5164	18.6863	14.2305	18.2426	14.3724	20.7351	19.3354	14.3379	18.1772	14.4477	15.8905	17.8184	25.1842	17.8512	11.6531	26.2662	20.6022	14.8956	17.4675	18.3728	15.721	20.2265
ENSG00000207153.1	0	0	0	0	0	0	0	0	0	0	0	0	0	0	0	0	0	0.137476	0	0	0.221442	0	0	0	0	0	0	0	0	0	0	0	0	0	0	0	0	0	0	0	0	0	0	0	0	0	0	0	0.277987
ENSG00000218617.1	0	0.130652	0	0	0	0	0	0	0.0594878	0	0	0.0770678	0	0	0	0	0.0465251	0	0.0579627	0.0578368	0	0.0556765	0	0	0	0.0495812	0	0	0	0	0	0	0	0.167295	0	0	0.0616869	0.0555979	0.133813	0	0	0	0	0	0	0	0	0.0537908	0
ENSG00000111142.12	12.0445	16.2462	11.8033	14.2963	14.9401	10.4521	11.8388	12.8043	12.7187	16.9069	12.4325	8.73418	15.1476	13.5391	11.3101	11.4393	14.1311	13.2589	19.4684	12.564	9.713	13.0111	21.5267	12.6935	14.5612	11.8843	15.1346	12.4555	11.0465	13.388	14.4386	19.6754	13.1787	11.9562	16.8836	20.8817	15.7272	22.1869	17.6143	10.9131	26.6866	18.9691	25.1054	18.194	24.6071	23.4277	21.8727	15.8261	24.5322
ENSG00000223859.1	0.0511666	0	0	0.143336	0.325792	0.0270812	0	0	0	0	0.0654308	0	0.0494554	0.0918135	0	0	0	0	0.0787148	0	0.0417888	0	0.16932	0	0	0	0	0	0.0284816	0	0.0404395	0.471177	0	0	0.165865	0	0.125659	0	0.0908607	0	0	0	0	0	0	0	0	0	0
ENSG00000104689.8	4.09955	8.94031	4.06835	4.25498	0.792896	3.01793	3.44452	5.84791	4.59453	5.20094	3.35037	3.76042	3.3163	3.40469	2.33886	2.29392	3.92113	3.53416	3.3878	5.06312	3.33213	4.52534	3.76568	4.0882	4.55629	4.34041	4.08748	2.80575	3.04813	3.92746	4.46773	2.45566	3.42587	4.92541	3.47372	3.9156	2.9053	4.27234	4.4081	12.0236	5.60726	4.86057	16.4564	17.5801	7.22408	9.92656	3.34586	12.246	5.93178
ENSG00000259007.1	0	0	0	0	0	0	0	0	0	0	0	0	0	0	0	0	0	0	0	0	0	0	0	0	0	0	0	0	0	0	0	0	0	0	0	0	0	0	0	0	0	0	0	0	0	0	0	0	0
ENSG00000086300.14	1.79363	1.14385	2.30053	1.75572	0.933479	0.97333	2.09585	1.37754	1.42573	1.9616	3.02657	1.11752	2.68616	1.52416	1.19135	0.994423	1.18125	1.32966	3.34291	1.19628	0.909245	2.029	7.98218	1.57379	1.23955	1.66036	1.2567	1.3575	0.908901	1.01523	2.85474	3.00913	0.745676	1.21445	4.07673	1.83991	2.21428	3.06658	3.69032	2.24934	5.62981	4.0937	4.23526	3.52283	8.15315	7.44584	1.60301	6.48715	1.94887
ENSG00000170876.7	13.8438	22.3059	15.3225	14.8687	52.1224	15.4324	16.8653	21.9226	18.6197	20.5811	12.3231	10.458	13.5653	25.315	16.4644	17.4772	14.7028	14.5575	15.7559	27.1296	11.814	15.9746	21.1454	13.4046	15.3295	23.4602	22.5271	14.422	14.1869	35.188	11.0473	37.957	11.3437	16.3967	27.7502	14.9993	28.1177	17.1445	21.9658	17.7941	31.5384	26.7758	35.2376	13.9186	24.789	19.3024	25.6958	24.0779	24.1321
ENSG00000242593.4	0.00615562	0	0.0029969	0	0.00435495	0.114031	0	0.00835985	0	0	0	0	0.00594976	0	0	0.0111342	0	0	0.00473491	0	0.00502742	0	0.0203701	0.00362576	0.00700952	0.0162009	0.00369313	0.00599588	0.00342649	0	0	0.00708566	0.00428159	0.00911077	0	0	0	0	0.00546552	0	0	0	0	0	0	0	0	0	0
ENSG00000274231.1	0	0	0	0	0	0	0	0	0	0	0	0	0	0	0	0	0	0.0605345	0	0	0	0	0	0	0	0	0	0	0	0	0	0	0	0	0	0	0	0	0	0	0	0	0	0	0	0	0	0	0
ENSG00000273819.1	0.0658154	0.456452	0.0897192	0.110624	0.0186251	1.18437	0.0580122	0.0893829	0.374093	0.0684392	0	0.107699	0.254458	0.0708597	0.139568	0.206347	0.0812712	0.0533934	0.0810005	0.0606185	0.215011	0.155611	0.0217796	0.124052	0.149891	0.0346439	0.0789733	0.025643	0.043963	0.0643908	0.104034	0.0303037	0.0732455	0.233788	0.0426703	0.0688321	0.0862049	0.0971198	0.373996	0	0.0768054	0.210784	0.0252249	0	0.0781619	0	0	1.46582	0.0809743
ENSG00000170608.2	20.8454	25.2996	18.1323	12.7914	2.01316	12.3989	18.4128	23.8611	28.4091	26.2697	17.2126	35.336	34.655	15.5201	18.9361	20.7317	27.7753	21.689	25.2273	16.4058	12.0201	20.9074	21.0119	27.6748	27.5048	12.2266	20.4152	24.2557	20.4958	9.51727	21.1195	14.1531	26.5772	25.5734	22.117	19.9206	14.9193	23.9246	33.3739	19.9133	6.62212	13.9879	12.6181	12.4911	12.6137	0.0441776	23.9665	23.147	17.0095
ENSG00000259175.1	0	0	0	0	0	0	0	0	0.0181768	0	0	0	0	0	0	0	0	0	0	0	0	0	0	0	0	0.00757491	0	0	0	0	0	0	0	0	0	0	0	0	0.0102218	0	0.0167936	0	0	0	0	0	0	0.00821803	0
ENSG00000273732.1	0	0	0	0	0	0	0	0	0	0	0	0	0	0	0	0	0	0	0	0	0	0	0	0	0	0	0	0	0	0	0	0	0	0	0	0	0	0	0	0	0	0	0	0	0	0	0	0	0
ENSG00000235772.1	0.252273	0.56862	0.122821	0.565367	0.0356954	0.694315	0.370605	1.19913	3.90343	0.524661	0.580684	0.0516019	0.243837	0.407412	0.300921	0.517152	0.373819	0.460484	0.349288	1.43284	0.988977	0.857418	0.709598	1.09959	0.344722	2.62263	0.665958	0.63889	0.449365	0.575897	0.638029	0.348466	0.912448	1.19483	0.449782	0.4837	0.619551	0.967888	0.358386	0.665904	0.220799	2.62582	0.773506	1.50374	0.224699	0.421031	0.619088	0.756345	0.85354
ENSG00000160991.14	1.75197	1.68984	3.18666	1.71283	1.5639	0.764779	3.1553	1.72107	2.29379	3.03636	1.43178	1.37626	1.75021	1.97627	1.68481	1.96928	2.68287	1.47854	1.68628	2.27425	1.6176	3.45771	1.3705	1.62217	1.6335	1.81208	1.81692	1.96102	1.30467	1.72769	4.98523	1.91592	1.62843	1.79058	2.62155	1.23883	1.9957	4.69245	1.67736	2.11512	4.31088	2.42159	2.00041	4.80231	3.20396	0.697737	2.75389	2.01816	2.22354
ENSG00000235225.1	0.498874	0.266143	0.560491	0.752514	0.434389	0.44684	0.620126	0.677513	0.787663	0.847976	0.588877	0.431722	0.0741832	0.13772	0.457751	0.462748	0.236933	0.817216	0.118072	0.235632	0.125366	0.680491	0.825435	0.316449	0.524379	0.0504994	0.644656	0.747581	0.384502	0	0.78857	0.265037	0.907527	0.170393	0.248797	0.0668898	0.188488	0.113255	0.272582	0	0.111957	1.07539	0.514776	0.762478	0.113934	1.02473	0.842604	0.164361	0.550825
ENSG00000178694.8	2.94491	1.76299	2.46894	3.52633	0.925167	1.64586	2.30305	2.59404	2.62966	2.07455	2.62032	2.51164	2.88126	2.44817	2.1392	1.99287	2.37134	2.99158	2.13454	2.05482	3.33864	2.39271	2.26168	2.54731	2.93424	2.11043	2.32282	2.92365	2.5592	1.58246	2.57572	2.03272	2.62132	2.0498	1.88591	2.93451	2.21268	2.54887	2.48219	0.815393	1.36685	2.10231	2.12616	2.50623	1.6967	2.37152	1.76882	1.84125	2.61816
ENSG00000252626.1	0	0	0	0	0	0	0	0	0	0	0	0	0	0	0	0	0	0	0	0	0	0	0	0	0	0	0	0	0	0	0	0	0	0	0	0	0	0	0	0	0	0	0	0	0	0	0	0	0
ENSG00000207329.1	0	0	0	0	0	0	0	0	0	0	0	0	0	0	0.171657	0	0	0	0	0	0.211556	0.191388	0	0	0	0	0	0	0	0	0	0	0	0	0	0	0	0	0	0	0	0	0	0	0	0	0.167282	0	0
ENSG00000273964.1	0	0	0	0	0	0	0	0	0	0	0	0	0	0	0	0	0	0	0	0	0	0	0	0	0	0	0	0	0	0	0	0	0	0	0	0	0	0	0	0	0	0	0	0	0	0	0	0	0
ENSG00000157570.10	2.94512	2.24902	1.91501	2.14564	37.1867	5.39035	1.9818	3.67089	1.83737	4.51222	1.44075	2.04428	1.59526	10.6138	3.27139	5.75019	1.27225	1.47324	3.54633	10.9989	1.86051	2.29653	5.46985	2.34014	1.47989	7.54967	3.28488	1.53543	2.3133	16.6066	0.98028	14.2884	1.06893	3.37896	14.3247	1.43411	12.7788	2.49381	3.28624	1.10871	2.06878	1.33531	1.71399	0.834557	1.54047	2.33392	0.536122	2.33162	0.825816
ENSG00000255154.6	0.0342277	0.011869	0.0333279	0.0575305	0.0387444	0.0289854	0.0703958	0.0278905	0.108083	0.0177961	0.0175079	0.0140024	0	0.0491347	0.00907293	0.00825479	0.00845312	0.0555352	0.0421248	0.0945751	0.055909	0.0404634	0.0113266	0.0241929	0.0311806	0.0810755	0.0574988	0.0200037	0.0304843	0.0223246	0.043283	0.0315193	0.0285689	0.0405277	0.0332865	0.0357966	0.0336236	0.0303047	0.0121562	0.060232	0.0599147	0.0822148	0.0918288	0.0680077	0	0.0685493	0.00884169	0.00977322	0.0631669
ENSG00000272783.1	0.0501928	0.348104	0.390986	0.140608	0.426122	0.31879	0.294945	0.749827	0.237745	0.326211	0	0.308005	0.0970285	0.270199	0.532195	0.121051	0.12396	0.305396	0.0772167	0.308196	0.409935	0.148342	0.0830488	0	0.114311	0.528409	0.24091	0.0488903	0.279396	0.40922	0.158679	0.46221	0.069824	0.594312	0.813541	0.087489	0.246534	0.888797	0.267394	0	0.439306	0	0.384746	0.498645	0.149022	0.167538	0.453802	0.788249	0.0514612
ENSG00000250132.5	0.391405	0.356453	0.277175	0.354414	2.05305	0.2804	0.278787	0.504715	0.299628	0.405981	0.176952	0.26687	0.565563	0.858415	0.392999	0.471981	0.28804	0.416961	0.711619	0.436968	0.226028	0.333012	1.11207	0.447116	0.279126	0.619123	0.52184	0.300377	0.369725	0.844516	0.393714	1.34707	0.401493	0.514941	1.07656	0.337676	0.958005	0.466726	0.58974	0.0347865	0.311429	0.31655	0.174258	0.314218	0.586907	0.461884	0.628093	0.366888	0.535062
ENSG00000199585.1	0	0	0	0	0	0	0	0	0	0	0	0	0	0	0	0	0	0	0	0	0	0	0	0	0	0	0	0	0	0	0	0	0	0	0	0	0	0	0	0	0	0	0	0	0	0	0	0	0
ENSG00000254796.1	0	0	0	0	0	0	0	0	0	0	0	0	0	0	0	0	0	0	0	0	0	0	0	0	0	0	0	0	0	0	0	0	0	0	0	0	0	0	0	0	0	0	0	0	0	0	0	0	0
ENSG00000151575.13	0.32546	0.452041	0.320311	0.397044	0.304531	0.56308	0.262195	0.396851	0.33705	0.568606	0.389341	0.220117	0.328106	0.335961	0.364102	0.19623	0.360836	0.271485	0.384938	0.373358	0.337264	0.287013	0.599304	0.356606	0.384555	0.46513	0.31704	0.313605	0.323371	0.279612	0.318077	0.414916	0.255586	0.194236	0.368694	0.588646	0.335185	0.428621	0.61834	0.0769793	0.280771	0.532377	0.315199	0.1043	0.171438	0.303711	0.119781	1.84362	0.401857
ENSG00000274312.1	0.0526523	0.0456452	0.102536	0.0737491	0.149001	0	0	0.107259	0.124698	0	0.0336654	0.0538496	0.0508915	0.566878	0.0348921	0.0952372	0.0325085	0.0266967	0.0810005	0.0404123	0.0430023	0.0389028	0.0435592	0	0.0299781	0.311795	0	0.102572	0.0293086	0.0858545	0.0832275	0.0606074	0.109868	0.0389647	0.0853406	0	0.0862049	0.0776958	0.186998	0	0	0	0	0	0	0	0.0340028	0	0
ENSG00000178913.7	33.4542	36.0401	35.3913	40.1134	33.3689	34.6236	31.0452	33.8076	41.3563	37.6477	30.4982	34.5418	40.1413	34.441	34.3913	36.1529	38.3306	36.4965	54.3426	28.3267	31.0209	36.3372	52.5944	35.7265	38.9018	30.6836	42.4372	33.354	33.3478	30.6107	36.52	44.3341	38.7205	36.7655	29.3136	56.9385	43.5479	42.5746	50.2126	12.8428	41.4028	49.5406	37.6491	32.6533	67.2026	15.1853	69.8713	22.664	58.7027
ENSG00000166448.13	0.513284	0.474639	0.517964	0.400867	2.58817	0.787016	0.712916	0.494295	0.142436	0.420527	0.250617	0.34997	0.222502	1.04384	0.548359	0.611447	0.107558	0.299687	0.373283	0.463203	0.467482	0.386142	1.39487	0.436092	0.152321	1.62519	0.503919	0.318159	0.263206	1.26304	0.10818	2.09836	0.08655	0.331505	1.96138	0.184359	1.59416	0.408549	0.292779	0.0821134	0.0907566	0.0747215	0.0715365	0.0618093	0.609573	0.0103836	0.0160717	0.124354	0.0988722
ENSG00000276517.1	0.135206	0.452106	0.0658259	0.24349	0.102488	0.250465	0.134782	0.163948	0.259219	0.106703	0.148199	0.143219	0.0653424	0.0953131	0.1088	0.133926	0.166958	0.107729	0.0520005	0.244613	0.212964	0.0713564	0.0878869	0.119458	0.0769811	0.152507	0.121678	0.103477	0.0860137	0.173224	0.167923	0.0778172	0.120914	0.242997	0.148707	0.0673351	0.221366	0.142511	0.0257247	0.0849745	0.0845269	0.483281	0.129551	0.143916	0.229386	0.257889	0.548844	0.117197	0.272296
ENSG00000161640.14	0.658312	0.182307	0.289343	0.204908	0.187589	0.140339	0.51713	0.484273	0.368119	0.445674	1.00553	0.0981868	0.309311	0.812129	0.181773	0.292175	0.395163	0.398692	0.534506	0.112283	0.201621	0.439113	0.824495	0.204649	0.541401	0.222592	0.641812	0.28499	0.346088	0.13418	0.657597	0.315739	0.438815	0.0879622	0.763211	0.406398	0.112273	0.101191	0.349082	0.120673	0.120037	0.0549049	0.192737	0.136251	0.013573	0.122077	0.0118094	0.234964	0.0187485
ENSG00000241225.2	0	0	0	0	0	0	0	0	0	0	0	0	0	0	0	0	0	0	0	0	0	0	0	0	0	0	0	0	0	0	0	0	0	0	0	0	0	0	0	0	0	0	0	0	0	0	0	0	0
ENSG00000241772.2	0.0138018	0.0717902	0.026878	0	0	0	0.0202757	0	0	0	0	0	0	0	0	0.0665724	0.017043	0	0	0.0423733	0	0	0	0.016259	0	0	0	0.0134437	0	0	0.0218165	0	0	0.0204277	0	0	0	0	0	0	0.0402662	0	0	0	0	0	0	0	0.0141506
ENSG00000155287.9	12.9849	18.544	12.1526	11.554	16.338	10.8666	16.6471	14.0089	18.5441	15.9005	15.4527	10.5835	13.6292	15.6026	10.5604	13.4653	14.1154	12.539	16.7463	15.0351	9.89623	14.1926	23.7823	16.0172	9.74135	19.9263	13.7361	10.9331	10.9041	15.3912	16.5534	16.0409	12.28	16.3682	21.7698	14.1333	16.1036	12.3675	15.0444	26.6899	13.142	16.5445	18.2151	19.3787	14.4784	20.8021	16.024	14.1131	14.2028
ENSG00000240927.3	0	0	0	0	0.223096	0.0556342	0	0	0	0	0	0	0	0	0	0	0.0648992	0.0532967	0	0	0.171697	0.0776647	0	0.0619139	0	0	0	0.0511931	0	0	0	0	0	0	0	0	0	0	0	0	0	0	0	0	0	0.17543	0	0	0
ENSG00000212525.1	0	0	0	0	0	0.143505	0	0	0	0	0	0	0	0	0	0	0	0	0	0	0	0	0	0	0	0	0	0	0	0	0	0	0	0	0	0	0	0	0	0	0	0	0	0	0	0	0	0	0
ENSG00000126456.14	10.5256	11.9985	13.149	11.2568	6.21048	12.3763	13.907	12.7733	15.8279	13.766	10.502	10.8745	12.9194	12.6578	10.2817	11.2356	13.4034	10.8366	13.0106	12.4717	10.3171	14.7065	10.5139	11.3501	9.43012	15.6222	9.92778	9.81677	9.64091	9.60704	16.0275	9.7966	13.8712	16.1389	12.5179	10.9161	10.1283	14.1949	13.4905	21.1598	14.4338	33.9335	23.6069	20.8148	21.0909	19.7809	23.3725	17.1942	18.7687
ENSG00000240893.1	0	0	0.00698534	0	0	0	0	0	0	0	0	0	0	0	0	0	0	0	0	0	0	0	0	0	0	0	0	0	0.0159734	0	0	0	0	0	0	0	0	0	0	0	0	0.0574392	0	0	0	0	0.0463292	0	0
ENSG00000207713.2	0	0	0	0.372805	0	0	0	0	0.210117	0	0	0	0	0	0	0.320952	0.164332	0	0	0	0	0	0	0	0	0	0	0.129627	0	0.216999	0.210359	0	0.18513	0.393936	0	0	0.217885	0.392756	0	0	0	0	0	0	0	0	0.687543	0	0.272886
ENSG00000188554.12	33.5314	19.7823	34.6228	35.8929	20.7056	30.0798	26.8192	32.645	30.8404	19.4068	31.4538	35.1323	27.3139	27.9368	36.2209	31.6998	32.3549	38.0165	26.0699	24.5932	30.6658	35.8346	17.0107	34.4916	36.0211	24.5508	39.1023	32.7151	32.5076	22.6848	31.9263	29.0719	36.2096	30.0369	23.1253	16.0249	31.3419	29.8298	33.2185	9.76409	22.5974	24.1059	19.9265	11.2989	22.315	14.0388	35.5362	24.4768	11.4944
ENSG00000148331.10	5.10305	5.88223	4.95056	4.76516	3.63692	3.94341	5.41274	4.89729	5.92639	5.25019	4.89627	4.7954	5.13867	4.68547	4.87918	5.00309	5.76274	5.06667	5.14196	5.12116	4.50098	5.68119	4.10231	4.88394	4.37786	5.43092	5.07259	4.40509	4.42684	4.25261	5.51154	4.60965	4.86797	5.68557	5.09701	4.50763	4.55258	5.15448	5.30005	13.1719	6.1621	6.68408	6.06838	7.35819	5.30187	7.6263	10.9406	7.26757	8.19874
ENSG00000112130.15	2.15545	2.34483	2.34368	1.99007	2.18204	1.76554	1.84091	2.21419	2.33382	2.1737	1.67299	1.29741	2.46507	2.1813	1.89185	1.90748	2.11404	1.97325	3.04782	2.2047	1.41625	2.33426	3.12106	2.0298	2.33135	2.1542	1.79749	1.96198	1.95017	2.3455	2.32605	2.49889	1.9949	2.09308	2.44232	2.89184	2.0625	2.39608	2.80509	1.4947	4.65357	5.89984	3.97415	3.87942	4.68991	3.69675	4.91541	3.24737	4.10317
ENSG00000226594.1	0	0	0	0	0	0	0	0	0	0	0	0	0	0	0	0	0	0	0	0	0	0	0	0	0	0	0	0	0	0	0	0	0	0	0	0	0	0	0	0	0	0	0	0	0	0	0	0	0
ENSG00000111676.13	35.7099	37.2134	33.3622	26.5131	63.8891	26.8375	29.6959	43.8637	31.6224	36.4469	27.2362	30.5621	22.8829	51.2274	31.2768	39.186	28.8054	28.4869	28.7685	46.4141	31.6603	34.0753	31.647	36.7386	27.5484	39.3801	39.1355	24.9087	27.235	56.3358	27.749	41.3752	28.0482	40.8471	57.3515	13.0722	43.4243	32.2741	34.8899	45.1348	16.2721	40.4498	24.7624	31.049	19.9871	28.3679	36.5898	41.0405	39.1452
ENSG00000279572.1	0.013199	0	0	0	0	0	0	0	0	0	0	0.0134991	0	0	0	0.0159162	0	0	0	0	0	0	0	0	0	0.0173692	0	0	0	0	0	0	0	0.0195355	0.0213934	0	0	0	0	0	0	0	0	0	0	0	0	0	0
ENSG00000177674.14	6.62438	7.95313	7.07669	4.73945	6.33026	3.10254	8.51517	9.75696	6.00082	11.0497	7.93025	4.55729	11.8844	8.78684	7.31913	6.94647	7.25314	5.38859	10.8416	6.92249	4.17447	7.1833	15.0315	6.97565	6.03057	10.2225	6.61918	5.3964	5.84948	6.74132	8.04169	10.3818	6.74572	6.44527	15.111	7.66318	5.9203	6.07433	10.7691	24.7925	17.5188	13.3552	15.5371	21.3647	15.9888	30.5425	30.277	17.299	20.7418
ENSG00000260912.1	2.96758	1.47191	4.37029	3.84644	1.05497	2.21144	2.7437	2.26575	5.6412	1.39134	2.124	10.1244	9.14729	3.89443	3.80597	4.36185	2.71645	3.99001	2.28267	2.93496	4.84737	2.35626	0.87943	4.86993	5.01843	1.32116	4.74782	2.82586	3.96946	1.23982	2.28708	1.73347	3.48129	3.34335	2.10585	1.68562	4.12141	4.09586	4.14241	0.0649525	4.11353	1.44808	1.18831	1.98011	1.51228	1.60163	3.21317	4.31052	1.10501
ENSG00000224243.1	0.13308	0.0461477	0	0	0.564905	0.0281744	0	0.216881	0.12607	0.138385	0	0.0816636	0	0.334319	0.105829	0.128381	0.0328664	0.0809719	0.122838	0	0.0434757	0.0786622	0.308271	0.125418	0	0.175126	0.159686	0.129627	0.177788	0.347199	0.0841438	0.735296	0.0740519	0	0.345121	0	0.305039	0	0	0	0	0.745867	0	0	0.0790224	0	0.0687543	0	0.109154
ENSG00000277010.1	0.689381	0.896453	0.978917	0.402334	2.23538	0.699339	0.970545	1.79445	2.67577	2.09085	0.440783	1.35136	1.44371	1.28857	1.18018	1.00448	2.05724	1.13601	0.75122	0.396841	0.187677	1.69786	0.47527	0.609085	0.686885	0.491394	2.10247	0.559576	0.799459	2.20136	1.13511	1.25643	0.879091	0.637709	2.74687	0.75102	2.49252	0.974891	1.12217	0.252736	0.167603	0	1.48622	0.570726	0.426408	0	0.1855	0.205044	2.12041
ENSG00000249387.1	0	0	0	0	0	0	0	0	0	0	0	0	0	0	0	0	0	0	0	0	0	0	0	0	0	0	0	0	0	0	0	0	0	0	0	0	0	0	0	0	0	0	0	0	0	0	0	0	0
ENSG00000259749.1	0.0577151	0.0667122	0.149861	0	0	0	0.0282623	0.0783819	0.0607501	0	0.0492033	0.0196758	0	0	0.0764942	0.231988	0.213806	0.273128	0.0295963	0	0.0314247	0.085287	0	0.0226634	0.0876283	0	0.138507	0.0374782	0.128507	0.0313699	0.0912302	0.0885801	0.0802883	0.113897	0	0.134134	0	0	0	0	0	0	0	0	0	0	0.0248482	0	0
ENSG00000239917.3	0.204718	0.0507066	0.199336	0.245781	0.0413808	0.185746	0.0429633	0.238306	0.323225	0.456169	0.224391	0.0598208	0.11307	0	0.155045	0.105798	0.10834	0.177942	0.0899824	0.089787	0.143312	0.12965	0.338725	0.206712	0.166512	0.115456	0.0701844	0.199405	0.195352	0.0953746	0.277369	0.134656	0.406837	0	0.189608	0.152929	0.23941	0.0431557	0.1558	0	0.341289	0.585394	0.280221	0	0.173658	0.292855	0.22664	0.125259	0.359813
ENSG00000157020.16	19.5105	16.3344	15.0503	16.0424	10.7976	31.8774	18.7977	18.4122	18.0834	34.1301	19.735	16.8977	22.676	15.8727	14.1208	16.5765	19.1489	15.4959	23.8481	15.5535	11.5861	19.0542	31.2508	20.8222	16.8243	17.2486	15.8365	17.2893	17.5843	14.3194	20.6346	17.378	17.5335	19.3723	24.2669	26.0411	14.718	21.3187	20.9345	55.1211	23.6232	19.1082	29.0025	37.5486	25.2109	37.9187	12.605	21.4776	22.8983
ENSG00000219095.1	0	0	0	0	0	0	0	0	0	0	0.069215	0	0	0	0	0	0	0	0	0	0	0	0	0	0	0	0	0	0	0	0	0	0	0	0	0	0	0	0	0	0	0	0	0	0	0	0	0	0
ENSG00000227923.1	0	0	0	0	0	0	0	0	0	0	0	0	0	0	0	0	0	0	0	0	0	0	0	0	0	0	0	0	0	0	0	0	0	0	0	0	0	0	0	0	0	0	0	0	0	0	0	0	0
ENSG00000205213.12	28.0757	21.1677	25.0696	32.406	7.19665	20.4702	23.6761	26.9741	29.7953	24.2498	31.7684	33.146	27.3468	16.9641	28.1075	26.4861	25.2013	33.3084	21.2843	26.538	30.6605	25.496	18.6406	28.8424	28.526	16.1201	25.0791	33.5916	28.4264	20.1833	22.2131	18.4461	22.9896	25.733	12.7681	23.1268	20.9699	25.2777	29.3669	2.41574	11.6813	19.1525	16.4463	23.6392	8.57269	23.0179	6.38013	13.0594	10.3027
ENSG00000252682.1	0	0	0	0	0	0	0	0	0	0	0	0	0	0	0	0	0	0	0	0	0	0	0	0	0	0	0	0	0	0	0	0	0	0	0	0	0	0	0	0	0	0	0	0	0	0	0	0	0
ENSG00000250379.1	0	0	0	0	0	0.0156844	0	0	0	0	0	0	0.0286427	0	0	0	0.0182964	0	0.0227943	0.0227448	0	0	0	0	0	0	0	0	0	0	0	0	0	0	0	0	0	0	0	0	0.0432276	0	0.0567883	0.1472	0	0	0.0191374	0	0
ENSG00000202408.2	0.278956	0.161221	0.362163	0.260486	0.13157	0	0.273203	0.505128	0.440439	0	0.237816	0.0950997	0.359503	0.333707	0.739444	0.224255	0	0.188588	0.429147	0	0	0.274814	0.46156	0.21908	0.317653	0.489456	0.334725	0	0.10352	0.454864	0.293964	0	0.129353	0.137625	0.150714	0.162079	0.30448	0.686064	0	0	0.271281	0.37225	0.534575	0	0.552144	0	0.840698	0.531011	0.381341
ENSG00000129518.7	31.6196	20.0708	31.832	37.7532	12.6486	32.2002	27.5768	20.9713	33.2034	27.6602	30.9313	29.5615	46.7446	23.9391	31.0355	31.1321	28.0683	36.282	47.4784	21.3129	31.7713	31.6886	37.3968	30.0685	29.415	22.2953	35.3087	31.9545	31.264	16.9998	34.0323	29.7756	42.0084	27.3816	17.4656	60.1094	31.9857	31.0323	41.1383	8.92793	22.369	21.9984	15.4463	12.8491	16.2086	15.1696	11.4905	13.6295	17.6709
ENSG00000225828.1	0.372203	0.609977	0.446817	0.642745	0.360718	0.933716	0.524318	1.14253	1.69859	0.278351	0.195602	0.286803	0.611092	0.704479	0.43249	0.608681	0.58553	0.760054	0.454941	0.72789	0.533016	0.987011	0.219342	0.438468	0.325133	0.986309	0.997235	0.352611	0.368959	0.382437	0.668936	0.223023	0.62417	1.38854	0.694184	0.257731	0.475824	0.737332	1.02312	0.942097	0.342128	0.836877	0.478768	1.41829	0.469274	1.29343	2.58149	0.735203	0.967091
ENSG00000264825.1	0.0396331	0	0	0	0	0.125861	0	0	0.187728	0	0	0	0	0	0	0.0477921	0	0	0.0609717	0	0	0	0	0	0.090262	0	0	0.0386046	0	0.0646254	0.062648	0	0.0551343	0.23464	0.0642387	0	0	0	0	0	0	0	0.0759505	0	0	0	0.10238	0.0565832	0
ENSG00000237846.1	0.328741	0.391863	0.460142	0	0	1.69645	0.633861	0.725495	0	0.721083	0	0	0	0.0368685	0.0272316	0.0247761	0	0.625066	0.0316086	0	0.604102	1.48773	0.0339959	0.774537	1.21662	0.675948	0	0.220145	0.022874	1.54112	0	0.614917	0.428735	1.61174	0	0	0	0	1.89726	0	0.059943	2.38536	3.54364	0	0.488014	0.0685816	1.0615	0	1.72738
ENSG00000236580.1	0.0918083	0	0	0	0	0	0	0	0	0.0596677	0	0	0	0	0	0	0	0	0	0	0	0	0	0	0	0.0604075	0	0	0	0	0	0	0	0	0	0	0	0	0	0	0.133923	0	0	0	0.136289	0.919341	0.0592897	0	0
ENSG00000213296.4	0.03327	0.0865269	0.048593	0	0	0	0.0733135	0.0677752	0.078794	0.151359	0.0212725	0	0	0	0.0220476	0.080238	0.0616244	0.0506074	0	0.0255358	0.0271723	0.0983278	0	0.097983	0.113656	0	0.0199607	0.0324066	0	0.0271249	0.10518	0	0.0462824	0	0	0	0	0	0	0	0	0	0.0637566	0	0.049389	0.0555259	0	0	0.0341108
ENSG00000279733.1	0	0	0	0	0	0	0	0	0	0	0	0	0	0	0	0	0	0	0	0	0	0	0	0	0	0	0	0	0	0	0	0	0	0	0	0	0	0	0	0	0	0	0	0	0	0	0	0	0
ENSG00000182208.11	9.73148	7.70435	9.9227	8.16672	28.0388	8.07856	8.94276	7.88348	9.37808	9.54852	7.52988	9.37155	8.57747	13.1874	9.78298	11.8974	7.98079	9.16194	12.1951	8.45739	7.44182	8.95279	12.144	8.86561	6.50773	10.5922	10.2323	8.10292	8.49274	13.4441	8.00339	18.2791	10.1074	10.079	13.4365	7.65581	14.0405	8.15842	8.8486	17.0628	6.9971	5.44979	6.6203	5.39051	4.92823	6.37651	7.60535	4.87712	8.96682
ENSG00000232241.1	0	0	0	0	0	0	0	0.0567723	0.0660023	0	0	0	0	0.150024	0	0	0	0	0	0	0	0	0	0	0	0	0	0	0	0	0.0660783	0	0	0	0.067756	0	0	0	0	0	0	0	0	0	0	0.418605	0.0539929	0	0
ENSG00000265982.1	2.11542	4.45373	2.64832	1.69316	0.641402	1.27959	3.99559	4.51458	5.96427	1.17844	0.772901	1.08176	1.75258	3.25364	0.400532	2.73311	3.7317	2.75811	2.09209	0.927799	1.72771	8.0383	1.25006	3.56005	0.860309	3.3803	1.45048	1.61898	1.34576	0.739153	4.06038	0.347861	4.41419	3.35462	0.97964	0.526757	0.49478	1.78377	2.14658	54.5094	10.5799	6.65398	7.23903	13.5102	11.2154	12.1047	9.56294	8.19749	1.5492
ENSG00000135835.9	0.284565	0.236827	0.216126	0.21125	1.57233	0.256043	0.28218	0.417381	0.386394	0.240427	0.165573	0.187718	0.17053	0.607644	0.288524	0.247065	0.209078	0.258271	0.407132	0.458667	0.171984	0.285946	0.397861	0.232983	0.171741	0.681541	0.322676	0.196798	0.237603	0.870019	0.177676	0.720631	0.132614	0.398013	0.940915	0.166165	0.53346	0.340132	0.421947	0.12519	0.128682	0.421507	0.406266	0.141352	0.16475	0.142478	0.148855	0.174695	0.102115
ENSG00000138496.15	10.3916	7.50181	5.5957	6.00125	4.75347	4.39967	13.7186	5.83859	3.8923	12.3028	24.782	8.3755	4.6338	4.23723	4.89135	5.32898	3.79166	3.9696	6.71616	5.47088	5.85331	5.07707	25.2632	10.7236	4.79571	9.45041	3.48777	6.27424	3.92796	5.28472	11.3645	6.99802	5.15654	3.61749	12.8394	5.41726	4.70047	4.05209	3.8993	6.49725	10.4403	2.9107	16.1475	11.4152	5.6713	10.1084	10.5249	11.7774	4.39613
ENSG00000260123.1	0.0728931	0.0842562	0.0473178	0	0.13752	0.0514407	0.0356948	0.19799	0	0.0947487	0	0	0.0469702	0	0.0322036	0	0.0300036	0	0	0.0745969	0.0793777	0.0359053	0.28142	0	0	0	0	0.0236672	0.162302	0.0792392	0.0384073	0	0	0.0359624	0.118147	0	0.119344	0.0358546	0.17259	0	0	0	0.0465626	0.241387	0.0721394	0	1.25531	0.0693784	0.0249117
ENSG00000179083.6	0.0343229	0.0446326	0.029243	0.0240377	0.133554	0.0272494	0.0441197	0.0640934	0.00677397	0.0167302	0.0164593	0.0131638	0.0331751	0.0384932	0.0113727	0.00517359	0	0.00435075	0.0792037	0.0329299	0.0420483	0.01268	0.220063	0.0101084	0.00977104	0.0959802	0.0257405	0.0250742	0.0238821	0.0559666	0.0203453	0.0987717	0.00596839	0.00635006	0.0695396	0.0149567	0.0702439	0.0443172	0.0380938	0	0	0.0171757	0	0	0.012738	0.0143208	0.89771	0.0306262	0
ENSG00000237087.1	0	0	0	0	0	0.0266581	0	0	0	0.0654687	0	0	0.0486827	0	0	0	0	0	0	0	0	0	0	0	0	0	0	0	0	0	0	0	0	0	0.0816366	0	0	0.0371618	0	0	0.0734718	0	0	0	0	0	0	0	0
ENSG00000279141.2	0.127766	0.76057	0.0663505	0.0715838	0.0301305	0.0360659	0.100105	0.312331	0.295867	0.105181	0.0653539	0.0958257	0.172891	0.21398	0.0620907	0.0616273	0.15777	0.142521	0.157245	0.0980645	0.111306	0.125869	0.098654	0.0953248	0.106693	0.229783	0.148199	0.107857	0.0711204	0.0347224	0.23562	0.088242	0.130341	0.422331	0.0621263	0.185587	0.0697283	0.21996	0.264699	0	0	0.0340993	0.138745	0.0846203	0.0885116	0.0142157	0.044006	0.0243211	0.034932
ENSG00000188674.9	0	0.0175265	0.0196855	0.0566352	0.100121	0.0214008	0.01485	0.0274564	0.0159601	0	0.0387797	0	0	0.0544163	0.0401928	0.0243789	0.0124823	0.0102508	0.015551	0.0620688	0.049535	0.0298752	0.117079	0.0119082	0.0115108	0.146325	0.0242588	0	0.0337611	0.0659314	0	0.0698147	0	0.0299227	0.0327684	0.0176197	0.115851	0.0149165	0	0	0.0294911	0	0.0193713	0	0.030012	0	0.0391684	0.0144317	0
ENSG00000253633.1	0.0353511	0.0817238	0.0803173	0.0990311	0	0	0.0692439	0	0.0930252	0.0919008	0.0301375	0.0120516	0.0683377	0.0845788	0.0156178	0.056838	0.0727545	0.0358486	0.0362561	0.0542661	0.0577439	0.0870652	0.077989	0.138816	0.0268366	0.0310134	0.0141395	0.0459116	0.0524746	0.0384288	0.130385	0.108512	0.0327849	0.0697629	0.0954969	0.102698	0.0578785	0.243439	0.0209253	0.103681	0	0.660435	0.0451631	0.117066	0.104957	0.157331	0.0456593	0.0672931	0.0845703
ENSG00000232494.1	0	0	0	0	0	0	0	0	0	0	0	0	0	0	0	0	0	0	0	0	0.045218	0	0	0	0	0	0	0	0	0	0	0	0	0	0	0	0	0	0	0	0	0	0	0	0	0	0	0	0
ENSG00000260420.2	0	0	0	0	0	0.0308334	0.0427908	0	0.0459896	0	0	0.0297903	0.0563077	0	0	0	0	0.0590759	0	0	0	0	0	0	0	0	0.0699025	0.0283721	0	0.0474958	0	0.134115	0.0405204	0	0	0.0507717	0	0	0.0517249	0.256288	0	0	0.055819	0	0.345921	0	0	0	0.0895921
ENSG00000280859.1	0.112447	0	0	0	0.477322	0.238063	0.165192	0.152713	0.177541	0.146163	0	0.115004	0	0.201776	0	0.135596	0	0.22806	0	0.172614	0	0	0.186055	0.132467	0.256092	0.29595	0.134928	0.109529	0.125187	0	0.355491	0	0.156427	0.499292	0.364517	0	0	0	0.199682	1.97879	0.32806	0.900327	1.50841	0	0.333854	0.375338	0.580947	0.321077	0.345867
ENSG00000179862.6	2.09429	2.1978	1.79238	2.09972	8.95234	2.54362	2.29939	2.18556	1.07901	2.19211	0.888014	0.924404	0.788394	4.96452	2.03066	4.16031	1.225	0.793619	3.20491	2.03044	1.02627	1.54739	4.45005	1.28551	0.778201	4.84472	1.83845	1.12734	1.17805	4.67307	1.6378	7.51127	1.21136	1.63142	7.12844	1.34491	6.87579	1.25243	1.64419	5.6251	11.0302	14.1648	2.36578	5.69425	1.66902	1.17735	1.56604	0.881253	14.8045
ENSG00000206950.1	0	0	0	0	0	0	0	0	0	0	0	0	0	0	0	0	0	0	0	0	0	0	0	0	0	0	0	0	0	0	0	0	0	0	0	0	0	0	0	0	0	0	0	0	0	0	0	0	0
ENSG00000225997.1	0	0	0	0	0	0	0	0	0	0	0	0	0	0	0	0	0	0	0	0	0	0	0	0	0	0	0	0	0	0	0	0	0	0	0	0	0	0	0	0	0	0	0	0	0	0	0	0	0
ENSG00000231633.1	0	0	0	0	0	0	0	0	0	0	0	0	0	0	0	0	0	0	0	0	0	0	0	0	0	0	0	0	0	0	0	0	0	0	0	0	0	0	0	0	0	0	0	0	0	0	0	0	0
ENSG00000143032.7	0	0	0	0	0	0	0	0	0	0	0	0	0	0	0	0	0.00905112	0	0	0	0	0.0108315	0	0	0	0	0	0	0	0	0	0	0	0	0	0	0	0	0	0	0	0	0	0	0	0	0	0	0.00751505
ENSG00000159079.17	3.78109	5.46065	4.27564	4.55683	2.56484	3.6178	4.48694	4.13036	5.2117	5.29154	3.12019	2.69013	5.15999	4.23856	3.35429	4.42905	4.60492	4.22476	5.1513	4.52914	3.16583	4.66683	4.72435	4.97918	3.99524	4.19577	4.09577	4.50047	3.81451	3.69643	3.99363	3.89422	4.37526	4.43093	4.7191	5.24086	3.78235	5.21564	5.65423	3.50197	8.89814	8.31319	8.61378	4.77066	6.71761	6.71478	11.5442	7.09667	8.14361
ENSG00000264920.1	0.51782	0.375556	0.560229	0.597306	1.18763	0.931477	0.417644	0.317149	0.496958	0.761062	0.493387	0.557285	0.628082	0.51621	0.470994	0.677474	0.568375	0.645231	1.40058	0.405236	0.514131	0.540138	1.17038	0.641905	0.589651	0.503274	0.406106	0.695586	0.855305	0.540827	0.379835	0.709034	0.461399	0.530978	0.981925	1.13266	0.814552	0.6043	0.889485	0.833805	0.266597	0.338725	0.214029	0.100869	0.331596	0.937645	1.12343	0.183611	0.281067
ENSG00000231419.5	0.0332627	0.00823886	0.0200499	0.00887437	0.0829242	0.0285036	0.00232691	0.0279646	0.0425145	0.0370594	0.0141786	0.0129596	0.0244955	0.0568446	0.0230925	0.0267402	0.00977952	0.0369434	0.00487347	0.0194516	0.0129364	0.018725	0.0262078	0.0130615	0.00360733	0.0250126	0.0209066	0.0308567	0.0282141	0.0955621	0.0125187	0.0583441	0.0154241	0.0257878	0.0821537	0.0138045	0.0544593	0.0233732	0.0281273	0	0	0.00634102	0.00607073	0.0157358	0	0	0.00409162	0.0316589	0.00649587
ENSG00000250252.1	0.0914226	0	0.178038	0	0	0.0322585	0.089537	0.165546	0.384921	0.158445	0.0779396	0.0935014	0.0589102	0	0.0403898	0.220486	0.225784	0.0927094	0.0468816	0.280679	0.199111	0	0.0504225	0	0.138806	0.0401024	0.182833	0.148417	0.10178	0.049691	0.144512	0	0.466325	0.135312	0.0987872	0.106237	0.149681	0.224845	0.0541156	0	0	0	0	0	0.0904774	0	0	0	0
ENSG00000237616.1	0	0	0	0	0	0	0	0	0	0	0	0	0	0	0.0447105	0	0	0	0	0	0	0	0	0	0	0	0	0	0	0	0	0	0	0	0	0	0	0	0	0	0	0	0	0	0	0	0	0	0
ENSG00000127663.13	3.23116	3.28481	4.37283	2.68677	3.16046	2.24128	3.94889	4.12179	3.94371	2.7752	3.18782	3.00421	2.42379	3.35358	3.60838	3.92129	4.15305	4.28122	2.3277	3.32131	3.34579	4.05083	1.59181	2.97383	3.16081	3.55028	4.40111	3.68498	3.2691	3.52158	3.54782	2.56882	3.20321	3.84135	3.25286	1.63053	2.92592	4.35493	3.2155	6.52209	1.74271	6.48347	5.47797	4.7788	2.42319	3.17834	3.28598	2.14328	2.97122
ENSG00000199691.1	0.0460499	0.159686	0.0896785	0	0.260633	0	0.0676502	0.0625397	0.0727073	0	0	0.188388	0.0890198	0.0826322	0.0610334	0.0555298	0.056864	0.0933962	0	0.0706895	0.0752198	0.0680491	0	0.108497	0.0524379	0.121199	0	0.0448549	0.0512669	0.150177	0.0727911	0.106015	0.128121	0.272629	0.149278	0	0	0.407718	0.0817746	0.40518	0.134349	1.29047	0.176494	0	0	0	0.535301	0.262977	0.0472136
ENSG00000255481.2	0	0	0	0	0	0	0	0	0	0	0	0	0	0	0	0	0	0	0	0	0	0	0	0	0	0	0	0	0	0	0	0	0	0.0228157	0	0	0	0	0	0	0	0	0	0	0	0	0	0	0
ENSG00000267240.1	0	0	0	0	0	0	0	0	0	0	0	0	0	0	0	0	0	0	0	0	0	0	0	0	0	0	0	0	0	0	0	0	0	0	0	0	0	0	0	0	0	0	0	0	0	0	0	0	0
ENSG00000224919.1	0	0	0	0	0.0877131	0	0	0	0	0	0	0	0	0	0	0	0.153095	0	0	0	0	0	0	0	0	0	0	0	0	0	0	0	0	0	0	0	0.101493	0	0	0	0	0	0	0	0	0	0	0	0
ENSG00000248423.1	0	0	0	0	0	0	0	0	0	0	0	0	0	0	0	0	0	0	0	0	0	0	0	0.0263301	0	0	0	0	0	0	0	0	0	0	0	0	0	0	0	0	0	0	0	0	0	0	0	0	0
ENSG00000254073.1	0.0960644	0	1.02893	0	0	0	0.282249	0	0	0	0	0	0	0	0	0	0.711742	0	0	0	0	0	0	0	0.328171	0	0	0	0.106947	0	0	0	0	0	0	0	0	0	0	0	0	0	0	0	0	0	0	0	0
ENSG00000148136.5	0	0	0	0	0	0	0	0	0	0	0	0	0	0	0	0	0	0	0	0	0	0	0	0	0	0	0	0	0	0	0	0	0	0	0	0	0	0	0	0	0	0	0	0	0	0	0	0	0
ENSG00000165511.6	0.461845	0.400381	0.408404	0.46207	0.946891	0.488887	0.415396	0.812833	0.684554	0.563567	0.349538	0.318111	0.40996	0.997868	0.368521	0.426216	0.488831	0.525695	0.942506	0.477464	0.230938	0.515342	0.72518	0.521863	0.456148	0.582958	0.435426	0.33051	0.472195	0.683921	0.342671	0.867958	0.524474	0.46036	1.01592	0.353225	0.794735	0.570249	0.778293	0.456124	0.426223	0.32073	0.415433	0.608645	0.545686	0.235958	0.505215	0.2624	0.661957
ENSG00000249285.1	0	0	0	0	0	0	0	0	0	0	0	0	0	0	0	0	0	0	0	0	0	0	0	0	0	0	0	0	0.0238187	0	0	0	0	0	0	0	0	0	0	0	0	0	0	0	0	0	0	0	0
ENSG00000173727.10	0.989917	0.594775	1.55559	1.34537	1.06785	0.736627	1.9438	0.585675	1.96531	0.840831	1.09042	1.98476	1.89468	1.49492	1.8576	1.40644	1.94855	1.38154	1.89984	0.78236	3.81029	1.65111	1.94604	0.508028	1.40626	0.82546	2.29332	1.37474	3.56807	1.32648	1.65772	1.60204	2.2497	1.50867	0.635442	4.06599	1.78121	1.86572	1.60124	0.689901	1.91583	0.745507	2.62953	0.486852	0.931183	0.490729	0.202546	0.5877	0.854152
ENSG00000172590.17	8.71336	11.1154	9.47339	8.47368	6.49667	9.18531	9.90213	9.29511	10.7065	15.3222	11.333	7.92799	15.0985	9.71333	7.71894	9.30941	10.938	8.80854	14.6132	9.74406	7.16801	10.2941	20.2512	10.5306	10.6315	11.5673	8.65681	9.87247	9.10741	7.14078	12.2175	10.8925	11.6691	10.1701	11.5325	21.4598	9.62396	10.2396	11.1999	5.79963	23.3793	12.9047	20.02	19.4208	20.3474	22.3633	13.9015	19.9102	15.275
ENSG00000039319.15	2.69079	2.91422	2.66811	3.24065	2.49286	2.4933	2.63839	3.16101	3.28325	2.52859	2.28856	2.85553	2.75495	2.63902	2.44073	1.83298	2.53499	2.75305	2.86612	2.88515	3.39464	2.67826	2.91716	2.36769	2.71528	2.25681	2.73668	2.42371	2.59264	2.53844	2.8769	2.97496	1.93322	2.40715	3.11201	3.03562	2.98604	2.87245	2.97798	0.456583	2.24135	2.92357	2.36237	2.67822	3.13018	2.22639	3.64706	2.55503	3.72553
ENSG00000224060.3	0.537936	0.160809	0.921154	0.259819	0.104987	0	1.06277	0.98248	0.380737	0.602781	0.189766	0.0189713	1.03989	0.332853	0.712967	1.36446	0.320678	0.282159	1.17	0.740341	0.66659	0.904565	0.0613839	0.021852	0.697049	0.878767	1.51354	0.704658	0.619529	0.393207	0.557103	0.384338	0.335459	1.42764	0.781707	0.0323329	0.182221	0.383213	1.1529	0.979271	0.378822	0.0742597	0.0355472	0.737127	0	0.247666	1.8448	0.556136	1.90183
ENSG00000235533.1	0	0	0	0	0.141226	0	0	0	0	0	0	0	0	0	0	0	0	0.0337383	0	0	0	0	0	0	0	0	0	0	0.0370391	0	0	0	0	0	0	0	0	0	0	0	0	0	0	0	0	0	0	0	0
ENSG00000268009.4	0	0	0	0	0	0	0	0	0	0	0	0	0	0	0	0	0	0	0	0	0	0	0	0	0.0134074	0	0	0	0	0	0	0	0	0	0	0	0	0	0	0	0	0	0	0	0	0	0	0	0
ENSG00000161011.18	32.2806	33.2306	34.6909	26.4446	28.7412	33.298	37.1265	27.2927	29.6713	27.8711	31.5833	45.9642	29.7009	36.2007	36.5019	38.6929	33.3133	35.3814	28.5782	33.4066	37.9034	28.3136	20.6176	37.5499	31.3332	23.1015	33.6153	33.6544	32.8277	45.5042	39.2678	35.0003	41.1387	35.1243	29.5044	27.4448	27.5598	26.5649	28.9865	23.0617	41.4683	44.073	52.0184	46.5424	44.4739	24.2156	47.9257	61.3518	51.8004
ENSG00000205056.8	0.023207	0.0260357	0.214006	0.0611869	0.0598787	0.00867027	0.018049	0.00370788	0.0474178	0.0532326	0.00523705	0.0767886	0.0316671	0.0538905	0.0253301	0.00987685	0.0775419	0.0359926	0.0378018	0.0670572	0.0668951	0.0948115	0.031622	0.00804076	0.0264262	0.131139	0.0556931	0.0252641	0.0136779	0.0133557	0.0712086	0.0219991	0.0170913	0.0505118	0.00442525	0.0452101	0.069286	0.233672	0.048483	0	0	0	0	0.0406856	0.020265	0	0.00352636	0.00194894	0
ENSG00000100568.9	16.2923	16.5961	17.5939	16.9591	12.8311	16.0447	15.0667	17.7262	14.8162	14.6111	16.2746	16.2322	17.065	18.0212	17.9635	16.2893	17.6244	17.9649	18.4068	15.2743	14.8329	15.3222	13.8186	15.0515	19.026	14.7461	17.6793	17.0045	18.9917	13.6222	15.5106	16.0657	19.0846	15.0646	14.7509	17.0469	16.406	14.1802	17.6073	4.07875	12.4569	9.5899	10.9866	9.1608	11.1816	8.67337	8.09101	12.2275	12.9275
ENSG00000248305.1	0	0	0	0	0	0	0	0.0233967	0	0	0	0	0	0	0	0	0	0	0	0	0	0	0	0	0	0.0226707	0	0	0	0	0	0	0	0	0	0	0	0	0	0	0	0	0	0	0	0	0.0222512	0	0
ENSG00000139053.2	0	0	0	0	0	0.0205556	0	0	0	0.0504819	0.0248322	0	0	0	0	0.0234162	0	0.019692	0	0	0	0.0286954	0	0	0	0.0255539	0	0	0	0	0	0	0	0	0	0	0	0	0	0	0	0	0	0	0	0	0	0	0
ENSG00000152049.6	0.661269	0.963573	0.452089	0.817839	2.27446	0.696264	0.852599	1.08436	1.07739	1.36246	0.319356	0.413698	0.584759	1.65364	0.564086	0.547152	0.260604	0.670577	0.779208	1.11228	0.5688	0.608135	1.74596	0.559387	0.508676	1.20809	0.987618	0.551604	0.60696	1.70916	0.517074	1.92724	0.499096	0.843372	2.24623	0.858343	1.50882	0.851225	0.718304	0.649919	1.00566	1.50669	1.68513	0.489214	1.48292	2.21899	0.340729	4.24835	0.627492
ENSG00000273573.1	0	0	0	0	0	0	0	0	0	0	0	0	0	0	0	0	0	0	0	0	0	0	0	0	0	0	0	0	0	0	0	0	0	0	0	0	0	0	0	0	0	0	0	0	0	0	0	0	0.0531153
ENSG00000266100.1	0	0	0	0	0	0	0	0	0	0	0	0	0	0	0	0	0	0	0	0	0	0	0	0	0	0	0	0	0	0.0420123	0	0	0	0	0	0	0	0	0	0	0	0	0	0	0	0	0	0	0
ENSG00000264501.2	0	0	0	0	0	0	0	0	0	0	0	0	0	0	0	0	0	0	0	0	0	0	0	0	0	0	0	0	0	0	0	0	0	0	0	0	0	0	0	0	0	0	0	0	0	0	0	0	0
ENSG00000238594.1	0	0.244179	0	0	0	0	0	0	0	0	0	0	0	0	0	0	0	0	0	0.216186	0.230041	0	0	0	0	0	0	0	0	0	0	0	0	0	0	0	0	0	0	0	0	0	0	0	0	0	0	0	0
ENSG00000206855.1	0	0	0	0	0	0	0	0	0	0	0	0	0	0	0	0	0	0	0	0	0	0	0	0	0	0	0	0	0	0	0	0	0	0	0	0	0	0	0	0	0	0	0	0	0	0	0	0	0
ENSG00000263752.1	0.185971	0	0	0	0	0	0	0.252564	0.293626	0	0	0	0	0	0	0	0	0	0	0.570953	0.607545	0.274814	0	0	0	0	0	0	0.207039	0	0	0	0	0	0	0	0	0	0	0	0	0	1.42553	0	0	0	0.480399	0	0
ENSG00000209480.1	0	0	0	0	0	0	0	0	0	0	0	0	0	0	0	0	0	0	0	0	0	0	0	0	0	0	0	0	0	0	0	0	0	0	0	0	0	0	0	0	0	0	0	0	0	0	0	0	0
ENSG00000146094.12	1.60974	1.41899	3.10847	1.72793	0.591777	0.646562	2.80683	1.58957	2.2518	2.78464	1.70067	1.54479	1.21564	2.18664	1.14452	1.08848	3.09125	1.7636	1.52289	1.93527	1.43512	4.15281	1.59808	1.0031	1.46301	1.5838	1.7727	1.71451	1.10206	0.735934	5.3744	1.37153	1.49847	1.85704	2.84321	1.18004	1.66015	7.13507	1.88077	4.76534	1.27284	1.40932	2.69272	3.01907	1.71518	1.73749	0.808337	4.19258	0.530602
ENSG00000222649.1	0	0	0	0	0	0	0	0	0	0	0	0	0	0	0	0	0	0	0	0	0	0	0	0	0	0	0	0	0	0	0	0	0	0	0	0	0	0	0	0	0	0	0	0	0	0	0	0	0
ENSG00000249443.1	0	0	0.038486	0	0	0	0	0.0536784	0	0	0	0	0	0	0	0	0	0	0	0	0	0	0	0	0	0	0	0.0384994	0.0440029	0	0	0	0	0	0	0	0	0.0583248	0	0.34777	0	0	0	0	0	0	0	0.056429	0
ENSG00000133574.8	12.4023	7.83301	17.3898	7.63426	10.4356	6.90382	18.5404	10.7977	9.92142	15.8887	18.7273	7.06262	12.1729	14.3261	12.6329	7.26635	7.56346	9.22974	13.7476	10.4381	6.35304	13.9775	28.6963	8.6571	12.2623	8.78275	12.2626	11.3009	9.20489	10.1709	20.1062	19.2937	10.1954	7.18588	28.293	10.2728	18.8545	15.1388	17.4898	1.97879	7.83485	2.6745	9.79834	7.55698	6.93239	7.68339	2.40068	14.6373	1.62083
ENSG00000227081.5	12.5147	12.6246	13.7366	10.6768	21.8127	9.03238	13.6216	27.9663	22.5435	24.4006	8.43826	6.39965	26.8316	19.5984	16.7375	14.8853	12.0117	25.151	26.6037	8.90687	8.73435	22.192	39.2489	12.8664	9.84599	17.0676	15.4262	12.1346	9.8161	15.6758	22.7493	18.4653	20.4165	19.1963	26.3696	35.993	14.4359	32.8213	27.3753	15.516	6.30648	15.7133	9.702	15.2585	3.37782	43.2919	19.6907	11.6947	29.6279
ENSG00000008056.11	0.551479	0.885636	0.655821	0.392555	2.08511	0.717749	0.650782	0.871735	0.264071	0.781463	0.329489	0.346733	0.279626	1.24914	0.629069	0.665008	0.346075	0.32546	0.56328	0.693898	0.443021	0.407467	0.792807	0.82539	0.283106	2.13551	0.471891	0.42269	0.306978	1.31937	0.321537	1.31123	0.301838	0.394734	1.1796	0.133946	1.42837	0.520289	0.626115	1.78979	0.593453	0.0723853	0.649686	0.17963	0.550251	0.301768	0.951665	0.30977	0.356861
ENSG00000249057.1	0	0	0	0	0	0	0	0	0	0	0	0	0	0	0	0	0	0	0	0	0	0	0	0	0	0	0	0	0	0	0	0	0	0	0	0	0	0	0	0	0	0	0	0	0	0	0	0	0
ENSG00000272146.4	0.0971907	0.210641	0.21293	0.2042	0.10314	0.205763	0.321253	0.263986	0.460358	0.189497	0.124286	0.0994007	0.328792	0.1308	0.161018	0.292997	0.300036	0.418875	0.672833	0.111895	0.0793777	0.394958	0.241217	0.143117	0.138341	0.511592	0.379019	0.16567	0.351655	0.158478	0.153629	0.22375	0.202805	0.143849	0.236295	0.465875	0.119344	0.215128	0.345179	1.28273	0.0708874	0	0.18625	0.241387	0.360697	0.162206	0.564891	0.242824	0.398587
ENSG00000277548.1	0.42874	0.433629	0.452258	0.900792	0.454985	0.378203	0.314923	0.824876	0.958984	0.510849	0.228444	0.511571	0.345335	0.384667	0.520889	0.301584	0.617661	0.615932	0.329788	0.877524	0.466882	0.686357	0.236464	0.589249	0.44753	0.799283	0.34297	0.417614	0.318208	0.34955	0.67771	0.493518	0.497023	0.423045	0.694917	0.249107	0.46797	0.263611	0.507567	0.314364	0.104236	0.429097	0.136935	0.709893	0.106077	0.357773	0.184587	0.357059	0.256419
ENSG00000237821.1	0.0923931	0.0686547	0.218484	0.147901	0.261463	0.195606	0.0775607	0.412284	0.312595	0.325973	0.219422	0.107993	0.0255152	0.0710531	0.227418	0.190994	0.0651944	0.227542	0.182749	0.0810452	0.107799	0.312072	0.283908	0.202136	0.1503	0.0694769	0.300918	0.21856	0.146943	0.0430444	0.125182	0.182319	0.257059	0.117213	0.213934	0.0920267	0.12966	0.136339	0.117193	0	0	0.10568	0.20235	0	0	0.088114	0.0852391	0.0942195	0.162391
ENSG00000239311.1	0	0	0	0	0	0	0	0	0	0	0	0	0	0	0	0	0	0	0	0	0	0	0	0	0	0	0	0	0	0	0	0	0	0	0	0	0	0	0	0	0	0	0	0	0	0	0	0	0
ENSG00000136718.8	18.9314	16.8973	12.6026	12.6401	9.49428	9.54073	13.2407	16.2917	12.3441	19.0406	13.2841	8.51479	15.0047	15.6067	12.6826	14.0125	16.2606	14.8204	17.9172	15.4157	9.73913	16.0835	18.2324	14.6938	14.0238	15.1929	12.5144	13.3791	12.1296	11.9765	16.076	14.4096	14.9527	13.7848	14.3894	22.1737	11.0536	19.0767	15.3113	50.6097	26.1854	19.0412	29.4394	21.9466	21.2826	36.4049	30.9493	19.3953	24.1939
ENSG00000122779.15	3.03231	3.22051	2.82242	3.63047	2.03402	2.77033	4.23516	4.13523	2.88799	2.48592	4.833	1.99941	2.93395	3.14393	3.4478	3.36448	3.22003	3.60291	2.72685	3.36796	3.42967	3.48852	1.76697	3.32204	3.37057	3.00519	4.39531	3.33355	4.50696	2.5107	4.78572	2.35715	2.99088	2.89116	2.56195	2.71677	2.557	3.25383	2.98841	2.61546	4.57015	5.45892	6.65485	3.71872	5.82759	3.66434	7.8879	5.75275	6.98383
ENSG00000276365.1	0	0	0	0	0	0	0	0	0	0	0	0	0	0	0	0	0	0	0	0	0	0	0	0	0	0	0	0	0	0	0	0	0	0	0	0	0	0	0	0	0	0	0	0	0	0	0	0	0
ENSG00000228721.1	0	0.151509	0	0	0	0	0	0	0	0	0	0	0	0	0	0	0	0	0	0	0.285473	0	0	0	0	0	0	0	0	0	0	0	0	0	0	0	0	0	0	0	0	0	0	0	0	0	0	0	0
ENSG00000265000.1	0	0	0	0	0	0	0	0	0	0.0104114	0	0	0	0	0	0	0	0	0	0	0	0	0	0	0	0	0	0	0	0	0.0126611	0	0	0	0	0	0	0	0	0	0	0	0	0	0	0	0	0	0
ENSG00000198382.7	2.90936	3.04878	3.09971	2.71246	5.68376	2.89357	2.93211	3.26886	3.33158	3.22066	2.86772	2.3636	2.76792	3.34379	2.70586	3.00435	2.81147	3.04295	3.56938	3.29521	2.57011	3.34085	3.5518	3.03994	2.80587	3.05324	3.15122	2.84054	2.56778	3.85402	3.64225	4.67904	2.41438	3.20421	4.54533	2.51968	3.59308	3.76411	3.62135	1.38643	3.21796	3.13576	3.64978	3.04007	3.24767	4.00185	2.97315	2.20722	3.64549
ENSG00000231236.2	0.00557269	0	0.00542619	0.0156111	0.00788508	0.00589898	0	0	0	0.0144871	0	0.0113988	0	0	0.0147718	0.0067199	0.00688136	0.00565113	0	0.0171089	0	0	0.0184411	0.00656482	0.00634573	0.0146667	0.00668679	0.0108562	0	0	0	0	0	0.016496	0.0090324	0.0194271	0	0	0	0	0	0	0	0	0	0	0.00719767	0.015912	0
ENSG00000250344.1	0.0700759	0	0.0227446	0	0.0661026	0.0247263	0	0.158615	0.0368805	0	0	0.0238898	0.045155	0	0.154795	0	0.0288441	0.0710623	0.07187	0.035857	0.038155	0.0690353	0.115947	0.0825518	0.0797968	0.0307388	0.0280285	0.0682574	0	0.0380884	0.073846	0	0.0324946	0.0345725	0	0	0.152976	0	0.248879	0	0.0681478	0	0.179052	0	0.138703	0	0.0905099	0.0333485	0
ENSG00000259691.2	0.102514	0.088871	0	0	0	0	0	0	0	0	0	0	0	0	0	0	0	0	0	0	0	0	0	0.0603824	0	0	0	0	0	0.167158	0.0810218	0	0	0	0	0	0	0	0	0	0	0.205198	0	0	0	0	0	0	0
ENSG00000237463.4	0.0179704	0.0311577	0.0139984	0.0201366	0	0.0456542	0.0105599	0.00488107	0.0113493	0.0046717	0.0183842	0.00735161	0.0277911	0.00644924	0.00952702	0.00433397	0	0.00364467	0.0165874	0	0.00587072	0.00531107	0	0.00423395	0	0.0189185	0.0215631	0.0105024	0.016005	0.00586048	0	0.0330968	0.00499979	0.010639	0.00582541	0.0062647	0.0117688	0.0106071	0.0127646	0	0.104856	0.0719414	0	0	0	0	0.273884	0	0
ENSG00000248118.1	0	0	0	0	0	0	0	0	0	0	0	0	0	0	0	0	0	0	0	0	0	0	0	0	0	0	0	0	0	0	0	0	0	0.00671133	0	0	0	0	0	0	0.0132291	0	0	0	0	0	0	0	0
ENSG00000146410.10	1.11901	0.841771	0.910878	0.912231	0.251325	0.802223	1.29598	1.68857	1.11242	2.70896	2.36981	1.03546	1.43068	1.00929	0.808257	0.913862	1.21364	1.49501	1.44824	1.29059	0.667307	1.1024	1.44007	2.10639	1.2675	1.19987	1.05145	0.991934	1.20624	0.70476	1.74075	1.15859	0.798929	1.1392	1.60261	2.61099	1.28926	1.67747	0.65186	1.30236	5.87295	3.8161	4.34555	4.58794	4.53524	10.6719	4.5883	3.00921	6.30706
ENSG00000213949.7	3.82293	3.83638	2.08526	3.07077	28.228	3.80361	3.17937	3.65542	2.4129	3.06701	2.83849	1.65008	1.94383	6.3061	3.44519	3.67437	1.92571	2.40543	3.98811	9.13547	2.03812	2.09205	5.25113	2.81092	2.72155	4.84262	3.55408	1.81354	2.11192	10.8175	1.91303	12.3139	1.41078	2.59841	8.24278	2.02373	8.54372	2.34966	3.77797	1.3749	2.80825	5.07019	4.48126	2.88744	3.99681	2.18022	3.30491	3.50921	2.76602
ENSG00000254167.1	0.960644	0.582958	0.982158	1.07644	0	0	0.846747	0.652318	1.06172	0.686771	0.429958	0.0491244	0.557111	0.689513	0.700268	1.04256	2.4911	0.730624	0.369464	0.147465	0.549204	2.34229	0	0.509252	1.0939	0	2.36303	0.467857	0.320842	0.156642	3.34068	0	0.935457	0.284365	0.311409	0.920952	0	0.637903	0.597063	0	0.280263	0	0.276138	0.47718	0.285213	0	0	0	0.049246
ENSG00000271122.1	1.47475	2.55098	1.79918	2.54457	2.70244	1.66346	1.89251	3.18952	2.58474	1.61614	1.32497	1.05262	2.38351	2.91898	1.9134	2.08653	2.71241	2.54621	3.26233	2.4706	1.71501	3.07752	2.53726	2.21333	1.86417	1.75435	3.41898	1.92091	1.86099	2.72572	1.82888	3.49054	2.6329	2.40254	2.4407	1.88428	2.9913	3.82745	2.53297	1.00282	0.957233	4.06498	2.11793	1.68126	1.41507	1.83299	2.64974	1.03054	1.12604
ENSG00000271249.1	0	0	0	0	0	0	0	0	0	0	0	0	0	0	0	0	0	0.019279	0	0	0	0	0	0	0	0	0	0	0	0	0	0	0	0	0	0	0	0	0	0	0	0	0	0	0	0	0	0	0
ENSG00000260418.1	3.99489	8.06968	5.02284	5.97584	1.48174	9.11449	5.24198	7.47968	8.14458	4.33564	3.71985	6.70377	7.42268	5.15015	6.0144	6.08007	6.32194	7.98425	4.71373	5.83472	3.10433	5.84603	1.92522	5.98545	4.41656	6.48201	6.51551	6.87575	5.2247	2.78269	5.57903	2.23227	6.04295	8.61078	2.38885	3.10984	5.0801	6.12395	7.5073	2.73009	2.4894	3.26068	3.86495	3.85316	4.14551	4.91954	13.9264	7.25384	13.9577
ENSG00000222732.1	0	0	0	0	0	0	0	0	0	0	0	0	0	0	0	0	0	0	0	0	0	0	0	0	0	0.167445	0	0	0	0	0	0	0	0	0	0	0	0	0	0	0	0	0	0	0	0	0	0	0
ENSG00000234571.1	0	0.021314	0	0	0	0	0	0	0	0.00532627	0.01572	0.00419083	0.00792125	0.00735286	0.0162928	0	0	0	0	0.0188705	0	0	0.0338999	0	0.00933217	0.00539231	0	0	0	0	0.00647717	0.0188671	0	0.00606484	0.00664162	0.0214274	0.00670889	0	0.0145531	0	0	0	0.015705	0.0407086	0	0	0.0264626	0.0292506	0.00420121
ENSG00000201912.1	0	0	0	0	0	0	0	0	0	0	0	0	0	0	0	0	0	0	0	0	0	0	0	0	0	0	0	0	0	0	0	0	0	0	0	0	0	0	0	0	0	0	0	0	0	0	0	0	0
ENSG00000101951.15	0	0	0	0	0.0421023	0	0	0	0	0	0	0.129336	0	0	0	0	0	0	0	0	0	0	0	0	0	0	0	0	0	0	0	0	0	0	0	0	0	0	0	0	0	0	0.0142553	0	0	0	0.00960797	0	0
ENSG00000122863.5	1.0718	1.92327	0.917983	1.06691	6.14274	0.914253	1.42779	3.00729	0.887196	1.70155	0.705258	0.642803	0.345989	3.04731	1.15298	1.42294	0.7427	0.662684	0.912476	2.80816	1.19321	0.82728	1.63221	0.632534	0.739397	3.20976	1.49834	0.808836	0.692765	3.18313	0.638201	3.17657	0.463223	1.02881	4.04786	0.888761	2.45332	1.05644	1.05697	1.11701	1.25077	1.34972	2.30519	6.47144	1.82897	0.8475	0.330627	4.75396	0.620923
ENSG00000273170.4	0.0226829	0.117985	0.0552164	0.127086	0	0.0420193	0.0499839	0.154027	0.152208	0.0368549	0.0290065	0.0405977	0.0219243	0.0508779	0.0676426	0.0341906	0.0980338	0.063256	0.0697909	0.104459	0.092628	0.167595	0.0187655	0.086844	0.0968605	0.179097	0.0612398	0.0497121	0.0568184	0.0554798	0.0717097	0.013055	0.0552205	0.0419655	0.0551478	0.00988441	0.0742751	0.108783	0.1007	0	0.115809	0.272421	0.206474	0.450691	0.168363	0.11357	0.0073243	0.0809595	0.0232561
ENSG00000111678.9	25.5657	29.6208	26.6298	19.1704	26.0595	18.2798	21.062	28.1974	28.6222	35.4549	17.4198	18.7786	55.6788	27.4127	30.5628	33.5213	28.9411	26.0559	66.8481	24.6838	14.4973	32.1532	78.8209	23.9765	26.2952	26.3924	25.405	25.5203	21.6126	22.5528	24.3638	37.9065	33.2743	26.0702	30.294	67.2849	29.8644	32.5819	57.594	131.589	10.2636	9.32481	24.5963	32.6358	20.7944	54.7994	13.6938	23.9431	11.8665
ENSG00000237213.2	0.0320215	0	0.0311796	0	0	0.0338963	0	0	0	0	0	0	0	0	0	0	0	0	0	0	0	0	0	0	0	0	0	0	0	0	0	0	0	0	0	0	0	0	0	0	0	0	0	0	0	0	0	0	0
ENSG00000223191.1	0	0	0	0.383356	0	0.144859	0.201036	0	0	0	0	0	0	0	0	0	0	0	0	0	0	0	0	0	0	0	0	0	0	0	0	0	0.190369	0	0	0	0.224052	0	0	0	0	0	0	0	0	0	0	0	0
ENSG00000270460.1	0.183037	0.317356	0	0.384565	0	0.33907	0.134447	0.310725	0.650237	0.178438	0.234065	0	0.796124	0.246332	0.242593	0.717333	0.113011	0.232017	0.633567	0.21073	0.448471	0.676197	0.378566	0.323437	0.416857	0.240868	0.0549076	0.267431	0.15283	0.0746148	0	0	0.318283	0.135454	0.370841	0.478568	0.149839	0.742767	0.162517	0.805247	0.534004	0.915948	0.526143	2.273	0.951011	0.916441	1.41846	1.30659	5.30148
ENSG00000236473.1	0	0	0	0	0	0	0	0	0.0251679	0	0	0	0.0308145	0	0	0	0.0196837	0	0	0	0	0	0.0263749	0	0	0	0	0	0	0	0	0	0	0	0	0	0	0	0	0	0.232526	0.0638144	0	0	0	0	0	0	0.163432
ENSG00000188732.9	0.616561	0.657595	0.566263	1.34036	0.305479	0.784429	0.648609	1.07243	1.55081	0.707884	0.494955	0.53112	1.53403	0.642177	0.543924	0.600419	0.734932	0.869813	1.25671	0.92556	0.581395	1.06919	1.21325	0.989825	0.604639	0.916302	1.07823	0.583511	0.606294	0.555009	0.98997	0.658222	0.760303	1.22922	0.687245	1.50526	0.614594	1.15091	1.45063	2.12206	0.238325	4.33703	0.913178	1.31394	0.213661	1.81132	1.00988	3.09337	2.41889
ENSG00000226693.1	0	0	0	0	0	0	0.0202757	0	0	0	0	0	0	0	0	0	0	0	0	0	0	0	0	0	0	0	0	0	0	0	0	0	0	0	0	0	0	0	0	0	0	0	0	0	0	0	0	0	0
ENSG00000255399.3	0.00346778	0	0	0	0.00490673	0	0.00509438	0	0	0	0	0.00354663	0	0	0	0	0	0.00351659	0	0	0	0.00512442	0.00573778	0	0	0	0	0.00337779	0	0	0	0	0	0	0	0	0.00567761	0.00511719	0	0	0.0101171	0	0	0	0	0	0	0.00495086	0.0177771
ENSG00000238316.1	0	0	0	0	0	0	0	0	0	0	0	0	0	0	0	0	0	0	0	0	0	0	0	0	0	0	0	0	0	0	0	0	0	0	0	0	0	0	0	0	0	0	0	0	0	0	0	0	0
ENSG00000258802.1	0	0	0	0	0.129904	0	0	0	0	0	0	0	0	0	0	0	0	0.0931006	0.141238	0.140932	0	0	0	0	0.104544	0	0	0	0	0	0	0.422718	0	0	0	0	0	0	0	0.807795	0	0	0	0	0	2.45158	0	0	0
ENSG00000196711.7	0.0715155	0.10333	0.0696353	0.0667802	0.0337303	0.113554	0.0525303	0.0323747	0.131733	0.061972	0.0457263	0.0121903	0.18433	0	0.0631899	0.100611	0.161901	0.0725221	0.220039	0.237858	0.116816	0.193747	0.0197215	0.140413	0.0950087	0.0156851	0.0286043	0.162539	0.0663478	0.0777417	0.0188407	0	0.198973	0.405751	0.0772764	0.0831038	0.136603	0.228651	0.931303	0.104874	4.31196	0.668032	0.319778	0	7.32532	0.358067	0.692769	0.136134	2.84736
ENSG00000235467.1	0	0	0	0	0	0	0	0.0310725	0	0	0	0	0	0	0	0	0	0	0	0	0	0	0	0	0	0.0301085	0	0	0	0	0	0	0	0	0	0	0	0	0	0	0	0	0	0	0.0679294	0	0	0	0
ENSG00000145882.9	1.31218	1.70737	1.30794	0.944083	1.23778	1.53576	1.51686	1.53536	1.52459	1.26446	1.16757	0.635565	0.993387	2.04579	1.12775	0.665781	1.24255	1.15129	1.5186	1.18142	0.81987	1.64589	1.48301	1.6359	1.22476	1.49401	1.51716	1.02902	0.920675	1.18869	1.43945	1.63975	0.891087	1.23815	2.0416	0.804066	1.49094	1.84461	1.3879	1.80859	1.22727	4.19099	3.48561	2.73067	1.22056	1.43604	1.44167	2.34086	1.56344
ENSG00000164849.8	0.266244	0.64468	0.370988	0.167172	1.3575	0.252678	0.391129	1.23437	0.434863	0.471375	0.129143	0.248824	0.408195	0.658965	0.626655	0.60336	0.272084	0.549294	0.649696	0.500307	0.217447	0.671554	0.38736	0.200084	0.303177	0.507423	0.517765	0.326404	0.480384	0.471561	0.246706	1.23645	0.664123	0.312531	0.937478	0.296051	0.46597	0.596094	0.937432	0.807795	0.187493	0.220523	0.211123	0.136812	0.0817732	0.199191	0.0830056	0.209716	0.19767
ENSG00000223783.1	0.030765	0.0266707	0	0.043092	0	0	0	0	0.0242872	0.0399894	0.0196709	0	0	0.0828074	0	0	0	0.015599	0.0236645	0	0	0.0227311	0.101807	0.144969	0	0.0809704	0	0.0299667	0.0171252	0.0250826	0.0243151	0	0.0641966	0.0227673	0.0747975	0.0268127	0.025185	0.0226991	0	0	0	0	0.176869	0	0	0	0	0	0.063085
ENSG00000226758.1	0	0	0.0185359	0	0	0	0	0	0	0	0	0	0	0	0	0	0	0	0	0.029222	0	0	0.0314975	0	0.0216771	0	0	0	0	0	0	0	0	0	0	0	0.0311673	0	0	0	0	0	0	0	0	0	0.0245873	0	0
ENSG00000146122.15	2.58745	3.75653	2.91025	2.14504	7.69717	5.1706	3.77537	4.61739	4.316	3.00869	2.13775	1.78345	1.96232	4.71286	3.66951	3.78736	2.01617	3.78565	2.86252	4.6957	2.18643	3.40319	5.4063	2.2287	2.34734	4.65617	7.96759	3.18644	2.69404	5.17219	1.70005	6.40532	2.25237	4.57075	5.8202	2.93427	4.46917	3.70602	2.73679	0.874307	0.869701	1.4898	1.22841	0.464553	0.989187	0.559302	0.289401	1.46872	0.367562
ENSG00000271071.1	0	0	0	0	0	0	0	0	0	0.0156214	0	0	0	0	0	0	0.0148402	0	0	0	0	0	0	0	0	0	0	0	0	0	0	0	0	0.0177875	0	0	0	0	0.0426827	0	0	0.0481119	0.0230306	0	0	0	0	0	0
ENSG00000264054.1	0	0	0	0	0	0	0	0	0	0	0	0	0	0	0	0	0	0	0	0	0	0	0	0	0	0	0	0	0	0	0	0	0	0	0	0	0	0	0	0	0	0	0	0	0	0	0	0	0
ENSG00000110435.10	8.87704	9.70568	6.78045	10.5372	5.6498	5.3661	8.33123	10.5102	8.84438	10.0092	8.99361	7.29546	8.75543	8.92328	7.42944	9.34607	8.34154	9.04502	10.2616	8.9957	8.14805	8.93334	10.4239	9.57577	10.6093	7.97057	9.35095	8.79699	10.6773	6.69327	10.0498	8.34867	9.28992	10.0838	7.50362	17.8335	7.57961	10.3098	8.173	7.50175	14.3279	14.4097	9.38918	13.491	7.9262	12.5425	6.93614	7.96983	10.8773
ENSG00000259060.5	0	0	0	0	0	0	0	0	0	0	0	0	0	0	0	0	0	0	0	0	0	0	0	0	0	0	0	0	0	0	0	0	0	0	0	0	0	0	0	0	0	0	0	0	0	0	0	0	0
ENSG00000258659.5	0.280408	0.261789	0.241532	0.196381	0.137341	0.176954	0.301031	0.241673	0.31502	0.189251	0.303414	0.264724	0.291879	0.15482	0.221558	0.208082	0.239717	0.207798	0.273761	0.273166	0.193782	0.350617	0.26767	0.190575	0.227198	0.255463	0.213527	0.246869	0.210118	0.0967219	0.298335	0.161387	0.270055	0.335212	0.218507	0.291381	0.176576	0.23872	0.296851	0	0.0943936	0.086351	0.186008	0.107144	0.176111	0.0539985	0.215912	0.200166	0.187977
ENSG00000247877.5	0.00846802	0.0293643	0	0.023722	0.0239637	0.0179277	0.0248801	0.0230006	0.02674	0.022014	0.0108287	0	0.0654787	0.0303901	0.0112233	0	0.0313698	0.0257616	0.0260545	0.0259979	0.027664	0.0250268	0.0280223	0	0.0482135	0.0334304	0	0.0329931	0.00942736	0	0.0133854	0.0194949	0.01178	0.0375999	0.0274505	0.0147603	0.0415927	0.0374872	0.0150374	0	0.0494101	0.135601	0	0	0.0502828	0.0282654	0.0656236	0	0.0694561
ENSG00000205795.4	1.75781	2.13784	1.88027	1.32741	11.6214	2.99334	2.0958	0.844186	3.24999	1.74841	1.15324	1.66229	2.27521	6.75642	2.1947	3.88914	1.51627	2.02539	3.37047	4.06706	1.55631	2.01028	6.39861	2.26282	1.27061	1.70304	2.30487	1.8313	1.9456	6.57164	1.07116	6.54522	1.12697	2.48857	3.87314	2.37124	6.6068	2.78937	2.96767	0.358642	0.743235	1.28503	0.644419	0.20247	1.43709	0.0510207	0.296136	0.974733	0.355221
ENSG00000274034.1	0.777092	0	0	0	0	0	0	0	0	0	0.331243	0	0	0	0.343313	0	0.31986	0.262677	0	0.397628	0	0	0	0	0	0	0	0	0	0	0.818899	0	0	0.383385	0.419846	0	0	0.382236	0	0	0	0	0	0	0.769058	0.864618	0	0.739623	0
ENSG00000240589.3	0	0.083835	0	0.135452	0	0.102367	0	0.0656666	0.0763427	0	0	0.0989037	0	0.173528	0	0.0583063	0.0597072	0.049033	0	0.0742239	0.157962	0.0714515	0	0	0	0.127258	0	0	0	0	0.0764306	0.111316	0	0	0.156742	0	0	0.214052	0	0	0	0	0	0	0.143557	0	0.0624518	0	0
ENSG00000007237.17	4.0932	6.22039	3.23462	2.38584	10.7644	4.418	7.43311	6.5244	4.82319	4.71001	2.53083	2.76294	2.52649	6.88354	4.31908	4.72454	3.11423	4.10858	3.28548	6.93149	3.10137	3.96662	7.11479	2.88808	3.01084	8.03807	5.29754	4.03314	4.53453	9.63212	2.86274	8.59335	2.45746	2.87819	11.2459	1.88256	6.62869	4.02672	2.87175	1.42796	1.94001	2.2136	2.61465	1.74071	2.41773	1.15534	0.617717	3.14537	0.93504
ENSG00000260590.1	0	0	0	0	0	0	0	0	0	0	0	0	0	0	0	0	0	0	0	0	0	0	0	0	0	0	0	0	0	0	0	0	0	0	0	0	0	0	0	0	0	0	0	0	0	0	0	0	0
ENSG00000073350.12	48.0437	49.9003	42.7571	37.5787	4.18335	20.065	48.849	43.7041	59.6996	47.3461	47.0179	54.5196	45.1943	35.8497	42.705	49.0653	47.1301	53.4942	36.4714	39.1062	45.8366	46.8035	23.0179	49.5751	37.0354	42.1189	41.3059	43.1185	44.8801	21.4249	53.6976	19.1949	51.1865	60.3259	22.2004	44.5425	22.6835	39.7115	36.5752	58.902	33.5123	28.5693	44.7599	42.9647	37.4912	20.2637	31.3996	34.9958	19.7388
ENSG00000214413.6	0.81735	1.05897	0.962031	1.06685	0.874372	0.990709	0.899894	1.26373	1.44933	0.987698	0.859141	0.727539	1.18416	1.15076	0.87378	0.790655	0.845144	0.994626	1.08884	1.19677	0.933098	1.02996	1.3078	0.933239	0.924596	1.25761	1.10146	0.93612	0.825952	1.04571	0.917167	1.09593	0.822159	0.733819	1.24035	1.23369	1.22644	0.999351	1.1771	0.316116	0.660346	0.632849	0.8675	0.856619	0.874678	0.587619	0.809747	0.600125	0.803011
ENSG00000188078.5	0	0	0.0318116	0.0915219	0.0462272	0.0345834	0.19198	0.0443693	0.0515829	0.127399	0	0.20048	0	0	0	0.0787923	0.0403427	0.0331304	0	0	0	0.193112	0.0540566	0.038487	0.0372026	0.0429927	0.0392021	0.0636455	0.0363718	0	0.0516423	0	0.0454485	0.0483548	0	0.0569467	0	0	0.0580158	0	0.19063	0	0.0626078	0.324568	0.0969982	0.327153	0.0843944	0	0
ENSG00000232282.1	0	0	0	0.0433217	0	0	0	0	0	0.0201013	0	0.0158162	0	0	0	0	0	0.0313644	0	0	0	0	0	0	0	0	0	0	0	0	0	0	0	0	0	0	0	0	0	0	0	0	0	0	0	0	0	0	0
ENSG00000207154.1	0	0	0	0	0	0	0	0	0	0	0	0	0	0	0	0	0	0	0	0	0	0	0	0	0	0	0	0	0	0	0	0	0	0	0	0	0	0	0	0	0	0	0	0	0	0	0	0	0
ENSG00000161654.8	2.48212	4.0978	2.21086	3.23814	1.51144	1.77531	1.9786	3.02753	2.42797	3.30013	2.71217	1.99496	3.21212	3.05571	2.21596	2.13437	2.13468	2.05133	3.54859	3.33493	2.79004	2.08178	4.20084	2.8146	2.46212	2.32243	2.03098	2.28702	2.20032	2.37286	2.58575	2.50668	2.37613	2.76484	2.79359	4.54236	2.28116	3.20583	3.13397	0.862683	2.6798	4.42092	5.24115	3.07595	2.68117	2.91097	3.03928	4.02254	3.88341
ENSG00000242190.1	0	0.133779	0	0	0.0545874	0	0.11335	0	0	0	0	0	0	0	0	0	0	0	0.0593501	0.0592212	0	0	0.0638327	0	0	0.050768	0	0	0	0.0629067	0	0	0	0	0.0625302	0	0	0.113857	0	0	0	0	0	0	0	0	0	0	0.039554
ENSG00000275273.1	0	0	0	0	0	0	0.313379	0	0.336806	0	0	0	0	0	0	0	0	0	0	0	0	0	0	0	0	0	0	0	0	0	0	0	0	0	0	0	0	0	0	0	0	0	0	0	0	0	0	0	0
ENSG00000253534.1	0.0425388	0.0737551	0.0828409	0.119166	0	0.0450294	0.249968	0	0.134327	0.0552932	0	0.087012	0.246697	0	0	0	0.0525284	0.0431375	0.196325	0.0652996	0	0	0.0703845	0.0501121	0	0	0	0.0414349	0	0	0	0	0.0591764	0.125921	0	0.0741476	0.0696465	0.0627719	0.0755396	0	0.124105	0	0	0	0	0	0.109886	0	0
ENSG00000164970.13	2.5851	2.51372	2.25945	2.26709	5.65492	2.49692	3.46524	3.31285	3.1611	3.58454	2.06488	2.22416	2.30588	3.92295	2.37396	2.59927	2.3965	2.62538	2.4546	3.45606	3.10118	2.83388	4.10595	2.42633	2.06583	4.01258	2.80277	2.5367	2.07521	4.20274	2.34627	4.29133	1.93681	3.11655	5.5639	2.12597	4.03151	3.3619	2.58135	5.53453	2.34986	8.50644	3.89552	6.85867	4.12225	6.09394	4.78544	5.82624	4.85257
ENSG00000186152.6	0	0	0	0	0	0	0.0311092	0	0.0167174	0.0137628	0.0135399	0.0324866	0	0.0189994	0.0280665	0.0255356	0.0261492	0	0.0325776	0	0	0.0312926	0.0875953	0.0124732	0.0120569	0.0139334	0.0127049	0.0206267	0.0117876	0	0.0502099	0	0.0294586	0	0.0171616	0	0	0	0.0564066	0	0.0308904	0	0.0202904	0	0.125744	0.0706841	0.0136756	0.0453491	0
ENSG00000224485.1	0	0	0	0	0	0	0	0	0	0	0	0	0	0	0	0	0	0	0	0	0	0	0	0	0	0	0	0	0	0	0	0	0	0	0	0	0	0	0	0	0	0	0	0	0	0	0	0	0
ENSG00000229656.5	0.0729542	0.105409	0.0236787	0.0340618	0.0516132	0.0386128	0.0893118	0.033026	0.0959883	0.0790234	0.0155487	0.074613	0.0940192	0.0654546	0.112807	0.117297	0.0450432	0.110972	0.112233	0.0186649	0.0794442	0.0179677	0.12071	0.0859425	0.110766	0.0800032	0.0583595	0.071061	0.0676826	0.0396528	0.153758	0.111969	0.0845731	0.071985	0.0985388	0.275521	0.059722	0.053827	0.151143	0.106984	0.354734	0.340736	0.0233008	0	0.1444	0.0405856	0.37691	0.156232	0.224393
ENSG00000265488.1	0.337342	0	0	0	0	7.67752	0.247788	0.458139	0.798935	0.438488	0	0	0	0.302664	0	0.406788	0.208281	0	0	0.258921	0.275514	0.24925	0	0.1987	0	0	0.404784	0	0	0	0.533237	0	0.469282	0	0.273388	0	0	0	0	0	0	1.35049	0	0	0.500782	0	0	0	0.864668
ENSG00000273008.1	0.0384003	0.0499348	0.112172	0	0.217338	0.0914595	0.0564124	0.117339	0.136416	0.112306	0.0245528	0.0392735	0.129906	0.0516793	0.0763423	0.0810346	0.0118545	0.0194704	0.177225	0.117894	0.094087	0.156049	0.0794213	0.0452369	0.054659	0.063166	0.0806354	0.0280529	0.0748137	0.109577	0.136574	0.176808	0.0400645	0.085253	0.0778006	0.150602	0.172895	0.212494	0.238667	0.168937	0.420117	0.192161	0.073588	0.762983	0.0570049	0.256353	1.23994	0.0959405	0.265752
ENSG00000204293.2	0	0	0	0	0	0	0	0	0	0	0	0	0	0	0	0	0	0	0	0.0230033	0	0	0	0	0	0	0	0	0	0	0	0	0	0	0	0	0	0	0	0	0	0	0	0	0	0	0	0	0
ENSG00000202430.1	0	0	0	0	0	0	0	0	0	0	0	0	0	0	0	0	0	0	0	0	0	0	0	0	0	0	0	0	0	0	0	0	0	0	0	0	0	0	0	0	0	0	0	0	0	0	0	0	0
ENSG00000185745.9	2.3018	8.48345	2.13412	1.84988	7.67068	5.12279	6.18552	2.09683	2.41788	6.09017	5.8146	4.95912	3.6898	3.03005	5.35548	4.22414	1.18819	3.25576	5.54384	2.00323	3.08184	3.05292	12.2113	4.01923	3.11524	10.6182	2.46767	3.21301	2.39803	3.53794	2.07272	7.78944	3.21956	1.85235	6.19256	3.14615	4.13415	1.9396	3.91997	0.498021	3.86227	0.61684	0.777352	2.18677	2.79148	0.902667	5.42206	1.24804	0.570647
ENSG00000280185.1	0	0	0	0	0	0	0	0	0	0	0	0	0	0	0	0	0	0	0	0	0	0	0	0	0	0	0	0	0	0	0	0	0	0	0	0	0	0	0	0	0	0	0	0	0	0	0	0	0
ENSG00000278770.1	0	0	0.0502647	0	0	0	0.0758356	0	0	0	0	0	0	0	0	0	0	0.0523484	0	0	0	0	0	0	0	0	0.0619421	0	0	0	0	0	0	0	0	0	0	0	0	0	0	0	0	0	0	0	0	0	0.105853
ENSG00000214268.2	0	0	0	0	0	0	0	0.0297134	0	0	0	0	0	0	0.0289978	0	0.0270168	0	0	0	0	0.032331	0.0362008	0.0257741	0	0	0	0	0	0	0	0	0.0304361	0	0	0	0.0358212	0	0.0388522	0	0.0638307	0	0	0	0	0	0	0	0.0224318
ENSG00000231534.1	0.0249239	0	0	0	0	0.0791497	0	0	0	0	0	0	0	0.0447236	0.0330336	0	0	0	0	0	0	0	0	0.0293612	0	0	0	0	0	0	0	0	0	0	0	0	0	0	0	0	0	0	0	0	0.0739987	0	0.0321917	0.0355832	0.0255538
ENSG00000050767.14	1.14476	0.99592	0.460834	0.838551	0.217497	1.12187	1.36083	0.714166	0.517325	0.61518	0.237948	0.388885	0.492637	1.47348	0.471792	0.229258	0.709294	0.758876	0.217805	0.155237	0.614491	0.860766	0.435045	0.36216	0.52511	0.851702	1.11637	0.571318	0.774579	0.283624	0.728925	0.95919	0.46143	0.52686	0.262257	1.12814	0.205308	0.405899	0.22268	0.355916	0.247829	0.696335	0.333326	0.44205	0.252206	0.459072	0.0731449	0.999089	0.00829464
ENSG00000223965.2	0.0104659	0.0362922	0.0101907	0.0293187	0	0	0	0	0	0	0.0133836	0	0	0	0	0	0	0	0	0	0	0	0	0	0	0	0	0	0	0	0	0	0	0.0154903	0	0	0.0171353	0	0	0	0	0	0.0200562	0	0	0.0349341	0	0.0149419	0.0214607
ENSG00000259774.1	0.0119684	0	0	0.0670557	0.0169347	0	0.0175823	0.0162541	0.0566901	0.0466708	0.015305	0.0122406	0	0	0.0317253	0.0721613	0.029558	0	0.16571	0	0.0195497	0	0	0.0140992	0	0	0.0430835	0.0116578	0.0133243	0.0390312	0	0.0275534	0	0.141713	0.0387976	0	0	0	0.0212533	0	0	0	0.160549	0	0	0	0	0.034174	0
ENSG00000162946.19	0.374276	0.274773	0.331604	0.280225	0.232189	0.123735	0.421044	0.402975	0.34072	0.311182	0.2544	0.131044	0.267246	0.393281	0.326235	0.204655	0.267864	0.321416	0.283571	0.212216	0.214801	0.386988	0.310568	0.243626	0.330205	0.338705	0.356044	0.308729	0.332841	0.17594	0.437051	0.401068	0.159482	0.211268	0.648539	0.158688	0.303631	0.252099	0.383212	0.375794	0.180349	0.215978	0.357543	0.256818	0.317014	0.131307	0.534223	0.255137	0.545064
ENSG00000252811.1	0	0	0	0	0	0	0	0	0	0	0	0	0	0	0	0	0	0	0	0	0	0	0	0	0	0	0	0	0	0	0	0	0	0	0	0	0	0	0	0	0	0	0	0	0	0	0	0	0
ENSG00000259585.2	0	0	0.0236986	0.102271	0.0172188	0	0	0.0165268	0.0384275	0.0316359	0	0.0124459	0	0	0	0.0146744	0	0	0.0187212	0.0186805	0	0	0	0.0143358	0	0	0	0.0118534	0.0135479	0	0.0192359	0.0280157	0.0338576	0	0.0591729	0	0.0398481	0	0	0	0.0355032	0	0.0466407	0.120896	0.0361302	0.203098	0	0	0
ENSG00000188388.10	0.0086395	0	0	0.0242023	0.0611223	0.00914535	0.0253839	0.0234663	0.0272815	0.0112299	0	0	0.0167012	0	0.0114506	0	0	0	0	0.0132622	0.0141121	0	0.0142949	0	0	0	0.0311002	0.0168306	0.00961826	0.0422625	0	0.0198896	0.0240371	0.0511484	0.0280064	0.0150592	0	0.0382463	0.0153419	0.152033	0.0504107	0.0691734	0.0496686	0	0	0	0	0	0.0620048
ENSG00000238758.1	0	0	0	0	0.373179	0	0	0	0	0	0	0	0	0	0	0	0	0	0	0	0.430804	0	0	0	0	0	0	0	0	0	0	0	0	0	0	0	0	0	0	0	0	0	0	0	0.78304	0	0.681293	0	0
ENSG00000281713.1	0	0	0	0	0	0	0	0	0	0	0	0	0	0	0	0	0	0	0	0	0	0	0	0	0	0	0	0	0	0	0	0	0	0	0	0	0	0	0	0	0	0	0	0	0	0	0	0	0
ENSG00000253199.1	0	0	0	0	0	0	0	0	0	0	0	0	0	0	0	0	0	0	0	0	0	0	0	0	0.00802231	0	0	0	0	0	0	0	0.00980045	0.0104272	0	0	0	0.0103959	0	0	0.0205536	0	0	0	0	0	0	0	0
ENSG00000216072.2	0	0	0	0	0	0	0	0	0	0	0	0	0	0	0	0	0	0	0	0	0	0	0	0	0	0	0	0	0	0	0	0	0	0	0	0	0	0	0	0	0	0	0	0	0	0	0	0	0
ENSG00000233766.6	0.0140696	0	0.00821981	0.00788278	0.0398155	0.00595734	0.00413381	0.00764306	0	0.0182881	0.00719675	0.00575579	0	0.0151479	0	0.00339319	0.00694943	0	0.0259736	0.0129586	0	0.00415819	0.0279353	0.00994465	0	0	0.00675295	0	0.0093981	0.0596484	0	0.0323906	0	0.0041648	0.0547306	0.00490482	0.00921415	0	0.0249845	0	0	0	0	0	0.0167089	0	0	0	0
ENSG00000179761.10	0.446715	0.123925	0.198347	0.370417	5.42071	0.911694	0.231001	0.18443	0.372403	0.20439	0.1828	0.211989	0.324695	1.07092	0.511544	0.629174	0.176518	0.199321	1.46242	0.422413	0.245173	0.301015	1.96314	0.206288	0.142431	0.672504	0.450259	0.219302	0.202908	1.25869	0.225959	2.40238	0.154115	0.481332	1.3728	0.678983	1.17021	0.363873	0.571153	1.98098	2.77336	3.93435	0.0890299	0.10651	2.11145	0.0715722	4.6158	0.372454	0.0696165
ENSG00000151923.16	7.90074	7.65286	7.93307	10.2598	5.87421	6.74119	6.72468	8.49872	9.36975	8.29056	6.88013	7.42887	9.46654	8.44398	7.26676	6.5663	7.5253	9.13593	10.0792	8.78577	7.6962	8.23903	9.35244	8.11778	8.15454	8.02481	9.38323	7.61695	7.60576	6.84021	9.04386	7.41903	9.38858	9.47812	7.31713	9.68058	9.06387	8.61447	10.0094	4.77209	8.32586	9.08767	11.6861	11.3837	9.61474	13.8837	9.05063	9.94504	7.05701
ENSG00000221020.1	0	0	0	0	0	0	0	0	0	0	0	0	0	0	0	0	0	0	0	0	0	0	0	0	0	0	0	0	0	0	0	0	0	0	0	0	0	0	0	0	0	0	0	0	0	0	0	0	0
ENSG00000132671.5	0	0.0176247	0	0.0284763	0.100683	0.0215207	0.0149333	0.0138052	0.0160496	0.013213	0.012999	0.0103963	0	0.109443	0.0134727	0	0	0	0	0	0	0.0150213	0.0336386	0.0239499	0	0.0267537	0	0	0	0.0331505	0	0.0468041	0.014141	0.0150452	0.0164761	0.0177185	0.0332859	0	0	0	0	0	0	0	0	0	0	0	0
ENSG00000267904.1	1.48777	1.84253	1.29344	1.41406	1.7292	1.01242	1.4831	2.52564	3.48156	0.794258	1.05318	0.950997	2.00295	2.09759	1.76058	1.18535	1.37786	2.37083	1.75746	2.44694	2.2132	1.57036	1.01104	1.47096	1.45213	2.06271	2.55029	1.24214	1.71547	2.25266	1.84777	0.978599	1.21962	2.28065	2.84203	1.01878	1.78338	1.96018	2.64195	0.701273	1.16263	2.44622	1.47644	0.527869	2.91847	1.06415	0.617655	0.910305	0.926113
ENSG00000233417.1	0	0	0	0	0	0	0	0	0	0	0	0	0	0	0	0	0	0	0	0	0	0	0	0	0	0	0	0	0	0	0	0	0	0	0	0	0	0	0	0	0	0	0	0	0	0	0	0	0
ENSG00000240857.1	9.83501	10.4596	9.52305	10.2422	8.79452	6.77286	8.68774	9.91827	9.04856	9.38591	8.95338	8.17965	11.2377	10.3493	9.04945	8.21138	9.2439	8.40698	13.3303	9.7796	7.5099	9.61692	13.0819	9.56166	8.96153	10.7773	8.65351	8.76069	8.91404	8.16748	10.1859	11.5103	9.77804	8.64463	10.1038	12.0447	10.251	9.91356	12.0111	3.37778	8.69329	8.01359	7.32168	7.53686	7.92415	10.4648	10.3654	6.8379	12.1265
ENSG00000258355.1	0.0464927	0.161221	0.0452704	0.130243	0.0657848	0	0.0683006	0.252564	0.367032	0.241731	0	0	0.269627	0.0834267	0.184861	0	0.287054	0.0942942	0.0715245	0.285477	0.0759431	0.20611	0.0769266	0.21908	0	0.122364	0	0.0452862	0.0517598	0	0.293964	0	0.0646767	0	0	0	0	0.0686064	0	0	0.13564	0.186125	0.0890958	0	0.276072	0	0	0	0.0476676
ENSG00000225039.1	0.0971365	0.168418	0.12611	0	0.0458144	0.102824	0.1427	0.175893	0.204489	0.042087	0.0414054	0.0993452	0.125184	0	0.0429141	0.0780888	0.199913	0.131338	0.149435	0	0.0528889	0.095694	0.375017	0.0381434	0.0368704	0.0426089	0.0388521	0.0946158	0.144188	0.0527967	0.0511812	0.298167	0	0.143769	0.314884	0.112876	0.159037	0.716692	0.0574978	0	0	0.259246	0	0	0	0.108077	1.96556	0.231132	0.0663941
ENSG00000229782.1	0	0.135949	0	0	0	0.0415001	0	0	0.0618995	0.203838	0.0501341	0.120288	0	0	0	0.0945508	0.0968225	0.0397565	0	0	0	0.0579337	0	0	0	0.206365	0	0	0	0	0	0	0	0.0580258	0.254177	0	0.0641877	0.0578519	0.0696189	0	0	0.470847	0	0	0.232796	0	0	1.62317	0.401954
ENSG00000224646.2	2.70773	1.6767	1.78909	2.70905	0.684162	1.33077	2.13098	1.70733	2.13759	2.1369	1.11298	2.17588	2.2433	1.56175	2.05072	2.68209	3.70185	3.23618	1.33894	0.890687	1.73758	3.00096	1.92009	2.96196	1.76191	2.03613	1.5085	1.22454	1.0766	1.1038	3.36295	2.00368	2.4215	1.28817	1.41068	1.01137	0.791649	2.14052	1.03036	1.70176	0.282132	0.774281	0.555958	0	0.861344	0.968372	0.749422	0.138063	1.09063
ENSG00000164465.17	2.29956	3.18669	2.0154	2.56841	0.737438	2.17524	2.43755	3.02766	3.46615	2.66552	2.266	2.07554	2.6236	2.16051	2.08918	2.01109	2.94465	2.88848	2.52315	2.27929	1.97018	2.81028	2.70316	2.52101	3.13935	2.1359	2.52445	2.74546	2.13379	1.81759	2.53872	2.08625	2.62782	2.63214	2.43078	3.58927	1.82152	3.0543	2.85582	3.89315	6.46682	4.67532	6.36754	4.67047	4.78735	5.2615	2.79426	3.80842	4.66954
ENSG00000261019.1	0.053018	0.0183849	0.0309745	0.059409	0.150036	0	0.0311547	0.100804	0.0837091	0.0413487	0.0271193	0.0216894	0.0614939	0.0951357	0.056215	0.0511459	0.0130937	0.0645171	0.0326252	0.0813859	0.0866018	0.078346	0.0175447	0.0499656	0.0482981	0.0418613	0.0636174	0.0413137	0.0472195	0.138321	0.0670444	0.0976453	0.0590033	0.0784705	0.05156	0.0369654	0.0694429	0.0782354	0.150637	0	0.0309355	0	0	0	0.0944457	0	0.0821735	0.0151385	0.0543578
ENSG00000228473.1	0	0	0	0	0	0	0	0	0	0	0	0	0	0	0	0	0	0	0	0	0	0	0	0	0	0	0	0	0	0	0	0	0	0	0	0	0	0	0	0	0	0	0	0	0	0	0.0409073	0	0
ENSG00000203706.7	2.22498	0.726458	1.19579	1.33564	10.9984	2.40114	0.933896	1.13805	0.958085	3.88743	0.572747	1.16734	1.89921	3.44808	1.89574	3.15342	0.713632	1.09885	7.46818	2.2622	0.755195	1.3237	8.89284	0.970148	0.493564	2.14844	1.64696	0.858453	1.20635	9.07009	0.845	8.4152	0.924542	1.30442	7.39999	3.04722	6.76528	0.746197	3.2327	0	1.22238	0.983275	1.13517	1.00474	1.75872	0.0964514	0.298574	0.330031	1.05173
ENSG00000065328.15	0.651614	0.913054	0.66297	0.342729	0.0903184	0.295614	0.816602	1.00776	0.671883	1.78386	1.55771	0.462421	0.709514	0.758825	0.267903	0.413725	0.725814	0.760578	0.666932	0.951275	0.482226	0.734953	1.15737	1.30653	0.954007	0.78049	0.491471	0.704651	0.686942	0.342607	1.03421	0.471469	0.440286	0.586535	1.09064	1.03845	0.448514	1.45213	0.467573	1.45089	2.91754	3.41782	6.96731	5.49588	1.46874	5.87699	6.9494	2.17954	3.01318
ENSG00000277285.1	0	0	0	0	0	0	0	0	0	0	0	0	0	0	0	0	0	0	0	0	0	0	0	0	0	0	0	0	0	0	0	0	0	0	0	0	0	0	0	0	0	0	0	0	0	0	0	0	0
ENSG00000183239.5	0.0637614	0.110552	0.0620851	0.0893093	0.0902192	0	0.0468347	0.0432967	0.352351	0.165758	0.163074	0.0652112	0.0616291	0	0.0422539	0.192219	0.236204	0.0969883	0	0	0.0520753	0.235555	0	0.0751131	0.0726063	0.167813	0.0382543	0.18632	0.0354924	0	0.151181	0.14679	0.0443497	0	0.0516733	0.05557	0.0521966	0.0940888	0	0.280509	0.0930105	0	0.122188	0.950165	0.28396	1.27697	0.123531	0.0455153	0.098059
ENSG00000275842.1	0	0	0	0	0	0	0	0	0	0	0	0	0	0	0	0	0	0	0	0	0	0	0	0	0	0.265122	0	0	0	0	0	0	0	0	0	0	0	0	0	0	0	0	0	0	0	0	0	0	0
ENSG00000230275.2	0	0	0	0	0	0	0	0	0	0	0	0	0	0	0	0	0	0	0	0	0	0	0	0	0	0	0	0	0	0	0.0197325	0	0	0	0	0	0	0	0	0	0	0	0	0	0	0	0	0	0
ENSG00000149571.9	0.101116	0.377314	0.0642114	0.116999	1.01396	0.172189	0.355217	0.143294	0.406066	0.360013	0.0477866	0.258537	0.131729	0.441773	0.16315	0.318083	0.105861	0.0891644	0.165702	0.367802	0.0969457	0.0812072	0.425539	0.295205	0.0876084	0.477291	0.263763	0.158443	0.190882	0.505389	0.184156	0.642692	0.033637	0.237502	0.40973	0.0766308	0.464264	0.308152	0.132718	0.0580232	0.0256522	0.0351999	0.0547617	0.0436758	0.0326316	0.0293491	0.0397481	0.0313827	0.0112686
ENSG00000180667.9	2.0554	1.67387	1.60499	2.59231	1.30936	2.7762	1.47381	1.66155	2.99939	2.11074	1.83761	1.46513	1.62115	1.8521	1.38568	1.4619	1.87335	1.70311	1.54338	2.09662	2.14742	1.67644	1.67467	1.7007	2.20374	1.79735	2.15403	1.70089	1.56761	1.51254	1.73349	1.72581	1.38633	2.36721	1.85682	1.25239	1.47865	1.85461	1.85263	0.685034	1.80416	4.45262	3.2909	2.32041	1.59166	2.16068	1.87039	1.8515	2.75734
ENSG00000200683.1	0	0	0	0.390728	0	0	0	0	0	0.181298	0	0	0.269627	0	0	0	0	0	0	0	0	0	0	0	0	0	0	0	0	0	0.220473	0	0	0	0	0	0	0	0	0	0	0	0	0	0	0	0.180149	0	0
ENSG00000264192.1	0	0	0	0	0	0	0	0	0	0	0	0	0	0	0	0	0	0	0	0	0	0	0	0	0	0	0	0	0	0	0	0	0	0	0	0	0	0	0	0	0	0	0	0	0	0	0	0	0
ENSG00000066322.11	54.6264	50.5518	53.3593	55.71	19.7635	48.4844	57.9793	48.8217	50.3186	72.0431	55.3529	68.5087	57.1898	48.7981	57.945	54.7223	56.9231	56.2579	51.8681	43.1132	51.7077	59.0223	46.7481	61.6798	60.7283	43.1572	48.9124	57.5034	64.5576	39.3712	60.4829	45.663	65.1415	51.7513	35.825	69.3277	43.3781	45.9268	48.8054	57.9357	60.8547	44.6594	52.0365	56.1603	46.4514	48.2448	52.8511	51.9016	47.1262
ENSG00000119915.4	0.0423216	0.201791	0.0412089	0.0296395	0.0149707	0.134399	0.0932595	0.143691	0.100231	0.0550109	0.05412	0.151494	0.122719	0.398696	0.042069	0.114826	0.10452	0.0429173	0.0162769	0.129932	0	0.0312698	0.245088	0.0373922	0.0481924	0.0417697	0.0253913	0.0103058	0.0942323	0.0862615	0.117071	0.0487158	0.0735928	0.0156598	0.463024	0.0368845	0.0519682	0.0312257	0.0939424	0.0930938	0.0617356	0.12707	0.182481	0.525559	0.031413	3.461	0.0546624	0.0906321	0.0325433
ENSG00000172469.13	2.81613	3.12745	3.03073	3.75256	1.89539	1.66961	3.51671	3.21307	3.69571	2.29371	2.21008	1.29564	3.67072	3.63314	3.33213	2.51908	3.34278	3.6243	3.91933	3.0179	1.54399	3.86805	4.76135	1.96019	3.76088	2.17127	3.14088	3.3287	2.61523	2.50802	3.63808	4.00453	2.55206	2.28892	2.80124	5.2694	2.40379	3.59848	4.51416	0.885818	4.26706	4.35505	7.79219	4.75082	5.17272	3.11776	2.36587	4.6194	5.97243
ENSG00000230090.4	0	0	0	0	0.018408	0.0137713	0	0	0	0	0	0.0133054	0	0	0	0	0	0	0	0	0	0	0	0	0	0	0	0	0	0	0	0	0	0	0	0	0	0	0	0	0	0	0	0	0	0	0	0	0.0133384
ENSG00000248528.1	0	0.0355735	0	0	0	0	0	0	0	0	0	0	0	0	0	0	0	0	0	0.0314953	0	0	0	0	0	0	0	0	0	0	0	0.0944687	0	0	0	0	0	0	0	0	0	0	0	0	0	0	0	0	0
ENSG00000188408.5	0	0	0	0	0	0	0	0	0	0	0	0	0	0	0	0	0	0	0	0	0	0	0	0	0	0	0	0	0	0	0	0	0	0	0	0	0	0	0	0	0	0	0	0	0.106251	0	0	0	0
ENSG00000271817.2	0.198708	0.45937	0.12899	0.742205	0.468604	0.0701143	0.38922	0.539726	1.56869	0.0860958	0.0847015	0.406454	0	0.475418	0.0877878	0.239615	0.245372	0.134337	0	0.711736	0.324579	0.783031	0.109594	0.0780284	0.150849	0.958796	0.794782	0.258069	0.14748	0.648025	0.314098	0	0.0921422	0.294103	0.429431	0.115454	0.21689	0.390963	0.705726	0	0.193241	0.530329	0	0	0.393308	0	0.256651	0.0945637	0.33955
ENSG00000148604.12	0.0068166	0.0177283	0	0.00954787	0.0144677	0.0108236	0.010014	0.0138863	0	0	0.00435847	0.0069716	0	0.0183476	0	0.00410994	0	0.00345627	0	0.00523195	0	0.00503653	0.0281968	0.00401509	0.0038811	0.00448514	0.0327175	0	0.00758885	0	0.0053875	0.0078465	0	0.0100891	0.0110486	0	0.00558023	0.0150883	0.0181572	0	0.00994356	0.0818671	0	0	0.576793	0	0.00440215	0.0437935	0.024461
ENSG00000261584.1	0	0	0	0	0.0119054	0.0178133	0	0.0228538	0	0	0.0107596	0	0	0	0.0111517	0	0.0103899	0	0	0	0	0	0	0.00991197	0	0	0	0	0	0	0.0133	0	0	0.0124533	0	0	0	0.012416	0	0	0.0245474	0	0	0	0	0	0	0.0120124	0
ENSG00000206199.8	0.00221834	0.00384623	0.00216002	0.00621437	0	0.00234822	0.00325888	0	0	0	0	0.00226878	0	0	0	0	0.00547857	0.00224956	0	0.00340529	0.0108706	0.00327809	0.00367046	0.00261328	0.0101043	0	0	0.00216077	0.00246965	0.00361721	0	0	0	0	0	0.0038667	0	0	0	0.0585556	0.0064719	0.0177615	0	0	0.0131724	0.00740459	0.0028652	0	0.0022744
ENSG00000229604.2	1.65164	4.35776	1.46837	15.2887	2.13377	3.26865	0.738458	4.09604	2.94789	1.21344	0.550979	1.24854	0.416454	1.03086	1.33246	0.432968	1.15276	2.25746	0.110473	1.76374	1.87677	2.01621	0.356452	2.28407	2.0443	1.22848	1.2925	1.53883	1.19919	0.702562	0.908086	0.330641	1.09886	0.425139	1.39671	0.12517	1.646	1.2716	0	0	0.419008	10.6368	0.41284	0.713408	0	0.479392	1.6695	0.102522	3.01863
ENSG00000164591.12	0.0600701	0.11665	0.0865664	0.0471178	0.0679969	0.10174	0.112956	0.150108	0.110018	0.078081	0.0491625	0.0491488	0.167216	0.181087	0.117831	0.0869234	0.133518	0.134014	0.121984	0.0663921	0.12952	0.088767	0.083489	0.158513	0.120389	0.082211	0.115327	0.0842562	0.0936255	0.0861958	0.113943	0.0885067	0.267406	0.0782392	0.0311563	0.0502587	0.121953	0.159555	0.29868	0	0.0701007	0.0288576	0.0368367	0.0477417	0.0642049	0.0240609	0.0310345	0.0823301	0.0344893
ENSG00000250191.1	0	0	0	0	0	0	0	0	0	0	0	0	0	0	0	0	0	0	0	0	0	0	0	0	0	0	0	0	0	0	0	0	0	0	0	0	0	0	0	0	0	0	0	0	0	0	0	0	0
ENSG00000215441.3	0	0	0.0119495	0.0687576	0.00868226	0.0454676	0.0270429	0.0166667	0.0193763	0	0.00784671	0.00627562	0	0.0330319	0.00813263	0	0.00757706	0.0186674	0.00943978	0.00941928	0	0.0362698	0	0.0216856	0.0139746	0.0161495	0.0220885	0	0.0204937	0	0.0193986	0.0141264	0.017072	0.0272456	0.0397823	0	0.0100463	0.00905466	0	0.0539897	0.0179018	0.0245648	0	0	0	0.0204817	0.0871789	0	0.0629115
ENSG00000229395.1	0	0	0	0	0	0	0	0	0	0	0	0	0	0	0	0	0	0	0	0	0	0	0	0	0	0	0	0	0	0	0	0	0	0	0	0	0	0	0	0	0	0	0	0	0	0.0856967	0	0	0
ENSG00000261222.2	0.00402713	0.0139647	0.015685	0.0225629	0.0284909	0.0213146	0.0059161	0	0.0508669	0.0366421	0.0205993	0.0247122	0.0700642	0.0578104	0.0266873	0.00485616	0.0397827	0.0163353	0.0309767	0.0432732	0.00657808	0.0416569	0.0399796	0.0189764	0	0.021198	0.0338257	0	0.0134501	0.0131332	0.0445598	0.0278135	0.0168066	0.0238418	0.0130546	0.0210586	0.0791209	0.0237704	0.16448	0	0.0704938	0.0806095	0.0154347	0.280055	0.0597824	0.0403264	0.00520143	0.00574943	0.0041289
ENSG00000266258.1	0.404486	0.386931	0.325947	0.390728	0.0197354	1.28451	0.409804	0.265192	0.352351	0.380726	0.338887	0.285299	0.29659	0.300336	0.295777	0.235468	0.137786	0.24045	0.32186	0.449626	0.205046	0.267943	0.23078	0.279327	0.23824	0.348737	0.351462	0.366818	0.170807	0.363891	0.220473	0.128441	0.349254	0.103219	0.180857	0.218807	0.502392	0.288147	0.198146	0	0.325537	0.335025	0.133644	0.138566	0.248465	0.232782	0.342284	0.438084	0.271705
ENSG00000174527.8	0.0635685	0.0787265	0.0147374	0.0678393	0.0513978	0.0224302	0.0222348	0.0822203	0.0716907	0.0629549	0.0154838	0.0278631	0.0409617	0.0271589	0.0441321	0.0255516	0.0336414	0.0460452	0.0186274	0.0789946	0.0840572	0.0268391	0.0450772	0.0392259	0.0275759	0.0398347	0.0363225	0.0265366	0.00674001	0.0493591	0.0382791	0.0418131	0.037899	0.062724	0.0539701	0.0369345	0.0297364	0.0536024	0.064505	0.0266343	0.123639	0.07271	0.0174027	0.0601454	0.0808859	0.0404162	0.0430073	0.0302517	0.0434499
ENSG00000273478.1	2.16371	2.18201	2.40781	5.13359	0.781007	1.84634	2.10828	3.20837	4.60148	1.95151	2.14577	3.16131	2.81693	3.24869	1.72649	1.91692	2.0993	3.4032	1.22277	3.59257	3.5343	2.93636	1.02288	2.34085	1.93589	3.5737	3.04666	2.12907	2.2122	1.33205	2.68729	1.06741	3.16355	3.79066	1.53879	0.923629	1.30134	2.73674	2.11718	0	1.61034	6.80589	3.25789	1.75474	2.88426	2.50568	2.42393	2.20649	3.80296
ENSG00000224187.1	0.0254041	0.0440464	0.0906994	0	0	0	0.0373201	0	0	0.077049	0.0324862	0.060624	0.0163697	0	0	0	0.146393	0.0171744	0	0.0519957	0.041496	0.0750804	0	0	0	0.100291	0	0.00824827	0	0	0.227552	0.0194949	0.04712	0.0751998	0	0	0.055457	0.962172	0	0	0.0247051	0	0	0	0	0	0	0	0.00868201
ENSG00000257109.3	0	0	0	0	0	0	0	0	0	0	0	0	0	0	0	0	0	0	0	0	0	0	0	0	0	0	0	0	0	0	0	0	0	0	0	0	0	0	0	0	0	0	0	0	0	0	0	0	0
ENSG00000280487.1	0	0	0	0	0	0	0	0	0	0	0	0	0	0	0	0	0	0	0	0	0	0	0	0	0	0	0	0	0	0	0	0	0	0	0	0	0	0	0	0	0	0	0	0	0	0	0	0	0
ENSG00000175820.3	0.00202726	0.00117164	0.00263195	0	0.00286847	0.00214596	0.000992723	0	0.00106693	0	0.00086414	0.00207336	0	0	0	0	0.00166889	0.00137053	0	0.00311197	0.00441521	0.000998577	0	0.00079606	0	0.00266777	0	0.000658217	0.000752309	0.00330563	0.00106816	0.0015557	0.0018801	0	0.00109528	0	0.00110638	0.000997168	0.00239998	0	0	0.010821	0.00388492	0.0134267	0.0020063	0.00676679	0.000872801	0.00385902	0.00138566
ENSG00000253104.1	0	0	0	0	0	0	0	0	0	0	0	0	0	0	0	0	0	0	0	0	0	0	0	0	0	0	0	0	0	0	0	0	0	0	0	0	0	0	0	0	0	0	0	0	0	0	0	0	0
ENSG00000223344.1	0	0	0	0	0	0	0	0	0	0	0	0	0	0	0	0	0	0	0	0	0	0	0	0	0	0	0	0	0	0	0	0	0	0	0	0	0	0	0	0	0	0	0	0	0	0	0	0	0
ENSG00000237468.2	0	0	0	0	0	0	0	0	0.0104579	0	0	0	0	0	0	0	0	0	0	0	0	0	0	0	0	0	0	0	0	0	0	0	0	0	0	0	0	0	0	0	0	0	0	0	0	0	0	0	0
ENSG00000197182.11	0.207659	0.149287	0.187404	0.212827	0.189912	0.19301	0.267861	0.206355	0.32387	0.154711	0.148967	0.0828802	0.25946	0.331726	0.198028	0.140473	0.171992	0.274783	0.206482	0.213808	0.153053	0.26944	0.150845	0.161097	0.152837	0.22328	0.218787	0.172669	0.157882	0.425323	0.184138	0.192393	0.151484	0.22489	0.328371	0.176567	0.223895	0.22048	0.188875	0.935847	0.288141	0.304143	0.834713	0.402537	0.308267	0.422649	0.415401	0.560399	0.290799
ENSG00000224477.4	0	0	0	0	0	0	0	0	0	0	0	0	0	0	0	0	0	0	0	0	0	0	0	0	0	0	0	0	0	0	0	0	0	0	0	0	0	0	0	0	0	0	0	0	0	0	0	0	0
ENSG00000186765.10	0.0933999	0.16194	0.153906	0.161013	0.193151	0.0988685	0.13721	0.165874	0.385684	0.0747102	0.0918753	0.0955236	0.152775	0.0644604	0.095223	0.0953001	0.212923	0.0947145	0.0442113	0.297778	0.26992	0.254805	0.0356629	0.194665	0.0818125	0.122909	0.129314	0.083978	0.127977	0.187443	0.193064	0.132322	0.119935	0.319012	0.174676	0.0250464	0.0823409	0.307455	0.242408	0.316076	0.188647	0.63277	0.605798	0.571009	0.170648	0.383704	0.751649	0.420548	0.235717
ENSG00000275612.1	0	0	0	0	0	0	0	0	0	0	0	0	0	0	0	0	0	0	0	0	0	0	0	0	0	0	0	0	0	0	0	0	0	0	0	0	0	0	0	0	0	0	0	0	0	0	0	0	0
ENSG00000124466.8	0.293685	0.788761	0.470999	0.371029	0.643694	0.384028	0.524497	0.297181	0.418233	0.404196	0.117822	0.312141	0.768101	0.557988	0.404507	0.305535	0.497758	0.397091	0.850457	0.300549	0.291593	0.416966	0.428761	0.45451	0.308195	0.522876	0.649519	0.297282	0.346189	0.375592	0.354997	0.3712	0.400539	0.860827	0.364011	0.341273	0.867388	0.560835	1.03281	3.9014	1.22642	0.507171	0.529694	1.20138	1.93196	0.326763	0.490888	0.361737	0.30701
ENSG00000184060.9	3.51619	1.40172	2.48966	2.65487	1.3738	1.05233	3.38684	4.11861	3.7927	3.7358	4.25899	2.10071	2.2433	3.76208	2.5429	2.17832	2.68921	3.8638	4.06442	1.5973	2.27465	3.8984	6.04188	1.74983	3.46216	1.40493	3.7225	2.76181	2.49772	1.84808	5.56415	3.07231	3.89592	2.20993	8.33242	3.37799	1.92529	2.39738	4.16265	1.15719	1.17367	1.33176	3.47659	1.61401	2.14762	2.34992	2.50807	5.54461	0.824916
ENSG00000240014.3	0	0	0	0	0	0	0	0	0	0	0	0	0	0	0	0	0	0	0	0	0	0	0	0	0	0	0	0	0	0	0	0	0	0	0	0	0	0	0	0	0	0	0	0	0	0	0	0	0
ENSG00000170369.3	0	0	0.0377657	0.108652	0	0	0.0569781	0	0	0.0504144	0	0.0991681	0.0374883	0	0	0	0.0478935	0	0.0298337	0.148845	0	0.028657	0.0962612	0	0	0	0	0	0	0.0316215	0.030654	0.0892906	0	0.0287026	0.0942969	0.0338026	0	0.0286166	0.206623	1.02378	4.13014	0.388176	2.60141	1.34861	10.4789	0.323654	0.350665	0.692161	0.43742
ENSG00000279663.1	0	0.00628448	0.00352933	0.0101539	0.0102573	0.00383684	0	0	0	0	0	0.00370704	0	0	0.00480398	0	0	0	0	0.011128	0.0059206	0	0	0	0.00825484	0.00476981	0.017397	0.00353056	0.00403525	0	0	0.0250335	0.00504226	0	0	0	0.0059344	0	0	0	0	0	0	0	0	0	0	0	0.00371621
ENSG00000251450.1	0	0.0431398	0	0	0.0352056	0.0658449	0	0	0.0196422	0	0	0	0.0480982	0.0446469	0.0164885	0	0	0.0252314	0.0191386	0.0190971	0.020321	0	0.0617524	0.0146554	0.0141663	0.0818558	0.0149277	0	0.0276999	0.081142	0.0393296	0.171842	0.0173063	0.0736519	0.0201641	0	0.0203683	0.091789	0.0220918	0	0	0.0996073	0.0238404	0.370776	0	0.0415254	0.0482047	0.0177611	0.395404
ENSG00000222972.1	0	0	0	0	0	0	0	0	0	0	0	0	0	0	0	0	0	0	0	0	0	0	0	0	0	0	0	0	0	0	0	0	0	0	0	0	0	0	0	0	0	0	0	0	0	0	0	0	0
ENSG00000241991.1	0	0	0	0	0	0	0	0	0	0	0	0	0	0	0	0	0	0	0	0	0	0	0	0	0	0	0	0	0	0	0	0	0	0	0	0	0	0	0	0	0	0	0	0	0	0	0	0.0578476	0
ENSG00000234506.4	0.220619	0	0.10741	0.154509	0	0.175153	0.324103	0	0.0870829	0.17923	0.0705309	0.141022	0.159931	0.29691	0.109651	0.0665091	0.204321	0.167793	0.169701	0.042333	0.0450461	0.122255	0.684442	0.0974614	0.251223	0.0362904	0.132363	0.0268618	0.122807	0.089935	0.348733	0.253952	0.0767268	0	0.223492	0.576829	0.451511	0.122083	0.244857	1.21323	0.402279	0	0.475629	0	0.655015	0.920506	0.178095	0.118115	0
ENSG00000197965.10	26.2474	26.225	24.7901	26.8337	13.6407	17.9182	21.5871	26.4719	19.705	22.3438	22.1184	18.8944	23.4041	21.8867	25.2034	20.5874	23.094	21.1669	20.4247	21.2245	18.2274	23.4823	21.6448	27.623	24.5374	23.5821	23.6968	25.0845	25.2825	17.9814	20.9635	21.249	23.6189	20.774	20.5113	20.8384	20.9509	23.4612	24.4909	15.0941	22.8451	35.209	27.3417	33.698	23.5167	31.3087	26.8033	23.2172	24.7437
ENSG00000257124.2	0	0	0	0	0	0	0	0	0	0	0	0	0	0	0	0	0	0	0	0	0	0	0	0	0	0	0	0	0	0	0	0	0	0	0	0	0	0	0	0	0	0	0	0	0	0	0	0	0
ENSG00000207481.1	0	0	0	0	0	0	0	0	0	0	0	0	0	0	0	0	0	0	0	0	0	0	0	0	0	0	0	0	0	0	0	0	0	0	0	0	0	0	0	0	0	0	0	0	0	0	0	0	0
ENSG00000252984.1	0	0	0	0.39839	0	0	0	0	0	0	0	0	0	0	0	0	0	0	0.218781	0	0	0	0	0	0	0	0	0	0	0	0	0	0	0	0.230503	0	0	0	0	0	0	0	0.272528	0	0	0	0	0	0
ENSG00000253763.1	2.00655	0.507359	1.34324	1.63948	0.118299	0.0885017	5.46563	0.965129	2.04607	0.706383	0.855314	0.384784	0.484863	1.12518	0.55405	1.56268	2.0648	1.44132	0.321551	1.28341	0.477982	1.54434	0.138335	0.393965	0.856838	0.0550109	1.30418	1.14012	0.744625	0.068164	2.37882	1.15486	1.27937	0.742462	3.11678	0.801521	0.61598	0.863611	0.519634	0	0.731754	0	0	0.830596	0.124113	0	0	0.238726	0
ENSG00000237505.5	0	0.00699986	0.0117932	0	0.0228498	0.0085472	0.0296546	0.00548288	0.00637428	0.0052477	0.00516271	0.0206451	0.00780441	0	0.0160525	0.00486833	0.00997059	0.00409404	0.0434761	0.0185921	0	0	0.0267199	0.0237799	0.00919451	0.0106255	0.00484434	0.0078649	0.00449459	0.0263322	0.0319081	0.0185888	0.0168487	0.00597538	0.0130873	0.00703711	0.00660992	0.00595747	0.0143384	0	0.0235568	0	0	0	0	0.0134758	0.00521446	0	0.086924
ENSG00000237310.1	0.510386	0.978075	0.837	1.05352	0.836198	0.938364	0.710327	0.948518	1.18755	0.663416	0.446565	0.357152	0.57121	0.91584	0.74766	0.712633	1.06146	1.0079	1.98361	0.577297	0.570417	0.912992	1.06672	0.632897	0.672953	0.81304	0.741355	0.366315	0.807453	0.438017	1.06154	0.494736	0.934219	0.75541	1.00141	2.0602	0.791649	0.55495	1.47876	2.83626	2.3511	2.58094	0.617731	4.26988	4.30672	1.70362	3.67772	0.690315	1.18427
ENSG00000196131.6	0	0	0	0	0	0	0	0	0	0	0	0	0	0	0	0	0	0	0.0152847	0	0.0162289	0	0	0.0234085	0	0	0	0	0	0	0	0	0	0	0	0	0	0.0146611	0	0	0	0.0397747	0	0	0	0	0	0	0
ENSG00000254138.1	0	0.0660118	0	0	0	0	0	0	0	0	0	0	0	0	0	0	0	0	0	0.058444	0.0621896	0	0	0	0	0	0	0	0	0	0	0	0	0	0	0	0	0.0561816	0	0	0	0	0	0	0	0	0	0	0
ENSG00000231763.1	0	0	0	0	0	0	0	0	0	0	0	0	0	0	0	0	0	0	0	0	0	0	0	0	0	0	0	0	0	0	0	0	0	0	0	0	0	0	0	0	0	0	0	0	0	0	0	0	0
ENSG00000239246.3	0.908636	0.900241	1.23233	0.909077	1.01017	0.480919	0.762767	2.15951	2.40812	1.94033	0.539475	0.39827	1.44284	0.81523	1.41933	1.13482	1.32237	1.57959	0.698924	0.996294	0.530073	2.10998	2.46991	0.841031	0.776011	0.427042	1.09029	0.979884	0.46966	0.317489	1.28239	0.896502	1.67031	0.672424	0.946766	1.58381	0.478177	0.766182	1.03728	0.571059	1.98818	1.81878	2.05219	0	1.34886	3.35789	1.25742	0.602288	1.23104
ENSG00000279214.1	0	0.0529484	0.0148678	0	0.0432102	0.0161632	0	0.0207368	0	0	0.0195259	0.0156164	0	0.0273991	0	0	0.0188549	0.0154841	0	0	0.0249413	0	0	0.0539628	0	0.0200934	0	0	0	0	0	0.0351523	0.0212412	0	0.0247488	0	0.0249994	0	0.0542295	0	0	0.122255	0	0	0	0	0	0	0.0469651
ENSG00000230020.1	0	0	0	0	0	0	0	0	0	0	0	0	0	0	0	0	0	0	0	0	0	0	0	0	0	0	0	0	0	0	0	0	0	0	0	0	0	0	0	0	0	0	0	0	0	0	0.05119	0	0
ENSG00000241353.3	0	0	0	0	0	0	0	0	0	0	0	0	0	0	0	0	0	0	0	0	0	0	0	0	0	0	0	0	0	0	0	0	0	0	0	0	0	0	0	0	0	0	0	0	0	0	0	0	0
ENSG00000260614.1	0.3327	0.384564	0.431938	0.372805	0.156918	1.12698	0.325838	0.301223	0.875489	0.461284	0.226907	0.499055	0.514518	0.557198	0.940699	0.481428	0.60255	0.877196	0.58007	0.136191	0.579676	0.786622	0.330291	0.339674	0.378852	0.233502	0.532285	0.410484	0.617319	0.361665	0.631078	0.45956	0.678809	0.755045	0.1438	0.425272	0.581027	0.523675	0.472642	0	0.517673	0.177587	0.0850088	0.220349	0.460964	0	1.2032	0.0316658	0.386589
ENSG00000253873.4	0.114768	0.233596	0.119039	0.0908608	0.402448	0.0686672	0.0769704	0.196526	0.102421	0.136207	0.0861438	0.0688958	0.0578767	0.255188	0.10251	0.138395	0.123235	0.113854	0.0652504	0.187666	0.101884	0.0626768	0.123845	0.10287	0.116484	0.216694	0.149688	0.0899181	0.113882	0.288847	0.0433817	0.264217	0.0624741	0.125553	0.31947	0.0434887	0.269602	0.128858	0.0886103	0.109762	0.0363947	0.0898933	0.176904	0.0991457	0.185188	0.0582956	0.1289	0.19591	0.314636
ENSG00000229297.1	0	0	0	0	0	0	0	0	0	0	0	0	0	0	0	0	0	0	0	0	0	0	0	0	0	0	0	0	0	0	0	0	0	0	0	0	0	0	0	0	0	0	0	0	0	0	0	0	0
ENSG00000144320.12	6.3544	6.28349	5.90709	7.10524	3.16581	3.63256	5.51551	5.92382	5.29511	4.38406	6.21642	3.37467	5.0998	5.841	6.65159	4.61938	5.0956	6.90988	5.20095	5.81212	6.17162	5.73132	4.68866	4.93801	6.01541	5.56634	5.44191	5.65667	7.77711	4.61545	5.53498	4.28325	6.20505	4.45772	4.30689	6.44166	4.88423	6.85896	7.03134	1.44114	3.16865	4.72997	4.06516	3.03319	5.51914	4.5701	5.48798	4.40887	5.00199
ENSG00000116857.15	9.37777	9.53984	8.59728	9.13396	14.0712	7.09117	9.81394	14.1598	12.1212	9.77666	7.77521	5.60833	20.1768	12.1868	10.0719	9.76687	11.2643	9.97192	20.1838	11.6426	5.97954	13.5895	26.6066	11.8374	10.4846	9.63458	9.52758	12.166	9.1862	11.5878	10.5246	15.7633	12.2621	9.69008	14.2449	17.9541	11.987	15.6917	21.456	36.6432	26.6458	11.5549	9.32986	21.7543	18.1509	1.97879	32.8817	2.73481	41.9805
ENSG00000252320.1	0	0	0	0	0	0	0	0	0	0	0	0	0	0	0	0	0	0	0	0	0	0	0	0	0	0	0	0	0	0	0	0	0	0	0	0	0	0	0	0	0	0	0	0	0	0	0	0	0
ENSG00000174343.5	0	0.0158778	0.0089169	0.0128269	0.00647881	0.00484692	0.00672658	0.00621843	0.0216883	0.0059517	0.0175659	0.00468294	0.0088514	0	0.00606867	0	0	0	0.00704408	0.0210863	0	0.0135325	0	0	0	0	0	0.01338	0	0	0.0361887	0.0316238	0	0.006777	0	0.0159623	0.0149933	0.0135134	0.024393	0.0402878	0.0133585	0	0	0	0	0.045851	0	0.00653707	0
ENSG00000212308.1	0	0	0	0	0	0	0	0	0	0	0	0	0	0	0	0	0	0	0	0	0	0	0	0	0	0	0	0	0	0	0	0	0	0	0	0	0	0	0	0	0	0	0	0	0	0	0	0	0
ENSG00000241358.1	0.0158706	0.0550339	0.0309067	0.0889185	0	0	0.0233149	0.172429	0	0	0.020295	0.0324629	0.0613594	0	0.0631035	0.0191377	0.0391951	0.0804699	0.146492	0	0.0259237	0.0469047	0.0262594	0.0373922	0.0903607	0.0417697	0.0761738	0.0309175	0.106011	0.0517569	0	0.109611	0	0.0469793	0.0257236	0.138317	0.0259841	0.0234193	0.112731	0	0	0	0	0	0.376956	0	0	0	0.0162716
ENSG00000161179.12	9.66772	11.2704	10.8953	7.90011	2.23503	10.5402	12.0764	10.5351	12.1565	11.1689	8.34416	7.54465	13.589	9.18588	7.96862	11.0197	12.3261	9.40964	12.8499	7.55358	7.41627	13.8585	8.38807	10.9213	9.4738	9.55527	9.9036	9.08657	9.26223	5.50193	11.726	6.09253	11.148	10.3064	6.58157	11.6475	5.57855	9.71411	11.4109	59.3043	51.054	13.5742	26.1338	29.3311	28.7279	68.7633	22.4955	19.3044	11.3874
ENSG00000230287.3	0	0.11329	0	0	0.0924544	0.207501	0	0	0.103166	0	0	0.0668268	0	0.117248	0	0	0	0.0662608	0	0	0	0.0965561	0	0	0	0	0	0	0	0	0	0	0	0	0	0	0	0	0	0	0	0	0.125216	0	0	0	0	0.0932858	0
ENSG00000080572.11	0	0	0	0	0	0.00795186	0	0	0	0	0	0.00768283	0	0	0	0	0	0	0	0	0	0	0.0124294	0	0.00855409	0	0	0.00731708	0.0167261	0.012249	0	0.034588	0	0	0	0	0.012299	0	0	0	0	0	0	0	0	0	0	0	0.00770186
ENSG00000014824.12	11.8636	13.8232	10.279	13.6221	6.40603	8.73272	10.4352	13.0306	12.4547	12.1063	11.3557	8.71858	12.8466	10.3432	10.4869	9.8923	11.0547	11.7272	14.0411	11.2307	11.3076	12.0691	14.0652	12.2728	14.042	10.4387	12.5104	11.3875	12.3739	9.56265	11.7042	10.9082	10.4568	10.6947	9.59654	16.21	9.84822	12.9616	12.6781	3.0031	12.8043	9.87007	10.1188	13.264	10.3302	18.0673	5.6453	9.13222	15.0102
ENSG00000203472.3	0	0	0	0	0	0	0	0	0	0	0	0	0	0	0	0	0	0	0	0	0	0.0374092	0	0	0	0	0	0	0	0	0	0	0	0.0374687	0	0	0	0	0.0449546	0	0	0	0	0	0	0	0	0	0
ENSG00000265470.1	0	0	0	0.700616	0	0	0	0	0	0	0	0	0	0	0	0	0	0.253619	0	0	0	0	0	0	0	0	0	0	0	0	0	0	0	0	0	0	0	0.369055	0.444121	0	0	0	0	0	0	0	0	0	0
ENSG00000258704.4	0.308851	0.267748	0.431049	0.317241	0.291339	0.435913	0.241985	0.293612	0.341348	0.187346	0.329128	0.263228	0.358227	0.387943	0.313831	0.273117	0.317817	0.480238	0.332596	0.252857	0.235429	0.319478	0.357717	0.266814	0.351695	0.311598	0.333538	0.411143	0.424071	0.201444	0.602115	0.284412	0.386683	0.441885	0.350418	0.538346	0.219122	0.501328	0.639862	0.181166	0.330389	0.494573	0.295932	0.715939	0.36679	0.412366	0.332426	0.352751	0.24277
ENSG00000254465.1	0	0	0	0	0	0	0	0	0	0	0	0	0	0	0	0	0	0	0	0	0	0	0	0	0	0	0	0	0	0	0	0	0	0	0	0	0	0	0	0	0	0	0	0	0	0	0	0	0
ENSG00000270682.1	0	0.169936	0	0	0	0	0	0	0	0	0	0	0	0	0	0	0	0	0	0.150454	0	0	0	0	0	0	0	0	0	0	0	0	0	0	0	0	0	0	0	0	0	0.392372	0.187823	0	0	0	0	0	0
ENSG00000275027.1	1.01795	0	0	0	3.96094	0.538773	0	0	0.803607	0.330789	0.325432	0	0.491952	0.913303	0.33729	0.306875	0	0	0	0	0	0	1.68429	0.299793	0.289788	0.669781	0.305364	0.495765	0.283317	0.414963	0	2.34349	0	0.376659	0.82496	0	3.74991	0	0	0	0.742452	3.05637	0	0	0	0	0	0.363324	0.521835
ENSG00000251669.4	0.546677	1.62074	0.816743	0.771565	0.490093	0.357813	0.919583	0.997468	1.07398	0.943834	0.464274	0.345708	0.693771	0.928542	0.851764	0.749796	1.01001	0.897151	0.860269	0.896837	0.736185	1.02984	1.07715	0.481774	0.693792	0.779806	0.691021	0.849546	0.76657	0.809751	0.659643	0.720542	0.795323	0.920299	0.649335	1.37478	0.573923	1.10228	0.874443	0.917949	1.36358	1.15273	1.69538	0.87062	0.792952	1.23972	1.20196	0.74473	1.53173
ENSG00000272379.1	0.0306675	0	0.0298612	0	0	0.0324631	0.0450524	0.166596	0.145261	0.0398626	0.039217	0.0313648	0	0.16509	0.0406459	0	0.0378693	0	0	0.0470765	0.250468	0.0906362	0	0.0361273	0	0.0403568	0.0367986	0.0298716	0	0.0500061	0	0	0.042662	0.0907803	0.0497069	0.0534552	0.0502103	0.0452541	0	0	0	0.122772	0.0587693	0.304669	0	0	0.47532	0.0437832	0.282982
ENSG00000277387.1	0	0	0	0.913163	0	0	0	0	0	0	0.208423	0	0	0	0.432034	0.196538	0	0	0	0	0	0.240848	0	0	0.37119	0	0.19557	0.317512	0	0.265763	0	0	0.226732	0.241231	0	0	0	0	0	0	0	0	0	1.61919	0	0	0.421024	0	0
ENSG00000162641.17	0.0147566	0.00511709	0	0.0330708	0.108575	0.0218688	0.013007	0.0160325	0.0279587	0.0268535	0.00377408	0.00905527	0.0171157	0.0317751	0.00782321	0.0213533	0	0.0119714	0.0499434	0.0271827	0	0.00872247	0.117198	0.0104303	0.00336072	0.0310702	0.0141654	0.0201231	0.00985701	0.0529363	0.00933029	0.0339722	0.00821125	0.00873633	0.0526195	0.0102886	0.0483204	0.0217754	0.0157227	0	0.129155	0.106336	0.0339343	0	0.368021	0.00985119	0.163912	0.00842704	0.202735
ENSG00000207092.1	0	0	0	0	0	0.15054	0	0.193137	0	0	0.181859	0	0	0	0	0	0	0	0	0	0	0	0	0	0	0	0	0	0	0	0.224796	0	0	0	0	0	0	0	0	0	0	0	0	0	0	0	0	0	0
ENSG00000248098.9	1.50976	2.07848	1.52867	1.3208	1.50459	1.3964	2.04845	2.19343	2.0036	1.52561	1.67408	1.55948	1.58047	1.62007	2.18714	1.88709	1.83953	1.7599	2.01396	1.50912	1.67957	1.84558	1.65983	1.63674	1.55927	1.66334	2.05233	1.9738	1.53561	1.3086	1.73634	1.77828	2.21189	2.44242	1.33329	1.94966	1.34679	1.87999	1.54982	1.19158	1.12677	0.883516	1.19189	1.04643	0.893511	1.22219	1.20498	1.71147	1.31135
ENSG00000234229.6	0.00569969	0	0.00554985	0.0159669	0.0241943	0.0120668	0.0251196	0.00774066	0	0	0.00728866	0.00582929	0	0.0102276	0	0.0274922	0.00703818	0.00577992	0.00876842	0.00874938	0	0	0.0377228	0.0134289	0.0129807	0.030002	0.00683918	0	0.00634541	0.0464694	0.0090095	0.0524868	0.00792893	0.00843597	0.036953	0.0198698	0.0279954	0.00841069	0	0	0.0166286	0	0	0	0	0	0	0	0
ENSG00000231156.1	0	0	0.038486	0.110724	0.167778	0	0	0.161035	0	0.051376	0	0.0404239	0	0	0	0	0	0	0	0	0	0.116814	0.0653981	0.0465619	0	0.104026	0.0948541	0	0.0440029	0	0	0.181987	0	0	0.256254	0.0688946	0	0.0583248	0.070188	0	0.115313	0	0	0	0	0	0.0510505	0.112858	0
ENSG00000078237.5	4.38578	7.9786	2.96691	4.07298	2.39672	2.02668	4.32117	3.38217	3.3411	5.58227	4.46713	3.74447	4.48957	2.97919	2.25135	3.39654	4.78171	2.70549	3.96411	3.24101	3.22925	2.75832	5.34328	3.82125	3.19103	2.79101	2.53917	3.44936	3.69137	3.45052	4.51302	3.12627	2.97714	3.25985	4.96982	7.07593	3.24463	3.31381	1.98539	1.85769	6.17368	4.87928	5.23222	5.43445	9.0038	7.5599	6.19147	3.37736	12.9044
ENSG00000102128.7	0.00846802	0.0587285	0.0082454	0	0.0359455	0.0268915	0	0.0230006	0	0	0	0	0	0.0455852	0.0224466	0	0.0209132	0	0.0130272	0.0259979	0.013832	0.0125134	0	0.00997561	0	0.0222869	0	0	0	0.0138079	0.0133854	0	0.02356	0.0125333	0.0411757	0.0295205	0	0	0	0	0	0	0	0	0.0251414	0	0.0984354	0	0.017364
ENSG00000154099.16	0.0130464	0.0290832	0.023592	0.0522109	0.0527428	0.0118374	0.16428	0.0253116	0.0205987	0.0145355	0.0047667	0.0190615	0.0288231	0.0401323	0.00494039	0.00898979	0.00690434	0.01134	0.0143361	0.025749	0.0152218	0.0165248	0.0215865	0.026347	0.0148562	0.0367893	0.0246001	0.0199694	0.00829966	0.0212733	0.0117842	0.0343258	0.00259272	0.0662044	0.0392712	0.0227406	0.0427203	0.00275025	0.00992895	0.0655951	0.0271873	0.0596902	0.0571458	0.0185158	0.011067	0.0373264	0.0409231	0.0399128	0.0171978
ENSG00000273662.1	0	0.433629	0.243524	0.700616	0	0.264742	0	0.339655	0	0	0	0	0.48347	0	0	0	0	0	0	0.767834	0	0.369577	0.413812	0.294625	0	0.329117	0.600197	0	0	0	0	0.575771	0	0.370164	0	0	0	0.369055	0	0	0	0	0	0	1.48508	0	0.646053	0	0
ENSG00000272807.1	0.235228	0.339871	0.248131	1.20809	0.610199	0.14525	0.201579	0.772027	0.711844	0.382196	0.325872	0.380913	0.568403	0.844188	0.181863	0.354565	0.314673	0.397565	0.180938	1.20363	0.576346	0.608304	0.227038	0.323291	0.245537	1.03183	0.211691	0.324592	0.218231	0.319634	0.557737	0.406152	0.409037	0.522232	0.444809	0.307512	0.641877	0.376037	0.730999	0	0.571889	2.43271	0.413212	0.778964	0.931183	0.392583	1.82292	0.503743	2.31123
ENSG00000211802.3	0.218836	0.216815	0.304404	0.087577	0	0.132371	0.413337	0	0.148078	0.243815	0.319821	0.0319732	0.302169	0.280486	0.29004	0.490075	0.115811	0.0317024	0.48094	0.383917	0.153196	0.184788	0.620718	2.90942	0.142396	0.0822792	0.0375123	0.152255	0.034804	0.152928	0.395331	0.143943	0.304427	0.323894	0	0.381445	0.358289	0.461319	0.333091	0	1.27689	0	0.299546	0.931735	0.185635	0.626103	0	0.133897	0.0320523
ENSG00000150457.8	3.07382	8.00776	3.25635	2.79016	6.38044	2.18021	2.71625	4.842	3.10818	3.23151	2.01525	2.62242	1.75446	3.93843	2.44714	3.71287	3.70896	2.24156	2.36439	4.1716	2.99045	2.65157	3.87254	2.33133	2.41639	3.27842	3.63841	2.45705	2.50429	5.42346	2.90212	5.19659	1.97523	3.79508	5.45001	2.79678	5.19865	2.2142	2.53988	2.74575	3.33065	5.54892	2.64623	2.89353	3.01115	3.5242	2.93562	7.34372	1.99701
ENSG00000183249.8	0	0	0	0	0	0	0	0	0	0	0	0	0	0	0	0	0	0	0	0	0	0	0	0	0	0	0	0	0	0	0	0	0	0	0	0	0	0	0	0	0	0	0	0	0	0	0	0	0
ENSG00000236003.1	0.022248	0	0.0216631	0.0623248	0	0.0471014	0	0.0302147	0	0	0.0284503	0.0455078	0	0	0	0	0.0274727	0.0902447	0	0.0341521	0	0	0	0	0	0	0	0	0	0.0362775	0	0	0	0.0329287	0.0360604	0	0	0	0	0	0	0	0	0	0	0.297047	0	0	0
ENSG00000152822.12	0.00598421	0.0138342	0.00776918	0.00558797	0.0169347	0.00211153	0.0117216	0.0108361	0.0062989	0.00777846	0.0102033	0	0.00771211	0.00357936	0.0185064	0.00721613	0.00738951	0.0141597	0.00613741	0.0122482	0.00977485	0.00884301	0	0.00234987	0.0136287	0.00524994	0.0119676	0.00582892	0.0177657	0.0032526	0.00630616	0.0137767	0	0.00295236	0.0226319	0.00695389	0.0130635	0.00883053	0.0141689	0	0	0	0.0114678	0	0.0236893	0	0.180348	0.0113913	0.0368126
ENSG00000259934.1	0	0	0	0	0	0	0	0	0	0	0	0	0	0	0	0	0	0	0	0	0	0	0	0	0	0	0	0	0	0	0	0	0	0	0	0	0	0	0	0	0	0	0	0	0	0	0	0	0
ENSG00000108773.9	6.30031	10.3031	7.95596	6.65223	5.2061	4.44885	8.56576	10.9921	9.68614	10.2905	7.42182	3.86535	7.52181	10.8633	7.45251	7.01254	9.17232	7.93843	8.27141	10.1499	5.25561	9.60017	6.6737	9.10858	8.1516	13.7253	7.22275	7.82378	6.99693	7.95124	8.29198	7.01741	8.06844	11.1819	9.88113	11.1093	7.62453	10.9724	10.566	26.8538	38.9288	45.329	35.8444	17.1294	26.6014	30.0095	54.7054	18.8467	15.5865
ENSG00000253156.1	0	0	0	0	0	0	0	0	0	0	0	0	0	0	0	0	0	0	0	0	0	0	0	0	0	0	0	0	0	0	0	0	0	0	0	0	0	0	0	0	0	0	0	0	0	0	0	0	0
ENSG00000242706.2	0.0331181	0	0.0644948	0	0	0.0350572	0	0.0449771	0.104579	0	0.0423507	0	0	0	0.0438939	0.0399358	0	0.0335842	0	0	0.0540964	0.146818	0	0.0780284	0	0	0.0397391	0.0322587	0.03687	0	0	0	0	0	0	0	0	0	0	0	0.0966205	0	0.0634655	0	0	0	0.0427752	0.0945637	0.033955
ENSG00000262152.5	0.0609484	0.0763203	0.0956131	0.0569128	0.0095821	0.0681013	0.0447685	0.055182	0.384921	0.0264075	0.0519597	0.0346301	0.0261823	0.0729107	0.0673163	0.0857446	0.07108	0.0515052	0.0729269	0.0571753	0.0387161	0.100072	0.15687	0.0917435	0.0231344	0.111396	0.0487555	0.0329815	0.0452355	0.115946	0.0588751	0.0155904	0.0518138	0.0701619	0.0219527	0.0354122	0.0498938	0.054962	0.0721541	0.834194	0.197571	0.338883	3.75051	0.100916	0.160849	0.237346	1.15894	0.323887	0.114562
ENSG00000223511.4	0.0388373	0.336687	0.567244	0.326392	0.0274764	0.0616668	0.39938	0.0791164	0.337257	0.126205	0.0744965	0.0595805	0	0.383294	0.102948	0.0936648	0.359682	0.0787678	0.119495	0.298088	0.0951576	0.459126	0.22491	0.503268	0.221124	0.178877	0.0932033	0.151318	0.0648557	0.0316639	0.828766	0.17882	0.0540271	0.344892	0.125897	0.47387	0	0.515788	0.344833	1.02515	0.113306	0	0.334914	0	0.115307	0.129635	0.0250811	0.332682	0.0398187
ENSG00000225552.1	0	0	0	0	0	0	0	0	0	0	0	0	0	0	0.0239124	0	0	0	0	0	0	0.026661	0	0	0	0	0	0	0	0.029419	0.0285189	0	0	0	0	0	0	0	0	0	0	0	0	0	0	0	0	0	0
ENSG00000245534.5	0.128243	0.0988231	0.173433	0.179628	0.0504049	0.279045	0.177931	0.23222	0.168734	0.138912	0.127551	0.196739	0.220363	0.11506	0.151085	0.171826	0.351909	0.195072	0.317855	0.218735	0.104739	0.105282	0.117884	0.142682	0.194711	0.215639	0.205175	0.173493	0.237953	0.116173	0.146404	0.164021	0.148668	0.274169	0.138574	0.211117	0.291619	0.336428	0.240384	0.0626875	0.0415715	0.513398	0.191145	0	0.232681	0.095125	0.147234	0.172918	0.146093
ENSG00000231880.2	0	0	0	0	0	0	0	0	0	0	0	0	0	0	0	0	0	0	0	0	0	0	0	0	0	0	0	0	0	0	0	0	0	0	0	0	0	0	0	0	0	0	0	0	0	0	0	0	0
ENSG00000108479.10	3.55744	3.24494	3.59094	1.95378	3.06702	18.5843	4.76909	5.2606	3.74716	5.80455	3.04776	2.14502	5.7518	3.8625	2.85956	4.17482	3.68033	2.56444	6.34502	3.75869	1.7867	4.64151	6.1933	4.61636	3.42243	4.31164	2.7695	3.1279	2.76506	2.99445	4.60804	3.46538	3.74127	3.64633	5.79854	4.40792	2.78487	4.48687	5.88955	26.3563	19.3813	4.47937	13.6345	10.4181	10.4726	17.6524	12.2743	5.27228	3.44156
ENSG00000255713.1	0	0	0	0	0	0	0	0	0	0	0	0	0	0	0	0.0189306	0	0	0	0	0	0	0	0	0	0	0	0	0	0	0	0	0	0	0	0	0	0	0	0	0	0	0	0	0	0	0	0	0.0160955
ENSG00000259762.1	0.0880914	0.101824	0.0285918	0.0822586	0.0415483	0.217582	0.301961	0.079757	0.23181	0.038168	0.0750997	0.0900945	0	0.0526905	0.116754	0.106226	0.0362595	0.0893313	0.0903467	0.0450753	0.0959281	0.130175	0.194341	0.103775	0.167186	0.270489	0.0704685	0.0286018	0.0326904	0	0.232077	0.0676006	0	0.260764	0.142781	0	0.0961517	0.173322	0.0521437	0.258364	0	0.235106	0.225084	0.291717	0.174361	0.0980134	0.872303	0.293454	0.210741
ENSG00000179399.12	0.154405	0.0434128	0.0853313	0.163665	0.360189	0.110436	0.134872	0.102014	0.0988326	0.0922137	0.0320189	0.038412	0.137141	0.179718	0.0995568	0.0754829	0.0412248	0.0973324	0.0962988	0.140932	0.0954314	0.0801671	0.469527	0.103237	0.028512	0.543667	0.0400592	0.0934907	0.0511046	0.244967	0.0395786	0.355467	0.0174158	0.12353	0.182626	0.0581918	0.218637	0.270952	0.333474	0.036718	0.0365246	0.0167063	0.0239913	0	0.0371696	0	0.123969	0	0
ENSG00000215887.5	0	0	0	0	0	0	0	0	0	0	0	0	0	0	0	0	0	0	0	0.0113261	0	0	0	0	0	0	0	0	0	0	0	0	0	0	0	0	0	0	0	0	0	0	0	0	0	0	0	0	0.00756474
ENSG00000271401.1	0.0626597	0.108641	0	0	0.0443302	0.0663285	0	0	0	0	0	0	0.0605642	0	0	0	0	0	0	0	0	0	0	0	0	0.0824569	0.0375933	0	0	0.102172	0.0495231	0.0721268	0	0.0463705	0.101561	0	0.153884	0.0462315	0.055635	0	0	0	0	0	0	0	0.202328	0	0.128486
ENSG00000232797.1	0	0	0	0	0	0	0	0	0	0	0	0	0	0	0	0	0	0	0	0	0	0	0	0	0	0	0	0.0278684	0	0	0	0	0	0	0.0463735	0	0	0	0	0	0	0	0	0	0	0	0	0	0
ENSG00000011021.20	1.86705	1.90677	1.91976	2.00894	4.83686	2.68901	1.95959	2.78548	2.94455	1.8942	1.39563	1.68498	1.42672	2.61867	1.67371	1.6438	1.48709	2.0163	1.45061	2.45202	2.28473	2.1627	1.98568	2.31275	1.32848	2.83112	2.30303	1.6455	1.67356	2.9319	2.20104	3.11421	1.4048	3.03569	4.15464	0.768953	2.23871	2.58541	2.46526	1.80281	1.11015	2.9295	2.21165	2.49251	1.44013	2.10758	2.95426	2.35809	1.72774
ENSG00000131781.11	9.8918	5.74772	9.17636	9.89079	1.71098	27.2882	8.76813	8.52043	14.3592	4.53263	6.01174	12.0722	15.4915	5.49195	15.0085	13.5587	11.7838	13.174	11.8177	5.78813	14.1152	13.8725	3.58052	13.5256	12.1967	7.04428	16.8242	16.3127	15.0052	6.23526	9.51105	10.4714	15.2776	10.9858	2.56873	11.9157	11.0138	11.3892	16.5114	0.362469	2.53099	1.79471	1.49995	1.75742	3.1009	0.105152	2.88576	4.03395	1.8932
ENSG00000197841.13	1.13434	0.758609	1.23977	1.75098	1.664	1.34534	1.13929	1.31103	1.94451	1.11637	0.876267	1.0678	1.6379	1.43314	1.38377	1.22549	1.17204	1.43437	2.12971	1.32907	0.990726	1.48126	1.68153	0.976314	1.36024	1.36784	1.58057	1.21314	1.35563	1.23059	1.24782	1.50825	1.40088	1.31229	1.50464	2.55022	1.99744	1.79345	2.57754	0.366641	1.10764	1.14919	0.85177	1.10393	1.23717	0.795901	0.968771	0.849398	1.44071
ENSG00000124212.5	2.91726	3.55686	2.20005	2.24338	15.4663	3.93853	2.32616	10.8122	1.46555	4.57603	1.70235	1.90663	1.85467	6.40114	4.77623	5.06039	0.597179	1.70855	2.53996	10.8322	3.74589	2.02867	7.48126	1.80714	1.62544	10.6444	3.73136	2.85422	4.45771	11.1799	0.969939	9.99626	0.925947	1.95492	11.4839	2.37933	7.41559	1.95674	2.75643	1.05235	1.57779	0.770256	1.44993	1.05905	1.27372	0.95466	0.235076	3.70832	0.570473
ENSG00000250072.4	0	0.00583132	0	0.0188434	0.00951768	0.00356018	0.00494083	0.0137028	0	0.013115	0	0	0.0390094	0.00603504	0	0	0.00830613	0	0	0.0051628	0.0109874	0.00993993	0.00556483	0.00396203	0.0038298	0.00885173	0	0	0.00374428	0	0.0106326	0.0154856	0	0	0.0109025	0.0234494	0	0.00496295	0.0119448	0	0.0490607	0.0538568	0.045116	0	0.0599127	0	0.0347518	0	0.0344825
ENSG00000258210.1	0.12267	0.239275	0.0746531	0.171821	0.130179	0	0	0.22907	0.290522	0.0199313	0.0980424	0.0627296	0.0889257	0.0550299	0.0406459	0	0.113608	0.108847	0.141537	0.376612	0.100187	0.135954	0	0.162573	0.0698433	0.242141	0.0551978	0.0746791	0.0170709	0.150018	0.12119	0.0706019	0.042662	0.158865	0.248534	0.10691	0.0251051	0.158389	0.136147	0	0.134207	0.920789	0.382	0.304669	0.318679	0.102365	0.31688	0.218916	0.455916
ENSG00000170006.10	0.415629	0.622956	0.947151	0.46994	0.162966	0.192153	0.513112	0.28223	0.628557	0.584184	0.37301	0.384109	0.614695	0.489717	0.436378	0.372875	0.610625	0.558588	0.550813	0.672608	0.41307	0.947178	0.660771	0.530919	0.496094	0.372319	0.420609	0.476789	0.373518	0.267414	0.993393	0.368907	0.309993	0.526223	0.359153	0.480068	0.67434	1.17122	0.557997	0.627859	1.59242	0.561315	1.07478	0.323364	2.15578	0.275794	0.803622	1.12064	0.274676
ENSG00000226840.1	0.0124193	0	0	0	0	0	0	0	0.0196086	0	0.0158815	0	0	0	0	0	0	0	0	0	0	0	0	0	0	0	0	0	0	0	0.0588934	0	0	0	0.0201296	0	0	0	0	0	0	0	0	0	0	0.0414543	0.0320814	0	0
ENSG00000275881.1	0	0.0917901	0	0	0.0749083	0	0.077773	0	0.0835869	0.0688138	0	0.0541444	0.204681	0	0.0701662	0	0.0653729	0.0536857	0.162888	0.0812671	0	0.156463	0	0	0.0602845	0	0.0635245	0	0.0589382	0.0863245	0	0	0.0736465	0.156712	0	0	0	0	0.188022	0	0.154452	0	0.507261	0.525943	0	0	0.205134	0	0
ENSG00000279011.1	0	0	0	0	0	0	0	0	0	0	0	0	0	0	0	0	0	0	0	0	0	0	0	0	0	0	0	0	0	0	0	0	0	0	0	0	0	0	0	0	0	0	0	0	0	0	0	0	0
ENSG00000200222.2	0	0	0	0	0	0	0	0	0	0	0	0	0	0	0	0	0	0	0	0	0	0	0	0	0	0	0	0	0	0	0	0	0	0	0	0	0	0	0	0	0	0	0	0	0	0	0	0	0
ENSG00000251369.7	0.635891	0.820716	0.885723	0.854733	0.919927	0.440699	0.921595	0.751287	1.2066	0.700529	0.390173	0.431622	1.3395	0.936373	0.850353	0.526098	0.919024	1.05257	1.47835	0.932359	0.591541	1.27677	0.986089	0.534112	0.951397	0.881828	0.855402	0.661052	0.692057	0.939235	1.05473	1.30638	0.642622	0.738582	1.22479	0.77538	0.83569	1.45591	1.63557	1.75628	1.06486	2.30595	0.934428	2.40794	0.609562	0.609159	1.4327	0.830495	1.59043
ENSG00000272344.1	0	0	0	0	0	0	0	0	0	0	0	0	0	0	0	0	0	0	0	0	0	0	0	0	0	0	0	0	0	0	0	0	0	0	0	0	0	0	0	0	0	0	0	0	0	0	0	0	0
ENSG00000273972.1	0.639958	3.92976	0.545242	1.41926	0.264107	0.310488	0.665931	0.434559	1.34722	0.519899	0.818366	1.14539	0.206186	0.191391	0.212046	0.675239	1.25122	0.703046	0.410214	0.941443	1.61156	0.866875	0.176479	0.942366	0.151819	1.71939	0.319958	0.285703	0.296858	0.217398	0.885134	0.245549	0.593504	0.749855	0.432194	0.232393	0.916799	0.157391	0.284107	0	0.155587	0.106748	0.204396	0	0.0791677	0	0.137761	0.0380688	0.0273388
ENSG00000266530.1	0	0	0	0	0	0	0	0	0	0	0	0	0	0	0	0	0	0	0	0	0	0	0	0	0	0	0	0	0	0	0	0	0	0	0	0	0	0	0	0	0	0	0	0	0	0	0	0	0
ENSG00000243469.1	0.0193668	0	0.113146	0	0	0	0	0.0263017	0.0305778	0	0	0	0	0	0	0.0233537	0.0478296	0.0196394	0	0.0594584	0.063269	0	0	0	0	0.0254857	0	0.0188642	0	0	0	0	0.0269414	0.114657	0	0	0	0.0285784	0	0	0	0	0	0	0.0574996	0	0	0	0
ENSG00000206917.1	0	0	0	0	0	0	0	0	0	0	0	0	0	0	0	0	0	0	0	0	0	0	0	0	0	0	0	0	0	0	0	0	0	0	0	0	0	0	0	0	0	0	0	0	0	0	0	0	0
ENSG00000248931.1	0	0	0	0	0	0	0	0	0	0	0	0	0	0	0	0	0	0	0	0	0	0	0	0	0	0	0	0	0	0	0	0	0	0	0	0	0	0	0	0	0	0	0	0	0	0	0	0	0
ENSG00000215482.3	0.226147	0.112029	0.157287	0.181006	0.0457124	0.170992	0.284763	0.0877505	0.561093	0.419933	0.0826264	0.099124	0	0.173914	0.0428186	0.194787	0.0797869	0.22933	0.0994015	0.148778	0.158313	0.190962	0.267273	0.152234	0.0367883	0.0850279	0.116297	0.251747	0.2158	0.0526791	0.204269	0.223127	0.134827	0.0478163	0.104728	0	0.211576	0.143019	0.0573697	0.568515	0.471267	0.129334	0.0619106	0.962862	0.0959181	1.50971	0.166909	0.184494	0.0331231
ENSG00000232409.1	0	0	0	0	0	0	0	0	0	0	0	0	0	0	0	0	0	0	0	0	0	0	0	0	0	0	0	0	0	0	0	0	0	0	0	0	0	0	0	0	0	0	0	0	0	0	0	0	0
ENSG00000261683.1	0	0	0	0	0	0	0.0145162	0.00670981	0.023402	0	0.00631799	0.00505298	0	0.00886551	0.00654821	0	0.00610087	0.0250509	0	0	0.0242107	0	0	0	0	0	0	0.0144373	0	0	0.00780967	0	0.013746	0.00731251	0	0.00861183	0.00808905	0	0	0	0	0	0	0	0	0	0	0	0
ENSG00000106868.15	5.77038	6.11476	5.01089	5.41098	1.35917	2.15477	4.27928	6.42381	5.47521	5.61638	5.69837	4.0538	5.22212	3.69	4.82132	5.46543	5.76804	7.70485	4.11316	4.31716	4.36726	5.30378	3.65496	6.07463	4.80967	3.68724	5.76723	5.45175	5.65584	3.6811	4.64833	3.80011	4.99775	5.41486	4.39538	4.78728	3.79832	5.5675	4.4153	3.08171	3.92543	7.48274	5.64862	6.85574	4.29334	3.0674	6.55722	3.03983	5.05224
ENSG00000258560.1	0.0529406	0.045895	0	0	0	0.0560403	0.155546	0	0	0	0	0	0	0	0.0350831	0.0319195	0	0	0	0	0	0	0	0	0	0.0348335	0	0	0.0294691	0	0.0836831	0	0	0.078356	0	0	0	0	0	0	0	0	0	0	0	0	0	0	0
ENSG00000278687.1	0	0	0	0	0	0	0	0	0	0	0	0	0	0	0	0	0	0	0	0	0	0	0	0	0	0	0	0	0	0	0	0	0	0	0	0	0	0	0	0	0	0	0	0	0	0	0	0	0
ENSG00000228578.1	0	0	0	0	0	0	0	0	0	0	0	0	0	0	0	0	0	0	0	0	0	0	0	0	0	0	0	0	0	0	0	0	0	0	0	0	0	0	0	0	0	0	0	0	0	0	0	0	0
ENSG00000188133.5	0	0.0210699	0	0.0226952	0.0114632	0.0214396	0.0059508	0.00550125	0.0191869	0.0105306	0	0.0082857	0.00783056	0	0.00536876	0.00488464	0.02501	0	0	0	0	0.00598589	0.00670235	0	0.00922532	0.00533057	0	0.00394563	0	0	0	0	0.00563506	0.0059954	0	0	0.0132641	0	0	0	0	0	0	0	0	0	0	0	0.00415311
ENSG00000199248.1	0	0.705154	0	0	0	0	0	0	0	0	0	0	0	0	0	0	0	0	0	0	0	0.200331	0	0.159703	0	0	0	0	0	0	0	0	0	0	0	0	0	0	0	0	0	0	0	0	0	0.45251	0	0	0
ENSG00000267037.1	0	0	0	0	0	0	0	0	0	0	0	0	0	0	0	0	0	0	0	0	0	0	0	0	0	0	0	0	0	0	0	0	0	0	0	0	0	0	0	0	0	0	0	0	0	0	0	0	0
ENSG00000092108.19	7.02659	6.0551	6.98373	9.05353	4.02314	5.10355	6.34657	6.99138	6.9639	10.6685	7.17877	6.15006	9.37553	6.62315	5.70827	6.26897	7.19649	7.60231	9.40714	6.46904	6.83675	7.03968	10.3222	6.45457	7.35779	5.89425	6.63012	7.06142	6.78059	5.47498	8.87018	7.22171	6.5933	6.34186	6.68737	9.31953	6.07923	7.22194	9.0868	1.3208	9.33212	6.30112	6.70093	10.1102	5.89217	8.06117	4.1229	7.22987	5.90501
ENSG00000254759.1	0.109168	0.1183	0.119585	0.114682	0.212393	0.072225	0.160375	0.333584	0.150818	0.2838	0.0872513	0.0558252	0.158276	0.220378	0.126603	0.164552	0.0337012	0.152219	0.188938	0.209475	0.24519	0.0806602	0.135472	0.0803774	0.15539	0.161617	0.0982449	0.146211	0.121536	0.133507	0.409835	0.314155	0.132882	0.0605914	0.176943	0.142715	0.290445	0.140956	0.315021	0	0.23887	0.327777	0.65376	0.271135	0.162059	0.637686	0.264377	0.0779283	0.713534
ENSG00000203877.6	0.0378246	0.0327907	0.0736603	0	0.321119	0.120118	0.1667	0.0513689	0.0895807	0.0983311	0.0483693	0.0967116	0.0365596	0.27149	0.125329	0.114028	0.0467071	0.115071	0.203663	0.0870946	0.0617842	0.0279471	0.657136	0.111397	0.0646073	0.0746627	0.158853	0	0	0.215867	0	0.261236	0.0263092	0.111966	0.459805	0.197791	0.278677	0.167446	0.335841	0	0	0.37856	0.0724847	0	0	0	0	0	0
ENSG00000226945.1	0.688487	0.28814	1.01714	1.19712	0.403107	0.276441	0.139508	1.12848	0.862135	0.648044	0.303595	0.412773	0.596622	0.298206	0.692245	0.458053	0.527691	0.577803	0.255662	0.291551	0.271456	0.877065	0.746352	0.279676	0.702891	0.531111	0.484284	0.670621	0.47575	0.232271	0.825601	0.491902	0.46237	0.386522	0.192401	0.537964	0.349828	0.560529	0.463746	0.20889	0.900421	0.855384	0.818923	0.235857	0.845837	4.5962	0.398629	0.101683	0.5355
ENSG00000127080.8	0.895727	1.13922	0.735473	0.770868	0.45293	0.60041	0.841502	0.960975	0.944308	1.0986	1.06285	0.683481	0.814206	0.786013	0.643828	0.80586	1.17889	0.851386	0.872582	0.883618	0.834757	0.917003	0.915257	1.05189	0.72262	0.694674	0.75135	0.776755	0.722113	0.975236	0.998658	0.704611	0.613264	1.10548	0.873825	1.07187	0.547074	0.944713	0.752925	1.33413	0.86835	1.41637	1.42057	1.33899	0.908697	1.11533	1.29473	1.0944	1.08534
ENSG00000005020.11	13.7226	14.5891	14.4314	15.0323	5.37662	12.5705	11.952	15.6993	12.0157	12.0406	13.5258	11.8523	15.4074	12.9768	14.2276	11.6454	14.4693	16.6126	14.9216	12.6019	12.3408	12.6982	12.0571	12.6397	15.315	11.4463	15.539	14.4006	14.9905	9.53401	12.8977	12.3899	11.3252	11.3726	10.9421	15.0332	13.828	14.022	13.8221	2.49714	6.3403	17.5055	4.08911	8.11915	15.0345	7.78908	5.38647	11.0413	10.4483
ENSG00000249028.2	0.0138944	0.0120453	0	0	0	0	0.0102058	0.00943486	0	0	0	0.00710515	0	0	0	0	0	0	0	0	0.0113478	0	0	0	0	0.0182843	0	0.0067669	0.00773423	0.011328	0	0	0	0	0.0112602	0	0	0	0	0	0	0	0	0	0	0	0.0269189	0	0.00712274
ENSG00000006210.6	2.79059	18.4835	5.19837	2.27528	4.40137	2.77433	2.92061	3.72729	2.60303	3.01907	2.74074	1.98865	2.16531	2.5668	2.80848	2.11376	5.19731	1.85625	2.0626	2.94762	2.61773	2.48641	5.51187	2.82757	2.22521	8.89831	4.37834	2.04512	1.98928	4.04033	2.12698	4.50993	2.14169	3.43771	6.28751	2.32854	5.17622	2.4829	3.00084	15.1673	4.74621	1.68885	6.71832	0.987538	1.86435	1.18153	5.14813	2.30874	3.85044
ENSG00000227345.7	4.38367	4.48678	4.19958	4.95171	3.12135	3.70928	3.61465	5.0047	4.24209	4.09891	4.50992	3.47677	4.01292	4.31873	3.33982	3.90831	4.50511	4.73217	4.10723	4.28933	3.90823	4.45928	3.50494	4.46113	4.70193	3.88549	4.63564	4.48203	4.33559	4.03515	4.11286	3.97168	3.8281	4.28637	3.89182	3.87966	3.86178	4.69504	4.01778	2.76216	4.68661	4.16653	5.11624	1.99487	3.74498	2.2562	3.01361	4.02964	5.19327
ENSG00000241400.1	0	0	0	0	0	0	0	0	0	0	0.0512421	0	0	0.0719037	0	0	0.0494811	0	0	0	0.0654537	0	0	0	0	0	0	0.0390312	0	0.0653395	0	0	0	0	0.129897	0	0	0	0	0	0	0	0	0	0	0	0	0	0.0410837
ENSG00000212450.1	0	0	0	0	0	0	0	0	0	0.181298	0	0	0	0	0	0	0	0	0	0	0	0	0	0	0	0	0	0	0	0	0	0	0	0	0	0	0	0	0	0	0	0	0	0	0	0	0	0	0
ENSG00000202395.1	0	0	0	0	0	0	0	0	0	0	0	0	0	0	0	0	0	0	0	0	0	0	0	0	0.0538044	0	0	0	0	0	0	0	0	0	0	0	0	0	0	0	0	0	0	0	0	0	0.183084	0	0
ENSG00000184682.5	0.492007	0.294158	0.743388	0.2614	0.348083	0.251428	1.08418	0.49538	1.67418	0.496184	0.260346	0.503194	0.836318	0.989411	0.438477	0.276188	0.900846	0.722591	0.600304	1.198	0.498826	1.32875	0.364929	0.499656	0.608556	0.546988	0.83466	0.537078	0.415531	0.345803	1.19339	0.371052	0.483827	0.765872	0.591221	0.177434	0.4861	1.61478	0.994207	0.373192	0.0989936	0.0679194	0.601475	0.337096	0.151113	0.254835	0.131478	0.448099	0.0869724
ENSG00000066336.10	12.5356	7.13549	12.8819	6.46165	4.48392	5.01692	18.7761	10.0833	11.8222	16.6041	13.9414	6.53223	10.2461	13.7883	7.90765	8.94462	12.6138	11.8731	11.3681	6.83405	6.53911	15.1675	22.0987	8.04443	8.03942	6.66123	10.3812	11.9303	8.42187	5.30447	18.8398	11.8956	14.5809	8.74762	20.4091	11.3407	8.39094	15.6013	10.5949	22.2692	9.85893	4.57496	14.1206	15.8108	15.0288	22.7935	3.65837	25.1136	2.25708
ENSG00000254403.1	0	0.0258219	0.0145014	0	0	0	0	0	0	0.0193583	0	0	0.0287898	0.026724	0.0197387	0	0	0	0	0	0.0243267	0	0.0492836	0	0	0.0195983	0.0178703	0.0145065	0	0	0	0	0	0	0	0	0.0243834	0.0219766	0.0528932	0	0	0	0	0	0	0	0	0	0
ENSG00000152127.7	11.5177	7.43256	14.0091	8.94858	6.71401	11.4098	11.7008	8.73386	14.9704	9.18131	10.3085	16.4613	10.1927	8.69661	12.6071	13.489	12.4558	11.414	6.51155	13.8307	20.0067	10.2704	4.46558	15.1161	11.5826	6.97192	13.8548	12.7605	11.1696	14.8375	10.5771	8.16765	8.70869	13.8608	9.4314	2.81789	10.7673	17.5898	10.6754	13.3762	11.5889	47.5441	20.5162	13.5238	36.0935	7.14595	19.714	24.8137	48.5317
ENSG00000243154.1	0	0	0	0	0	0	0	0	0	0	0	0	0	0	0	0	0	0	0	0	0	0	0	0	0	0	0	0	0	0	0	0	0	0	0	0	0	0	0	0	0	0	0	0	0	0	0	0	0
ENSG00000225489.5	0.720432	0.186037	0.80597	1.20233	0.18074	1.21153	1.38863	1.0478	0.596973	0.6575	0.901673	0.172446	1.13587	0.641789	1.32053	0.320387	0.429034	1.02073	0.40088	0.298046	0.642641	1.38172	0.355071	0.830636	0.901825	0.363083	0.33107	0.562385	0.847556	0.458228	1.68799	0.435225	0.703675	1.64103	1.17598	1.30029	0.736158	1.19127	1.01621	1.93313	0.417384	2.06593	6.21756	2.84257	1.82038	2.21713	2.09199	2.29781	1.08962
ENSG00000207442.1	0	0	0	0	0.213801	0	0	0	0	0	0	0	0	0	0	0	0	0	0	0.23195	0	0	0	0	0.172062	0	0.18131	0	0	0	0	0	0	0.223641	0.24491	0	0	0	0	0	0	0.604907	0	0	0	0	0	0	0
ENSG00000252460.1	0	0	0	0	0	0	0	0	0	0	0	0	0	0	0	0	0	0	0	0	0	0	0	0	0	0	0	0	0	0	0	0	0	0	0	0	0	0	0	0	0	0	0	0	0.422228	0	0	0	0
ENSG00000227351.2	0	0	0	0	0	0.0362575	0	0	0	0	0	0	0	0	0	0	0	0	0	0	0	0	0	0	0	0	0	0	0	0	0	0	0	0	0	0	0	0	0	0	0	0	0	0	0	0	0.0221199	0	0
ENSG00000240489.1	0.299087	0.489757	0.275045	0.465472	0.446704	0.123122	0.366148	0.789805	0.367284	0.496752	0.276226	0.13595	0.0963616	0.0894472	0.242246	0.300548	0.307769	0.623443	0.076686	0.408104	0.217129	0.687506	0.30242	0.411057	0.245972	0.240523	0.299067	0.501727	0.240479	0.0812815	0.472767	0.382528	0.39295	0.0983713	0.511702	0.202738	0.380862	0.343268	0.295063	0.877193	0.242381	0.532152	0.89157	1.65073	0.345327	1.71933	0.407761	0.308388	0.681434
ENSG00000153157.11	0.0109836	0.0253917	0.0106949	0.0102564	0.0310826	0.0193779	0.0215142	0.0198889	0.075148	0.0380717	0	0.0224668	0.0141551	0.0459879	0.0388199	0.00882983	0.0361679	0.00742549	0.0225297	0.0281009	0.0179411	0.0432821	0.0424048	0.0129391	0.00416909	0.0192718	0.026359	0.0213972	0.0326079	0.0358196	0.0694473	0.0252862	0.0101863	0.0162566	0.0237368	0.0319085	0.0539488	0.0162079	0.0455106	0	0.267035	0.454367	0.0280645	0.0363726	0.173921	0	0.00945762	0.0418161	0.123873
ENSG00000276127.1	0	0.0204309	0	0	0	0	0	0.0160032	0.018605	0	0	0	0	0.0211447	0	0	0	0	0.0181281	0.0180887	0	0	0	0	0	0	0	0	0	0.0192144	0	0	0	0.0174407	0.0190994	0	0	0	0	0	0.0343784	0	0	0	0	0	0	0	0
ENSG00000238509.1	0	0	0	0	0	0	0	0	0	0	0	0	0	0	0	0	0	0	0	0	0	0	0	0	0	0	0	0	0	0	0	0	0	0	0	0	0	0	0	0	0	0	0	0	0	0	0	0	0
ENSG00000231371.1	0	0	0	0	0	0	0	0	0	0	0	0.01585	0	0	0	0	0	0	0	0	0	0	0	0	0	0	0	0	0	0	0	0	0	0	0	0	0	0	0	0	0	0	0	0	0	0	0	0	0
ENSG00000065491.8	6.12156	7.77326	5.99327	6.85479	3.05324	8.04565	5.28129	5.80416	6.60225	6.81328	6.94405	6.75785	6.66607	4.75923	5.90316	5.95694	7.24351	5.73609	6.93577	6.00095	5.76272	6.10496	5.66404	7.02878	5.87814	4.58748	6.11865	5.52601	5.99876	6.63402	5.7621	5.18959	5.80544	6.6976	5.31756	5.95226	4.50705	6.92485	5.69942	3.68665	6.40542	7.06179	4.64904	5.45297	5.58555	4.30761	4.47553	6.8194	6.2376
ENSG00000063127.14	0.120915	0.181693	0.215849	0.158072	0.547482	0.123728	0.189473	0.235371	0.254546	0.15193	0.097928	0.144275	0.148037	0.274828	0.176283	0.150666	0.114471	0.143053	0.291424	0.303165	0.171173	0.256106	0.240078	0.0854649	0.100971	0.270499	0.290176	0.137406	0.112177	0.31546	0.32492	0.41755	0.0953168	0.232651	0.352768	0.133482	0.389335	0.570964	0.329234	0.46102	0.0587938	0.0645413	0.139028	0.120124	0.119664	0.0403601	0.489342	0.0748049	0.144632
ENSG00000201263.1	0	0.349312	0	0	0	0	0	0	0	0	0	0	0	0	0	0	0	0	0	0	0	0	0	0	0	0	0	0	0	0	0	0	0	0	0	0	0	0	0	0	0	0	0	0	0	0	0	0	0
ENSG00000253371.1	0	0	0	0	0	0	0	0	0	0	0	0	0	0	0	0	0	0	0	0	0	0	0	0	0	0	0	0	0	0	0	0	0	0	0	0	0	0	0	0	0	0.0945783	0	0	0	0	0	0	0
ENSG00000232698.1	0.0313298	0	0.122025	0.175532	0	0.0331642	0.138076	0.0850972	0.148398	0.244341	0.120192	0.0640845	0	0.224874	0	0.0377795	0.0773744	0.190625	0.0481979	0.0961865	0.0511755	0.185188	0.0518383	0.0369076	0.107028	0.0412284	0.0375933	0.0915505	0.174396	0	0.346662	0.144254	0.0871669	0.0463705	0.101561	0.436878	0	0.231158	0.11127	0	0	0	0	0	0.372071	0	0	0.0447288	0
ENSG00000260879.1	0	0	0	0	0	0	0	0	0	0	0	0	0	0	0	0	0	0	0	0	0	0	0	0	0	0	0	0	0	0	0	0	0	0	0	0	0	0	0	0	0	0	0	0	0	0	0	0	0
ENSG00000265583.1	0	0	0	0	0	0	0	0	0	0	0	0	0	0	0	0	0	0	0	0	0	0	0	0	0	0	0	0	0	0	0	0	0	0	0	0	0	0	0	0	0	0	0	0	0	0	0	0	0
ENSG00000223807.1	0	0	0	0	0	0	0	0	0	0	0	0	0	0	0	0	0	0	0	0	0	0	0	0	0	0	0	0	0	0	0	0	0	0.0536738	0	0	0	0	0	0	0	0.290355	0.138989	0	0	0.121047	0.0936777	0.0517736	0.0371807
ENSG00000259477.1	0	0	0	0	0	0	0	0	0	0.0202524	0	0	0	0	0	0	0	0	0.0239695	0	0	0	0	0	0	0	0	0	0	0	0	0	0	0	0	0	0	0	0	0	0.0454563	0	0	0	0	0.0520071	0	0	0.0319491
ENSG00000226372.2	0	0	0	0	0	0.00456588	0	0	0	0	0	0	0.00833816	0	0	0	0	0	0	0	0	0.00637391	0	0.00508125	0	0	0	0	0	0	0	0	0	0.00638404	0	0.00751839	0	0	0.00765953	0	0	0	0	0	0	0	0	0	0
ENSG00000067177.13	1.14218	1.03771	0.845238	1.08149	1.55472	0.391735	1.03025	0.99896	1.11448	1.29758	0.888045	0.420535	1.09074	1.3322	0.974901	0.988912	0.89984	1.04938	1.40571	1.35006	0.496273	1.17811	1.31912	1.14101	0.8324	1.01306	1.19784	0.932311	0.976573	1.94811	0.906335	1.38312	0.991479	1.53837	1.97717	0.879974	1.21552	1.66185	1.59016	2.63303	2.93239	2.06678	4.10183	3.49491	4.11004	2.12737	1.00021	1.01427	5.72876
ENSG00000279973.1	0	0	0	0	0	0	0	0	0	0	0	0	0	0	0	0	0	0	0	0	0	0	0	0	0	0	0	0	0	0	0	0	0	0	0	0	0	0	0	0	0	0	0	0	0	0	0	0	0
ENSG00000227740.1	0.0220787	0.344527	0.0429966	0.309252	0.156201	0.280457	0.227045	0.269863	0.522895	0.0860958	0.141169	0.203227	0.256084	0.0792363	0.0585252	0.0798717	0.163581	0.0671685	0.0679319	0.372814	0.324579	0.0326263	0.0730628	0.0780284	0.0754244	0.174327	0.0794782	0.215058	0.14748	0.0720028	0.383898	0.254145	0.184284	0.326781	0.107358	0.192423	0.180742	0.293222	0	0.388529	0.128827	0.353553	0.169241	0.219343	0.196654	0.0736965	0.0285168	0.189127	0.769647
ENSG00000102010.13	3.25164	4.72356	2.47151	3.04116	1.47756	2.561	2.34666	8.51607	2.04868	2.53326	2.2212	1.14201	1.3491	3.75688	3.78892	2.01973	3.93225	3.24498	0.795283	2.15054	1.95904	2.23063	1.1034	1.39458	4.66811	3.3606	3.6784	4.22972	3.22291	1.7196	1.56075	3.53465	1.80505	1.85161	1.60038	2.64017	3.91028	2.50211	2.46023	0.136456	0.256392	0.206953	0.148599	0.154072	0.644627	0.0517662	0.587572	0.309977	0.371012
ENSG00000227284.2	0	0	0	0	0	0	0	0	0	0	0	0	0	0	0	0	0	0	0	0	0	0	0	0	0	0	0	0	0	0	0	0	0	0	0	0	0	0	0	0	0	0	0	0	0	0	0	0	0
ENSG00000242118.3	0	0.0849679	0	0	0	0	0	0	0	0	0	0	0	0	0	0	0	0	0	0	0	0	0	0	0	0	0	0	0	0	0	0	0	0	0	0	0	0	0	0	0	0	0	0	0	0	0	0	0
ENSG00000231705.1	0.195363	0.169364	0.332898	0.684103	0.0691073	0	0	0.33165	0.231341	0	0	0.34966	0.472075	0.0876402	0.323662	0.765638	0.241241	0.0990565	0.450821	0.0749737	0.319114	0.360866	0.323247	0.172608	0.166848	0.0642719	0.23442	0.0951467	0.27187	0.477836	0.540418	0.33732	0	0.506016	0.0791628	0.425662	0.159929	0.144143	0.607115	0	0.142491	0	0	0.485213	0	0	0.315413	0.209186	0.250375
ENSG00000169989.2	0.158436	0.101741	0.0799924	0.131507	0.0913323	0.124232	0.0603433	0.167354	0.120444	0.0915291	0.0825428	0.0480115	0.19284	0.115825	0.124437	0.0566081	0.159413	0.136864	0.153465	0.0990853	0.0670953	0.112727	0.281566	0.131342	0.106912	0.15444	0.0844938	0.194335	0.0979919	0.105252	0.0927556	0.121583	0.0897939	0.0694807	0.104622	0.306849	0.0768591	0.0692725	0.135464	0.154893	0.410872	0.375865	0.382333	0.349778	0.975633	0.156695	0.500221	0.435636	0.252684
ENSG00000134285.9	6.56957	6.88505	6.45384	7.91073	0.989599	2.20862	9.39316	7.99207	7.68355	11.278	5.55703	2.87912	7.51236	5.86535	4.41369	6.68694	10.1323	5.54626	7.01837	5.99691	3.44157	7.90046	10.2599	6.48091	6.18132	3.46193	5.93768	5.28174	4.73037	2.46693	13.6317	6.07666	5.99634	5.00682	10.1786	9.26293	3.11421	6.91772	7.09841	7.10638	8.28126	3.54963	10.4922	21.5421	10.0348	2.52984	3.893	7.54096	3.4353
ENSG00000142937.10	318.856	356.25	420.873	269.606	262.101	219.021	312.364	320.791	351.329	365.55	266.608	200.533	620.335	337.08	347.444	345.027	344.503	402.535	625.057	265.352	209.228	402.613	666.088	311.97	363.459	317.429	389.186	337.083	298.29	240.077	367.705	445.532	489.232	299.593	316.895	811.079	358.953	395.82	656.986	572.079	632.27	506.587	438.771	369.002	565.501	679.765	337.194	293.329	698.668
ENSG00000238840.1	0	0.567304	0.106198	0	0.154322	0.230903	0	0.29624	0.344403	0.141767	0	0	0	0.195708	0.144553	0	0	0.110601	0	0.167422	0.356304	0.322338	0	0	0	0.143525	0.65435	0.106235	0	0	0	0	0	0	0	0.190108	0.357135	0.643766	0.387353	0	0	0.436625	0	0	0	0	2.39477	0	1.34186
ENSG00000233714.1	0	0	0	0	0	0	0	0	0	0	0	0	0	0.0291806	0	0	0	0.0164909	0	0	0	0	0.0269071	0.0191572	0	0	0	0	0	0	0	0	0	0	0	0	0	0	0	0	0	0.0651021	0	0	0	0	0.021004	0	0
ENSG00000064989.11	1.20173	2.14909	1.8621	2.26856	2.26495	1.61198	1.78275	3.49816	2.52363	2.63307	0.74271	1.35944	2.85707	1.77934	2.86944	1.44058	0.959164	1.21385	2.31002	4.31644	1.66214	2.16657	3.14858	1.45739	2.15077	1.39189	1.66861	1.83745	1.93452	2.82572	1.16064	3.42426	0.860504	1.75418	3.93387	3.08647	3.69153	2.1008	3.27438	0.353147	2.88607	1.74856	1.80071	1.00857	2.00476	1.38699	0.710511	3.01339	0.568846
ENSG00000197056.8	1.57436	1.00019	1.04148	1.47292	1.89604	1.0559	1.20055	2.14219	2.15366	1.37468	1.21794	0.900335	1.77726	1.70365	1.17472	0.978213	1.13528	1.52949	1.8165	1.77566	1.1533	1.64273	1.72502	1.6706	1.5601	1.77919	1.62593	1.27597	1.43161	1.47953	1.41052	1.69464	1.31658	1.38743	1.5632	2.22573	2.05127	1.40544	2.19816	0.528714	2.05989	5.30434	2.46427	1.94015	2.50661	2.56735	3.4615	1.99888	3.95218
ENSG00000233308.1	0.39433	0.341851	0.987334	0.946852	0	0.119262	0.579296	0.15301	0.711543	0.695621	0.324168	0.633752	0.054449	0.555962	0.111993	0.101895	0.452152	0.257066	0.823295	0.172949	0.184033	0.91569	0.419437	0.199086	0.384884	0.33359	0.337975	0.164613	0.0627148	0	2.27066	0.194532	0.313462	0.0416884	0.0456531	0.981916	0.415039	0.997524	0.60021	0	0	0	0	0	0.167251	0	0	0	0
ENSG00000270641.1	0.00117528	0	0	0.00109746	0.00110864	0.00414699	0.00345312	0.00106409	0.00185563	0	0.00500976	0.00480802	0.00151464	0.000702977	0.00051923	0	0.000967519	0.00079455	0	0.00180413	0.0108786	0.00347349	0.000648206	0.00276904	0.00267663	0.0113418	0.00470082	0.000763188	0.00436143	0.000638802	0	0.0027057	0.00653981	0.00753785	0.00380987	0	0.000641409	0	0.00278273	0	0	0.00156834	0	0	0.00232626	0.00261531	0.000505997	0.00559307	0.00923819
ENSG00000146477.5	1.42111	2.17851	1.18547	2.69448	5.10669	2.09595	0.655588	1.88291	0.567782	1.34035	0.714726	0.56719	0.443903	1.93586	1.10828	1.1912	2.4343	1.52899	1.09979	1.74253	1.13234	1.85672	1.41942	0.311345	1.87973	1.4824	1.54406	1.57836	1.28305	2.44442	0.94511	4.60823	1.10901	0.929834	3.0267	2.41666	3.32691	0.530655	0.615508	1.86797	9.63192	10.9447	4.60807	1.5926	6.75337	3.54318	11.0914	5.87634	13.4064
ENSG00000280896.1	0	0	0	0	0	0	0	0	0	0	0	0	0	0	0.058974	0.0536561	0	0	0.0684529	0	0	0	0	0	0	0	0	0	0	0	0	0	0	0	0	0	0	0	0	0	0	0	0	0	0	0	0	0	0
ENSG00000251714.1	0	0	0	0	0	0	0	0	0	0	0	0	0	0	0	0	0	0	0	0	0	0	0	0	0	0	0	0	0	0	0	0	0	0	0	0	0	0	0	0	0	0	0	0	0	0	0	0	0
ENSG00000279605.1	0.0967634	0.142352	0.128481	0.073928	0.0954259	0.0869095	0.116306	0.219022	0.212963	0.152456	0.0862425	0.089967	0.0906933	0.0684008	0.120475	0.099004	0.105004	0.166516	0.076686	0.162041	0.105372	0.147323	0.174659	0.103628	0.0667796	0.158205	0.105553	0.111389	0.0979325	0.0669377	0.120509	0.0742554	0.142767	0.173596	0.128321	0.0562215	0.139223	0.0951919	0.119761	0.361197	0.333631	0.399114	0.365244	0.320435	0.0783515	0.411074	0.556726	0.238617	0.414873
ENSG00000221148.1	0	0	0	0	0	0	0	0	0	0	0	0	0	0	0	0	0	0	0	0	0	0	0	0	0	0	0	0	0	0	0	0	0	0	0	0	0	0	0	0	0	0	0	0	0	0	0	0	0
ENSG00000251308.1	0	0	0	0	0	0	0	0	0	0	0	0	0	0	0	0	0	0	0	0	0	0	0	0	0	0	0	0	0	0	0	0	0	0	0	0	0	0	0	0	0	0	0	0	0	0	0	0	0.0461872
ENSG00000260205.1	0	0	0	0	0	0	0	0	0	0.00609208	0	0	0	0	0	0	0	0.00475279	0	0	0	0	0	0.00552124	0	0.00616761	0	0	0	0	0	0	0	0	0.00759656	0	0	0	0.00832278	0	0	0	0	0	0	0	0	0	0
ENSG00000254227.1	0	0	0.0692371	0	0	0	0	0	0	0	0	0	0	0	0	0	0	0	0	0	0	0	0	0	0	0	0	0.0692612	0	0	0	0	0	0	0	0	0	0	0	0	0	0	0	0	0	0	0	0	0
ENSG00000277057.1	0	0	0	0	0	0.239923	0.665931	0.615625	0	0	0	0	0	0	0	0	0	0	0	0	0.370223	0	0	0	0	0	0	0	0.252329	0.739153	0	0.521792	0	0	0	0	0	0	0	1.99424	0	0	0.434342	0	0.672925	0.756541	0	0.323585	0
ENSG00000095464.9	0.0350591	0.0759833	0.0384046	0.07366	0.136419	0.0231949	0.0515041	0.10713	0.159143	0.0569637	0.0168124	0.0224102	0.0338867	0.0786379	0.0580832	0.0581302	0.0487038	0.057773	0.0741607	0.134545	0.0501087	0.0453318	0.0435066	0.0361382	0.0399225	0.080738	0.105171	0.0469553	0.0536676	0.0428754	0.0415635	0.0504452	0.0304821	0.0518901	0.0781344	0.0458326	0.0430504	0.155204	0.0856039	0.0385594	0	0.122809	0.0503889	0.130612	0.0650562	0.014628	0.113206	0.0688229	0.139287
ENSG00000226509.1	0	0	0	0	0.126697	0	0	0	0	0.116389	0	0	0	0	0	0	0	0	0	0	0	0	0	0	0	0	0	0	0	0	0	0	0	0	0	0	0	0	0	0	0	0	0	0	0	0	0	0	0
ENSG00000072135.11	29.1848	21.1823	23.0065	21.5635	8.22559	13.0201	19.6601	28.1307	20.6101	18.7407	16.9658	18.0396	22.6166	18.4332	19.6451	20.6667	24.6409	21.8992	19.8962	22.9498	17.0833	24.0824	15.2678	21.2434	18.8523	22.3055	23.6759	18.6882	17.0664	14.186	22.5519	14.7888	21.647	29.9808	19.5371	14.5645	15.5313	29.3126	22.4711	18.1257	8.06964	15.2268	14.5537	21.2394	10.1962	18.4484	22.0712	10.7636	16.5079
ENSG00000281790.1	0	0	0	0	0	0	0	0	0	0	0	0	0	0	0	0	0	0	0	0	0	0	0	0	0	0	0	0	0	0	0	0	0	0	0	0	0	0	0	0	0	0	0	0	0	0	0	0.153403	0
ENSG00000277443.1	97.0814	57.1372	88.7308	127.154	44.8522	33.6302	89.8501	87.8274	69.646	70.0876	89.6283	96.7937	91.0898	93.7901	96.456	98.7197	77.8079	111.141	89.3826	82.1307	74.1976	104.796	54.9808	86.7203	110.97	62.946	81.5565	122.579	105.035	64.2695	96.1202	68.1486	125.597	81.8102	64.2864	58.5591	110.142	88.7252	94.8353	4.41859	52.526	40.5343	18.1223	26.1586	58.8031	20.7832	45.1099	50.2791	62.8846
ENSG00000164113.9	0.00537448	0	0	0	0	0.00568916	0	0	0	0	0	0	0	0	0	0	0	0	0	0	0.0087789	0	0	0	0	0	0	0	0	0	0	0	0	0	0	0	0	0	0	0	0	0	0	0	0	0	0	0	0
ENSG00000176953.9	7.26803	10.0023	7.68496	8.76027	8.28793	5.91402	8.52318	10.4405	12.3375	7.21931	8.3955	5.57949	7.65783	8.52366	7.38464	6.59375	8.30678	7.98046	7.60318	10.5282	7.47	10.4151	6.18223	8.90446	7.36082	10.8917	8.53602	7.3626	7.27243	7.44048	8.80324	6.9839	7.39573	9.97896	8.44081	6.68902	7.3798	11.2398	9.23427	8.40794	8.2309	14.3002	11.2296	10.5231	7.51312	11.1891	18.3894	9.05181	10.9482
ENSG00000257947.1	0	0	0.0249107	0	0	0.0270812	0	0.0347443	0	0	0	0.026165	0	0	0	0	0	0	0	0	0	0	0	0.030138	0	0	0	0	0	0	0	0	0.0355893	0	0	0	0	0	0	0	0	0	0	0	0	0	0	0.0365246	0.0262298
ENSG00000238610.1	0	0	0	0	0	0	0	0	0	0	0	0	0	0	0	0	0	0.23349	0	0	0	0	0	0	0	0	0	0	0	0	0	0	0	0	0	0	0	0	0	0	0	0	0	0	0	0	0	0	0
ENSG00000232628.4	0.0603148	0	0.0880938	0	0.106678	0.0638463	0.28797	0.0819126	0.19046	0.0979989	0	0.0308431	0.174893	0.0811719	0.139895	0.38184	0.0930986	0.244655	0.371154	0.300908	0.0246302	0.267386	0.149695	0.0710529	0.206045	0.099214	0.144746	0.0734371	0.218231	0.0245872	0.309854	0.485994	0.16781	0.111588	0.195521	0.131415	0.0740628	0.244758	0.133883	0.132673	0.0439915	0	0	0.149801	0.134305	0.100662	0.0194756	0.107637	0.061839
ENSG00000261174.2	0	0	0	0	0	0	0	0	0	0	0	0	0	0	0	0	0	0	0	0	0	0	0	0	0	0	0	0.0268108	0	0	0	0	0	0	0	0	0	0	0	0	0	0	0	0	0	0	0	0.0392969	0.0282207
ENSG00000111404.5	1.62007	6.60829	2.27959	1.25921	8.01649	1.43737	2.54507	5.87566	1.49334	2.2032	1.04184	1.2355	2.29906	1.88203	5.51074	3.2522	0.381602	1.78532	3.09739	1.88315	2.12621	3.8332	4.26101	0.518494	2.06874	5.29901	4.31491	2.19829	2.55424	2.35155	0.843747	7.15755	1.17245	0.623712	4.90262	4.52147	4.95228	1.85171	8.99653	0	0.109283	0	0	0.0930331	0.194623	0.15629	0	0.0133696	0
ENSG00000213657.3	0.0769534	0	0	0.107787	0	0	0	0.104509	0.0607501	0.0500132	0.0492033	0	0	0	0	0	0	0	0.0591927	0	0.125699	0.056858	0	0	0	0	0	0	0.0428357	0	0	0	0	0	0	0.134134	0	0.0567777	0	0	0	0.154035	0.0737344	0	0.114237	0	0	0	0
ENSG00000271748.2	0	0	0	0	0.188302	0	0	0	0	0	0	0	0	0.238799	0	0	0	0	0.204731	0.204286	0.217378	0	0	0	0	0.175126	0.159686	0.129627	0	0.216999	0	0	0	0	0.2157	0	0.217885	0	0	0	0	0	0.510053	0	0	0	0.171886	0.189995	0
ENSG00000203266.2	0	0	0	0	0	0	0	0	0	0	0	0	0	0.0338041	0	0	0	0	0.0289813	0	0	0	0	0	0	0	0	0	0	0	0	0	0	0	0	0	0	0	0	0	0	0	0	0	0	0	0.194655	0	0
ENSG00000163202.4	0	0	0	0	0	0	0	0	0	0	0	0	0	0	0	0	0	0	0	0	0	0	0	0	0	0	0	0	0	0	0	0	0	0	0	0	0	0	0	0	0.0690372	0	0	0	0	0	0	0	0
ENSG00000239221.3	0	0	0	0	0	0	0	0	0	0	0	0	0	0	0	0	0	0	0	0	0	0	0	0	0	0	0	0	0	0	0	0	0	0	0	0	0	0	0	0	0	0	0	0	0	0.151308	0	0	0
ENSG00000248510.2	0	0	0	0	0	0	0	0	0	0	0	0	0	0	0	0	0	0	0	0	0	0	0	0	0	0	0	0	0	0	0	0	0	0	0	0	0	0	0	0	0	0	0	0	0	0	0	0	0
ENSG00000223379.1	0	0	0	0	0	0	0	0	0	0	0	0	0	0	0	0	0	0	0	0	0	0	0	0	0	0	0	0	0	0	0	0	0	0	0	0	0	0	0	0	0	0	0	0	0	0	0	0	0
ENSG00000270811.1	0	0	0	0	0	0	0	0	0	0	0	0	0	0	0	0	0	0.125726	0	0	0	0	0	0	0	0	0	0	0	0	0	0	0	0	0	0	0.202987	0	0	0	0.361708	0	0	0	0	0	0	0	0
ENSG00000002549.11	29.4062	31.8152	24.4574	25.0041	12.8463	21.7689	47.8218	25.4825	19.7019	29.7246	201.713	22.8432	23.2405	20.8783	24.6757	22.5061	24.14	24.6862	24.8273	18.555	17.8912	23.0495	82.0857	28.1222	27.6201	26.7243	20.8041	26.6459	22.2887	18.0349	41.0302	26.5922	21.8745	22.0311	50.1534	28.2837	19.376	25.1603	19.3073	37.6994	42.9795	13.3633	52.9298	52.8841	23.5533	72.0971	19.3097	69.1044	28.11
ENSG00000263445.1	0	0	0	0	0	0	0	0	0	0	0	0	0	0	0	0	0	0	0	0	0	0	0	0	0	0	0	0	0	0	0	0	0	0	0	0	0	0	0	0	0	0	0	0	0	0	0	0.637214	0
ENSG00000143252.13	6.95373	7.52028	6.27617	6.89315	6.16036	6.17563	6.26502	8.33632	7.0342	7.39552	7.55347	5.35065	7.57074	8.05322	6.77238	6.45075	6.60068	7.27703	9.26509	6.72104	5.62404	7.00286	9.66655	6.74116	9.33334	6.86845	7.41587	6.81419	8.07681	6.0953	6.72816	7.95247	7.67263	7.09132	6.91559	11.2601	7.20199	6.40947	7.17468	2.74011	6.10887	6.80367	5.94435	5.05804	6.00082	8.14158	11.1302	5.08815	7.67036
ENSG00000202297.1	0.142213	0	0	0	0	0	0	0	0	0.184853	0	0	0	0	0	0	0	0	0	0	0	0	0	0	0.161941	0	0	0	0	0	0	0	0	0	0	0	0	0	0	0	0	0	0	0	0	0	0	0	0
ENSG00000232166.1	0	0	0	0	0	0	0	0	0.0401804	0.0661579	0	0	0	0	0	0	0	0	0	0	0	0	0	0	0	0	0	0	0	0	0	0	0.035402	0	0.041248	0	0	0	0	0	0	0	0	0	0.0755565	0	0	0	0.0260917
ENSG00000254884.1	0.0714567	0.061947	0.0695782	0.100088	0	0.0756406	0.0524872	0.194089	0.0564108	0.0928817	0.137066	0.0730815	0	0	0.142061	0	0.0882373	0.144925	0.0549646	0.109691	0.0583602	0.0527967	0.059116	0	0.122054	0.0940333	0.0428712	0.104404	0.079552	0	0.169427	0	0	0.0528806	0.115819	0.0622767	0	0	0.0634458	0	0	0.572129	0	0	0	0.357773	0	0	0.0366312
ENSG00000270921.1	0.00529213	0	0	0	0	0.011204	0	0	0	0	0.00676747	0	0	0	0	0	0	0	0	0	0.00864438	0	0	0.0062343	0	0	0	0	0	0	0	0	0	0	0	0	0	0	0	0	0	0	0	0	0	0	0	0	0
ENSG00000266437.1	0	0	0	0	0	0	0	0	0	0	0	0	0	0	0	0	0	0	0	0	0	0	0	0	0	0	0	0	0	0	0	0	0	0	0	0	0	0	0	0	0	0	0	0	0	0	0	0	0
ENSG00000255316.1	0	0	0	0	0	0	0	0	0	0	0	0	0	0	0	0	0	0	0	0	0	0	0	0	0	0	0	0	0	0	0	0	0	0	0	0	0	0	0	0	0	0	0	0	0	0	0	0	0
ENSG00000256039.1	0.534773	0.0869256	0.699709	0.327708	0.0709385	0.371493	9.40283	0	0.448557	0.0868893	1.11127	0.10255	0.775334	0.149937	0.376537	0.241823	0.123817	0.457566	2.95657	0.97483	0.600545	0.271648	0.774229	1.2009	0.380598	0.307883	0.721896	0.390672	0.204654	0.136249	5.09831	0.115419	0.139487	0.049469	1.05639	1.25256	1.58695	0.345245	0.563849	1.02929	0.195022	0	3.04239	0.49807	0	1.2272	0.0215847	2.33816	0.119938
ENSG00000183549.9	0.226938	0.139619	0.156819	0.133299	0.543808	0.213103	0.274237	0.288317	0.381424	0.371105	0.107656	0.175945	0.226424	0.387514	0.23286	0.211862	0.225993	0.285809	0.495528	0.303413	0.101641	0.254218	0.429997	0.237157	0.200066	0.250471	0.294268	0.224614	0.211898	0.322295	0.254576	0.615143	0.0916539	0.200447	1.54251	0.401946	0.473431	0.12963	0.545989	0.0322058	0.0640723	0.0293066	0.0491005	0.0363634	0.0543366	0.0855237	0.0189105	0.209028	0.0112584
ENSG00000197454.1	0	0	0	0	0.0437164	0	0	0	0	0	0	0	0	0	0	0	0	0	0	0	0	0	0	0	0	0	0	0	0	0	0	0	0	0	0	0	0	0	0	0	0	0	0	0	0	0	0	0	0
ENSG00000213713.3	4.23016	1.79847	3.89801	4.31329	3.73805	5.21557	3.57148	4.05005	5.29707	2.75978	3.48194	5.38721	3.57173	4.59509	2.89994	4.3974	4.14281	4.45406	3.56552	4.17976	4.95064	4.7182	2.44034	3.5322	4.06028	4.159	4.76469	4.13617	3.64482	5.07414	3.66355	3.39544	4.08092	4.29391	4.01926	1.89279	4.64375	2.84606	4.0869	0.855631	1.79682	5.38536	1.95672	2.57624	1.53983	3.24594	1.19321	3.51713	0.864088
ENSG00000236185.1	0	0	0	0	0	0	0	0	0	0	0	0	0	0	0	0	0	0	0	0	0	0	0	0	0	0	0	0	0	0	0	0	0	0	0	0	0	0	0	0	0	0	0	0	0	0	0	0	0
ENSG00000105245.8	1.47972	3.30848	1.35349	1.03282	5.43875	1.91707	2.11158	2.93656	2.82794	2.15652	1.08947	1.19235	1.79622	3.59839	1.62772	2.21991	1.38732	1.46518	2.56383	2.82976	1.4079	1.83322	2.75335	1.3734	1.19708	3.6781	2.67527	1.21808	1.248	4.9678	1.11043	4.00874	1.1921	2.60673	4.26782	1.84541	2.57765	2.18721	2.98597	4.77824	2.04222	2.84222	2.83087	1.60863	2.35934	1.87089	3.88031	3.30398	1.63204
ENSG00000173786.15	11.3139	9.37809	10.5657	6.73614	14.9556	6.94554	14.2591	10.4787	9.23082	11.0703	13.9085	11.5392	10.1652	10.6696	10.6509	13.603	8.89578	8.40679	14.1779	10.8157	5.89644	9.91816	13.7943	11.8693	7.88751	12.8964	10.0061	8.34134	8.1289	11.3455	12.607	13.1267	9.05697	10.2115	14.6875	6.37726	10.5891	10.9332	9.74374	16.4996	12.6287	9.80624	11.9075	13.72	11.6396	13.9466	22.3081	15.8291	7.49823
ENSG00000251363.2	0.0416831	0.325222	0	0	0	0.0220618	0.12247	0.31135	0.098719	0.0270905	0.0266518	0.0213155	0.0402891	0	0.0276229	0.201056	0.0257359	0.0634047	0.128251	0	0	0.215587	0	0.0245521	0.142396	0	0.150049	0.0812028	0.0464054	0.0339841	0.362387	0.191924	0.115972	0.030847	0	0	0	0.307546	0.333091	0	0	0.166871	0	0	0	0	2.53038	0	0
ENSG00000166803.9	2.48625	3.94029	2.49654	2.43771	0.489211	1.3118	3.20161	4.21012	2.21422	5.78173	5.91164	2.1415	5.28683	3.02535	1.4674	2.00028	3.23321	3.95127	3.99817	2.89819	1.70695	2.90475	6.76839	5.55116	4.375	4.42712	2.44258	3.07257	3.14851	1.45693	4.32302	3.36272	2.39945	2.71388	4.26907	8.61319	3.16108	5.86436	2.46966	2.83702	7.46886	6.25189	12.477	6.71528	6.30899	16.4421	5.05769	6.74416	6.48422
ENSG00000219814.2	0	0	0.0307051	0	0.0446193	0	0	0.0856521	0	0	0	0	0.243837	0	0.0417946	0	0	0	0	0	0	0	0.104353	0.111445	0.0359086	0.0829946	0	0	0	0	0.049846	0	0	0	0	0	0.103259	0.0465331	0	0	0	0	0	0	0	0	0	0	0
ENSG00000182255.6	0.0172893	0.0119907	0.00336695	0	0.0293562	0.010981	0.00507981	0.00469606	0	0.00898927	0.0176874	0	0	0.0186144	0.0229148	0.0166788	0	0.00701306	0.0159587	0.0212321	0.00564821	0.0204391	0.0171641	0.00407348	0.00787506	0.0546043	0.0124475	0	0.0115488	0.0225534	0.0109317	0.039803	0	0.0102358	0.0504415	0.00602725	0.0396296	0.00510255	0	0	0	0	0	0	0	0	0	0.0049367	0
ENSG00000238031.1	0	0	0	0	0	0.0330928	0	0.0424569	0.0493595	0	0	0	0	0	0	0	0	0	0	0	0	0	0	0	0	0	0	0	0	0	0	0	0	0	0	0	0	0	0	0	0	0	0.0599092	0	0	0	0	0	0.0641047
ENSG00000226442.2	0	0	0	0	0	0	0	0	0	0	0	0	0	0	0	0	0	0	0	0	0	0	0	0	0	0	0	0	0	0	0	0	0	0	0	0	0	0	0	0	0	0	0	0	0	0	0	0	0
ENSG00000183665.5	4.43075	5.33005	4.13854	4.11413	2.8969	2.87866	3.70248	3.87915	5.86571	3.98778	3.68446	2.57124	5.40134	4.64527	4.0414	4.05968	4.5107	4.43632	5.22709	4.48018	3.45605	4.51515	6.65153	5.02897	3.78403	4.31565	4.83866	3.7278	4.64866	4.2009	4.50518	4.38386	4.53619	4.96443	4.00429	7.45188	4.72748	4.9771	5.01698	3.39475	2.70513	7.62323	4.87745	2.96748	2.84528	0.64392	6.37378	4.37111	7.46485
ENSG00000187840.4	18.264	24.1895	16.0989	12.6868	12.1275	9.28744	21.9255	27.1173	25.6776	24.5132	19.1374	10.4112	37.2925	20.3042	16.4125	24.8603	18.0123	19.9879	39.8063	21.0635	12.4323	19.9172	29.9734	23.2833	15.7328	29.834	13.6261	20.0681	15.4266	14.7032	19.04	19.7941	21.4768	23.8906	28.4634	31.5524	13.0146	26.8513	36.922	94.564	53.7576	14.5042	84.6372	123.828	53.1818	101.666	70.3849	39.7976	44.5476
ENSG00000090006.16	27.9702	71.8377	35.9746	18.9146	55.2992	32.1645	45.9601	34.611	59.6213	29.0104	16.8589	19.9918	30.891	51.2364	43.0559	56.9544	33.3721	36.3593	27.4734	41.6123	30.889	46.0064	15.0791	29.584	28.6721	51.3028	57.2513	30.477	35.4013	70.7603	21.7556	38.4031	28.5589	53.5679	23.7839	12.3116	40.6565	43.3807	41.4692	13.5691	8.81053	32.7384	16.0314	35.9382	9.69384	16.0938	40.8887	20.6865	6.23836
ENSG00000280721.1	0.0983439	0.136409	0.296851	0.192848	0.0556607	0.166563	0.245604	0.0934915	0.0621093	0.345142	0.138336	0.110638	0.152088	0.158822	0.0912398	0.0592946	0.109295	0.199456	0.257197	0.16606	0.128511	0.217988	0.439342	0.0926819	0.055993	0.0647077	0.047202	0.11495	0.0985367	0.0160359	0.466356	0.203764	0.164169	0.0582225	0.191279	0.257129	0.096608	0.449872	0.122246	0.43265	0.258222	0.157481	0.489996	0.0977006	0.905142	0.328262	0.0635103	0.505451	0.24199
ENSG00000233118.2	0	0	0	0	0	0	0	0	0	0	0	0	0	0	0	0	0	0	0	0	0	0	0	0	0	0	0	0	0	0	0	0	0	0	0	0	0	0	0	0	0	0	0	0	0	0	0	0	0
ENSG00000214654.6	1.36807	0.597528	1.34227	1.66756	0.635399	1.38184	1.59555	1.36155	1.96216	1.11311	1.65598	1.1642	1.87749	1.04941	1.3426	1.22154	1.85699	1.98038	2.07251	1.33058	1.04057	1.99077	1.83162	1.79617	2.3665	1.12691	1.56639	1.90222	1.75559	0.987666	1.68378	1.17807	1.65617	1.15926	1.35415	3.49503	1.65853	1.69516	1.61341	1.74586	2.49836	2.29943	2.1814	3.00874	2.38746	4.84535	4.9368	1.10331	1.35981
ENSG00000077238.12	25.1598	17.9945	28.0331	22.6344	21.2422	15.4957	21.957	20.1245	23.8354	19.2901	20.5575	25.9207	18.9162	23.4766	23.3812	27.3775	22.2033	24.0539	16.8636	18.9426	24.651	25.4869	13.6905	21.4197	19.7548	21.8837	25.4412	21.6542	22.7577	23.5325	20.8673	22.0006	25.6022	22.0524	21.8519	15.4263	20.0263	23.5697	16.2884	14.7467	11.1938	13.2222	15.7996	14.2788	13.949	9.33213	19.6033	17.5893	12.6467
ENSG00000168016.12	16.4187	3.46981	14.046	11.2996	2.28074	10.3379	18.7035	8.18879	10.9975	6.08987	25.5018	18.6397	9.26262	7.57562	12.524	14.1976	13.005	14.9323	4.19279	9.06266	22.5516	12.6672	4.51591	20.149	10.7277	7.15423	11.9428	17.1291	14.6233	9.40868	16.5963	6.45366	11.9753	11.4695	7.61695	2.63091	7.71958	13.5245	6.29398	2.95756	1.61676	2.86796	3.75546	3.19754	2.83596	2.83745	1.55054	4.38943	1.60472
ENSG00000260671.2	0.0858327	0.669688	0.0417881	0.120224	0	0.0454291	0.126093	0.641124	0.609838	0	0.109761	0	0.165924	0	0.227521	0.0517512	0	0.261122	0	1.11995	0.490709	0.317093	0.0710092	0.353898	0.244348	1.18599	0.720947	0	0.28667	0	0.474865	0.197602	0	1.07983	0.347801	0	0	0.189987	0.0762101	0	0	2.92073	0.493453	1.27907	0.127418	0.286501	0.498876	0.245082	0.0880017
ENSG00000278963.1	0.0202311	0.0701548	0.0131328	0.0188916	0	0.0285542	0.0198139	0.0366341	0.021295	0.0350627	0	0	0	0.0242019	0.0357518	0	0	0.0478704	0.0103745	0.0724641	0.0440618	0.00996535	0.0111581	0	0.00767919	0.0532462	0.0161838	0.0131374	0.0225231	0.0549812	0.0106598	0.0155252	0.00938128	0	0	0	0	0	0	0	0.0196745	0.0809917	0.0387697	0	0.0400439	0.0450196	0.0696813	0.0192556	0.0207424
ENSG00000197565.14	0.503215	0.753268	0.413901	0.507837	0.21228	0.239871	0.691042	0.948707	0.912954	0.262044	0.241813	0.266919	0.549828	0.600111	0.426682	0.31848	0.416831	0.77971	0.259652	0.403026	0.398223	0.921434	0.204276	0.5118	0.571241	0.512077	0.70883	0.560179	0.567183	0.49691	0.392775	0.449724	0.406539	0.749421	0.187442	0.288746	0.41962	0.924745	0.627185	0.0687522	0.159577	0.0125126	0.00299482	0.0310511	0.106717	0.0208656	0	0.0133868	0.19067
ENSG00000235802.1	0.124335	0	0	0	0.46914	0.131615	0.182655	0	0.130873	0.107743	0.0529989	0	0.0801178	0.223107	0.0549301	0.0999537	0	0.0420283	0.127518	0	0.0676978	0.244977	0.0685746	0.146471	0.0471941	0.109079	0.0497306	0.0403694	0.0922804	0.135159	0.196536	0.477067	0	0.0613415	0.470227	0.0722409	0.339278	0.122315	0.0735972	0	0.120914	0	0	0	0	0	0.10706	0.236679	0
ENSG00000258467.1	0	0	0	0	0	0	0	0	0	0	0	0	0	0	0	0	0	0	0	0	0	0	0	0	0	0	0	0	0	0	0	0	0	0	0	0	0	0	0	0	0	0	0	0	0	0	0	0	0
ENSG00000267170.1	0.0331181	0	0	0	0.0468604	0	0	0.0449771	0.104579	0.0430479	0.0423507	0.0338711	0	0	0.0438939	0	0.0408954	0	0.0509489	0	0	0.0489394	0.0547971	0	0	0	0.0397391	0	0	0	0	0	0.0921422	0	0.0536789	0	0	0	0	0	0.0966205	0	0	0	0.196654	0	0.0427752	0	0
ENSG00000177489.1	0	0	0	0	0	0	0	0	0	0	0.0194441	0	0	0	0	0	0	0	0	0	0	0	0	0	0	0	0	0	0	0	0	0	0	0	0	0	0	0	0	0	0	0	0	0	0	0	0	0	0
ENSG00000061273.16	3.06391	3.6834	4.08878	2.48857	7.81467	2.15756	4.20701	6.50647	4.00707	4.87518	2.22155	2.53436	3.45431	5.43235	3.77423	3.54489	3.37387	2.82552	4.51348	6.37423	2.52742	4.93568	4.42889	2.88304	2.9898	5.81623	3.60457	2.90328	3.01575	6.11573	4.89393	5.66445	2.47564	4.1434	8.63441	2.21314	4.85132	6.39914	5.38895	7.45632	4.63352	12.8566	8.73304	5.26907	5.42678	3.73089	7.95997	7.97464	8.74091
ENSG00000159860.6	0.0119832	0.0103885	0.0116682	0	0.00847785	0.0507395	0.0264062	0.0325485	0.0189201	0.0155762	0.0229859	0.0183836	0.023165	0.0107514	0	0	0.0295947	0.0121519	0.00921753	0.0275925	0	0.0265619	0.0396549	0	0.0136456	0.0157693	0.0215684	0.0116723	0.0333521	0	0	0.0137938	0.0166701	0.00886804	0.00971142	0	0.00980977	0.0265244	0.0106398	0	0.0524409	0	0.022964	0	0	0	0	0.153974	0
ENSG00000172936.11	31.9751	30.6673	30.7556	28.7272	9.19992	24.5088	33.2922	23.1027	29.3792	34.3871	45.2185	38.4371	30.4032	24.5414	25.4188	29.4323	25.9589	26.1636	30.3155	23.7409	31.9448	30.0817	28.616	36.811	27.7811	22.2662	24.4614	27.5537	27.6749	21.2455	38.018	20.9292	29.8767	25.2586	23.9063	23.3447	20.7369	25.0863	24.1123	26.1726	24.9527	20.3081	23.554	24.5298	23.0829	22.5403	16.838	29.691	18.7311
ENSG00000277288.2	0.0253892	0.102715	0.0329624	0.0474163	0.0598742	0.0179172	0.0124328	0.0689615	0.0400866	0.0110006	0	0.017311	0	0.0455586	0.0448671	0.0204106	0.0313515	0.0171644	0.0520785	0	0.0276479	0.0625305	0.14003	0.0199396	0.00963707	0.0222739	0.0812402	0.0247304	0.0376874	0.110399	0.0668879	0.038967	0.0117731	0	0.205759	0	0.0277123	0.0124885	0.135257	0	0	0.0338804	0.0162181	0.0840772	0	0	0.0109309	0.0120825	0
ENSG00000268858.2	0.823654	0.856847	0.838663	0.883386	0.546087	1.06618	0.864285	1.07385	1.28559	0.728015	0.619926	0.659465	1.08271	0.878335	0.929463	0.891054	1.24955	1.2123	0.651657	0.787515	0.837986	1.30059	0.599638	0.870491	0.94327	1.01576	1.07303	0.861878	0.838368	0.790477	0.721652	0.769313	1.03449	1.34446	1.00698	0.918834	0.793704	1.43766	1.00295	1.28377	2.44417	7.02807	1.50624	1.35598	1.15982	0.816927	2.02431	1.05496	1.1147
ENSG00000172366.18	11.9555	13.7693	13.4398	12.512	3.67768	14.6687	15.9887	12.7616	15.7735	11.8209	11.5889	13.3826	17.1734	14.7157	12.7292	17.3529	16.1295	13.8917	16.0164	11.1026	11.7153	14.9631	8.97777	14.4507	11.6617	13.9506	14.2143	13.2171	16.3127	7.63997	14.0882	8.31882	17.794	15.8569	6.58075	34.0942	7.95423	10.0393	13.2479	24.4665	17.2255	6.19471	15.1414	17.6915	22.141	30.8171	30.8016	12.062	22.335
ENSG00000264321.1	0	0	0	0	0	0	0	0	0	0	0	0	0	0	0	0	0	0	0	0	0	0	0	0	0	0	0	0	0	0	0	0	0	0	0	0	0	0	0	0	0	0	0	0	0	0	0	0	0
ENSG00000266213.1	0.0053193	0	0.0103589	0	0	0.00563075	0	0.0288962	0.0923839	0	0	0	0.0102828	0	0.0141001	0	0.00656845	0.00539417	0	0.0163309	0.034755	0	0	0	0.00605718	0	0	0	0	0	0.00840821	0	0	0.0157459	0	0.00927185	0.00870901	0.0392468	0.00944591	0	0	0	0	0	0	0	0	0	0
ENSG00000214794.4	0.0231167	0	0.022509	0.0647582	0	0	0.0169799	0.0313944	0.0182492	0.0600956	0.0295612	0.0118212	0	0	0.0153192	0.0139378	0.0142726	0.0234421	0	0	0	0.01708	0.0191244	0.0136161	0	0.0152102	0	0.0225168	0	0	0	0	0	0	0	0	0	0.0170559	0	0	0.0337209	0	0	0.114827	0	0	0.0149287	0	0.0118504
ENSG00000263375.1	0	0	0	0	0	0	0	0	0	0	0	0	0	0	0	0	0	0	0	0	0	0	0	0	0	0.0137626	0	0	0	0	0	0	0	0	0	0	0	0	0	0	0	0	0	0	0	0	0	0	0
ENSG00000175730.8	0.661424	0.355903	0.510787	0.766712	0.0322718	0.627722	0.703626	1.14607	0.972289	0.978325	0.81665	0.723117	0.26454	0.491116	0.453432	0.632568	0.478784	0.601348	0.491225	0.455147	0.596082	0.909996	1.28308	0.537366	0.571375	0.420193	0.87576	0.444317	0.558615	0.223141	1.15367	0.21003	0.88839	0.270057	0.406643	0.238531	0.373419	0.370216	0.445517	0.802715	0.465784	0.639147	0.131122	0.679756	0.135432	0.989689	0.235667	0.260496	0.257225
ENSG00000248525.2	0	0	0	0	0	0	0	0	0	0.0448928	0	0	0	0	0	0	0	0	0	0	0	0	0	0	0	0	0	0	0	0	0	0	0	0	0	0	0	0	0	0	0	0	0	0	0	0	0	0	0
ENSG00000227917.2	0	0	0	0	0	0	0	0	0	0	0	0	0	0	0	0	0	0	0	0	0.030692	0	0	0	0	0	0	0	0	0	0	0	0	0	0	0	0.0307635	0	0	0	0	0.0752216	0	0	0	0	0	0	0
ENSG00000206042.1	0	0	0	0	0	0	0	0	0	0	0	0	0	0	0	0	0	0	0	0	0	0	0	0	0	0	0	0	0	0	0	0	0	0	0	0	0	0	0	0	0	0	0	0	0	0	0	0	0
ENSG00000241756.3	0	0	0	0	0	0	0	0	0	0	0	0	0	0	0	0	0	0	0	0	0	0	0	0	0	0	0	0	0	0	0	0	0	0	0	0	0	0	0	0	0	0	0	0	0	0	0	0	0
ENSG00000266505.1	0	0	0	0	0	0	0	0	0	0	0	0	0	0	0	0	0	0	0	0	0	0	0	0	0	0	0	0	0	0	0	0	0	0	0	0	0	0	0	0	0	0	0	0	0	0	0	0	0
ENSG00000239036.1	0	0	0	0	0	0	0	0	0	0	0	0	0	0	0	0	0	0	0	0	0	0	0	0	0	0	0	0	0	0	0	0	0	0	0	0	0	0	0	0	0	0	0	0	0	0	0	0	0
ENSG00000274837.1	0	0	0	0	0	0	0	0	0	0	0	0	0	0	0	0	0	0	0	0	0	0	0	0	0	0	0	0	0	0	0	0	0	0	0	0	0	0	0	0	0	0	0	0	0	0	0	0	0
ENSG00000249806.1	0.56663	0.0982441	0.386213	0.634933	0.0400876	0.0299903	1.95617	0.384765	0.313124	3.49848	2.3187	0.695417	0.219072	0.203353	0.11265	0.136655	0.139939	0.114921	0.217926	0.521887	0.4165	0.251197	3.37516	1.00126	0.161308	0.372827	0.271964	0.607118	0.410035	0.0923942	0.806104	0.260896	0.315299	0.0838654	1.05617	0.641985	0.139157	0.167228	0.251553	0.249281	0.495935	0.22684	0.0542927	0.562923	1.00939	0	0.182964	0.808963	0.406664
ENSG00000261778.1	0	0	0	0	0	0	0	0	0	0	0	0	0	0	0	0	0	0	0	0	0	0	0	0	0	0	0	0	0	0	0	0	0	0	0	0	0	0	0	0	0	0	0	0	0	0	0	0	0
ENSG00000151726.12	4.61902	2.54547	3.11078	4.45545	8.59013	4.76974	6.69407	14.1355	5.9954	4.75275	3.13785	8.19922	3.83314	9.98253	2.77491	3.6576	2.79343	4.361	4.24722	19.7442	4.44173	2.58222	11.1756	9.48772	2.6864	4.89977	5.29318	2.79033	5.83875	8.46521	4.22533	6.9032	2.80337	3.76503	19.6202	3.67757	3.55259	3.17808	3.3285	5.74789	8.45857	1.74657	14.2528	11.6268	6.20925	15.0403	3.5241	6.50219	3.78197
ENSG00000103544.13	6.38923	6.70027	6.04194	5.75815	6.35479	4.16301	6.10909	7.30556	5.51055	3.55787	5.87997	4.96544	4.80896	6.79044	5.51354	5.9154	6.18407	6.35867	5.86051	5.32114	4.82279	6.42164	5.01057	5.99234	6.74788	5.50559	6.37455	5.98039	5.96062	6.05429	6.05685	6.41088	5.19819	6.03618	6.27322	5.07395	5.69968	6.1189	6.15821	0.653382	1.17856	1.0286	2.9941	1.31316	2.85733	4.52112	1.88756	1.75777	2.46374
ENSG00000071539.12	1.34056	1.85803	1.01568	0.719116	0.397813	0.797945	1.71795	2.01427	1.64051	3.65977	3.02734	0.908469	1.88254	1.29414	0.675054	1.08587	1.3736	1.51644	1.63606	1.97652	0.945107	1.23435	2.15066	2.91844	1.56828	1.93032	1.2272	1.29386	1.33819	0.803933	1.71969	1.21947	0.940937	1.54991	2.47662	2.60656	1.26086	2.1766	1.11429	8.31757	11.3764	6.75321	10.6038	16.3943	6.72623	10.4046	10.6887	5.62529	9.6461
ENSG00000131203.11	3.00256	2.26748	2.26094	1.88163	0.427995	1.21955	7.52803	1.09948	0.948138	1.57848	24.0332	1.17829	2.19274	1.66823	1.41494	0.606128	1.34025	0.816465	2.02558	0.969623	1.17708	1.27522	83.3746	1.93887	0.617967	1.92585	1.07818	2.17074	1.3569	0.725327	5.55475	1.2596	2.04205	0.862468	27.3903	1.65151	1.09243	1.45064	0.987389	10.3718	11.0698	0.267116	6.50407	3.93304	4.52992	18.8418	0.235559	37.31	0.602006
ENSG00000241696.1	0	0	0	0	0	0	0	0	0	0	0	0	0	0	0	0	0	0	0	0	0	0	0	0	0	0	0	0	0	0	0	0	0	0	0	0	0	0	0	0	0	0	0	0	0	0	0	0	0
ENSG00000277373.1	0	0.0716538	0	0	0.292377	0.0437466	0	0.168376	0.1305	0	0	0	0	0.0741571	0	0	0	0.0838171	0.127155	0.0634393	0	0	0	0.0486844	0	0.0543839	0.198356	0.0402544	0.0460087	0.202162	0.0653253	0.0951416	0.0574904	0.0611668	0.0669839	0	0.338311	0.18295	0.0733875	0	0.241138	0	0	0	0	0.137945	0.320266	0	0.169485
ENSG00000148835.10	2.28594	1.63925	2.0011	2.47445	1.19331	1.25453	2.04751	2.59813	2.18656	2.30206	2.86077	1.82948	2.10223	2.23812	1.87078	1.37559	2.40071	2.88526	2.32853	2.48019	1.65309	2.51217	1.77732	2.13864	3.21463	2.64018	2.2636	2.36929	2.26818	1.67192	2.50481	2.17658	2.30936	2.12856	2.43171	1.93424	1.70781	2.73133	2.23066	1.52314	1.74822	1.15502	3.02817	3.21907	1.7132	3.20025	2.43654	1.97716	1.65197
ENSG00000266664.1	0	0	0	0	0	0.0803929	0	0	0	0	0	0	0	0	0	0	0	0	0	0	0	0	0	0	0	0	0	0	0	0	0	0	0	0.112406	0	0	0	0	0	0	0	0	0	0	0	0	0	0	0
ENSG00000116604.16	16.0084	17.5818	15.3911	13.6701	20.7205	12.284	16.6716	13.513	21.4141	16.7927	13.5093	21.3771	11.9876	15.6948	13.8904	20.7006	16.4624	17.7852	8.87047	15.8132	20.888	15.7517	8.41164	20.4098	13.3124	15.4022	18.9151	16.1979	12.4928	19.7982	16.2009	15.5338	12.6498	34.8444	16.9869	6.7359	21.2521	19.8868	13.4752	9.33306	6.10331	15.2164	7.4229	7.13787	6.49373	5.39414	7.36541	12.4742	9.47411
ENSG00000185651.13	25.5985	27.562	25.22	23.5577	22.8619	23.8007	24.2303	25.4539	21.584	32.1095	28.4334	24.302	28.3043	31.0274	23.819	24.3465	23.6153	22.8352	30.9384	26.1602	20.7186	23.3232	30.9988	26.3759	25.8141	26.5442	22.8388	24.5367	26.2265	25.2491	26.4002	26.0771	24.6324	23.6903	26.85	31.8788	26.8249	25.0973	26.5174	10.4087	27.1252	15.8871	23.8868	25.157	28.5469	30.946	19.6045	31.8304	19.7238
ENSG00000271810.4	0	0.0233307	0.0393071	0.0376955	0	0	0.0197679	0.0365491	0.0212456	0.0349814	0	0.0275242	0	0.0241458	0.0356689	0.0324525	0.0166161	0.0545822	0	0	0.0439596	0.0397689	0.044529	0.0634072	0.0306455	0.0531227	0.0322926	0	0	0	0.0212701	0.0309784	0	0.0597482	0	0.0234549	0	0	0.0477904	0	0	0	0.0773596	0	0	0.0449152	0.0173799	0.038422	0
ENSG00000121797.9	7.6296	8.98056	6.73226	7.84571	0.683939	7.19846	6.77375	4.66596	5.89592	8.74684	7.70225	7.75947	6.69655	5.68882	6.50691	5.76015	8.20999	6.45871	5.39483	5.33219	7.12917	5.54619	8.17026	8.01656	6.75072	4.18444	6.88609	7.40391	7.38605	4.41222	6.5619	4.62573	7.96354	6.43876	5.66853	10.4491	5.31473	6.50338	6.58912	2.83533	4.41033	3.24409	4.58606	4.19002	8.37145	2.57832	4.81089	2.86861	5.11129
ENSG00000151665.11	2.40985	2.80909	2.14788	3.28972	0.713299	1.72428	2.28166	2.97597	2.40622	2.56046	2.51899	1.97291	3.70654	2.35297	2.49105	2.04857	2.36766	2.67426	3.30386	2.29024	1.99911	2.41569	3.49554	2.83202	2.88682	2.21641	2.521	2.37853	2.75099	1.56324	2.93409	2.39492	2.62272	2.35483	2.12537	4.7897	2.23754	2.44668	3.14096	1.61527	3.57057	2.25145	3.17738	3.18439	4.37766	2.29546	3.15396	2.6334	3.49251
ENSG00000229568.1	0	0	0	0	0	0	0	0	0.0434588	0	0	0	0	0	0	0	0	0	0	0	0	0	0	0	0	0	0	0	0	0	0	0	0	0	0	0	0	0	0	0	0	0	0	0	0	0	0	0	0
ENSG00000279529.1	0.138811	0.0555403	0.213139	0.314078	0.181302	0.259968	0.188235	0.130512	0.345607	0.0902153	0.116063	0.158348	0.113527	0.201182	0.120292	0.135197	0.237335	0.205733	0.0821334	0.270452	0.331388	0.299797	0.159006	0.182392	0.133749	0.351284	0.256249	0.145609	0.136705	0.165405	0.194101	0.184365	0.22281	0.260764	0.233642	0.0465299	0.131116	0.354521	0.227536	0.375802	0.202487	0.619824	0.306933	0.318237	0.332871	0.213847	0.779211	0.236287	0.350323
ENSG00000250968.1	0	0	0	0	0	0	0	0	0	0	0.0302111	0	0	0	0	0	0.0291729	0	0	0	0	0	0	0	0	0	0	0	0	0	0	0.0543888	0	0	0	0	0	0.0348619	0	0	0	0	0	0	0	0	0.122056	0	0
ENSG00000230836.1	1.53536	0.119197	0.0111567	0.128391	0.0486371	0.0121288	0.218821	0.295655	0	0.848921	0.937738	0.52733	0	0	0	0.0138167	0.0707432	0.0348576	0.105761	0.158297	0.0187158	0.0338633	1.57353	0.134978	0.0130473	0.196014	0	0.0558029	0.0765359	0.0186832	0.199227	0.131891	0.0318786	0.0169586	1.39285	0.0399437	0	0	0.0203468	0.302445	0.0334279	0	0.0658717	0	0.0340183	0.0764907	0.029598	0.261731	0.105727
ENSG00000141401.10	23.5884	29.3389	27.8204	22.5967	6.41234	14.4558	26.7807	29.774	30.1179	21.8718	24.3158	23.446	43.1139	26.3354	35.7268	30.1043	39.196	32.8809	37.5428	20.8176	25.8871	32.0943	22.6646	32.6218	27.6681	21.6888	31.6124	24.1435	30.1491	16.4921	26.6158	18.6225	37.0347	30.585	16.0062	35.5237	20.8685	27.7288	42.0427	10.0771	13.664	6.87744	13.3212	17.4437	18.1164	15.5446	8.17507	12.9454	11.3379
ENSG00000231366.1	0.0986784	0	0.0480421	0	0.0698125	0	0	0.0670068	0.0779007	0.128265	0	0	0	0	0	0	0	0	0.0759035	0	0	0	0	0	0.0561835	0	0.0592031	0	0	0	0	0	0	0	0	0	0	0	0	0	0	0	0.0945506	0	0	0	0	0	0
ENSG00000259570.1	0.0745795	0.323271	0.0726189	0	0.685921	0.157892	0	0.253213	0.0588761	0.0484704	0.143056	0.0762753	0	0.0669129	0.049423	0.0449663	0.0460467	0.151259	0.229467	0.457937	0.121821	0.055104	0.246798	0.351429	0	0.637928	0.0894896	0.0726442	0.0830286	0.425631	0	0.257543	0.155623	0.110383	0.543964	0.0649983	0.24421	0.110052	0.198656	0	0	0.746415	0.0714598	0	0	0	0.0963267	0.0532376	0
ENSG00000199856.2	0	0	0	0	0	0	0	0	0	0	0	0	0	0	0	0	0	0	0	0	0	0	0	0	0	0	0	0	0	0	0	0	0	0	0	0	0	0	0	0	0	0	0	0	0	0	0	0	0
ENSG00000115616.2	15.6014	19.9514	15.0685	20.8475	1.61551	4.50849	13.6249	19.137	20.2543	10.6879	13.1962	12.9538	18.9316	13.1538	19.187	14.5308	17.7805	20.2114	14.5104	18.5051	15.6325	17.6348	6.13264	19.0386	16.6201	13.6148	20.6431	18.4479	18.4807	16.2614	13.9246	10.4637	15.711	21.7207	5.9407	16.3435	11.1326	18.2967	18.7596	0.789166	0.5587	1.19364	6.3688	4.84054	1.79207	1.69918	3.95751	2.10763	6.61847
ENSG00000259245.1	0	0	0	0	0	0	0	0	0	0	0	0	0	0	0	0	0	0	0	0	0	0	0	0	0.026136	0.0302037	0	0	0	0	0	0	0	0	0	0	0	0	0	0	0	0	0	0	0	0	0	0.0327681	0
ENSG00000240006.1	0	0.0855459	0.24021	0.138217	0	0	0.0724823	0.268027	0	0.384796	0.126188	0.100922	0	0.177069	0	0.0594962	0.121851	0.0500337	0	0.0757387	0	0.0729097	0	0.116246	0	0.129856	0	0	0	0	0.233971	0.227175	0.137273	0	0	0	0	0	0	0	0.143945	0	0.283652	0	0	0.164689	0.191179	0	0.202344
ENSG00000187535.12	2.14531	1.89368	1.92464	1.31837	1.69617	1.13734	2.55415	2.98828	2.4731	1.68513	1.29675	1.60198	2.26925	1.69852	1.8783	2.21433	2.17323	2.02963	2.44794	2.36357	1.21836	2.91825	1.43983	2.14649	1.77354	2.18979	2.59552	1.58107	1.78336	2.18633	2.43384	2.00744	1.79853	2.99911	3.16056	0.795553	1.74167	2.95868	3.04012	2.07823	3.68381	4.84163	3.30797	2.45238	1.47635	2.0866	4.8628	2.93096	4.47188
ENSG00000257012.1	0	0	0	0	0	0	0	0	0	0	0	0	0	0	0	0	0	0	0	0	0	0	0	0	0	0	0	0	0	0	0	0	0	0	0	0	0	0	0	0	0	0	0	0	0	0	0	0	0
ENSG00000264857.1	0	0	0	0	0	0	0	0	0	0	0.436462	0	0	0	0	0	0.210731	0	0	0	0	0	0	0.402076	0	0	0	0	0.189989	0	0	0	0	0	0	0	0	0	0	0	0	0	0	0	0	0	0	0	0
ENSG00000142973.11	0.176081	1.33748	0.298	0.082211	1.2042	0.612427	0.541983	0.717398	0.297869	0.0926401	0.294864	0.128632	0.121566	1.45191	0.889042	0.298272	0.155308	0.221074	0.32248	0.682174	0.520452	0.278785	0.221976	0.118531	0.27689	3.42605	3.64212	0.216431	0.457401	0.669938	0.0331347	1.7373	0.0816497	0.328869	0.767856	0.716146	1.80523	0.111357	0.781704	0.0368878	0.0244623	0.0167835	0.0321363	0	0.0124472	0.0419815	0.0487341	0.131679	0.318078
ENSG00000133665.11	0.0529621	0.010203	0.0171899	0	0.00832652	0.0124585	0.0345798	0.0239756	0.0278736	0.0611927	0.0225756	0.0180554	0.0227515	0.0105595	0.0311976	0.0070961	0.0217998	0.0298375	0.027159	0.0180667	0.0288368	0	0.038947	0.0346617	0.020103	0.0154878	0.0211834	0.0343918	0.0262054	0	0.0279057	0	0.0163725	0.0261293	0.0476904	0.0820587	0.028904	0.026051	0.135849	0	0	0	0.710453	0	0.0524145	0	0.0152013	0	0
ENSG00000168148.3	0.0301574	0.104576	0.0293646	0	0	0.0638463	0.0443031	0.122869	0.142845	0	0.0385647	0	0	0.0541146	0.0399699	0.0363657	0	0.0305819	0	0.138881	0	0.0445644	0	0.0710529	0.0343408	0.198428	0.0361865	0.0587496	0	0.0983489	0.190679	0	0	0.0446352	0	0	0	0.0445015	0.053553	0.265346	0	0	0.0577918	0.299602	0	0	0.272659	0	0.061839
ENSG00000272474.1	0	0	0	0	0	0	0	0	0	0	0	0	0	0	0	0	0	0	0	0	0	0	0	0	0	0	0	0	0	0	0	0	0	0	0	0	0	0	0	0	0	0	0	0	0	0	0	0	0
ENSG00000255693.1	0.00730767	0	0.0106733	0	0.00516999	0.00773554	0	0	0.0173069	0.0142481	0.0093449	0.00747383	0	0	0	0.00440602	0.0135356	0	0	0.00560886	0	0	0.0120912	0	0	0	0.0131529	0.00711803	0	0.0238316	0.0173268	0	0	0.0108159	0	0.00636885	0.00598223	0.00539174	0.00648841	0	0	0.0585099	0.014004	0.145197	0.0216963	0	0.00471928	0	0.0187308
ENSG00000103089.7	18.4385	34.209	18.0959	18.9857	2.69158	9.80587	19.5941	19.8682	18.9355	19.7233	17.3956	27.7618	15.4958	15.011	20.1343	19.3323	20.5397	22.0491	11.5423	16.2912	22.1262	17.0948	9.12028	19.5376	19.4145	14.9147	16.1954	21.3986	25.3243	13.0563	24.2508	11.6306	20.6776	19.5969	12.2468	14.4889	11.8711	14.2701	14.2032	14.5965	10.1702	2.81589	11.521	14.591	9.07577	26.9928	23.2323	18.6505	10.1008
ENSG00000230097.2	0	0	0.0143395	0.0206273	0.0104187	0	0	0.03	0	0.0191421	0	0.00753074	0	0	0	0.00887913	0	0.0149339	0	0	0	0.0217619	0.0121833	0.0173485	0.00838474	0	0	0.00717223	0.016395	0	0.0349175	0	0	0	0	0.0256694	0.0120556	0	0	0	0	0	0.0141106	0.0731514	0	0.12289	0	0	0
ENSG00000181381.12	3.11212	2.91312	1.97179	4.69003	0.558879	3.11623	2.74173	2.36121	3.15771	2.07225	2.6506	2.91439	2.21682	2.14768	2.12246	2.28937	1.89643	3.23337	1.60997	1.72005	3.05437	2.90602	1.09975	3.80816	2.63205	2.89252	2.77352	3.56487	3.35044	2.00026	2.00696	2.28291	1.73472	1.98341	2.16043	1.49967	1.67629	2.4529	1.99613	0.377981	1.25678	1.68634	2.20215	1.03138	1.07349	1.24671	1.16827	2.31865	1.12191
ENSG00000149929.14	4.34323	4.04353	4.67099	3.48365	6.29165	4.85143	5.01439	4.53035	3.78703	3.97629	4.16199	3.13996	3.75215	5.31707	4.63154	4.44083	4.78903	4.61017	4.38819	5.00176	2.64006	4.94581	3.67557	4.46007	4.61796	4.81225	4.60492	4.36351	3.85343	5.60786	3.71557	5.87869	3.8962	4.62051	6.6449	3.19672	6.3195	5.97886	3.72198	9.15597	4.27396	5.19995	8.38674	5.09566	3.14431	8.4865	6.91085	4.83624	4.27138
ENSG00000235355.1	0	0	0	0	0	0	0	0	0	0	0	0	0	0	0	0	0	0	0	0	0	0	0	0	0	0	0	0	0	0	0	0	0	0	0	0	0	0	0	0	0	0	0	0	0	0	0	0	0
ENSG00000152455.14	1.59909	2.17994	1.2916	1.61859	1.2551	0.788211	1.6199	2.29327	1.63821	2.36415	2.52879	1.08614	2.13947	1.90564	1.37518	1.30024	1.95451	1.87742	2.27225	2.42971	1.18305	1.88199	2.58525	2.03237	1.96918	1.92226	1.56725	1.88655	1.62623	1.71177	1.82662	1.79854	1.54527	1.52364	2.22913	3.40434	1.50558	2.23959	2.11708	1.68266	4.38036	4.91934	5.7857	5.7805	3.84162	6.3698	10.9418	2.50372	5.75284
ENSG00000232617.1	0	0	0	0	0	0	0	0	0	0	0	0	0	0	0	0	0	0	0	0	0	0	0	0	0	0	0	0	0	0	0	0	0	0	0	0	0	0	0	0	0	0	0	0	0	0	0	0	0
ENSG00000237138.1	0	0	0	0	0	0	0	0	0	0	0	0	0	0.0422551	0	0	0	0	0	0	0	0	0	0	0	0	0	0	0	0	0	0	0	0	0	0	0	0	0	0	0	0	0	0.233942	0	0	0.0304148	0	0.07243
ENSG00000279630.1	0	0	0	0	0	0	0	0	0	0	0	0	0	0	0	0	0	0	0	0	0	0	0	0	0	0	0	0	0	0	0	0	0	0	0	0	0	0	0	0	0	0	0	0	0	0	0	0	0
ENSG00000231441.1	0.0526523	0.0912903	0.0769022	0.147498	0.149001	0.0278676	0.0386748	0.0357532	0.124698	0.171098	0.0673308	0.269248	0.203566	0.141719	0.0697842	0.126983	0.162542	0.186877	0.324002	0	0.129007	0.0778057	0.130678	0.0930394	0.0599562	0.0692877	0	0.076929	0.0586173	0.171709	0.0416138	0.181822	0.146491	0.0389647	0.128011	0.183552	0.17241	0.0388479	0.0467496	0	0.153611	0	0	0	0.0781619	0	0	0.0375852	0.0269914
ENSG00000254310.1	0	0	0	0	0	0	0	0	0	0	0	0	0	0	0	0	0	0	0	0	0	0	0	0	0	0	0	0	0	0	0	0	0	0	0	0	0	0	0	0	0	0	0	0	0	0	0	0	0
ENSG00000214415.3	0.0625786	0.0217002	0	0.0701221	0.0177091	0.0662426	0	0.118982	0	0	0.0320097	0	0.0241943	0	0	0	0.0154548	0.0253838	0	0.0192124	0	0	0	0	0.0855113	0.0823502	0.0450536	0.0121909	0.0139336	0	0.0395672	0	0.0174108	0.0370484	0	0.130894	0	0	0	0	0	0	0	0	0	0	0	0	0
ENSG00000197334.2	0	0	0	0	0	0.0570819	0	0	0.0851405	0	0.0689577	0	0	0	0	0	0	0	0	0.165555	0	0	0	0	0	0	0	0	0	0	0	0.124144	0	0	0	0	0	0.0795733	0	0	0	0	0	0.535719	0	0	0	0	0.0552873
ENSG00000111252.9	7.88343	15.085	8.99614	7.28039	4.45031	2.97264	8.76095	8.78907	9.55291	7.28383	7.86449	11.034	8.00473	7.948	7.61645	6.46172	11.2101	6.38671	6.57844	7.39888	6.78885	7.37905	6.45859	9.0223	6.31996	5.0124	8.01668	7.32326	5.34892	5.97359	10.5808	5.81851	5.50469	10.9048	8.98744	3.55547	6.88826	10.0471	7.21724	6.51411	4.09642	4.33336	8.06735	7.32969	5.10864	10.6858	6.37378	7.592	1.6804
ENSG00000200677.1	0	0	0	0	0	0	0	0	0	0	0.264995	0	0	0	0	0	0	0.420283	0	0	0	0.612442	0.342873	0.244118	0	0	0	0.403694	0	0	0	0	0	0.613415	0.335876	0	0	0.305789	0	0	0	0.829587	0.794225	0	0.615246	0	0	0.295849	0.212461
ENSG00000169976.6	116.318	157.036	117.499	93.8785	69.4232	102.057	137.453	113.367	117.323	183.87	129.285	97.5122	183.705	113.394	129.53	142.535	146.244	130.585	197.105	111.111	84.93	119.086	223.387	134.191	117.27	143.483	110.337	130.365	128.493	85.5327	142.737	124.519	170.489	122.745	124.444	274.735	96.9513	126.732	135.411	272.391	212.087	97.1203	142.76	184.45	178.483	314.686	139.368	113.618	141.855
ENSG00000253441.1	1.65307	1.07481	1.44865	3.01006	0	0.218733	2.79274	1.17863	2.34901	2.52474	2.21961	0.380399	1.11845	1.0382	1.53366	3.58808	2.75572	2.34688	0.572196	0.507514	0.607545	5.67948	0.820551	1.75264	1.83533	0.217536	2.57863	2.77755	1.24224	0	7.57774	0.856274	1.66722	1.40684	0.401903	1.08053	0.473636	1.58557	1.39436	0	0.843984	0	1.90071	0.410565	0.490795	0	0	0.177004	0
ENSG00000232086.1	0	0	0	0	0	0	0	0	0	0	0	0	0	0	0	0	0	0	0	0	0	0	0	0	0	0	0	0	0	0	0	0	0	0	0	0	0	0	0	0	0	0	0	0	0	0	0	0	0
ENSG00000252108.1	0	0	0	0	0	0	0	0	0	0	0	0	0	0	0	0	0	0	0	0	0	0	0	0	0	0	0	0	0	0	0	0	0	0	0	0	0	0	0	0	0	0	0	0	0	0	0	0	0
ENSG00000183723.11	21.9686	22.5725	21.2361	22.7734	4.59199	13.0547	18.6293	26.6655	30.6283	16.5669	16.9499	18.8529	20.372	18.3746	25.2298	27.0298	26.108	30.306	18.9533	29.2269	19.0646	25.7426	7.53712	31.0165	25.4189	18.3009	32.3154	27.8983	25.6809	20.6049	18.4801	14.0293	19.5228	38.0881	12.1626	11.4476	16.4464	33.1191	29.8909	8.69537	15.3127	15.3816	26.3869	17.3278	12.9037	15.5152	15.2871	16.0762	25.8071
ENSG00000163319.9	3.19865	3.4423	2.8301	3.11491	2.10901	4.03914	2.93853	2.2955	2.85226	3.75085	3.69391	2.61894	3.31931	2.59435	2.47332	2.8578	2.93751	2.70558	3.78348	2.55345	2.46876	2.8193	4.97187	4.05257	3.16034	2.73033	2.81511	2.8456	2.89727	1.81796	3.33147	3.65104	3.10608	2.42668	2.88939	5.12338	3.00163	2.61736	2.73683	3.8557	3.93106	2.57775	3.59327	2.57654	2.0976	2.88561	3.11104	2.76637	4.175
ENSG00000220875.1	0.452217	0.241252	0.508071	0	0.246102	0.405049	0.613232	0.755875	0.439382	0.587805	0.444835	0.320192	0.537961	0.3121	0.507148	0.713099	0.429548	0.564408	0.802721	0.37379	0.454566	0.873868	0.51801	0.368811	0.435725	0.228882	0.459144	0.338832	0.542175	0.226886	0.879777	0.720749	0.38713	0.566343	0.676586	0.727607	0.227813	0.461983	0.494178	0	0.304459	0.557037	0.533293	1.03675	0.516394	0.928894	0.539152	0.0993259	0.320985
ENSG00000201558.1	0	0	0	0	0	0	0	0	0	0	0	0	0.170983	0	0	0	0	0.0896945	0	0.271551	0	0	0	0.104197	0	0.46558	0	0	0	0	0	0.203626	0	0	0	0.154173	0	0	0	0	0	0	0	0	0	0.295235	1.25665	0	0.181369
ENSG00000206998.1	0	0	0	0	0	0	0	0	0	0	0	0	0	0	0	0	0	0	0	0	0	0	0	0	0	0	0	0	0	0	0	0	0	0	0	0	0	0	0	0	0	0	0	0	0	0	0	0	0
ENSG00000250777.1	0.0283315	0	0.0275867	0	0.0400876	0	0	0	0	0.0368262	0	0	0	0	0	0	0	0.0574605	0	0	0	0	0.0937544	0	0	0.0372827	0.0339955	0.0275963	0	0.0923942	0	0	0	0	0	0.0493835	0	0	0	0	0.0826558	0	0	0	0.0841157	0	0	0.121344	0.0290474
ENSG00000231294.1	0.0286674	0	0	0	0.040563	0.0303459	0	0	0	0	0	0	0	0	0	0	0	0	0	0.0440063	0	0.0423626	0	0	0	0	0.0343987	0.0279235	0.0319151	0	0	0	0	0	0	0	0	0.0423028	0	0	0	0	0.0549365	0	0	0	0.222161	0.0409278	0.0293919
ENSG00000018869.15	0.277124	0.645654	0.442704	0.388162	0.551414	0.160426	0.375307	0.358716	0.697339	0.427755	0.188265	0.23914	0.636159	0.365185	0.395989	0.28718	0.540039	0.399582	0.612847	0.465284	0.424374	0.351925	0.95288	0.260149	0.384597	0.444455	0.488399	0.307892	0.342264	0.473058	0.301159	0.48846	0.271063	0.365303	0.638666	0.890612	0.524615	0.447273	0.730479	0.038099	0.202124	0	0.066383	0	0.257118	0.0722666	0.0838905	0.204003	0.275248
ENSG00000116560.9	25.2981	50.1486	26.5255	31.1854	15.033	17.3111	29.1869	28.5976	34.163	32.7131	34.3216	17.8202	18.4122	25.917	20.2689	21.4256	33.3857	30.1012	20.8642	38.2704	25.7299	30.0258	21.674	30.2576	30.3978	32.3733	26.4039	30.4923	24.3345	29.5964	27.4866	22.8627	20.8911	25.2569	28.6689	24.0177	26.1065	39.1036	21.1802	32.8274	36.6779	63.8578	55.8091	52.396	29.6935	53.3805	44.5682	34.4386	63.6348
ENSG00000231988.1	0	0	0	0	0	0	0	0	0	0	0	0	0	0	0	0	0	0	0	0	0	0	0	0	0	0	0	0	0	0.0302081	0	0	0	0	0	0	0	0	0	0	0	0	0	0	0	0	0	0	0
ENSG00000206827.1	0	0	0	0	0	0	0	0	0	0	0	0	0	0	0	0	0	0	0	0	0	0	0	0	0	0	0	0	0	0	0	0	0	0	0	0	0	0	0	0	0	0	0	0	0	0	0	0	0
ENSG00000249854.1	0	0	0	0	0	0	0	0	0	0	0	0	0	0	0	0	0	0	0	0	0	0	0	0	0	0	0	0	0	0	0	0	0	0	0	0	0	0	0	0	0	0	0	0	0	0	0	0	0
ENSG00000139722.5	23.0537	30.516	24.8725	17.7615	4.70283	15.4453	22.0866	15.5336	23.5299	21.8038	20.1481	29.1827	27.1557	16.7377	25.6136	27.3794	26.4064	27.2997	19.0168	16.2749	26.6356	28.4606	10.1762	23.1824	20.2416	13.7755	20.4845	27.5181	24.1843	17.8042	24.6779	11.8141	29.7755	24.8633	9.95273	21.6019	16.8157	20.3481	21.2415	15.9727	13.0166	10.4573	20.1211	18.1073	11.9081	9.06883	6.58718	20.0485	16.8634
ENSG00000254468.2	0	0	0	0	0	0	0	0	0	0	0	0	0	0	0	0	0	0	0	0	0	0	0	0	0	0	0	0	0	0	0	0	0	0	0	0	0	0	0	0	0	0	0	0	0	0	0	0	0
ENSG00000276457.1	0	0	0	0	0	0	0	0	0	0	0	0	0	0	0	0	0	0	0	0	0	0	0	0	0	0	0	0	0	0	0	0	0	0	0	0	0	0	0	0	0	0	0	0	0	0	0	0	0
ENSG00000226625.1	0	0	0	0	0.0172478	0.0387102	0	0	0	0	0	0	0	0	0	0	0	0	0	0	0	0.018013	0	0	0	0	0	0	0	0	0	0	0	0	0	0	0	0	0	0	0	0	0	0	0	0	0.0157442	0	0
ENSG00000241318.3	0	0	0.0152202	0	0	0	0	0.0424569	0.0246797	0.0203179	0.0199888	0	0	0.0560973	0.0414343	0	0	0	0	0.0239948	0	0	0.0258633	0	0	0.0822792	0.0187562	0	0.017402	0	0	0.0719713	0	0	0.0253355	0	0	0.0461319	0	0	0	0	0.0299546	0.155289	0	0	0	0.0223162	0.0160262
ENSG00000250386.1	0	0	0	0	0	0	0	0.0481662	0	0	0	0	0	0	0	0	0	0	0	0	0	0	0	0	0	0	0	0	0	0	0	0	0	0	0	0	0	0	0	0	0	0	0	0	0	0	0	0	0
ENSG00000253294.1	0.250099	0	0	0	0	0	0.734821	0	0	0	0	0	0	0	0	0	0.30883	0	0	0	0	0.369577	0	0	0	0	0	0.487217	0	0.407809	0.395331	0	0	0	0.405368	0	0	0.369055	0	0	0	0	0	0	0	0	0	0	0
ENSG00000241168.1	0	0	0	0	0	0	0.0116193	0	0	0	0	0	0	0	0	0	0	0	0	0	0	0	0	0	0	0.0208165	0	0	0	0	0	0	0	0	0	0	0	0	0	0	0	0	0	0	0	0	0	0	0
ENSG00000224173.1	0	0	0	0	0.020362	0	0	0	0	0	0	0	0	0	0	0.0173531	0	0	0	0	0	0	0	0	0	0	0	0	0	0.0234652	0	0	0	0	0	0	0.023561	0	0	0	0	0	0	0	0	0	0	0	0
ENSG00000235729.1	0	0	0	0	0	0	0	0	0.066772	0	0	0	0	0	0	0.0509968	0	0	0	0	0	0	0	0	0	0	0	0	0	0	0.0668489	0	0	0	0	0.0737153	0	0	0	0	0	0	0	0	0	0	0	0	0
ENSG00000244335.3	0.0508973	0	0	0	0	0	0	0	0	0	0	0	0	0	0	0	0	0	0	0	0	0	0	0.0599587	0	0	0	0.0495765	0	0	0	0	0	0	0	0	0	0	0	0	0	0	0	0	0	0	0	0	0
ENSG00000253988.1	0.0730154	0.295392	0.308082	0.0681808	0.0344377	0.334925	0.214528	0.198322	0.422703	0.0949077	0.0622471	0.0497837	0.470491	0.393057	0.225803	0.322837	0.180324	0.320853	0.299539	0.149444	0.0397554	0.107897	0.0805407	0.258044	0.166288	0.0640563	0.262838	0.213362	0.270957	0.0793722	0.500133	0.112063	0.169288	0.180114	0.0788971	0.424234	0.19924	0.107744	0.475418	0	0.213019	0	0	0	0.216781	0.0812393	0.062871	0.104242	0.0249535
ENSG00000256953.1	0	0	0.0338714	0	0	0	0	0.0472422	0.0549228	0	0	0.0355769	0	0	0.0461044	0	0	0.0352755	0	0	0	0	0	0	0.0396114	0	0	0	0.0387268	0	0.054986	0	0	0	0	0	0	0	0	0	0	0	0	0	0	0	0	0	0
ENSG00000280473.1	0	0	0	0	0.342081	0	0	0	0.381713	0	0	0	0	0	0	0	0	0	0	0	0.394904	0	0	0	0	0	0	0	0	0	0.382153	0	0	0	0	0	0	0.713507	0	0	0.70533	0	0	0	0	0	0	0	0
ENSG00000253730.1	0.0265187	0.0919579	0	0.148577	0.187613	0.0561427	0.0779152	0.0720292	0.0837397	0	0	0	0.0512637	0.237926	0.0702945	0	0.0327462	0	0.0815928	0.0814156	0	0.0391873	0.0877554	0.0624798	0.0301973	0.0348972	0.0636407	0.051661	0	0.0432411	0.0419181	0.183152	0	0	0.0859647	0.0462236	0	0.078264	0.141274	0	0.0773671	0	0.0508188	0.263452	0.157467	0	0.0342515	0.0757201	0
ENSG00000251593.1	0.0586259	0.0290421	0.0652396	0	0.260708	0.035462	0.0246072	0.125115	0.0925633	0.119749	0.0642597	0.0171311	0	0.0450851	0.0444008	0.0605955	0.0620514	0.033972	0.0257686	0.0128563	0.0136803	0.16089	0	0.0789295	0.0381477	0.0220425	0.060297	0.0734201	0.00932394	0.0136564	0.0529542	0.019281	0.0116508	0	0.0271494	0.0291967	0.0274243	0.0247173	0.0148724	0.515832	0.171038	0	0.0160496	0.166407	0.0994624	0.503196	0	0.0478278	0
ENSG00000265340.1	0	0	0	0	0	0	0	0	0	0	0	0	0	0	0	0	0	0	0	0.0706895	0	0	0	0.0180828	0	0	0.0184188	0	0	0	0	0	0	0.0454382	0.0248797	0	0	0.067953	0.0817746	0	0	0	0	0	0	0	0	0	0
ENSG00000270538.1	0	0	0	0	0	0.112905	0	0	0	0	0	0	0	0	0	0	0	0	0	0.163729	0	0	0	0	0	0	0.127983	0	0	0	0	0	0	0	0	0	0.174628	0	0	0	0	0	0	0	0	0	0	0	0
ENSG00000249025.1	0	0	0	0	0	0	0	0	0	0	0	0	0	0	0	0	0	0	0	0	0	0	0	0	0	0	0	0	0	0	0	0	0	0	0	0	0	0	0	0	0	0	0	0	0	0	0	0	0
ENSG00000230053.2	0	0.0683437	0	0	0	0	0	0	0	0	0	0	0	0	0	0	0	0	0	0	0	0	0	0	0	0	0	0	0	0	0	0	0	0	0	0	0.0645366	0	0	0	0	0	0	0.783197	0	0	0	0	0
ENSG00000006634.6	2.00352	2.6945	1.83065	2.10139	0.519503	1.05204	2.25048	2.48883	2.66858	3.14318	3.00323	1.34339	2.63709	1.72657	1.7535	1.25187	2.27469	2.18578	2.45409	2.13295	1.59237	1.97844	3.07411	2.76663	2.24901	2.28665	2.02048	1.91145	1.83937	1.45024	2.45152	1.86538	1.43099	2.00033	2.37525	5.2963	1.793	2.65288	2.24822	1.1975	6.28841	6.31014	5.48922	7.23214	6.22093	5.02886	6.0217	3.00949	6.73033
ENSG00000124835.2	0	0	0	0	0	0	0	0	0	0	0	0	0	0	0	0	0	0	0	0	0	0	0	0	0	0	0	0	0.00723849	0.0212039	0	0	0	0	0	0	0	0	0	0	0	0.0260292	0	0	0	0	0	0	0
ENSG00000125285.5	0	0.00905345	0	0	0	0	0	0.00709143	0	0	0	0	0.010094	0	0.00692064	0.00629658	0	0	0	0.00801554	0.034117	0.00771615	0	0	0	0.00687141	0	0	0	0.00851436	0	0	0	0.00772841	0.0169268	0	0	0	0.0092725	0.0918874	0	0	0.0200129	0	0	0	0	0	0
ENSG00000272449.1	1.55835	2.47465	1.88609	1.06077	0.577004	1.03292	3.29489	4.47008	2.50643	1.55232	1.35956	1.89168	2.47754	2.14296	1.13886	2.93288	1.74446	1.55074	3.78649	1.40847	1.33221	2.94845	1.06029	2.65931	1.89061	2.39568	1.67766	1.81581	2.02674	1.02116	3.72945	1.24057	3.16059	3.08247	1.39274	1.87855	1.33531	1.99868	2.92246	1.92216	0.892285	1.63252	4.49343	2.60437	0.432402	4.42379	5.24821	1.45548	0.955649
ENSG00000215269.5	0	0	0	0	0	0	0	0	0	0	0	0	0	0	0	0	0	0	0	0	0	0	0	0	0	0	0	0	0	0	0	0	0	0	0	0	0	0	0	0	0	0	0	0	0	0	0	0	0
ENSG00000230447.2	0	0	0	0	0.0339816	0	0	0	0	0	0	0	0	0.129284	0	0	0	0	0	0	0	0	0	0.0282918	0	0	0	0	0	0	0	0.0552892	0	0	0.0389261	0	0.0393203	0	0	0	0	0	0	0	0	0	0.0310191	0	0
ENSG00000252315.1	0	0	0	0	0	0	0	0	0	0	0	0	0	0	0	0	0	0	0	0	0	0	0	0	0	0	0	0	0	0	0	0	0	0	0	0	0	0	0	0	0	0	0	0	0	0	0	0	0
ENSG00000137976.7	0.226038	0.102238	0.133971	0.330372	0.0139057	0.0520157	0.216563	0.480488	0.155168	0.510975	0.075405	0.281433	0.30397	0.299793	0.247483	0.213316	0.254848	0.209287	0.257023	0.165948	0.288954	0.159749	0.162609	0.243125	0.380495	0.349185	0.353775	0.258463	0.339174	0.0641	0.124277	0.0452503	0.341788	0.465464	0.0955746	0.393997	0.337899	0.377056	0.610816	0	0.229376	0.0786871	0.0564998	0	0.641923	0.131216	0.0507738	0.196431	0.423195
ENSG00000233771.2	0.0130977	0	0	0	0	0.0069323	0	0.0177878	0	0	0	0	0	0	0	0	0	0	0	0.0201058	0.0106972	0	0.0216714	0	0	0	0.00785811	0	0	0	0	0	0	0.00969279	0	0	0.0107221	0.00966375	0	0	0	0.0262172	0	0	0	0	0.016917	0	0
ENSG00000141338.12	3.4887	3.97961	2.87186	2.30955	2.90083	2.17836	3.43444	4.16673	5.36361	2.42668	1.28031	1.63886	2.49411	4.92662	3.52944	2.774	3.99411	4.36338	3.74739	3.42435	1.64172	4.12961	3.3345	2.86501	3.45697	1.8812	5.79004	3.69098	3.11117	4.82399	2.92453	5.89598	1.90251	3.36661	2.83567	1.87333	4.07266	4.30084	5.97752	0.0340563	0.0489333	0.0723112	0.0469768	0.0384528	0.160884	0.0172262	0.0166642	0.0386817	0.0224877
ENSG00000185122.9	13.5354	16.1462	15.6387	9.90051	14.5457	12.262	14.7767	16.3888	15.3505	13.6536	10.9089	11.6683	14.298	17.8579	15.0486	17.1359	15.509	15.0176	18.8844	15.7637	10.0813	16.9803	12.2968	13.733	14.2209	16.1861	17.186	13.4344	13.4804	15.2917	15.6404	14.8882	16.8064	15.5105	15.8692	14.0977	14.3204	13.0279	18.0027	34.0543	60.3338	26.9838	19.9724	20.9632	20.4015	23.2924	26.6047	21.7592	21.6317
ENSG00000156876.9	1.09925	1.22207	0.856992	1.12536	1.11616	0.726774	1.1803	1.53751	1.3089	1.46207	1.73728	0.754477	1.39783	1.10748	0.880928	0.854337	1.11387	1.45914	1.41018	1.45196	0.829179	1.27361	1.38375	1.44983	1.24758	1.47539	1.17002	1.14187	0.987971	1.28031	1.22959	1.29476	0.635043	1.1351	1.5982	1.69963	1.40512	1.90233	1.19327	0.867587	2.02436	2.30998	2.57543	1.88661	1.33365	3.37663	2.49524	1.92913	3.90903
ENSG00000182836.8	0.131341	0.23423	0.202795	0.136661	0.618587	0.355524	0.110256	0.578437	0.082949	0.199988	0.0887772	0.0844347	0.0979322	0.205378	0.238734	0.162905	0.0880433	0.0837195	0.12412	0.305306	0.107269	0.141406	0.32908	0.0994658	0.318351	0.311109	0.272422	0.148037	0.112799	0.388555	0.0266929	0.734329	0.0130508	0.141631	0.693389	0.0359756	0.568316	0.2215	0.653055	0.0330181	0.00547404	0.0150229	0.00719128	0.0186403	0.0111414	0.0187888	1.68186	0	0.0115423
ENSG00000136270.12	15.0007	17.1065	13.9102	15.0975	6.62469	7.73706	15.6289	15.1917	14.9896	15.4888	14.2726	8.12466	13.303	16.5962	14.0208	12.443	15.6095	15.1865	13.6017	15.1415	10.0403	16.4118	12.4989	14.8296	14.7987	16.8486	14.0284	15.3418	16.4802	10.3571	15.3941	11.1469	17.4737	15.6684	10.0803	25.3018	9.60128	13.7623	13.7429	23.5337	34.3926	45.3721	33.6851	15.8189	31.126	23.6378	28.205	15.0994	31.7641
ENSG00000138380.16	0.500545	0.567895	0.43832	0.7858	0.810442	0.499626	0.500914	0.91474	0.991854	0.338412	0.29212	0.343575	0.626674	0.620889	0.563231	0.427373	0.560015	0.609789	0.824304	0.64976	0.48014	0.759524	0.842096	0.451148	0.612059	0.800154	0.699373	0.4352	0.452533	0.613507	0.600046	0.823653	0.457979	0.656317	0.936534	0.661679	0.704014	0.820417	0.793411	0.118232	0.460637	1.14986	0.318665	0.350426	0.728093	0.224264	1.18019	0.470015	1.14521
ENSG00000173848.17	72.5946	115.915	76.5355	100.942	16.2183	47.128	67.2573	62.3039	73.3274	57.414	79.4191	78.5272	66.137	50.9049	68.337	72.7118	85.6995	77.5167	47.6673	52.1292	100.254	65.6772	49.8821	75.8308	70.4436	52.8724	75.2177	86.2242	56.3264	51.7984	56.2877	47.5285	63.2779	72.3125	37.804	49.5452	62.3174	79.5607	53.733	22.561	47.1447	73.9693	43.8308	32.4805	38.549	28.7264	80.8119	51.2305	62.8911
ENSG00000242330.3	0	0	0	0	0	0	0	0	0	0	0	0	0	0	0	0	0	0	0	0	0	0	0	0	0	0	0	0	0	0	0	0	0	0	0	0	0	0	0	0	0	0	0	0	0	0	0	0.0767016	0
ENSG00000280580.1	0	0	0	0	0	0	0	0	0	0	0	0	0	0	0	0	0	0	0	0	0	0	0	0	0	0	0	0	0	0	0	0	0	0	0	0	0	0	0	0	0	0	0	0	0	0	0	0	0
ENSG00000250451.4	0.0245029	0	0	0	0.0693408	1.16719	0	0	0	0	0.0313338	0	0	0.0879362	0	0	0	0.124239	0	0	0.0400241	0.0724171	0	0	0	0.0644891	0.0588031	0.0716011	0.136394	0	0.116195	0.22564	0.136346	0	0	0.17084	0	0.0361574	0	0	0	0	0	1.21713	0.0727487	0.654306	0.44307	0.594697	0
ENSG00000242595.1	0	0	0	0	0	0	0	0	0	0	0	0	0	0	0	0	0	0	0	0.0513069	0	0	0	0	0.0380598	0	0	0	0	0	0	0	0	0	0	0	0	0	0	0	0	0	0	0	0	0	0	0	0
ENSG00000258851.1	0.0786929	0.0909602	0.0255414	0.0734824	0.705194	0.194368	0	0.142495	0.0828311	0.0340958	0.0335436	0	0	0.141207	0	0	0.0647818	0.0532003	0.0403538	0.201331	0.0856935	0.116286	0.217008	0.0927029	0.0298697	0.0345186	0.1259	0	0	0.21386	0.12439	0.241553	0.0364903	0	0.170064	0.0457221	0.171786	0.0774148	0.186322	0	0.0765276	0.525055	0	0	0	0	0	0.0374493	0.0537877
ENSG00000149564.10	4.13314	8.94909	5.95449	3.54867	7.01501	3.60212	5.59017	10.0254	5.961	9.82784	2.71257	4.22204	7.14475	7.8444	6.90012	5.90651	3.93822	4.38778	4.91403	9.00601	3.52979	6.31318	4.61117	4.48273	5.3457	7.60282	6.28871	5.20655	4.56819	8.90224	3.04675	8.40586	3.73867	4.74241	9.01805	5.97472	8.98738	6.5022	8.52164	5.37626	7.50741	6.78159	8.12041	8.34052	5.81113	12.4197	8.52724	8.68094	3.10179
ENSG00000232718.1	0	0	0	0	0	0	0	0	0	0.0588605	0	0	0	0	0	0	0	0.0306137	0	0	0	0	0	0.0177817	0	0	0	0	0	0	0	0.0347499	0	0	0	0	0	0	0	0.132811	0	0.0604278	0	0	0	0	0	0	0
ENSG00000275143.1	0	0	0	0	0	0	0	0	0	0	0	0	0	0	0	0	0	0	0	0	0	0	0	0	0	0	0	0	0	0	0	0	0	0	0	0	0	0	0	0	0	0	0	0	0	0	0	0	0
ENSG00000264066.4	0.0162075	0.0281011	0.0157814	0	0	0.0343129	0	0	0.0255897	0	0	0	0	0	0	0	0	0	0	0	0	0.0239502	0.0268169	0	0.0184558	0.0213282	0	0	0	0	0	0.0373125	0	0	0	0	0	0	0	0.142605	0	0	0	0	0	0	0.0209336	0	0
ENSG00000259483.1	0	0.048647	0	0.0785991	0.2779	0.0594005	0.0824364	0.0381044	0.132898	0.03647	0.0717587	0	0.0542384	0.151039	0.0371867	0.0338334	0	0.0284524	0.0431637	0.04307	0.0916605	0.0414612	0	0.0661053	0.0319496	0.0369222	0.0336668	0.0273294	0.0624722	0.137251	0	0	0	0	0	0.0489059	0	0	0.049824	0	0	0	0	0	0.0833022	0	0	0	0
ENSG00000258772.1	0	0	0	0	0	0	0	0.0438753	0	0	0	0	0	0	0.0428186	0.0389574	0.0398935	0.0327615	0.0497008	0.0495928	0	0	0	0	0	0.042514	0	0	0	0.0526791	0	0	0	0.0478163	0	0	0.0528941	0.0476731	0	0	0	0	0	0	0	0	0.125182	0	0.0662463
ENSG00000258225.1	0	0	0	0	0	0	0	0	0	0.0396947	0	0	0	0	0	0	0	0	0	0	0	0	0	0	0	0	0	0.0297459	0	0	0	0	0	0	0	0	0	0	0	0	0	0	0	0	0	0	0	0	0
ENSG00000227372.9	0.795248	1.02277	1.13701	0.85163	4.43827	1.02083	1.11799	1.6542	1.62433	1.18809	0.586997	0.613601	0.786167	2.03392	1.18208	1.19688	0.892501	0.973854	1.33181	1.65034	0.795837	1.34176	1.86879	0.970033	0.800106	1.55518	1.64998	0.704013	0.849479	2.79698	0.948355	2.67899	0.562943	1.80875	2.65624	0.694837	2.31726	1.85977	1.35856	0.602287	0.41703	0.636727	0.883513	0.300017	0.585786	0.262086	0.153421	0.787562	0.231186
ENSG00000276493.1	0	0	0	0	0	0	0	0	0	0	0	0	0	0.0894472	0	0	0	0	0	0	0	0	0	0	0	0	0	0	0	0	0	0	0.0693441	0	0	0.0868877	0	0	0	0	0	0	0	0	0	0	0	0.0711665	0
ENSG00000279987.1	0	0	0	0	0	0	0	0	0	0	0	0	0	0	0	0	0	0	0	0	0	0	0	0	0	0	0	0	0	0	0	0	0	0	0	0	0	0	0	0	0	0	0	0	0	0	0	0	0
ENSG00000246379.5	0.0541124	0.0312739	0.0421518	0.0909529	0.331787	0.080193	0.0370974	0.0587913	0.0512622	0.0797152	0.0184528	0.0110686	0.0418422	0.142413	0.033469	0.065252	0.013364	0.0475575	0.0943461	0.182745	0.0235705	0.0373161	0.244727	0.0382477	0.0328634	0.0996926	0.0692593	0.0210832	0.0200809	0.205882	0.0228094	0.257457	0	0.0694116	0.216344	0.0817449	0.159472	0.0425868	0.0704673	0	0	0.0144419	0.00691318	0	0	0	0	0.0103006	0.011096
ENSG00000250678.1	0.0300325	0	0.029243	0	0	0	0	0	0.0948356	0	0	0	0	0.107781	0	0	0	0.0609105	0.0924043	0	0	0.0887597	0	0.0353794	0.0341986	0.0395213	0	0	0	0	0	0	0	0	0.146033	0	0	0	0	0	0	0	0	0	0	0	0.03879	0	0
ENSG00000274591.1	0	0.136687	0	0.110423	0	0	0	0.0535326	0	0	0	0.040314	0.076199	0.0707313	0	0	0	0	0	0.0605086	0	0	0	0	0.0448857	0.0518716	0	0.0383948	0	0.0642742	0	0	0.0548346	0	0	0	0.0645366	0	0	0	0	0	0	0	0.11703	0	0.203647	0	0
ENSG00000261111.1	0	0	0	0	0	0	0	0	0	0	0	0	0	0	0	0	0	0	0	0	0	0	0	0	0	0	0	0	0	0	0	0	0	0	0	0	0	0	0	0	0	0	0	0	0	0	0	0	0
ENSG00000179299.15	1.55857	1.81926	1.34134	1.53845	0.80745	0.737224	1.17637	2.325	2.18952	1.27215	1.43202	0.878586	2.24188	1.22769	1.48014	1.13949	1.66695	1.70184	1.93043	1.79437	1.10754	2.09005	1.43661	1.62642	1.50576	1.50191	2.00269	1.46433	1.43456	0.730398	1.76043	1.2855	1.57063	1.51667	1.52167	1.22999	1.18546	1.5574	2.66961	0.188964	1.87073	1.03172	1.43458	2.65174	1.43922	1.26986	0.717245	0.0700827	3.87221
ENSG00000278549.1	0	0	0	0	0	0	0.722366	0.333898	0	0	0	0	0	0	0	0	0	0	0	0	0	0	0	0	0	0	0	0	0	0	0	0	0	0	0	0	0	0	0.436593	0	0	0	0	0	0	0	0	0.351008	0
ENSG00000205250.7	17.4457	19.5194	18.174	16.2225	13.5515	14.1033	20.6732	19.8925	26.1125	25.519	19.1555	15.8461	21.8333	19.3801	16.1501	18.3562	22.4227	19.6009	22.8078	20.5079	15.267	21.3577	21.5755	20.1032	15.9969	20.1119	18.0277	18.6813	17.0147	19.5787	21.3737	17.1076	18.4102	24.2566	19.3631	28.7149	15.6606	24.4409	22.0915	40.1209	37.6767	37.0766	36.3033	29.2481	38.1136	37.2399	40.6094	26.7165	33.1284
ENSG00000214558.4	0	0.020649	0.00579818	0.050044	0	0.0126068	0	0.0323481	0.0376072	0	0.00761479	0	0	0	0.00789226	0.00718058	0.00735311	0.0120771	0	0.00914088	0.0194534	0.00879945	0	0.00701487	0.00678076	0.0235083	0	0.0174006	0.00662934	0.00970973	0.0282379	0	0.00828372	0	0.0193032	0	0.0292481	0	0.0105743	0	0	0.0238387	0.0342338	0	0	0	0.0153822	0.00850141	0.0183156
ENSG00000237227.1	0	0.0819234	0.230039	0.264728	0	0	0.069413	0.192508	0.074602	0	0	0	0.0913395	0.339142	0.0626239	0	0	0.0958299	0	0.362658	0	0.209467	0	0.055662	0.107609	0.746141	0.113392	0.0920475	0.105206	0	0.149376	0.108778	0.0657301	0	0.0765842	0	0	0	0.0839055	0	0	0	0	0	0	0	0	0	0
ENSG00000243296.1	0	0	0	0	0	0	0	0	0	0	0	0	0	0	0	0	0	0	0	0	0	0	0	0	0	0	0	0	0	0	0	0	0	0	0	0	0	0	0	0	0	0	0	0	0	0	0	0	0
ENSG00000259856.1	2.16724	1.62261	2.15822	1.44881	0.522705	0.729951	1.62808	2.54193	1.20541	2.11278	1.79513	1.28457	1.19021	1.01642	1.79525	1.48488	1.49015	1.17379	1.40183	1.4744	1.56889	2.0744	1.95595	1.13148	1.48633	1.23153	0.945642	1.51128	1.28864	0.843312	1.05108	0.510276	2.0556	1.49448	1.5967	0.772696	0.927398	1.23561	1.0496	0.216692	0.0718502	2.26763	1.69902	0	0	0.16441	0.827036	2.35574	1.414
ENSG00000236068.2	0	0	0	0	0	0	0	0	0	0	0	0	0	0	0	0	0	0	0	0	0	0	0	0	0	0	0	0	0	0	0	0	0	0	0	0	0	0	0	0	0	0	0	0	0	0	0	0	0
ENSG00000204173.9	0.0766484	0.0332239	0.0310972	0.05368	0.0903781	0.209602	0.112601	0.0954205	0.0302547	0.0249075	0.0408402	0.0261304	0.160518	0	0.025397	0.184855	0.165634	0.0518182	0.206353	0.01961	0	0.0755102	0.190233	0.0601963	0.109101	0.134487	0.114965	0.0124432	0.127998	0.0312456	0.0605791	0.132344	0.133284	0.103992	0.0828229	0.0334007	0.0941194	0.0565527	0.124768	0.0562006	0.0186349	0.0255707	0.0367211	0	0.056892	0.0852816	0.0989989	0.0820718	0.0654878
ENSG00000215371.3	0	0	0	0	0	0	0	0	0	0	0	0	0	0	0	0	0	0	0	0	0	0	0	0	0	0	0	0	0	0	0	0	0	0	0	0	0	0	0	0	0	0	0	0	0	0	0	0	0
ENSG00000203883.6	4.2879	12.5348	11.5556	0.610408	7.01413	2.47954	8.35701	10.8857	3.30518	5.01721	3.03521	4.44112	3.41489	4.97123	3.64089	6.39993	8.69663	2.59633	3.16058	3.9541	3.45753	5.72686	2.52372	4.4004	2.62302	5.61193	5.31323	3.82037	2.81569	4.56816	2.74314	6.27046	3.46423	4.94122	7.39144	3.13341	4.67599	4.78861	5.74879	3.76596	5.83486	1.99386	2.55013	7.03533	3.62744	8.0005	3.73907	4.94405	0.941486
ENSG00000234439.1	0	0	0.0224553	0	0	0	0.0169394	0.0313195	0.0182057	0	0.0147453	0.0471719	0.0222903	0	0.0152826	0.0278091	0	0.0116931	0	0.0177005	0.0188349	0.0511179	0	0.0271673	0.0131303	0	0.013836	0.0224631	0.0128371	0	0.0364534	0	0.0320813	0	0	0	0	0.0170153	0	0	0.0336405	0	0.0220969	0	0	0.0769771	0	0	0.0118222
ENSG00000266563.1	0.0619903	0.107481	0.120721	0.173657	0.263139	0	0	0.084188	0.391501	0.564038	0.0792719	0.190199	0.599172	0.444942	0	0.149503	0	0.0628628	0.190732	0.380636	0.101257	0.183209	0.205138	0.21908	0	0.0815759	0	0.181145	0.0690131	0.404323	0.195976	0.428137	0	0.27525	0.301428	0.864422	0	0.457376	0.110081	0	0	0.496334	0	0	0.552144	0.206917	0.0800664	0.0885019	0.19067
ENSG00000237759.1	0	0	0	0	0	0	0	0	0	0	0	0.026165	0	0	0	0	0	0	0	0	0	0	0	0	0	0	0	0	0	0	0	0	0	0	0	0	0	0.0755034	0.0454303	0	0	0	0	0	0	0	0	0	0
ENSG00000245482.2	0	0	0	0	0	0	0	0	0	0	0	0	0	0	0	0	0	0	0	0	0	0	0	0	0	0	0	0	0	0	0	0	0	0	0	0	0	0	0	0	0	0	0	0	0	0	0.00859823	0	0
ENSG00000214195.4	0.212538	0	0.0517376	0	0	0.0562456	0.0780579	0.0721611	0.167786	0.138132	0.135895	0.108685	0	0.0953448	0.21127	0.128146	0.0656123	0.0538824	0.163485	0.16313	0.0867921	0.314073	0.0879162	0.187783	0.302526	0.0699222	0.127514	0.0517556	0.177462	0	0.0839897	0	0.147832	0	0.430611	0.370466	0	0	0.188711	0	0	0	0.101824	0	0	0	0.0686284	0	0.108954
ENSG00000227890.1	0.02149	0	0.020925	0	0	0.0227482	0	0.0583703	0	0.0558666	0.0549619	0	0.0415426	0	0	0.0259139	0	0.0653773	0	0	0	0	0	0	0	0	0	0.0209323	0	0	0	0	0	0	0	0	0	0	0	0	0	0.0860312	0	0.213494	0.0638033	0.502119	0.0277564	0	0.022033
ENSG00000159346.11	34.8037	31.5228	33.964	30.8745	17.343	32.0518	30.3863	32.2863	34.3865	33.0036	31.8533	34.3081	39.1857	31.6703	33.4896	30.6177	33.7207	34.0267	37.852	27.2883	27.2859	34.137	30.9992	32.6726	33.4808	24.9176	35.0022	30.9181	32.4397	21.7269	35.0365	27.0985	34.2344	30.6746	28.2681	32.522	27.699	33.8608	39.4412	37.4541	35.6796	38.8656	32.3685	46.8476	36.7009	40.3362	47.763	34.4466	53.3595
ENSG00000217159.2	0.0993542	0.0861318	0.193484	0	0.0702906	0.0525858	0.218936	0.0674657	0.156869	0	0.254104	0.254033	0	0.534845	0.0658409	0.0599037	0.368058	0.302258	0.22927	0.0762575	0.243434	0.220227	0.328782	0.117043	0.0565683	0.196117	0.238435	0.193552	0	0.243009	0.0785246	0	0.483746	0.220577	0.161037	0.0865902	0.325335	0.219916	0	0	0	0.596621	0	0	0	0	0.0641628	0.212768	0.101865
ENSG00000273348.1	0	0.308974	0.173518	0.299526	0.100859	0.0754548	0.261791	0.193612	0.168817	0.13898	0	0.109353	0.413384	0.0639536	0.0472372	0.257866	0.264061	0.0361422	0.219318	0.273553	0.17465	0.210668	0.0589708	0.377872	0.121754	0.234506	0.0427659	0.0694314	0.198391	0.0581152	0.169011	0.328203	0	0.105501	0.115535	0.434866	0.350115	0.105185	0.25316	0	0	0	0.0682995	0	0	0	0.2762	0.0508832	0.511577
ENSG00000274685.1	0.216503	0	0	0	0	0.11459	0	0	0	0	0.13843	0	0	0	0.143474	0	0	0	0	0	0	0	0	0	0.123268	0	0	0	0	0	0.342227	0	0.150591	0	0	0	0	0	0	0	0	0	0	0	0	0	0.279635	0	0
ENSG00000166801.14	3.19805	3.03018	3.27632	4.00111	1.75944	3.35127	4.26137	4.88339	5.29673	3.01325	4.88594	3.02217	4.5551	3.39918	2.28704	2.34485	3.36861	3.78493	3.19236	4.71185	3.54708	4.1826	3.19417	3.92596	3.47927	5.06232	3.46138	2.53001	3.22489	2.53202	4.46771	2.52044	2.97615	4.51333	5.27793	2.19544	3.44681	4.74584	4.07021	3.71176	3.1882	11.5161	8.18422	9.85868	3.73953	11.057	10.0022	7.23583	10.852
ENSG00000252217.1	0	0	0	0.423289	0	0	0	0	0	0	0	0	0	0	0	0.182207	0	0.153228	0	0.23195	0	0	0	0	0	0	0	0	0	0	0	0	0	0	0	0	0	0	0	0	0	0	0	0	0	0	0	0	0
ENSG00000101811.12	11.72	9.752	10.301	11.2598	4.76755	7.28785	11.41	10.467	9.96958	14.2684	12.8923	9.00173	11.1421	10.2236	9.23037	9.14985	12.2363	12.1809	9.81602	9.22454	10.8775	12.0164	9.27341	11.9547	12.4621	9.86296	9.35945	12.0231	11.8367	8.50077	11.3335	8.52046	11.4505	11.0342	8.90142	15.2377	8.24227	11.2556	9.4697	17.3911	17.5897	18.3215	36.3266	14.5624	19.6727	22.1171	17.7932	13.1624	14.8655
ENSG00000100058.11	0.852084	2.0011	0.967964	0.80198	0.714463	0.964015	0.745098	0.814327	1.34178	0.996223	1.05792	0.511809	0.76694	0.655279	0.642345	0.679561	0.773828	0.770355	0.353721	1.4914	0.806377	1.21917	0.958553	1.45257	0.533913	0.984844	0.770883	0.636751	0.63743	0.867457	0.769651	1.27663	0.555044	0.934183	0.887841	1.97638	0.815638	1.35383	0.976721	1.9834	1.26269	0.920474	1.27434	1.43325	0.133853	0.955581	1.20828	1.5866	1.01229
ENSG00000271745.1	0.674685	2.63203	2.46355	0.472509	3.81858	3.92803	1.98231	0.687209	1.33156	1.31546	2.37263	5.52021	2.93455	2.72398	1.11776	1.22036	2.91593	3.42091	0.778453	1.55352	0.551029	1.4955	1.11633	1.1922	1.72862	1.55374	4.85741	0.492882	2.06558	3.85047	2.39957	5.04804	1.17321	4.49362	1.64033	1.76402	3.86619	2.24008	4.19333	0	0.492091	2.70098	2.26262	1.67568	0.500782	0.563007	6.53566	0.722422	1.5564
ENSG00000129347.18	4.45676	5.28708	5.2565	3.95215	4.82457	3.76049	4.93417	5.50787	5.04001	5.51023	3.56038	3.5985	4.58701	4.65438	4.09562	3.96406	5.51176	4.72289	5.53315	6.30912	3.26511	5.8675	4.14549	4.90581	4.62982	6.58064	5.11117	4.2517	4.18581	5.57648	5.81424	5.25925	4.04339	6.37998	6.77735	3.31238	5.38774	6.23545	6.00057	7.89659	7.65664	25.9938	16.1107	9.62523	5.57139	10.916	10.3579	9.60973	11.5402
ENSG00000171903.15	4.75119	1.40523	3.84062	0.0403633	0.0152904	17.9631	2.4342	0.0195679	0.0511858	1.62939	4.64316	2.75565	2.00543	2.34631	4.94603	2.54972	0.0934084	0.0438338	4.26142	3.92592	0.147096	4.3861	0.0774806	2.19809	2.63335	2.39854	4.2531	3.25602	2.28581	1.80319	4.11097	0.0414635	2.64579	2.6497	1.70482	0	2.61852	4.60316	1.90618	0.728962	3.87782	5.33556	3.6033	3.14913	5.1655	1.39473	2.78684	1.51194	1.02669
ENSG00000235293.1	0	0	0	0	0	0	0	0	0	0	0	0	0	0	0	0	0	0	0	0	0	0	0	0	0	0	0	0	0	0	0	0	0	0	0	0	0	0	0	0	0	0	0	0	0	0	0	0	0
ENSG00000248714.5	0.0164651	0.0285477	0.080161	0	0.209675	0.0522873	0.0967528	0.0894438	0.0519927	0.0428036	0.0210552	0.0336789	0.0954866	0	0.0436448	0.0397092	0.0203316	0.0333936	0.0759897	0.0758247	0.0268947	0.0243308	0.0544861	0.0581892	0.112494	0.15167	0.0592703	0.0160378	0.0549911	0.134239	0.286289	0.0758109	0.0458096	0.048739	0.0800613	0.0286996	0.10783	0.097186	0.204669	0	0.0480361	0.065915	0.0946579	0	0	0.164876	0.0425325	0.0235067	0.0337623
ENSG00000280746.1	0.278956	0.967326	1.08649	0	1.18413	0	0.819608	0.757692	0	0	0.356724	0.570598	0.539255	0.50056	0.369722	0.336383	0	0.565765	0.858294	1.28464	1.36698	0	0	0.65724	0	0	0.669451	0.543434	0	0.454864	0.440946	0	0.38806	1.23863	0.904283	0	0	0.823277	0.495365	2.45445	0	1.11675	0.534575	0	0.828216	0	0	0.796517	2.00204
ENSG00000163785.11	5.20237	5.00072	4.98135	5.52953	7.66717	4.40215	4.1179	6.00033	5.58411	5.3048	3.81965	3.77756	6.98679	6.66335	5.07934	4.88217	4.69229	5.01785	9.18194	5.60899	3.99272	4.8321	10.3169	5.00734	5.38214	4.93409	5.82714	4.90232	5.00908	6.7164	4.30545	8.87261	4.37837	5.21064	6.19704	8.86695	8.00995	5.15246	8.02188	2.29981	8.08846	8.0536	6.45289	6.07092	7.08599	5.15053	5.29215	5.3633	8.59588
ENSG00000264346.1	0	0	0	0	0	0	0	0	0	0	0	0	0	0	0	0	0	0	0	0	0	0	0	0	0	0	0	0	0	0	0	0	0	0	0	0	0	0	0	0	0	0	0	0	0	0	0	0	0
ENSG00000168268.9	4.47867	5.50017	4.80989	2.62638	4.419	2.102	7.44646	5.72339	4.8242	10.2006	4.5244	2.59992	3.93968	5.39447	2.78666	7.20581	5.35201	4.00555	5.21597	6.60607	2.41009	5.92325	5.84388	6.49997	4.51189	5.23839	4.4962	4.44628	3.56587	4.71655	9.06186	5.66839	4.36167	3.77616	5.58015	6.14561	3.49775	5.71531	4.05572	37.1617	32.8855	18.9263	21.1061	62.3584	6.67136	16.8372	6.92806	10.4359	9.72892
ENSG00000271179.1	0	0	0	0	0	0	0	0	0	0	0	0	0	0	0.0412565	0	0	0	0	0	0	0	0	0	0	0	0	0	0	0	0	0	0	0	0	0	0	0	0	0	0	0	0	0	0	0	0	0	0
ENSG00000168930.12	0	0	0	0	0	0	0	0	0	0	0	0	0	0	0	0	0	0	0	0	0	0	0	0	0	0	0.00804703	0	0	0	0	0	0	0.00992581	0	0	0	0	0	0	0	0	0	0	0	0	0	0	0
ENSG00000278905.1	0	0	0	0	0	0	0	0	0	0	0	0	0	0	0	0	0	0	0	0	0	0	0	0	0.00509499	0.00588796	0	0	0	0	0	0	0	0	0	0	0	0	0.0079454	0	0	0	0	0	0	0	0	0	0
ENSG00000253482.1	0	0.0773861	0.130379	0	0	0	0.131137	0	0	0.0580154	0	0	0	0	0	0	0	0	0.0686635	0	0	0.0659553	0	0	0	0	0	0	0	0	0.211654	0	0.0620896	0	0	0	0	0	0	0	0	0	0	0	0	0	0	0	0
ENSG00000233120.1	0	0	0	0	0	0	0	0	0	0	0	0	0	0	0	0	0	0	0	0	0	0	0	0	0	0	0	0	0	0	0	0	0	0	0	0	0	0	0	0	0	0	0	0	0	0	0	0	0
ENSG00000102854.13	2.57501	4.36944	4.53348	1.81492	0.761331	0.616061	3.64573	1.46147	4.36037	1.09191	0.877632	9.0799	2.38807	1.76352	12.7418	1.54924	1.95936	4.00875	2.31434	9.59124	6.53789	4.32441	1.68971	1.50702	9.37809	5.39716	4.42719	3.17134	4.2237	2.27397	1.93535	6.01661	0.977642	8.67883	1.18358	0.832603	4.99799	8.45028	4.16317	2.2222	95.3076	0.923159	2.10431	1.63636	13.5298	41.5828	12.4313	49.3672	17.2759
ENSG00000255139.1	0.343556	0.827319	0.446033	0.213872	0.243058	0.5051	0.588823	0.466579	0.57257	0.471375	0.292889	0.253766	0.479653	0.30824	0.531232	0.299203	0.565647	0.425813	0.645979	0.703174	0.498826	0.592296	0.221063	0.24733	0.804163	0.728387	0.297729	0.297459	0.361229	0.2801	0.42238	0.571225	0.345169	0.536738	0.556848	0.831721	0.343742	0.366142	0.610082	0.335873	0.556839	1.37537	0.987556	0.568849	0.963346	0.50967	1.89821	0.463238	1.42852
ENSG00000219023.1	0.629075	0.320797	0.432379	0.829301	0.680672	0.352539	0.815426	0.904591	0.934808	0.961989	0.331243	0.340612	0.643804	0.332004	0.490447	0.267733	0.548332	0.78803	0.455421	0.170412	0.120889	1.25769	0.979637	0.348739	0.505651	0.292175	0.266414	0.576706	0.617949	0.120678	0.701914	0.511143	0.720683	0.0547692	0.599779	0.838511	0.545268	0.491446	0.657117	5.53505	1.94326	0.444421	0.567304	2.20574	0.439461	16.7983	0.477948	0.369811	0.948488
ENSG00000227995.1	0	0	0	0	0	0	0	0	0	0	0.0287146	0	0	0	0	0	0	0.0227707	0	0	0	0	0	0.0264524	0	0	0	0	0	0	0.0354941	0	0	0	0	0	0	0	0	0	0	0	0	0	0	0	0	0.032058	0
ENSG00000204165.5	0.141456	0.200669	0.137738	0.216148	0.0545874	0.163352	0.34005	0.122252	0.385774	0.0668617	0.0822235	0.131521	0.248593	0.138453	0.0340878	0.186084	0.0793979	0.0782441	0.2374	0.355327	0.273072	0.228037	0.170221	0.227237	0.0585743	0.372299	0.138875	0.150312	0.186115	0.0838755	0.325237	0.177631	0.196782	0.609065	0.166747	0.179321	0.210545	0.284644	0.159852	0.565743	0.487728	0.36037	0.271079	0	0.649063	0	1.97653	0.0917972	0.421909
ENSG00000212593.1	0	0	0	0	0	0	0	0.24321	0.282751	0	0	0	0	0	0	0	0	0	0	0	0	0	0	0.210966	0	0	0	0	0	0	0	0	0	0	0	0	0	0	0	0	0	0	0	0	0	0	0	0	0
ENSG00000152910.17	0.00895138	0	0.00435803	0.012538	0.0601624	0.161083	0.00328753	0.00303918	0	0.00872647	0.00286171	0.00457746	0	0.040156	0.00296599	0.040478	0.00276337	0	0.0137708	0.0171762	0	0.00330692	0.133298	0.0131813	0	0	0.00805572	0.0108989	0.00996548	0.116768	0.00353736	0.113342	0	0.00662436	0.0217631	0.0117021	0.106253	0.00990676	0	0	0	0	0	0	0	0	0.0028904	0.00319492	0
ENSG00000259804.1	0.0322708	0.0279761	0.157112	0.0904021	0.0913231	0.0170801	0.165927	0.109566	0.0764276	0.0419466	0.0206336	0.0330046	0.0311916	0.0289534	0.0641564	0.0194571	0.259019	0.163625	0.124114	0.0247688	0.0790687	0.0476873	0.0266976	0.0380161	0.165363	0.106167	0.116167	0.0628667	0.0179634	0.0789307	0.280557	0	0.112231	0.0477632	0.104611	0.1125	0.0792529	0.16667	0.0859589	0	0.141223	0	0.0309209	0.320597	0.0958114	0.161575	0.416809	0.0460722	0.148888
[truncated: 3,984 more rows]
[truncated: 388 more columns]
