# Supplementary material for: The Prognostic Value of a Tumor Microenvironment-Based Immune Cell Infiltration Score Model in Colon Cancer
Source: Front Oncol. 2021 Sep 27;11:728842. doi: 10.3389/fonc.2021.728842 (PMC8561118; doi:10.3389/fonc.2021.728842)
Supplement: Supplementary file 10 [file Table_9.xlsx]

## Sheet: Sheet1
id	TCGA-AA-3527-11A-01R-A32Z-07	TCGA-AZ-6600-11A-01R-1774-07	TCGA-AA-3517-11A-01R-A32Z-07	TCGA-A6-5659-11A-01R-1653-07	TCGA-AZ-6605-11A-01R-1839-07	TCGA-A6-2680-11A-01R-A32Z-07	TCGA-A6-2679-11A-01R-A32Z-07	TCGA-AZ-6599-11A-01R-1774-07	TCGA-AA-3712-11A-01R-1723-07	TCGA-AA-3697-11A-01R-1723-07	TCGA-AA-3514-11A-01R-A32Z-07	TCGA-AA-3531-11A-01R-A32Z-07	TCGA-AA-3660-11A-01R-1723-07	TCGA-AA-3663-11A-01R-1723-07	TCGA-AA-3518-11A-01R-1672-07	TCGA-A6-2671-11A-01R-A32Z-07	TCGA-A6-2682-11A-01R-A32Z-07	TCGA-AA-3522-11A-01R-A32Z-07	TCGA-AA-3655-11A-01R-1723-07	TCGA-AZ-6601-11A-01R-1774-07	TCGA-A6-5665-11A-01R-1653-07	TCGA-AA-3534-11A-01R-A32Z-07	TCGA-AA-3489-11A-01R-1839-07	TCGA-A6-2685-11A-01R-A32Z-07	TCGA-A6-2683-11A-01R-A32Z-07	TCGA-AZ-6598-11A-01R-1774-07	TCGA-A6-2678-11A-01R-A32Z-07	TCGA-AA-3520-11A-01R-A32Z-07	TCGA-A6-2686-11A-01R-A32Z-07	TCGA-A6-2675-11A-01R-1723-07	TCGA-AA-3525-11A-01R-A32Z-07	TCGA-AA-3496-11A-01R-1839-07	TCGA-A6-2684-11A-01R-A32Z-07	TCGA-A6-5667-11A-01R-1723-07	TCGA-AZ-6603-11A-02R-1839-07	TCGA-AA-3713-11A-01R-1723-07	TCGA-A6-5662-11A-01R-1653-07	TCGA-AA-3511-11A-01R-1839-07	TCGA-AA-3662-11A-01R-1723-07	TCGA-AA-3672-01A-01R-0905-07	TCGA-AA-3553-01A-01R-0821-07	TCGA-A6-A56B-01A-31R-A28H-07	TCGA-D5-6927-01A-21R-1928-07	TCGA-AA-A00E-01A-01R-A002-07	TCGA-AA-3814-01A-01R-0905-07	TCGA-A6-2676-01A-01R-0826-07	TCGA-AA-A02K-01A-03R-A32Y-07	TCGA-F4-6570-01A-11R-1774-07	TCGA-DM-A1D9-01A-11R-A155-07
ENSG00000229214.1	0.25196	0.176823	0.17524	0.268888	0.356511	0.596929	0.185073	0.301447	0.217851	0.343102	0.176444	0.233148	0.347906	0.290648	0.222628	0.231489	0.20742	0.225089	0.415303	0.25785	0.117589	0.257084	0.466523	0.212013	0.266418	0.268411	0.201555	0.186988	0.293862	0.381498	0.142241	0.262407	0.308779	0.319646	0.418109	0.292788	0.176795	0.442622	0.35155	0.26392	0.140016	0.120081	0.379375	1.66875	0.391844	0.841018	0.0619869	0.762258	0.123013
ENSG00000233316.3	0	0	0	0	0	0	0	0	0	0	0	0	0	0	0	0	0	0	0	0	0	0	0	0	0	0	0	0	0	0	0	0	0	0	0	0	0	0	0	0	0	0	0	0	0	0	0.174284	0	0
ENSG00000163491.15	0.0499571	0.0524953	0.0147405	0.0296859	0.51837	0.0496771	0.0244633	0.0287831	0.0215117	0.0590325	0.0193588	0.0201276	0.0175587	0.0896432	0.0300963	0.0620668	0.0186936	0.0153516	0.0908276	0.106897	0.0173095	0.0290817	0.217919	0.0374507	0.0224101	0.0637487	0.0526786	0.0162202	0.0168535	0.412235	0.0143577	0.310178	0.0189535	0.0448122	0.419583	0.0501359	0.161106	0.0446779	0.0564537	0.0266399	0.0662489	0.0787856	0.0435158	0	0.0539352	0.00505308	0.0586586	0.015129	0.0419069
ENSG00000100644.15	22.3767	28.7392	19.5701	27.4376	13.9502	13.5277	23.8044	31.3456	22.4226	39.4999	22.8782	16.5867	15.074	18.4796	16.96	15.1624	23.17	19.359	17.5371	20.9011	17.9811	20.7155	23.8287	20.21	20.0742	19.7447	21.4437	19.1161	17.1868	19.1758	23.1339	21.6926	15.0824	18.3102	29.8422	23.1638	19.5077	24.9831	21.0683	7.68119	14.3613	20.9128	31.9155	24.144	15.6768	25.2386	5.6123	22.5106	17.0377
ENSG00000152213.3	1.19807	0.433856	1.31793	0.56291	0.203854	1.99864	1.14737	0.937114	1.03559	1.09897	1.16844	0.93837	2.0375	0.966058	0.623096	0.804645	0.99252	0.81508	2.40304	0.378298	0.470665	1.36703	1.34873	1.07639	0.470584	0.773329	1.13733	1.09312	0.447413	0.469843	1.71999	1.13469	1.06012	1.13913	1.16143	0.95824	0.589702	2.23787	2.25543	0.500385	2.21222	0.0758901	0.748348	0.263659	3.93976	0.885861	0.910824	1.03926	0.0894048
ENSG00000226669.2	0	0	0.0416034	0	0	0	0	0.0290132	0.0337302	0	0.0819571	0	0	0	0.0283145	0.0257613	0.0263802	0	0	0.0655882	0	0.0631383	0	0.0251668	0.0243269	0	0	0	0.0237836	0.0696698	0.033769	0	0	0.0316193	0.103879	0	0	0.0630492	0	0	0	0	0	0	0	0	0.0275929	0	0
ENSG00000156500.13	0.319943	0.349905	0.266	0.330932	0.403951	0.409016	0.357935	0.357635	0.376921	0.233528	0.37137	0.304564	0.299728	0.335632	0.257689	0.290839	0.285671	0.309472	0.401333	0.268234	0.277384	0.290946	0.488655	0.330515	0.26904	0.44046	0.315984	0.26849	0.301391	0.317031	0.392916	0.458936	0.263623	0.353333	0.394914	0.373216	0.439208	0.40675	0.332149	0.129927	0.516971	0.522186	0.415034	0.36675	0.635706	0.45182	0.235227	0.548129	0.333075
ENSG00000271652.1	0	0	0	0	0	0	0	0	0	0	0	0	0	0	0	0	0	0	0	0	0	0	0	0	0	0	0	0	0	0	0	0	0	0	0	0	0	0	0	0	0	0	0	0	0	0	0	0	0
ENSG00000087128.8	0.00678471	0.0117636	0.0132127	0.0190064	0	0.0215459	0	0.0184284	0.0642735	0.00881898	0.0347046	0	0.0524626	0	0.0629461	0.0327257	0	0.0344011	0.0104376	0.0208299	0.0110824	0	0	0.0879189	0.0231777	0	0.00814112	0.0132173	0	0.0331893	0.0214492	0.0156196	0.00943832	0.0100419	0	0.0236523	0.0222165	0.0100118	0.0120482	0	0.118765	0	0	0.0674033	0	0.0226467	0.525787	0.0484318	0.041737
ENSG00000185596.15	0.660192	2.36421	2.37909	0.967929	1.33573	2.45576	2.44732	2.85738	3.93566	1.94084	1.58591	0.896065	2.33776	2.77895	2.01987	2.76031	2.14855	3.29111	2.85709	1.99846	1.62262	2.29763	1.11277	1.80985	0.491815	2.53326	1.52513	0.829367	2.01949	1.35821	1.00455	2.10226	1.18448	3.89027	2.68015	1.5917	1.42436	2.45828	3.16646	3.25729	1.96208	3.85329	2.68401	1.53242	1.44718	1.66819	2.78921	2.03483	2.08123
ENSG00000256824.1	0.0164278	0.028483	0.0159959	0	0.488134	0.0521689	0.120667	0	0.051875	0.0427067	0.042015	0.0504039	0	0.176868	0.0870919	0.0396192	0.0405712	0.066636	0.0758176	0.201741	0	0.0728272	0.0271813	0.0580574	0.0561198	0.216181	0.019712	0.0320029	0.0548666	0.26787	0	0.113459	0	0.0729429	0.133133	0.0286346	0.134482	0.0727244	0.0583443	0	0	0.131531	0.0314812	0	0	0	0.254617	0.0234535	0.0673716
ENSG00000168394.10	49.341	29.3697	33.5369	23.7796	8.47805	20.8625	87.4177	33.397	27.5504	32.084	134.353	32.3317	39.2075	17.9498	27.927	38.0443	26.7078	24.7992	54.4583	30.818	17.4679	26.2442	110.223	59.3273	24.1671	38.803	24.4623	28.2586	23.6698	14.8903	87.6798	24.3202	34.2181	25.8216	59.3433	25.7648	17.104	22.3918	20.4755	188.381	70.4868	21.1202	74.7106	128.149	40.8565	241.384	55.7851	130.142	26.3855
ENSG00000255410.1	0.119143	0.0516437	0	0	0.0421455	0	0	0	0.0940567	0.0387166	0	0	0.0575795	0.0534479	0.078955	0.0718353	0.0367806	0.0604102	0.0458227	0.0457232	0	0.0440153	0.0492836	0	0	0.0783933	0.0714814	0	0	0.0485686	0.094165	0.0685723	0.0828712	0.0440853	0.0482779	0	0.0487669	0	0.15868	0	0	0.715455	0.0570798	0	0.0884337	0	0	0	0.0916157
ENSG00000251166.1	0	0	0	0	0	0	0	0	0.0256183	0	0	0	0	0	0	0	0	0	0	0	0	0	0	0	0	0	0	0	0	0	0	0	0	0	0	0	0	0	0	0	0	0	0	0	0	0	0	0	0
ENSG00000183793.12	0.276754	0.0496391	0.0464617	0.13367	1.2828	0.040408	0.126176	0.311052	0.120541	0.062023	0.170852	0.292807	0.498101	0.428111	0.430045	0.448805	0.577432	0.0677429	0.0293627	0.952215	0.530003	0.352557	0.0473706	0.0786958	0.0652024	0.0502336	0.698519	0.00929559	0.393102	0.0622445	0.45255	0.241672	0.411548	0.649736	0.092808	0.0332689	0.531238	0.788613	0.372828	0.167936	0.194894	0.725888	0.0182881	0.853273	1.81336	0.987485	1.94751	0.0136246	2.21127
ENSG00000178623.10	12.0088	12.0637	12.2204	9.44627	1.14139	18.3814	12.6209	10.2778	15.1125	8.94399	10.1697	13.4771	11.3509	8.85369	14.8961	13.7625	15.8496	13.2328	9.49368	8.85174	11.9891	13.1292	6.0274	10.8325	11.6557	9.78257	14.7584	13.1159	11.6112	6.86487	8.795	5.79436	16.7651	12.3949	5.5348	12.3614	8.33028	10.8141	11.6925	36.6167	22.8522	31.7	20.6367	11.95	34.4013	8.20139	37.773	18.7276	18.7124
ENSG00000265491.4	2.32938	3.0023	2.15556	2.56895	3.8462	2.32947	2.30256	2.62821	2.74643	2.57866	2.24961	1.65541	2.66164	2.64983	2.23929	2.30828	2.2956	2.36616	3.55118	2.91625	1.98078	2.54135	4.57588	1.97023	2.14385	3.24168	2.58225	2.25101	2.13692	2.81495	2.59384	3.60533	2.21146	2.37232	3.08346	4.68542	2.58123	2.57847	3.28258	1.93049	3.34618	4.59162	2.72415	3.78511	2.97231	3.5609	3.65344	2.25082	3.90497
ENSG00000249923.1	0.0260426	0	0.012679	0.054716	0.0276367	0.0137837	0.0478227	0.061894	0.0102795	0.0253882	0.00832569	0.0399521	0	0.0467309	0.0345162	0.0235528	0.0241187	0.0660229	0.020032	0.0499712	0.0744433	0.0481047	0.0107725	0.00766976	0	0.00856767	0.0156245	0.0570752	0.0579859	0.0636972	0.0102914	0.0749432	0	0.0192725	0.094974	0	0.106595	0.00960736	0.0346845	0.0572853	0.0189945	0.0260642	0	0	0.01933	0.0434638	0.00840913	0.0278852	0.00667517
ENSG00000238876.1	0	0	0	0	0	0	0	0	0	0	0	0	0	0	0	0	0	0	0	0	0	0	0	0	0	0.205256	0	0	0	0	0.24655	0	0	0	0	0	0	0	0.276979	0	0	0	0	0	0	0	0	0	0
ENSG00000074855.9	1.36055	1.9296	1.40421	1.55067	1.15836	1.24592	1.63066	2.55993	2.67253	1.24968	0.622171	1.05777	1.09822	1.83495	1.19701	1.48957	1.74481	1.40924	1.22805	1.6413	1.47524	2.68643	0.727891	1.86018	1.39336	2.36549	1.678	1.16065	1.15791	1.3349	1.80984	0.985945	1.60898	2.71226	1.74718	0.771886	1.2211	1.59497	1.73313	2.99918	1.45344	16.5268	3.83554	3.87839	2.32679	6.37932	1.69331	4.63352	3.44999
ENSG00000168826.14	0.98914	1.27972	1.35915	1.23778	0.980419	1.01517	1.10643	1.24105	1.66479	1.14866	0.866805	0.924334	1.27151	1.15325	1.05145	0.950581	1.50043	1.24237	1.35176	1.2178	1.16462	1.57297	1.33755	1.20073	0.931957	1.26862	1.37366	0.968363	1.20741	1.22808	1.38099	1.00566	0.991844	1.53088	1.53813	1.47032	1.15911	1.70412	1.46226	2.12057	1.15724	1.96987	1.01993	1.39669	1.25221	1.17318	1.05059	1.13977	1.88413
ENSG00000228930.1	0.0755506	0.130992	0.0735644	0.846578	0.1069	0.159948	0	0	0	0.196406	0.0966126	0.0772685	0	0	0.300399	0	0	0.076614	0	0	0.123408	0.111643	0	0	0.0860309	0	0.0906548	0	0.252329	0	0	0	0	0.111821	0	0	0.123695	0	0.134161	0	0	0.302453	0	0	0.224308	0	0.292743	0	0
ENSG00000234455.1	0	0	0	0	0	0	0	0	0	0	0	0	0	0	0	0	0	0	0	0	0	0	0	0	0	0	0	0	0	0	0	0	0	0	0	0	0	0	0	0	0	0	0	0	0	0	0	0	0
ENSG00000226238.1	0	0	0	0	0	0	0	0	0	0	0	0	0	0	0	0	0	0	0	0	0	0	0	0	0	0	0	0	0	0	0	0	0	0	0	0	0	0	0	0	0	0	0	0	0	0	0	0	0
ENSG00000162402.11	5.16893	5.92673	5.54817	5.46646	4.28273	3.87286	4.90883	6.71698	5.97609	4.70892	4.98913	3.72916	3.73388	4.89325	5.1972	4.34907	5.68514	5.93522	3.81013	7.31842	4.96025	6.24499	3.43986	5.60315	6.07642	5.61511	6.13393	5.64182	4.95589	5.99808	5.76559	5.11987	3.39881	5.57276	6.412	2.60661	4.7507	8.0626	6.05913	4.00075	5.63155	11.9981	7.00645	11.1515	4.47667	5.34309	8.09719	6.15729	7.66098
ENSG00000266767.1	0	0	0.0162629	0	0	0	0	0.0226828	0.0131853	0	0	0	0	0	0.0110682	0	0	0	0	0	0	0.0123405	0	0	0	0	0	0.00813431	0	0.0272342	0	0.0192255	0	0	0	0	0.0136727	0	0	0	0	0	0	0	0	0	0	0	0
ENSG00000086061.14	53.5596	56.409	48.0849	48.8075	33.2157	29.2252	51.3933	37.5238	41.0489	62.0764	69.0413	39.7028	39.494	51.0667	33.4158	34.9197	53.4478	37.9871	40.6096	47.1036	39.5164	38.6388	86.3601	49.6623	60.2693	35.8981	36.6604	50.2185	44.1171	62.8578	44.6573	48.8933	40.5578	39.8169	57.2368	84.3459	49.1518	48.542	43.4695	58.6264	62.193	73.3014	82.9456	105.257	64.5851	100.438	77.0491	86.3197	97.8139
ENSG00000223662.1	0	0	0	0	0	0	0.0253688	0	0	0	0.0220829	0	0	0	0.0457751	0	0	0	0	0	0	0	0	0	0	0	0.0207211	0	0	0	0	0	0	0	0	0.0602008	0	0	0.0306655	0	0.100761	0	0	0	0	0	0	0	0
ENSG00000264090.1	0	0	0	0	0	0	0	0	0	0	0	0	0	0	0	0	0	0	0	0	0	0	0	0	0	0	0	0	0	0	0	0	0	0	0	0	0	0	0	0	0	0	0	0	0	0	0.693909	0	0
ENSG00000208002.1	0	0	0	0	0	0	0.219689	0.203093	0.708334	0.194381	0.191233	0	0.289085	0	0	0	0	0	0	0.229559	0.244271	0.220984	0	0	0.340576	0.787166	0.17944	0	0	0	0	0	0	0	0	0	0	0	0	0	0	0.598671	0	0	0	0	0	0	0.153323
ENSG00000223721.3	0	0	0	0	0	0	0	0	0	0	0	0	0	0	0	0	0	0	0	0	0	0	0	0	0	0	0	0	0	0	0	0	0	0	0	0.0350198	0	0	0	0	0	0	0	0	0	0	0	0	0
ENSG00000252705.1	0	0	0	0	0	0	0	0	0	0	0	0	0	0	0	0	0	0	0	0	0	0	0	0	0	0	0	0	0	0	0	0	0	0	0	0	0	0	0	0	0	0	0	0	0	0	0	0	0
ENSG00000217135.2	0	0	0	0	0.0684162	0	0	0	0	0	0	0	0	0	0	0	0	0	0	0	0	0	0	0	0	0	0	0	0	0	0	0	0	0	0	0	0	0	0	0	0	0	0	0	0	0	0	0	0
ENSG00000176049.14	0.0844538	0.0677911	0.0928934	0.0788618	0.19695	0.0893986	0.158531	0.0870835	0.0740791	0.0955455	0.0599988	0.0463861	0.057443	0.106642	0.0518208	0.0867522	0.0328309	0.101502	0.197292	0.108035	0.0766391	0.115555	0.338991	0.0718535	0.0908264	0.176996	0.136994	0.0746453	0.0887981	0.402928	0.101358	0.223231	0.0630938	0.0902762	0.438541	0.0899604	0.197165	0.152317	0.163858	0.0275217	0.0319395	0.0626103	0.155848	0.0776864	0.051077	0.0678644	0.01616	0.198721	0.0128278
ENSG00000229196.3	0.17303	0.350007	0.336963	0.24236	0.244829	0.274742	0.338923	0.31332	0.227662	0.262395	0.110634	0.235953	0.501732	0.310487	0.496883	0.278201	0.320496	0.292443	1.10913	0.132806	0.0471058	0.255691	0.763455	0.339726	0.361227	0.113849	0.346038	0.16854	0.224738	0.141071	0.501433	0.398346	0.441293	0.128049	0.467422	0.301602	0.424941	0.17022	1.02421	0	0	0	0.607906	0	0.171241	0	0.372476	0.0411719	0.0591343
ENSG00000243113.1	0	0	0	0	0	0	0	0	0	0	0	0	0	0	0	0	0	0	0	0	0	0	0	0	0	0	0	0	0	0	0	0	0	0	0	0	0	0	0	0	0	0	0	0	0	0	0	0	0
ENSG00000204434.5	0.0161894	0	0.0210184	0.0907048	0.0916289	0.0171373	0.0237833	0.0586309	0.0340816	0.0631305	0.0138018	0.0110384	0.010432	0	0.0572189	0.0260296	0.0333188	0.038307	0.0166039	0.0248518	0.0264445	0.0398725	0.0357159	0.0254289	0.00614507	0	0.019426	0.00525643	0.0480627	0.0527967	0.0682416	0.0372709	0.0150142	0	0.0262403	0.00940637	0.0353415	0.0159265	0.00958296	0.047482	0.015744	0.0216038	0	0.0536117	0.016022	0.144103	0.0348503	0.0693397	0.0110657
ENSG00000187510.6	0.203182	0.270503	0.158979	0.274428	0.00513378	0.0307254	0.191884	0.344922	0.154671	0.117903	0.106714	0.0445289	0.140276	0.110679	0.221204	0.0875032	0.264337	0.309062	0.0725621	0.13367	0.124457	0.144762	0.108059	0.111129	0.169394	0.205307	0.139315	0.243852	0.193886	0.0118324	0.223671	0.11694	0.20694	0.150362	0.0705693	0.120161	0.118807	0.283761	0.167517	0.0319239	0.116438	0.0581001	0.0139059	0	0.161583	0.0242214	0.220253	0.139859	0.133918
ENSG00000221401.1	0	0	0	0	0	0	0	0	0	0	0	0	0	0	0	0	0	0	0	0.187119	0	0	0	0	0	0	0	0	0	0	0	0	0	0.180416	0	0	0	0	0	0	0	0	0	0	0	0	0	0	0
ENSG00000234110.1	0	0	0	0	0	0	0	0	0	0	0	0	0	0	0	0	0	0	0	0	0	0	0	0	0	0	0	0	0	0	0	0	0	0	0	0	0	0	0	0	0	0	0	0	0	0	0	0	0
ENSG00000130224.13	0.570929	0.556178	0.309481	0.610072	4.63881	0.451711	0.384778	0.695435	0.506473	0.703858	0.304833	0.288946	0.35272	1.49975	0.526567	0.844608	0.20714	0.223827	1.24051	1.77541	0.39899	0.330512	3.41343	0.384823	0.274796	1.42904	0.974636	0.260857	0.412818	2.56252	0.19538	3.50953	0.17604	0.588027	2.36115	0.923347	2.86208	0.382158	1.37967	0.0776821	0.231819	0.106034	0.231226	0.0877105	0.218438	0.0884089	0.0532152	0.256295	0.117675
ENSG00000268545.1	0.0694054	0.240675	0	0	0.39282	0	0.101961	0.0942583	0.328748	0	0.0887542	0	0.134169	0.124541	0	0	0.0857042	0.0703823	0.106773	0.213083	0	0.205124	0.229676	0	0	0.0913338	0.083281	0	0.0772683	0.452687	0	0	0	0.102725	0.337483	0.120978	0.340901	0	0.616244	0	0	0.277852	0.266008	0	0	0	0.0896438	0	0
ENSG00000179010.13	76.1946	94.5393	72.8562	70.2669	107.139	85.1439	69.2348	77.7463	62.6355	99.8356	73.4929	59.1075	69.95	85.3814	71.7391	76.3846	69.7866	64.6349	92.28	77.889	54.0996	69.5946	102.043	70.612	76.1132	83.1925	73.9825	68.8051	69.4805	88.5002	70.4457	109.819	68.3506	67.8049	100.439	78.9385	100.615	72.0118	83.6125	62.0131	84.1933	55.862	122.185	135.261	72.5411	116.041	53.6451	95.4584	99.888
ENSG00000232714.1	0	0	0	0	0	0	0	0	0	0	0	0	0	0	0	0	0	0	0	0	0	0	0	0	0	0	0	0	0	0	0	0	0	0	0	0	0	0	0	0	0	0	0	0	0	0	0	0	0
ENSG00000135406.12	1.53288	1.29421	1.66455	0.933511	5.45067	1.90836	2.31554	2.36237	0.505093	1.00057	0.975848	1.48935	0.508904	2.99577	1.60323	1.59127	0.42795	1.13205	1.20473	1.20723	1.52954	0.970086	3.02702	1.22087	0.648878	5.69637	1.33552	1.11333	0.727135	2.83096	0.516209	4.48792	0.509925	0.927239	4.88267	0.644742	2.7334	1.10149	0.923134	0.117282	0.0874978	0.28015	0.153262	0	0.0494684	0.0778613	0.18077	0.0475751	0
ENSG00000206127.9	0	0	0.0130419	0.0750429	0.00947593	0.0141782	0.0196766	0	0	0.0261149	0	0.00684929	0	0	0	0.0161513	0	0.0135825	0.0103027	0	0.0109392	0.0395853	0.0110808	0.0236679	0.00762601	0.0705033	0.0241076	0.0326161	0.00745571	0.0109201	0.0211719	0	0.0186326	0.0198241	0	0	0.0109647	0.0296471	0	0	0	0	0	0	0	0	0	0	0
ENSG00000258737.1	0.0545328	0	0	0	0	0	0	0	0	0	0	0	0.105418	0	0	0	0	0	0	0	0	0	0	0	0	0	0	0	0	0	0	0	0	0	0	0	0	0	0	0	0.159097	0	0	0	0	0	0.0704344	0.934261	0
ENSG00000275552.1	0	0.00941613	0.0158641	0.0760684	0.0153687	0.0114976	0.0319128	0.014751	0.0171492	0	0	0	0.0314952	0.0292353	0.0215936	0.00654882	0.00670617	0.0440581	0.00835479	0.00833664	0.0532256	0.0240758	0.0179716	0.0255908	0.0123684	0.0571734	0.0195497	0.0105798	0.0483686	0	0.051507	0.0250054	0.0302196	0.024114	0.0264074	0.00946624	0.0266748	0.0320557	0	0.0955684	0.0158442	0	0.0104073	0.053953	0	0	0.00701443	0.0232603	0.00556806
ENSG00000254324.2	0	0.224558	0	0	0	0	0	0	0	0	0	0	0	0	0	0	0	0	0	0	0	0	0	0	0	0	0	0	0	0	0	0	0	0	0	0	0	0	0	0	0	0	0	0	0	0	0	0	0
ENSG00000203565.2	0	0	0	0	0	0	0	0	0	0	0	0	0	0	0	0	0	0	0	0	0	0	0	0	0	0	0	0	0	0	0	0	0	0	0	0	0	0	0	0	0	0	0	0	0	0	0	0	0
ENSG00000228835.1	0.00873312	0.0151418	0.00850353	0.0244646	0	0	0.0128295	0.0118603	0.0137886	0	0	0.0178634	0	0	0.0115747	0	0	0.0177121	0	0.0536235	0.0427951	0.0129052	0	0	0	0.0114923	0.0104791	0.017013	0	0.0284803	0.0138044	0.0201052	0.0121488	0.0258513	0	0	0	0.154643	0.0155081	0	0	0	0.0334713	0	0	0	0	0	0
ENSG00000156928.4	3.33733	4.02956	3.6127	3.10229	3.44835	3.32938	3.80157	3.66785	3.38992	3.89242	3.261	2.46938	4.46359	4.24469	3.04034	3.99711	3.79546	3.19332	5.51662	3.31319	2.42418	3.56794	5.38483	3.88268	3.45285	3.56396	3.52996	3.69834	3.64413	3.22456	3.44742	3.83289	4.00858	3.20566	3.87073	5.96818	3.66325	3.42394	3.7993	7.2582	12.6816	7.60006	5.11781	5.27636	11.9215	8.21017	8.79126	3.1083	9.50807
ENSG00000207190.1	0	0	0	0	0	0	0	0	0	0	0	0	0	0	0	0	0	0	0	0	0	0	0	0	0	0	0	0	0	0	0	0	0	0	0	0	0	0	0	0	0	0	0	0	0	0	0	0	0
ENSG00000132463.12	15.292	15.8721	13.5529	18.3735	9.19598	10.7022	13.7658	15.3855	14.8714	15.968	13.9605	12.1086	14.8149	14.4974	12.4589	14.6181	14.408	15.358	16.6601	14.5673	12.1408	15.8102	13.8241	15.2576	16.6643	13.4835	15.5992	14.8825	15.1762	12.7941	16.099	13.7911	13.8753	14.2027	12.9139	16.827	15.0337	15.2655	14.6414	7.57429	19.2111	12.5541	22.7418	20.9175	13.6476	21.9485	18.8944	13.7531	24.8865
ENSG00000160868.13	0.0692728	0.1121	0.098929	1.7724	0.039207	390.07	0.203532	0.112894	3.42704	0.0360172	0.0531508	1.79954	1.86584	0.0828689	1.45064	2.38349	1.43138	0.341873	2.19533	0.723098	3.39459	1.19427	0.0764123	1.26217	0.536399	0.401101	9.8638	0.67925	2.25192	1.35547	0.0510997	0.276429	0.629594	5.07176	0.0299412	0.217344	1.28539	2.3988	1.18913	0.0406341	0.2021	0	0.02655	0	0.20567	0.015415	0.0119297	0.751632	0.0378791
ENSG00000168264.9	27.9429	18.7351	30.4104	36.6272	18.3829	23.5689	26.5831	38.7077	34.9069	18.2483	16.9043	17.1532	29.175	34.2335	37.572	32.8214	26.8379	37.6093	33.8136	36.2384	15.8246	36.2098	16.0143	30.2625	35.1968	29.8494	37.7996	31.2077	29.8573	33.091	25.1231	23.8796	31.7809	30.5227	21.0527	15.3558	36.2074	31.6773	46.0325	30.8272	57.8448	51.8878	31.4992	36.7592	58.0368	32.8291	46.0615	35.2201	83.2332
ENSG00000136045.10	10.5767	11.692	11.3152	11.3034	13.5667	9.89322	10.7438	10.3569	12.0646	15.4328	9.8553	8.07289	12.6459	10.8696	9.61945	9.93194	11.41	12.1167	16.2091	10.9245	7.67838	11.5823	17.6003	10.7009	11.1594	10.5001	11.7773	10.597	9.86014	12.7064	11.6001	15.7684	10.1738	9.97333	13.0146	16.3698	13.4767	14.1858	14.4827	15.3992	31.7251	16.5369	19.3019	17.6377	23.2407	21.3978	23.8038	14.2935	19.0403
ENSG00000248569.1	0.340946	0.403053	0.286713	0.434143	0.372781	0.114835	0.227669	0.315705	0.391501	0.644615	0.178362	0.190199	0.179752	0.166853	0.225941	0.130815	0.172232	0.251451	0.405305	0.237897	0.126572	0.183209	0.435918	0.200823	0.229416	0.163152	0.353321	0.211336	0.241546	0.379053	0.342958	0.285425	0.215589	0.252313	0.276309	0.567277	0.431347	0.274426	0.165122	0	0.0452134	0.682459	0.267287	0.307924	0.092024	0.310376	0.560465	0.331882	0.746792
ENSG00000236191.3	0	0	0.0362163	0	0	0	0.0546405	0	0	0.0483461	0	0	0	0	0.0985925	0	0.0459286	0.0377177	0	0	0	0	0	0	0	0	0	0	0	0	0.117586	0.0856274	0	0	0	0.0648316	0.121792	0	0	0	0	0	0.0712766	0	0	0	0	0	0
ENSG00000124882.3	0.880442	0.998629	0.363177	0.895593	0.366195	1.2543	0.793946	0.337694	1.40213	1.31922	0.535366	2.00074	0.828926	0.72847	0.282481	1.56959	1.14673	0.560916	0.733836	0.84909	2.17173	0.247462	1.20488	1.40783	0.366937	0.470792	0.907277	0.93668	0.511279	0.711614	0.421124	0.484828	0.960071	2.4748	0.806056	1.02163	1.61598	1.42277	0.995756	0.0892997	49.019	33.6217	41.7527	0.100828	14.6219	0.372646	7.39984	0.0108673	50.5273
ENSG00000242154.1	0.0531345	0.230316	0.129344	0.297698	0.0375913	0.0562456	0.0390289	0.0721611	0	0.172665	0.169868	0.0543427	0.0513576	0.143017	0	0.0320364	0	0.134706	0	0.122347	0.043396	0.0785182	0.131874	0	0.0605053	0.0349611	0.0637572	0.0258778	0.147885	0.0866407	0.209974	0	0.0739162	0.0393215	0.129183	0.27785	0	0.0784073	0.141533	0	0	0	0.101824	0	0	0.177358	0.205885	0	0.163432
ENSG00000251753.1	0	0	0	0	0	0	0	0	0	0	0	0	0	0	0	0	0	0	0	0	0	0	0	0	0	0	0	0	0	0	0	0	0	0	0	0	0	0	0	0	0	0	0	0	0	0	0	0	0
ENSG00000197125.2	0	0	0	0	0	0	0	0	0	0	0	0	0	0	0	0	0	0	0	0	0	0	0	0	0	0	0	0	0	0	0	0	0	0	0	0	0	0	0	0	0	0	0	0	0	0	0	0	0
ENSG00000167332.7	1.0556	0.516671	0.393436	0.93383	16.6371	0.0801969	0.48229	0.740807	0.318981	0.722162	0.52962	0.273776	0.253855	5.05719	1.43254	0.639502	0.162158	0.209995	0.769237	1.68244	0.363004	0.447816	1.52932	0.481945	0.356585	1.29607	0.824226	0.265662	0.93903	0.914162	0.199592	4.65107	0.351308	0.366298	1.1461	1.32936	1.72829	1.51297	2.69967	0.2222	0.265235	0.323516	0.251652	0.100354	0.419875	0.185447	0.0848058	0.475913	0.378021
ENSG00000225842.1	0	0	0	0	0	0	0	0	0	0	0	0	0	0	0	0	0	0	0	0	0	0	0	0	0	0	0	0	0	0	0	0	0	0	0	0	0	0	0	0	0	0	0	0	0	0.142828	0	0	0
ENSG00000264689.1	0	0	0	0	0	0	0	0	0	0	0	0	0	0	0	0	0	0	0	0	0	0	0	0	0	0	0	0	0	0	0	0	0	0	0	0	0	0	0	0	0	0	0	0	0	0	0	0	0
ENSG00000166484.18	5.63925	6.58772	5.56983	5.48223	4.6335	4.1786	6.11078	6.40363	9.78526	8.92673	5.16576	7.26931	5.33733	5.6156	4.86188	6.01915	6.93252	5.44685	3.95549	5.85392	6.53917	5.80028	4.93325	5.54808	4.61587	6.75601	5.40998	5.28081	4.06524	4.82527	6.19565	5.10947	5.22731	7.66887	5.86879	3.08025	5.23804	5.53668	5.33919	6.23911	2.67146	4.45927	4.41899	4.24337	4.18571	4.07216	3.21995	3.61897	2.63328
ENSG00000265096.1	0.180195	0.0781071	0.321673	0.252396	0.0637418	0.333805	0.375017	0.142754	0.972065	0.13663	0.0576075	1.01361	1.21918	0.296398	0.497555	1.37617	0.723162	0.89843	0.43892	0.138305	0.416979	0.488178	0.248459	0.300725	0.051298	0.118564	0.450459	0.482678	0.284197	0.538679	0.237362	0.345701	0.940022	0.577855	0.0243389	0.916099	0.516293	0.421013	0.293322	0.264248	0.963805	1.14218	0.287763	0.596722	0.847078	1.1027	0.3879	0.0857534	0.323311
ENSG00000178814.14	10.9288	10.575	9.13718	8.48656	3.64496	6.61984	13.3661	10.874	11.4488	5.14267	7.53753	8.3435	6.98596	8.12393	8.8271	12.2148	11.6373	10.4492	6.77891	9.26467	7.98769	12.9288	2.68964	10.9319	7.08294	11.3277	10.0952	8.10659	13.356	8.28043	10.1135	4.67015	10.2835	16.3992	4.99187	6.68551	4.92146	8.85647	9.37559	17.8194	11.4349	11.348	7.71055	11.5113	3.6496	11.8496	13.3695	4.2867	11.3221
ENSG00000128262.7	0.0310615	0.0391676	0.041243	0.0237312	0.0199775	0.0209237	0.0663727	0.126552	0.0133752	0.0477156	0.010833	0.0404317	0.0327521	0.0608039	0.0224554	0.0204305	0.0139476	0.0629974	0.0043441	0.0346773	0.0322873	0.0625914	0.046722	0.0299385	0.0321548	0.0631709	0.0271064	0.011002	0.0125747	0.0276265	0.058026	0.0260033	0.0157128	0.0459733	0.0457686	0	0.0323625	0.125006	0.0902593	0.0496911	0.0329529	0.169567	0.0541131	0.056106	0.0670698	0.0188509	0.0218831	0.0725657	0.0752734
ENSG00000101972.17	11.6531	10.9394	12.1386	12.627	14.6108	9.59714	10.0315	12.296	11.2514	10.6239	12.3415	10.0317	11.3268	10.6952	10.4687	10.6293	11.1932	12.243	12.1977	11.1295	12.5634	11.8972	11.9053	11.7219	12.7491	10.2101	13.0474	11.223	10.5313	13.7665	10.9255	15.8673	10.0144	10.1749	11.4757	9.41329	14.3912	13.8178	14.8381	5.56547	15.1818	16.9312	10.6886	2.12985	20.0318	12.2126	14.2982	14.8181	11.1774
ENSG00000236930.1	0	0	0	0	0	0.0323946	0.0449574	0.0415612	0	0.0397785	0.0391342	0	0	0	0	0	0	0	0	0	0	0	0	0	0	0	0	0	0	0	0	0	0	0	0	0	0	0	0	0	0	0	0	0	0	0.102149	0	0	0
ENSG00000138398.14	6.1228	8.80677	5.80656	10.4181	7.97261	6.44795	6.15462	8.40351	7.32653	6.83775	5.74767	5.05794	7.48984	7.10078	5.82924	5.28935	6.78027	7.00557	8.50769	8.46503	7.59258	6.83968	9.89622	6.3501	7.25014	6.94584	7.28546	6.16718	6.30138	9.30322	7.05801	8.26256	5.62266	8.48816	9.89532	10.3601	9.40566	10.9728	8.83805	1.76689	7.00735	16.3148	11.6692	6.7673	6.56413	7.21548	9.90177	8.85379	16.3337
ENSG00000206474.7	0	0	0	0	0	0	0	0	0	0	0	0	0	0	0	0	0	0	0	0	0	0	0	0	0	0	0	0	0	0	0	0	0	0	0	0	0.0142042	0	0.0154061	0	0	0	0	0	0	0	0	0	0
ENSG00000196350.8	0	0	0	0	0.00529401	0	0	0	0	0	0	0	0	0.00671373	0	0	0	0.0113824	0	0	0	0	0	0	0	0	0	0.00728877	0	0	0	0	0	0	0	0	0.00612573	0	0	0	0	0	0	0	0	0	0.00966497	0	0
ENSG00000265421.1	0.219784	0	0.214006	0	0	0	0	0	0	0	0	0	0	0	0	0	0	0	0	0	0	0	0	0	0	0	0	0	0.244683	0	0	0	0	0	0	0	0	0	0	0	0	0	0	0	0	0	0	0.313779	0
ENSG00000252371.1	0	0	0	0	0	0	0	0	0	0	0	0	0	0	0	0	0	0	0	0	0	0	0	0	0	0	0	0	0	0	0	0	0	0	0	0	0	0	0	0	0	0	0	0	0	0	0	0	0
ENSG00000281457.1	0	0	0	0	0	0	0	0	0	0	0	0	0	0	0	0	0	0	0	0	0	0	0	0	0	0	0	0	0	0	0	0	0	0	0	0	0	0	0	0	0	0	0	0	0	0	0	0	0
ENSG00000223478.1	2.93314	1.988	2.72621	2.61443	0.754591	4.65732	2.62455	4.30937	3.07335	2.39153	2.3528	2.31806	5.6701	1.77036	2.93331	2.79742	3.22682	1.97394	5.3738	2.21034	1.21956	3.94034	1.98539	3.26687	3.52221	2.45627	3.55153	1.79213	2.90921	1.26091	3.66698	1.41191	2.26273	2.84156	2.6796	3.48589	1.8336	3.46261	4.02484	2.11155	2.02264	1.28098	2.35056	4.76829	3.72088	5.07327	3.34071	2.70289	4.07348
ENSG00000207624.1	0.511967	0	0	0.478068	0	0.180648	0.250704	0	0	0.221823	0	0	0	0	0	0	0	0	0	0.523934	0.278756	0.504364	0	0	0.388657	0.449147	0	0	0	0.278269	0	0	0	0	0	0	0	0.251826	0	0	0	0	0	0	0	0.569631	0	0	0
ENSG00000125900.11	0.0369855	0.0128253	0.0288105	0	0.0104665	0	0.054334	0.0200918	0.0350374	0	0.0756742	0.0075653	0.0142995	0.0398202	0	0.0178398	0.0274026	0.0300049	0.0227594	0.011355	0.0241655	0.0109309	0.0489569	0	0.0252697	0.0097342	0.0798835	0.0360257	0	0.0120617	0.058463	0.0340588	0.0308707	0	0.119895	0.064468	0	0.0873236	0	0	0	0.059226	0.0567014	0.0734872	0.0219619	0.0740723	0.0286622	0.0528033	0
ENSG00000169218.12	0.220709	0.512943	0.338363	0.328875	0.843852	0.636272	0.303539	0.50382	0.385544	0.286884	0.204172	0.139278	0.226944	0.556142	0.286298	0.311445	0.231948	0.195243	0.13726	0.360427	0.245457	0.402479	0.248636	0.232342	0.245978	0.556163	0.366258	0.311036	0.177749	0.206743	0.215263	0.572975	0.117586	0.312764	0.304453	0.130964	0.476681	0.256391	0.47532	0.206591	0.0411005	0.0187993	0.0449949	0.0466521	0.0557685	0.0470236	0.00606525	0.0804511	0.00962919
ENSG00000279395.1	0	0	0	0	0	0	0	0	0	0	0	0	0	0	0	0	0	0	0	0	0	0	0	0	0	0	0	0	0	0	0	0	0	0	0	0	0	0	0	0	0	0	0	0	0	0	0	0	0
ENSG00000258873.2	0	0.0250005	0	0	0	0	0	0	0	0.0187425	0	0	0	0.0258739	0	0	0	0	0	0	0	0	0.023858	0	0.0164194	0	0	0	0	0.0235118	0	0	0	0	0	0	0	0	0	0	0	0	0	0	0	0	0	0	0
ENSG00000251698.1	0	0.2187	0	0	0	0	0	0	0	0	0	0	0	0	0	0	0	0	0	0	0	0.186395	0	0	0	0	0	0	0	0	0	0	0	0	0	0	0	0	0	0	0	0	0	0	0	0	0	0	0
ENSG00000129595.11	0.54426	1.47996	0.928239	0.53032	0.392225	0.395416	0.481718	1.23957	1.3557	0.586609	0.998593	1.01647	0.957362	0.676357	0.956572	0.731716	0.818174	1.04899	1.02191	1.26618	1.01326	1.30131	0.671203	1.30621	0.966209	0.564967	1.06682	0.673372	0.462907	1.01149	0.518325	0.634274	0.707751	1.72367	0.758872	0.368276	0.647562	1.39675	2.03203	0.118976	0.152868	0.155632	0.139281	0.184711	0.260953	0.112838	0.0349299	0.183398	0.185427
ENSG00000126860.10	2.8297	2.65956	5.14233	4.4148	1.27847	2.20947	4.46569	2.20686	5.69529	5.28959	2.91993	1.68342	6.51272	5.26615	3.32339	2.55073	4.31587	3.23888	7.99527	2.17188	1.8992	5.51671	6.24655	3.60577	4.88918	1.7697	5.32005	4.53011	3.38421	1.70173	7.83866	6.40159	2.73797	2.94416	10.3763	12.7093	5.24071	5.96369	7.18914	0.92442	2.28866	0.925324	2.69791	1.7396	3.95112	3.48352	0.723729	5.26986	0.258524
ENSG00000058804.11	6.44918	9.31572	5.83679	6.79768	2.91785	3.09194	8.26663	9.83657	7.35031	11.5149	11.5922	4.0303	8.27858	6.79748	5.46252	5.8522	7.51718	8.8288	7.39219	8.99793	4.69732	7.17159	6.95495	11.1548	9.53119	8.05557	7.32159	8.07585	7.77734	6.17233	7.81423	6.63992	6.02427	7.56346	7.93022	9.9414	7.14103	11.5551	7.77536	4.42423	19.4168	15.5271	13.9991	15.8842	11.1883	21.423	12.719	11.8127	14.5711
ENSG00000099795.5	174.287	167.67	198.406	133.539	134.707	170.265	194.999	138.011	169.075	195.439	169.741	166.376	292.241	155.93	166.694	224.792	192.244	171.228	313.68	155.283	129.805	164.742	306.093	163.674	152.737	173.524	147.309	178.332	190.352	140.091	194.401	200.683	264.799	192.134	155.237	417.12	139.5	166.404	194.09	370.637	191.515	110.783	140.036	100.414	239.019	187.2	150.696	127.416	149.395
ENSG00000213365.3	0	0	0.0198376	0.0570727	0.0576541	0.0215661	0	0.0553371	0.0321669	0.0264817	0.0521057	0.0208365	0	0.0731155	0.0270022	0	0	0	0	0.0312741	0	0	0	0	0	0.0268101	0.0488925	0.0198445	0.0226813	0.0332204	0.0322039	0	0	0	0	0	0	0	0.0361784	0.179258	0.0594379	0.0815605	0	0	0	0	0.026314	0.0290863	0
ENSG00000230249.1	0	0	0.0731833	0	0.0531732	0	0	0	0	0.0488471	0	0	0	0	0	0	0	0	0	0	0	0	0	0	0	0	0	0.0366044	0	0	0.118804	0	0	0	0	0	0	0	0	0	0	0	0	0	0	0	0	0	0
ENSG00000164104.10	28.5671	28.1504	28.7577	27.5005	26.5529	18.7138	40.1239	38.683	25.1394	42.0517	52.7745	23.0312	43.4008	32.4731	23.5071	29.3927	35.9212	40.6735	46.9071	35.5793	20.3899	34.9456	39.5954	48.549	42.7859	42.3943	36.875	29.9439	29.208	22.5704	46.3541	45.5612	25.0294	35.1791	48.2343	33.5575	48.3633	71.3121	35.6635	45.3495	48.1759	56.9829	65.8434	58.8897	29.0529	108.161	53.3912	42.71	63.9106
ENSG00000256385.1	0	0	0	0	0	0	0.0465279	0	0	0.0411681	0	0	0	0	0	0	0	0	0	0.0486183	0	0	0	0.0746211	0	0.0416785	0	0	0.03526	0	0.0500637	0	0	0	0	0	0	0.0467363	0.0562424	0.557343	0	0	0	0	0	0.105718	0.0409073	0.0452171	0.0649445
ENSG00000230122.1	0	0	0	0	0	0	0	0	0	0	0	0	0	0	0	0	0	0	0	0	0	0	0	0	0	0	0	0	0	0	0	0	0	0	0	0	0	0	0	0	0	0	0	0	0	0	0	0.0280997	0
ENSG00000204642.12	39.0672	17.8637	24.6445	25.7366	5.75282	24.3375	101.631	29.7224	27.6342	23.7663	79.4661	33.5901	47.28	10.6107	21.5501	53.8736	23.8898	13.6292	60.0497	29.3135	15.3614	32.0841	38.7268	50.513	21.8971	39.1535	13.2126	35.6844	23.4277	16.2117	89.3721	26.8957	42.1754	28.1942	47.5046	22.0641	17.0764	20.296	19.2332	108.055	23.0215	10.0441	7.43283	58.3469	23.9637	132.778	32.8886	42.6876	8.02871
ENSG00000224865.6	0	0	0	0	0	0.00959091	0	0	0	0	0	0	0	0	0	0	0.0111881	0	0	0	0	0	0	0	0	0	0.0108718	0	0	0	0	0	0	0	0	0	0	0	0	0	0	0.108815	0	0	0	0	0.0117024	0	0
ENSG00000229663.1	0	0	0	0	0	0	0	0.00912882	0	0	0	0	0	0	0	0	0	0	0	0	0	0	0	0	0	0	0	0	0	0	0	0	0	0	0	0	0	0	0	0	0	0	0	0	0	0	0	0	0
ENSG00000064835.9	0.0369808	0.0320593	0.0450107	0.0258991	0	0.0587191	0	0.100446	0.0291941	0.0120172	0.0236452	0.0378217	0.0357441	0.0663585	0.0612668	0.0445937	0.0570815	0.0375013	0.0426685	0.014192	0.060406	0.0409856	0.0305942	0.0108912	0.0210554	0.0121662	0.022187	0.00900528	0.0514629	0.0150751	0.0146139	0	0	0.0684179	0.0149849	0	0.121093	0.0545703	0.0492524	0	0	0	0	0	0.0548977	0.0308595	0	0.0923939	0.0189577
ENSG00000225612.1	0	0	0	0	0.0450107	0.0336733	0	0	0	0	0	0	0	0	0	0	0	0	0	0	0	0	0	0	0	0	0	0	0	0.0518704	0	0	0	0	0	0.0554481	0	0	0	0	0	0	0	0	0	0	0.0410867	0	0
ENSG00000174136.10	3.39213	2.11504	3.46387	3.52083	2.74137	2.53884	3.49467	6.88953	4.84766	3.33234	2.44696	1.73241	5.12821	4.31543	4.08373	4.09569	2.88915	5.1973	5.88416	6.4188	1.79722	4.39891	3.25963	4.98225	4.71198	4.21492	5.61231	4.14708	3.18091	4.15903	3.1553	3.4491	5.04554	5.87025	3.81341	1.84203	4.50709	5.36173	7.85783	2.4872	1.07211	1.44503	9.5257	3.17552	2.09816	1.24839	3.31685	1.57703	4.7553
ENSG00000250183.2	0	0	0	0	0	0	0	0	0	0	0	0	0	0	0	0	0	0	0	0	0	0	0	0	0	0	0	0	0	0	0	0	0	0	0	0	0	0	0	0	0	0	0	0	0	0	0.0228761	0	0
ENSG00000273344.1	2.40476	3.24415	2.49806	3.18818	2.40185	6.54087	2.66373	3.8422	4.06078	2.03928	1.76781	2.20297	4.33794	3.0575	3.53661	3.54335	3.27119	3.72964	4.02592	2.40833	2.91977	3.94314	3.14908	2.6814	2.32833	3.37607	3.4796	2.44256	3.01363	2.4953	3.16089	3.64144	3.4258	4.42524	2.61585	4.56149	2.77919	4.20324	4.74989	3.33788	5.72142	5.61148	4.59601	6.77105	6.1661	5.53724	9.47574	1.74415	7.38341
ENSG00000136237.17	3.92624	3.38286	3.55281	3.37144	1.44245	3.21339	3.42163	3.71694	4.68339	4.02497	3.64112	4.02566	3.38028	2.88112	3.83009	3.43179	3.71181	4.40651	2.32414	3.32106	4.34799	3.66778	2.18575	3.6228	3.64056	3.96681	4.62793	4.48083	2.872	2.53729	3.36384	2.99232	2.95842	3.98585	2.68275	1.99412	2.72615	5.08334	3.41693	2.08048	3.87054	5.48685	2.85169	2.81324	3.39241	2.98215	3.05036	3.48493	2.6159
ENSG00000261632.1	0.0371465	0.0322029	0	0.0520304	0	0	0.0272853	0.0504481	0	0.0241421	0	0.0189956	0	0.033328	0	0.0223968	0.0229349	0	0	0	0	0	0	0	0.0211497	0	0	0	0	0.0302854	0	0	0	0	0	0	0.030409	0.0274074	0	0	0	0	0.0355927	0	0	0	0	0	0.0380852
ENSG00000131591.16	1.42717	2.45458	1.41422	1.54907	0.775932	0.609635	1.80334	2.15323	2.73153	1.67911	1.56683	1.25546	1.62339	1.35869	1.31069	1.26167	1.95498	1.48216	1.6449	1.88436	1.53664	1.79363	1.37431	1.80289	1.19926	2.34911	1.59135	1.32979	1.36917	1.14112	2.98856	1.00892	1.94067	2.43833	1.61403	1.53978	1.09694	1.41866	1.95576	4.11845	2.20234	3.48132	3.16584	5.44794	2.54098	4.26592	5.05285	2.637	4.02742
ENSG00000251409.1	0	0	0.12555	0	0	0.272979	0.0473551	0.218889	0.20358	0.1257	0.123664	0.131872	0.0623139	0	0.0427234	0	0.0398048	0	0.148771	0.0494826	0.105308	0	0	0.0759477	0	0	0.116038	0	0.0358868	0	0.0509537	0	0.089685	0.0477101	0.0522474	0.0561874	0.105553	0.190268	0	0	0	0	0.0617731	0	0	0	0	0	0.132198
ENSG00000135454.12	0.172191	0.35826	0.314149	0.182792	0.684761	0.18611	0.394084	0.332313	0.22608	0.270939	0.0927134	0.205766	0.133146	0.484611	0.223413	0.192339	0.116385	0.172776	0.223073	0.269888	0.195404	0.230345	0.48584	0.149466	0.0908146	0.71556	0.258813	0.217156	0.177573	0.576323	0.18623	0.600879	0.105901	0.201201	0.622817	0.0916213	0.370946	0.302235	0.135184	0.0956879	0.0687439	0.667567	0.163251	0.126048	0.182967	0.199652	0.0491624	0.370043	0.0854836
ENSG00000105607.11	5.08542	7.32745	4.88342	3.90048	5.33964	5.17899	6.92981	7.03979	5.32147	6.17711	5.96943	3.30715	5.78317	5.93459	4.43452	5.05387	6.57848	6.11015	6.98713	5.79291	3.50601	5.52471	5.79137	6.88735	5.93464	7.55982	4.95322	5.69818	5.13834	4.64937	6.04829	5.30472	6.74264	5.89166	5.61066	8.90698	4.61667	6.53645	4.85161	12.4669	7.33638	14.1246	12.0238	6.68975	6.22684	7.67955	4.96927	4.95204	8.72345
ENSG00000233409.1	0	0	0	0	0	0	0	0	0	0	0	0	0	0	0	0	0	0	0	0	0	0	0	0	0	0	0	0	0	0	0	0	0	0	0	0	0	0	0	0	0	0	0	0	0	0	0	0	0
ENSG00000196805.7	0	0	0	0	0.0332656	0	0	0	0	0	0	0	0	0	0	0	0	0	0	0	0	0	0	0	0	0	0	0	0.052347	0	0	0	0	0	0	0	0.0384918	0	0	0	0	0	0	0	0	0	0	0	0
ENSG00000120054.10	0.0307487	0.106626	0.0523956	0	0.010877	0.00813728	0.0338789	0.0208797	0.0606858	0.0199841	0.00983022	0.0864818	0.104022	0.0689696	0.285276	0.0463484	0.0949241	0.0701585	0.023652	0.0708018	0.0125566	0.0113595	0.0381576	0.0452788	0.0262606	0.0101159	0.0276721	0.0374385	0.0599064	0.0250693	0	0.0353945	0.0213875	0.0113776	0.0124596	0.0133992	0.0503433	0	0.0955554	0	0.179416	0.123097	0	0	0.935748	0	0.23829	0	0
ENSG00000249112.1	0	0.030229	0	0	0	0.0184556	0	0	0.0550548	0	0	0	0	0.093855	0	0	0.021529	0.0176802	0	0	0.0284787	0	0	0	0	0	0.0209203	0	0	0	0.0275591	0	0	0	0	0	0	0	0	0	0	0	0	0	0	0	0	0	0
ENSG00000147677.9	28.0442	30.7521	30.6306	27.7137	23.6735	23.7652	26.3806	30.5237	27.3417	27.9367	23.8429	18.873	36.9409	30.7098	29.929	28.2116	29.6662	31.2717	39.5536	23.2535	19.6249	32.7495	33.2412	26.1688	35.4953	27.7995	32.9475	30.2284	25.9053	24.4911	30.0246	33.7425	32.5896	24.4561	28.9525	33.1046	32.1692	30.0218	42.59	22.2572	107.45	39.0269	38.154	28.1094	47.0031	22.8472	37.9137	38.2259	59.2649
ENSG00000278065.1	0	0	0	0	0	0	0	0	0	0	0	0	0	0	0	0	0	0	0	0	0	0	0	0	0	0	0	0	0	0.275034	0	0	0	0	0	0	0	0	0	0	0	0	0	0	0	0	0	0	0.172934
ENSG00000163599.13	0.280535	0.201678	0.752855	0.632538	0.0387262	0.12313	0.844351	0.102217	0.442932	1.45859	0.332493	0.363891	0.410037	0.613895	0.172304	0.148516	0.659033	0.173466	0.484207	0.388625	0.413532	0.515664	0.735883	0.403024	0.124664	0.432198	0.205256	0.286585	0.175202	0.145041	1.23298	0.189027	0.533034	0.587374	1.05357	0.190825	0.772978	1.2722	0.170107	1.32448	1.67682	0.301312	2.80601	2.10724	1.11731	2.80919	0.265126	1.38714	0.385838
ENSG00000242329.1	0	0	0.0511752	0	0	0	0	0	0	0.0683152	0	0	0	0	0	0	0	0	0	0	0	0	0	0	0.0598476	0	0	0.0511931	0	0	0	0	0	0	0	0	0.0860488	0	0	0	0	0	0.100717	0	0	0	0	0	0
ENSG00000277740.1	0	0.0870259	0	0	0.0710203	0.0531316	0.0737363	0.0681661	0.0792485	0	0	0	0.0970285	0	0	0	0	0.0508993	0	0.0770491	0	0.222513	0	0	0	0	0.0602274	0.0977806	0	0	0	0	0	0	0	0	0	0.148133	0	0	0	0	0.0961864	0	0	0.167538	0	0.071659	0.205845
ENSG00000230274.1	0	0	0	0	0.0363272	0	0	0	0	0	0	0	0.0496305	0.0460693	0	0	0	0	0	0	0	0.0379389	0	0	0.0292353	0	0	0.0250076	0	0	0.0405826	0	0.0357153	0	0.041613	0.044751	0	0	0	0	0	0	0	0	0	0	0	0	0
ENSG00000252156.1	0	0	0	0	0	0.15355	0	0	0	0	0	0	0	0	0	0	0	0	0	0	0	0	0	0	0	0.190888	0.174057	0	0	0	0	0	0	0	0	0	0	0	0	0	0	0	0	0	0	0	0	0	0
ENSG00000153822.12	0.178462	0.0436365	0.0445564	0.0576848	0	1.19159	0.0638622	0.114968	0.0397367	0.0446096	0.102403	0.168479	0.0884582	0.0123166	0.121297	0.0386256	0.135613	0.0185614	0.0175991	0.228291	0.0747452	0.0608578	0.484565	0.035039	0.0390803	0.0541952	0.0439261	0.0512577	0.0483963	0.0298459	0.0289327	0.0579403	0.0127313	0.0440227	0.159462	0.0279165	0.0486976	0.111415	0.251902	0	0	0	0.00438452	0	0.0543435	0.00763701	0.00295513	0.00326647	0
ENSG00000250573.1	0	0	0	0	0	0	0	0	0	0	0	0	0	0	0	0	0	0	0	0	0	0	0	0	0	0	0	0	0	0	0	0	0	0	0	0	0	0	0	0	0.0609795	0	0	0	0	0	0	0	0
ENSG00000236687.1	0	0	0	0	0	0	0	0	0	0	0	0	0	0	0	0	0	0	0	0	0	0	0.0289519	0	0	0	0	0	0	0	0	0	0	0	0	0	0	0	0	0	0	0	0	0	0	0	0	0	0
ENSG00000259019.1	0	0	0	0	0	0.0437466	0	0.112251	0.0652502	0.0537179	0	0	0	0	0	0	0	0	0.0635773	0	0	0.0610697	0	0	0	0	0	0.0402544	0	0	0	0	0	0	0	0	0	0	0	0	0	0	0	0	0	0	0	0	0
ENSG00000272662.1	0	0.0499018	0.168147	0.0806265	0.0814479	0.121865	0.169125	0.117262	0.181768	0.149643	0.110414	0	0.166912	0.0516451	0	0.0694123	0.21324	0.0291863	0.0885541	0.0883618	0.18805	0.127592	0	0.0339052	0.0655474	0	0.138141	0.0841029	0.0961254	0	0.136483	0	0	0	0.139949	0.200669	0.0942439	0.169883	0.204437	0.253237	0	0.230441	0.661854	0.285929	0	0.0960687	0.669127	0.205451	0.20656
ENSG00000251372.4	0	0	0	0	0	0	0	0	0	0	0	0	0	0	0	0	0	0.0108962	0	0	0	0	0	0	0	0	0	0	0	0	0.0169846	0	0	0.0159034	0	0	0	0.0158557	0	0	0	0	0	0	0	0	0	0	0
ENSG00000242436.3	0	0	0	0	0	0	0	0	0.0781666	0	0	0	0	0	0	0	0	0	0	0.0759972	0	0	0	0	0	0	0	0	0	0	0	0.113975	0	0	0	0	0	0	0	0	0	0.198195	0.0948733	0	0	0	0.191832	0	0
ENSG00000214653.4	0.153095	0.15484	0.0993799	0.178697	0.0361035	0.0810292	0.0749685	0.537115	0.0201432	0.132665	0.0978872	0.0652399	0	0.0457856	0.067636	0.0461528	0.0945233	0.116437	0.0196268	0.0587524	0.0208393	0.0565579	0.0633275	0.165321	0.101694	0.117521	0.0765423	0.0994145	0.113626	0.0208029	0.181497	0.0587418	0.0354954	0	0.0620352	0.0444755	0.0208878	0.112956	0.0226552	0.112253	0.0372206	0.204296	0.391175	0	0.0378779	0	0.131824	0.0910706	0.209285
ENSG00000271148.1	0	0	0	0	0	0	0	0	0	0	0	0	0	0	0	0	0	0	0	0	0	0	0	0	0	0	0	0	0	0	0	0	0	0	0	0	0	0	0	0	0	0	0	0	0	0	0	0	0
ENSG00000233797.1	0.0264703	0	0.0257744	0.0741528	0.0749083	0.0280201	0.0388865	0.0718978	0.12538	0.0344069	0	0	0.0511701	0	0.0350831	0	0	0.0268429	0.040722	0.0406335	0	0.0391158	0.0437977	0	0	0	0	0.0257834	0.0589382	0	0.167366	0	0	0.039178	0.0429039	0.0922786	0	0	0.094011	0	0.154452	0.105969	0	0.262971	0	0	0.0683779	0	0.135696
ENSG00000141627.12	5.47963	4.43669	4.87618	4.09382	7.82129	5.07885	4.17327	5.0336	4.79772	5.13211	4.13123	3.47172	5.10508	6.20954	5.03425	5.13957	4.45089	5.25875	6.58459	5.08806	3.50058	5.2407	6.03997	4.25557	5.34739	4.6959	6.06178	4.85451	4.48684	6.19357	4.71161	7.50644	4.43574	4.26373	7.01841	4.74604	5.71152	5.76135	7.74261	3.92253	6.03069	4.44176	6.68513	6.67315	8.15523	8.95504	3.48322	6.37323	3.59099
ENSG00000154438.6	0	0	0	0	0	0	0	0	0	0	0	0	0	0	0	0	0	0	0	0	0	0	0	0	0	0	0	0	0	0.0077171	0	0	0	0	0	0	0	0	0	0	0.0276149	0	0	0	0	0	0	0	0
ENSG00000273252.1	0	0	0	0	0	0	0	0	0	0	0	0	0	0	0	0	0	0	0	0	0	0	0	0.0455686	0.352383	0	0	0	0	0	0	0	0	0	0	0	0	0	0	0	0.225706	0	0	0	0	0	0.299769	0	0
ENSG00000261774.1	0	0	0	0	0	0	0	0	0.076089	0	0	0	0	0	0	0	0	0	0	0	0.0787184	0	0	0.0567715	0	0	0	0	0	0	0	0	0	0	0	0	0	0	0	0	0	0	0	1.4363	0	0.804296	0	0	0
ENSG00000274751.1	0.00750231	0.0325194	0.00365254	0.0105083	0.0053077	0.00397079	0.0110214	0.0254719	0.0296131	0.00487587	0.0287814	0.0115094	0	0.0336555	0	0.00904675	0.0231603	0.0304316	0.00577079	0.0518243	0.0306365	0.00554318	0.0124133	0.00883798	0.00427151	0.0394906	0.0135033	0.00730762	0.0208806	0.0366996	0.0118589	0.0172716	0.0104366	0	0.01824	0.0196155	0.00614157	0.0553535	0.0133225	0	0.0218877	0.120137	0.00718849	0	0.0334113	0.012521	0.169574	0.0107109	0.0846109
ENSG00000231228.4	0	0	0	0	0	0	0	0	0	0	0	0.0437627	0	0	0	0	0	0	0	0	0	0	0	0	0	0	0	0	0	0	0	0	0	0	0	0	0	0	0	0	0.124837	0	0	0	0	0	0	0	0
ENSG00000177275.3	0.0146968	0	0	0	0	0	0	0.0199595	0	0.0191033	0	0	0	0	0	0.0177223	0	0	0	0	0	0	0	0	0	0	0.017635	0	0	0	0	0	0	0	0	0	0	0	0	0	0	0	0	0	0	0	0	0	0
ENSG00000233259.4	0	0	0	0	0	0	0	0	0	0	0	0	0	0	0	0	0	0	0	0	0	0	0	0	0	0	0	0	0	0	0	0	0	0	0	0	0	0	0	0	0	0	0	0	0	0	0	0	0
ENSG00000266196.1	0	0	0	0	0	0	0.0372549	0	0	0.0329633	0	0	0.0490231	0.0455055	0	0	0	0.0257166	0	0.0389286	0	0.0374746	0	0.0597491	0	0	0.0608592	0	0	0.124054	0	0	0	0.0375342	0	0.0442034	0	0.0748434	0.0450332	0	0	0	0	0	0	0	0	0	0
ENSG00000207235.1	0	0	0	0	0	0.155101	0	0	0	0	0	0	0	0	0	0	0	0	0	0	0	0	0.242435	0	0	0	0	0	0	0	0	0	0.407659	0	0	0	0	0	0	0	0	0	0	0	0.435022	0	0	0	0
ENSG00000263479.2	0	0	0	0	0	0	0	0	0	0	0	0	0	0	0	0	0	0	0	0	0	0	0	0	0	0	0	0	0	0	0	0	0	0	0	0	0	0	0	0	0	0	0	0	0	0	0	0	0
ENSG00000166897.13	0.0462492	0.103099	0.0321666	0.00462716	0.0934861	0.0174847	0.0315449	0.060567	0.0156476	0.010735	0.00422447	0.00844657	0.00638607	0.0503866	0.0525407	0.0298768	0.0326343	0.0385251	0.0101643	0.0633887	0.0161883	0.0536985	0.0136649	0.0350248	0.0263324	0.0912922	0.0218017	0.0563112	0.0496498	0.11312	0.0261093	0.0266184	0.00689335	0.0464497	0.0615761	0.00287911	0.135217	0.0706845	0.0410642	0.203467	0.154206	0.00661251	0.0126613	0	0.0392323	0.0165402	0.021334	3.2189	0.116851
ENSG00000105372.5	187.45	178.069	244.584	116.696	109.07	139.531	201.415	171.77	192.263	217.132	168.048	118.661	251.922	153.288	181.175	213.925	244.453	232.057	271.107	146.952	87.3355	221.87	295.135	180.057	202.717	190.762	201.957	199.752	167.564	107.517	215.564	203.738	285.271	147.539	166.761	268.114	142.971	200.686	260.366	440.925	404.78	321.566	333.816	205.615	609.495	432.332	301.024	278.601	198.628
ENSG00000144158.4	0.0755506	0.0654961	0.128738	0.0529111	0.0534502	0.0799742	0.0554943	0.282161	0.0596427	0.196406	0.0966126	0.0193171	0.036512	0.0338921	0.100133	0.0455518	0.0699694	0.0574605	0.0290568	0.0289937	0.123408	0.111643	0.0312515	0.111251	0.0860309	0.0248552	0.0906548	0.0735901	0.126165	0.0307981	0.238846	0	0.0788248	0	0.0306137	0.0987669	0	0.0836141	0	0.166187	0.165312	0.0756134	0.180976	0.750564	0.112154	0.189135	0.097581	0.0808963	0.135555
ENSG00000276509.1	0	0.0125627	0.00705513	0	0.0102522	0	0	0	0	0.0188362	0	0	0	0.0260031	0	0	0.0268414	0	0	0.0222449	0	0	0.0239771	0.00853558	0	0	0.00869417	0.0141152	0	0	0.0114531	0.0166807	0.0100795	0	0.0234879	0.0505181	0	0.0213838	0.0128666	0	0	0	0.0138851	0	0	0	0	0.0103444	0
ENSG00000274872.1	0	0	0	0	0	0	0	0	0	0	0	0	0	0	0	0	0	0	0	0	0	0	0	0	0	0	0	0	0	0	0	0	0	0	0	0	0	0	0	0	0	0	0	0	0	0	0	0	0
ENSG00000221262.1	0	0	0	0	0	0	0	0.22907	0	0	0	0	0	0	0	0	0	0	0	0	0	0	0	0	0	0	0	0	0	0	0	0	0	0	0	0	0.552313	0	0	0	0	0	0	0	0	0	0	0	0
ENSG00000213303.3	0.219784	0.635113	0.927357	0.513078	0.103661	0.659181	0.376688	0.447727	0.75186	1.52364	0.18737	0.374635	0.141622	0.657301	0.72824	0.0441714	0.135698	0.668632	0.619879	0.281151	0.239336	0.27065	1.63644	0.560977	0.959375	0.48204	0.5714	0.03568	0.122341	0.418107	0.347412	0.33732	0.305744	0.162648	0.178116	0.574644	0.839627	0.91891	0.390288	0	0.427473	0.439932	0	0	0.108756	1.46723	0.425808	0.0522966	2.4036
ENSG00000227500.8	9.07937	10.8263	8.86099	6.44047	4.59618	6.33371	10.9323	13.0559	9.67432	9.75155	8.76392	9.82138	8.10224	9.08942	10.1533	11.1372	9.74826	8.10493	9.33322	10.0303	6.85303	9.90538	7.18342	9.67833	7.90381	10.3007	9.60031	8.73606	9.71777	8.1916	10.3582	6.87778	9.11878	10.6313	11.3516	6.40381	6.8246	9.92219	9.91386	14.8503	13.4452	19.1844	8.6636	13.5134	13.2738	13.9901	21.6403	17.0548	10.712
ENSG00000163273.3	0.23025	0.328765	0.896785	0.227651	0.0383284	0.157708	0.13928	0.128758	0.106923	1.16193	0.0519597	0.512526	0.130911	0.170125	0.143608	0.244984	0.551916	0.109878	0.187526	0.228701	0.221235	0.340245	0.04482	0.0478662	0.0308458	0.37429	0.146267	0.145119	0	0.132509	0.513819	0.748341	0.0753656	0.48111	0.0439054	0.354122	0.399151	1.27912	0.0721541	0.238341	0.0395143	0.0542214	0.259551	0.672775	0.281485	0.0452088	0.0174935	0.0193365	0.0277727
ENSG00000108798.7	7.70764	4.88468	8.48842	3.90474	1.98897	3.08851	15.4444	4.32341	7.04056	7.33932	9.32013	4.65121	8.12922	6.88882	4.90815	5.90423	7.06714	6.88778	7.18716	4.54229	4.03265	8.71907	6.83094	5.98366	5.75707	4.78774	5.96018	6.68495	4.39234	3.12996	13.7706	5.49326	6.92631	5.57718	6.74898	6.82553	4.22578	9.90078	5.23361	8.5746	4.61796	2.08072	5.08194	7.86259	6.11989	7.94491	1.51807	10.1692	1.05366
ENSG00000233114.2	0.0641846	0	0	0	0.090818	0	0	0	0.10134	0	0	0	0	0	0	0	0	0.065088	0	0	0	0	0.1062	0	0	0	0	0	0.071456	0	0	0	0	0	0	0	0.105086	0	0	0	0	0	0	0	0	0	0	0	0
ENSG00000250030.2	0	0	0	0.131934	0	0.149562	0.0691877	0.127922	0	0.183652	0	0	0	0.16902	0.124841	0	0.0581564	0	0.0724534	0.144592	0	0	0.155851	0.0554813	0.107259	0.18593	0.0565121	0.0458743	0	0	0.0744454	0	0	0.0697063	0.0763355	0	0	0	0.0836331	0	0	0	0.0902528	0	0	0	0.121659	0	0.14486
ENSG00000257125.1	0	0	0	0	0.0474015	0	0	0	0	0	0	0	0	0	0	0	0	0	0	0	0	0	0	0	0	0	0	0	0	0	0	0	0	0	0	0	0	0	0	0	0	0	0	0	0	0	0.0432692	0	0
ENSG00000005249.11	3.4467	5.97601	4.04955	4.4513	4.91969	4.81845	4.18004	5.66637	5.1343	6.31411	4.07679	3.12309	6.11738	9.13853	3.25917	3.31366	4.32663	4.31963	6.76498	7.4052	3.51737	4.74579	10.6721	4.59459	4.69755	5.41983	6.03436	3.78592	5.06388	7.65789	4.30652	5.86225	3.06566	3.94785	9.5668	5.41054	8.87717	4.89772	7.82076	2.60111	1.72494	0.753122	0.875524	0.767599	1.80527	9.92369	0.282031	0.455627	0.396089
ENSG00000099194.5	19.175	9.93449	5.5291	7.4951	19.7363	8.86595	21.3575	66.1871	13.2069	14.0973	3.3107	27.0842	7.92288	57.1214	8.84188	4.88024	9.18324	7.82406	5.31047	50.2901	15.1834	7.29173	27.215	41.1367	6.62011	14.8951	7.41739	11.3677	14.9142	32.3121	14.505	6.48338	4.67786	10.8509	145.51	9.50166	9.92145	9.63673	8.37336	55.1991	129.619	114.149	209.972	65.3083	60.103	150.818	32.9147	228.831	13.3357
ENSG00000228146.5	0.181956	0.066031	0.13597	0.237081	0.0598742	3.83876	0.329469	0.522958	0.414228	0.176009	0.119047	0.372187	0.253582	0.106303	0.235552	0.214311	0.532976	0.167353	0.292942	0.0779481	0.38707	0.3064	0.0700149	0.144562	0.36139	0.490027	0.431589	0.0947998	0.362742	0.179398	0.461527	0.136384	0.20603	0.594984	0.185183	0.26553	0.131634	0.218548	0.345658	0.0372321	0.037036	0.355745	0.0729816	0.210193	0.0628168	0.0706223	0.245945	0.338311	0.0433847
ENSG00000139211.6	2.97741	3.40765	1.87087	2.22901	17.5572	3.47002	1.90151	3.21693	2.03207	3.09325	1.32229	1.78132	1.55942	7.11261	2.85273	3.5815	1.707	1.63609	5.12763	7.4299	2.06037	1.97774	14.2272	2.25482	1.55325	6.11362	3.83665	1.59294	1.62879	14.8638	1.41424	7.00647	1.57618	2.68641	10.0084	4.33336	13.1715	2.72164	4.55145	1.29051	7.03903	7.51577	3.03556	1.3114	8.60038	0.942425	3.61829	3.83721	5.99252
ENSG00000235339.1	0	0	0	0	0	0	0	0	0	0	0	0	0	0	0	0	0	0	0	0	0	0	0	0.0238996	0	0	0	0	0	0	0.0320688	0	0	0	0	0	0	0	0	0	0	0	0	0	0	0.0677184	0	0	0
ENSG00000213714.1	0.0418032	0.0362399	0.122113	0.351318	0	0.0885017	0.122823	0.0851585	0.231008	0.135843	0.106914	0.149638	0	0.18753	0.055405	0.126022	0.15486	0.0635874	0	0.160426	0.273132	0.185321	0.0345837	0.0738684	0.142806	0.192538	0.125401	0.0610776	0.0698086	0.068164	0.165196	0	0.0872297	0.216552	0.067756	0	0.136884	0.0925297	0.11135	0	0.182939	0.251028	0.160218	0.207649	0.496452	0.418605	0.0539929	0.0895221	0.0642894
ENSG00000260798.1	0.0258109	0.0447518	0.0251323	0	0	0.0546443	0	0.0350534	0.0815046	0	0	0	0	0	0	0	0	0.0261742	0	0	0.0421606	0	0	0	0	0.101897	0.030971	0	0.028735	0	0	0	0.0359059	0.038202	0	0	0	0	0	0	0.0753021	0.103329	0	0	0.153264	0	0.133349	0.0368495	0.0529263
ENSG00000116679.14	26.1282	17.9501	20.2914	25.0508	3.99677	33.2915	19.8558	25.0865	32.4752	22.8833	21.3055	39.8347	26.8706	12.9473	29.7658	37.0266	33.0773	25.2363	23.0924	20.0149	18.8801	24.1443	13.5065	23.5645	31.0818	19.5751	25.4423	23.3617	19.084	14.2592	18.0247	11.0431	23.1313	26.5655	15.9856	12.0187	28.1016	26.1079	27.9259	15.5495	15.4356	26.4612	22.5111	25.5538	18.1253	20.2492	19.9146	20.3986	19.2764
ENSG00000262095.1	0.0555775	0	0	0	0	0	0.0816467	0	0	0	0.142143	0	0	0	0	0	0	0	0.0855005	0	0	0.0821282	0	0	0	0	0	0.0541352	0	0	0	0	0	0	0.0900818	0	0	0	0	0	0	0	0	0	0	0	0.0717837	0	0
ENSG00000232153.2	0	0	0	0	0	0	0	0	0	0	0	0	0	0	0	0	0	0	0	0	0	0	0	0	0	0.11163	0	0	0	0	0	0	0	0	0	0	0	0	0	0	0	0	0	0	0	1.1326	0.219129	0	0.0869724
ENSG00000254700.1	0	0	0	0	0	0	0	0	0	0	0	0	0	0	0	0	0	0	0	0	0	0	0	0	0	0	0	0	0	0	0	0	0	0	0	0	0	0	0	0	0	0	0	0	0	0	0	0	0
ENSG00000222344.1	0	0	0.130781	0	0	0.142176	0	0	0	0	0	0	0	0	0	0	0	0	0	0	0	0	0	0	0	0	0	0	0	0	0	0	0	0	0	0	0	0	0	0	0	0	0	0	0	0	0	0	0
ENSG00000252104.1	0	0	0	0	0	0	0	0	0	0	0	0	0	0	0	0	0	0	0	0	0	0	0	0	0	0	0	0	0	0	0	0	0	0	0	0	0	0	0	0	0	0	0	0	0	0	0	0	0
ENSG00000174547.12	16.0483	22.5552	16.344	15.1244	12.5946	12.6275	17.7512	18.9551	17.5988	23.0805	20.9313	11.3589	28.8806	20.1139	14.5308	17.9535	19.1044	16.9694	31.43	15.5493	11.6278	17.4	30.7978	20.9178	19.5171	20.3293	15.6576	18.2473	16.6643	13.1074	19.1362	18.6505	23.6284	16.6835	18.3164	43.4086	16.4815	17.1225	21.6907	21.2636	53.2706	20.6302	26.6921	24.6329	34.8914	35.6036	26.063	18.8987	21.4679
ENSG00000232450.1	0.0969634	0.403484	0.113297	0.271629	0.274397	0.225809	0.0854671	0.263369	0.24495	0.17645	0.223191	0.119002	0.299906	0.0695966	0.154216	0.257234	0.095787	0.255653	0.0895012	0.0893069	0.126707	0.171942	0.385045	0.342678	0.15458	0.306237	0.0930787	0.151115	0.194307	0.126486	0.214578	0.312517	0.0539549	0.258323	0.220026	0.13521	0.285756	0.114466	0.0344372	0.341261	0.169732	0.698716	0.297303	0.577975	0.287882	0.194192	0.425808	0.38761	0.835075
ENSG00000280212.1	0.0303467	0.157848	0.295489	0.765108	0.0858781	0.224865	0.0445812	0.0412134	0.239569	0.0788912	0.0776135	0.217257	0.175991	0.163363	0.281545	0.0365939	0.149893	0.246191	0.140056	0.0931681	0.198278	0.313908	0.150635	0.214497	0.138225	0.239608	0.254895	0.118237	0.135139	0.296898	0.335783	0	0	0.67373	0.0491869	0	0.0993701	0.0895615	0	0	0	0	0.174464	0.301482	0.0900988	0.303883	0	0.476577	0.311136
ENSG00000276840.1	0.0711065	0.0410956	0.0923161	0.265593	0.0670747	0.17563	0.10446	0.0965686	0.112269	0.24647	0.121239	0.0242411	0.091638	0.170125	0.188486	0.200071	0.0292682	0.0721073	0.291708	0.0727686	0.116148	0.140101	0.117653	0.0837658	0.161941	0.187145	0.0853222	0.115435	0.131937	0.0386485	0.299728	0.1637	0.164862	0.175405	0.0768345	0.0826285	0.155225	0.244831	0.12627	0	0.06915	0.189775	0.0454214	0.235471	0.351856	0.158231	0.520432	0.135356	0.243011
ENSG00000225881.1	0	0	0	0	0	0	0	0	0	0	0	0	0	0	0	0	0	0	0	0	0	0	0	0	0	0	0	0	0	0	0.0305315	0	0	0	0	0	0	0	0	0	0	0	0	0	0	0	0	0	0
ENSG00000277586.1	1.24651	0.912134	1.01471	1.27661	6.40543	1.46137	1.26018	1.35611	0.338595	1.07581	0.574186	0.753944	0.285011	2.95827	1.18577	1.05056	0.244125	0.618434	1.03614	1.03903	1.41213	0.658562	2.53927	0.927635	0.419721	5.29582	0.816207	1.0836	0.85427	2.4314	0.238349	4.70565	0.223746	0.421555	2.85134	0.554865	3.54404	0.850472	0.648587	0.147415	0.0391035	0.0536577	0.102741	0.0332891	0.0994854	0.0335541	0.00865583	0.00478389	0.0103065
ENSG00000201554.1	0	0	0	0	0	0	0	0	0	0	0	0	0	0	0	0	0	0	0	0	0	0	0	0	0	0	0.358881	0	0	0	0	0	0	0	0	0	0	0	0	0	0	0	0	0	0	0	0	0	0
ENSG00000064490.12	12.7092	13.7258	14.4968	10.5851	9.84833	9.14677	13.9369	12.0026	11.6573	10.4557	11.8353	10.2539	15.0345	14.5484	14.855	14.0536	13.919	14.3514	18.5265	10.8	12.0601	14.2161	15.9943	10.9575	12.6046	15.0544	13.0734	12.1197	12.9941	8.79778	14.5838	14.3425	17.559	13.0979	12.2488	19.6779	12.1357	12.1949	14.2225	27.7394	15.741	25.2422	12.072	14.4511	22.0068	14.9337	32.7554	16.6139	22.05
ENSG00000229011.1	0	0	0	0	0	0	0	0	0	0	0	0	0	0	0	0	0	0	0	0	0	0	0	0	0	0	0	0	0	0	0	0	0	0	0	0	0	0	0	0	0	0	0	0	0	0	0	0	0
ENSG00000128422.14	0.354495	0.158616	0.0334041	0.128138	3.84285	0.133154	0.0839961	0.0698857	0.0541651	0.193232	0.080428	0.228059	0.0442117	1.43637	0.0757806	0.475735	0.18357	0.0347889	0.0351843	0.166762	1.16743	0.0675931	0.312194	0.141448	0.0130216	0.346111	0.0137215	0.116955	0.0636542	0.419543	0.162682	1.4611	0.0556776	0.0930883	0.491171	0.229223	0.131057	0.0928093	0.0101533	6.08728	10.0587	5.90553	4.99639	0.284013	5.97543	0.248105	1.24067	4.43249	0.691734
ENSG00000280331.1	0.491719	0.852559	0.797987	0.22958	0.463839	1.30127	0.722366	0.556497	0.258789	0.213051	0.419201	0.5029	0.158425	0.294114	0.543094	0.69177	1.41678	1.08039	0	0	0.267732	0.968834	0.677998	0.482718	0.466609	0.215692	0.590024	0.558785	0.547426	0.267264	0.38863	0.377341	0.456026	1.09167	0.398497	0.571397	0.670889	0.604667	0.291062	0	0.717284	1.96851	0	0.814171	0.486635	0	0.635103	0.702015	0.168048
ENSG00000278578.1	0	0	0	0	0	0	0	0	0	0	0	0	0	0	0	0	0	0	0	0	0	0	0	0	0	0	0	0	0	0	0	0	0	0	0	0	0	0	0	0	0	0	0	0	0	0	0	0	0
ENSG00000196323.10	3.11921	2.87288	3.45559	3.37409	2.4319	3.39991	2.8918	4.36562	3.64223	1.80993	2.43139	1.89787	3.3718	3.80691	3.45608	2.52429	3.5118	4.05771	3.35674	3.59268	2.62319	3.37316	2.46387	3.05288	3.79043	3.63116	4.16171	3.00687	2.77448	2.76969	2.90568	3.52711	3.05778	3.1619	3.11221	2.37092	3.96814	4.32146	4.28721	1.91394	3.26712	5.84312	3.01832	2.37446	2.0531	3.8769	4.27329	2.29466	4.44943
ENSG00000236908.2	0.0048288	0.025117	0.0188074	0.0135272	0	0.00511153	0	0.0262317	0.0457446	0	0.00617498	0.0098772	0	0.00866482	0.0128	0	0.0178883	0.0195871	0	0.02965	0	0	0	0.00568849	0.0219946	0.0381267	0.0115884	0.00940698	0.0107517	0.0157476	0	0	0.00671742	0.0214409	0.0156534	0.0252507	0.00790595	0.0570045	0.0171498	0.0424872	0.154966	0.115987	0.0277609	0	0.0860198	0	0.0124737	0	0.0247541
ENSG00000231984.1	0	0	0	0	0	0	0	0	0	0	0	0	0	0	0	0	0	0	0	0	0	0	0	0	0	0	0	0.0353232	0	0	0	0	0	0	0	0	0	0	0	0	0	0	0	0	0	0	0	0	0
ENSG00000266239.2	0.261364	1.1329	0	0.366088	1.10945	0.415001	0.38396	0.70991	0.412663	0	0.167114	0.267307	0	0	0	0	0.322742	0.265043	0.201042	0	0.426923	0.193112	0.216226	0.307896	0.446431	0.171971	0.470425	0.254582	0	0.639268	0.206569	0.300853	0.181794	0.386838	0	0.455574	0	0.19284	0	0	0	3.13898	1.50259	0	0	0.436204	1.35031	0	0.669923
ENSG00000207523.1	0.109066	1.51281	0.424793	1.83319	1.3889	0.461806	1.12157	1.4812	2.06642	0.708834	0.836825	1.11546	0.210836	1.56566	0.433659	0.789108	0.538712	1.21661	0	2.51134	0.534457	0.805844	0.902298	1.67028	0.99356	2.72697	0.916091	0.637412	0.971372	1.06705	0.5172	1.00435	0.303446	0.161425	0.176777	0.380216	1.0714	1.77036	0.193677	0.959636	1.59097	2.18312	1.25404	2.16704	0.971441	2.9124	3.09911	1.08997	3.57829
ENSG00000253298.1	0	0	0	0	0	0	0.0105914	0	0.0227662	0	0	0	0	0	0	0	0	0	0	0	0.0117765	0	0	0	0	0	0	0	0	0	0.0113962	0	0	0.0106707	0	0	0	0.0106388	0	0	0	0	0	0	0	0	0	0	0
ENSG00000185834.10	0.75885	0.404837	0.909416	0.490572	0.949843	0.895968	0.68603	2.1008	1.15205	1.47957	0.671817	0.686555	0.507789	0.41898	1.23786	0.598314	0.792893	2.04222	0.62861	0.537638	0.476745	2.0271	1.49705	0.756421	0.830882	7.60478	0.875539	10.8884	0.552382	0.380731	1.52246	0.873503	1.38046	0.25919	0.993437	0.712235	0.525642	0.861376	0.932922	0.256804	2.46936	0.934746	1.0627	1.44978	1.55978	2.04586	1.01783	0.541696	1.01742
ENSG00000142731.9	1.26221	1.46459	1.25109	0.906643	0.366352	0.561853	1.90181	2.29877	1.55343	2.24224	2.78534	1.0559	1.73303	1.53317	0.802136	0.827372	1.53464	1.91012	1.63309	2.07171	1.05202	1.76477	1.53153	2.24945	1.8169	1.92932	1.56116	1.33664	1.31513	1.00797	1.92355	1.20704	1.01301	1.64782	1.80453	1.9124	1.25583	2.79385	1.22416	1.48078	3.3142	2.43582	5.76797	5.78748	2.2581	3.88905	2.60425	2.64759	2.82713
ENSG00000228687.1	0	0	0	0	0	0	0	0	0	0	0	0	0	0	0	0	0	0	0	0	0	0	0	0	0	0	0	0	0	0	0	0	0	0	0	0	0	0	0	0	0	0	0	0	0	0	0	0	0
ENSG00000279253.1	1.03258	2.11739	1.06344	1.14036	1.19412	1.80771	1.21062	0.876454	2.08492	0.632371	0.634826	0.873277	1.09401	0.962062	0.986937	1.30501	1.58157	1.12766	1.03865	1.46314	1.20012	1.42316	0.558547	1.21641	0.814026	1.71159	1.6679	0.909071	1.01692	0.858045	0.847485	0.80001	1.31213	2.24835	1.3035	0.536492	1.62556	0.981621	0.98734	0.96095	1.39038	1.15268	0.913277	0.493184	1.35598	0.298267	2.11592	1.61593	1.53711
ENSG00000232115.1	0	0	0	0	0	0	0	0	0	0	0	0	0	0	0	0	0	0	0	0	0	0	0	0	0	0	0	0	0	0	0	0	0	0	0	0	0	0	0	0.279282	0	0	0	0	0	0	0	0	0.0976299
ENSG00000252763.1	0	0	0	0	0	0	0	0	0	0	0	0	0	0	0	0	0	0	0	0	0	0	0	0	0	0	0	0	0	0	0	0	0	0	0	0	0	0	0	0	0	0	0	0	0	0	0.120874	0	0
ENSG00000203258.3	0.0256285	0	0.0249547	0	0	0	0	0	0	0	0.0327732	0	0	0	0	0	0	0.0259892	0.0394269	0	0	0	0	0.0301912	0	0.0674515	0	0	0	0	0	0	0	0.0758641	0	0	0	0.0378184	0	0	0	0	0	0	0	0	0	0	0.0788284
ENSG00000266668.1	0.188386	0	0	0	0	0	0	0.511688	0.297439	0	0.481809	0	0	0.338041	0	0	0	0.382075	0	0.289184	0	0	0	0.221925	0	0	0.452097	0.183497	0	0.307181	0	0.433697	0	0.55765	0.305342	0	0	0	0	0	0.549608	0	0	0	0	0	0.486638	0	0
ENSG00000224907.1	0	0	0	0	0	0	0	0	0.0956276	0.0787265	0	0	0	0	0	0	0	0.0614192	0	0	0	0	0	0	0	0	0	0	0	0	0	0	0	0	0	0	0	0	0	0	0	0	0	0	0.0899107	0	0	0	0
ENSG00000238197.4	0.164919	0.285942	0.209457	0.331433	0.436268	0.182166	0.210675	0.418734	0.515115	0.233008	0.174218	0.161336	0.173265	0.295932	0.242339	0.134021	0.283336	0.316303	0.23165	0.269672	0.245961	0.249003	0.332195	0.164716	0.171467	0.349127	0.326949	0.244451	0.243473	0.251378	0.238019	0.33015	0.224434	0.355526	0.476503	0.212473	0.275883	0.412656	0.356526	0.0630903	0.355628	0.473639	0.158021	0.28494	0.255465	0.0957363	0.467694	0.27128	0.091895
ENSG00000200175.1	0	0	0	0	0	0	0	0	0	0	0	0	0	0	0	0	0	0	0	0	0.219391	0	0	0	0	0.176748	0	0	0.149528	0	0	0	0	0	0	0	0	0	0	0	0	0	0	0	0	0	0	0	0
ENSG00000216649.3	0	0	0	0	0	0	0	0	0	0	0	0	0	0	0	0	0	0	0	0	0	0	0	0	0	0	0	0	0	0	0	0	0	0	0	0	0	0	0	0	0	0	0	0	0	0	0	0	0
ENSG00000123643.11	18.1321	12.096	13.4303	14.8629	2.08483	24.3459	12.1478	7.84331	23.477	3.24695	18.8393	29.2822	13.4702	8.92747	21.0737	19.0105	13.5316	21.2408	7.65701	13.1944	16.6165	13.1131	2.24881	12.8872	12.5257	9.25176	13.9595	18.6636	17.6668	9.329	10.8766	6.49713	13.2986	25.0191	3.63449	5.25972	9.41472	15.784	8.10781	2.39538	2.30394	5.44104	3.86303	4.21176	4.27587	2.29607	4.59799	4.8688	2.25428
ENSG00000228016.1	0.00278047	0.00482087	0.00270737	0	0.00786846	0	0.00408468	0	0.00439003	0.00361414	0	0	0	0.00498929	0	0	0	0	0.00427748	0.0042682	0	0	0.00460056	0.00327549	0.00316618	0.00365895	0	0.00270832	0	0	0	0	0	0	0.0180267	0.00484653	0	0	0.00493751	0	0	0.0111311	0	0	0	0	0	0	0
ENSG00000276610.1	0	0	0	0	0	0	0	0	0	0	0	0	0	0	0	0	0	0	0	0	0	0	0	0	0	0	0	0	0	0	0	0	0	0	0	0	0	0	0	0	0	0	0	0	0	0	0	0	0
ENSG00000276945.1	0.273177	0.994652	0.186197	0.535688	0.11596	0.375924	0.321052	0.296798	0.60384	0.142034	0.279467	0.419083	0.422467	0.294114	0.181031	0.46118	0.168664	0.24932	0.210128	0.335475	0.490841	0.282577	0.0451998	0.611443	0.0622145	0.323538	0.36057	0.159653	0.334538	0.311809	0.259087	0.503122	0.418024	0.242594	0.265665	0.0952329	0.402533	0.241867	0.0970207	0	0.0796983	0.328085	0.2094	0	0.243318	0.0911838	0.282268	0.117003	0.252073
ENSG00000267673.5	0.878173	1.15571	0.731459	0.889185	0.988068	0.683193	0.637273	0.933989	0.885375	1.21024	0.8118	0.703363	0.98175	0.968261	0.925518	0.893094	1.01907	0.654488	1.07428	0.747112	0.708581	0.641031	1.26045	0.697987	0.783126	1.16955	0.634782	0.845078	1.07189	0.845363	0.652252	1.48583	0.691772	0.798648	1.16614	1.38317	0.935427	0.874319	0.807905	0.930938	1.20385	2.71083	1.64233	0.630671	1.57065	1.23607	2.45981	0.740162	1.11732
ENSG00000254852.7	0	0	0	0	0	0	0	0	0	0	0	0	0	0	0	0	0	0	0	0	0	0	0	0	0	0	0	0	0	0	0	0	0	0	0	0	0	0	0	0	0	0	0	0	0	0	0	0	0
ENSG00000178028.12	4.96651	6.14949	5.49435	4.51428	4.10204	5.69335	5.48064	6.21012	7.91106	5.0244	4.56535	4.9867	5.73946	5.29508	5.17465	5.82022	6.2032	6.20553	6.01833	5.8939	4.86242	6.85674	3.65225	5.3807	5.23948	6.59021	5.76357	5.32719	4.66099	4.57934	6.63836	4.71188	6.45487	7.81477	5.61014	4.10492	5.03069	7.07263	6.4639	6.4739	4.45949	14.5618	4.11581	4.81305	4.81516	5.02433	3.20904	4.31277	7.43747
ENSG00000250819.1	0	0	0	0	0.0120451	0	0	0	0	0	0	0	0	0	0	0	0	0	0	0	0	0	0	0	0	0	0	0	0	0	0	0	0	0	0	0	0	0	0	0	0	0.0340793	0	0	0	0	0	0	0
ENSG00000235172.6	0.0147266	0.051067	0.0573578	0.0412546	0.104187	0.0623555	0.0865373	0.1	0.0697547	0.0191421	0.0188321	0.0602459	0.113873	0.0264255	0.0390366	0.0355165	0.14548	0.0298678	0.135933	0	0.0721652	0.0652857	0.1462	0.0346969	0.033539	0.0193795	0.0353416	0.0286889	0.049185	0.0720393	0.116392	0.0678065	0.0819457	0.0871859	0.0954776	0.0256694	0.144667	0.260774	0.0784538	0	0.0429642	0	0.112885	0	0.0437231	0.049156	0.0380417	0.0630744	0.0150988
ENSG00000250732.1	0	0	0	0	0	0	0	0	0	0	0	0	0	0	0	0	0	0	0	0	0	0	0	0	0	0	0	0	0	0	0	0	0	0	0	0	0	0	0	0	0	0	0	0	0	0	0	0	0
ENSG00000263311.1	0	0	0	0	0	0	0	0	0	0.0467866	0.0460289	0	0	0	0	0	0	0	0	0.0552535	0	0	0	0	0	0	0.0431904	0.0350603	0	0	0	0	0	0.0532743	0.0583408	0	0	0	0	0	0	0.288194	0	0	0	0.120145	0.0464902	0.0513882	0.0369039
ENSG00000272478.1	0	0	0	0	0	0	0	0	0	0	0	0	0	0	0	0	0	0	0	0	0	0	0	0	0	0	0	0	0	0	0	0	0	0	0	0	0	0	0	0	0	0	0	0	0	0	0	0	0
ENSG00000182518.12	3.41891	3.94517	3.20469	3.49607	5.42895	2.3902	3.01868	3.45282	4.04167	4.48928	3.42934	2.77833	5.37485	4.13508	3.06962	3.63277	3.24698	3.46115	5.94726	4.06316	2.49363	2.9507	7.29926	3.89084	3.60896	3.89567	3.38503	3.16057	3.25049	4.11725	3.11962	5.96	3.62562	3.59114	4.85468	5.23089	5.54059	3.75169	5.01986	0.919316	3.53935	3.16033	2.60292	3.22932	4.87716	3.04191	3.73361	3.24854	3.49341
ENSG00000100012.10	0	0.00686609	0	0	0	0.00838386	0	0.0053781	0	0	0.00506405	0	0	0.00710596	0	0	0	0	0.00609218	0.00607895	0	0.00585189	0	0	0	0.0104225	0.00475177	0	0	0	0	0.00911676	0	0	0	0	0.00648361	0.00584363	0	0	0	0	0.00758883	0.118025	0	0	0	0	0
ENSG00000239545.3	0	0	0	0	0	0	0	0	0.0773743	0	0	0	0	0	0	0	0	0	0	0	0	0	0	0	0	0	0	0	0	0	0	0	0	0	0	0	0	0	0	0	0	0	0	0	0	0	0	0	0
ENSG00000248943.1	0	0	0	0	0	0	0	0	0	0	0	0	0	0	0	0	0	0	0	0	0	0	0	0	0	0	0	0	0	0	0	0	0	0	0	0	0	0	0	0	0	0	0	0	0	0	0	0	0
ENSG00000108349.13	13.3439	13.0128	12.588	10.0188	20.6922	11.3021	12.7024	14.4817	13.196	12.7847	10.8943	9.33617	12.957	14.2875	13.0842	12.1758	14.0237	14.7422	15.0893	15.4753	10.1165	13.4291	13.1592	13.0278	14.1904	14.0682	15.0131	13.4428	11.9903	18.8519	12.4349	17.739	11.9304	13.9417	20.0436	11.6593	15.6754	15.5976	15.6694	12.6831	18.1484	20.2703	14.0994	13.1685	14.358	14.131	40.3079	17.9017	10.0819
ENSG00000247699.2	0	0	0	0.0703041	0	2.79472	0	0	0.0713236	0.00652422	0	0.0410673	0.00970285	0.00900662	0.0199573	0.0181577	0.012396	0	0.00772167	0	0	0.00741711	0	0.0236515	0	0.0330255	0.0421592	0.0244451	0.0111758	0	0	0	0	0.0222867	0	0	0.156138	0.00740665	0	0	0.0146435	0	0.00961864	0	0.0149022	0	0	0.0071659	0.0205845
ENSG00000156194.16	0.00582676	0.0151539	0.00851036	0.0163229	0	0.0185038	0.0171197	0.00395662	0.0137996	0.0037869	0.00745115	0.0119185	0.0056319	0.0261389	0.0154453	0	0.0107926	0.00295439	0.0089639	0.0134167	0.0190353	0	0.00482047	0.00343206	0	0.00383386	0.0139833	0	0.00648687	0.00475053	0.00460518	0.0134142	0.0162114	0.0129361	0.0047221	0.0101564	0.00476993	0	0	0	0.00849966	0	0	0	0.0172995	0.00972457	0.00752583	0.0124781	0.017922
ENSG00000200632.1	0	0	0	0	0	0	0	0	0	0	0	0	0	0	0	0	0	0	0	0	0	0	0	0	0	0	0	0	0	0	0	0	0	0	0	0	0	0	0	0	0	0	0	0	0	0	0	0	0
ENSG00000116406.17	11.4555	10.1259	10.1734	15.4441	3.23758	5.71977	8.54959	15.969	13.0538	10.4616	10.0426	10.4803	11.9366	9.7726	10.3223	9.19199	11.2031	11.6092	10.4058	14.0811	10.4019	10.8194	8.81743	14.1563	12.4752	7.6585	11.87	11.7394	10.5557	9.85336	10.8711	8.84506	8.32351	11.6839	10.4512	9.67116	9.20885	14.3232	14.048	1.99527	5.14627	8.46808	8.22823	13.2216	5.12679	4.99449	6.302	5.90447	7.92782
ENSG00000212409.1	0	0	0	0	0	0	0	0	0	0	0	0	0	0	0	0	0	0	0.250738	0	0	0	0	0	0	0	0	0	0	0	0	0	0	0	0	0	0	0	0	0	0	0	0	0	0	0	0	0	0
ENSG00000252199.1	0	0	0	0	0	0	0	0	0	0	0	0	0	0	0	0	0	0	0	0	0	0	0	0	0	0	0	0	0	0	0	0	0	0	0	0	0	0	0	0	0	0	0	0	0	0	0	0	0
ENSG00000149292.15	1.212	2.775	1.35596	1.63248	1.43233	2.34583	1.70414	1.80577	2.16847	1.94524	1.82977	0.90099	1.64482	1.24205	2.13577	2.02895	1.52027	1.57309	2.05395	1.72191	1.22449	1.68589	1.94653	1.91123	1.69167	2.405	1.71694	1.55897	1.59602	1.8826	1.82932	1.87066	1.52238	1.88294	1.68065	2.74208	1.94851	2.35772	2.19112	3.70714	3.82331	6.53875	3.2506	2.28312	2.46122	1.94515	2.33576	1.88658	5.4586
ENSG00000255624.2	0.152922	0.284079	0.138266	0.305992	0.0463664	0.161875	0.192558	0.267018	0.275937	0.283961	0.181585	0.0893708	0.401192	0.235203	0.173725	0.0263432	0.188833	0.155074	0.252059	0.251512	0.214105	0.242117	0.28917	0.295956	0.13682	0.301855	0.0786403	0.255349	0.206727	0.106866	0.276255	0.0502932	0.0607805	0.210169	0.194748	0.32367	0.268254	0.354604	0.116381	0.192216	0.732948	0.787108	0.607032	0.759607	0.421592	0	1.18508	0.171539	0.817528
ENSG00000229733.1	0	0	0.0601037	0	0	0	0	0	0	0.080234	0	0.06313	0	0	0	0.0744336	0.152444	0	0	0	0	0	0	0.0727159	0	0	0	0.0601246	0	0	0	0	0	0	0	0	0	0	0	0	0	0	0	0	0	0	0	0	0
ENSG00000280800.1	0	0	0	0.0440257	0	0	0.0692626	0	0.0248134	0	0	0	0	0	0.0208294	0	0	0	0	0	0	0	0	0	0	0.0206812	0	0.015308	0	0	0	0	0	0	0	0	0.0257307	0	0	0	0	0	0	0	0	0	0	0	0
ENSG00000206909.1	0	0	0	0	0	0	0	0	0	0	0	0	0	0	0	0	0	0	0	0	0	0	0	0	0	0	0	0	0	0	0	0	0	0	0	0	0	0	0	0	0	0.860312	0	0	0.957049	0	0	0	0.660991
ENSG00000248720.1	0	0	0	0	0	0	0	0	0	0	0	0	0	0	0	0	0	0	0	0	0	0	0	0	0	0	0	0	0	0	0	0	0	0	0	0	0	0	0	0	0	0	0	0	0	0	0	0	0
ENSG00000117036.10	6.29583	6.23606	5.53855	7.45221	3.14896	5.93872	5.09948	4.40584	5.90412	6.02449	5.39037	5.76656	3.70427	4.83559	4.39433	4.97868	5.26923	4.45223	3.45698	5.02315	5.65595	5.3341	3.79681	7.03708	5.62255	4.44845	5.84429	5.48782	4.58203	4.77502	5.58615	4.81975	4.42876	7.64734	5.31783	2.38254	6.26756	5.55316	4.05953	5.04285	3.75433	6.81406	6.69768	5.24265	3.45462	3.68897	4.59799	4.11286	5.29522
ENSG00000188324.3	0	0	0	0	0	0	0	0	0	0	0	0	0	0	0	0	0	0	0	0	0	0	0	0	0	0	0	0	0	0	0	0	0	0	0	0	0	0	0	0	0	0	0	0	0	0	0	0	0
ENSG00000254239.1	0.035038	0	0	0	0	0.0370895	0	0	0	0	0	0	0	0	0	0	0.0432661	0	0	0	0	0	0	0	0	0.0461081	0.0420428	0	0	0	0.0553845	0	0	0	0	0	0	0	0	0	0	0	0	0	0	0	0	0	0
ENSG00000275828.1	0.0571091	0	0	0	0	0	0	0	0	0	0	0	0	0	0	0	0	0	0	0	0	0	0	0	0	0	0	0	0	0	0	0	0	0	0	0	0	0	0	0	0	0	0	0	0	0	0	0	0
ENSG00000196511.12	1.35121	1.09687	1.08636	1.59403	0.532703	1.70874	1.35617	1.99615	1.49012	3.33392	1.8598	1.19029	1.47883	0.771188	0.899986	1.54645	1.06564	1.15755	1.32497	0.841814	0.836796	1.36925	3.38485	2.0616	0.963122	1.34151	1.18403	1.49699	0.859319	1.26422	2.55705	1.48016	1.12638	1.22639	2.35169	1.24054	1.07517	1.63368	1.20888	0.665536	1.85569	0.550567	1.29139	0.922239	2.31209	0.504958	0.561756	0.726475	0.384233
ENSG00000112651.10	13.1288	13.3925	12.3108	12.6116	8.94881	11.5873	13.924	12.8023	14.0808	15.5652	13.4501	9.26127	14.7882	13.3682	13.0543	14.5364	14.4271	14.6346	17.3761	11.787	10.8253	15.0361	15.3705	14.5846	14.2344	15.7131	13.5599	13.5839	13.5159	9.64189	15.4065	13.4684	18.1843	15.6688	12.4641	22.4761	11.8326	14.3488	14.0107	38.3046	30.9356	25.5934	16.5977	11.8056	16.2499	30.0543	23.6353	13.6377	22.5867
ENSG00000261762.1	0.377122	0.455371	0.334421	0.132057	0.543137	0.185344	0.464977	0.612767	0.350879	0.551469	0.396139	0.199736	0.572802	0.5317	0.285616	0.389791	0.390841	0.273164	0.476564	0.537555	0.374004	0.228884	0.523701	0.36493	0.237723	0.770995	0.339387	0.406693	0.337376	0.494141	0.298058	0.403093	0.149891	0.448528	0.676743	0.375626	0.51821	0.467059	0.478347	0	1.23777	0.404395	0.735598	1.60566	0.699792	0.966574	0.330525	0.403805	0.234753
ENSG00000253811.1	0	0	0	0	0	0	0	0	0	0	0	0	0	0.0924658	0	0	0.0318156	0	0	0	0	0	0	0	0	0	0	0	0.028684	0	0	0	0	0	0.0417608	0	0	0	0	0	0	0	0	0	0	0	0	0	0.0264161
ENSG00000230990.1	0	0	0	0	0	0	0	0	0	0	0	0	0	0	0	0	0	0.0102651	0	0	0	0	0.0334977	0	0	0	0	0.00985994	0	0	0	0	0	0.0149822	0.0164071	0	0	0	0	0	0	0	0	0	0	0	0	0.0144518	0.0103784
ENSG00000267184.1	0.0801421	0	0	0	0	0	0	0.10884	0	0.208342	0	0	0	0	0	0	0	0.0812701	0.246582	0	0	0	0.132603	0	0	0	0.0961642	0	0	0	0	0	0	0	0	0	0	0.118261	0	0	0	0.320835	0	0	0	0	0	0	0
ENSG00000129862.6	0	0	0	0	0	0	0	0	0	0	0	0	0	0	0	0	0	0	0	0	0	0	0	0	0	0	0	0	0	0	0	0	0	0	0	0	0	0	0	0	0	0	0	0	0	0	0	0	0
ENSG00000164442.9	27.2776	22.6999	26.6051	38.071	31.6091	29.6077	38.1979	34.7917	32.4253	25.1921	29.6648	34.9382	32.0566	41.739	39.5052	31.8442	27.9387	41.0542	38.3811	31.4288	24.1522	35.4721	32.6642	22.4405	39.2195	38.0646	31.09	44.2383	33.7124	29.4098	38.5228	42.9059	33.9105	22.4689	34.0103	21.6637	33.9613	27.5523	42.2813	21.7502	10.7177	9.55252	12.1499	12.9612	12.385	59.8786	8.89846	18.0217	8.32496
ENSG00000104205.11	1.78212	2.25253	1.83638	2.99678	0.717533	2.36703	1.66732	1.93491	2.02072	1.88958	1.65208	1.57815	2.58612	1.82858	1.95552	1.47343	1.97997	2.06188	1.99121	1.64585	1.90122	1.78064	2.00176	1.89743	1.86985	1.74459	2.12102	2.06518	2.02703	1.19702	1.64134	1.5844	1.64604	1.93358	1.65953	3.06847	1.67634	1.79594	2.53002	0.276213	1.88808	1.2084	1.26796	1.46339	1.0109	0.636769	0.561411	0.637797	1.40875
ENSG00000275997.1	0.13815	0	0	0	0	0	0	0	0	0	0	0	0	0	0	0	0.085296	0.140094	0	0	0	0	0	0	0.0786569	0	0.248653	0	0	0	0.109187	0	0	0	0	0.120402	0	0.10193	0	0	0	0	0	0	0	0	0.0892169	0	0
ENSG00000278746.1	0.0485141	0	0	0	0	0	0	0	0	0.0630602	0	0	0	0	0	0	0	0	0	0	0	0	0	0	0.055244	0	0	0.0472552	0	0	0	0.111688	0	0	0	0	0	0	0	0	0	0	0	0	0	0.161935	0.0626607	0	0.0497401
ENSG00000255493.1	0	0	0	0	0	0	0	0	0	0	0	0	0	0	0	0	0	0	0	0	0	0	0	0	0	0	0	0	0	0	0	0	0	0	0	0	0	0	0	0	0	0	0	0	0	0	0	0	0
ENSG00000136694.8	0	0	0.0159058	0	0	0	0	0	0.0257914	0	0	0	0	0	0	0	0	0	0.0251302	0	0.0266827	0	0	0	0	0	0	0	0	0	0	0	0	0	0	0.0569467	0	0	0	0	0	0	0	0	0	0	0	0	0
ENSG00000281889.1	0.117933	0	0	0	0	0	0	0	0	0	0	0	0	0	0	0	0	0	0	0	0	0	0	0	0	0	0	0	0	0	0	0	0	0	0	0	0	0	0	0	0	0	0	0	0	0	0	0	0
ENSG00000198034.9	431.523	348.016	361.322	280.88	238.404	315.911	439.038	277.306	292.975	315.635	379.913	255.095	625.502	289.986	479.342	286.229	323.668	361.468	432.887	236.501	281.606	531.487	505.585	441.967	511.569	446.358	528.446	476.956	417.975	223.973	312.074	594.273	645.103	378.064	432.76	500.09	334.842	330.769	758.379	828.022	650.266	599.406	392.936	242.017	1387.15	813.244	345.414	453.247	880.836
ENSG00000259301.2	0	0	0	0	0	0	0	0	0	0	0	0	0	0	0	0	0	0	0	0	0	0	0	0	0	0	0	0	0	0	0	0	0	0	0	0	0	0.147622	0	0	0	0	0	0	0	0	0	0	0
ENSG00000165879.8	3.45531	2.09825	3.98298	2.94529	1.89055	3.02	4.68993	4.30589	4.79844	2.55528	2.85702	3.48347	3.06982	3.46859	3.4111	4.76091	3.41474	4.79224	3.17591	2.24437	2.52238	4.64475	1.81209	4.26399	3.60414	3.52375	4.7506	3.86702	2.90183	2.70549	4.38848	2.24396	4.94385	3.60662	3.23958	1.79443	3.10204	3.78167	2.87832	1.92724	1.93307	2.34564	1.30122	2.17604	2.42243	2.12026	1.40746	2.19681	1.43726
ENSG00000248847.2	0	0	0	0	0	0	0	0	0	0	0	0	0	0	0	0	0	0	0	0	0	0	0	0	0	0	0	0	0	0	0	0	0	0	0	0	0	0	0	0	0	0	0	0	0	0	0	0	0
ENSG00000236289.2	0.0109066	0.0567304	0.0106198	0	0	0.0115451	0	0.014812	0.0344403	0.0141767	0.0139471	0	0.0421673	0	0.0144553	0	0	0.0110601	0	0.0167422	0	0.0161169	0	0.0256966	0	0	0.013087	0.0106235	0.0121422	0	0	0.0251088	0	0.0161425	0.0353554	0	0	0.0160941	0	0	0	0.0873249	0.0418013	0	0.0647627	0	0.0281738	0	0.0894574
ENSG00000220105.2	0.0240161	0.0416399	0	0.0672777	0.0339816	0.0508445	0	0.0326159	0.0379185	0.0936506	0	0	0	0	0	0	0.0296559	0	0	0	0	0.0354892	0	0	0	0.0632078	0	0.0467857	0	0	0	0	0	0	0.0389261	0	0	0	0.0426474	0.211311	0.140132	0.0961442	0.046023	0	0.21391	1.5231	0.0310191	0	0
ENSG00000250345.2	0	0	0	0.0347017	0	0	0	0.0168232	0.0195583	0.0161016	0	0	0	0	0	0	0	0.0125618	0	0	0	0	0	0	0	0	0	0	0	0	0	0.0285181	0	0	0	0	0	0	0	0	0	0	0	0	0	0	0	0	0
ENSG00000166436.14	0.696049	0.634808	0.548468	0.954279	0.677457	1.04771	0.992986	1.22396	1.69823	0.514259	0.660282	0.495159	0.557403	0.892826	0.654123	0.764947	0.836321	0.934329	0.938759	1.55022	1.12162	1.11775	0.397208	0.785212	0.969757	1.53896	1.39523	0.799475	0.72414	0.516095	1.308	0.527967	0.688434	2.39389	1.05862	0.432471	0.592858	1.21315	0.802587	0.554612	1.06034	1.55164	1.66798	0.799418	0.94767	1.4146	3.2756	1.12968	1.61428
ENSG00000225914.1	0.0209741	0.00727313	0.00408455	0.0117512	0.00593547	0.00444044	0	0.0113939	0.00662314	0.00545257	0.00536426	0.00429021	0.0243273	0.00752722	0	0.0101168	0.00517992	0.00425387	0.0129067	0	0.013704	0.0185964	0.00694075	0.00494165	0.0143302	0.0276009	0.00503346	0	0.00934012	0	0.00663076	0.0193145	0	0.00620866	0.00679912	0	0.013736	0.0185702	0.0148982	0	0	0	0.00803872	0	0	0	0.0325082	0.00598885	0.00430083
ENSG00000255190.2	0	0	0	0	0	0	0	0	0	0	0	0	0	0	0	0	0	0	0	0	0	0	0	0	0	0	0	0	0	0	0	0	0	0	0	0	0	0	0	0	0	0	0	0	0	0	0	0	0
ENSG00000260001.5	0.344463	0.364981	0.736032	0.321655	0.176005	1.9447	0.267075	0.233905	0.438114	0.111936	0.281426	0.489299	0.388434	0.377731	0.494588	0.25384	0.543509	0.378421	0.117761	0.146881	0.56266	0.735253	0.0474956	0.394517	0.381351	0.188873	0.700362	0.363484	0.639145	0.0780109	0.34787	0.220282	0.798647	0.424859	0.0465264	0.216818	0.140993	0.155315	0.203897	0.589328	0.362901	0.804415	0.183363	0.285175	0.170451	0.19163	0.519059	0.0136606	0
ENSG00000257515.1	0	0	0	0	0	0	0.0369321	0	0	0	0	0	0	0	0	0	0	0	0	0.0385913	0	0	0	0.0296156	0.0286273	0	0	0.0244875	0	0.0409929	0.0397386	0	0.0349725	0	0	0	0.0411602	0.0370974	0	0	0.586756	0	0.0481766	0	0	0	0	0	0
ENSG00000186562.7	0	0	0	0	0	0	0	0	0	0	0	0	0	0	0	0	0	0	0	0	0	0	0	0	0	0	0	0	0	0	0	0	0	0	0	0	0	0	0	0	0	0	0	0	0	0	0	0	0
ENSG00000244264.3	0	0	0	0	0	0	0	0	0.0773743	0	0	0	0	0	0	0	0	0	0	0	0	0	0	0	0	0	0	0.0477341	0	0	0	0	0.0681728	0	0.0794302	0	0	0	0	0	0	0	0	0	0.145497	0	0	0	0
ENSG00000280029.2	0.00949327	0	0	0	0.026865	0	0	0	0	0	0	0	0	0	0	0	0	0	0	0	0.0155067	0	0	0	0	0.0499706	0	0	0.0105688	0.0154796	0	0.0218552	0	0	0.015387	0	0	0	0	0	0	0	0	0	0	0	0	0	0
ENSG00000212241.1	0	0	0	0	0	0.163352	0	0	0	0	0	0	0	0	0	0.186084	0	0	0	0	0	0	0	0	0	0	0	0	0	0	0	0	0	0	0	0	0	0	0.274032	0	0	0	0	0	0	0	0	0	0
ENSG00000264013.1	0	0	0	0	0	0	0	0	0	0	0	0	0	0	0	0	0	0	0	0	0	0	0	0	0	0	0	0	0	0	0	0	0	0	0	0	0	0	0	0	0	0	0	0	0	0	0	0	0
ENSG00000279430.1	0	0.218225	0	0	0.0445225	0.0333081	0.0462252	0.213666	0.0993614	0	0	0.0321812	0	0.0564623	0.041704	0.0379434	0	0.0319087	0	0.0966038	0	0.0464977	0.0520632	0.0370677	0.0716614	0.124222	0.0755129	0.0306492	0	0.0513078	0	0	0	0.0465717	0.102002	0	0.0515173	0.0928642	0	0	0	0.125968	0.0602991	0	0	0	0.121923	0	0.0967828
ENSG00000274919.1	0	0	0	0	0	0	0	0	0	0	0	0	0	0	0	0	0	0	0	0	0	0	0	0	0	0	0	0	0	0	0	0	0	0	0	0	0	0	0	0	0	0	0	0	0	0	0	0	0
ENSG00000169239.11	0.389884	0.581531	0.37466	0.286167	0.532394	0.547879	0.357664	0.457817	0.481174	0.447031	0.250376	0.299497	0.506849	0.47048	0.50546	0.390077	0.332174	0.347029	0.584083	0.556679	0.41159	0.525823	0.383116	0.300849	0.368358	0.690063	0.643521	0.461026	0.43974	0.538576	0.371388	0.729039	0.260529	0.440982	0.590543	0.385794	0.646699	0.391926	0.79212	0.314585	0.581152	0.504373	0.238174	0.456681	1.0413	0.460318	0.37603	0.836156	0.466068
ENSG00000116852.13	1.5616	1.67877	2.20991	1.14382	0.219608	0.409468	2.06609	0.964732	1.3195	1.41994	1.28855	1.1319	1.12857	1.19327	1.18676	0.964574	1.77795	1.34023	0.756711	1.58344	1.64007	2.18236	0.557063	1.26158	1.22083	1.41398	0.928305	1.51643	1.14971	0.796217	2.7515	0.651403	0.95498	1.10617	1.71449	1.27982	0.934341	2.66552	1.22965	2.98332	1.57785	9.7502	6.26425	5.85922	1.93537	1.15169	4.90825	1.27325	3.73949
ENSG00000207922.1	0	0	0	0	0	0	0	0	0	0	0	0	0	0	0.204527	0	0	0	0	0	0	0	0	0	0	0	0	0.150312	0	0	0	0	0	0	0	0	0	0	0	0	0	0.617777	0	0	0	0	0	0	0
ENSG00000272008.1	0.0316335	0.0487531	0.0308019	0.0689242	0.0646531	0.0372063	0.0361446	0.0334141	0.055495	0.0137061	0.0134841	0.00359476	0.0271783	0.0126141	0.0232924	0.021192	0.0217012	0.0285145	0.0594795	0.0701413	0.00574128	0.0259698	0.0930501	0.0289842	0.0320193	0.0740054	0.0632629	0.00684725	0.0117391	0.0515813	0.0444472	0.0971011	0.0146686	0.0208089	0.0626665	0.0612656	0.0230186	0.0259331	0.0249663	0.030926	0.0512718	0.154781	0.0606205	0.0698368	0.0313064	0	0.0680962	0.0702525	0.0504512
ENSG00000279741.1	0.192554	0.853188	0.249989	0.419543	0.0302727	0.452951	0.534317	0.581121	1.08096	0.278097	0.41039	0.109407	1.28212	0.998167	0.510412	0.103197	0.554802	0.347136	0.658278	0.722534	0.209684	0.569083	0.566398	0.478874	0.609069	0.337854	0.205377	0.437633	0.643104	0.523294	0.777834	0.443292	0.357153	0.601654	0.41613	0.074585	0.350287	0.315711	0.607882	0.564742	0.811441	0.513903	0.983996	0.637647	0.889294	0.571311	3.56473	0.519263	0.965163
ENSG00000270705.1	0	0.598821	0	0	0	0	0	0.938095	0	0	0	0	0	0	0	0	0	0	0	0	0	0	0	0	0	0	0	0	0	0	0	0	0.480456	0	0	0	0	0	0.61331	0	1.00761	0	0	0	0	0	0.446084	0	0
ENSG00000232233.1	0.0237539	0.0137284	0	0	0.0112035	0.00838157	0	0	0.0250031	0.010292	0.0101253	0.016196	0	0.0426241	0	0.019096	0	0.0240883	0	0.0121546	0	0	0.013101	0	0.00901634	0	0.00950094	0	0	0	0	0.0364571	0.0220296	0	0.0128337	0	0.0129637	0.0116841	0	0	0.069301	0	0	0	0.0235083	0.0528588	0.306805	0.0565214	0.0487084
ENSG00000274864.1	0	0	0	0	0	0	0	0	0	0	0	0	0	0	0	0	0	0	0	0	0	0	0	0	0	0	0	0	0	0	0	0	0	0	0	0	0	0	0	0	0	0	0	0	0	0	0	0	0
ENSG00000237254.2	0.51922	0.281325	3.381	0	0.229585	0.549621	0	0.176286	0.46113	0.674899	0.580973	0.597405	1.06645	0.0582307	0.258061	0.821767	1.04187	0.263264	1.14823	0.348703	0.212029	0.815219	0.375856	0.764574	0.221717	0.213521	0.233634	0.442528	0.252894	0.10583	1.07721	0	0.812583	0.384242	0.210392	0.395951	0	2.15489	0	0	0.378701	0	0.124375	0.64478	0.674431	0.541595	0.041914	1.48256	0
ENSG00000130764.8	10.3621	14.0622	11.3564	10.6088	13.8666	10.8533	12.3206	13.1697	11.8825	11.8741	9.9238	8.15036	10.3758	13.2163	12.2437	13.758	11.9785	12.6904	13.7817	12.174	8.45249	12.0088	10.4752	11.1323	12.5677	13.0189	12.1987	11.595	11.0176	13.8586	11.4747	13.4141	11.2156	13.3258	13.1145	10.8841	12.7004	13.6366	12.9422	16.0811	11.4515	13.1804	16.8412	16.434	12.1401	18.1087	15.2589	14.1426	19.7134
ENSG00000226200.5	0.240594	0.46575	0.227446	0.539847	0.299114	0.485872	0.289964	0.314058	0.379869	0.162438	0.20312	0.242481	0.275445	0.217957	0.36996	0.343641	0.359109	0.407424	0.296464	0.301199	0.307148	0.317562	0.164259	0.294435	0.25934	0.35657	0.325131	0.27303	0.292556	0.272332	0.363692	0.322654	0.251833	0.305967	0.3256	0.150647	0.260058	0.394669	0.271693	0.0719341	0.126073	0.163646	0.0693828	0.127632	0.0901568	0.140344	0.223258	0.223435	0.243082
ENSG00000234193.1	0	0.0936703	0	0	0.0382214	0	0	0.0733705	0.0426495	0.0702234	0	0.0276267	0.0522183	0	0	0.0325734	0.033356	0.0273927	0.0415561	0.0829318	0.0441234	0	0	0.127287	0	0.0710941	0	0.0789346	0.0300727	0.132139	0	0	0	0.079961	0.0437828	0.188338	0.0442262	0.0398607	0.0479683	0	0.157616	0.540699	0.207061	0	0.0801997	0.36066	0.139557	0.0771301	0.110781
ENSG00000281706.1	0.124691	0.12251	0.109272	0.128078	0.0294053	0.048397	0.122119	0.19192	0.255934	0.0810386	0.0744111	0.0722649	0.176764	0.111873	0.13221	0.120288	0.0975161	0.181239	0.191825	0.242451	0.0950485	0.147407	0.151296	0.117512	0.203516	0.191435	0.159594	0.0931157	0.097172	0.0338867	0.0985495	0.0765495	0.127204	0.147642	0.0875781	0.108672	0.09527	0.220799	0.236186	0.255995	0.485041	1.33114	0.215055	0.289043	0.456587	0.221976	0.397258	0.296697	0.362219
ENSG00000280673.1	0	0	0	0	0	0	0	0	0	0	0	0	0	0	0	0	0	0	0	0	0	0	0	0	0	0	0	0	0	0	0	0	0	0	0	0	0	0	0	0	0	0	0	0	0	0	0	0	0
ENSG00000252534.1	0	0	0	0	0	0	0	0	0	0	0	0	0	0	0	0	0	0	0	0	0	0	0	0	0	0	0	0	0	0	0	0	0	0	0	0	0	0	0	0	0	0	0	0	0	0	0	0	0
ENSG00000097021.18	16.9257	18.0762	10.1309	10.8881	12.1686	25.0022	21.253	12.6111	14.939	23.9528	27.9729	13.2455	15.2717	13.4122	12.0416	15.1633	15.7492	14.207	18.1166	13.6929	10.5946	15.9934	15.8475	19.4459	14.7556	18.6953	11.7375	15.4278	17.5	10.731	18.6758	13.9037	16.0983	15.5972	17.93	21.667	12.6061	13.7909	10.1562	34.4147	17.5477	11.617	20.8821	29.213	17.795	31.242	23.3104	33.5399	17.9665
ENSG00000238517.1	0.873838	0	0	0	0.247288	0	0	0.949397	0	0.227169	0	0	0	0.313604	0	0	0.215809	0.177228	0	0	0.570946	0	0	0	0	0	0.209707	0	0	0.284975	0	0	0	0	0	0	0	0	0.310349	0	0	0	0	0	0	0	0	0	0
ENSG00000226425.1	0	0	0.0319556	0	0	0.0347399	0	0.0445701	0	0	0	0	0	0	0	0	0	0	0	0	0	0	0	0	0	0	0	0	0	0	0	0	0	0	0	0	0	0	0	0	0	0	0	0	0	0	0	0.0937079	0
ENSG00000215946.3	0	0	0	0	0	0	0	0	0	0	0	0	0	0	0	0	0	0	0	0	0	0	0	0	0	0	0	0	0	0	0	0	0	0	0	0	0	0	0	0	0	0	0	0	0	0	0	0	0
ENSG00000183671.11	0.230331	0.186366	0.224275	0.0573546	0.572147	0.0650178	0.135348	0.361468	0.0888958	0.146369	0.08509	0.0942272	0.267154	0.367384	0.257788	0.129615	0.126409	0.176477	0.188982	0.330001	0.284264	0.196656	0.381104	0.132654	0.0990843	0.370459	0.233387	0.144583	0.313408	0.567536	0.129452	0.848419	0.113926	0.174241	0.622213	0.160592	0.351968	0.067977	0.236321	0.270215	0.149329	0.0614726	0.107896	0.1017	0.243146	0.0683396	0.019833	0.226532	0.0787171
ENSG00000237665.1	0.0278956	0	0	0	0	0	0	0.0757692	0.0440439	0	0	0	0	0	0	0	0.0344465	0	0	0	0	0.041222	0	0	0	0.0734183	0	0.0543434	0.0310559	0	0	0	0	0	0	0	0	0	0	0	0	0	0	0	0	0	0	0	0.0572011
ENSG00000266637.1	0	0	0	0	0	0	0	0	0	0	0.281055	0	0	0	0	0	0	0	0	0	0	0	0	0	0	0	0	0	0	0	0	0	0	0	0.356233	0	0	0	0	0	0	0	0	0	0	0	0	0	0
ENSG00000263820.1	0.557912	0	0	0	0	0	0	0	0	0	0	0	0	0	0	0	0	0.188588	0	0	0	0	0	0	0.211768	0	0	0.181145	0	0	0	0	0	0	0	0.324158	0	0	0	4.90891	2.71281	0	0	0	0	0	0	0	0
ENSG00000270371.1	0	0	0	0	0	0	0	0	0.0700392	0	0	0	0	0	0	0	0	0	0	0	0	0	0	0	0	0	0	0.0432088	0	0	0	0	0	0	0	0	0	0	0.0787737	0	0	0	0	0	0	0	0	0	0
ENSG00000237381.2	0	0	0	0	0	0	0	0	0	0	0	0	0	0	0	0	0	0	0	0	0	0	0	0	0	0	0	0	0	0	0	0	0	0	0	0	0	0	0	0	0	0	0	0	0	0.0680515	0	0	0
ENSG00000232525.1	0	0	0	0	0	0	0	0	0	0	0	0	0	0	0	0	0	0	0	0	0	0	0	0	0	0.0896186	0	0	0	0	0	0	0	0	0	0	0	0	0	0	0.198684	0	0	0.676565	0	0	0	0	0
ENSG00000207113.1	0.135567	0	0	0	0	0	0	0	0	0	0	0	0.262068	0	0	0	0	0	0	0.208104	0	0	0	0	0	0	0.16267	0	0	0	0	0	0	0	0.219732	0	0	0	0	0	0	0	0	0	0	0	0.175099	0	0
ENSG00000224231.1	0	0	0	0	0	0	0	0	0	0	0	0	0	0	0	0	0	0	0	0	0	0	0	0	0	0	0	0	0	0	0	0	0	0	0	0	0	0	0	0	0	0	0	0	0	0	0	0	0
ENSG00000187210.11	7.65124	3.86422	8.77883	9.95302	0.968603	8.54351	6.26138	9.93077	6.86056	2.68982	6.89117	3.63371	6.63392	6.44788	7.99601	4.46567	5.58179	9.4705	5.16889	6.12235	4.52401	7.63823	3.72476	6.52806	9.22633	5.06828	6.784	8.57202	9.49754	4.94431	6.56691	2.76954	8.45195	6.06582	5.03113	8.05124	3.1345	6.55768	9.8883	2.52775	1.13281	15.8678	5.1828	4.08043	4.9511	10.6681	3.49027	3.73622	19.3388
ENSG00000144182.15	1.57851	1.67743	2.21875	1.90787	1.85525	2.29079	1.93555	1.57323	1.77876	1.57194	1.39183	1.19778	2.57157	1.91878	1.88965	1.5504	1.86274	1.75563	3.66215	1.80756	1.6115	1.90935	3.66494	1.5971	2.14538	1.28989	2.05447	1.90333	1.56601	1.7955	1.72044	2.68154	1.55837	1.62976	2.58945	3.53914	1.94873	1.93483	2.8596	0.560034	1.83838	1.65626	2.06136	1.70729	2.89131	2.8894	2.70469	1.63567	3.08018
ENSG00000172352.5	0	0	0	0	0	0	0	0	0	0	0	0	0	0	0	0	0	0	0	0	0	0	0	0	0	0	0	0	0	0	0	0	0	0	0	0	0	0	0	0	0	0	0	0	0	0	0	0	0
ENSG00000043591.5	0.701644	1.78954	1.15351	0.740644	0.762578	1.34552	0.866434	0.490256	0.513768	0.442792	0.656682	0.717598	1.0615	1.09481	1.0445	0.447567	0.464599	1.07244	0.625745	1.13951	0.340506	1.08943	0.68142	0.401301	0.694761	0.528571	0.750404	0.876581	0.962265	0.605209	0.827797	0.643781	1.01143	0.398838	0.873538	0.717852	0.924006	0.870313	1.02928	1.61049	0.207668	0	0.253328	0.0505112	0.0754771	0.339423	0.0394018	0.587965	0.0781929
ENSG00000224312.1	0	0	0	0.121301	0.0612683	0	0	0.0588059	0	0	0.055372	0.0442852	0.16741	0	0	0	0.0534692	0.0878203	0	0.0664692	0.0707291	0	0	0	0.0493073	0.113963	0	0.042177	0.0964123	0	0.0684453	0	0	0.0640882	0.140366	0	0.0708939	0.0638961	0	0	0	1.04008	0	0	0	0	0.055927	0.556373	0.266369
ENSG00000235459.5	0.750296	0.578172	0.852333	0	0.0589795	0.529484	0.306175	0.169828	0.329063	1.35453	0.586339	0.298416	0.48347	0	0.276229	0.452377	0.411774	0.211349	0.769505	0.127972	0.272348	0.369577	0.758656	0.982082	0.332257	0.109706	0.500164	0.771427	0.232027	0.407809	0.724773	0.287885	1.27569	0.493553	0.135123	0.726561	0.341228	0.369055	0.14804	2.20055	0.608043	0.834354	0.479274	0.414104	1.23756	0.834804	1.07676	0.17853	0.512837
ENSG00000267680.4	0.986242	0.704525	1.06768	1.74464	0.837868	1.21907	0.884909	1.08705	1.68934	0.703346	0.650177	0.956459	1.48811	1.01127	0.901197	0.622952	0.94049	1.14921	1.05547	1.23184	1.23741	1.33368	0.864905	0.803416	1.14863	1.10706	1.11726	0.930815	1.00704	0.845698	1.1329	1.02478	0.900449	1.10914	1.1054	0.605059	1.09654	1.13595	1.50478	0.449154	0.732733	1.83924	0.708251	1.44027	1.5156	0.954196	0.878229	1.12817	1.60363
ENSG00000278580.1	0	0	0	0	0	0	0	0	0	0	0	0	0	0	0	0	0	0	0	0	0	0	0	0	0	0	0	0	0	0	0	0	0	0	0	0	0	0	0	0	0	0	0	0	0	0	0	0	0
ENSG00000258667.1	0.108861	0.14156	0.0794993	0.457438	0.115525	0.0576174	0.0399809	0.295685	0.300787	0.106126	0.104407	0.194838	0.0526102	0.146505	0.180352	0.0656356	0.168032	0.496769	0	0.0835541	0.40009	0.201083	0.135091	0.160302	0.154953	0.179069	0.261249	0.212072	0.242387	0.221885	0.0860382	0.0626542	0.113579	0.443086	0.176445	0.0948755	0.267349	0.321279	0.193313	0.239459	0.0793992	0.544757	0.208614	0	0.242405	0.181683	0.386662	0.233127	0.111612
ENSG00000234518.2	11.1721	5.57164	6.258	6.14163	9.17882	7.82058	12.4859	7.17846	6.25915	8.47108	24.464	7.31027	6.21203	6.14352	6.09008	7.31545	6.97202	8.89294	4.71262	4.24137	5.54337	7.18953	15.2554	8.84484	8.75485	6.00723	7.63978	8.13239	6.55324	7.44356	11.5358	10.1636	8.14686	4.08944	8.76199	5.75834	8.40819	5.14079	5.33313	6.60619	16.2094	9.01725	10.5897	8.35411	16.9416	15.2373	6.98219	11.7053	7.20521
ENSG00000266002.1	0	0	0	0	0	0	0	0	0	0.0876976	0	0.138005	0	0	0	0	0	0.0684181	0	0.103568	0	0	0	0	0	0	0	0	0	0	0.106647	0	0	0	0	0	0	0	0	0	0	0	0	0	0	0	0	0	0
ENSG00000229309.2	0	0	0	0	0	0	0	0	0	0	0	0	0	0	0	0	0	0	0	0	0	0	0	0	0	0	0	0	0	0	0	0	0	0	0	0	0	0	0	0	0	0	0	0	0	0	0	0	0
ENSG00000185338.4	3.74188	5.33806	4.54286	2.28887	1.59172	1.62951	7.3584	3.10375	2.74834	7.63435	7.81356	2.16781	2.40353	2.52854	1.85193	2.89866	3.97723	1.76519	1.8399	2.58117	4.15858	2.60725	23.4721	3.04101	1.69899	6.32656	3.4101	2.13381	1.27874	1.21644	5.80249	2.20814	3.78874	2.69903	7.3317	1.91955	2.46219	4.63051	2.39716	27.5059	9.74219	1.23253	4.26612	16.1166	4.85165	18.3793	3.13534	3.70234	1.74825
ENSG00000275066.3	3.52965	3.67119	3.75641	4.11851	2.08311	3.87613	4.27032	4.3258	4.37298	2.90412	4.15765	3.91541	2.95595	3.38012	3.80417	3.27246	3.94828	4.12231	3.17924	3.73381	3.79719	4.66484	2.42583	3.97373	3.96954	3.23695	4.07438	4.19613	3.78587	3.03179	4.74901	2.6712	3.21408	4.03315	3.43358	2.28811	3.68959	5.34043	4.092	1.5555	2.78931	2.99365	2.50389	2.96756	2.94415	2.19761	2.70463	2.6487	1.47817
ENSG00000207368.1	0	0.226581	0	0	0	0	0	0	0	0.169865	0	0	0	0	0	0	0	0	0	0	0	0	0	0	0	0	0	0.127291	0	0	0	0	0	0	0	0	0	0	0	0	0	0	0	0	0	0	0	0	0
ENSG00000222783.1	0	0	0	0	0	0	0	0	0	0	0	0	0	0	0	0	0	0	0	0	0	0	0	0	0	0	0	0	0	0	0	0	0	0	0	0	0	0	0	0	0	0	0	0	0	0	0	0	0
ENSG00000264971.1	0.0689108	0	0.0670991	0.193044	0.0487527	0.0729456	0.202468	0	0.108802	0.0895724	0.176243	0.0352388	0	0.0618269	0.136999	0.0830969	0.0425467	0.0698807	0	0	0	0.0509156	0	0.0811792	0	0	0.0826875	0.100684	0.115076	0	0.108927	0	0.287589	0.0509965	0	0.0600578	0.056412	0	0	0	0.100522	0	0.0660282	0	0	0	0.17801	0	0.105978
ENSG00000233044.1	0.068585	0	0	0	0	0.0363003	0	0	0	0	0	0	0	0	0	0	0.0423456	0.0347752	0	0	0	0	0	0	0	0.0451271	0	0	0	0	0	0	0	0	0	0	0	0	0	0	0	0	0	0	0	0	0.0442921	0.0489585	0.0351591
ENSG00000167131.15	0	0.00645712	0.00725256	0	0.00526954	0.00788449	0.0109421	0.00505776	0	0.00484082	0.00476242	0.00380887	0.00719929	0	0.0148079	0.00449086	0.0137963	0	0	0	0.00608325	0.0110067	0.0123241	0.00877444	0	0.00490084	0.0134062	0.0108826	0.0041461	0	0.0117736	0	0	0.00551208	0	0.0194745	0.0182923	0	0	0	0	0.0149091	0	0	0.0221141	0	0.00481015	0	0.0038183
ENSG00000259222.2	0	0	0	0	0	0	0	0	0	0	0	0	0	0	0	0.019096	0	0	0	0	0	0	0	0	0	0	0	0	0	0	0	0	0	0	0	0	0	0	0	0	0	0	0	0	0	0	0	0	0
ENSG00000207986.1	0	0	0	0	0	0	0	0	0	0	0	0	0	0	0	0	0	0	0	0	0	0	0	0	0	0	0	0	0	0	0	0	0	0	0	0	0	0	0	0	0	0	0	0	0	0	0	0	0
ENSG00000251226.1	0	0	0.00383398	0	0.0278568	0.0458484	0	0.00534745	0	0	0	0.00805405	0	0.00706545	0.0104373	0.0427326	0	0.00798583	0.00605745	0.0302215	0	0.0174556	0.0390898	0.009277	0.0044837	0.0207261	0.00944936	0.0115059	0	0.0513635	0.00622399	0.0271944	0	0	0.012764	0	0.0128933	0.104586	0	0.0346449	0	0	0.0301823	0	0.0233807	0	0	0.00562146	0.00403699
ENSG00000128438.9	0.0552599	0.148508	0.2233	0.154803	0.0195475	0.0526459	0.158301	0.0375238	0.872488	0.10056	0.0211996	0.144117	0.13353	0.277644	0.0476061	0.0666358	0.269535	0.0952641	0.119017	0.237517	0.352029	0.322553	0.00914328	0.0618431	0.13529	0.418135	0.125984	0.064591	0.0461402	0.0270319	0.58524	0.0763307	0.115309	0.552074	0.0492619	0.15893	0.0949978	0.481107	0.230604	0.170176	0.0241827	0.0221223	0.031769	0.192144	0.057423	0.00922259	0.0249807	0.0512805	0.0169969
ENSG00000198718.11	1.25658	1.31946	1.24554	1.72447	1.36047	1.1254	1.27768	1.89253	1.64738	1.1103	1.12482	1.00935	1.15997	1.59357	1.35855	0.967043	1.30061	1.64223	1.37925	1.44561	1.0724	1.58356	1.23346	1.27239	1.46626	1.35446	1.52135	1.2721	1.25118	1.5655	1.28103	1.6122	1.04097	1.49413	1.57673	1.25511	1.35923	1.63341	1.65977	0.0745367	0.564319	1.61089	0.649357	0.28053	1.11084	0.15552	0.69114	1.54001	1.0133
ENSG00000220984.1	0	0	0	0.467078	0	0.176495	0	0	0	0	0	0	0	0	0	0	0	0	0	0	0	0	0	0	0	0	0	0	0	0	0	0	0	0	0	0	0	0	0	0	0	0	0	0	0	0	0	0	0
ENSG00000101470.8	5.74599	6.20149	7.2073	6.07681	1.19494	24.1544	5.25447	4.47523	9.41211	3.18555	2.79515	9.07746	11.7479	5.8833	7.85701	9.96399	7.09535	6.06195	10.0879	3.96539	7.97923	5.55462	1.7809	6.49587	6.63735	2.74564	7.64977	6.00011	8.00079	3.86115	5.6276	4.1934	7.39441	7.79374	1.98612	8.60129	5.69336	5.54678	7.55715	1.31128	28.4064	9.61222	0.634655	0.493522	30.9238	0.0552724	5.43245	0.0709228	3.19177
ENSG00000259584.1	0.0503671	0	0.0163476	0.0470321	0.0475113	0.106632	0	0.0228009	0.132539	0	0	0.0171708	0	0	0.0222518	0.0202452	0	0.051076	0.0258283	0.0257722	0.0274239	0.0248096	0.0555581	0.0791122	0.038236	0.0662804	0.040291	0.0163533	0.0373821	0.0547521	0.0265384	0.0386513	0.046711	0.024849	0	0.0292643	0	0.0247745	0.119255	0	0	0	0.0321735	0	0.0498463	0	0.0216847	0	0.0344266
ENSG00000223649.1	0	0	0	0	0	0	0	0	0	0	0	0	0	0	0	0	0	0	0	0	0	0	0	0	0	0	0	0	0	0	0	0	0	0	0	0	0	0	0	0	0	0	0	0	0	0	0	0	0
ENSG00000236146.2	0.0866013	0	0	0	0	0	0	0	0	0	0	0	0.0837052	0.0776989	0	0	0.0534692	0	0	0.0664692	0	0.191959	0	0	0	0	0	0	0	0	0	0	0	0.0640882	0	0	0.0708939	0	0.0768925	0	0	0.173346	0	0	0	0	0	0.0618192	0.0443949
ENSG00000171483.12	0	0	0	0	0	0	0	0	0	0	0	0	0	0	0	0	0	0	0	0	0	0	0	0	0	0	0	0	0	0	0	0	0	0	0.0125796	0	0	0	0	0	0	0	0.0148731	0	0	0	0.0601462	0	0
ENSG00000020181.16	4.30796	6.91362	4.96083	2.39982	13.0253	3.57509	5.99065	8.58195	4.98536	4.87063	2.12003	2.60531	3.52253	7.89242	5.17872	5.14526	3.54895	4.58109	3.85886	6.59722	2.89928	6.22026	4.52082	3.8431	3.93708	5.97183	5.61538	3.51181	4.30886	8.41134	3.22132	8.4137	2.74637	5.69805	8.55745	2.09121	5.9298	5.9144	5.02704	5.58535	3.63803	4.58088	6.03121	2.12254	4.49519	3.17488	1.92901	10.494	1.79874
ENSG00000067369.12	2.05789	2.72975	1.92768	1.83926	3.53588	0.802561	2.03239	3.6819	2.57571	1.99421	1.78771	1.38295	1.36202	2.43641	1.98752	1.92544	2.4212	2.35068	1.9909	3.1847	1.53207	2.68954	1.75145	2.25326	2.46924	2.66252	2.53094	2.09585	1.9268	3.68331	2.03858	2.3701	1.44148	2.57482	3.64316	1.27677	2.45337	3.56232	2.54993	2.57405	1.50828	4.22424	3.71894	2.31842	2.3836	2.25862	3.5377	3.18828	2.59301
ENSG00000008405.10	3.3499	5.46037	2.59216	3.56426	4.3223	4.40449	3.51094	3.67769	3.90008	4.27981	3.42996	2.78716	3.41237	3.25493	2.2978	2.9372	3.03608	3.16748	4.13514	3.52791	2.88806	3.16323	6.70912	5.05355	3.08365	3.5485	3.05339	2.90848	2.82656	6.06976	3.50596	4.5982	2.41974	4.10983	2.745	7.47241	4.0208	4.22015	3.89286	2.64744	4.33063	3.91194	3.93739	7.06023	5.49613	7.39384	3.75303	4.08707	3.76949
ENSG00000226812.2	1.74517	2.22079	1.90196	3.49844	0.271853	1.15248	2.06983	4.52274	5.51083	1.93545	2.6207	1.60473	3.99263	2.44203	1.84616	2.06582	3.65756	2.59777	2.09363	4.17817	2.90294	3.28866	2.91404	2.58398	2.46128	3.83461	2.8049	2.33929	1.58639	1.61863	3.01167	0.995206	2.38319	5.6162	1.53109	3.06984	2.30679	4.04006	2.84316	0.140874	20.5994	20.5108	2.85342	1.11342	7.32048	0.374095	17.5775	7.65747	9.89844
ENSG00000188394.6	0.0123981	0	0	0	0	0	0.0182135	0	0	0	0.0158544	0	0	0	0.0164321	0	0.0153095	0.0251451	0.0381464	0.0380636	0	0	0.0205138	0	0.0423537	0	0.0297534	0.0120763	0	0.0404323	0	0	0	0.01835	0	0	0	0.018295	0	0	0	0	0.0237589	0	0	0	0	0	0
ENSG00000249069.6	0	0	0.0112009	0.032225	0	0.0365306	0	0	0	0	0.0147103	0	0	0	0	0	0	0	0	0	0	0	0	0	0	0.0151378	0.0276062	0.0112048	0	0	0.0181833	0	0	0	0	0	0	0	0.0204274	0	0.0335605	0	0	0	0	0	0	0	0
ENSG00000132823.9	18.0135	13.2363	18.596	15.7369	15.6574	26.97	14.8994	12.6922	19.2507	19.3286	17.4878	20.3642	21.9809	16.3442	14.7111	16.4191	17.5774	19.0833	25.7959	15.6729	15.9161	17.1158	28.5294	18.4756	18.1678	14.941	18.3309	15.9202	15.1775	13.7469	20.6523	20.5401	19.413	18.7106	17.2215	37.3357	19.1161	15.9664	26.2405	18.5632	79.3743	62.0736	15.5714	16.8351	62.8651	22.5407	31.8351	17.2014	24.8972
ENSG00000201136.1	0.537249	2.09587	0.915468	1.12877	0.190045	0.853058	0.591939	0	1.27238	0.174583	1.20229	0.137366	0.778923	0.723031	0.890071	1.13373	0.99512	1.22582	0.826505	1.44324	0	0.198476	0.444465	1.10757	0.152944	0.353496	0.483492	0.654134	0.747642	1.09504	1.06154	0	1.30791	1.19275	0	0.234114	1.31941	0.594589	1.19255	0	0	0	1.02955	0	0.797541	0	0.346955	0.767016	0.963945
ENSG00000227814.3	0	0	0	0	0	0	0	0	0.0582769	0	0	0	0	0	0	0	0	0	0	0	0	0	0	0.0434815	0	0	0	0	0	0	0	0	0	0	0	0	0	0	0	0	0	0	0	0	0.109586	0	0	0	0
ENSG00000237556.1	0	0	0	0	0	0	0	0	0	0	0	0	0	0	0	0	0	0	0	0.0286579	0.0304945	0	0	0	0	0	0	0	0	0	0	0	0	0	0.0605183	0	0	0	0	0	0	0	0	0	0	0	0	0	0
ENSG00000163322.12	0.956851	0.772916	0.92988	0.788993	1.37765	0.748304	0.660365	1.25896	1.13675	0.758855	0.639231	0.543671	1.66221	0.910367	1.01356	0.816453	0.773883	1.14812	2.13486	0.841783	0.581921	1.16866	2.01527	0.628421	1.15118	0.905716	1.39658	0.806661	0.755852	0.872879	0.970001	1.82496	1.0327	0.89721	1.42695	1.77839	1.0047	1.13948	2.22911	0.475931	2.16034	1.24699	0.864998	0.500312	1.36229	1.69344	0.937139	0.492638	0.994418
ENSG00000250972.1	0	0	0	0	0	0	0	0	0	0	0	0	0	0	0	0	0	0	0	0	0	0	0	0	0	0	0	0	0	0	0	0	0	0	0	0	0	0	0	0	0	0	0	0	0	0	0	0	0
ENSG00000272480.1	0	0	0	0	0	0	0	0	0	0	0	0	0	0	0	0	0	0	0	0	0	0	0	0	0	0	0	0	0	0	0	0	0	0	0	0	0	0	0	0	0	0	0	0	0	0	0	0	0
ENSG00000229572.1	0	0	0	0	0	0	0	0	0	0	0	0	0	0	0	0	0	0	0	0	0	0	0	0	0	0	0	0	0.00907251	0	0	0	0	0	0	0	0	0	0	0	0	0	0	0	0	0	0	0	0
ENSG00000221576.2	0	0	0	0	0	0	0	0	0	0	0	0	0	0	0	0	0	0	0	0	0	0	0	0	0	0	0	0	0	0	0	0	0	0	0	0	0	0	0	0	0	0	0	0	0	0	0	0	0
ENSG00000266738.1	0	0	0	0	0	0	0	0	0	0	0	0	0	0	0	0	0	0	0	0	0	0	0	0	0	0	0	0	0	0	0	0	0	0	0	0	0	0	0	0	0	0	0	0	0	0	0	0	0
ENSG00000218424.2	0	0	0	0	0	0	0	0	0	0	0	0	0	0	0	0	0	0	0	0	0.163974	0	0	0	0	0	0	0.0488903	0	0	0	0	0	0	0	0	0	0	0	0	0	0	0	0	0	0	0	0	0
ENSG00000266980.1	0.0162986	0.0847769	0.0793504	0	0.0230616	0.0172529	0.0718308	0.0664045	0.205868	0.0211854	0.0833691	0	0.031507	0.0877386	0.0216017	0.0786152	0	0.0330559	0.0250738	0.0500386	0.133114	0.168594	0.0269675	0	0.037119	0.10724	0.078228	0.0158756	0	0.132881	0.0772894	0.0750443	0.0453464	0.0482461	0.105669	0.0284094	0.0533696	0.0962032	0.0868281	0.143406	0.0475503	0.195745	0.124934	0.161919	0.0967803	0	0.189461	0	0.0334209
ENSG00000234639.1	0	0.020299	0.0113998	0.0327972	0	0.0247862	0	0.0158999	0.0184849	0	0	0	0	0	0	0	0.014457	0.0118724	0.018011	0	0	0	0	0	0	0	0	0	0	0	0.0185062	0	0	0	0	0.020407	0	0	0	0	0	0	0	0.11631	0	0	0	0	0
ENSG00000230401.1	0	0	0	0	0	0	0	0	0	0	0	0	0	0	0	0	0	0	0	0	0	0.0387621	0	0	0	0	0.0314751	0	0	0	0	0	0	0	0	0	0	0	0	0	0	0	0	0	0	0.0875563	0	0	0
ENSG00000239789.4	4.1992	7.31566	3.79441	3.8396	5.23817	2.72394	3.78029	3.9327	4.0735	4.82946	3.47107	2.78295	4.36399	4.55721	4.2298	4.20486	4.91153	4.08116	7.29729	5.31153	3.58871	3.60402	6.84793	4.7331	4.29971	5.21648	4.61949	3.99206	3.95686	4.77659	3.86578	5.72304	4.83215	4.74339	4.33419	9.14639	4.65309	4.89772	5.30929	1.89172	7.82103	11.3506	5.02139	5.27307	9.01639	4.37315	8.67788	5.76488	9.50614
ENSG00000178591.6	0	0	0	0	0	0	0	0	0	0	0	0	0	0	0	0.0139045	0	0	0	0	0	0	0	0	0	0	0	0	0	0	0	0	0	0	0	0	0	0	0	0	0	0	0	0	0	0	0	0	0
ENSG00000231799.2	0.0484736	0.0630338	0.0471992	0.067896	0.0342938	0.0384838	0.0712107	0.082289	0.0574005	0.25203	0	0.0371818	0.0937051	0.0652359	0.0160614	0.0584524	0.0448927	0.0614448	0.0372859	0.0186025	0.0593841	0.053723	0.100255	0.0713794	0.0551978	0.0797359	0.0145411	0.0354118	0.0539651	0.0592805	0.114933	0.0278987	0.0674324	0	0.0589257	0.0211231	0.0396816	0.0894119	0.107598	0.213253	0.141419	0.242569	0.116115	0.120391	0	0.36405	0.0626083	0.0346022	0.0745478
ENSG00000240027.2	0	0	0	0	0	0.0602159	0	0	0	0.0739411	0	0	0	0	0	0	0	0	0	0	0	0.0840606	0	0	0	0	0	0	0	0	0.0899184	0	0.0791339	0	0	0	0	0	0	0	0	0	0	0	0	0	0.0734727	0	0
ENSG00000075234.15	45.3861	76.2528	47.2247	68.8922	9.27577	125.917	48.6111	47.2513	45.4536	38.8113	47.0273	48.1264	45.0321	76.9816	54.3882	42.4244	53.4311	51.9739	44.0824	55.7986	47.6401	44.4465	29.0656	89.0804	53.3671	33.7708	44.6526	51.2058	61.6941	26.4029	43.0387	25.4054	64.0115	47.0374	24.5299	65.6629	54.568	37.4262	43.9732	35.6712	23.2652	18.8106	25.8323	26.7434	32.1018	35.5629	25.2338	30.8384	20.1761
ENSG00000119865.7	2.33449	2.52356	2.69111	1.75233	6.01631	2.01243	2.60066	3.89225	3.05973	3.34267	1.17634	1.83145	2.76619	4.24771	2.37339	2.19881	1.78213	2.59123	4.41533	2.61708	1.89661	2.49516	4.8841	1.59419	2.23933	3.17967	3.29178	2.18231	2.37138	3.24661	1.95816	6.03326	1.70624	2.03924	6.28206	2.55124	4.49151	2.7752	5.05306	0.899321	1.25242	1.06387	0.99502	1.38097	2.09995	1.00986	0.44357	1.7219	0.452708
ENSG00000204231.9	12.1781	10.2848	12.1426	10.0449	12.6605	10.4469	12.3782	13.2925	16.7506	10.553	9.94676	9.50308	13.8132	13.6587	13.3598	12.1105	14.2658	14.1545	15.1484	12.7809	9.48374	14.9829	13.072	11.8353	13.5767	13.4303	14.373	11.9414	12.1365	10.8972	12.9562	14.1927	14.4188	15.1601	13.1532	15.2028	12.1655	14.4267	16.5856	23.9635	18.1155	26.5171	14.0195	10.6243	13.7112	13.2781	9.37733	13.4136	15.5438
ENSG00000136695.13	0	0	0	0	0.0746585	0.00465445	0.00645947	0	0.00694235	0.0171461	0	0	0	0	0	0	0	0	0	0	0.00718225	0	0.0145505	0.00517982	0	0	0	0	0	0	0.0139007	0	0	0	0.00712681	0	0	0	0	0	0.0641403	0	0.00842615	0	0.0130546	0.278858	0.0567916	0	0.0225406
ENSG00000224034.1	0.041924	0	0.0204109	0.117444	0	0.0665681	0.0923835	0	0.0992896	0	0	0.128632	0.081044	0.0752287	0	0.0252773	0	0.0212571	0	0.064356	0.239682	0	0	0.0493879	0.0954794	0.0275849	0.0754583	0.020418	0	0.068361	0	0	0.0583212	0.0620507	0.101928	0.109614	0.1716	0	0.037224	0	0.0611558	0.251753	0.120511	0.208249	0.311179	0	0.351968	0.0598539	0.580277
ENSG00000228770.1	0	0	0	0	0.0777457	0	0	0	0	0	0.0702637	0	0	0	0	0	0	0.0557193	0	0.0843454	0	0	0	0	0	0	0	0	0	0	0	0	0	0	0	0	0	0	0	0	0	0	0	0	0	0	0	0	0.0563344
ENSG00000250662.1	0	0	0	0	0	0	0.0842285	0	0	0	0	0	0	0.205764	0	0	0	0.0581419	0	0	0.0936531	0	0	0.0675424	0	0.0754497	0	0.055847	0	0	0	0	0	0	0	0	0.0938714	0.0846056	0	0	0	0	0	0	0.340452	0.191378	0.0740535	0.0818555	0.117567
ENSG00000281155.1	0	0	0	0	0	0	0	0	0	0	0	0	0	0	0	0	0	0	0	0	0	0	0	0	0	0	0	0	0	0	0	0	0	0	0	0	0	0	0	0	0	0.795494	0	0	0	0	0	0	0
ENSG00000199222.1	0	0	0	0	0	0	0	0	0	0	0	0	0	0	0	0	0	0	0	0	0	0	0	0	0	0	0	0	0	0	0	0	0	0	0	0	0	0	0	0	0	0	0	0	0	0	0	0	0
ENSG00000249351.2	0	0	0	0	0	0	0	0	0	0	0	0	0	0	0	0	0	0	0	0	0	0	0	0	0	0	0	0	0	0	0	0	0	0	0	0	0	0	0	0	0	0	0	0	0	0	0	0	0
ENSG00000235887.2	0	0.0616434	0	0	0	0	0	0	0	0	0	0	0	0	0	0	0	0	0	0	0	0	0	0	0	0	0	0.0346306	0	0	0	0	0	0	0	0	0	0	0	0	0	0	0	0	0	0	0	0	0
ENSG00000244717.1	0	0	0	0	0	0	0	0	0	0	0.07303	0	0	0	0.0756911	0	0	0.057913	0	0	0	0	0	0.0672765	0	0	0.137053	0	0.190737	0	0	0	0	0.0845257	0.0925644	0	0	0	0	0	0	0	0	0	0	0	0	0	0
ENSG00000162711.15	0.625115	0.475834	0.57602	0.973823	0.448725	0.510006	0.922812	0.546647	1.44918	1.24854	0.803284	0.427259	0.453894	1.11077	0.618353	0.533177	0.719198	0.618453	0.642683	0.346389	0.627596	0.775047	1.10495	0.718446	0.579881	0.429367	0.834245	0.929676	0.651802	0.42264	0.882077	1.21448	0.572668	1.07415	1.55194	0.547464	0.84873	0.647961	0.606476	0.429285	0.391438	0.451677	1.29143	0.605879	0.84197	0.854985	0.484438	1.01	0.328272
ENSG00000267551.3	0	0	0	0	0	0.00662141	0	0.0254851	0	0.0162613	0	0.00639739	0.012092	0.0112243	0.00829044	0	0	0.0126864	0	0	0.0102174	0	0.0103498	0	0	0	0	0.00609284	0.00696381	0.0101996	0	0	0	0	0	0.0109031	0	0	0.0111078	0	0.0364983	0.100166	0.035961	0	0.0185715	0.0208791	0.0646332	0.0178607	0.0128265
ENSG00000221186.1	0	0	0	0	0	0	0	0	0	0	0	0	0	0	0	0	0	0	0	0	0	0	0	0	0	0	0	0	0	0	0	0	0	0	0	0	0	0	0	0	0	0	0	0	0	0	0.27153	0	0
ENSG00000236965.4	0	0	0	0	0.0219752	0	0	0	0	0.0201874	0	0	0	0	0	0	0	0	0	0	0	0	0	0	0	0	0	0	0	0	0	0	0	0	0	0.027071	0	0	0	0	0	0	0	0	0	0	0	0	0
ENSG00000183208.11	1.90045	1.83253	1.76005	1.8848	0.831225	1.67954	1.65227	1.46608	1.51417	1.52067	2.07391	2.28002	1.47049	1.58571	1.49732	1.23818	2.03054	1.51478	1.41356	1.85753	1.86995	1.8475	1.05509	1.78927	1.85534	1.6122	1.49717	1.97096	1.95645	0.92925	1.70243	0.9363	1.9313	1.56804	1.73344	1.13338	1.29064	1.50036	1.08778	1.56834	1.47951	0.723627	1.49622	2.8682	1.0137	1.49999	1.04086	0.917552	1.0373
ENSG00000212282.1	0	0	0	0	0	0	0	0	0	0	0	0	0	0	0	0	0	0	0	0	0	0	0	0	0	0	0	0	0	0	0	0	0	0	0	0	0	0	0	0	0	0	0	0	0	0	0	0	0
ENSG00000201723.2	0	0	0	0	0	0	0	0	0	0	0	0	0	0	0	0	0	0	0	0	0	0	0	0	0	0	0	0	0	0	0	0	0	0	0.500241	0	0	0	0	0	0	0	0	0	0	0	0	0.220313	0
ENSG00000266885.1	0	0	0.00775212	0	0.00563251	0.0463517	0	0	0.00628507	0	0	0.00407123	0	0	0	0.00480019	0	0	0	0.0122213	0.00650226	0	0	0	0	0.00523841	0.00477654	0.00387741	0.00443169	0	0	0	0.00553763	0.00589175	0	0	0	0	0	0	0	0	0	0	0	0	0.0205659	0.00568316	0
ENSG00000231682.1	0.0269623	0.0467481	0.157521	0	0	0	0	0	0	0	0.0344789	0.0551508	0	0	0	0.0325128	0.099882	0	0.0414789	0.124166	0	0.239057	0	0.0317625	0.12281	0.035481	0	0.0787879	0.0300168	0	0.340954	0	0.0750154	0.0399062	0	0.0939938	0.176576	0.198933	0	0	0	0	0	0	0	0	0	0	0
ENSG00000233623.2	0.0213319	0.036986	0.0207711	0	0	0	0.0626759	0.115882	0.0336806	0	0.0272789	0	0	0.0382781	0	0	0.0263414	0	0	0.196475	0.0696889	0.0630455	0	0	0.0485822	0.0280717	0	0.0415567	0.0237486	0.0347837	0.0337194	0	0.0296752	0.0315728	0	0.0371828	0.0349257	0	0	0.375387	0	0.0853986	0	0	0	0.142408	0.0826568	0.0913652	0.021871
ENSG00000249592.4	0.524969	0.846334	0.493232	0.490209	0.508235	0.409468	0.487081	1.06317	0.901571	0.610542	0.518212	0.244904	0.445099	0.842848	0.415027	0.410921	0.602759	0.625754	0.410891	1.06034	0.707066	0.939077	0.563836	0.607581	0.597792	0.872629	0.53046	0.466491	0.379375	0.630744	0.596887	0.402857	0.435613	0.627047	0.821031	0.385285	0.497608	1.11443	0.915876	0.891396	0.376176	1.47482	2.13558	1.37246	0.546885	1.04523	1.42747	0.907271	1.08591
ENSG00000256377.4	2.0054	0.165573	2.68726	1.12357	0.0810725	1.36467	1.459	1.73785	3.03059	1.04267	1.17233	3.3695	4.92891	1.38799	1.21504	1.70428	3.03056	1.99489	3.05573	1.37796	1.01391	2.8082	1.16924	2.27243	2.0661	0.653467	3.32301	1.67431	2.58343	0.544998	1.76611	2.33037	1.43472	1.28619	1.28469	1.11524	2.04818	2.94515	3.56115	0	0.0835809	1.91149	0.292802	0.0948705	0.255171	0.0637507	0.0246683	0.163603	0.372052
ENSG00000100181.20	0.140482	0.187364	0.127436	0.0840902	0.883448	0.16396	0.218725	0.293519	0.229388	0.121736	0.0783073	0.0552603	0.0371376	0.670065	0.221203	0.224422	0.0622723	0.0547923	0.138538	0.221179	0.111793	0.166785	0.137081	0.717137	0.0916068	0.191188	0.151279	0.122802	0.108275	1.18059	0.113877	0.461627	0.0718238	0.143948	0.328898	0.100459	0.165132	0.0407516	0.104477	0.221858	0.0630541	1.11518	0.0506211	0.023857	0.121206	0.0881723	0.0977021	0.0771397	0.0640145
ENSG00000234742.1	3.21478	1.76733	3.33386	2.9287	3.62421	2.37934	3.41725	2.83964	4.62183	4.65429	2.77409	1.68404	3.23358	2.72016	2.59805	3.97113	4.35701	5.16834	2.81459	1.80545	1.79308	4.78918	7.7409	4.06423	4.13693	1.61653	4.07702	3.56415	2.82245	1.6621	3.92482	4.33229	4.58121	2.97866	4.49046	3.32569	2.31076	6.1323	3.94507	0.689901	0.991274	2.61581	3.80656	3.63517	0.620789	6.54306	2.32928	2.94783	2.76008
ENSG00000253682.1	0	0	0.0183911	0.0529111	0	0	0	0	0	0	0	0.0193171	0.036512	0.0338921	0	0	0	0	0	0	0	0	0.0312515	0	0	0	0	0	0	0	0	0	0	0	0	0	0	0	0	0	0	0	0	0	0	0	0	0	0
ENSG00000144034.13	8.78705	7.08932	8.18344	9.80657	5.07356	9.37655	8.12	7.33336	8.20115	10.9335	9.26122	7.51562	12.9453	6.8665	7.29763	7.68208	7.90166	8.17057	10.1821	7.27735	7.51224	7.4244	11.1388	9.1076	9.15063	7.29234	8.26495	7.97922	9.20662	6.14721	8.65865	9.02163	7.56101	7.34181	8.37312	13.1054	10.3955	8.39686	8.65764	2.43167	8.88984	11.4894	7.4689	6.12478	12.35	10.2183	11.1297	6.76825	18.7375
ENSG00000167925.14	7.76718	8.49197	9.99495	6.27887	5.54105	15.8517	9.28957	8.50938	9.47683	8.48216	5.5432	5.98369	8.97264	8.43243	11.4138	10.5065	10.126	9.65897	9.81133	7.71788	5.74817	10.9284	6.46758	7.50028	9.16111	8.91981	10.9614	8.70468	8.15289	7.37424	8.93434	8.94071	10.4737	9.80259	11.5655	7.94579	8.00119	9.90637	11.9405	19.086	16.5846	13.4666	8.03019	6.49007	14.5308	12.0354	30.8001	19.5707	6.06881
ENSG00000214142.2	0.059207	0.171092	0.0960841	0.16586	0	0.438715	0.0579859	0.160816	0.124641	0.128265	0.0757128	0.121107	0.228908	0.247896	0.209258	0.166589	0.0487406	0.0800538	0.21253	0.060591	0.128948	0.145819	0.0326546	0.139496	0.0449468	0.155827	0.094725	0.230682	0.197744	0.0643616	0.249569	0	0.192182	0.146051	0.0319882	0.481606	0	0.378595	0.210278	0	0.0575779	0	0.0756405	0	0.0585949	0	0.203924	0	0.0607032
ENSG00000162929.12	1.23967	1.47278	1.00383	1.59146	0.636908	0.789655	1.12788	1.70575	1.51883	1.21972	1.35548	1.30127	1.30873	1.21157	0.916533	0.932376	1.05115	1.37675	1.27047	1.52126	0.978366	1.3196	1.08714	1.70626	1.18635	1.47369	1.10855	1.18274	1.16996	1.18679	1.14187	0.706169	1.07056	1.31633	1.13556	1.49327	1.17678	1.37398	1.33759	0.255519	1.345	1.78747	1.09216	1.0278	2.1178	0.823941	2.51073	0.583036	3.74785
ENSG00000136436.13	22.1581	20.0649	20.1518	22.2855	11.8893	19.4513	21.6116	19.8868	24.0187	19.7804	26.5879	23.2459	23.6936	17.7953	22.0703	21.3312	20.511	23.5097	25.9604	19.5229	17.6122	21.4715	21.1612	26.0825	22.9919	20.1036	26.7697	19.9604	23.275	16.8292	25.2708	20.1899	24.923	20.9749	16.6693	19.3949	20.7113	18.3921	26.2598	5.66707	14.2302	7.17787	16.7261	13.074	12.8328	25.3917	13.1956	13.2736	7.80112
ENSG00000233494.1	0	0	0	0	0	0	0	0	0	0	0	0	0	0	0	0	0	0	0	0	0	0	0	0	0	0	0	0	0	0	0	0	0	0	0	0	0	0	0	0	0	0	0	0	0	0	0	0	0
ENSG00000205929.8	0.0105573	0.0305076	0.0548253	0.147874	0.0697109	0.0484269	0.0310186	0.0812469	0.0777873	0.0228712	0.00450015	0.032392	0.0408169	0.0189441	0.037313	0.0254613	0.0391095	0.0214118	0.0541379	0.0702264	0.0689789	0.0728036	0.0174681	0.0290193	0.0120218	0.0740952	0.0760075	0.0377055	0.0156711	0.0344293	0.0222505	0.056711	0.00979094	0.0520852	0.0513348	0.018402	0.00576164	0.109051	0.0312458	0	0.0205336	0.0281762	0.0134876	0.0349608	0.0417925	0.0117464	0.018181	0	0.0108241
ENSG00000143119.11	21.2355	14.8968	36.0239	18.5791	5.22989	8.24595	33.2556	13.2123	21.9779	34.0387	29.0819	15.5488	21.4893	26.1292	13.3839	12.4125	24.345	19.2572	22.4658	14.7413	15.7088	32.3799	37.8248	17.0225	19.7977	14.2248	19.2467	20.8883	14.0761	7.25507	47.8757	20.663	19.0344	16.5873	28.8918	27.1199	21.4659	46.0006	21.5112	25.9559	18.108	5.16498	23.548	21.1313	28.1179	33.6137	3.44086	38.7306	2.41675
ENSG00000278473.1	5.919	2.89086	4.82988	7.35647	0.117959	0.661855	8.81785	1.69828	4.34364	3.57595	4.5308	0.93788	2.09504	2.54308	2.26508	4.52377	6.63986	3.55066	1.85964	2.36749	1.70217	10.9025	1.79319	1.52223	7.16727	0.493675	6.50214	7.10525	3.66602	0.883586	18.4488	2.97482	5.3927	1.11049	0.472929	2.10703	0.955438	6.0279	2.5907	1.46703	2.55378	0	0.239637	0.414104	1.11381	0	0.0538378	0.654609	0
ENSG00000276316.1	0	0	0	0	0	0	0	0	0	0	0	0	0	0	0.0226716	0	0	0	0	0	0	0	0	0	0	0	0	0	0	0	0	0	0	0	0	0	0	0	0	0	0	0	0	0	0	0	0	0	0
ENSG00000277858.1	0	0	0	0	0	0	0	0	0	0	0	0	0	0	0	0	0	0	0	0	0	0	0	0	0	0	0	0	0	0	0	0	0	0	0	0	0	0	0	0	0	0	0	0	0	0	0	0	0
ENSG00000069998.11	8.08159	10.9193	8.161	7.91146	4.91915	5.99456	7.91778	9.61053	9.56758	9.46569	7.7002	4.61056	10.7313	9.04902	8.60787	9.36964	10.5238	9.76885	11.6325	8.13366	5.99076	9.57995	11.9568	8.94916	8.01803	9.81896	7.85655	8.57032	8.7485	6.90994	8.63096	8.24719	9.05118	9.94314	7.10675	18.6713	6.1202	10.5508	10.1658	26.452	25.9526	10.0471	14.8451	12.9044	14.379	32.6845	10.924	15.8929	7.86701
ENSG00000275039.1	0	0	0	0	0	0	0	0	0	0	0	0	0	0	0	0	0	0	0	0	0	0	0	0	0	0	0	0	0	0	0	0	0	0	0	0	0	0	0	0	0	0	0	0	0	0	0	0	0
ENSG00000207754.2	0	0	0	0	0	0	0	0	0	0	0	0	0	0	0	0	0	0	0	0	0	0	0	0	0	0	0	0	0	0	0	0	0	0	0	0	0	0	0	0	0	0	0	0	0	0	0	0	0
ENSG00000279782.1	0	0	0	0	0	0	0	0	0	0.0571363	0	0	0	0	0	0	0	0.0222877	0	0	0	0	0	0	0	0	0	0.021408	0.0244683	0	0	0	0	0	0	0	0	0	0	0	0	0	0	0	0	0	0	0	0
ENSG00000258977.1	0	0	0	0	0	0	0	0	0	0	0	0	0	0	0	0	0	0	0	0	0	0	0	0	0	0	0	0	0	0	0	0	0	0	0	0	0	0	0	0	0	0	0	0	0	0	0	0	0
ENSG00000265102.1	0.13308	0.461477	0.129581	0.372805	0.376603	0.140872	0	0.361468	0.630352	0	0	0	0	0.238799	0	0	0.164332	0.269906	0	0	0.652135	0.589967	0	0.313545	0	0.350253	0	0.129627	0	0	0	0	0	0	0	0.231966	0	0	0	0	0	0.532762	1.02011	0	0.395112	0	1.03131	0	0.409329
ENSG00000242948.1	0	0	0	0	0	0	0	0	0.0110588	0	0	0	0	0	0	0	0	0	0	0	0	0	0	0	0	0	0	0	0	0	0	0	0	0	0	0	0	0	0	0.061628	0	0	0	0	0	0	0	0	0
ENSG00000237603.1	0	0.0452347	0	0	0	0	0	0	0	0	0	0	0	0	0	0	0	0	0	0	0.0426155	0	0	0	0	0	0	0	0	0	0	0	0	0	0	0	0	0	0	0	0	0	0	0	0	0	0.033697	0	0
ENSG00000153558.12	0.183593	0.236278	0.160337	0.14846	0.988214	0.264466	0.175172	0.323878	0.191255	0.228799	0.0798718	0.129695	0.142694	0.56718	0.205701	0.205411	0.0888129	0.136274	0.340675	0.322502	0.17004	0.151033	0.742206	0.182833	0.12285	0.533011	0.258906	0.130895	0.153821	0.682058	0.125656	0.6231	0.0895212	0.159677	0.564469	0.250732	0.570185	0.203886	0.32266	0.499602	0.513536	0.924409	0.246641	0.0564098	0.275351	0.0631767	0.0977847	0.216174	0.337654
ENSG00000116747.11	2.271	2.74384	2.22371	2.48225	3.22914	2.08344	1.9198	2.99114	2.2772	2.07359	2.0665	1.83203	2.73881	2.66525	2.37415	2.01977	2.26313	2.30781	2.94453	3.08492	1.92115	2.16192	2.5077	2.02761	2.54066	2.43695	2.82255	2.31607	2.05101	3.00924	1.93974	3.26169	1.76917	1.9908	2.84141	1.91674	3.27984	2.81264	3.12436	0.687096	3.39879	3.66852	2.47683	3.16652	2.33269	3.4258	2.31982	2.32987	2.64048
ENSG00000206692.1	0	0	0	0	0	0	0	0	0	0	0	0	0	0	0	0	0	0	0	0	0	0.183209	0	0	0.141179	0	0	0	0	0	0	0	0	0	0	0	0	0	0	0	0	0	0	0	0	0	0	0	0
ENSG00000196218.10	0.0999454	0.0661648	0.091125	0.050906	0.137561	0.0961794	0.160174	0.133266	0.232399	0.10393	0.0499614	0.0557553	0.0843081	0.220102	0.0975426	0.0734079	0.104343	0.109645	0.127198	0.066948	0.120215	0.158433	0.0902015	0.113458	0.10036	0.0920661	0.176619	0.0920417	0.11936	0.146673	0.103408	0.188257	0.0720458	0.0914456	0.34608	0.0522633	0.121983	0.148824	0.104875	0.111923	0.0768728	0.0327366	0.0557176	0.0631856	0.0620449	0.0424592	0.0316855	0.0972883	0.00931556
ENSG00000253507.4	0	0	0	0	0	0	0	0	0	0	0	0	0	0	0	0	0	0	0	0	0	0	0	0	0	0	0	0	0	0	0	0	0	0	0	0	0.0241356	0	0	0	0	0	0.0282499	0	0	0	0.133281	0	0
ENSG00000163029.14	3.75194	3.45614	3.29386	4.57483	1.68603	2.01785	3.2841	4.15095	3.44801	2.84629	3.38365	2.58535	2.70593	3.12381	2.6165	2.53013	3.04128	3.76731	2.40329	3.30245	3.14267	3.66349	2.08886	3.61455	3.53091	3.86478	3.34685	3.48198	3.61316	2.38118	3.68538	2.8826	2.34369	3.29342	2.67805	3.46167	2.72935	4.53423	2.98914	0.701558	3.55824	8.86671	3.271	2.59641	2.99857	2.4298	5.83579	2.673	5.456
ENSG00000233079.1	0	0	0	0	0	0	0	0	0	0	0	0	0	0	0	0	0	0	0	0	0	0	0	0	0	0	0	0.0311905	0	0	0	0	0	0	0	0	0	0	0	0	0	0	0	0	0	0	0	0	0
ENSG00000280574.1	0	0	0	0	0	0	0	0	0	0	0	0	0	0	0	0	0	0	0	0	0	0	0	0	0	0	0	0	0	0	0	0	0	0	0	0	0	0	0	0	0	0	0	0	0	0	0	0	0
ENSG00000161265.13	1.21091	2.25698	1.65562	1.72437	1.33501	1.42602	1.94197	1.74045	4.4531	2.21669	1.13556	1.31069	2.097	1.80167	1.39761	1.7644	2.21176	1.63728	1.8163	1.82784	1.7884	2.30385	2.31246	1.0877	1.18929	2.55623	2.05842	1.36624	1.40988	1.71946	3.79628	2.02111	2.41448	4.45073	2.50243	2.87582	1.60257	2.45695	2.00696	2.13089	1.29535	4.01953	1.82741	1.50374	1.96237	2.02095	1.06874	2.06734	2.93307
ENSG00000252633.1	0	0	0	0	0	0	0	0	0	0	0	0	0	0	0	0	0	0	0	0	0	0	0	0	0	0	0	0	0	0	0	0	0	0	0	0	0	0	0	0	0	0	0	0	0	0	0.0626607	0	0
ENSG00000271020.1	1.52405	3.49181	1.72248	3.73574	0.269557	2.41993	2.15897	1.88499	2.32036	2.79464	2.40136	3.00608	1.94658	1.07437	3.21027	2.78951	3.6967	2.06987	1.33978	1.67108	3.60081	1.52823	1.39594	2.9175	2.85113	2.18464	3.2003	3.28711	2.78746	2.21885	1.50567	0.877159	2.04442	3.82665	0.882227	2.8937	1.51497	2.44975	1.64316	0.239459	1.98498	3.59539	1.87753	1.62223	0.727214	0.635892	0.843627	0.505108	2.39966
ENSG00000255986.5	0.173895	0.37688	0.0846615	0.0405951	0.0205044	0.52155	0.042577	0.295205	0.503358	0.282542	0.0185311	0.444622	0.112053	0.0520063	0.307301	0.104847	0.232626	0.146952	0.624214	0.333674	0.568094	0.0642421	0.311703	0.0341423	0.0495043	0.324185	0.260825	0.239958	0.290393	0.259922	0.343594	0.300252	0.443497	0.386066	0.117439	0.176814	0.118629	0.213838	0.128666	0.127504	0	0	0.0277701	0	0	0.0483703	0.262036	0	0.0148574
ENSG00000268288.1	0.0844993	0.0976718	0.0822779	0.0789044	0.318833	0	0.206891	0.0382524	0.133414	0.0732233	0.0360187	0.0288069	0.163347	0.050542	0.111993	0	0.0695618	0.142815	0.0433313	0.0864745	0	0.0416223	0.139812	0.033181	0	0.0741311	0	0.109742	0.0313574	0.0918559	0.0445227	0	0.0783656	0.0416884	0.0913062	0.0490958	0.0461155	0.0415635	0.150052	0	0.0821743	0.225519	0	0	0.0836257	0	0.363797	0.0402125	0.346539
ENSG00000207428.1	0	0	0	0	0	0	0	0	0	0	0	0	0	0	0	0	0	0	0	0	0	0	0	0	0	0	0	0	0	0	0	0	0	0	0	0	0	0	0	0	0	0	0	0	0	0	0	0	0
ENSG00000279408.2	0	0	0	0	0	0	0	0	0	0	0	0	0	0	0	0	0	0	0	0	0	0	0	0	0	0	0	0	0	0	0	0	0	0	0	0	0	0	0	0	0	0	0	0	0	0	0	0	0
ENSG00000236770.1	0	0	0	0	0	0	0	0	0	0	0	0	0	0	0	0	0	0	0	0	0	0	0	0	0	0	0	0	0	0	0	0	0	0	0	0.0295033	0	0	0	0	0	0	0	0	0	0	0	0	0
ENSG00000180747.14	0.120422	0.279568	0.149054	0.194402	0.193495	0.120991	0.191899	0.2467	0.315812	0.119386	0.117452	0.10646	0.110476	0.142836	0.100091	0.0886039	0.133579	0.300117	0.257476	0.300781	0.26338	0.220176	0.124953	0.20678	0.0929672	0.300822	0.213071	0.129225	0.118158	0.286218	0.287139	0.0469885	0.12777	0.296048	0.215033	0.177883	0.147035	0.225889	0.242838	0.305296	0.214368	0.473916	0.29335	0.162216	0.0545385	0.197571	0.3058	0.169009	0.117187
ENSG00000235875.3	0	0	0.0227996	0	0.0165657	0	0	0.0158999	0.0184849	0.0152179	0	0.0119738	0	0	0	0.0141178	0	0.0118724	0	0	0.0191237	0	0.0193714	0	0	0.0308132	0.0140482	0	0	0	0	0.0269529	0	0	0.0569282	0	0	0	0.0207902	0	0	0	0	0	0	0	0.0151215	0	0
ENSG00000235526.1	0	0	0	0	0.0404033	0	0	0	0	0	0	0	0	0	0	0	0	0	0	0	0	0	0.0472463	0	0	0	0	0	0	0	0	0.0657376	0	0	0	0.0497723	0	0	0	0	0.0833067	0	0	0	0	0	0.036881	0	0
ENSG00000270763.1	0	0	0	0	0	0	0	0	0	0	0	0	0	0	0	0	0	0	0	0	0	0	0	0	0	0	0	0	0	0	0	0	0	0	0	0	0	0	0	0	0	0.0428885	0	0	0	0	0	0	0
ENSG00000170379.18	0.390349	0.318951	0.432512	0.33308	0.168237	0.339587	0.692091	0.210223	0.290447	0.367419	0.748755	0.17208	0.268877	0.29789	0.374639	0.183954	0.321344	0.416318	0.231232	0.251393	0.260175	0.454169	0.285816	0.380561	0.36786	0.380831	0.288032	0.378034	0.314689	0.197534	0.53901	0.289221	0.296477	0.288873	0.447247	0.281545	0.359952	0.297938	0.30675	0.690861	0.543233	0.134715	0.834022	0.222871	0.213138	0.808724	0.121697	1.44447	0.0828027
ENSG00000255043.1	0	0	0	0	0	0	0.00607117	0.00561253	0	0	0	0	0	0	0	0	0	0	0	0	0	0	0	0	0	0	0	0	0	0	0	0	0	0	0	0.00720351	0	0	0	0	0	0	0	0	0	0	0	0	0
ENSG00000198818.8	15.4357	17.0641	16.1129	21.3783	4.67496	11.6103	15.2958	15.5874	15.8859	18.4966	16.3265	15.0124	22.3318	14.306	15.7013	15.3167	17.2832	17.6054	20.4464	13.6946	15.3051	14.9026	21.9598	16.8185	16.8159	12.9513	15.359	15.8727	16.4664	11.1635	16.2661	13.0825	15.8235	15.8255	12.907	27.2067	16.3966	16.7918	18.896	7.8125	30.5264	11.6741	16.9259	17.8743	23.9062	22.5558	21.9286	16.4061	19.5343
ENSG00000257265.1	0	0	0	0.0751123	0	0	0	0.0728281	0	0.0348521	0	0	0	0	0	0	0	0.0815706	0	0.0411593	0.0437971	0	0	0	0	0.0352842	0	0.026117	0.0895512	0	0.0847659	0	0	0	0	0	0	0	0	0	0	0	0	0	0	0	0	0	0
ENSG00000125534.8	373.131	373.809	516.676	249.349	152.586	234.747	357.455	353.321	261.728	198.736	285.468	416.114	439.509	347.705	409.887	487.439	519.224	421.639	385.689	275.144	408.607	447.891	198.656	310.072	375.066	380.99	395.495	359.574	407.697	231.902	332.746	183.366	598.826	331.679	206.1	239.254	203.802	260.834	416.5	316.979	443.816	495.621	119.5	297.306	304.895	276.703	530.264	312.497	231.567
ENSG00000244514.3	0.0493392	0.0855459	0	0.138217	0	0.052228	0	0	0.701106	0	0.063094	0.151383	0.0953784	0	0	0.0594962	0.0609257	0.0500337	0.0759035	0.378693	0	0.510368	0.0816364	0.0581232	0	0	0.118406	0.144176	0	0.0804521	0.155981	0	0.0686365	0.365128	0.0799706	0	0	0.21842	0	0	0	0	0	0	0	0.164689	0.0637264	0.0704403	0
ENSG00000255457.1	0	0	0	0	0	0	0	0	0	0	0	0	0	0	0	0	0	0	0	0	0	0	0	0	0	0	0	0	0	0	0	0	0	0	0	0	0	0	0	0	0	0	0	0	0	0	0.0693909	0	0
ENSG00000168702.15	0.0255352	0.00885477	0.00745918	0.02146	0.0590141	0.0288324	0.00625214	0.0184955	0.0147829	0.00221277	0.00435386	0.0113169	0.00164542	0.0274923	0.00902501	0.0041056	0.00420424	0.00345262	0.0183323	0.0287453	0.0194648	0.00377341	0.0140835	0.0200543	0.00484625	0.0851277	0.0132775	0.00331635	0.00473802	0.0916026	0.00134545	0.0764226	0.00118408	0.0100784	0.0441476	0.0029673	0.122635	0.00251205	0.024184	0.00748924	0.00744979	0.00340753	0	0	0.00252712	0.00284113	0.0285837	0	0
ENSG00000205497.3	0	0	0	0	0	0	0	0	0	0	0	0	0	0	0	0	0	0	0	0	0	0	0	0	0	0	0	0	0	0	0	0	0	0	0	0	0	0	0	0	0	0	0	0	0	0	0	0	0
ENSG00000275953.1	0	0	0	0	0	0	0	0	0	0	0	0	0	0	0	0	0	0	0	0	0	0	0	0	0	0	0	0	0	0	0	0	0	0	0	0	0	0	0	0	0	0	0	0	0	0	0	0	0
ENSG00000254978.2	0.237799	0.412303	0.283002	0.222053	0.112158	0.251722	0.155263	0.430601	0.333738	0.446475	0.304092	0.243206	0.306462	0.284471	0.315173	0.254891	0.228388	0.428704	0.243887	0.243357	0.172636	0.351401	0.218589	0.280135	0.180524	0.312931	0.380453	0.463255	0.235323	0.258502	0.334123	0.304141	0.147025	0.469279	0.171303	0.230276	0.216297	0.233937	0.234599	0.23248	0.0770852	0.740433	0.101267	0	0.156893	0.352777	1.05793	0.678998	0.379257
ENSG00000115540.13	7.36429	9.93491	7.30877	9.5914	8.07904	7.58459	6.15583	7.3233	7.28241	10.0771	8.16512	7.41432	11.1551	8.31284	7.43781	6.76711	6.77961	6.63589	11.9682	7.10622	7.74365	6.1622	14.5314	7.06441	7.55919	7.09608	7.51574	7.33763	7.54074	7.68059	6.37278	9.8334	6.49152	6.20697	6.63309	18.1452	10.3876	6.66671	8.92211	2.04995	8.38318	5.92065	4.41945	6.87668	10.6164	4.59842	7.76723	5.76066	9.17401
ENSG00000262147.1	0.410539	0.316358	0.222081	0.511141	0.322718	0.38629	0.067012	0.123899	0.144043	0.415047	0.291661	0.419874	0.08818	0.409263	0.0604577	0.165018	0.22531	0.693863	0.210525	0.840271	0.298041	0.47185	0.226426	0.268683	0.103886	0.360165	0.21894	0.311022	0.507832	0.446281	0.721043	0.21003	0.507651	0.0675143	0.59148	0.0795105	0.298735	0.269248	0.243009	2.00679	1.99622	1.27829	1.39864	0.906342	0.541726	0.15226	0.353501	1.56298	0.51445
ENSG00000270104.1	0.0252713	0	0.0246069	0.070794	0.0357576	0	0	0.0686411	0	0	0	0	0	0.0453469	0.033494	0.0304737	0.0624117	0.025627	0	0.116379	0	0.037344	0	0	0.0287769	0.133023	0.0606471	0	0.0281343	0	0.0798926	0	0.105466	0.0374034	0	0	0	0.111874	0.0448763	0	0	0.202338	0	0	0.15006	0.168706	0.0326403	0.0360792	0.0518198
ENSG00000238267.1	0.0304742	0	0.029673	0.256108	0	0.064517	0	0.0827731	0	0.0396113	0	0	0.0589102	0	0.0403898	0	0.0376306	0	0	0.0467798	0.0497778	0.0450325	0	0.0717993	0.0347016	0.0401024	0	0.0296834	0.0678532	0	0.0481706	0	0.0423931	0	0	0.0531183	0.0498938	0.0449689	0	0	0	0.121998	0	0	0	0	0.157442	0.0435072	0
ENSG00000229637.3	0.0662362	0	0.0429966	0.0618504	0	0	0	0.0599695	12.0963	8.12171	0.0847015	4.67422	12.5055	0.0396182	0	13.3918	0.436217	0.134337	10.2577	6.37173	0.0360643	0	8.6214	12.3025	0	0.0871633	0.662318	0.0215058	0	3.85215	0.488597	0.203316	0	15.1627	3.79331	0.0384845	3.00031	9.44826	11.7621	0.777057	4.31572	0.618718	0.465413	3.50949	4.19528	9.35946	0.199618	0	2.10521
ENSG00000026025.12	65.4583	115.398	92.7031	57.4057	165.923	64.3396	99.8535	130.706	80.5311	116.753	48.2066	55.5773	71.7268	121.155	83.8566	88.4671	72.8609	66.3175	74.1293	95.2398	52.2848	90.0807	76.7311	49.2822	78.0252	134.921	109.062	73.8024	65.159	112.419	75.7194	190.131	58.3264	57.6326	151.349	49.6062	124.105	67.1386	106.538	55.4998	55.02	67.3695	81.4845	53.3186	89.1097	66.099	21.6223	178.018	26.5874
ENSG00000278662.3	0.0523006	0.00533414	0.0659037	0.0344736	0.161065	0.0586195	0.0361566	0.0752068	0.116578	0.0519862	0.023605	0.040904	0.0892086	0.0772869	0.0163101	0.0593574	0.0569846	0.096714	0.0615277	0.0472263	0.0703541	0.0500085	0.0559941	0.0688603	0.0280262	0.170038	0.136588	0.05394	0.0650758	0.13043	0.0243151	0.0354133	0.0599168	0.159371	0.119676	0.0643504	0	0.104416	0.12019	0.0541386	0.152585	0.19706	0.0648519	0.336202	0.0730727	0.0513453	0	0.052707	0.151404
ENSG00000276409.3	0.563544	1.41563	0.92895	0.708546	0.985746	1.34809	0.853957	1.28963	1.35918	1.43042	0.595812	0.698891	1.14944	1.09085	1.34091	0.417365	0.739719	0.73797	0.819173	0.994496	0.82629	1.12128	0.690151	0.433871	1.01563	0.934293	1.01165	0.777997	1.06705	0.911675	0.56113	1.49147	0.765437	0.788114	1.65421	0.549155	1.5184	0.622054	1.55232	0	0.103566	0.21317	0.0425174	0.13225	0.47428	0.10368	0.234982	0.0886914	0.0773414
ENSG00000199286.1	0	0	0	0	0	0	0	0	0	0	0	0	0	0	0	0	0	0	0	0	0	0	0	0	0	0	0	0	0	0	0	0	0	0	0	0	0	0	0	0	0	0	0	0	0	0	0	0	0
ENSG00000205208.4	1.69557	1.90146	1.40865	1.65593	1.65079	1.27204	1.7482	2.27633	1.94029	2.61847	2.2727	1.01025	2.51093	1.77947	1.56175	1.36934	1.748	2.03493	2.92556	2.28642	1.06084	1.9654	3.74495	2.25858	1.85993	1.86794	1.8339	1.72733	1.3638	1.6297	1.80729	2.31883	1.39577	1.89945	2.18725	3.50456	2.06932	2.89229	2.38944	1.50557	3.74411	3.14487	4.10634	5.13845	4.20281	5.21831	1.75803	3.1203	2.46011
ENSG00000023902.12	6.94905	3.63561	5.8735	3.37342	44.0886	7.15477	6.27446	4.63017	3.70841	8.95217	7.80412	4.10831	4.69846	13.7342	4.62994	7.56694	4.27273	2.97335	19.1272	9.16126	2.63831	4.5581	35.5648	3.70657	2.39529	11.0753	5.01624	3.93425	3.08714	21.2858	7.13546	29.4524	3.34116	4.97086	22.5659	9.21636	14.3293	4.9527	8.27898	4.02433	4.55107	3.65321	5.74588	6.84871	5.52363	4.81605	1.4469	7.93678	1.56538
ENSG00000276693.1	0	0	0	0	0	0	0	0	0	0.170633	0	0	0	0	0	0	0	0	0	0	0	0	0	0	0	0	0	0	0	0	0	0	0	0	0.106386	0	0	0	0	0	0	0	0	0	0	0	0.0847762	0	0.0672954
ENSG00000183454.12	0.0508177	0.10227	0.0530161	0.114395	0.109141	0.0528325	0.0879854	0.129403	0.0959955	0.0389249	0.0174066	0.0334113	0.0228049	0.0765323	0.0805825	0.0547135	0.0448224	0.0634959	0.0125643	0.0487552	0.13637	0.0590028	0.0225222	0.0566579	0.0661338	0.121805	0.120865	0.0477311	0.0929443	0.102099	0.0372949	0.135793	0.0302971	0.0416363	0.0558919	0.0316351	0.108459	0.0629368	0.0644579	0.0239534	0.00264747	0.0072657	0.001739	0	0.00269423	0.00605801	0	0.0310933	0.00093039
ENSG00000266324.1	0	0	0	0	0	0	0.280392	0	0	0	0	0	0	0	0	0	0	0	0	0	0	0	0	0	0	0	0	0	0	0	0	0	0	0.564988	0	0	0	0	0.338934	0	0	0	0	0	0	0	0	0	0
ENSG00000259683.1	0.134589	0.103713	0.11649	0.33514	2.24292	0.174129	0.19772	0.771752	0.755556	0.0971907	0.0191233	0.107061	0.0867255	0.670854	0.257662	0.144263	0.184662	0.272967	0.345087	0.66572	0.146562	0.198886	0.494868	0.158551	0.102173	1.02332	0.358881	0.145663	0.149837	2.04829	0.165468	1.13611	0.0624097	0.664006	2.69047	0.078199	0.832455	0.529613	0.478002	0	0	0.179601	0.0859728	0	0.0887984	0	0.03863	0.0640498	0.0459968
ENSG00000227375.4	0.205512	0.133621	0.241798	0.215892	0.0484649	0.344446	0.264171	0.31399	0.324479	0.300522	0.339456	0.271489	0.248299	0.153655	0.158889	0.289122	0.232626	0.260506	0.289813	0.22346	0.181833	0.278383	0.17002	0.312713	0.399785	0.281711	0.308248	0.21686	0.200195	0.223404	0.500814	0.177422	0.428836	0.22813	0.111034	0.791068	0.294415	0.315897	0.212884	0	0.0749465	0.0685609	0.213325	0	0.0254234	0.0857473	0.309678	0	0.122911
ENSG00000199301.1	0.406702	0.235051	0	0.379773	0	0.430515	0	0.368224	0	0	0.173361	0.2773	0	0	0.179678	0	0	0.137476	0	0	0.442883	0	0	0	0	0.356799	0	0	0.452778	0.221055	0	0	0.18859	0.20065	0	0	0.443915	0.400097	0	0	0	0	0.259793	0	0	0	0.175099	0	0
ENSG00000249522.1	0	0	0	0	0	0	0	0	0	0	0	0	0	0	0	0	0	0	0	0	0	0	0	0	0	0	0	0	0	0	0	0	0	0	0	0	0	0	0	0	0	0	0	0	0	0	0	0	0
ENSG00000249740.1	0.04399	0.0762714	0.0214168	0.030808	0.0778046	0.0465657	0.0323121	0.0298711	0.0347275	0.0714746	0.0140634	0.0112476	0.0425189	0.0789359	0.0291517	0.026523	0.0271602	0.0557615	0.0338372	0.118173	0.0359276	0	0.109179	0	0	0.0723607	0.0131961	0.0214242	0.0122434	0.107595	0.0173838	0.151909	0.0152988	0.0488314	0.124776	0.0383386	0.0360113	0.0486851	0.0781168	0	0.0320847	0	0.0632249	0	0.0653028	0	0	0.0314017	0.0225509
ENSG00000127412.5	0.00787071	0	0	0.0110243	0	0	0	0.00534454	0.00621346	0.0051153	0	0	0	0	0	0.00474549	0.00485951	0	0.00605416	0.00604101	0.00642817	0	0.0130229	0.00463598	0	0.00517872	0.00472212	0	0	0.0192509	0	0	0.0109491	0.00582462	0.0255142	0.00685956	0	0.00580716	0	0	0	0	0.00754148	0.0390961	0	0.0394075	0.00508289	0.0112368	0.0040348
ENSG00000221249.1	0	0	0	0	0	0	0	0	0	0	0	0	0	0	0	0	0	0	0	0	0	0	0	0	0	0	0	0	0	0	0	0	0	0	0	0	0	0	0	0	0	0	0	0	0	0	0	0	0
ENSG00000231626.1	0	0	0	0	0	0	0	0	0	0	0	0	0	0	0	0	0	0	0	0	0	0	0	0	0	0	0	0	0	0	0	0	0	0	0	0	0	0	0	0	0	0	0	0	0	0	0	0	0
ENSG00000160703.14	5.1588	3.58347	4.79751	3.76568	6.53941	3.14317	4.85479	4.99165	5.0412	3.76037	2.94632	3.67821	4.23254	5.61681	5.699	6.40164	4.96625	4.59546	5.13427	4.83851	3.96389	6.205	3.22571	4.73138	4.41513	5.0413	4.36452	4.07678	5.34862	4.84173	4.46947	5.27912	5.22685	5.88798	5.14421	2.78033	4.47758	4.75984	5.21959	8.51677	3.05466	4.93386	3.58446	3.11512	3.23004	3.37656	1.78199	6.47365	3.74882
ENSG00000272732.1	0.20159	0.121573	0.13655	0.196427	0.136419	0.129892	0.141636	0.238066	0.345964	0.182284	0.145707	0.24203	0.25415	0.204458	0.127783	0.137399	0.173169	0.248868	0.350578	0.161454	0.200435	0.116567	0.159524	0.0929269	0.189632	0.184544	0.220858	0.179284	0.117093	0.200085	0.221672	0.221959	0.121928	0.246478	0.198888	0.366661	0.0717506	0.194005	0.326851	0.231356	0.28128	0.385971	0.201556	0.0870745	0.52045	0.117024	0.39622	0.412938	0.781806
ENSG00000212226.1	0	0	0	0	0	0	0	0	0	0	0	0	0	0	0	0	0	0	0	0	0	0	0	0	0	0	0.170644	0	0	0.231891	0	0.327399	0.197835	0	0	0	0	0	0.252539	0	0	0	0	0	0	0	0	0	0
ENSG00000281598.1	0	0	0	0	0	0	0	0	0	0	0	0	0	0	0	0	0	0	0	0	0	0	0	0	0	0	0	0	0	0	0	0	0	0	0	0	0	0	0	0	0	0	0	0	0	0	0	0	0
ENSG00000116954.7	5.35367	4.90646	4.77008	5.8669	4.68731	5.44128	4.75934	3.77834	4.03802	5.53206	8.54065	7.42783	5.07423	4.99223	4.93382	5.06781	4.39571	5.56852	4.88465	4.43878	6.36493	3.85813	5.81564	5.00377	4.84317	3.78672	4.94852	5.11356	5.19758	4.83861	6.3458	5.66812	4.87392	3.62327	4.80511	4.77598	5.20309	3.41771	3.92342	2.34662	4.07063	4.09094	2.70608	4.5182	3.60908	4.16061	4.64853	3.72345	4.45852
ENSG00000183580.9	1.99028	2.95339	1.44037	1.4734	11.3745	1.39189	1.69021	3.10476	1.70804	2.29958	1.02417	1.05444	0.987856	4.30065	1.9883	2.25586	1.2399	1.58797	2.04123	3.29833	1.30821	1.72226	2.4723	1.43282	1.39861	3.53539	2.92964	1.44378	1.66681	5.6038	1.01089	5.05668	0.910431	1.92403	4.69355	0.895943	4.20288	2.05938	2.63215	0.841412	0.627735	1.57919	0.967829	0.564083	1.20666	0.57855	0.401421	1.77485	0.520867
ENSG00000163870.13	7.43035	6.34357	8.44477	6.90446	6.05586	10.0816	5.61782	8.85294	9.41333	7.69195	5.29252	5.04145	9.33408	9.23614	8.58092	8.58056	7.87518	8.29579	9.44505	7.87649	5.40961	8.92349	7.10155	7.52243	7.57914	7.86695	8.66414	8.30233	7.77365	6.29472	7.73445	7.39215	9.46107	9.49293	8.5585	9.71717	7.0403	8.70256	10.8953	20.3373	11.4626	11.2396	9.82511	11.2209	10.9225	10.435	13.0409	9.71547	12.9822
ENSG00000253313.4	43.4119	33.4621	41.4694	42.4048	4.94167	55.8494	43.0554	37.6847	48.2228	39.7621	46.1049	65.39	58.3391	32.8798	54.2018	56.4333	50.5463	50.9121	49.4447	29.3909	46.2475	47.9894	37.0466	49.6528	49.2487	28.6961	49.0139	48.5205	49.5657	25.7592	49.6396	30.8394	60.2579	48.9862	17.618	50.6854	34.5746	45.9308	53.0812	9.0083	9.43541	9.95942	18.6114	21.4832	13.2099	16.1608	22.888	26.7338	18.8552
ENSG00000099999.13	0.339978	0.546853	0.418785	0.371015	0.780501	0.430704	0.421222	0.459864	0.575588	0.449013	0.197299	0.244373	0.554279	0.610058	0.358307	0.411613	0.451851	0.353071	0.754077	0.507215	0.312236	0.510464	0.512825	0.297564	0.293853	0.628866	0.496417	0.299237	0.346573	0.543233	0.394959	0.741825	0.330494	0.59211	0.847595	0.525964	0.534273	0.533921	0.715258	1.32149	0.832533	1.09867	0.688144	0.827429	0.786431	0.88415	0.913499	0.925921	0.603347
ENSG00000232636.2	0	0	0	0	0	0	0	0	0	0	0	0	0	0	0	0	0	0	0	0	0	0	0	0	0	0	0	0	0	0	0	0	0	0	0	0	0	0	0	0	0	0	0	0	0	0	0	0	0
ENSG00000279726.1	0.00952444	0	0	0	0.0404298	0	0	0	0.015038	0	0	0.019482	0	0.0512721	0	0	0	0	0	0.0146206	0	0	0	0.0112201	0	0	0.0114286	0	0	0	0	0.0219269	0.0132496	0	0	0	0	0.0140546	0	0	0.0277871	0	0	0	0	0	0	0	0.00976513
ENSG00000276758.1	0.24586	0.426279	0.239396	0.688741	0	0.260255	1.44473	0	0.388183	4.15449	1.8864	0.25145	1.42583	1.32352	0.651713	0.296473	0.607192	0.24932	0	0.75482	0	0	4.06799	0.289631	1.11986	0.323538	0	0.478959	0.547426	0.400897	0.77726	0	0	0	2.78948	1.28564	1.2076	0	0	15.1427	0	0	4.7115	4.88503	0	9.84786	0.317552	4.5631	0.252073
ENSG00000273783.1	0.231065	0.222571	0.249989	0.143843	0.236127	0.312536	0.32059	0.38354	0.344555	0.450517	0.213403	0.183803	0.595566	0.276416	0.187151	0.371509	0.31703	0.338458	0.710941	0.275877	0.356462	0.379389	0.552238	0.574648	0.277735	0.135142	0.308066	0.375114	0.314407	0.23025	0.385535	0.443292	0.250007	0.493989	0.520163	0.559388	0.441362	0.473566	0.296343	0.790639	0.486865	0.565294	0.368998	0.765177	0.381126	0.342787	0.414503	0.329885	0.342194
ENSG00000111640.13	692.474	668.34	587.353	505.527	542.205	607.758	653.176	671.313	561.023	1067.71	825.163	556.415	749.993	648.458	663.877	749.311	680.632	693.521	778.075	673.842	525.518	659.279	788.325	765.772	746.034	703.025	699.528	686.453	609.721	533.694	725.496	702.297	764.424	694.631	721.927	709.955	554.842	670.29	685.599	5221.21	869.252	1337.47	1781.47	1210.49	1074.67	1902.88	847.461	785.979	1049.12
ENSG00000242536.1	0	0	0	0	0	0	0	0	0	0	0	0	0	0	0	0	0	0	0	0	0	0	0	0	0	0	0	0	0	0	0	0	0.0241666	0.025712	0.0281573	0	0	0	0	0	0	0	0	0	0	0	0.0224378	0	0
ENSG00000198171.11	30.1358	27.2647	31.5562	27.2827	13.0633	38.2619	29.0334	30.2812	28.191	31.7509	23.187	25.039	35.2199	28.2456	25.2597	28.9304	30.1535	26.8905	31.4758	24.4064	21.9741	31.8958	22.1932	29.5593	31.6744	30.1127	27.6287	33.6342	24.1531	20.8125	26.6464	26.559	40.6447	31.1965	27.1818	24.9945	24.1254	30.2384	31.4817	44.3785	22.3149	28.5918	43.4569	46.0958	24.5192	40.5955	32.3065	39.9267	36.9859
ENSG00000256626.1	0	0	0	0	0	0	0	0	0	0	0	0	0	0	0	0	0	0	0	0	0	0	0	0	0	0	0	0	0	0	0	0	0	0	0	0	0	0	0	0	0	0	0	0	0	0	0	0	0
ENSG00000232746.1	0	0	0	0	0.0323226	0	0	0	0	0	0	0	0	0.0409908	0	0	0	0.0231652	0	0	0	0.0337566	0	0	0	0	0	0	0	0.0372487	0	0	0	0	0.0370257	0	0	0.033709	0	0	0	0	0	0	0	0	0	0	0
ENSG00000259181.1	0	0	0.0298612	0	0.043393	0	0	0	0	0	0	0	0	0	0.0406459	0	0	0.0310991	0	0	0	0	0	0	0	0.0403568	0	0	0	0.0500061	0	0	0	0	0	0	0	0	0.0544588	0	0	0	0	0	0.0910512	0	0	0	0
ENSG00000207063.1	0.305384	0	0	0	0.432102	0	0	0.207368	0	0	0.195259	0	0	0	0	0	0	0	0	0.234391	0.249413	0	0.252643	0	0	0	0	0	0	0	0	0.351523	0	0.90398	0.247488	0	0	0.225318	0	0	0	0	0.292609	0	0	0	0	0	0
ENSG00000213791.4	0.118317	0	0.0921655	0	0.100448	0.075147	0.0347631	0.192822	0.261533	0.276827	0.0605208	0.363023	0.32021	0.0424619	0.878165	0.0856047	0.146103	0.287959	0.109212	0.1453	0.115959	0.139872	0.274075	0	0.0269461	0.0622798	0.283943	0.368791	0.0790329	0.115756	0.112215	0.0544775	0.0658373	0.560379	0.0767091	0.0824937	0.154972	0.244431	0.378191	0.208208	0	0	0.226736	0	0.351282	0.473918	0.0916911	0	0
ENSG00000248785.1	0.205755	0.178372	0.200346	0.288197	0.0727832	0.108901	0.4534	0.558865	0.893372	0.735478	0.131558	0.210433	0	0.0923019	0.409054	0.248112	0.571665	0.834604	0.395667	0.0789616	0.504133	0.608098	0.851103	0.727159	0.234297	0.0676907	0.370334	0.400831	0.400863	0.0838755	1.05702	0.118421	0.429343	0.304532	0.0833736	0.358643	0.252654	0.227715	0.091344	0.452595	0.600281	0	0	0	0	1.03018	0	0.0734377	0.158216
ENSG00000273693.1	0	0.0429189	0	0	0	0	0	0	0	0	0	0	0	0	0	0	0	0.200818	0.0380813	0	0	0	0	0	0	0	0	0	0	0	0	0	0	0	0	0	0	0.0365277	0.219787	0	0	0	0	0	0	0	0.0639438	0	0
ENSG00000175604.2	0	0.0127409	0.0143104	0.0205855	0	0	0.0215905	0.00997973	0	0	0	0	0	0	0	0.00886114	0.00907405	0	0	0.0112802	0.0120032	0.0108589	0	0	0	0.00967009	0	0.0071577	0.00818088	0.0119822	0.0348468	0	0.0102225	0.0108762	0.0119105	0	0.0120311	0.0108436	0	0.0646564	0.0214386	0	0	0	0.0218172	0.0245282	0.00949116	0.0104911	0
ENSG00000257488.4	0.0460987	0.0266425	0.0149623	0.0430463	0.0217424	0.162659	0.0451479	0	0.0485229	0.159788	0.0786001	0.0157156	0	0	0.020366	0.0370591	0.075899	0.0779126	0.0236394	0.0471762	0.100399	0.0454141	0.0254249	0.0543058	0	0	0.0553148	0.0748373	0.0342141	0.0501121	0.0242894	0	0.0427524	0.0909726	0	0.0267842	0.0503167	0.022675	0.0818612	0	0	0	0.0883407	0.305314	0	0	0.0595409	0	0.0157545
ENSG00000271355.1	0	0	0.030375	0	0	0	0	0	0	0	0	0	0	0	0	0	0	0	0	0	0	0	0	0	0	0	0	0	0	0	0	0	0	0	0	0	0	0	0	0	0	0	0	0	0	0	0	0	0
ENSG00000206726.1	0	0	0	0	0	0	0	0	0	0	0	0	0	0	0	0	0	0	0	0	0	0	0	0	0	0	0	0	0	0	0	0	0	0	0	0	0	0	0	0	0	0	0	0	0	0	0	0	0
ENSG00000155329.10	10.0786	7.63655	9.82469	13.9899	3.82585	5.27436	8.42732	7.40578	9.77329	8.64279	10.1628	10.8006	12.7002	9.87663	7.61058	7.12936	8.81959	10.4447	12.3918	7.07433	12.0647	9.40681	15.091	9.38884	9.96628	7.07157	8.63144	9.79498	10.6461	5.34247	9.92791	9.33068	11.1186	7.79414	6.60596	23.3774	10.4501	10.3638	11.425	2.34415	5.24243	6.26323	6.96305	5.57512	7.90996	4.54102	6.83822	5.97248	7.96211
ENSG00000221977.1	0	0	0	0	0	0	0	0	0	0	0	0	0	0	0	0	0	0	0	0	0	0	0	0	0	0	0	0	0	0	0	0	0	0	0	0	0	0	0	0	0	0	0	0	0	0	0.0198891	0	0
ENSG00000102683.7	0.419808	1.23894	0.243524	0.175154	1.35232	0.387658	0.485507	0.424569	0.126924	0.325086	0.217022	0.68514	0.846072	1.154	0.414343	0.570856	0.121326	0.298908	0.906916	0.630721	0.656552	0.501569	0.665055	0.263058	0.335648	0.246837	0.428712	0.513318	0.427592	0.859311	0.127071	0.863656	0.335491	0.528806	1.05685	0.389229	1.43316	0.224069	0.65032	0	0	0	0.0171169	0	0.132596	0	0.0115367	0.0637606	0.00915781
ENSG00000280356.1	0	0	0	0	0	0	0.00199455	0	0	0	0	0	0.0026246	0	0	0	0	0	0.0020887	0	0	0	0	0	0	0	0	0	0	0	0.00214612	0	0.00188872	0.0020095	0	0	0	0	0	0	0	0	0	0	0	0.00453188	0	0	0
ENSG00000258913.1	0.157457	0.563071	0.210811	0.248115	0.125321	0.041669	0.390342	0.507869	0.466136	0.550044	0.0503382	0.31201	0.589741	0.229565	0.37825	0.486545	0.0121521	0.349285	0.393627	0.483412	0.289346	0.290847	0.195396	0.602841	0.437042	0.42736	0.366063	0.402598	0.0219119	0.385122	0.388894	0.249214	0.177971	0.393268	0.239261	0.257303	0.064449	0.682527	0.262134	0.779298	0.143554	0	0.961799	0	0.0876538	0	3.34291	0.084299	0.0100897
ENSG00000099814.14	23.9539	33.4688	21.9625	20.8682	8.88964	19.2029	27.1353	23.9443	29.6696	22.6082	21.7396	25.1765	15.7598	18.646	21.151	27.1065	29.3054	28.4982	14.3057	23.625	26.1825	24.3981	7.65142	27.3663	19.1704	24.8772	19.3883	27.6462	23.0762	25.1873	23.7796	10.8548	21.6844	34.9465	15.5654	14.0839	13.1036	24.1288	17.0212	21.4522	12.4449	34.9523	26.4117	23.7612	10.2359	13.8752	29.4241	24.2162	24.082
ENSG00000167487.10	2.24072	3.01995	2.86786	1.71963	3.05498	1.71572	2.55878	3.68784	2.78348	2.22864	1.74012	1.48139	2.22132	3.07119	2.58905	2.84421	2.6437	2.61264	2.55395	2.65981	1.85721	3.34245	1.72616	2.96381	2.31051	3.12774	2.99348	2.2297	2.37674	2.93381	2.19397	2.43655	2.56183	2.90468	3.1025	1.38624	2.42594	2.8692	2.83526	5.6938	1.50859	5.04808	3.11183	3.4848	3.27695	3.49236	3.70258	3.29831	2.52057
ENSG00000004866.17	2.39252	2.36136	1.91062	2.11557	2.75816	2.69431	1.9976	2.53628	2.59873	2.79944	2.23135	1.48972	2.47472	2.87625	1.93054	1.95623	2.13873	1.93746	3.06832	2.45725	1.46551	2.15245	3.6347	2.37238	2.16336	2.45476	2.04469	2.28223	2.23002	2.43475	2.34325	3.39792	2.12506	2.06352	3.72792	3.07897	2.64196	2.62882	3.24375	1.4766	5.03418	4.3928	4.04063	6.34829	5.50637	4.27308	3.0068	3.74134	4.98758
ENSG00000108599.13	4.88311	3.16975	4.77805	5.05432	5.7832	3.84826	4.08789	5.54672	6.50991	5.26991	4.41931	4.47392	5.80722	5.77709	4.67155	3.86424	4.53716	5.24313	7.02427	4.62062	3.90505	5.15548	6.57456	4.95587	4.90973	4.58319	5.47519	4.47661	4.5236	4.73741	5.29244	5.88265	4.36632	5.43824	5.84389	6.79569	4.70776	5.88113	6.64697	3.23818	3.82345	6.5282	5.53893	4.25072	8.16394	4.44437	2.87139	4.33583	2.94808
ENSG00000253090.2	0	0	0	0	0	0	0	0	0	0	0	0	0	0	0	0	0	0	0	0	0	0	0	0	0	0	0	0.122863	0	0	0	0	0	0	0	0	0	0	0	0	0	0	0	0	0	0	0	0	0
ENSG00000199571.1	0	0	0	0	0	0	0	0	0	0	0	0	0	0	0	0	0.133673	0	0	0	0	0	0	0	0	0.142453	0.129893	0	0	0	0	0	0	0	0	0	0	0	0	0	0	0.433366	0	0	0	0	0	0	0
ENSG00000172468.12	0.00499164	0	0	0	0	0	0	0	0	0	0	0	0	0	0	0	0	0	0	0	0	0	0	0	0	0	0	0	0	0	0	0	0	0	0	0	0	0	0	0	0	0	0	0	0	0	0	0	0
ENSG00000228241.1	0	0	0	0	0	0	0	0	0	0	0	0	0	0	0	0	0	0	0	0	0	0	0	0	0	0	0	0	0	0	0	0	0	0	0	0	0	0	0	0	0	0	0	0	0	0	0	0	0
ENSG00000267695.1	0	0	0	0	0	0	0	0	0	0	0	0	0	0	0	0	0	0	0	0	0	0	0	0	0	0	0	0	0	0	0	0	0	0	0	0	0	0	0	0	0	0	0	0	0	0	0	0	0
ENSG00000237349.1	0	0	0	0	0	0	0	0.0696113	0	0	0	0	0	0	0	0	0	0	0	0	0	0	0	0	0.0583673	0.134903	0	0	0.0570638	0	0	0	0	0	0	0	0	0	0	0	0	0	0	0	0	0.171091	0	0	0.0525523
ENSG00000224299.1	0	0	0	0	0.0390207	0	0.0405129	0	0	0.035846	0	0	0	0.049485	0.0365504	0	0	0	0	0	0	0	0	0	0	0.0362904	0	0	0.0307016	0	0	0.126976	0	0	0.0446984	0	0	0	0	0	0	0	0	0	0	0	0.0356189	0	0
ENSG00000265052.2	0	0	0	0.147766	0	0	0	0.0716363	0	0	0	0.0539475	0	0.0946514	0.069911	0	0	0.0534905	0	0	0	0	0	0	0	0.138827	0.0632935	0	0	0	0.166758	0	0	0	0	0	0	0.0778371	0.0936691	0	0	0	0	0	0	0	0	0.0753071	0
ENSG00000259793.1	0.0444376	0.0550339	0.105083	0.0889185	0.00898244	0.0806392	0.158541	0.0344858	0.190439	0.0165033	0.089298	0.253211	0.134991	0.0113913	0.126207	0.145447	0.195976	0.225316	0.0195323	0.0584696	0.259237	0.0750476	0.0105038	0.0598275	0.0144577	0.0167079	0.0914086	0.166954	0.049472	0.0931624	0.110381	0.0146147	0.0971425	0.11275	0.0308683	0.0442614	0.124724	0.149883	0.0901847	0	0.0185207	0.0508281	0.0121654	0.0630671	0	0	0.0409968	0.0181264	0.039052
ENSG00000106443.13	2.92042	3.12112	2.7514	3.35255	2.77052	1.83163	2.89112	3.88266	2.91567	2.75468	3.17769	2.05695	2.68941	3.06611	2.61936	2.47336	3.10133	3.29527	3.24749	3.11031	2.39467	3.46573	2.89597	3.05462	3.42964	2.93976	3.48832	3.12473	2.84417	2.60732	2.98208	3.21434	2.75391	3.08746	3.50232	2.79006	3.03978	3.90724	3.29404	1.74037	7.05572	8.46412	5.61245	3.10443	5.70973	3.79493	5.30916	6.2031	5.94585
ENSG00000249504.3	0	0	0	0	0	0	0	0	0	0	0	0	0	0	0	0	0	0	0	0	0	0	0	0	0	0	0	0	0	0	0	0	0	0	0	0	0	0	0	0	0	0	0	0	0	0	0	0	0
ENSG00000224012.3	0.0951195	0	0	0	0.134589	0	0	0	0	0.0618196	0	0	0	0	0.0630345	0.114701	0	0	0	0	0	0	0	0	0	0	0	0	0	0	0	0	0	0	0	0	0.0778671	0	0	0	0.138753	0	0	0.944973	0	0.793748	0	0	0
ENSG00000222139.1	0	0.235051	0	0	0	0	0	0	0	0	0	0	0	0	0	0	0	0	0	0	0.221442	0	0	0	0	0	0	0	0	0	0	0	0	0	0	0.236302	0	0	0	0	0	0	0	0	0	0	0	0	0
ENSG00000273758.1	0	0	0	0	0	0	0	0	0	0	0	0	0	0	0	0	0	0	0	0	0	0	0	0	0	0	0	0	0	0	0	0	0	0	0	0	0	0	0	0	0	0.921763	0	0	0	0	0	0	0
ENSG00000276783.1	0	0	0	0	0	0	0	0	0	0	0	0	0	0	0	0	0	0	0	0	0	0	0	0	0	0	0	0	0	0	0	0	0	0	0	0	0	0	0	0	0	0	0	0	0	0	0	0	0
ENSG00000188352.11	4.12508	4.40309	3.61553	3.81821	3.70372	1.73502	4.32948	4.90341	3.91374	4.90538	4.96825	2.69186	3.19362	4.27162	4.16655	3.70544	4.76182	4.80461	3.41316	4.52621	2.75992	4.67539	3.27157	4.83735	4.52943	3.80596	4.60811	4.90921	4.55057	3.481	4.29751	4.96794	3.6172	3.71802	4.54718	3.33816	3.71292	4.9098	4.79195	2.81054	3.91741	10.0739	6.93285	5.11185	4.6217	3.83547	6.61793	4.73783	10.1154
ENSG00000258476.4	0.0184551	0.015999	0.0628948	0.129249	0.0522261	0.107446	0.0677793	0	0.203969	0.119943	0.0118	0.00943738	0.0356759	0.0662319	0	0.0556358	0.0911561	0.0374298	0	0.0283297	0.0301453	0.0409074	0.0152679	0	0.0315228	0.012143	0.243592	0.0179762	0.0102729	0.0300928	0.029172	0.0424869	0.0128366	0.0682873	0.0299127	0.369936	0.166186	0.0544662	0.0491584	0	0.053842	0.0369409	0.0353663	0.091672	0.109586	0.0308006	0.0715097	0.0131739	0.037843
ENSG00000253540.4	0.379089	0.889256	0.358266	0.687153	0.58372	0.200642	0.327591	0.832821	0.844992	0.21739	0.299418	0.159645	0.53884	0.800281	0.53199	0.484019	0.316664	0.56533	0.548886	0.907118	0.455308	0.856759	0.442757	0.354637	0.469765	0.689602	0.602043	0.499575	0.161367	0.509056	0.405358	0.487701	0.434293	0.808614	1.17466	0.272084	0.365095	1.05298	0.930571	0.784822	0.878274	2.05324	1.15379	1.10767	0.397238	0.223299	3.13939	0.397952	2.05766
ENSG00000222594.1	0	0.0824606	0.0463094	0.133232	0	0	0.0698682	0	0	0	0	0	0	0	0	0	0	0	0	0	0	0	0	0	0.0541572	0	0	0	0	0	0	0	0	0	0	0	0	0	0	0	0	0	0	0	0	0	0	0	0
ENSG00000278233.1	0	0	0	0	0	0	0	0	0	0	0	0	0	0	0	0	0	0	0	0	0	0	0	0	0	0	0	0	0	0	0	0	0	0	0	0	0	0	0	0	0	0	0	0	0	0	0	0	0
ENSG00000221768.1	0	0	0	0	0	0	0	0	0	0	0	0	0	0	0	0	0	0	0	0	0	0	0	0	0	0	0	0	0	0	0	0	0	0	0	0	0	0	0	0	0	0	0	0	0	0	0	0	0
ENSG00000238008.1	0.0647577	0	0	0	0.183258	0.0685493	0	0	0	0	0	0	0	0	0	0	0	0	0	0	0	0	0	0	0	0	0	0	0	0	0	0	0	0	0.104961	0	0	0.095559	0	0	0	0	0.124098	0	0	0	0	0	0.0663941
ENSG00000225217.1	0.956007	0.509013	0.667004	0.463926	0.969259	0.318735	0.939976	1.48236	1.31926	1.32093	0.279159	0.677493	1.90628	1.28322	0.738292	0.780645	0.687857	0.85496	0.602186	1.06309	0.99597	1.51283	0.996414	0.150752	0.360017	2.52602	0.830994	1.20983	0.502825	0.785566	0.76153	1.3344	0.931989	1.20327	2.09857	0.879113	0.751799	1.67732	1.71103	1.65583	0.373345	1.14515	4.77483	2.01916	0.961023	2.33676	2.56678	3.70771	0.424481
ENSG00000174171.5	0.0158836	0.0137698	0.0463981	0.0111239	0.0449491	0.0798647	0.0525016	0.0107857	0.0626959	0.0619381	0	0.00812239	0.0307049	0.0285016	0.0421036	0.00957673	0.0539375	0.0281876	0.042762	0.0487647	0.0129725	0.0469432	0.0328512	0.0374229	0.00904349	0.020902	0.0142943	0.00386786	0.0221038	0	0.112983	0.00914172	0.02762	0.076404	0.0836703	0.0207646	0.0390081	0.0410174	0.119875	0.559022	0.0695096	0.0158968	1.33168	0.157797	0.224001	0.026509	0.0769322	0.124722	2.0682
ENSG00000256210.3	1.6789	0.698625	1.56937	2.25754	0.475113	1.35067	1.5785	2.3713	2.33269	2.095	1.63168	1.51103	1.29821	2.04859	1.42411	1.7006	1.57561	1.49823	1.13644	1.54633	0.767869	1.19086	2.22233	2.21514	2.37063	0.795365	1.93397	1.56992	1.64481	0.985538	2.54769	1.54605	0.560532	1.19275	0.761942	2.4582	1.31941	1.38737	1.55031	0	0.587775	2.68848	2.95996	0.667168	0	2.01744	2.08173	1.53403	1.79018
ENSG00000270647.4	21.0577	26.7934	22.4164	22.2537	18.3678	17.0857	25.2912	24.2774	16.8835	23.8519	27.7758	17.4994	13.0312	21.7783	18.9522	22.2608	24.2962	21.5035	16.4733	26.3973	17.7556	24.1163	15.1789	26.8773	26.7602	25.5594	22.0981	24.6336	23.8806	23.753	22.2346	20.7127	15.7636	26.182	29.8895	10.6332	26.4624	33.0515	14.9785	39.3328	27.0792	40.3225	42.5601	34.387	16.2459	28.6464	39.2023	32.6536	21.391
ENSG00000227218.6	0.120881	0.209587	0.145728	0.338631	0.130317	0.548394	0.270601	0.164167	1.00881	0.0972678	0.147219	0.194275	0.255932	0.154935	0.175471	0.194354	0.419372	0.105071	0.0708433	0.194396	0.771003	0.0765552	0.114291	0.19665	0.0393284	0.249972	0.407515	0.173813	0.089717	0.140791	0.200175	0.145771	0.0720683	0.264109	0.093299	0.130435	0.452371	0.356753	0.143106	0.455827	0.0167936	0.11522	0.187525	0.0571858	0.0512705	0.0960687	0.0743474	0.328721	0.100329
ENSG00000251770.1	0	0	0	0	0	0	0	0	0	0	0	0	0	0	0	0	0	0	0	0	0	0	0	0	0	0	0	0	0	0	0	0	0	0	0	0	0	0	0	0	0	0	0	0	0	0	0	0	0
ENSG00000230519.2	0.127467	0.0442012	0.744694	0.856993	0	0.485748	0.374513	1.52337	0.885521	0.132548	0.260803	1.09507	0.739224	0.686181	0.506824	0.307415	1.16476	0.336078	0.156876	1.09575	0.416419	0.640427	0.0421812	0.210224	0.696715	0.771602	0.978881	0.198654	0.652774	0.374123	0.523865	0.11738	0.425571	0.264124	0.289243	0.0444364	0.333912	1.20381	1.44866	0	0	0.918523	0.0488539	0	0.529825	0	0	0.0363962	0.209101
ENSG00000196228.3	0.0475597	0.0274869	0.0308729	0.0444106	0	1.34252	0.0465788	0.10765	0.901094	0	0.0202728	0.0972823	1.10326	0	0	0.324986	0.332794	0.0321528	0.756049	0.0486714	0	0.0468535	0.0524615	0.056027	0.0722096	0	0.0951132	0	0	0.0258502	0	0.145988	0.0441074	0.023464	0	0.0828994	0	0	0	0	0.0462511	0.317328	0.303802	0.472486	0.282408	0.211666	0.368568	0	0.260062
ENSG00000198723.9	0.234124	0.380021	0.160063	0.1535	0.0704837	0.131826	0.307353	0.412672	0.346059	0.200723	0.165622	0.152839	0.22148	0.223464	0.198065	0.47454	0.356767	0.212162	0.498117	0.649969	0.0813676	0.434304	0.263749	0.258201	0.340342	0.386757	0.358634	0.315386	0.194099	0.0812256	0.456694	0.137616	0.214819	0.434994	0.38755	0.121559	0.212049	0.32343	0.433445	0.482125	0.668513	10.5493	0.63958	0.841292	0.976111	0.133018	0.862144	0.177794	2.62001
ENSG00000128596.15	0.546191	0.158511	0.219124	0.288942	8.45473	1.2556	0.206624	0.321542	0.218369	0.591123	0.185856	0.201388	0.185794	1.4512	0.462929	0.672765	0.127365	0.180665	0.984513	2.42895	0.279522	0.187058	1.17135	0.251297	0.133468	1.13521	0.469741	0.132434	0.245315	2.152	0.185271	3.4269	0.140223	0.447571	1.86556	0.641506	1.45843	0.273273	0.453738	0.309385	0.109424	0.769526	0.651372	0.232884	0.403668	0.117369	0.0756931	0.127175	0.0624886
ENSG00000178568.12	0.061262	0.0270373	0.00976114	0.10297	0.0204886	0.00707443	0.0703618	0.0166398	0.00351729	0.00434347	0.0156681	0.00911345	0.00430642	0.0379754	0.0103339	0.00537262	0.00137543	0.0135544	0.00342711	0.0051295	0.0418465	0.00822985	0.0184298	0.00524863	0.0114153	0.0483705	0.00935576	0.00867959	0.0148805	0.0108974	0.005282	0.0230786	0.003099	0.00494576	0.0162483	0.0330057	0.0200602	0.00657459	0.0118678	0	0.00324962	0	0	0	0	0	0.0028773	0.00159022	0.001142
ENSG00000267436.1	0	0	0	0	0	0	0	0	0	0	0	0	0	0	0	0	0	0	0	0	0	0	0	0	0	0	0	0	0	0	0	0	0	0	0	0	0	0	0	0	0	0	0	0	0	0	0	0	0
ENSG00000229246.1	0	0	0.0214983	0	0.156201	0	0.097305	0.0299848	0.0697193	0.0286986	0	0.0225808	0.0853615	0.0396182	0.0292626	0.0266239	0	0	0.033966	0.169461	0	0	0.0730628	0.052019	0.100566	0.116218	0.0264927	0.0215058	0.02458	0.108004	0	0.0508291	0	0.0326781	0	0.0384845	0.0361483	0.0325802	0.078414	0	0	0	0	0	0	0	0	0	0
ENSG00000111981.4	0.0415504	0.0480277	0	0.0517323	0.00653242	0	0.0135645	0.0125398	0	0.0240038	0.0118075	0	0.0535479	0.00828426	0.00611888	0.00556712	0.0228035	0.0327719	0.0142047	0.0283478	0.0150823	0.0272889	0.038194	0.0217546	0.0210286	0.0182261	0.0387779	0	0.020559	0.015056	0.0218929	0.0318855	0.0192672	0.00683308	0.0374146	0.00804721	0.00755871	0.0204378	0	0.0406211	0.28285	0.16634	0.274263	0.596247	0.219311	0.231152	0.34585	0.250464	0.269803
ENSG00000230737.1	0	0	0	0	0	0	0	0	0	0	0	0	0	0	0	0	0	0	0	0	0	0	0	0	0	0	0	0	0	0	0	0	0	0	0	0	0	0	0	0	0	0	0	0	0	0	0	0	0
ENSG00000162981.13	17.8034	58.1635	16.7693	23.3908	2.33059	14.4228	17.7361	24.585	27.7079	17.2717	15.1999	14.6922	30.4259	19.0406	24.5754	25.6787	32.735	25.8985	28.6611	29.1115	16.3378	23.693	14.7373	33.0188	22.1054	19.0751	25.2221	20.8586	18.9208	18.3293	14.3718	10.1889	24.1336	33.8611	13.943	19.2799	16.4241	29.4781	29.7623	16.639	26.1672	31.9585	34.3395	18.3057	49.6629	17.0944	55.467	11.0933	32.04
ENSG00000270006.2	0.542608	0.564475	0.49312	0.50668	0.460658	0.574378	1.00969	0.982543	1.14228	0.846359	0.555101	0.554946	0.978996	0.649105	0.431496	0.828793	0.670031	0.586928	1.05735	0.666349	0.413615	1.0691	0.95765	0.809667	1.07099	0.714044	0.651087	0.458057	0.80544	0.589848	1.31514	0.916064	0.704508	1.01726	1.34853	1.63938	0.829158	0.854073	1.34898	0	1.37196	0.434447	1.31711	3.59372	0.966596	2.89787	1.58855	0.206578	0.9272
ENSG00000203761.5	0.339514	0.603376	0.347117	0.38044	0.420345	0.314468	0.44889	0.645523	1.0721	0.419245	0.358185	0.303829	0.557871	0.822453	0.348737	0.378701	0.597422	0.499224	0.600655	0.833879	0.471389	0.815275	0.561758	0.439954	0.34795	1.11696	0.458313	0.355506	0.283483	0.608969	0.536669	0.351729	0.38965	1.05526	0.756655	0.532613	0.500281	0.814124	0.602902	0.821503	0.544784	2.68439	1.4639	0.758909	0.453604	0.764952	1.16206	0.920958	1.07039
ENSG00000186652.8	0.0157842	0.0273672	0.0153693	0.066326	0.0335009	0	0.0579701	0.0107182	0.0373822	0.071809	0.0100923	0.0161431	0.0762819	0.042485	0	0.0190336	0.0194909	0.00800321	0.0607063	0	0.038674	0.0233248	0.0783497	0	0.00898691	0.0103856	0.00946992	0.0461239	0.00878622	0.0128688	0.0249501	0.018169	0	0.0350428	0.0255836	0	0.0129214	0.0349378	0.0280294	0	0	0	0.0453719	0	0	0	0	0	0.0809156
ENSG00000227463.2	0	0	0.00703755	0	0	0	0	0	0	0	0	0	0	0	0	0	0	0	0	0	0	0	0	0	0	0	0	0	0	0	0	0	0	0.0213947	0	0	0	0	0	0	0	0	0	0	0	0	0	0	0
ENSG00000226480.1	0	0	0	0	0	0	0	0	0	0	0	0	0	0	0	0	0	0	0	0	0	0	0	0	0	0	0	0	0	0	0	0	0	0	0	0	0	0	0	0	0	0	0	0	0	0	0	0	0
ENSG00000275441.1	0.369359	0.46575	0.326953	0.282193	0.0950225	0.355441	0.542611	0.410416	0.477142	0.436458	0.300573	0.137366	0.454372	0.482021	0.400532	0.364414	0.414634	0.715064	0.464909	0.206178	0.329087	0.297715	1.0556	0.435117	0.114708	0.530243	0.483492	0.425187	0.299057	0.27376	0.743075	0.386513	0.46711	0.49698	0.435395	0.994985	0.549756	0.396393	0.477019	0.886331	0.685737	1.20981	0.579122	0.333584	0.598156	1.1208	1.73477	0.143816	0.619679
ENSG00000207826.1	0.188386	0	0.183433	0	0	0	0	0	0	0	0	0	0	0.338041	0	0	0.232626	0	0.579627	0	0	0.278383	0	0	0	0.247906	0.226048	0.366995	0	0	0	0	0	0	0	0	0	0.27799	0.669065	0	0	0	0	0	0	0.628813	0.486638	0	0
ENSG00000254444.1	0.0533298	0.0616434	0.0173093	0.0995974	0.0754591	0.0188175	0.0522299	0.0241421	0	0	0.0227324	0	0	0	0.0235607	0	0.0439024	0.0360537	0	0	0	0.0525379	0	0	0.0202426	0	0.0213305	0	0.0197905	0	0	0	0	0.0526214	0	0.0309857	0.0582095	0.0524637	0	0	0	0.0711655	0.0681321	0	0	0	0.0229602	0	0.0182258
ENSG00000070010.17	5.46289	5.45273	5.34999	4.94923	3.8813	5.49976	5.72262	4.53262	6.09535	7.67279	6.61425	5.37144	7.01673	4.93409	4.64573	5.00569	5.36586	5.4236	6.93277	5.28132	5.31059	4.96137	9.36582	5.65695	4.87446	4.89456	4.7539	5.2629	5.03919	4.38618	5.79004	5.15294	5.92485	5.45094	5.38263	10.6509	4.75207	5.80459	6.10361	6.99812	8.64223	5.74329	5.9185	8.11599	7.59198	9.32236	4.45656	5.81505	5.22301
ENSG00000280304.1	0.0248883	0.0934962	0.032312	0.0348605	0.105647	0.0351273	0.0548436	0.197169	0.111338	0	0.0159133	0.0212118	0.0481119	0.0669895	0.0549772	0.0300118	0.0153665	0.0504772	0.070195	0.140085	0.0406535	0.0490374	0.0549068	0.0244327	0.0897458	0.0764206	0.104524	0.0161616	0.0323258	0.121748	0.0393409	0.124144	0.0230817	0.0675336	0.134466	0.00723029	0.0407483	0.0183631	0.176785	0	0	0	0.0158981	0	0.0123155	0.0276915	0	0.0177662	0
ENSG00000136630.12	1.66841	1.29752	1.39247	0.509742	11.2234	1.4297	1.36669	2.00132	0.97519	2.27193	1.00614	1.2031	1.17912	4.47462	1.92255	1.97479	0.756362	1.37483	2.8072	2.25032	0.933536	1.70045	3.23125	1.26501	1.15275	2.19217	2.19263	1.47034	1.37239	6.87439	1.27204	6.66124	1.26565	1.52107	5.7283	0.871103	3.65893	1.10808	2.55314	1.53338	1.18884	1.27223	1.51759	0.942051	1.56746	1.11209	0.959949	1.98313	0.735732
ENSG00000005022.5	654.953	479.536	483.571	538.342	170.356	829.746	647.179	409.55	563.745	661.006	773.915	791.15	627.638	510.188	528.612	628.764	530.152	687.403	645.725	410.547	753.761	577.971	521.992	660.289	639.817	424.852	627	586.78	663.177	310.421	695.549	456.105	758.359	522.669	315.444	904.859	462.291	464.55	450.25	1138.39	522.847	320.746	443.08	336.733	873.662	593.515	277.623	333.85	382.178
ENSG00000236241.1	0.0253744	0.102655	0.0164716	0.0236943	0.0119679	0.00895338	0	0.0344606	0	0.0109942	0.0324483	0.0173009	0	0	0	0	0.0104444	0.0257316	0	0.0389513	0.0138159	0.0249976	0	0.019928	0.0288944	0.0890438	0.0507455	0	0.0282491	0	0.0133698	0	0.0235325	0.0250374	0	0.0294861	0.0138481	0	0	0	0	0	0	0.0840282	0	0	0.0546226	0	0.0260157
ENSG00000280718.1	0	0	0	0	0	0	0	0	0	0	0	0	0	0	0	0	0	0	0	0	0	0	0	0	0	0	0	0	0	0	0	0	0	0	0	0	0	0	0	0	0	0	0	0	0	0	0	0	0
ENSG00000263885.1	0	0	0	0	0	0	0	0	0	0	0	0	0	0	0	0	0	0	0	0	0	0	0	0	0	0	0	0	0.18778	0	0	0	0	0	0	0	0	0	0	0	0	0	0	0	0	0	0	0	0
ENSG00000206782.1	0	0	0	0	0	0	0	0	0	0	0	0	0	0	0	0	0	0	0	0	0	0	0	0	0	0	0	0	0	0	0	0	0	0	0	0	0	0	0	0	0	0	0	0	0	0	0	0	0
ENSG00000105321.11	7.73184	14.2768	8.60231	6.71498	7.1328	6.07982	8.96926	9.55221	8.03312	8.66101	7.38283	7.47221	6.1564	8.67128	7.81549	8.9128	10.8567	9.08413	6.54339	8.601	7.12149	9.39335	5.46665	8.57672	7.26751	10.3652	9.07836	8.09521	7.56499	8.081	8.28466	6.86125	7.93661	9.63514	10.027	4.17076	6.85925	9.38009	7.68914	8.61617	5.86291	10.5506	11.1942	8.84022	5.701	10.4312	9.95893	9.50069	8.5078
ENSG00000258071.1	0	0	0	0	0	0	0	0	0	0	0	0	0	0	0	0	0	0	0	0	0	0	0	0	0	0	0	0	0	0	0	0	0	0	0	0	0	0	0	0	0	0	0	0	0	0	0	0	0
ENSG00000085733.14	35.8562	38.7228	31.757	33.0396	18.9004	25.9858	43.0704	38.6005	40.4433	49.456	42.4914	43.8278	32.8715	32.2358	31.7806	40.4838	36.1955	38.6069	29.8109	36.0203	36.7501	36.0198	25.9629	45.0481	32.6033	31.1892	30.6109	36.0318	35.0613	34.7016	37.1044	25.1097	33.8332	42.213	37.0349	25.2116	26.5144	38.2546	31.9161	41.3623	49.8166	26.8252	53.2876	54.769	26.9658	36.8731	43.4323	51.9569	54.0402
ENSG00000279692.1	0.179433	0.196488	0.0919555	0.105822	0.133625	0.159948	0.277471	0.294987	0.119285	0.147305	0.156996	0.13522	0.292096	0.118622	0.0876164	0.11388	0.1516	0.124498	0.305097	0.101478	0.0771297	0.237241	0.0625029	0.244753	0.161308	0.161559	0.0906548	0.193174	0.0841097	0.15399	0.313485	0.108707	0.236474	0.195686	0.229603	0.131689	0.0773094	0.153292	0.117391	0.747842	0.523487	1.17201	0.271464	6.94272	0.224308	0.535883	1.5613	0.741549	0.551901
ENSG00000265750.1	0.157885	0.171092	0.230602	0.33172	0.083775	0.146238	0.347915	0.160816	0.436244	0.0769591	0.10095	0.18166	0.495967	0.354138	0.261572	0.047597	0.219333	0.320215	0.21253	0.151477	0.580267	0.437458	0.0979637	0.0697479	0.224734	0.207769	0.331538	0.134565	0.131829	0.193085	0.155981	0.045435	0.35691	0.233682	0.223918	0.0344005	0.226185	0.116491	0.28037	0	0.172734	0.0790083	0.226921	0	0.0585949	0.131751	0.203924	0.0281761	0.32375
ENSG00000269578.1	0	0	0	0	0	0	0	0	0	0	0	0	0	0	0	0	0	0	0	0	0	0	0	0	0	0	0	0	0	0	0	0	0	0	0	0	0	0	0	0	0	0	0	0	0	0	0	0	0
ENSG00000167912.5	1.61452	2.27985	1.83949	2.42462	2.87325	1.18048	1.94392	1.81968	2.78565	2.31496	1.17066	1.28524	2.60624	2.41923	1.64349	1.94689	3.02133	1.66256	3.13674	1.71188	1.54971	1.94309	3.73167	1.84314	1.82901	2.22319	2.18695	1.57262	1.66772	2.57834	1.68384	3.08465	1.49346	1.79837	2.22569	3.85865	3.37915	2.51754	2.79314	0.585802	0.364198	0.0999502	0.956898	0.413392	0.889512	0.138894	0.247228	0.249511	1.76624
ENSG00000258249.1	0.0596943	0	0.0290625	0	0	0	0.0876947	0	0.0471251	0	0	0	0.057698	0	0	0	0	0.0302673	0	0	0	0.0441059	0	0.035161	0.0339875	0	0	0.0290726	0	0	0	0	0	0.044176	0	0.0520254	0.0488672	0.0440436	0.159006	0	0	0	0	0	0	0	0	0	0.122406
ENSG00000237101.1	0.043857	0.133071	0.0854081	0.122859	0.0465416	0.162487	0.0966431	0.0893424	0.13849	0.0427551	0.15423	0.112136	0.0847808	0.13772	0.0726589	0.0661069	0.121851	0.111186	0.0843373	0.269293	0.125366	0.129617	0.0362829	0.0387488	0.137337	0.158712	0.0657813	0.117477	0.13427	0.107269	0.173312	0.0252416	0.0610102	0.0324558	0.0888562	0.0191114	0.0897561	0.161793	0.0973507	0	0.0959632	0.351148	0.189101	0	0.227869	0.109793	0.269067	0.0313068	0.370964
ENSG00000254291.1	0	0	0	0	0	0.0371793	0	0	0	0	0	0	0	0	0	0	0	0	0	0	0	0	0	0	0	0	0	0	0	0	0.0555186	0	0	0	0	0	0	0	0	0	0	0	0	0	0	0	0	0	0
ENSG00000268350.6	0.0131711	0.0152243	0.0149623	0.0307474	0.0248485	0.0162659	0.0257988	0.0268311	0.0346592	0.00570672	0	0.00449018	0.0169741	0.0236342	0.0087283	0.0211766	0.0189748	0.0200347	0.0202624	0.0235881	0.0143428	0.0129755	0.0254249	0.0232739	0.00999875	0.0288874	0.0210723	0.0128293	0.0146632	0.0214766	0.0104097	0.0252684	0.00916123	0.0292412	0.0320221	0.00765264	0.0323464	0.0259143	0.0155926	0.0193147	0.0256173	0.061516	0.0252402	0	0.0260697	0.0146545	0.0340234	0.01567	0.0180052
ENSG00000277883.1	0	0	0	0	0	0	0	0.0220728	0.0256614	0	0	0.00831123	0	0	0	0	0	0.00824084	0	0	0	0.0120087	0	0	0	0	0	0	0.0180942	0.0132509	0	0	0	0	0	0	0	0	0	0	0	0	0	0	0.0241273	0.0271253	0	0	0.00833181
ENSG00000246528.3	0.0442472	0.0639311	0.0359033	0.0619762	0.052173	0.0936759	0.0758356	0.0600915	0.023287	0.0670996	0.0471521	0.0377111	0.0712792	0.0661645	0.0293221	0.0444634	0.0455317	0.0299134	0.0794151	0.0679223	0.0240918	0.0980779	0.0732113	0.0434373	0.0755778	0.0679315	0.0442443	0.0790148	0.05747	0.0120249	0.0699416	0.0509324	0.0410354	0.0545743	0.0478116	0.0385628	0.0965916	0.130586	0.0130956	0.454205	0.0860596	0.147613	0.678342	0.659367	0.218949	0.295386	0.0285748	0.305325	0.567067
ENSG00000253792.1	0	0	0	0	0	0	0	0	0	0	0	0	0	0	0	0	0	0	0	0	0	0	0	0	0	0	0	0	0	0	0	0	0	0	0	0.0805233	0	0	0	0	0	0	0	0	0	0	0	0	0
ENSG00000177984.6	0.115563	0.156809	1.86401	0.0703771	0.135079	0.638242	1.94128	0.525424	3.79201	0.561666	0.533294	2.12744	1.05871	0.0901598	1.19202	2.36295	1.57592	2.06866	6.30743	0.416497	0.320082	0.645959	0.673395	1.28443	0.926881	0.178523	5.78181	0.425787	0.592934	0.262173	0.532129	0.532094	0.943604	1.18986	0.0488632	9.57249	0.929577	3.03247	11.84	1.81257	0.058635	0.0201147	0.0288859	0.149749	0.343106	0	0.603535	0.0358667	0.0154544
ENSG00000236494.1	0.0182462	0.0210906	0.00592217	0.017038	0.00860581	0	0	0.00825995	0.0192057	0	0	0	0	0.0218274	0.016122	0	0.00751034	0.00616767	0.00935666	0	0	0	0.0100634	0.00716488	0	0.0160074	0	0	0	0	0.0192278	0.014002	0	0	0	0	0.00995784	0	0.0108004	0	0.0177441	0	0	0.241691	0.0180575	0	0	0.0086832	0.0311788
ENSG00000234646.4	0.0272152	0.0471867	0.0529995	0	0.115525	0.0864261	0.0399809	0	0	0	0	0	0	0.0488351	0.0360704	0.0328178	0	0	0	0	0	0	0.0450302	0	0	0.0716276	0.0326561	0	0.0302984	0.0887539	0	0	0	0.0402806	0.0441113	0.0474378	0.0891162	0.0401599	0	0	0	0	0	0	0	0	0	0	0
ENSG00000244532.1	0	0	0	0	0	0	0	0	0	0	0	0	0	0	0	0	0	0	0	0	0	0	0	0	0	0	0	0	0	0	0	0	0	0	0	0	0	0	0	0	0	0	0	0	0	0	0	0	0
ENSG00000100288.18	0.336114	0.632717	0.509618	0.699457	0.360085	0.884402	0.663066	0.789043	1.88772	0.655337	0.374554	0.446884	1.04888	0.947767	0.43275	0.347406	0.747082	0.506398	0.568787	0.619147	0.792161	0.773408	0.492575	0.446862	0.421013	1.40275	0.73172	0.374162	0.288663	0.446281	0.857662	0.541655	0.70804	1.65588	0.793829	0.845322	0.526718	0.921111	1.13404	0.67597	0.784478	2.69115	1.59187	0.85864	0.98366	0.881504	1.63727	1.23393	1.38335
ENSG00000164300.14	15.8938	19.2454	21.1504	18.9715	2.73079	6.52786	12.6373	21.3919	18.8638	11.1934	18.9852	16.1468	15.5466	13.4777	23.1055	19.0544	21.314	22.8208	12.5725	17.0228	21.1203	18.6752	6.68715	19.1549	27.4546	12.0672	21.6504	21.836	19.629	13.0248	16.6651	9.60755	18.4735	19.619	7.76515	9.00505	11.3431	19.3391	18.6842	6.95228	15.1915	20.7912	16.9926	14.2259	15.8688	10.0596	24.0788	21.8699	20.0884
ENSG00000277062.1	0	0	0	0	0	0	0	0	0	0	0	0	0	0	0	0	0	0	0	0	0	0	0	0	0	0	0	0	0	0	0	0	0	0	0	0	0	0	0	0	0	0	0	0	0	0	0	0	0
ENSG00000252131.1	0	0	0	0	0	0	0	0	0	0	0	0	0	0	0	0.12957	0	0	0	0	0	0	0	0	0	0	0	0	0	0	0	0	0.149475	0	0	0	0	0.158557	0	0	0	0	0	0	0	0	0	0	0.22033
ENSG00000152093.6	0	0	0	0	0	0	0	0	0	0	0	0	0	0	0	0	0	0	0	0	0	0	0	0	0	0	0	0	0	0	0	0	0	0	0	0	0	0	0	0	0	0	0	0	0	0	0	0	0
ENSG00000278525.1	0	0	0	0	0	0	0	0	0	0	0	0	0	0	0	0	0	0	0	0	0.079245	0	0	0	0	0	0	0	0	0	0	0	0	0	0	0	0	0	0	0	0	0	0	0	0	0	0	0	0
ENSG00000236079.1	0	0	0	0	0	0	0	0	0	0	0	0	0	0	0	0	0	0	0	0	0	0	0	0	0	0	0	0	0	0	0	0	0	0	0	0	0	0	0	0	0	0	0	0	0	0	0	0	0
ENSG00000271257.1	0	0	0	0	0	0	0	0	0	0	0	0	0	0	0	0	0	0	0	0	0	0	0	0	0	0	0	0	0	0	0	0	0	0	0	0	0	0	0	0	0	0	0	0	0	0	0	0	0
ENSG00000128185.8	19.9862	21.1839	22.8511	14.5077	24.7935	27.1042	23.1564	19.3415	21.8311	18.953	15.592	15.4912	33.7272	22.2172	25.0898	26.4349	22.2583	19.9616	38.2499	19.778	13.2023	23.0515	32.2372	18.1396	19.8101	23.4888	23.0015	19.8716	19.5496	22.874	18.5579	25.3499	28.4501	20.5393	25.9562	33.3473	18.9955	21.535	26.4063	22.5623	32.565	13.6875	14.8625	18.6067	23.0264	36.8804	21.7553	18.1252	10.8256
ENSG00000077235.16	7.16253	8.8142	7.02431	6.10837	6.48126	5.31224	7.87184	9.41381	7.03605	6.38447	6.25541	6.05381	4.20303	6.97442	7.22828	7.53716	8.13499	7.22518	4.41603	8.56445	6.26272	7.81072	2.96018	8.29582	7.25178	7.88183	7.60992	7.21496	7.05911	7.7411	6.84385	5.3896	5.55179	9.47022	7.36331	2.93912	6.10683	8.67724	6.00865	5.91685	7.53279	8.5183	8.37398	11.8782	6.06413	7.62168	12.8112	7.96352	7.3654
ENSG00000163295.4	11.1879	4.53894	18.8897	11.5176	0.91239	237.443	6.50143	5.71839	20.301	10.5594	11.0649	29.3893	18.3674	4.76673	22.2934	28.637	18.2524	13.1003	12.5144	7.93564	13.6386	20.4663	4.91512	9.83612	13.4616	5.59173	14.324	11.472	17.8241	7.97117	10.3408	6.10291	20.2175	14.4789	3.24264	3.95788	9.39331	18.0871	14.8564	1.74572	0.0803947	0	0.813236	3.88742	0.867235	0.110377	2.41313	0.173103	0.0452045
ENSG00000238183.2	0	0	0	0	0	0	0	0	0	0	0	0	0	0	0	0	0	0	0	0	0	0	0	0	0	0	0	0	0	0	0	0	0	0	0	0	0	0	0	0	0	0	0	0	0	0	0	0	0
ENSG00000159337.6	0.110106	0.044055	0.05498	0.0711798	0.0119842	0.0179312	0.0829498	0.18404	0.115896	0.13211	0.0541542	0.08951	0.0818643	0.030396	0.0710948	0.0680883	0.0627519	0.100204	0.0390893	0.0866764	0.0138347	0.075095	0.112111	0.103101	0.0707269	0.0780195	0.0914664	0.0439993	0.0880058	0.0690529	0.093716	0.0259982	0.0510566	0.0835716	0.123551	0.0492105	0.0323562	0.133314	0.0902417	0.0496815	0.0741296	0	0.0378718	0	0.0922031	0	0.0729293	0.137042	0.0578913
ENSG00000216045.2	0	0	0	0	0	0	0	0	0	0	0	0	0	0	0	0	0	0	0	0	0	0	0	0	0	0	0	0	0	0	0	0	0	0	0	0	0	0	0	0	0	0	0	0	0	0	0	0	0
ENSG00000264163.1	0	0	0	0	0	0	0	0	0	0	0	0	0	0	0	0	0	0	0	0	0	0	0	0	0	0	0	0	0	0	0	0	0	0	0	0	0	0	0	0	0	0	0	0	0	0	0	0	0
ENSG00000239911.2	1.88337	2.65994	2.53826	2.34101	0.88241	1.06944	2.51027	2.84574	4.11581	1.13487	1.45143	1.30114	5.37678	2.30525	2.0829	3.33895	3.34217	2.31463	4.62431	2.16353	1.69099	3.9627	3.07495	3.10027	2.37188	3.5617	3.39733	2.05318	2.02731	1.78973	2.77989	2.412	2.55059	3.98746	1.85988	5.84822	2.08293	3.5522	7.41983	0.658461	0.218331	4.14437	0.717056	3.4695	1.70343	1.95673	0.193316	1.31771	2.00769
ENSG00000259076.1	0	0	0	0	0.0475113	0.0355441	0	0.0456018	0.0530157	0	0	0.0686831	0	0	0	0	0.0829267	0.0681014	0	0	0	0	0	0.0395561	0.038236	0.044187	0.080582	0	0.0747642	0.0547521	0.0530768	0	0.046711	0	0	0.0585285	0	0	0.0596273	0	0	0	0	0	0	0	0.0867386	0	0.0688532
ENSG00000251072.2	0	0	0	0	0	0	0.0932595	0	0.0250578	0	0	0.0162315	0	0	0	0.0191377	0.0195976	0	0	0	0	0	0.0262594	0.0186961	0.0180721	0	0	0.0154587	0.0176686	0	0.0501733	0	0	0	0.0257236	0.0276634	0	0.093677	0	0	0	0	0.0304134	0.157668	0	0	0.0409968	0	0.0162716
ENSG00000267581.1	0.0952757	0.082596	0.0463854	0.0667254	0.0674051	0.0504271	0.0349915	0.0323481	0.0752145	0	0	0.048721	0.0920895	0.170963	0.0947071	0.0287223	0.0588249	0.0241542	0.0732862	0.255945	0	0.175989	0.236464	0.0280595	0	0.0940333	0.171485	0.0232008	0	0.194195	0.0753011	0.164506	0.132539	0.0705075	0.193032	0.166071	0.116992	0.246037	0.338378	0	0	0	0	0	0.141436	0	0.123058	0.0680113	0.122104
ENSG00000161149.10	0.126661	0.0836607	0.0880938	0.0844818	0.204822	0.0446924	0.168352	0.0982952	0.085707	0.133279	0.0771294	0.117204	0.0932765	0.0324688	0.0799398	0.0945508	0.119166	0.0856293	0.139183	0.120363	0.118225	0.178257	0.0898171	0.0852635	0.116759	0.150805	0.0868477	0.105749	0.094007	0.0491744	0.0858057	0.0833132	0.117467	0.142833	0.117312	0.178725	0.148126	0.213607	0.267765	0	0.0351932	0.12073	0.0693502	0.0599203	0.107444	0.0201325	0.0701122	0.043055	0.0061839
ENSG00000165731.16	0.868906	0.883533	0.831219	0.774769	2.99199	0.700786	0.841387	1.10611	0.405724	0.492534	0.437215	0.445445	0.235747	1.34034	0.689822	0.748415	0.408745	0.492465	0.576233	0.895902	0.711432	0.688664	1.28275	0.679835	0.332293	2.54479	0.692466	0.625753	0.695809	1.74707	0.323577	2.51676	0.457446	0.554385	2.64728	0.337833	1.62585	0.848367	0.95905	1.09218	0.158834	0.758472	0.187795	0.0649039	0.161639	0.0726897	0.0421908	0.146126	0.446548
ENSG00000258122.1	0.935853	1.15901	1.59469	2.24714	0.283754	2.61814	0.932918	1.31636	2.00531	0.65167	0.555634	1.57243	3.489	1.01957	1.59474	2.66006	1.65089	1.32186	2.36525	0.769603	0.54595	0.691466	1.05074	1.69307	1.02761	0.92365	1.04274	0.944123	1.37676	0.272499	1.32081	0.923356	1.99932	2.8692	0.433389	1.45647	1.86056	1.97283	2.01799	0.294082	2.73031	0.669022	0.704554	0	1.29003	1.33876	3.97159	0.238588	0.239876
ENSG00000249049.1	0	0	0.037665	0	0	0	0	0	0	0	0	0	0	0	0	0	0	0	0	0	0	0	0	0	0	0	0	0	0	0	0	0	0.645732	0.0572521	0	0.13485	0	0	0	0	0	0	0.593021	0	0	0.129116	0.499615	0.607477	0.753529
ENSG00000226008.1	0	0	0	0	0	0	0	0	0	0	0	0	0	0	0	0	0	0	0	0	0	0	0	0	0	0	0	0	0	0	0	0	0	0	0	0	0	0	0	0	0	0	0	0	0	0	0	0	0
ENSG00000146674.13	8.86972	14.7349	11.9923	10.8101	26.4071	12.8894	10.7971	26.0914	27.4874	13.34	4.13522	11.0772	19.1767	16.4397	13.9092	14.905	10.0004	13.6705	15.9202	15.8564	13.1715	14.6029	11.5569	12.7629	9.61228	16.0945	8.77711	8.24698	10.7613	15.5651	8.33697	18.7612	10.9659	17.8294	16.9327	14.3044	21.7595	23.8403	19.5827	28.8435	50.0227	10.5064	27.4695	28.1533	45.8655	86.0858	8.95994	23.1016	30.6263
ENSG00000231809.4	0	0	0.0158345	0	0	0	0	0.0220852	0.0256758	0	0	0	0	0	0.0431066	0	0.0200809	0.131927	0	0	0.0265631	0	0	0	0	0.0855998	0.175618	0	0	0	0	0	0	0.024069	0	0	0	0	0	0	0	0	0	0	0	0	0	0	0
ENSG00000160211.14	11.3418	8.70672	10.0763	6.91323	7.70305	7.23662	12.7319	12.2906	8.3732	13.1665	11.4379	9.22772	8.00638	10.3794	9.08146	10.3093	11.3007	9.43908	8.91061	10.2481	7.979	11.4546	8.26353	11.4259	9.98915	10.7667	8.88353	9.24556	9.35244	9.13848	11.4924	8.7786	9.97804	10.043	12.697	7.58053	7.63901	10.6593	7.86174	27.3226	14.525	20.1973	14.4798	16.8236	17.2548	18.25	14.3661	17.6887	9.24255
ENSG00000156049.6	2.60687	2.87461	2.13345	2.04597	1.76509	0.976267	2.26333	3.52587	3.33315	4.98919	1.71794	3.32042	3.79242	2.19062	2.33165	2.28854	2.4291	2.00024	2.98526	3.89532	1.22782	2.6233	7.6299	3.89996	2.72567	2.27297	2.14933	2.54961	1.58464	3.56402	2.38477	2.24595	1.16432	2.58802	4.70918	1.29163	2.3828	5.41227	4.34523	2.34531	0.933182	0.362811	1.7163	0.582577	1.28205	0.373683	0.454445	5.64734	1.60146
ENSG00000167182.12	10.4875	17.1172	11.9108	10.2993	8.88294	10.6145	15.9221	12.727	13.523	12.6371	12.7063	13.9177	10.3569	12.8674	12.493	15.4757	15.8138	15.6246	10.1556	12.4344	13.0229	12.798	7.5908	14.1042	11.05	12.2182	12.7591	12.585	10.6815	12.7848	13.1713	9.09334	11.6676	16.8102	11.4898	7.70283	11.7405	14.5547	10.7842	18.9203	7.77546	13.2958	8.34635	8.91625	7.62874	13.2604	8.57928	12.4036	6.3011
ENSG00000162598.12	0	0	0	0	0.00464153	0	0	0	0	0	0	0	0	0	0	0.00395565	0.00405069	0	0	0.00503554	0	0.00484746	0	0	0.0074708	0	0	0	0	0	0	0	0	0	0.0159507	0.0114357	0.00537075	0	0.00582519	0	0.00957028	0	0	0	0	0	0.0677903	0	0.0336325
ENSG00000166558.9	0	0	0.00776491	0	0	0	0	0	0.0125909	0.0103656	0	0	0.0308315	0	0	0	0.00984726	0	0.0613404	0.0122414	0.013026	0	0.0131947	0.0469715	0.00908078	0	0	0	0	0.0260065	0	0.0367176	0	0	0.0129254	0.0139001	0	0	0.0141611	0	0	0	0.015282	0	0	0	0.0102999	0	0.0245282
ENSG00000272425.1	0.040071	0.115794	0.0585264	0.130962	0.0188995	0.0353477	0.0490557	0.0634898	0.0843566	0.0173619	0.0939438	0.0614733	0.0645517	0.0719037	0.0885153	0.0966403	0.0329874	0.0744976	0.0616454	0.0512596	0.0981806	0.059214	0.0663014	0.0865426	0.0456297	0.193348	0.104178	0.0780624	0.0371756	0.0435597	0.0422269	0.0461253	0.0371623	0.108732	0.043299	0.0698462	0.0546719	0.177391	0.083017	0	0.077937	0.0267362	0.0511931	0.132696	0.0198284	0.0445844	0.0431297	0	0.109556
ENSG00000197457.8	4.30084	7.23128	5.31104	2.58531	10.9488	4.69669	5.45781	7.09425	4.24991	10.4887	3.16221	3.62418	5.74091	7.49452	4.02231	5.61424	3.53568	3.53349	8.10899	6.9653	3.91361	4.67699	11.0217	3.60302	2.4723	10.5954	4.43661	3.53808	3.29963	11.074	3.88075	12.4209	2.71579	4.64064	12.0146	4.64027	9.04649	5.45606	6.5343	15.4074	14.9811	7.48387	26.2447	3.05613	7.71065	3.37667	12.2331	7.41553	1.69224
ENSG00000124532.13	5.07262	5.37994	5.42081	7.02991	5.82198	5.05254	6.1069	6.19055	8.25001	7.03435	5.82906	4.32379	6.4408	5.91779	5.27738	5.98739	6.01958	7.47101	10.0166	6.02554	5.00381	6.37259	8.70175	5.42642	6.10131	5.83485	5.79512	5.93193	5.29178	4.81076	6.49057	5.59506	4.80399	6.19869	5.40491	12.3294	5.47353	5.72557	9.45952	5.47028	15.3598	16.4156	9.4555	6.56952	10.1103	9.36678	8.44979	4.60344	11.2766
ENSG00000250238.1	0	0	0	0	0	0.0132829	0	0	0	0	0	0	0	0	0	0	0	0	0	0	0	0	0	0	0	0.0495383	0	0	0.0139698	0	0	0.0288881	0	0	0	0	0	0	0	0	0	0	0	0	0	0	0	0	0.0385959
ENSG00000102181.18	6.72167	6.70447	5.56934	4.53467	19.8623	6.79545	7.04533	8.27044	5.50907	7.77826	5.40843	3.90328	4.22419	10.0331	6.9268	7.67737	5.6267	6.02488	7.48631	8.59076	4.75776	6.20148	9.26805	4.60273	5.68754	7.71899	7.95673	5.2476	5.89124	12.4176	5.53134	14.7268	4.17801	5.3916	13.5592	5.02878	11.3884	5.10055	6.29446	2.61377	2.90113	5.94619	5.10898	3.75152	5.4787	3.5293	3.39139	7.99696	4.67953
ENSG00000225165.3	0.0225244	0	0.0219322	0	0.0318709	0	0	0.03059	0	0.0292779	0	0	0	0	0	0	0.0278139	0	0.0693032	0	0	0	0	0	0	0.0296409	0	0.0219399	0.0250762	0	0.0356043	0	0	0	0	0.0392614	0	0	0	0.198186	0	0	0	0	0	0.225553	0	0	0
ENSG00000261335.1	0.109828	0.0732396	0.0740357	0.0710001	0.155401	0.0626006	0.0496443	0.114735	0.0933719	0.131776	0.151249	0.0777635	0.146984	0.151597	0.0895773	0.163	0.0938902	0.119941	0.103975	0.142655	0.110398	0.187264	0.153764	0.079619	0.125063	0.0555876	0.131785	0.148123	0.141081	0.0551029	0.120188	0.116697	0.0822679	0.112537	0.0821596	0.323969	0.207479	0.236866	0.165026	0	0.049295	0.202927	0.194278	0.0839303	0.0752485	0.253796	0.381913	0.0361842	0.0433089
ENSG00000260865.1	0.0406323	0	0	0	0	0.0860226	0.0596913	0	0	0	0	0	0	0	0	0	0	0	0	0	0	0.0600433	0	0	0	0.21388	0	0	0	0.0662546	0	0	0.0565242	0	0	0	0	0	0	0	0	0.325328	0	0.403665	0.120636	0.135626	0.104961	0	0
ENSG00000166796.10	0.0138479	0.012005	0.00674194	0.620689	0.00979707	0.0366469	0	0.00940334	0.0109321	0.00899999	0.00885424	0	0.709397	0.0496976	0.568966	0.00834935	0	0.702143	0.639111	0.0212574	0	0.0102317	0	0.00815667	0.812099	0.710703	1.34593	0.0202329	0	0	0.0218894	0	0	0	0.0112226	0.0120689	0.736857	0.817383	0.0122955	0	0.0808015	0.0277189	0	0	0	0.0231115	1.52031	0	1.18552
ENSG00000266925.1	0	0	0	0	0	0	0	0	0	0	0	0	0	0	0	0	0	0	0	0	0	0	0	0	0	0	0	0	0	0	0	0	0	0	0	0	0	0	0	0	0	0	0	0	0	0	0	0	0
ENSG00000168066.19	30.6413	56.5212	35.538	30.5653	25.1715	32.1397	34.2734	32.5716	36.0723	32.7973	32.0021	26.7621	23.3035	35.9491	31.4556	33.2205	38.5298	33.3978	30.6149	40.0675	30.451	36.2522	26.1151	31.9732	34.1063	36.0903	32.9578	33.8422	28.9342	40.0222	34.7201	27.5847	28.9644	38.2763	37.7945	26.6603	35.6361	43.667	34.5883	60.1613	42.1851	54.3565	40.7286	33.4451	33.3461	49.6591	51.5165	43.3539	40.4705
ENSG00000268297.1	0.066693	0.231269	0.0974094	0	0.0235918	0.141196	0.12247	0.407586	0.1053	0.108362	0	0.0341047	0.0644626	0.269267	0.110492	0.0201056	0.102943	0.152171	0.102601	0.0255945	0	0.0985538	0.0275875	0.0392833	0.0569584	0.39494	0.120039	0.0487217	0.0742486	0.0543745	0.105422	0.115154	0.0463888	0.197421	0.837761	0.0871873	0.0818947	0.147622	0.29608	0	0	0.200245	0.0639032	0	0	0	0.0215351	0	0.0170946
ENSG00000184937.11	0	0	0.00343408	0.0296395	0.0399219	0.0597327	0.0103622	0.00478969	0.00556839	0.018337	0	0	0	0.0063285	0.028046	0.0425283	0.0217751	0	0	0.0920355	0	0.0104233	0.0116709	0.00415469	0.0120481	0	0.0126956	0.00687055	0.0431898	0.00575077	0	0.0405965	0	0.0104398	0.0514472	0.0491793	0.0635167	0	0	0.155156	0.0308678	1.89193	0.0540683	0	0.481666	0.0588605	2.06351	0.402809	0.184412
ENSG00000236044.1	0.0711065	0.123287	0.0692371	0.0995974	0	0	0.10446	0	0.224537	0.13864	0.136394	0.0363617	0	0.127594	0.32985	0.0428723	0.0439024	0.0360537	0.10939	0.163729	0.116148	0.105076	0	0.29318	0.0404852	0.233931	0	0.138522	0.039581	0	0.168597	0	0.0494587	0.0526214	0.0576259	0.247886	0.174628	0.104927	0.0631348	0.312823	0.103725	0	0.0681321	0	0	0.474692	0	0.203034	0.109355
ENSG00000198700.8	4.06866	4.96677	3.644	3.21607	5.63293	3.36999	4.37642	5.38505	4.54596	5.48164	4.55528	2.54253	3.34659	4.474	3.87415	3.59233	3.80493	4.43951	4.14286	5.24395	2.90535	4.76563	3.90988	4.82171	4.5485	4.58355	4.07132	4.07692	3.79771	5.27252	3.89883	5.09539	3.12468	4.39662	5.78756	3.76665	4.3652	5.66793	4.834	8.5909	6.81592	9.82066	8.57383	9.37339	5.25192	7.83069	8.78519	7.35042	7.44551
ENSG00000229302.1	0	0	0	0	0	0	0	0	0	0	0	0	0	0	0	0	0	0	0	0	0	0	0	0	0	0	0	0	0	0	0	0	0	0	0	0	0	0	0	0	0	0	0	0	0	0	0	0	0
ENSG00000259142.1	0	0	0	0	0	0	0	0	0	0	0	0	0	0	0	0	0	0	0	0	0	0	0	0	0	0	0	0	0	0	0	0	0	0	0	0	0	0	0	0	0	0	0	0	0	0	0	0	0
ENSG00000167633.15	0.00510405	0.0176991	0.0298192	0.0142983	0	0	0.044989	0	0.0161174	0.0132688	0.15012	0.00522011	0.0296002	0	0.0541183	0.00615478	0.00630266	0.0051759	0	0.0313402	0.0166743	0.0150848	0.0168903	0.024051	0.00581208	0.00671667	0.0122489	0.0099432	0	0.0249679	0.0484078	0.0587521	0.00710033	0	0.0496369	0.0177933	0.0250698	0.00753174	0.0362548	0.0898182	0	0	0.117373	0.15212	0	0.102221	0	0.218608	0
ENSG00000258274.1	0.416788	0.0258086	0.0507289	0.0416991	4.68628	0.118176	0.0218674	0.283017	0.0587553	0.541754	0.0856576	0.274028	0.05755	1.29545	0.315658	0.906455	0.0459522	0.037737	6.58363	0.81117	0.109414	0.0109982	17.7207	0.11398	0.0339003	0.666001	0.384015	0.0652456	0.091144	5.27912	0.0588229	2.27886	0.0207072	0.242345	7.57575	0.311351	3.57034	0.0549133	2.29967	0.0654857	0.0651408	0.178772	0.0142626	0	0	0	0	0.0106257	0
ENSG00000235489.4	0.0920024	0.0531723	0.0298612	0.0429553	0	0.0243473	0.0450524	0.124947	0.0847355	0.0597938	0.0686297	0.0627296	0.0592838	0.0687873	0.0508074	0.0277356	0.0662712	0.0777479	0.0707684	0.0353074	0.0250468	0	0.0761135	0.054191	0.0698433	0.050446	0.0459982	0.0448075	0.0256063	0.0125015	0.0484761	0.035301	0.0319965	0	0.0497069	0.0668191	0.0125526	0.0452541	0.0136147	0.134917	0.089471	0.153465	0.132231	0.152334	0.0227628	0.255912	0.15844	0.0656748	0.180794
ENSG00000237586.3	0.0888105	0	0.0288252	0	0	0	0.0434894	0.0804081	0.0467404	0	0	0.0302766	0.057227	0	0.0392358	0.0356977	0	0.0900606	0	0.181773	0.0483556	0.0437458	0	0.0348739	0	0.11687	0	0	0.0659145	0	0	0	0.0411819	0.175262	0	0	0.0969366	0.0873682	0.0525694	0.781418	0	0	0	0	0	0	0	0	0.0303516
ENSG00000136859.8	7.02347	13.9172	5.79647	5.55881	55.1992	10.9487	8.89872	19.1225	8.45089	21.2646	4.44542	5.03547	4.41997	18.9011	9.53614	14.7842	5.61454	6.11242	8.81953	16.6331	6.54349	7.13229	13.9292	4.28853	5.33467	13.0907	10.9071	8.76677	6.4862	27.5393	3.47859	27.1005	4.068	6.35419	40.2335	6.52751	18.7541	6.05444	8.28607	11.4865	13.0692	17.0674	17.7266	12.043	13.2003	12.3381	3.29522	23.2602	4.40547
ENSG00000223517.1	0	0	0	0	0	0	0	0	0	0	0	0	0	0	0	0	0	0	0	0	0	0	0	0	0	0	0	0	0	0	0	0	0	0	0	0	0	0	0	0	0	0	0	0	0	0	0	0	0
ENSG00000233132.4	0	0	0	0	0	0	0	0	0	0	0	0	0	0	0	0	0	0	0	0	0	0	0	0	0	0	0	0	0	0	0	0	0	0	0	0	0	0	0	0	0	0	0	0	0	0	0	0	0
ENSG00000224076.4	0	0	0	0	0	0	0	0	0	0	0	0	0	0	0	0	0	0	0	0	0	0	0	0	0	0	0	0	0	0	0	0	0	0	0	0	0	0	0	0	0	0	0	0	0	0	0	0	0
ENSG00000202024.1	0	0	0	0	0	0	0	0	0	0	0	0	0	0	0	0	0	0	0	0	0	0	0	0	0	0	0	0	0	0	0	0	0	0	0	0	0	0	0	0	0	0	0	0	0.402497	0	0	0	0
ENSG00000260803.1	0.0750619	0.0325362	0.438531	0	0.0265522	0	0.0551353	0	0.148142	0.0731759	0	0.153537	0	0.0336729	0.0248713	0.0226286	0.0463445	0.0380592	0	0.172837	0	0.0831907	0.0310493	0	0.106843	0.0246944	0.0225171	0.036557	0.0626742	0.0305988	0.0889878	0.0864028	0.0783149	0.0555486	0	0	0.0307238	0.221529	0.199941	0	0.0547475	0.225373	0.287688	0.186427	0.0557144	0	0.266612	0.053582	0.0192397
ENSG00000225932.3	0.10089	0.0194362	0.0272882	0.0314032	0	0.0237327	0.0741067	0.121793	0.0530977	0.0437133	0.0788431	0.120381	0.119186	0.0201152	0.0594298	0.0337942	0.159189	0.00568388	0.0258682	0.00860401	0.0366217	0.091109	0.009274	0.052823	0.0574426	0.0368794	0.0605299	0.0764336	0.0249599	0.0548367	0.115178	0.0129037	0.0779719	0	0.00908476	0.00976983	0.0550606	0.0744385	0.0199065	0	0.0490569	0.0448772	0.0429643	0.0556833	0.0332822	0.0561267	0.579151	0.0480126	0.120679
ENSG00000236226.1	0	0	0	0	0	0	0	0	0	0	0	0	0	0	0	0	0	0	0	0	0	0	0	0	0	0	0	0	0	0	0	0	0	0	0	0	0	0	0	0	0	0	0	0	0	0	0	0	0.089323
ENSG00000131480.7	0.0545943	0.151452	0.111634	0.0152938	0.216295	0.161815	0.0401012	0.200188	0.129297	0.113542	0.0418885	0.0725865	0.0105537	0.176336	0.0506506	0.0526666	0.107864	0.105189	0.100786	0.326842	0.080259	0.104878	0.126464	0.096471	0.0435173	0.136502	0.0786107	0.021271	0.0364676	0.160238	0.0517784	0.113117	0	0.0727233	0.247767	0.0666128	0.196646	0.0966739	0.155116	0.384288	0.143349	0.284126	0.261553	0.271186	0.275552	0.0911152	0.465392	0.342949	0.0895584
ENSG00000226649.1	0.0333465	0	0	0	0	0	0.048988	0	0	0	0.0426428	0	0	0.179511	0	0.0402112	0	0	0	0.102378	0	0	0	0	0.0379723	0.0438822	0	0	0	0	0.105422	0	0	0	0	0	0	0	0	0	0	0	0	0	0.0990051	0.111307	0.129211	0	0.0683783
ENSG00000168546.9	1.75865	0.884403	1.57651	1.11613	1.37886	1.08528	3.04586	0.723758	2.85283	1.59654	0.619835	0.532066	0.932092	2.43169	1.45974	1.35871	1.78934	2.02017	1.09704	0.818073	0.816614	2.2763	0.852384	1.145	1.21948	1.10539	2.06152	1.88852	1.26006	1.469	1.09511	1.7118	1.3521	0.991595	1.92089	0.893533	1.21323	1.01484	1.34293	0.20096	0.103652	0.0609563	0.058358	0.201691	0.203432	0.279534	0.0294996	0.0615921	0.00780561
ENSG00000254094.1	0	0	0	0.0771077	0	0	0.0404361	0	0.0869177	0.035778	0.105596	0	0	0	0.0729622	0	0	0.0279125	0	0.0845054	0.0899212	0.0406745	0	0.0324255	0	0.0724431	0	0.0268108	0	0	0	0.0633676	0	0.0814783	0.0446136	0.0479779	0	0	0	0	0	0	0	0.27345	0	0.0918759	0.106654	0.0785937	0.112883
ENSG00000272681.2	0	0	0	0	0.0287866	0	0	0	0	0	0	0	0	0	0	0	0	0	0	0	0	0	0	0	0	0	0	0	0	0	0	0	0	0	0	0	0	0	0	0	0	0	0	0	0	0	0	0	0.0208587
ENSG00000108244.15	0.174948	0.173332	0.0778738	0.0700133	0.0353633	0.116406	0.102804	0.101826	0.157842	0.331359	0.0767042	0.214712	0.299545	0.0896938	0.092749	0.0602753	0.259239	0.13686	0.130726	0.107423	0.114307	0.0960238	0.107517	0.0706612	0.483813	0.1184	0.035987	0.131458	0.122426	0.0815055	0.410861	0.126582	0.139071	0.110973	0.259257	0.296233	0.540132	0.206529	0.0532578	2.33097	162.921	3.1817	0.296945	0	22.7209	0.116792	36.0766	1.64134	33.5062
ENSG00000274420.1	0	0	0	0	0	0	0	0.158871	0.1847	0	0	0	0	0	0	0	0	0	0	0	0	0	0	0	0	0.153942	0	0	0	0	0	0	0	0	0	0	0	0	0	0	0	0	0	0	0	0.780946	0.302186	0	0
ENSG00000200413.1	0	0	0	0	0	0	0	0	0	0	0	0	0	0	0	0	0	0	0	0	0	0	0	0	0	0	0	0	0	0	0	0	0	0	0	0	0	0	0	0	0	0	0	0	0	0	0	0	0
ENSG00000264105.1	0	0	0	0	0	0	0	0	0	0	0	0	0	0	0	0	0.192604	0.158171	0	0	0.254777	0	0	0	0	0	0	0	0	0	0	0	0	0	0	0	0	0	0	0	0	0	0	0	0	0	0	0	0
ENSG00000255348.1	0.0434303	0.150602	0	0	0	0	0	0	0	0	0	0	0	0	0	0	0	0	0	0.0666682	0	0	0	0	0	0	0	0	0	0.0708171	0	0	0	0	0	0	0	0.0640874	0	0	0	0	0	0	0	0	0.0560945	0.0620043	0
ENSG00000225108.1	0.069739	0.0345474	0.0679056	0.0279092	0	0.10546	0.0292717	0.121772	0.0471898	0.0258997	0.0382204	0.0509463	0.0770364	0.0178771	0.105635	0.0480547	0.0369069	0.0101029	0.0613067	0.0152934	0.032547	0.0736108	0.11539	0.0469457	0.0907579	0.0131104	0.0358634	0.106746	0.122005	0.0974708	0.0157481	0.0229359	0.0415779	0.0147456	0.0968874	0.104194	0.0163114	0.0441041	0.0884581	0	0	0.079768	0.114552	0	0	0	0.180149	0.227576	0.173646
ENSG00000076770.13	3.62792	4.16873	3.56496	4.36037	0.605701	2.96553	3.30678	5.18378	4.69358	2.39416	3.28447	3.63258	4.45708	3.0384	3.95732	4.11237	4.04819	4.54838	3.53238	3.83501	3.99145	3.97643	1.69596	3.96143	4.77435	3.12487	4.43882	4.07582	4.17792	2.32671	3.76107	2.60336	3.04201	3.83491	1.94852	2.93074	3.14803	5.07275	3.9064	0.878847	1.64783	2.76098	2.35846	2.7879	4.01052	2.05598	1.13344	5.92644	1.83359
ENSG00000254479.1	0.0469441	0.0542621	0.0152366	0.0438358	0.0221412	0.0331285	0.0229879	0.0425027	0.0247064	0.0406796	0.0200104	0.0800192	0	0	0	0.0377387	0.0193227	0	0	0.0240207	0	0.0231235	0.0517823	0.0737356	0	0.020592	0.0187764	0.0457259	0.0522623	0	0.0742045	0	0.0870729	0.0463205	0.0507257	0	0.0512394	0	0.0277875	0.137682	0.0456524	0.125288	0.0299869	0	0	0.522315	0.0404219	0	0.0481304
ENSG00000132718.8	3.31638	4.43493	2.88687	2.31096	12.4559	4.03509	4.91671	4.96259	2.10671	4.12723	2.01426	2.11208	1.88904	6.38806	3.73504	3.4216	1.71601	2.19245	3.66249	5.22684	2.12073	2.62216	6.85681	2.55671	2.35475	7.75208	3.31838	2.59127	2.41003	8.52678	2.67361	9.42572	1.42871	2.13056	9.15776	2.14724	7.63246	4.30964	3.57382	1.09607	2.30174	2.40485	2.86997	1.23757	2.89307	2.03284	0.414756	3.76248	0.652791
ENSG00000280847.1	0	0	0	0	0	0	0	0	0	0	0	0	0	0	0	0	0	0	0	0	0	0	0	0	0	0	0	0	0	0	0	0	0	0	0	0	0	0	0	0	0	0	0	0	0	0	0	0	0
ENSG00000266820.1	0	0	0	0	0	0	0	0	0	0	0	0	0	0	0	0	0	0	0	0	0	0	0	0	0	0	0	0	0	0	0	0	0	0	0	0	0	0	0	0	0	0	0	0	0	0	0	0	0
ENSG00000263637.1	0	0.0832798	0	0	0.0679631	0	0	0	0	0	0	0	0	0	0.0636607	0	0	0	0	0	0	0.0709783	0	0	0	0	0	0	0	0	0	0	0	0	0	0	0	0	0	0	0	0	0	0	0	0	0	0.0685743	0
ENSG00000222693.1	0	0	0	0	0	0	0	0	0	0	0	0	0	0	0	0	0	0	0	0	0	0	0	0	0	0	0	0	0	0	0	0	0	0	0	0	0	0	0	0	0	0	0	0	0	0	0	0	0
ENSG00000213972.3	0	0.0271311	0	0	0	0.0331285	0.0459758	0	0	0.0203398	0	0	0	0.0280789	0	0.0566081	0.0579682	0.0158683	0	0.0240207	0	0	0	0.0184339	0	0	0	0	0.0348416	0	0	0	0.0435364	0.0231602	0.0253628	0.0272754	0	0	0	0	0.0456524	0	0	0	0	0	0.0202109	0	0.0320869
ENSG00000257711.1	0	0	0	0	0	0	0	0.0228273	0	0.0218482	0	0	0	0	0	0.0202687	0	0	0	0.0258021	0	0	0	0	0	0	0.0201689	0.0163723	0.0374254	0	0	0.0386961	0	0	0	0	0	0	0	0.147893	0	0	0	0	0	0.056105	0.0434196	0	0
ENSG00000250127.1	0	0	0	0	0	0	0	0	0	0.0159248	0	0	0	0	0.0324756	0	0	0	0	0	0	0	0	0.0144326	0	0	0	0	0	0	0	0	0	0	0.0198576	0	0	0	0	0	0	0	0	0	0	0	0.0158239	0	0
ENSG00000257743.7	2.98396	0.684074	2.55768	13.7311	0.339483	6.3832	8.66021	2.75394	2.27008	0.542872	6.65214	5.11301	1.28834	1.24692	4.2446	4.02044	4.34088	6.57097	1.01435	0.943941	11.4523	3.8921	0.591059	6.44839	4.13454	2.31301	3.30756	4.46106	9.73653	1.57068	3.19132	1.56704	2.45502	1.9281	3.05342	0.464672	2.04556	3.64796	0.605946	3.12746	3.63467	1.00319	1.30781	7.02709	5.71978	0.166102	0.0160682	4.2855	0.430024
ENSG00000244361.1	0.134728	0	0.0874574	0.125807	0	0	0	0	0.354533	0.175124	0.0574292	0.091861	0	0	0	0.0541545	0	0.136624	0.0690887	0.0689386	0	0	0.222921	0	0.102278	0	0.0538877	0.131232	0	0	0.212965	0	0.0624741	0	0.145581	0.156559	0	0.19881	0.0797492	0	0.262042	0	0	0	0.133335	0.149903	0.174014	0	0.0920885
ENSG00000249074.1	0	0	0	0	0	0	0	0	0	0	0	0	0	0	0	0	0	0	0	0	0	0	0	0	0	0	0	0	0	0	0	0	0	0	0	0	0	0	0	0	0	0	0	0	0	0	0	0	0
ENSG00000215881.3	0.0387853	0	0	0	0	0	0	0	0	0	0	0	0	0	0	0	0	0	0	0	0	0.0573141	0	0	0	0	0	0	0	0	0	0	0	0	0	0	0	0	0	0	0	0	0	0	0	0	0.050095	0	0
ENSG00000207611.1	0	0.28259	0.158701	0	0	0	0.239436	0	0	0	0	0.166692	0.31507	0	0	0.393076	0.20126	0	0	0	0	0.240848	0	0	0	0.214481	0	0	0	0	0	0	0.226732	0.241231	0	0	0	0	0.289427	0	0	0	0	0	0	0	0	0	0
ENSG00000213614.8	4.28466	4.01658	4.34113	4.27592	3.30553	4.44908	4.51002	4.91133	5.56634	4.48537	3.5596	2.97982	6.23707	4.70799	4.83268	4.57028	4.33636	4.82787	6.68	3.70619	3.19217	4.99385	5.29277	4.25207	4.63671	3.63581	5.35518	4.2743	4.61896	3.8862	4.81638	5.65096	4.36833	4.98476	6.54574	3.09363	4.24293	5.51637	7.26342	5.71817	4.05379	3.37992	4.84496	6.23925	5.64508	9.81734	2.35773	3.8706	2.13101
ENSG00000226819.1	0.0820691	0.0355735	0	0	0.174186	0.0434372	0.0301412	0.0557284	0	0	0	0	0	0	0	0	0	0.0416121	0.157819	0.0314953	0	0.0303189	0	0	0.0233634	0.0539993	0.0246191	0.0199849	0.0456834	0.100366	0.0324317	0.283406	0.0285419	0.0303671	0.0332551	0	0.100776	0.0605522	0.109303	0	0.119717	0.0821373	0	0	0	0	0	0.029292	0.0210358
ENSG00000260670.1	0	0	0	0	0	0	0	0	0	0	0	0	0	0	0	0	0	0.00494118	0	0	0	0	0	0	0	0	0	0	0	0	0	0	0	0	0	0	0	0	0	0	0	0	0	0	0	0	0	0	0
ENSG00000200237.1	0	0.178372	0.300518	0.288197	0.145566	0.108901	0.151133	0	0.162431	0	0	0	0	0	0.136351	0.248112	0.254073	0	0.158267	0	0.336089	0.152025	0	0.242386	0.117149	0.135381	0.24689	0	0	0	0	0	0.143114	0.152266	0	0	0	0	0	0	0	0	0	0	0	0	0.265752	0	0
ENSG00000182224.10	0.375399	0.341238	0.322944	0.28588	0.562113	0.343367	0.374795	0.475176	0.477621	0.383732	0.284303	0.205014	0.366368	0.412019	0.400934	0.347201	0.351042	0.406555	0.527053	0.632209	0.238133	0.57628	0.657317	0.386417	0.398423	0.546764	0.494183	0.323057	0.320547	0.588351	0.47241	0.570563	0.309278	0.539436	0.815218	0.482816	0.316262	0.596979	0.49188	0.384819	0.318993	0.262633	1.18036	0.325873	0.162314	0.632605	0.357764	0.728473	0.239152
ENSG00000279270.1	0	0	0	0	0	0	0	0	0	0	0	0	0	0	0	0	0	0	0	0	0	0	0	0	0	0	0	0	0	0	0	0	0	0	0	0	0	0	0	0	0	0	0	0	0	0	0	0	0
ENSG00000224723.1	0	0	0	0	0.0308645	0	0	0.029624	0	0	0	0	0	0	0	0	0	0	0	0	0	0	0	0	0	0	0	0	0	0	0	0	0.0303446	0	0	0	0	0	0	0	0	0	0	0	0	0	0	0	0
ENSG00000255240.4	0.0353033	0.0476077	0.0725698	0.0109886	0.0277513	0.0290658	0.011525	0.0479448	0.0495464	0.0203948	0.0100322	0.0280824	0.106159	0.0351935	0.0571879	0.0378408	0.0532812	0.0358002	0.012069	0.0602141	0.0128146	0.0405755	0	0.0369675	0.0178669	0.0516192	0.0564815	0.0458495	0.0262018	0.0191884	0.0558039	0.0451524	0.0381974	0.08128	0.0190736	0.0205119	0.0578002	0.179438	0.0417939	0	0.0343319	0.298364	0.022551	0	0.0116461	0	0.851155	0.00560017	1.17434
ENSG00000280086.1	0	0	0	0	0	0	0	0	0	0	0	0	0	0	0	0.00585993	0	0	0	0	0	0	0	0	0	0	0	0	0	0	0	0	0	0	0	0	0	0	0	0	0	0	0	0	0	0	0	0	0
ENSG00000273139.1	0.0311951	0.0540871	0.091125	0.0873887	0.0441395	0.0330216	0.0458275	0.169462	0.0985067	0.121645	0.119675	0.0638088	0	0.111953	0.0413452	0.037617	0.0770416	0.0632684	0	0.0478864	0.152866	0.138293	0	0.0367489	0	0.0821022	0.0374317	0.0303856	0.0347292	0	0.0493101	0.0718166	0.173584	0.138513	0.101124	0.10875	0.0510741	0.0460327	0.221583	0	0.546062	0.124884	0.0597804	0	0	0	0.362623	0.178146	0.159917
ENSG00000226964.1	0.0483524	0.209587	0.117703	0.135452	0.444705	0.255917	0.106549	0.131333	0.0763427	0.031425	0.0618321	0.0247259	0.0467354	0.216909	0.160213	0.116613	0.0895608	0.049033	0.148771	0.037112	0.0394904	0.107177	0.44002	0.170882	0.0275299	0.127258	0.0870286	0.211939	0.0538302	0	0.114646	0.333947	0.235423	0.0715651	0.195928	0.168562	0.197912	0.0356753	0.25759	0	0	0.19357	0.138989	0	0	0.322791	0.187355	0.276126	0.0495743
ENSG00000084207.14	171.842	132.07	134.805	113.95	93.0854	110.436	171.714	143.506	111.524	186.63	148.068	111.232	168.643	163.419	123.997	139.022	148.002	129.931	178.933	128.696	117.815	164.208	195.781	165.555	128.176	168.848	120.895	147.166	148.546	112.002	178.081	159.789	173.751	114.187	150.08	187.553	114.121	139.464	171.274	581.84	695.459	39.2397	203.411	391.839	292.16	580.72	388.692	288.505	359.754
ENSG00000258743.4	0	0	0	0.0463349	0	0.0087543	0	0	0.0130575	0	0.0105756	0	0	0.0148399	0	0	0	0	0.0636136	0	0.0135087	0.0122209	0.0136836	0	0	0.010883	0.00992344	0.00805547	0.018414	0.0269702	0.026145	0.0190392	0	0.0122403	0	0	0	0.0122037	0	0.218298	0	0	0	0	0	0	0.0106816	0	0
ENSG00000204574.11	20.0957	27.7751	19.177	18.6243	14.9433	20.7427	18.1814	20.1355	18.0012	20.6017	20.1573	16.4428	12.852	19.601	18.2564	19.12	22.3041	19.146	15.4675	21.573	17.3712	19.1938	12.3906	19.0906	19.9581	19.5192	18.7796	20.6082	19.1661	23.2189	18.5086	17.085	16.833	22.1341	21.3853	12.3599	17.9473	21.7838	17.3188	24.0138	27.106	45.2705	25.6407	28.8344	20.4719	17.3635	31.4192	16.3093	25.1445
ENSG00000263159.1	0	0	0	0	0	0	0	0.161475	0	0	0.0760231	0	0	0	0	0.0716881	0	0	0	0.0912589	0	0.0878502	0	0.0700337	0	0	0	0	0	0.0969381	0	0	0	0	0	0	0	0	0	0	0	0	0	0	0	0	0	0	0
ENSG00000060303.5	0.142213	0.123287	0.138474	0	0	0.188175	0.0522299	0	0	0.13864	0.0454648	0	0	0	0	0.0857446	0.0878047	0.252376	0	0.0545764	0	0	0.0588263	0.0418829	0.0404852	0	0	0.0692612	0.039581	0	0.056199	0.0818498	0.0989173	0	0	0	0.0582095	0.0524637	0	0.312823	0.103725	0	0.0681321	0	0.105557	0.237346	0.0918409	0	0
ENSG00000206741.1	0	0	0	0	0.181636	0	0	0	0	0	0	0	0	0	0	0	0	0	0	0	0	0	0	0.151223	0	0.168927	0	0	0	0	0	0	0	0	0	0	0.210172	0	0	0	0	0	0	0	0	0	0	0	0
ENSG00000231143.1	0	0	0	0	0	0	0	0	0	0	0	0	0	0	0	0	0	0	0	0	0	0	0	0	0	0	0	0	0	0	0	0	0	0	0	0	0	0	0	0	0	0	0	0	0	0	0	0	0
ENSG00000270412.1	0.759981	0.916646	0.707827	0.185129	9.02346	1.71389	0.388334	0.942369	0.573874	0.944897	0.253526	0.405528	0.191626	1.95663	0.613115	1.63364	0.571231	0.335077	1.42332	2.89118	0.377813	0.488279	3.28033	0.58388	0.790152	1.43492	0.753323	0.386222	0.662148	3.01723	0.417844	2.96673	0.183865	0.537961	3.26695	0.518358	3.30004	0.341313	0.586765	0	0.482002	0.264561	1.01313	0.328265	0.098103	0.661758	0.213389	1.32088	0.0677553
ENSG00000259757.1	0	0	0	0	0	0	0	0	0	0	0	0	0	0	0	0	0	0	0	0	0	0	0	0	0	0.0277453	0	0	0	0	0	0	0	0	0	0	0	0.0311122	0	0.185511	0	0.675245	0	0	0	0	0	0.0301009	0
ENSG00000171204.11	9.94266	10.3163	8.83358	11.6054	8.69079	10.5502	8.45865	10.6083	11.4609	13.3998	9.91975	8.22219	14.7402	10.5043	8.67377	8.61563	8.98574	9.46158	15.9147	9.59443	8.15961	9.98133	22.8587	10.1921	11.1305	9.07032	10.0501	8.8542	10.5544	7.88104	10.2118	13.0206	9.78889	8.4243	9.74125	29.167	11.4225	9.72803	12.8902	3.064	27.3782	20.5748	13.1165	11.9891	14.2785	13.267	13.315	8.70037	18.6581
ENSG00000241461.3	0	0.083835	0.0470812	0	0	0	0	0	0	0	0	0	0	0	0	0	0	0	0	0	0	0	0	0	0	0.127258	0.0580191	0.0470976	0	0	0	0	0	0	0	0	0	0	0	0	0	0	0	0	0	0.161395	0	0	0
ENSG00000266094.5	3.21114	3.47359	5.97324	2.82142	0.721794	1.76304	6.37629	2.39514	3.85155	4.62165	4.45202	2.40348	3.21964	4.03698	3.04245	2.60249	4.53592	3.32045	3.53146	3.78147	2.27186	6.16261	3.26435	3.85474	3.39097	2.20321	3.25409	3.96656	2.51191	1.88399	7.82225	2.66997	2.94469	3.79121	2.7172	2.46612	3.96895	7.82348	4.30091	2.39765	2.77934	1.09091	6.43771	2.68552	3.10674	2.55409	0.625081	3.4578	1.7769
ENSG00000165084.14	0.00414489	0.0119776	0.0107624	0.0116113	0.00586481	0.0175503	0.0162376	0.0262692	0	0.00718354	0.0035336	0.00565218	0.00267085	0.0049584	0.0109871	0.0133284	0.00853042	0.0126097	0.00850201	0.00848354	0.0135409	0.0142917	0.0114302	0.00976563	0.011013	0.0345449	0.0132628	0.00942042	0.00769076	0.0202758	0.00873576	0.0222653	0	0.00817965	0.0111969	0.0192661	0.0158345	0.0183491	0.0196278	0.0121566	0.0362776	0.00553111	0.0211814	0.0137259	0.0697345	0.0138352	0	0.0118351	0.0212481
ENSG00000240874.1	0.0338129	0	0	0.094722	0	0	0	0	0.0533865	0	0	0	0	0	0	0	0	0	0	0	0	0.0499661	0	0.0398327	0	0	0	0.0658708	0	0.055135	0.053448	0	0.0940752	0	0	0.0589378	0.11072	0	0.120089	0.595019	0.197295	0	0	0	0	1.2415	0	0	0.0346673
ENSG00000281587.1	0	0	0.271622	0	0	0	0.409804	0	0	0	0	0	0	0	0	0	0	0	0	0	0	0	0	0	0	0	0	0	0	0	0	0	0	0	0	0	0	0	0	0	0	0	0	0	0	0	0	0	0
ENSG00000253731.2	0.165046	0.286162	0.119637	0.231177	0.864068	0.0854136	0.161642	0.278938	0.153457	0.176393	0.0562821	0.0956528	0.0602656	0.329066	0.13611	0.16143	0.183424	0.16551	0.14106	0.349068	0.161756	0.173435	0.148679	0.140422	0.119029	0.287176	0.193641	0.144687	0.149037	0.367801	0.121748	0.447514	0.0637773	0.160139	0.472605	0.0479475	0.3663	0.154247	0.14003	0.161355	0.0374511	0.139488	0.108942	0.455462	0.0871145	0.0489695	0.255808	0.356066	0.0789679
ENSG00000226573.1	0	0	0	0	0	0	0	0	0	0	0	0	0.0890198	0	0	0	0	0	0	0	0	0	0	0	0	0	0	0	0	0	0	0	0	0	0	0	0.0753951	0	0	0	0	0	0	0	0	0.15371	0	0	0
ENSG00000273657.1	0	0.37538	0	0	0	0	0	0	0	0	0	0	0	0	0	0	0	0	0	0	0.353645	0	0	0	0	0.284907	0	0	0	0	0	0	0	0	0	0	0	0	0	0	0	0	0	0	0	0	0.279635	0	0
ENSG00000260484.1	0	0	0	0	0.0566985	0.0353477	0	0	0.0105446	0	0.00854034	0	0	0	0	0	0	0	0	0.0102519	0	0	0	0.00786751	0	0	0	0	0.00743511	0	0	0.0153751	0.00929058	0	0.0108247	0	0	0.00985507	0	0	0	0	0	0	0	0	0	0.00953473	0
ENSG00000215447.6	0.683614	1.00667	0.601813	0.472204	1.51055	0.644337	0.632828	1.48799	1.25677	0.41386	0.55086	0.30648	0.362056	0.991426	0.484052	0.745297	0.925096	0.731221	0.504227	0.833761	0.810713	0.968678	0.526816	0.485398	0.874417	1.0598	0.741625	0.656752	0.615103	0.74822	0.547695	1.18574	0.442925	1.41375	1.47231	0.554982	0.858599	1.14695	0.947878	0.823962	0.655697	3.07413	2.29705	0.837298	0.444852	0.656418	0.895049	1.35033	0.249632
ENSG00000201292.1	0	0	0	0	0	0	0	0	0	0	0	0	0	0	0	0	0	0	0	0	0	0	0	0	0	0	0	0	0	0	0	0	0	0	0	0	0	0	0	0	0	0	0	0	0	0	0	0	0
ENSG00000189298.12	1.25225	0.524618	0.83136	0.981905	1.74644	0.697668	1.17067	1.20836	1.39063	0.697035	0.927098	0.744535	1.25091	1.38693	1.06411	0.801983	1.02102	1.31241	1.38724	1.36123	0.616579	1.18643	1.13016	0.949346	1.25198	1.32068	1.61404	0.971717	1.04392	1.35313	1.0276	1.35869	1.15857	1.21936	1.43729	1.17492	1.21641	1.17592	1.30338	0.817138	1.13622	2.98631	1.04486	1.04168	1.46759	2.20994	1.53228	1.00511	1.24396
ENSG00000130332.13	19.7168	22.6917	24.0231	17.6375	9.28333	18.7914	22.1255	23.9347	24.4404	31.7581	21.8706	17.2033	35.6048	18.6864	18.1273	24.1775	25.6762	21.1119	35.3397	18.8445	17.5265	22.66	35.62	25.109	20.0589	26.1037	16.9752	21.352	20.0484	13.7488	28.0471	19.0181	25.7884	22.9236	22.0713	43.5849	18.4765	25.6661	27.5491	95.9117	63.1557	59.7469	45.2329	49.8184	63.9414	57.6005	67.5936	38.2966	47.5423
ENSG00000280171.1	0	0	0	0	0	0	0	0	0	0	0	0	0	0	0	0	0	0	0	0	0	0	0	0	0	0	0	0	0	0	0	0	0	0	0	0	0	0	0	0	0	0	0	0	0	0	0	0	0.0410459
ENSG00000238649.1	0	0	0	0	0	0	0	0	0	0	0	0	0	0	0	0	0	0	0	0	0	0	0	0	0	0	0	0	0	0	0	0	0	0	0	0	0	0	0	0	0	0	0	0	0	0	0	0	0
ENSG00000134744.12	0.917857	1.0744	1.21808	0.928158	1.52679	0.850267	0.97084	1.43989	1.30073	0.956775	0.6321	0.631924	0.8586	1.16496	0.909115	0.846573	0.887923	1.1133	1.22744	1.41034	0.744513	1.32061	1.17642	0.89455	1.14307	1.14304	1.33452	0.886188	0.831429	1.44554	1.38008	1.23692	0.766107	1.12126	1.53704	0.635269	1.10984	1.81823	1.81914	1.16609	1.41597	3.3841	1.71602	1.47676	1.0475	1.23744	1.04671	1.42035	1.6792
ENSG00000228226.1	0	0	0	0	0	0	0	0	0	0	0	0	0	0	0	0	0	0	0	0	0	0	0	0	0	0	0	0	0	0	0	0	0	0	0	0	0	0	0	0	0	0	0	0	0	0	0	0	0
ENSG00000100764.12	2.84888	2.53097	2.53097	2.51294	2.39862	2.97331	2.72209	1.93131	2.36797	3.78263	3.52867	2.63674	2.71719	2.59827	2.36536	2.36784	2.71546	2.58098	3.61484	2.36731	2.35366	2.50504	4.45273	2.87069	3.00009	2.05419	2.65564	2.92631	2.70505	2.81025	2.90662	3.01913	2.62679	2.59265	3.01095	3.6484	2.65211	2.88367	2.83052	1.1601	2.93992	4.54314	3.79	3.22788	2.7402	2.83706	1.74553	2.96473	2.53464
ENSG00000156265.14	0.490298	0.98432	0.527661	0.867474	0.556823	0.781922	0.852961	1.3843	0.667171	0.670847	0.288742	0.484951	0.654732	0.503566	0.594252	0.61457	0.740864	0.40561	0.808861	0.762541	0.569041	0.867524	1.01939	0.330593	0.525254	1.12062	0.464462	0.508994	0.606892	0.689022	0.933075	0.675766	0.448724	0.55858	1.12407	0.820883	0.586211	1.51364	0.779014	0.312197	1.40219	1.04598	0.853037	0.737045	1.37907	0.785982	0.624935	1.40458	0.813561
ENSG00000229950.1	0.068585	0.0594574	0.00834773	0	0.0485221	0.0363003	0.11335	0.0349291	0.0270719	0.0334308	0.0438525	0.0175361	0.0497185	0.0307673	0.0113626	0.031014	0.0635183	0.0347752	0.0395667	0	0.0140037	0.0506748	0.0992954	0.0201989	0.00976238	0.1241	0	0.0167013	0.0286331	0.055917	0.108412	0.0394736	0	0	0.166747	0	0.042109	0.0379525	0.030448	2.94186	0.250117	0.205926	0.706447	1.87375	0.0254534	0.515092	0.575797	0.428387	0.474647
ENSG00000189114.6	4.43986	5.53764	5.65293	3.99346	4.319	4.74589	5.77107	4.68484	4.66475	4.05955	4.787	4.32379	4.8804	5.42843	6.26669	5.53757	6.01327	6.27902	4.86324	5.60438	4.59487	6.08651	3.51104	4.98033	5.65674	4.80441	5.52987	5.4323	5.26389	4.48926	5.24636	5.34866	5.6768	4.6869	5.84697	3.88844	5.02427	4.9619	5.90351	4.45227	7.98457	7.97225	4.24371	12.5406	7.86712	7.10116	9.52238	7.14654	5.74028
ENSG00000248184.1	0	0	0	0	0	0	0	0	0	0	0	0	0	0	0	0	0	0	0	0	0	0	0	0	0	0	0	0	0	0	0	0	0	0	0	0	0	0	0	0	0	0.122513	0	0	0	0	0	0	0
ENSG00000131482.8	0.0484111	0	0.154271	0.394522	0.0062272	35.9558	0.0517228	0.0358616	0.152871	0.0114411	0.0112558	0.180043	0.0170153	0.315887	3.47646	0.270657	0.342375	1.34335	0.0270821	0.00675582	0.273174	0.344684	0	0	0.766761	0.15637	0.881904	1.36749	1.13671	0	0.0278267	0.263429	1.83057	0.0325691	0	0.237808	0.324249	0.0194829	0.00781523	0.0774464	0	0	0	0.0874444	0.026133	0	0.00568433	0.0251328	0
ENSG00000227832.1	0	0	0	0	0	0	0	0	0	0.0171721	0	0	0	0	0	0.0159307	0	0	0	0	0	0	0	0	0	0	0	0	0	0	0	0	0	0	0	0	0	0	0	0	0	0	0	0	0	0	0	0	0
ENSG00000227719.1	1.41182	2.20787	1.42861	3.56726	0.352526	0.820498	0.935354	1.91737	3.75886	0.755639	0.637201	1.47223	2.51515	1.93728	1.4676	1.03483	2.0852	2.02121	0.553632	2.84714	2.57743	3.06805	0.458037	1.43489	1.45005	3.97075	2.65736	1.07857	1.20193	1.35417	1.22522	0.701034	1.34784	1.51598	1.8845	0.0482525	0.951791	1.67483	2.40876	0.974287	0.726867	10.0849	1.32623	1.6501	4.19166	0.924019	1.14416	0.750915	6.64144
ENSG00000164346.8	12.4067	13.1835	18.8296	13.7909	13.3316	10.8463	11.4022	12.7006	12.4438	19.178	12.673	8.24596	17.8521	14.4939	13.2006	15.8139	12.1689	12.4954	20.6112	15.5089	12.0954	16.8088	30.7052	15.7314	14.98	15.7265	19.4999	13.0359	15.8008	11.631	12.6476	18.5616	14.262	14.3433	21.0285	29.7685	17.0152	15.4435	20.3393	6.22468	12.8955	21.1242	20.4198	16.2637	13.9478	14.0611	17.38	18.9941	38.8951
ENSG00000221667.1	0	0	0	0	0	0	0	0	0	0	0	0	0	0	0	0	0	0	0	0	0	0	0	0	0	0	0	0	0	0	0	0	0	0	0	0	0	0	0	0	0	0	0	0	0	0	0	0	0
ENSG00000183631.4	0	0	0	0	0	0	0	0	0	0	0	0	0	0	0	0	0	0	0	0	0.019295	0	0	0	0	0	0	0	0	0	0	0	0	0	0	0	0	0	0	0	0	0	0	0	0	0	0	0	0
ENSG00000256811.1	0	0	0	0	0	0	0	0.0453917	0	0	0	0	0	0	0	0.0403039	0	0	0	0	0.054595	0	0	0.0393738	0	0	0	0	0.0372098	0	0	0.0769463	0	0.049469	0	0	0	0	0	0	0	0.133804	0	0	0	0	0	0	0
ENSG00000238964.1	0	0.811306	0.227812	0	0	0	0	0	0	0	0	0	0	0	0	0	0	0	0	0.359148	0	0	0	0.275617	0	0	0	0	0	0	0	0	0	0	0	0	0	0	0	0	0	0	0.448353	0	0	0	0.604372	0	0
ENSG00000124098.9	13.6095	15.8693	14.5311	16.3929	25.3161	14.4149	13.2136	16.9959	14.131	11.8654	10.8435	8.34474	20.1862	20.0767	17.9195	15.4821	14.3267	16.2603	22.5589	16.0421	10.3203	15.5028	19.4317	12.483	15.2757	15.8175	19.3132	13.9239	16.0136	19.8441	11.596	23.0878	14.4588	15.8516	21.5198	16.7808	18.5906	13.5899	22.1368	5.20946	23.9579	35.3427	12.2709	6.32514	41.8873	13.8204	9.41229	23.06	20.8262
ENSG00000275091.1	0.164838	0.214351	0.20063	0	0	0.130867	0.181618	0.0559659	0	0.0535653	0.105396	0	0	0.0739464	0	0.149079	0.0508868	0.0835789	0.0633967	0.063259	0	0.0608962	0	0.0970922	0.140778	0.216918	0.0494481	0.04014	0.091756	0	0	0	0.229308	0.121986	0.0667936	0.143661	0.26988	0.0608102	0.073179	0	0.480907	0.329949	0	0.818797	0.12235	0.687765	0.159678	0	0.0422508
ENSG00000244677.3	0.0993542	0.172264	0.0483711	0	0	0.105172	0.0729788	0	0.0784343	0	0.0635261	0.0508067	0	0.267423	0	0.0599037	0.061343	0.251882	0.152847	0.0762575	0.162289	0.220227	0	0.0585213	0.0565683	0.588352	0.0596086	0	0.11061	0	0	0	0.138213	0.0735258	0	0	0	0.146611	0.0882158	0	0	0	0	0	0	0	0.320814	0	0.101865
ENSG00000222316.1	0	0	0	0	0	0	0	0	0	0	0	0	0	0	0	0	0	0	0	0	0	0	0	0	0	0	0	0	0	0	0	0	0	0	0	0	0	0	0	0	0	0	0	0	0	0	0.170323	0	0
ENSG00000207005.1	0	0	0	0	0	0	0	0	0	0	0	0	0	0	0	0	0	0	0	0	0	0	0	0	0	0	0	0	0	0	0	0	0	0	0	0	0	0	0	0	0	0	0	0	0	0.295235	0	0	0
ENSG00000243587.6	0.169599	0.10955	0.0809512	0.0558951	0.0188215	0.179529	0.0683946	0.0903255	0.147015	0.0691609	0.0680408	0.102033	0.109285	0.137247	0.0749276	0.156392	0.106767	0.138264	0.0716229	0.0663625	0.103207	0.22605	0.0220093	0.113608	0.151471	0.131284	0.239418	0.0809794	0.129578	0.135562	0.0630789	0.0689024	0.0832702	0.22641	0.172481	0.127523	0.043557	0.0932368	0.153538	0.292599	0.70824	1.42449	0.356873	0.429484	0.454171	0.0222002	0.579848	0.0427293	1.0399
ENSG00000275426.1	0.0750296	0.216815	0.0487047	1.96173	0.353877	0.0529484	0.036741	0.237759	0.197438	0.0325086	0.191893	0.306943	0.290082	0.359022	0.13259	0.0301584	0.0926491	0.202895	0.0384752	0.883009	0.163409	0.776111	0.206906	0.0883874	0.227834	0.296205	0.210069	0.170526	0.167059	0.530151	0.197665	0	0.104375	0.148066	0.243221	0.0871873	0.941789	0.553583	0.310885	0	0.0729651	0	0.0958547	0	0.0742538	0.166961	0.96908	0.285647	2.00007
ENSG00000207177.1	0	0	0	0	0	0	0	0	0	0	0	0	0	0	0	0	0	0	0	0	0	0	0	0	0	0	0	0	0	0	0	0	0	0	0	0	0	0	0	0	0	0	0	0	0	0	0	0	0
ENSG00000202189.1	0	0	0	0	0	0	0	0	0	0	0	0	0	0	0	0	0	0	0	0	0	0	0	0	0	0	0	0	0	0	0	0	0	0	0	0	0	0	0	0	0	0	0	0	0	0	0	0	0
ENSG00000142186.15	17.4021	18.5956	18.1255	15.2692	17.2319	18.7079	19.1898	20.5603	19.8755	23.2759	15.4826	16.2526	19.2006	18.8198	17.259	21.0744	20.1794	17.5852	22.4199	19.2667	12.5388	20.5995	16.2885	17.8824	14.7628	18.0501	17.5439	17.1782	17.058	19.9354	20.7819	18.5223	17.9925	21.0835	22.1826	17.0117	15.2247	21.6801	20.8202	33.9199	21.1006	15.5552	25.8698	30.2553	14.8251	28.2687	21.8902	20.6272	22.5099
ENSG00000279909.1	0.0256966	0.0445536	0.025021	0.0359927	0.0181797	0.0272011	0.0566248	0.0872453	0	0.0668024	0.0328603	0	0.0248372	0.023055	0	0.0309865	0.0158655	0.0390874	0.0197658	0	0.0209869	0.0379725	0	0	0.0292612	0.0169077	0.0616677	0.0250297	0	0.0209503	0.0406186	0	0.0357469	0	0.0208249	0	0.0210358	0.0379189	0.0228158	0	0.0749686	0.0514358	0.0246217	0.127642	0	0.128659	0.0829741	0.0550295	0.105384
ENSG00000280022.1	0.193668	0.235051	0.150861	0.271267	0.0822091	0.164006	0.312961	0.131509	0.0917335	0.100694	0.148595	0.0594214	0.374382	0.104256	0.179678	0.0467073	0.263063	0.117836	0.0893817	0.148646	0.221442	0.372044	0.128177	0.136888	0.39696	0.203885	0.348579	0.22637	0.0215608	0.0631586	0.122452	0.133757	0.296356	0.171986	0.0627806	0.0337575	0.253666	0.457254	0.137565	0	0.169505	0.310126	0.33402	0.769604	0.229999	0.323222	0.250141	0.359443	0.476549
ENSG00000228945.3	0	0	0	0	0	0	0	0	0	0	0	0	0	0	0	0	0	0	0	0	0	0	0	0	0	0	0.0133582	0	0	0	0	0	0	0	0	0	0	0	0	0	0	0	0	0	0	0	0	0	0
ENSG00000140986.7	0.0473356	0.0547146	0.0256062	0	0.0372097	0.105782	0.0463592	0.0714285	0.0332165	0.0546918	0.0201773	0.0860656	0.0305017	0.0471884	0.0348541	0.0507379	0.0584516	0.0373348	0.0890036	0.096884	0.0429555	0.0854931	0.00870236	0.0867423	0.101815	0.0761336	0.100976	0.0358611	0.0644089	0.0600328	0.0332548	0.0121083	0.0731658	0.0622757	0.0596735	0.0366705	0.0602778	0.0853725	0.130756	0.0462769	0.0920662	0.1895	0.020158	0	0.140538	0.0351114	0.190209	0.0750886	0.0754938
ENSG00000022277.11	20.0252	20.2541	21.8836	19.5928	22.7476	24.1191	21.2941	18.2115	20.975	24.2335	21.1291	21.974	22.1128	22.5184	21.7618	23.5837	22.0298	22.3165	26.056	19.3132	18.8131	19.9424	25.2889	21.3782	20.9249	19.8875	20.7986	21.8738	20.9584	20.7771	20.7057	25.8166	22.0863	21.7496	21.2777	22.4466	24.4451	22.4694	22.9441	10.869	61.0059	43.7355	18.89	16.6347	45.7914	17.2796	28.3316	25.6434	24.005
ENSG00000229221.1	0.0155307	0	0	0	0	0	0.0456313	0.0210921	0.0245212	0.0201874	0	0.0317678	0	0	0.0617522	0.0374559	0.0383558	0	0	0.0238407	0.0253686	0.0459003	0.0256971	0.0182957	0.0353703	0	0.0186357	0.0151277	0.0345804	0	0	0	0.0216051	0	0	0	0	0.0458356	0	0	0	0.0621746	0.0297622	0	0.0461105	0.0518401	0.0200595	0	0
ENSG00000238819.1	0	0	0	0	0	0	0	0	0	0	0	0	0	0	0	0	0	0	0	0	0	0	0	0	0	0	0	0	0	0	0.269755	0	0	0	0	0	0	0	0	0	0	0	0	0	0	0	0	0	0.174968
ENSG00000156709.12	25.181	26.3905	18.8111	25.4926	11.6655	24.3191	23.2178	23.0727	19.4459	24.102	30.3381	20.6872	16.8705	22.0059	20.4875	21.9892	25.4541	23.858	17.0169	23.2303	25.013	24.3661	16.6904	28.6561	27.4999	23.8869	24.5291	24.9848	30.8229	15.8688	26.1265	19.758	23.7926	24.9829	17.63	24.1601	18.0456	24.6296	14.7806	18.8398	23.5281	19.1989	26.9234	25.7181	29.8579	22.1736	38.2418	23.1337	42.3676
ENSG00000137563.10	17.5922	21.7194	15.0991	17.3448	2.80004	2.551	13.0174	26.2457	21.5857	14.8912	18.2415	14.7929	34.8321	17.0561	17.4074	17.3745	16.8764	19.6304	38.4214	18.326	9.86377	22.4011	17.1688	24.262	18.8874	14.716	20.2418	21.7492	19.2086	9.9448	20.0356	11.6295	18.7157	19.6793	8.80361	40.3903	13.2936	24.8041	19.6937	4.15924	166.034	13.451	11.8918	17.8639	60.6931	14.6339	44.2949	1.3299	30.196
ENSG00000253055.1	0	0	0	0	0	0	0	0	0	0	0	0	0	0	0	0	0	0	0	0	0	0	0	0	0	0	0	0	0	0	0	0	0	0	0	0	0	0	0	0	0.367998	0	0	0	0	0	0	0	0
ENSG00000261490.1	0.405003	0.924334	0.342043	0.810399	0.894674	0.647449	0.473551	0.634216	1.76828	0.35991	0.50734	0.342359	0.639117	0.659998	0.350551	0.388709	0.65831	0.486139	0.356033	1.06578	1.3906	0.659553	0.389762	0.876319	0.310594	0.978911	0.892601	0.398518	0.308258	1.14558	0.574863	0.50425	0.36219	1.49247	0.870791	0.468228	1.27882	0.841572	0.5871	0.763608	0.434049	0.314345	0.63357	0.082113	0.662573	0.12415	0.165471	0.377608	0.961826
ENSG00000118513.17	11.1097	8.3835	8.51628	13.708	1.34889	1.58219	11.7935	15.7514	16.9071	10.737	11.8464	4.9965	15.7384	10.6618	12.705	9.38442	12.2447	14.2546	15.7952	13.957	7.09576	14.0445	10.989	16.3821	14.0221	13.6189	15.0767	11.6702	10.0252	10.3172	12.9903	7.66625	13.3536	16.2087	7.9056	13.8274	8.08511	13.1518	17.726	7.17972	16.1251	14.1663	25.551	7.58189	10.9295	12.3316	16.0001	10.6544	20.4254
ENSG00000281348.1	0.130447	0.0904694	0.127018	0	0.0738305	0.138085	0.191635	0.177158	0.123576	0.101736	0.0667253	0.0533653	0.201736	0	0.0345783	0.157301	0.128865	0.0793699	0.20068	0.120147	0.127847	0.192765	0.17267	0.0307342	0.118834	0.0686646	0.0626105	0.0254124	0.11618	0.0425412	0.164958	0.180187	0	0.193071	0.25372	0.136426	0	0.0769971	0.0926583	0	0	0.417777	0.349973	0	0	0	0.404364	0.26073	0.187241
ENSG00000174502.17	0.00515484	0	0.00501932	0	0	0	0.00378639	0.0105011	0.00406944	0	0.00659191	0.00527205	0.00498245	0	0.0068321	0	0.00636538	0.0026137	0.00396511	0.0118695	0.00421006	0	0	0.00303629	0	0.0101752	0	0	0	0	0.0203706	0	0.00358549	0.00381477	0	0	0.00421988	0.0456401	0	0	0.015039	0.0309547	0.0148176	0.0256056	0.0306093	0.00860317	0.00332899	0.198705	0.00528511
ENSG00000273945.1	0	0	0	0	0	0	0	0	0	0	0	0	0	0	0	0	0	0	0	0	0	0	0	0	0	0	0	0	0	0	0	0	0	0	0	0	0	0	0	0	0	0	0	0	0	0	0	0	0
ENSG00000273610.1	0	0	0	0.136821	0	0	0	0	0.154228	0	0.0624567	0.0999027	0	0	0	0	0	0.0495283	0	0	0.0797786	0.0721733	0	0	0	0	0	0.0475734	0	0	0	0	0	0.289152	0	0	0	0.0720714	0	0	0	0	0	0	0	0	0	0	0
ENSG00000146476.9	10.5487	9.31433	9.34944	13.9248	7.01151	7.95804	8.32284	9.73469	8.62003	10.5545	9.83742	10.3886	11.4393	9.87057	10.3323	8.3209	8.67333	9.71615	12.4917	9.59724	10.725	9.3072	12.2432	9.8565	10.969	9.08054	8.76152	9.37275	10.5464	8.08008	9.92324	10.792	8.23916	8.34715	9.20771	14.4853	10.4467	10.304	10.6271	1.90157	13.331	6.11817	10.7385	9.66175	10.9998	17.296	9.09196	9.4254	17.9111
ENSG00000266232.1	0	0	0.336294	0	0	0.182798	0.253688	0.234524	0.272652	0	0.220829	0	0	0.309871	0.228875	0	0	0.175118	0.265662	0.265085	0	0.255184	0	0	0	0	0	0	0	0	0.272966	0	0	0.511179	0	0.301004	0	0.254824	0.306655	0	0	0	0	0	0.512705	0.576412	2.00738	0.493082	0
ENSG00000131620.16	2.4646	3.23727	2.02682	4.48809	6.96775	1.27257	1.73777	4.36796	4.42004	1.96034	1.3494	1.82087	2.1237	3.51465	2.71412	2.94001	3.16237	3.72572	1.92728	2.57029	1.60165	3.20054	2.73854	2.23075	3.66791	1.52495	3.83036	2.62358	1.57709	3.85376	2.10974	4.0433	1.86676	2.69929	3.45583	1.20941	4.65838	2.36414	3.10597	5.55381	1.18785	3.80003	1.90675	0.789831	3.36183	0.69158	0.753031	26.8628	2.517
ENSG00000258262.1	0.0167696	0	0.0163287	0.140933	0	0	0	0	0	0	0	0	0	0	0	0.0202218	0	0	0	0	0	0	0	0.0197552	0.0190959	0	0.0201222	0	0.0186694	0	0	0	0	0	0	0	0	0.0247459	0	0	0	0	0	0	0.0497887	0.0559753	0.0649788	0	0
ENSG00000105997.21	2.96784	3.58041	2.54868	3.79368	2.24982	2.7244	3.677	5.81484	4.59545	1.87411	1.73607	2.174	3.68587	4.19513	3.55846	3.03447	4.31373	4.65961	3.90239	3.86288	2.75681	5.05272	1.70561	3.44066	3.28364	4.3045	3.84413	3.69147	3.25157	3.02116	3.45056	1.82252	3.57563	4.84635	2.54442	2.70107	2.42128	2.92296	4.78569	3.26045	1.90665	12.3802	1.08454	10.0401	3.71062	3.24965	8.66291	2.19791	10.2614
ENSG00000269791.4	0	0	0	0	0	0	0	0	0	0	0	0	0	0	0	0	0	0	0	0	0	0	0	0	0	0	0	0	0	0	0	0	0	0	0	0	0	0	0	0	0	0	0	0	0	0	0	0	0
ENSG00000257959.1	0	0	0	0	0	0	0	0	0	0	0	0	0	0	0	0	0	0	0	0	0	0	0	0	0	0	0	0	0	0	0	0	0	0	0	0	0	0	0	0	0	0	0	0	0	0	0	0	0
ENSG00000274555.1	0	0.349312	0.392344	0.564385	0	0.213264	0	0	0	0	0.257634	0	0	0	0	0.242943	0	0.204304	0	0	0	0.595429	0	0.237337	0	1.06049	0	0.39248	0	0	0.318461	0	0.280266	0.298188	0	0	0	0.297295	0.357764	0	0	0	0.386082	0	0	0	0.780648	0.287631	0
ENSG00000204186.6	0.360539	0.586196	0.491757	0.408715	1.22077	0.340068	0.241126	0.655396	0.442994	0.306348	0.179397	0.276911	0.333566	0.57395	0.444381	0.372168	0.278903	0.428209	0.494224	0.592212	0.462886	0.362786	0.842592	0.284253	0.41215	0.572294	0.402318	0.29789	0.435744	0.947031	0.317106	0.894616	0.228333	0.386202	0.907256	0.42059	0.787821	0.519604	0.717465	0.135778	0.0613923	1.19063	0.147861	0.0557479	0.266567	0.0608745	0.0724779	0.128182	0.297733
ENSG00000230434.1	0	0	0	0	0	0	0	0	0	0	0	0	0	0	0	0	0	0	0	0	0	0	0	0	0	0	0	0	0	0	0	0	0	0	0	0	0	0	0	0	0	0	0	0	0	0	0	0	0
ENSG00000143878.9	69.7828	104.451	44.2905	90.2484	405.202	77.8045	101.24	129.686	83.2496	87.3673	32.2116	51.8619	35.1934	223.903	51.1438	124.228	55.9566	43.9498	116.8	112.068	70.803	34.1955	172.602	57.1144	33.4816	296.713	100.677	51.6565	40.9377	215.449	28.4391	226.104	34.1565	166.28	152.576	74.8936	295.346	59.0899	60.0428	108.53	63.3726	35.5232	73.1159	40.3406	197.089	36.8447	55.0613	54.1484	109.059
ENSG00000182872.14	18.12	21.3866	20.1133	14.4613	10.2281	11.8213	23.1509	22.0251	19.7168	20.2755	20.2906	17.1702	16.5623	20.8889	17.0256	18.8187	23.4208	21.8852	18.5572	20.1258	14.665	21.9977	11.3803	21.1878	21.7464	22.5885	20.6774	19.5245	19.3174	15.8132	19.032	13.9195	23.1834	21.5855	18.6325	14.0562	16.3236	21.6034	19.4004	47.8824	15.0388	28.0127	27.8765	24.123	17.2535	20.4307	9.59179	25.9494	19.0636
ENSG00000259710.1	0.0376772	0.0653259	0.0733733	0.105547	0	0.0398832	0	0.0511688	0	0.048974	0	0	0	0	0.0499365	0.1363	0.0465251	0.076415	0	0.0578368	0.18463	0	0	0.08877	0	0.0991624	0	0.0366995	0.0419456	0	0.0595563	0	0	0.055765	0.244274	0	0.185061	0.111196	0	0	0.109922	0	0	0	0.111863	0	0.437974	0	0.0772586
ENSG00000277049.1	0	0.21314	0	0.344371	0	0	0.180592	0	0	0.319576	0.1572	0	0	0.220586	0.162928	0.148236	0	0.12466	0.189116	0.188705	0	0.181656	0	0	0.139983	0	0.147506	0	0	0	0.194315	0	0	0.181945	0.199249	0.428548	0.201267	0	0	0	1.07593	0	0	0	0	0	0.476327	0	0
ENSG00000267943.1	0.00357284	0	0	0.0100088	0	0	0	0.00970443	0	0	0	0.00365408	0	0.0128222	0.00473535	0	0.00441186	0.0108694	0	0.0109691	0	0.0105593	0.0177348	0.00420892	0.00406846	0	0.0128614	0.00348012	0	0.00582584	0.00564758	0	0	0	0.00579097	0	0.0175489	0.00527222	0	0	0.0104236	0	0.00684677	0	0.0106077	0	0	0	0.0256419
ENSG00000199728.1	0	0	0	0	0	0	0	0	0	0	0	0	0	0	0	0	0	0	0	0	0	0	0	0	0	0	0	0.132049	0	0	0	0	0	0	0	0	0	0	0	0	0	0	0	0	0	0	0	0	0
ENSG00000223979.2	0.0257194	0	0	0	0	0	0	0.0698581	0.0812156	0	0	0.0526083	0	0	0	0	0	0	0	0	0	0	0	0	0	0.0338453	0	0	0.0286331	0.0419378	0	0	0	0.0380666	0	0	0	0.075905	0	0.226297	0	0.411852	0.197148	0.255511	0	0	0.0996572	0	0.0791079
ENSG00000254152.1	0	0	0.0586073	0.0843065	0	0.0318569	0.0442112	0.0408713	0.0950324	0.0391182	0	0	0	0	0	0	0.0743244	0.0610369	0	0	0	0	0.0497948	0	0	0	0.0361115	0.0293139	0	0.0981448	0.0951418	0	0	0	0.0487787	0.104914	0	0.0888183	0	0	0	0.120479	0	0	0.178702	0	0.0388704	0	0
ENSG00000187912.10	0.175002	0.438279	2.941	0.617344	0.0275132	0.0480274	0.295176	0.167247	0.194438	0.724544	0.174058	1.00097	0.350829	0.453591	0.111676	0.054711	0.912416	0.394367	0.568361	0.97506	0.444664	1.19724	0.300282	0.137439	0.199278	0.528822	0.318872	0.328294	0.122669	0.0211375	1.90564	0.119373	0.351647	0.709895	0.0840441	0.0451909	0.955072	2.95541	0.356805	0.114059	0.113458	0	0.0124209	0.450741	0.134705	0	0	0.0370142	0.00664535
ENSG00000258895.1	0	0	0.0814867	0	0.0394709	0	0.0409804	0.0757692	0.132132	0.0362596	0.0356724	0.0855897	0	0.050056	0.0369722	0	0	0.113153	0	0.0428215	0	0.20611	0	0.065724	0.0635305	0	0.0669451	0.0271717	0	0	0.0440946	0.0642206	0.0776121	0.0412876	0.0452141	0.0486237	0	0	0.0495365	0.736336	0.162768	0.22335	0	0	0.0828216	0.372451	0	0	0.0286006
ENSG00000249456.1	0.627274	0.906324	0.661682	0.439305	1.07247	0.581002	0.499148	0.674414	0.412663	0.305757	0.401073	0.641537	0.252624	0.515893	0.658171	0.787923	0.451838	0.848138	0.603125	0.561695	0.341539	0.772449	0.475698	0.708161	0.505955	0.550307	0.909488	0.891036	0.669241	0.767121	0.330511	0.541536	0.545382	0.618942	0.550716	0.86559	0.599085	0.424247	0.789014	0.919868	0.305007	0.627795	0.300518	0.259655	0.465592	0.610685	0.270062	0.373143	0.133985
ENSG00000010626.13	0.764709	1.07882	1.18397	0.984625	1.59951	0.734066	1.13038	0.980484	1.29738	1.53729	1.08722	1.03956	2.03836	1.81539	1.60528	0.973681	1.23755	1.24268	2.27248	1.00618	0.884461	1.03878	1.57964	0.749778	1.08713	1.50635	1.31654	1.11961	0.824903	1.17722	1.26884	2.12134	1.4206	1.00529	2.14019	1.59786	1.4231	1.04433	1.67003	1.92242	2.18943	1.76837	2.1572	1.22686	2.11529	0.967104	2.11649	2.08179	1.2077
ENSG00000204913.5	0.0162803	0	0	0.0456069	0	0.0861675	0	0	0	0	0	0.0333009	0.0629433	0	0	0.0196318	0.0201034	0.0990565	0	0.0249912	0.0265929	0.0240578	0	0.0191787	0	0	0.0390701	0.0158578	0.0181247	0.0530929	0.0514684	0	0.0226477	0.024096	0	0	0	0.0480476	0.0289102	0	0	0	0	0	0	0	0.105138	0	0.0166917
ENSG00000132541.9	9.64579	10.6252	9.48234	15.5593	5.35716	12.8073	8.41785	11.2643	9.85098	8.0979	10.4763	8.91837	15.6938	10.4814	10.3305	10.8836	11.911	11.2084	14.8106	6.93451	9.97971	10.451	12.9425	8.29875	14.4097	9.50175	11.2854	10.6127	13.0161	6.49059	12.4669	12.7867	10.2892	11.043	8.70235	14.5704	11.2003	9.32977	10.5863	2.52494	43.319	4.55823	7.96506	6.25358	11.4058	9.33148	17.4323	6.18508	18.5737
ENSG00000237592.2	0.705445	1.22312	1.15914	1.85269	0.124771	0.0933437	2.52609	0.598784	0.904974	1.1462	0.451055	0.405836	0.852317	0.791159	0.876544	1.64817	5.06332	1.69902	0.339143	0.947539	0.432114	1.49853	0.729517	0.623279	0.903717	0.116041	1.26972	1.37428	0.490853	0.21568	4.39069	0.609022	1.4107	0.456799	0.285852	0.461112	0.21656	0.91086	0.391474	0	0.385895	0	0.168984	0	0	0	0	0	0
ENSG00000183281.13	0.00900976	0.00781071	0.0175458	0.0252396	0.00637418	0	0.0198539	0.024472	0.064014	0.0117112	0.00576075	0.0184293	0.00870846	0.0404179	0.017912	0	0.0111256	0.0182732	0.0277213	0.0484069	0.0294338	0.0931977	0.0149075	0.0106138	0.0102596	0.0533537	0.054055	0.0131639	0.0100305	0.0146912	0	0.010371	0.0313341	0.00666756	0.021905	0.0471137	0.0442537	0.0598282	0.0319988	0	0	0	0.0258986	0	0.0133749	0	0	0.0064315	0.0277123
ENSG00000234248.1	0	0	0	0	0	0	0.0712702	0	0	0	0	0.0496172	0	0	0	0	0	0	0	0	0	0	0.0802713	0	0	0	0	0	0	0	0	0	0.0674887	0	0	0	0	0	0	0	0	0	0.0929695	0	0	0	0	0	0
ENSG00000157093.7	0	0	0	0	0	0.015158	0.0210363	0	0	0	0	0	0	0	0	0	0	0	0	0.0219814	0	0.0211604	0	0	0	0.0188438	0	0	0	0	0	0	0	0	0	0	0	0	0	0	0	0	0	0.142259	0.0425145	0	0	0	0.0293629
ENSG00000274666.1	0.132171	0.0572904	0	0	0	0.0699546	0	0.0448747	0.0521704	0	0	0.033794	0	0.0592919	0	0.0796897	0	0	0	0	0.16192	0.0488279	0	0.0389253	0.0376263	0.0434824	0	0.0321852	0.073572	0	0	0.0760699	0.0459661	0	0	0	0	0	0.117353	0	0.0964004	0.264561	0	0.328265	0	0	0.213389	0	0.0338776
ENSG00000250812.2	0	0	0	0	0	0	0	0	0	0	0	0	0	0	0	0	0	0	0	0	0	0	0	0	0	0	0	0	0	0	0	0	0	0	0	0	0	0	0	0	0	0	0	0	0	0	0	0	0
ENSG00000159339.12	0.0341771	0.00846533	0.114098	0.123097	0.0069084	0.118871	0.071726	0.0132615	0.107923	0.0888488	0.0187307	0.0749018	0.00943832	0.16646	0.0582396	0.0765381	0.204986	0.0742674	0.0676004	0.0374742	0.119628	0.137083	0.0727062	0.0230067	0.122314	0.00642503	0.0527269	0.00951147	0.0489201	0.0398063	0.0848943	0.0449609	0.115465	0.0433582	0.118704	0.246801	1.26301	0.0144094	0.00867015	0.0859183	0.0284886	0	0.336831	0.048505	0.0724793	0.293347	0.176572	0.0209116	0.00500582
ENSG00000273840.1	0	0	0	0	0	0	0	0	0	0	0	0	0	0	0	0	0	0	0	0	0	0	0	0	0	0	0	0	0	0	0	0	0	0	0	0	0	0	0	0	0	0	0	0	0	0	0.134788	0	0
ENSG00000253954.3	0.718105	0.33202	0.512766	0.804668	0.135478	0.101353	0.492306	1.1703	0.982629	0.871188	0.550979	0.244811	0.462727	0	0.317253	0.57729	0.886741	0.339833	0.810139	0.073489	0.156398	0.990417	0.396058	0.733158	0.599661	0.503994	0.172334	0.512945	0.692864	0.234187	0.605391	0.330641	0.466185	0.141713	0.465571	0.50068	0.391905	0.847731	0.170026	0.421227	1.95537	0.574961	0.917422	4.28045	1.27922	3.03615	0.494668	0.478436	0.490835
ENSG00000223642.6	0.00959373	0.0166339	0	0.0268755	0	0	0	0.0260582	0	0	0	0	0	0	0.0254306	0	0.0118467	0	0	0.0441809	0	0	0	0	0	0.0252497	0	0	0.0106806	0.0312869	0.0151648	0	0	0.0283989	0.0310997	0	0.0314146	0	0	0	0	0.0384068	0	0	0	0	0.0247825	0	0.00983617
ENSG00000109133.11	8.44113	9.48027	8.21065	10.4548	2.66026	5.98921	7.23602	9.0204	6.66516	8.09346	8.44413	7.28274	7.46292	7.55603	8.52783	7.17083	7.99526	8.45283	6.64865	7.96106	8.1147	7.43738	6.1197	8.10654	9.05279	7.12585	7.83046	9.08801	8.49982	6.10842	6.83423	6.05076	6.97209	7.05577	6.35719	6.44689	7.78487	8.11008	6.81176	4.69325	12.9219	7.67468	10.9876	15.9149	11.2372	23.7157	8.35824	9.46502	17.0833
ENSG00000207475.1	0.211762	0.18358	0.103098	0	0	0.112081	0.155546	0.718978	0.668695	0	0	0	0.204681	0	0	0	0.130746	0.214743	0.325776	0	0.518852	0.156463	0	0.124732	0.241138	0.557336	0	0.103134	0.235753	0	0.334733	0	0.441879	0.313424	0	0.184557	0.346707	0	0.188022	0	0	0.423876	0.608713	1.05189	0	0.706841	0.136756	0.151164	0.108557
ENSG00000215939.2	0	0	0	0	0	0	0	0	0	0	0	0	0	0	0	0	0	0	0	0	0	0	0	0	0	0	0	0	0	0	0	0	0	0	0	0	0	0	0	0	0	0	0	0	0	0	0	0	0
ENSG00000182168.13	1.03176	1.36757	0.872446	0.768219	0.414915	0.398067	1.47384	1.37725	2.35566	0.868194	0.949616	1.14963	0.876535	1.0743	1.04359	1.45861	1.00415	1.15229	1.16956	2.14023	1.18859	1.28994	0.635687	1.79758	1.56909	1.42741	1.51007	1.19276	1.05041	1.17324	1.24464	0.759468	0.58545	2.00128	1.05179	0.345485	1.39585	1.74287	1.567	0.0955595	0.241601	0.30435	0.127477	0.0404609	0.407093	0.0543775	0.0385758	0.197694	0.130837
ENSG00000128512.18	0.94847	1.03501	0.68954	0.988321	1.3547	0.426228	1.31637	1.35407	1.11204	0.913839	0.595	0.637976	0.573279	1.08952	0.694613	0.604232	0.642426	0.825714	0.705967	1.04782	0.837275	1.08613	1.00886	0.965241	0.950495	1.2515	0.92489	0.82425	1.06731	1.16097	1.26486	1.42136	0.505012	1.07083	1.36949	0.76869	1.17617	0.811089	1.05778	0.393647	0.809252	0.900644	1.88618	0.76194	0.656559	0.917343	0.516763	1.18621	0.224107
ENSG00000156453.12	40.0277	28.9382	36.4965	27.2328	6.27255	29.1962	34.526	32.1881	34.4337	31.376	37.4386	44.5921	31.604	26.3422	37.3111	42.1133	39.4778	41.4185	18.0627	30.9771	37.8193	38.5243	13.1654	41.4483	36.6568	23.5319	36.846	44.4009	39.6108	30.4246	32.3098	21.0449	39.0695	39.793	19.4567	22.8214	23.5161	32.8494	26.7539	31.0052	16.9121	14.1071	25.8106	22.5329	14.8397	15.8552	43.3968	48.5758	16.7014
ENSG00000269473.1	0.0402787	0.0465577	0.0601371	0.0300894	0.0569924	0.0312672	0.0433928	0.0510551	0.0508763	0.0383941	0.0515077	0.0164778	0.0103818	0.0240921	0.0498255	0.0323804	0.0431059	0.0272305	0.028917	0.0535863	0.021931	0.0436487	0.031101	0.0759196	0.0183465	0.060072	0.0547755	0.0287712	0.0448419	0.0262713	0.0127337	0.0309096	0.0410904	0.0397437	0.0435234	0.0140417	0.0483606	0.051512	0.0429158	0.094507	0.117511	0.462247	0.1235	0	0.103642	0.25993	0.121389	0.191683	0.0798401
ENSG00000244521.3	0	0	0	0	0	0	0	0	0	0	0	0	0	0	0	0	0	0.0500337	0	0	0	0	0	0	0	0	0	0	0	0	0	0	0	0	0	0	0	0	0	0	0	0	0	0	0	0	0	0	0
ENSG00000233261.2	0	0.0230527	0.0258925	0.148985	0	0	0.156259	0.0902841	0.0209925	0.0518469	0.0340048	0.0407944	0.0257023	0.0715741	0	0.0320658	0.0492544	0.0539318	0.0818172	0.0612296	0	0.0785901	0.0219992	0	0.0151402	0.0524897	0.0797696	0.0259015	0.0296042	0.04336	0.0840667	0.0306093	0.055488	0.0393575	0.0215503	0.0231754	0.0217685	0.0588594	0	0	0	0	0	0	0	0	0	0.0189821	0
ENSG00000213964.3	0	0.0769128	0	0	0	0	0.0651676	0.180734	0	0.0576605	0	0	0	0	0	0.053492	0.0547773	0.0449844	0	0.0680953	0.0724595	0.0655519	0	0.0522576	0.101027	0	0.159686	0	0.0493855	0	0	0	0.0617099	0.393936	0	0	0	0	0	0	0.129418	0	0.0850088	0	0	0.148069	0.0572953	0	0.090962
ENSG00000256984.1	0	0.216815	0.121762	0.116769	0	0.0882474	0	0.113218	0.263251	0.162543	0.0533035	0.0852618	0.0805783	0.149593	0.220983	0.0502641	0	0	0.0641254	0	0	0.0615962	0	0.0982082	0	0.109706	0.100033	0.0406014	0.0464054	0	0.197665	0.0959618	0	0.30847	0	0.217968	0.0682456	0.184528	0.22206	0	0	0.166871	0	0	0	0	0	0	0.0854729
ENSG00000279288.1	0.00704845	0	0	0	0	0.00746115	0	0	0	0	0.00901342	0	0.0136255	0	0	0	0.00870368	0	0	0	0	0	0	0	0	0.0092754	0	0	0	0.0229863	0.022283	0	0	0	0.0228487	0	0	0	0	0	0	0.0282172	0	0	0	0	0	0	0.00722657
ENSG00000249883.1	0	0	0	0	0	0	0	0	0	0	0	0	0	0	0	0	0	0	0	0	0	0	0	0	0	0	0	0	0	0	0	0	0	0	0	0	0	0	0	0	0	0	0	0	0	0	0	0	0
ENSG00000260151.1	0	0	0	0	0.0294263	0.0110072	0	0.0282437	0	0	0	0	0	0	0	0	0	0	0	0	0	0	0	0	0	0	0	0	0	0.0169555	0	0	0	0	0	0	0	0.0153442	0	0	0.0303368	0	0	0	0	0	0	0.029691	0
ENSG00000260688.1	0	0	0	0	0	0	0	0	0	0	0	0	0	0	0	0	0	0	0	0	0	0	0	0	0.0912593	0	0	0	0	0	0	0	0.111487	0	0	0	0	0	0	0	0	0	0	0	0	0	0	0	0
ENSG00000172716.15	2.67951	3.22474	2.37295	2.08545	3.19093	1.29114	3.62288	3.86952	3.21987	3.36944	2.31948	1.33178	2.1563	3.26778	1.81585	1.89773	2.52124	2.20575	2.23828	3.04117	1.4497	3.32891	4.00821	1.87965	2.37746	2.24011	2.58089	2.1423	1.84383	2.98923	3.97102	4.04733	1.5416	2.07446	4.64567	2.38811	3.30714	3.07731	2.84632	0.576071	2.35582	1.66001	2.69057	1.9995	3.13897	2.08827	0.460402	10.3478	1.7254
ENSG00000256298.1	0	0	0	0	0	0	0	0	0	0	0	0	0	0	0	0	0	0	0	0	0	0	0	0	0	0	0	0	0	0	0	0	0	0	0	0	0	0	0	0.723126	0.359658	0.822536	0	0	2.80608	0	0.636902	0	0.969016
ENSG00000279994.1	0.0175614	0	0	0.0491958	0	0	0	0.0238499	0.0277274	0	0	0	0	0	0	0	0	0	0	0	0	0	0	0	0	0	0	0	0	0	0	0	0	0	0	0	0	0	0	0	0	0	0	0	0	0	0	0	0
ENSG00000197889.8	0.030929	0.0357505	0.0200773	0.0577623	0.0145877	0.0109133	0.0908734	0.0420042	0.0488333	0.0536034	0.0131838	0	0.0398596	0.110998	0.0819852	0.0372961	0.0381923	0.0627288	0.0951626	0.094956	0.0505208	0.121879	0.0341167	0.0728709	0.0352195	0.067835	0.0494832	0.0602528	0.034433	0.0336218	0.114076	0.0474694	0.0286839	0.0305182	0.0501308	0.143763	0.0843975	0.0912802	0	0	0.180468	0.041273	0.0395137	0.102422	0.183656	0.0344127	0.479374	0.0735943	0.0951319
ENSG00000118307.17	0.0294832	0.0511189	0.0478468	0.055062	0.250303	0.0676204	0.0360938	0.140142	0.0155168	0.0127744	0.0125675	0.0351792	0.0284972	0.0440873	0.0521017	0.0533289	0.0364068	0.0249151	0.075595	0.0754308	0	0.00726133	0.146348	0.0520983	0.0391686	0.0517311	0.0412737	0.0287181	0.0273528	0.1282	0.046604	0.260189	0.0136715	0.0436373	0.08761	0.0342606	0.0804521	0.0580087	0.157067	0	0	0.0393435	0.00941663	0	0	0	0.0317337	0.0140308	0.115875
ENSG00000231731.6	0.0737133	0.260177	0.0922826	0.250747	0.0596003	0.0836028	0.0734821	0.253847	0.386563	0.0410635	0.0673308	0.110392	0.0865156	0.118099	0.0662949	0.0476186	0.143037	0.0880992	0.0324002	0.258639	0.206411	0.128379	0.0392033	0.0527223	0.0659519	0.145504	0.154788	0.0846219	0.0615482	0.0987326	0.0749048	0.048486	0.0622587	0.116894	0.106676	0.0275328	0.0732742	0.132083	0.121549	0.0926546	0.107528	0.600735	0.262339	0.156924	0.132875	0.131811	0.516843	0.154099	0.269914
ENSG00000161270.18	0.0318865	0.0460716	0.2251	0.133989	0.00751964	0.0225024	0.0312289	0.0108262	0.0293679	0.0828943	0.0169899	0.100552	0.0616404	0.0333768	0.00352181	0.0128169	0.203436	0.03503	0.0327029	0.0448688	0.0694464	0.117799	0.00879323	0.0187817	0.0181549	0.0944123	0.0382613	0.0647064	0.0147912	0.0606596	0.277217	0.0183521	0.0295719	0.0786574	0.0172276	0.013895	0.0130515	0.427398	0.00943726	0.0935202	0.0155046	0.13829	0.112027	0	0.0157784	0	0.140714	0.318665	0.0136218
ENSG00000270131.1	0	0	0	0	0	0	0	0	0.0614016	0	0	0	0	0	0	0	0	0	0	0	0	0	0	0	0	0	0	0	0	0	0	0	0	0	0	0	0	0	0	0	0	0	0	0	0	0	0	0	0
ENSG00000200040.1	0	0	0	0	0	0	0	0	0	0	0	0	0	0	0	0.154796	0	0	0	0	0	0	0	0	0	0	0	0	0	0	0	0	0	0	0	0	0	0	0	0	0	0	0	0	0	0	0	0	0
ENSG00000267219.1	0.223165	0.429923	0.386307	0.138926	0.385938	0.209983	0.437124	0.404102	0.861302	0.322308	0.317088	0.431119	0.671072	0.622919	0.723012	0.358808	0.33681	0.452612	0.534049	0.609017	0.243018	0.329776	0.533358	1.11	0.33883	0.587347	0.595067	0.434747	0.441684	0.363891	0.352757	0.285425	0.344942	0.917502	0.522474	0.475432	0.243584	0.585442	0.748552	0.654521	0.578732	0.198534	0.380142	0.246339	0.220858	0	0.288239	0.283206	0.864372
ENSG00000265618.1	0	0	0	0	0	0	0	0	0	0	0	0	0	0	0	0	0	0	0	0	0	0	0	0	0	0	0	0	0	0	0	0	0	0	0	0	0	0	0	0	0	0	0	0	0	0	0	0	0
ENSG00000230269.5	0.00963835	0	0.0187699	0.0270005	0.0272756	0	0	0	0	0	0	0	0	0	0	0	0.0119018	0	0	0.0147955	0.0157437	0.0284857	0.0478428	0	0	0.0126836	0	0	0	0.0471486	0	0	0.0134081	0	0.0156222	0	0.0157804	0.0568909	0	0	0.0281195	0	0	0	0.286161	0	1.08305	0	0.108701
ENSG00000197180.2	3.42024	3.70108	3.75548	2.92197	3.98141	4.44218	3.17153	4.41438	3.48521	3.15301	2.82277	3.79572	7.26821	4.26564	4.50096	4.2706	3.50455	3.71437	7.57538	3.50019	3.60565	3.4053	6.38157	2.62896	3.70134	3.54323	3.66743	2.52815	3.94275	3.44114	4.52449	4.57921	4.01558	3.91334	5.54365	8.20261	4.36863	3.61526	5.81516	1.92088	6.01535	3.01037	1.34806	4.33771	8.64225	3.31967	4.48024	3.94795	3.18337
ENSG00000263196.1	0	0	0	0	0	0	0	0	0	0.0549708	0	0	0	0	0	0	0	0	0	0	0	0	0	0	0	0	0	0	0	0	0	0	0	0	0	0	0	0	0	0	0	0	0	0	0	0	0	0	0
ENSG00000177410.11	15.0425	14.588	18.5701	13.968	10.0565	14.2734	14.7164	9.88074	20.7381	14.8957	12.2231	10.1726	26.3285	11.4073	17.8884	18.6851	15.6841	22.8617	30.9315	10.255	9.4122	20.2504	32.2405	13.1342	17.5268	15.2251	19.4699	17.8207	12.326	11.4837	20.2611	18.6552	21.8165	14.5491	13.155	34.4602	17.513	19.697	38.5983	21.3383	133.355	50.4335	47.2923	24.2858	68.0474	45.8282	41.6559	28.5113	67.2933
ENSG00000273259.2	0.0189184	0.0328014	0.0368422	0.0132493	0.0267687	0.0200261	0.0208443	0.154157	0.014935	0.0799201	0.0302407	0.0145115	0.0182858	0.0254605	0.012537	0.00570326	0.00584029	0.00479618	0.0145521	0.123424	0.0154511	0.0209672	0.117384	0.0111433	0.0107714	0.130702	0.034051	0.0322481	0.0210617	0.100257	0.0373805	0.0762187	0	0.00700017	0.084325	0.049464	0.085179	0.0837504	0.0503926	0	0.0275969	0	0.00906354	0.0469867	0	0	0	0	0
ENSG00000224406.4	0	0	0	0	0	0	0	0	0	0	0	0	0	0	0	0	0	0	0	0	0	0	0	0.00634778	0	0	0	0	0	0	0	0	0	0.00797531	0	0	0	0	0	0	0	0	0	0	0	0	0	0	0
ENSG00000164654.14	3.23214	4.04565	3.36174	4.03089	1.85256	2.43796	3.40881	3.44471	3.53059	4.02712	3.03911	2.55877	3.38717	3.38061	2.86064	2.71471	3.87643	3.7925	3.74254	3.66145	2.64328	3.98124	3.57836	3.35962	3.61407	3.21842	3.52314	3.54179	3.16054	3.07199	3.86934	3.18826	2.82219	3.33203	3.13415	3.84123	2.78386	4.10633	4.31619	3.21265	5.92502	9.73041	5.86264	4.97961	6.05533	4.22599	6.32332	3.14004	6.50136
ENSG00000227220.1	0.175827	0.457282	0.228273	0.246277	0.746359	0.186122	0.430501	0.318384	0.601488	0.457091	0.149896	0.209796	0.339894	0.578425	0.0776789	0.24736	0.217117	0.0594339	0.405739	0.0899684	0.191469	0.173216	0.290923	0.310695	0.266957	0.424195	0.210978	0.313984	0.228371	0.238918	0.185286	0.607176	0.122298	0.173491	0.332484	0.357556	0.143936	0.172971	0.260192	0	0.427473	0.351946	0.168472	0.291128	0.870045	1.46723	0.0378496	0.292861	0.36054
ENSG00000204381.10	1.33338	1.41591	1.17703	1.05984	5.92114	2.23684	1.20647	1.38476	1.25295	2.33888	0.926301	0.854082	1.19514	2.641	1.35141	1.93613	0.729249	0.874921	3.50634	2.69841	0.67827	1.07723	9.90886	1.02725	0.803831	1.68787	1.64424	1.07857	1.07866	4.28069	0.845988	7.36085	0.802288	1.0448	3.93351	6.51409	3.6712	1.02805	3.52302	0.974287	1.93831	1.25599	2.06893	0.962556	3.27388	1.55543	0.369467	2.30544	0.477767
ENSG00000168961.15	49.78	53.3821	43.9304	41.3896	6.57342	8.59925	56.5489	45.1748	40.9757	49.4275	66.4917	46.7837	49.5114	35.2901	56.3779	45.8297	47.492	51.7807	43.694	32.9682	34.994	52.9322	36.1865	47.6341	44.5788	57.9177	52.7624	42.4423	53.2094	20.3248	51.6609	27.5912	65.199	44.412	42.6241	38.7318	31.7712	34.3592	36.975	30.6459	8.33212	17.6937	24.7476	19.47	22.7697	17.4473	26.9492	33.873	16.08
ENSG00000182768.8	3.93091	4.99806	3.50264	2.59321	7.43206	3.80583	3.53686	4.66255	4.2686	3.57054	2.3169	2.91736	4.51925	5.41287	3.41082	4.2377	4.1882	2.90986	3.91843	4.85919	2.87324	4.12049	5.01921	4.18655	3.58526	4.76847	3.83451	3.70035	2.99935	5.386	3.20663	5.03047	3.57738	4.14099	4.59287	4.10123	4.31528	4.18979	6.19368	0.912366	4.48279	3.46434	4.93526	6.94882	5.32323	4.99667	5.15751	4.34699	2.97291
ENSG00000252918.1	0	0	0	0	0	0	0	0	0.272652	0	0	0	0	0.309871	0	0	0	0	0	0	0	0	0	0	0	0	0	0	0	0	0	0	0	0	0	0	0.282732	0	0	0	0	0	0	0	0	0	0	0	0
ENSG00000273509.1	0	0	0.0155898	0.0448518	0	0	0	0	0	0.0416225	0	0	0	0	0	0.0193067	0	0.0487083	0	0	0	0	0.0264913	0	0.0182317	0.0210693	0.0192116	0	0.0178246	0	0.0506163	0	0	0	0.0519014	0	0	0	0	0	0	0	0	0	0	0	0	0	0
ENSG00000246889.2	0.0989669	0.196105	0.0871875	0.105616	0.15337	0.0997729	0.103849	0.224009	0.18602	0.110263	0.0723182	0.0578384	0.0728817	0.186043	0.0437228	0.0511459	0.162944	0.143371	0.0942506	0.180858	0.0769793	0.125354	0.16375	0.138793	0.101963	0.161244	0.192266	0.11017	0.120672	0.138321	0.0968419	0.0759464	0.124563	0.125553	0.137493	0.147862	0.0694429	0.166902	0.175744	0.207329	0.178739	0.433929	0.298028	0.374551	0.237863	0.0786527	0.456519	0.242216	0.43003
ENSG00000189372.4	0.0304103	0.210906	0	0.0851902	0	3.1547	0.0893493	0.0412998	0.480143	0.0790566	0	0.155509	0.940587	0	0.120915	0.293365	0.187759	0	0	0	0.0993469	0.22469	0.0503168	0.250771	0.173144	0.200092	0.07298	0.0592423	0.067711	0	0.240348	0	0.0423043	0.540114	0.04929	0.106014	0	0.314123	0.810032	0	0.0887207	0	0	0	0.451438	0	0	0	0
ENSG00000259012.2	0	0	0	0	0	0	0	0	0	0	0	0	0	0	0	0	0	0	0	0	0	0	0	0	0	0	0	0	0	0	0	0	0	0	0	0	0	0	0	0	0	0	0	0	0	0	0	0	0
ENSG00000196155.11	2.32788	1.74694	1.72314	1.63031	0.57138	0.743865	1.46854	2.93833	2.11588	1.33796	0.906218	0.704527	0.868636	1.75114	2.45829	1.15053	1.56927	1.87888	1.32164	1.29142	1.08318	2.63848	0.62885	0.795181	1.792	1.44312	2.14484	1.60034	1.11069	1.20718	2.02132	1.32613	1.07945	1.96882	1.2192	2.52567	0.602811	1.77306	2.28485	7.76797	6.25441	23.631	5.97836	9.40008	4.63701	11.662	20.2184	1.02586	8.6985
ENSG00000280650.1	0	0	0	0	0	0	0	0	0	0	0	0	0	0	0	0	0	0	0	0	0	0	0	0	0	0	0	0.00143474	0	0	0	0	0	0	0	0	0	0	0	0	0.0042973	0	0	0	0	0	0	0	0
ENSG00000241211.1	0	0.0424839	0	0	0	0.0259376	0	0	0	0	0	0	0	0	0.0649511	0	0	0	0	0.075227	0.0400241	0	0.0810848	0	0	0.0322445	0.0294016	0	0	0.0799085	0	0	0	0	0.0397151	0.04271	0	0	0	0	0	0	0	0	0	0	0	0	0.0251221
ENSG00000212511.2	0	0	0	0	0	0	0	0	0	0	0	0	0	0	0	0	0	0	0	0	0	0	0	0	0	0	0	0	0	0	0	0	0	0	0	0	0	0	0	0	0	0	0	0	0	0	0	0	0
ENSG00000182890.4	0.866968	0.474157	0.458914	0.358599	0.461048	0.794545	0.470132	1.1221	0.744134	0.748754	0.587814	0.482022	0.39368	0.595131	0.64008	0.554296	0.675389	0.926375	0.537079	0.518049	0.598771	0.954407	0.722055	0.53465	0.616193	0.497701	0.747057	0.668775	0.498788	0.50285	0.754189	0.656374	0.550414	0.508104	0.443254	0.943218	0.409638	0.515167	0.578622	0.665548	0.169754	0.51246	0.479466	0.289026	0.0863763	0.815717	0.232973	0.398738	0.399696
ENSG00000223550.1	0.0514387	0	0	0	0	0	0	0	0	0	0	0	0	0	0	0	0	0	0	0	0	0	0	0	0	0	0	0	0	0	0	0	0	0	0	0	0	0	0	0	0	0	0	0	0	0	0	0	0.0527386
ENSG00000235823.1	1.89353	2.45491	1.54477	1.54515	1.80226	1.61917	2.50605	6.96566	3.32185	1.47824	1.01801	1.9424	2.31937	2.47945	2.28355	1.34395	2.30309	3.3906	2.06448	3.02889	1.90408	1.91583	2.31449	3.75124	2.31808	3.12035	2.53137	2.25426	1.65226	1.72459	2.63358	1.66254	2.09623	2.65108	3.28108	3.01311	2.17851	2.77739	1.90845	1.45093	2.48842	2.70892	4.21708	2.59858	4.11933	3.72013	3.54	3.60447	2.08713
ENSG00000254009.1	0	0	0	0	0	0	0	0	0	0	0	0	0	0	0	0	0	0	0	0	0	0	0	0	0	0	0	0	0	0	0	0	0	0	0	0	0	0	0	0	0	0	0	0	0	0	0	0	0
ENSG00000225327.3	0	0	0	0	0	0	0	0	0	0	0	0	0	0	0	0	0	0	0	0	0	0	0	0	0	0	0	0	0	0	0	0	0	0	0	0	0	0	0	0	0	0	0	0	0	0	0	0	0
ENSG00000269721.1	0	0	0	0	0	0	0	0	0	0	0	0	0	0	0	0	0	0	0	0	0	0	0	0	0	0	0	0	0	0	0	0	0	0	0	0	0	0	0	0	0	0	0	0	0	0	0	0	0
ENSG00000185186.7	0	0	0	0	0.00891223	0.0133348	0.00925306	0	0.00994477	0	0.00805455	0	0.012176	0	0.0166961	0.00759526	0	0	0	0	0.0102884	0	0	0	0	0	0	0	0	0	0	0	0.00876211	0.0279673	0.010209	0.0109789	0.0103124	0	0	0	0	0.0252154	0.0120703	0	0	0	0	0.00899238	0
ENSG00000250425.1	0.0164651	0	0.0160322	0	0	0	0.0241882	0	0	0	0.0210552	0	0	0.029545	0	0	0	0	0	0.0252749	0	0	0	0	0	0	0.0197568	0	0	0	0.0260263	0	0	0.0243695	0	0	0	0	0.0292384	0	0	0	0	0	0	0	0	0.0235067	0
ENSG00000235332.2	0.0170055	0.0294847	0.0662338	0	0.024062	0.0180012	0	0.0461899	0.0536994	0.15473	0.0217463	0.0347844	0.0328737	0.0305148	0.0676162	0.0205063	0.020999	0.0689796	0.0261614	0	0.0555551	0.050259	0.112549	0	0.0193645	0	0.0408106	0.0496927	0.0567962	0	0.0806419	0	0.0473133	0	0.0275631	0.0296417	0	0.025094	0.0301981	0.149627	0.0496129	0	0.0651767	0.168943	0.0504891	0.113525	0.0439286	0.0242784	0.0174353
ENSG00000250714.3	0	0	0	0	0	0	0	0	0	0	0	0	0	0	0	0	0	0	0	0	0	0	0	0	0	0	0	0	0	0	0	0	0	0	0	0	0	0	0	0	0	0	0	0	0	0	0	0	0
ENSG00000254747.1	0	0	0	0	0	0	0	0	0	0	0	0	0	0	0	0	0	0	0	0	0	0	0	0	0	0	0	0	0	0	0	0	0	0	0	0	0	0	0	0	0	0	0	0	0	0	0	0	0
ENSG00000088451.9	3.31687	2.54516	2.97326	4.78714	1.60933	3.25012	3.18536	3.07408	4.5381	4.74834	3.04503	2.65309	6.22778	3.4987	2.94064	2.40522	3.52847	3.88628	5.86981	3.08765	2.6449	3.61811	6.6747	3.96019	3.77061	2.79438	3.44215	3.55279	3.36205	2.34793	3.91452	4.32106	2.72017	3.25899	3.39639	7.598	3.44913	3.80317	5.54182	2.0705	13.6162	8.00748	7.80574	6.8464	15.6033	9.65006	5.98466	8.54295	8.77746
ENSG00000265848.1	0	0	0	0	0	0	0	0	0	0	0	0	0	0	0	0	0	0	0	0	0	0	0	0	0	0	0	0	0	0	0	0	0	0	0	0	0	0	0	0	0	0	0	0	0	0	0	0	0
ENSG00000271560.1	0	0	0.0917167	0	0	0	0	0	0	0.122435	0.120452	0	0.182086	0	0.124841	0	0	0.191038	0	0	0	0.139191	0	0	0.214519	0	0.565121	0	0	0	0	0	0	0	0	0	0	0	0	0	0	0	0	0	0	0	0	0	0
ENSG00000251687.1	0	0.0633514	0.0355778	0.153536	0	0	0.0268385	0.0496221	0.0865345	0.0712405	0	0.0373692	0	0	0.048427	0.0220301	0.0451188	0.0370526	0	0.0280443	0.0298416	0	0	0	0	0.0240413	0.0438431	0	0	0	0	0	0	0	0	0	0	0	0	0	0.0532995	0	0.0350099	0	0.0542408	0.304903	0.424735	0	0.0936542
ENSG00000102710.18	2.50629	2.15319	2.6161	3.26335	2.68834	1.93114	2.72488	2.98392	3.97599	2.71106	2.31595	1.93773	3.06497	2.88551	2.22624	2.0031	2.64267	3.08379	3.31887	2.98783	2.37744	3.00759	2.80119	2.86497	2.56993	2.56484	3.04556	2.35984	2.42243	2.88603	3.35559	2.7246	2.53231	3.06343	3.2623	3.10822	2.97819	3.5907	3.73674	2.42819	4.15727	8.25413	2.84767	3.11073	6.46028	2.48448	3.16857	3.61984	4.66723
ENSG00000276807.1	0	0	0	0	0	0	0	0	0	0	0	0	0	0	0	0	0	0.00884008	0	0	0	0	0	0	0	0	0	0	0	0	0	0	0	0	0	0	0	0	0	0	0	0	0	0	0	0	0	0	0.00893767
ENSG00000249404.1	0	0	0	0	0	0.0348978	0	0	0	0	0	0	0	0	0	0	0	0	0	0	0	0	0	0	0	0	0	0	0	0	0	0	0	0	0	0	0	0	0	0	0	0	0	0	0	0	0	0	0
ENSG00000274198.1	0	0	0	0	0	0	0	0	0	0	0	0	0	0	0	0	0	0	0	0.0778573	0	0	0	0	0	0	0	0	0	0	0	0	0	0	0	0	0	0	0.0900664	0	0	0	0	0	0	0	0	0	0
ENSG00000264535.1	0.305384	0.529484	0.297355	0	0.216051	0	0	0	0.241082	0	0	0.312327	0.295171	0.547982	0	0	0.188549	0	0.469803	0.234391	0	0	0	0.179876	0	0.401869	0.183218	0	0	0	0	0.351523	0	0	0.247488	0.532302	0	0.450636	1.08459	0	0	0.611274	0.585218	0	0	0	0.394433	0.217994	0.313101
ENSG00000225538.1	0	0	0	0	0	0	0	0	0	0	0	0	0	0	0	0	0	0	0	0	0	0	0	0	0	0	0	0	0	0	0	0	0	0	0	0	0	0	0	0	0	0	0	0	0	0	0	0	0
ENSG00000125266.6	33.9995	96.8471	40.4417	52.1497	14.4976	13.6202	34.6852	35.3372	44.2192	35.9771	29.0989	33.9478	25.3446	26.8285	29.1766	39.1911	61.5382	29.3901	22.6008	37.2667	61.9949	34.1593	14.0101	26.5689	35.3945	28.9733	40.3246	30.5295	29.3442	27.55	24.4506	29.4721	27.3262	48.9405	24.2334	33.31	40.1361	35.7665	25.0141	16.7372	17.4364	23.3013	26.3211	25.2941	29.2521	26.3312	10.7894	19.0707	24.3604
ENSG00000167371.15	0.617092	1.0277	0.632493	0.978078	1.3442	0.477025	0.954259	1.49418	2.32682	0.749345	0.944873	0.950837	0.902531	1.5007	0.371274	0.391646	0.566492	0.889263	0.693265	1.20902	1.39924	1.02588	1.07478	0.865651	0.476168	2.29728	1.19351	0.383583	0.479093	0.867207	1.09095	0.859869	0.739845	2.19322	1.47398	0.26183	1.11004	0.754844	1.0814	0.32149	0.296108	0.991418	1.0114	0.16133	0.20491	0.0948588	1.57834	0.724512	0.391266
ENSG00000215869.3	0.0355242	0.020531	0.0115301	0	0.03351	0.100278	0.0173958	0.0160816	0.0186962	0	0	0	0.0228908	0.0212483	0.0156943	0.0142791	0.0438665	0.0120081	0.0182168	0.0181773	0.0193422	0	0.0587782	0	0.013484	0	0.255758	0.0230682	0	0	0	0	0	0.0350523	0.0383859	0	0.0775493	0.0174736	0.0210278	0	0	0	0	0	0	0.0395254	0.0305886	0.0169057	0.0121406
ENSG00000235621.7	0.0621082	0.0418776	0.198225	0.154656	0.0683511	0.0255674	0.146999	0.0796622	0.343215	0.14352	0.0617733	0.0670494	0.0800416	0.216703	0.0274389	0.0707332	0.17043	0.0874756	0.148629	0.169493	0.123995	0.285534	0.0456729	0.0569066	0.125731	0.118056	0.074525	0.0638574	0.0653031	0.0562629	0.267253	0.103266	0.0959997	0.229812	0.0335557	0.13833	0.107336	0.453155	0.238963	0.0303596	0.0201331	0.0138133	0.0132245	0	0.0204887	0	0.129241	0.0197045	0
ENSG00000135502.15	0.0237465	0.0352907	0.0165159	0.0380129	0.225601	0.0323188	0.0149507	0.041464	0.0696297	0.0485044	0.00867616	0.00693899	0.00655782	0.121745	0.031473	0.0163629	0.020945	0.0103203	0.0730634	0.0676972	0.0221649	0.0350908	0.117873	0.0199816	0.00772588	0.236601	0.0488467	0.00991297	0.0528735	0.14382	0.0268115	0.140576	0.0141575	0.085356	0.153956	0.0295654	0.0999743	0.0350413	0.0843372	0.0596968	0	0.19013	0.0650091	0.0337017	0.0906466	0	0.0131447	0.0387455	0.0313028
ENSG00000276252.1	0	0	0	0	0	0	0	0	0	0	0	0.274732	0	0	0	0	0	0	0	0	0	0	0	0	0	0	0	0	0	0	0	0	0	0	0	0	0	0	0	0	0	0	0	0	0.797541	0	0	0	0
ENSG00000236797.1	0.0320923	0	0.0312486	0.0899021	0.227045	0.0339713	0.0471456	0.0871681	0.10134	0	0.041039	0.032822	0.186114	0	0	0	0.0396287	0.097632	0	0	0.104842	0.189694	0	0	0.0730882	0.0844636	0.0385082	0.0312595	0.071456	0.0523294	0	0	0	0	0.0520163	0.0559388	0.105086	0.14207	0.0569889	0	0	0.128476	0	0	0.0952815	0	0.0414503	0	0.987099
ENSG00000228594.3	1.25229	2.11095	1.91712	1.65661	0.836745	2.43029	2.62668	3.0235	1.52685	1.60064	1.30782	1.30923	2.01736	1.68534	1.65976	3.19636	2.17351	1.77083	1.96934	1.81555	1.19324	2.79638	1.69216	2.17189	2.19447	2.5177	1.76144	2.18208	2.0835	1.95122	2.34241	1.66573	3.4261	1.95646	2.07486	2.14644	1.49217	1.55021	1.84081	2.08128	5.01342	9.49748	11.6258	0.967634	1.50787	11.17	11.9422	1.92692	5.81339
ENSG00000268080.2	0	0	0.0547456	0.315006	0	0.0595157	0	0.0763566	0	0	0	0	0.108687	0	0	0	0.138854	0.0570151	0	0.172614	0	0	0	0	0.064023	0	0	0	0.0625933	0.0916779	0	0.129437	0.0782137	0	0.0911293	0.0980013	0	0.0829659	0.199682	0	0	0	0	0	0	0	0	0	0.172934
ENSG00000214688.4	0.0235196	0.0356817	0.0286266	0.00823586	0.0207994	0.0466813	0.0950174	0.0199635	0.10212	0.0152858	0.0300764	0.0120272	0.0909323	0.0791319	0.0233792	0.0248162	0.061716	0.0208693	0.0316598	0.0451301	0.00960448	0.0825443	0.034051	0.0346336	0.0267822	0.0386882	0.0564434	0.0486822	0.0229111	0.0287632	0.0464718	0.0270731	0.0163593	0.0348108	0.0142955	0.0358716	0.0481343	0.0737512	0.036545	0.0258678	0.0171544	0	0.0507055	0	0	0.00981326	0.0113917	0.00419729	0.00602849
ENSG00000199334.1	0	0	0	0	0	0	0	0	0	0	0	0	0	0	0	0	0	0	0	0	0	0	0	0	0	0	0	0	0	0	0	0	0	0	0	0	0	0	0	0	0	0	0	0	0	0	0	0	0
ENSG00000234060.1	0	0	0	0	0	0	0	0	0	0	0	0	0	0	0	0	0	0	0	0	0	0	0	0	0	0	0	0	0	0	0	0	0	0	0	0	0	0	0	0	0	0	0	0	0	0	0	0	0
ENSG00000201376.1	0	0	0	0	0	0	0	0.145926	0.16965	0	0	0	0	0	0	0	0.132683	0.108962	0	0	0	0.317562	0.177786	0	0	0	0	0	0	0	0	0	0	0	0	0	0	0	0	0	0	0	0	0	0	0.358656	0	0	0
ENSG00000164694.15	1.46877	1.22927	1.0345	1.80234	27.9664	3.49935	1.20322	0.365028	1.27646	3.26262	1.00678	0.625544	0.208652	7.48898	3.20332	3.02676	0.713455	0.686776	1.89491	4.87643	0.846964	2.57075	3.07455	1.00974	0.535014	3.00229	1.35863	0.806033	2.17237	5.10743	0.388063	5.9783	0.812583	1.41585	13.1381	0.723042	6.68755	1.32416	0.747891	1.9925	4.51353	4.86326	9.06453	3.51125	5.17133	1.03139	1.00867	14.0923	1.81184
ENSG00000243063.1	15.8096	11.8688	17.4253	22.2812	0.507356	1.38023	32.7548	8.85393	19.6089	19.8719	11.1298	4.06728	11.0275	9.41728	14.6892	15.1334	28.418	18.346	10.7817	8.75676	8.67901	32.7071	6.58008	11.405	18.4481	1.45847	11.0301	14.3515	11.9394	3.82699	72.3944	17.6354	25.6207	6.8992	5.9703	14.2615	4.69652	14.7191	11.3455	1.72088	4.46973	0	0.812073	0	3.77443	0	0.168409	7.2134	0.0334209
ENSG00000248867.1	0	0	0	0	0	0	0	0	0	0	0	0	0	0	0	0	0	0	0	0	0	0	0	0	0	0	0	0	0	0	0	0	0	0	0	0	0	0	0	0	0	0	0	0	0	0	0	0	0
ENSG00000251835.1	0.190865	0	0.185847	0	0	0	0.280392	0	0	0	0	0	0	0	0	0.230156	0.235686	0	0	0.292989	0	0.282046	0	0.224845	0.217341	0	0	0.185912	0.212488	0	0	0	0	0.282494	0	0	0	0	0	0	0.556839	0	0	0	0	0	0.493041	0.272493	0.195688
ENSG00000109208.4	0	0	0	0	0	0	0	0	0	0	0	0	0	0	0	0	0	0	0	0	0	0	0	0	0	0	0	0	0	0	0.03448	0	0	0	0	0	0	0	0	0	0	0	0	0	0	0	0	0	0.178915
ENSG00000261268.1	0	0	0	0	0	0	0	0.0179417	0	0	0.016894	0	0	0.0237059	0.0350192	0.0159307	0	0	0	0	0	0	0	0	0	0	0	0	0	0	0	0	0	0	0	0	0	0.0194947	0	0	0.0770852	0	0.0506337	0.262492	0	0	0	0.0188611	0
ENSG00000265717.1	0	0	0	0.0679527	0	0.0256773	0	0	0	0	0	0	0	0	0	0	0	0	0.0373171	0	0	0	0	0	0.027622	0	0	0	0.0810154	0	0	0	0	0	0	0	0	0	0.0430753	0	0.0707689	0	0	0	0	0	0.0313303	0	0
ENSG00000181803.3	0	0	0	0	0	0	0.0213954	0	0	0	0	0	0	0	0	0	0	0	0	0.0223566	0	0	0	0	0	0	0	0	0	0	0	0	0	0	0	0	0	0.0429823	0	0	0	0	0	0	0	0	0	0.0207926	0.014932
ENSG00000275875.1	0	0.0729	0.0818804	0	0.0594924	0.0445074	0	0	0.0663849	0	0	0	0	0	0	0	0	0	0	0	0.206037	0	0	0.0990622	0.0957562	0	0.201805	0	0.0468089	0	0	0.0967962	0	0	0	0	0	0.0620441	0	0	0	0	0.0805736	0	0.49933	0	0	0	0
ENSG00000221737.1	0	0	0.189589	0	0	0	0.143019	0.264429	0.30742	0	0	0	0	0.174692	0.12903	0	0.240432	0.197448	0.299539	0.298888	0	0.287724	0	0.114686	0	0.51245	0.467268	0.0948275	0	0	0	0	0.13543	0.144091	0	0	0	0	0	0	0	0.389739	0	0	0	0	0	0	0.199628
ENSG00000227468.4	0.0228797	0	0.0222782	0	0	0	0	0	0	0.0297397	0	0.0233999	0	0	0	0	0	0	0	0.0351217	0	0.0338099	0	0	0	0	0	0.0222859	0	0	0	0	0	0.0677272	0	0	0	0	0	0.201312	0	0	0	0	0	0	0	0	0
ENSG00000254818.1	0	0	0	0	0	0	0	0	0	0	0	0	0	0	0	0	0	0	0	0	0	0	0	0	0	0	0	0	0	0	0	0	0	0	0	0	0	0	0	0	0	0	0	0	0	0	0	0	0
ENSG00000205944.10	0	0	0	0	0	0	0	0	0	0	0	0	0	0	0	0	0	0	0	0	0	0	0	0	0	0	0	0	0	0	0	0	0	0	0	0	0	0	0	0	0	0	0	0	0	0	0	0	0
ENSG00000143442.20	5.0866	5.62164	5.6239	6.0645	7.60091	3.93443	5.38761	7.42202	7.31989	3.95566	4.71867	4.58123	3.86277	6.41352	5.07777	4.53645	5.78937	5.78543	3.93218	7.35086	5.3838	7.33296	3.35062	5.40495	6.29554	6.42053	6.42209	5.28473	5.08274	7.34778	5.75685	5.53002	4.16863	6.96422	7.58534	2.44917	6.27261	7.12257	6.23412	4.4855	3.15586	12.5674	5.69651	4.4613	3.51766	4.04431	7.7171	5.41728	7.91104
ENSG00000278766.2	0	0	0	0	0	0	0	0	0	0	0	0	0	0.0200997	0	0.0135073	0	0	0	0	0.0182967	0	0	0	0.0127552	0.0442211	0	0.0109106	0.0124703	0	0	0	0	0	0	0	0	0	0	0	0	0	0	0	0	0	0	0	0.0114844
ENSG00000233835.1	0	0	0	0	0	0	0	0	0	0	0	0	0	0	0	0	0	0	0	0	0	0	0	0	0	0	0	0	0	0	0	0	0	0	0	0	0	0	0	0	0	0	0	0	0	0	0	0	0
ENSG00000280399.1	0.0510903	0.10221	0.0229602	0.132113	0.0889726	0.0291209	0.0577345	0.101409	0.105486	0.0204335	0.0854358	0.0401939	0.0455832	0.0916767	0.0677139	0.0758251	0.0630881	0.0637655	0.0423217	0.138755	0.0706141	0.104535	0.0520208	0.0648158	0.0716031	0.196525	0.0895987	0.0382804	0.0787546	0.115349	0.0869706	0.0361904	0.0328027	0.0930676	0.133768	0.0137005	0.21877	0.0869895	0.0488521	0.0345792	0.0458627	0.0314663	0.0225938	0.11713	0.0116682	0.013118	0.0761401	0.0112216	0.108792
ENSG00000258401.1	0	0.0601686	0	0	0	0.0367346	0	0.0471292	0.0547914	0.0451076	0.0443771	0.0354918	0	0	0.137982	0	0	0.0351911	0	0.0532708	0	0.051281	0	0.0408809	0.11855	0	0	0	0	0	0	0	0.0482754	0	0	0.120978	0	0	0	2.74805	0.101244	0.972482	0.0665021	1.03427	0	0.463336	0.0448219	0	0.0355796
ENSG00000064703.10	2.41963	2.879	2.36071	1.97811	2.26425	1.94393	2.25171	2.61183	2.74347	2.54992	2.65347	1.49366	2.24554	2.3136	1.91648	1.45887	2.43432	2.45613	2.57674	2.55264	1.71635	2.56414	2.6278	2.47565	2.40675	2.31831	2.34525	2.13853	2.28056	2.01201	2.53711	2.55773	1.74669	1.80132	2.53121	2.7683	2.182	2.4076	2.61484	1.10265	4.10612	3.42503	3.85171	4.23778	2.74045	3.29012	3.08472	2.639	4.48714
ENSG00000237957.5	0	0	0	0	0	0	0	0	0	0	0	0	0	0	0	0	0	0	0	0	0	0	0	0	0	0	0	0	0	0	0	0	0	0	0	0	0	0	0	0	0	0	0	0	0	0	0	0	0
ENSG00000224256.1	0	0	0.0576505	0	0.083775	0	0	0.241224	0.0934808	0.0769591	0	0	0	0	0	0	0	0	0	0	0	0.0874917	0	0.0697479	0	0	0.0710438	0	0	0	0.0935885	0	0.0823638	0	0	0	0	0	0.210278	0	0.172734	0	0.113461	0	0	0	0	0	0
ENSG00000241014.1	0.338149	0.714075	0.405242	0.692241	0.736098	0.69295	0.630505	0.777166	1.09517	0.33247	0.210665	0.3015	0.586637	0.575659	0.528616	0.428672	0.492504	0.430834	0.460185	0.585628	0.488614	0.877662	0.358654	0.372816	0.345564	0.764463	0.58782	0.358933	0.390937	0.650349	0.623597	0.379258	0.343757	0.648064	0.688617	0.241811	0.653004	0.774068	0.923814	0.305156	0.202366	2.30826	0.365543	0.559895	0.669305	0.47753	1.24866	0.53847	1.0712
ENSG00000232065.1	0.458514	0.216815	0.324698	0	0.294898	0.264742	0.428645	0.622701	0.197438	0.812715	0.213214	0.170524	0.644626	0.673167	0.386721	0.301584	0.360302	0.338158	0.513003	0.383917	0.204261	0.554365	0.275875	0.392833	0.569584	0.548528	0.150049	0.28421	0.556864	0.407809	0.131777	0.383847	0.811804	0.370164	0.337807	0.435937	0.341228	0.430564	0.14804	0.366758	0.608043	0.500613	0.958547	0	0.123756	0.69567	0.915242	0.357059	0.59831
ENSG00000240991.3	0	0	0	0.0857294	0.0866028	0.0647892	0.0899148	0.0415612	0	0	0.0391342	0.0312986	0	0.0549138	0.0811204	0	0	0.0620671	0	0.0469772	0	0	0.0506353	0.108153	0.034848	0.0402717	0.0734419	0.0298086	0.0681395	0	0.0483738	0.070453	0	0	0.099204	0.0533425	0.0501043	0	0.108688	0	0	0	0	0	0	0	0	0	0.125505
ENSG00000224506.2	0	0	0	0	0	0	0	0	0	0	0	0	0	0	0	0	0	0	0	0.00751508	0	0	0	0	0	0	0	0.00476858	0	0	0	0.0112706	0	0	0	0	0	0	0	0	0	0	0	0	0	0	0.00632317	0	0
ENSG00000172216.5	10.3008	22.3603	9.90728	17.6587	7.33481	10.8961	12.3871	15.8527	17.5635	16.0692	7.00827	7.02338	7.77012	14.8244	6.37902	13.879	12.5001	6.42242	7.54123	7.8436	9.52131	8.40542	13.2644	8.98967	7.31316	20.5234	14.9853	6.559	6.99297	6.22763	10.4213	9.49256	9.9245	13.1166	15.1333	9.73369	19.3784	7.92299	8.79704	42.4786	57.6813	23.0087	22.4543	30.4278	37.2104	36.2892	24.9137	30.3548	18.9477
ENSG00000154493.16	0.0165622	0.0430741	0.0107512	0.00773278	0.0234347	0.00292199	0.0608272	0.0112464	0.0392246	0.00717602	0	0.00846939	0.0160083	0.0148596	0.00365852	0.00332862	0.0102258	0.0139961	0.00849311	0.012712	0.00450889	0.0163162	0.0182692	0.0130072	0.00942984	0.02906	0.0264978	0.0188211	0.0122923	0.0270062	0.00436331	0.0190645	0.00383999	0.00817109	0.0134223	0.00962296	0.0316358	0.0040733	0.0196072	0	0.00805324	0	0	0	0	0.0184276	0	0	0
ENSG00000245385.2	0	0	0	0	0	0	0	0	0	0	0	0	0	0	0	0	0	0	0	0	0	0	0	0	0	0	0	0	0	0	0	0	0	0	0	0	0	0	0	0	0	0	0	0	0	0	0	0	0
ENSG00000114268.10	1.47741	0.576563	1.20729	0.911593	0.322644	15.0081	1.32946	1.50968	2.33641	0.923144	1.02058	1.06159	2.53919	0.775717	1.38517	1.24881	1.35507	2.18709	2.20708	1.06104	0.787609	2.01122	1.38339	1.12205	1.04945	0.972099	1.85828	1.1892	1.12649	0.584835	1.73086	1.30145	1.51996	1.05467	2.23294	0.960531	0.875001	1.66489	2.64465	5.12031	2.73724	2.32969	3.95552	2.40692	2.38361	3.65498	0.377349	7.92161	1.11293
ENSG00000158864.11	46.4675	50.8579	43.0025	50.0671	23.8522	39.4832	49.2549	46.6434	41.498	50.5394	52.2564	41.9962	40.3984	46.0953	42.1564	44.973	50.4998	48.7823	43.4661	45.204	49.7981	45.2207	34.7157	53.1847	52.2722	44.1682	48.0251	46.4861	53.2901	32.3627	53.0418	39.4839	55.865	52.6115	34.0908	44.9077	39.682	46.4677	35.4274	45.8469	29.212	33.3059	46.1044	39.0014	24.5241	40.4503	47.5713	35.6046	40.8236
ENSG00000103335.18	8.57247	6.1515	8.80903	3.74725	16.9966	4.66946	8.69668	10.8581	11.3976	9.03233	6.69017	6.17886	5.46359	9.61795	7.92046	9.84574	9.30839	8.06707	5.5013	13.2249	5.05317	10.8313	5.35078	7.40044	8.24147	11.9597	7.64697	8.24718	7.87741	12.2198	7.203	10.4599	3.45211	10.8821	18.2156	3.16083	7.69697	11.725	11.1887	59.342	16.9435	29.3752	20.9604	20.7766	14.4734	21.5085	31.4371	20.5435	13.6008
ENSG00000221519.2	0	0	0	0	0	0	0	0	0	0	0	0	0	0	0	0	0	0	0	0	0	0	0	0	0	0	0	0	0	0	0	0	0	0	0	0	0	0	0	0	0	0	0	0	0	0	0	0	0
ENSG00000236409.1	0.0629771	0.181986	0.0613214	0.117614	0.178219	0.0666644	0.0308391	0.0285094	0.265155	0.136433	0.0805338	0	0.0405807	0.113006	0.0834683	0.0253139	0.12961	0.106439	0.0968841	0.0644491	0.137159	0.155105	0.104202	0.0494594	0.0478088	0.193374	0	0.0408952	0.0934823	0.03423	0.0663652	0.144984	0.0584056	0.155351	0.238176	0.256136	0.0687394	0.0309771	0.149111	0.184706	0.122489	0.756353	0.442513	0	0.249304	0.0700704	0.786296	0.599405	0.559594
ENSG00000228166.1	0	0	0	0	0	0	0	0.0224886	0	0	0	0	0	0	0	0	0	0	0	0.0508383	0	0	0	0	0	0	0	0.0161293	0.018435	0	0	0	0	0	0	0	0	0	0	0	0	0.0662912	0	0	0	0	0.0213876	0.0236409	0
ENSG00000257702.3	5.59626	2.90848	6.20822	4.60174	1.40838	11.9952	6.03301	4.69813	5.42898	3.76376	5.22487	7.66693	5.67822	4.53386	6.79905	6.70634	4.95937	6.05618	4.31536	3.6649	5.11632	6.78858	3.09803	4.58365	5.02513	4.05774	6.13042	5.81037	6.6487	3.35953	5.82032	3.82981	7.21375	4.70805	3.48609	3.03315	3.61256	4.77611	5.46328	1.16363	4.14263	7.10563	3.40137	7.60649	3.05852	5.78514	10.9141	6.0916	5.05972
ENSG00000214019.2	0.0273693	0.0158179	0.00888325	0.0511141	0.0258174	0	0.0268048	0.0371698	0.115234	0.0118585	0.0116664	0	0.017636	0	0	0.0220024	0.0563276	0.018503	0.014035	0	0	0.0404443	0	0.0429893	0.0103886	0.0120055	0.054735	0.0444317	0.0406266	0	0.0721043	0.021003	0.0253826	0	0.014787	0.0318042	0.0448103	0.0269248	0.0162006	0.401357	0.159697	0.109568	0.0349659	0.0906342	0.0541726	0.30452	0.0942669	0.0260496	0.0374146
ENSG00000251788.1	0	0.216815	0	0	0	0	0	0	0	0	0	0	0	0	0	0.150792	0	0	0	0	0	0	0	0	0.142396	0	0	0	0	0	0	0	0	0	0	0	0	0	0	0	0	0	0	0	0	0	0	0	0
ENSG00000187954.11	3.75278	3.45122	4.17511	3.71605	3.78327	3.41711	4.47012	4.73428	5.61396	3.50822	3.33579	4.05336	5.47817	4.57445	4.00147	5.35284	4.66152	4.45941	5.10977	4.55263	3.49349	4.96737	3.14146	4.18868	3.31642	5.0867	4.58841	3.61786	3.79017	3.60823	4.71844	3.83184	4.98963	5.47104	4.70371	3.10274	3.78555	4.40046	4.75069	8.37228	9.72053	8.87057	5.1182	4.85907	4.08362	4.63556	10.7892	4.54732	6.77436
ENSG00000254648.1	0.0128369	0	0.0249989	0	0.0726544	0.0407656	0	0.0174336	0.020268	0.0333717	0.0164156	0.0393864	0	0.0460693	0.068055	0.0154796	0.0158515	0.0260352	0.0197484	0.0394109	0	0.0189694	0.0212399	0.0151223	0.0438529	0.0337854	0.0154033	0.0250076	0	0	0.0202913	0.118211	0.0178576	0.0759984	0.104033	0.0223755	0.126103	0.0189427	0.0227956	0	0	0.205561	0.0245999	0	0	0	0	0.0183269	0.0263226
ENSG00000223876.1	0	0	0	0	0	0	0	0	0	0	0	0	0	0	0	0	0	0	0	0	0	0	0	0	0	0	0	0	0	0	0	0	0	0	0	0	0	0	0	0	0	0	0	0	0	0	0	0	0
ENSG00000268902.2	0	0	0	0	0	0	0	0	0	0.0228545	0.0224844	0	0	0	0	0	0	0	0	0	0.0287203	0	0	0	0	0	0	0	0	0	0	0	0	0.0260237	0	0	0	0.0259457	0	0	0	0	0	0	0	0	1.56697	0	0
ENSG00000255177.2	0	0	0	0	0	0	0	0	0	0	0	0	0	0	0	0	0	0	0	0	0	0	0	0	0	0	0	0	0	0	0	0	0	0	0	0	0	0	0	0	0	0	0	0	0	0	0	0	0
ENSG00000201151.1	0.604405	1.74656	1.76555	0.564385	0	0.426529	0.591939	1.09444	1.59047	0.261875	0.772901	0.206049	0	2.53061	0.534043	0.485886	0.99512	0.408608	0	1.54633	0.658173	0.297715	0.333349	0.474673	0.688248	1.06049	0.725238	0.784961	0.672878	0	0.636922	0	0.280266	0.298188	0.326547	0	0	0.297295	1.07329	0	0.587775	12.0981	0.386082	0	1.19631	0	3.12259	1.43816	1.44592
ENSG00000007402.10	1.0417	1.33669	1.23326	0.758465	1.04215	0.55863	1.18987	1.59856	2.63371	0.545787	0.522277	0.434131	1.37501	1.38339	1.40193	0.650205	1.59799	2.20346	1.03071	1.17641	0.715849	2.10557	0.523909	1.40555	1.21755	0.603884	1.2059	1.13088	1.24911	0.98772	0.7689	0.940249	1.09482	1.45689	1.76279	0.41194	1.17207	3.63299	2.53841	0.605655	0.21421	0.284752	0.21985	0.250742	0.286116	1.17179	0.364516	0.14741	0.613994
ENSG00000252501.1	0	0	0	0	0	0	0	0	0	0	0	0	0	0	0	0	0	0	0	0	0	0	0	0	0	0	0	0	0	0	0	0	0	0	0	0	0	0	0	0	0	0	0	0	0	0	0	0	0
ENSG00000226791.5	0.207126	0.0957658	0.208403	0.116047	0.0390764	0.160786	0.334709	0.1594	0.446937	0.233332	0.0882895	0.0917954	0.320319	0.247778	0.054904	0.191487	0.110832	0.20304	0.254914	0.169574	0.180442	0.20405	0.159931	0.211468	0.125791	0.190797	0.24025	0.349702	0.230591	0.0675476	0.480192	0.0794733	0.2113	0.112406	0.111906	0.373067	0.180862	0.203762	0.171645	0.30374	0.140999	0.0829192	0.185231	0.137181	0.122991	0.092182	0.0891744	0.384421	0.0353934
ENSG00000131051.19	12.7897	16.3571	11.7675	19.9227	9.8357	9.64	11.5971	16.0318	20.7791	13.2433	11.2589	10.5811	12.3891	14.1319	9.36591	9.47611	14.523	13.7568	12.7271	16.707	12.5587	15.5901	12.8245	13.5226	14.2995	14.152	14.8024	11.1689	11.7869	13.7185	14.3705	10.8254	11.7406	17.1604	13.9118	15.9552	13.9404	16.3247	15.7538	9.0372	36.1721	78.8361	20.9253	15.8245	29.9624	15.3679	30.7193	18.2573	28.8481
ENSG00000222610.1	0	0.244179	0	0	0	0	0	0	0	0	0	0	0	0	0	0	0	0	0	0.216186	0	0	0	0.165905	0	0	0	0	0	0	0	0	0	0	0	0	0	0	0	0	0	0	0	0	0	0	0	0	0
ENSG00000236698.1	0.633583	0.173452	0.487047	0.373662	0.471836	0.847175	0.636845	1.13218	1.10565	0.99693	0.682285	0.272838	0.515701	0.41886	0.353573	0.361901	0.370597	1.01448	0.307802	0.204756	0.381287	1.47831	0.937975	0.628533	0.683501	0.482704	0.720237	0.714585	0.371243	0.326247	1.0015	0.844464	0.742221	0.345487	0.59454	0.348749	0.491368	0.393659	0.0592161	2.93406	1.36202	0.266993	0.639032	1.32513	0.693036	4.11837	1.63667	0.523687	1.64108
ENSG00000185926.1	0	0	0	0	0	0	0	0	0	0	0	0	0	0	0	0	0	0	0	0	0	0	0	0	0	0	0	0	0	0	0	0	0	0	0	0	0	0	0	0	0	0	0	0	0	0	0	0	0
ENSG00000152117.16	1.53804	3.65627	1.50843	1.40159	2.28637	1.71047	1.96547	2.53674	4.62269	2.004	1.51184	1.13711	1.71944	2.52045	1.22309	1.81891	2.05482	2.0896	1.97272	2.84456	1.93719	2.32756	1.82124	1.89481	1.44754	3.88213	2.06787	1.42231	1.45647	2.71942	2.16169	1.53578	1.75807	3.90006	2.77523	1.76357	2.23903	3.22117	2.37583	5.8044	2.56254	14.7922	5.561	3.20323	3.35603	4.54002	11.3495	4.41809	5.11069
ENSG00000205592.12	0.000491886	0	0	0	0	0.00104137	0	0.00200407	0	0	0	0	0	0	0.000651934	0	0	0	0	0	0.0024104	0	0	0	0.00056012	0	0	0	0	0	0	0	0	0.000728028	0	0	0	0.00145169	0	0.00865593	0.00143506	0	0.00188524	0	0	0	0	0	0.000504316
ENSG00000237422.1	0.0860023	0	0.0558275	0.0803078	0	0.121384	0.126343	0.116798	0.226312	0	0.0733187	0.117277	0.110835	0	0.0379951	0.103707	0.0707991	0.145355	0.0882041	0.132019	0.187306	0.127088	0	0.0675424	0.0652883	0.0377248	0.309588	0.139617	0.0319151	0	0	0.197992	0.0398797	0.0848598	0.232326	0.149907	0.0469357	0.0846056	0.101814	0	0	0	0.0549365	0.284799	0.170226	0.095689	0.222161	0.122783	0.117567
ENSG00000257180.1	0	0.0648208	0	0	0	0	0	0	0.0590278	0	0	0	0	0.0335427	0.0743255	0.0225411	0.0461654	0.018956	0.115029	0.0286948	0	0.027623	0.0309293	0	0.042572	0.0245989	0.0672902	0.0182078	0.0208107	0	0	0	0.026004	0.0276669	0	0.0651658	0.030605	0	0.0663892	0	0	0	0	0	0	0	0	0	0.0191653
ENSG00000264799.1	0.201468	0	0	0	0.285068	0	0	0	0.318094	0	0	0	0	0	0	0	0	0	0	0.309266	0.329087	0	0	0	0.458832	0	0	0	0	0	0	0	0	0	0	0	0	0	0	0	0	0	0	0	0	0.672481	0	0	0
ENSG00000163866.8	5.56133	6.70182	5.36625	5.92134	3.98778	4.37631	4.63279	5.65848	5.87077	8.12832	5.82097	5.92799	6.53637	4.6229	5.27508	6.28463	5.7759	5.37963	8.05911	4.87671	4.85833	5.21382	8.74197	6.70773	4.99356	5.25407	5.17589	4.58927	5.92392	4.58967	6.36497	5.43577	6.75381	5.90406	4.65519	13.3219	4.80801	5.18265	5.59369	8.1712	4.085	8.80648	5.16722	5.50358	3.8431	7.97701	5.21474	3.52452	5.1633
ENSG00000230977.1	0	0	0	0	0	0	0	0	0	0	0	0	0	0	0	0	0	0	0	0	0	0	0	0	0	0	0	0	0	0	0	0	0	0	0	0	0	0	0	0	0	0	0	0	0	0	0	0	0
ENSG00000253385.1	0	0.032663	0.0183433	0	0	0	0	0.0511688	0	0.024487	0	0	0	0	0	0	0	0.0573113	0	0	0.0307717	0	0	0	0	0	0	0	0	0.0307181	0.0595563	0	0	0.0278825	0	0	0	0	0	0	0	0.075417	0	0	0	0	0	0	0
ENSG00000239726.3	0	0	0	0	0	0.0558365	0	0.0716363	0.166566	0	0.0674532	0	0	0.0946514	0	0.0636069	0.13027	0	0.0811478	0	0	0.0779471	0	0	0	0.0694137	0	0.0513792	0	0	0	0	0	0.078071	0	0	0.0863617	0	0	0	0	0	0	0	0	0.176068	0	0	0
ENSG00000213480.3	0.0317759	0	0	0	0	0	0	0.0215772	0.0501704	0	0.0203172	0	0	0	0	0.0383174	0	0.0161116	0.0244421	0	0	0.0234781	0.0262882	0	0.0361839	0	0.0190643	0.0154757	0	0	0	0	0.022102	0	0	0.0553874	0.0260126	0.0234449	0	0	0.0463524	0.0636047	0	0.15784	0.0471711	0.159097	0	0	0.0325789
ENSG00000277074.1	0	0	0	0	0	0	0	0	0	0	0	0	0	0	0	0	0	0	0	0	0	0	0	0	0	0	0	0	0	0	0	0	0	0	0	0	0	0	0	0	0	0	0	0	0	0	0	0	0
ENSG00000211918.1	0	3.24522	0.455625	1.31083	0	0	3.43706	0	2.9552	0	0	0	0	2.51895	0	0.564255	0.577812	1.42354	0	2.15489	3.05732	2.76587	0	0.551233	1.06567	0	0	4.55784	1.04188	0	3.69826	0	1.30188	0.692566	0	0	1.53222	1.38098	0	0	0	0	0.896706	0	4.1678	1.56189	0	0.668047	0
ENSG00000263767.1	0	0	0	0	0	0	0	0	0	0	0	0	0	0	0	0	0	0	0	0	0	0	0	0	0	0	0	0	0	0	0	0	0	0	0	0	0	0	0	0	0	0	0	0	0	0	0	0	0
ENSG00000109705.7	1.4138	0.161624	0.347941	0.725379	9.61393	0.438559	0.281493	0.54859	0.286183	1.31938	0.39735	0.508466	0.35039	4.44196	0.672653	1.84224	0.185453	0.299345	1.44203	1.33555	0.524471	0.420903	3.24756	0.597874	0.224092	1.87412	1.37953	0.348062	0.611139	2.98934	0.147349	7.6065	0.172902	0.659186	4.80132	0.40621	5.71479	0.389741	0.717316	0.77463	0.468373	0.767094	0.595456	0.565938	1.2608	0.086431	0.053511	0.317924	0.185837
ENSG00000223238.1	0	0	0	0	0	0	0	0	0	0	0	0	0	0	0	0	0	0	0	0	0	0	0	0	0	0	0	0	0	0	0	0	0	0	0	0	0	0	0	0	0	0.586576	0	0	0	0	0	0	0
ENSG00000196136.15	0.00870343	0.0251505	0.00847462	0.0325086	0.0205249	0.00921303	0.0127859	0.09062	0.00458056	0.015084	0.00741985	0.00296711	0	0.0208233	0	0.00349838	0.0143297	0.00294198	0	0.0133603	0.0284331	0	0.00960045	0	0	0.110715	0.0104434	0.00565172	0	0.0141917	0.00917167	0.0400736	0.00403583	0.00858781	0.0376182	0.0101137	0.00949978	0.0256862	0.0154554	0.0510527	0.0169279	0	0.00555958	0.0576433	0.00861344	0.00968372	0	0	0.00297446
ENSG00000237176.4	0	0.105897	0.0892065	0.171098	0	0	0.0448627	0.0829473	0.0964329	0	0	0.0624655	0	0	0.0809496	0.0736501	0	0.309682	0	0.0468783	0	0.180509	0.0505287	0	0.139098	0	0.0366436	0.148729	0.033998	0	0.144816	0	0.0424824	0	0	0	0.0499989	0.0450636	0	0.537396	0.178189	0.122255	0	0.303386	0	0.407736	0	0.130796	0
ENSG00000259169.1	0	0.0398581	0.0447682	0	0	0.170341	0	0	0.036296	0	0.0293972	0.0235112	0	0	0	0	0.028387	0.0932481	0	0.0705774	0	0.0339706	0	0	0.0523548	0	0.0275843	0	0	0	0	0	0	0	0.0372605	0.0801405	0.0376378	0.0339227	0	0	0	0	0	0	0	0	0.0296918	0	0
ENSG00000274976.1	0.136204	2.36155	0.331558	0.858502	0.0481804	0.108134	0.250115	0.647418	1.18277	0.575387	0.391894	0.487553	0.460772	0.366607	0.451304	0.205304	0.420473	0.414363	0.419073	0.470433	1.00117	0.150954	0.225363	0.601698	0.387745	0.896186	0.53116	0.331673	0.379086	0.444186	0.538244	0.313565	0.0473689	0.655174	0.275955	0.296764	0.724749	0.301482	0.120934	0	0.397369	3.54424	0.913545	0.676565	0.202194	1.47756	2.19901	0.194455	1.43137
ENSG00000175054.13	1.26763	1.78122	1.17552	1.67473	0.870533	0.710244	1.52968	1.8918	1.61654	1.63412	1.62398	0.88092	0.906583	1.38519	0.958507	0.982659	1.47357	1.42555	1.00542	2.07597	1.10735	1.66564	1.16779	1.67518	1.44611	1.57495	1.24386	1.52306	1.41253	1.58998	1.4606	1.23734	0.934997	1.42603	1.67831	1.31521	1.25817	2.06241	1.36051	0.817104	2.51629	4.73082	2.96976	3.22906	1.86799	1.79787	3.67634	2.17104	3.91207
ENSG00000177302.13	3.10677	4.69533	2.94003	2.94289	2.36752	2.30705	3.77101	4.14016	3.92559	3.03962	3.26824	2.55888	2.96607	3.47269	3.14092	2.92522	3.6372	4.05908	2.82564	3.88541	2.67457	4.18382	2.16811	3.76543	3.73924	3.60199	3.58274	3.40578	2.77048	3.56108	3.59729	2.59897	2.68287	4.14074	3.72493	2.81891	2.52677	4.34649	3.55996	6.36582	2.97336	8.78778	8.64499	4.89559	2.18794	6.50466	3.2576	5.98003	2.60196
ENSG00000277499.1	0	0	0	0	0	0	0	0	0	0	0	0	0	0	0	0	0	0	0	0	0	0	0	0	0	0	0	0	0	0	0	0	0	0	0	0	0	0	0	0	0.0265494	0	0	0	0	0	0	0	0
ENSG00000277870.3	0	0	0	0	0	0	0	0	0	0	0	0	0	0	0	0	0	0	0	0	0	0	0	0	0	0	0	0	0	0	0	0	0	0	0	0	0	0	0	0	0	0	0	0	0	0	0.00964755	0	0
ENSG00000105640.11	100.705	110.385	131.933	68.84	73.8127	60.5843	114.428	94.1824	108.157	111.034	100.038	66.1985	183.576	92.2126	108.169	128.603	120.048	122.692	184.036	85.6784	51.164	133.22	217.609	100.32	105.233	112.611	117.788	107.855	93.2497	69.5906	121.7	115.4	183.025	99.8239	103.198	211.114	78.2917	121.713	163.588	343.849	279.896	221.451	145.799	136.223	312.936	242.587	124.328	116.817	133.505
ENSG00000173705.7	0.257789	2.18962	0.327162	0.259653	1.68445	0.462981	0.599976	2.32875	0.192076	0.327553	0.170384	0.136269	0.167979	0.285863	1.07107	0.495976	0.0786876	0.229108	0.196064	0.311242	0.246026	0.462266	0.541559	0.129663	0.29355	1.91726	0.677739	0.324455	0.383734	0.680115	0.100727	1.07359	0.100735	0.0986021	1.14552	0.302927	0.564334	0.359033	0.601798	0.127428	0.109856	0.371061	0.0388549	0.0287756	0.257991	0.0676778	0.0224467	0.231575	0.0534547
ENSG00000189316.3	0.0819532	0.189458	0.172897	0.0382634	0.0966331	0.072293	0.220723	0.630696	0.409749	0.0710169	0.122267	0.0279389	0.0792125	0.0980382	0.144825	0.0823535	0.0843322	0.0554045	0.168103	0.272574	0.0892439	0.0605521	0.180799	0.112634	0.108875	0.0179744	0.131117	0.0798265	0.182475	0.178176	0.0431811	0.188671	0.0950053	0.343674	0.243526	0.119041	0.0894518	0.0604667	0.412338	0	0	0.382766	0.026175	0	0.0811059	0	0.0352835	0.0585013	0.182052
ENSG00000199627.1	0	0	0.132003	0.759547	0	0.28701	0	0.184112	0	0	0	0	0	0	0	0	0	0	0	0.416209	0.221442	0	0	0	0	1.4272	0.16267	0	0	0.221055	0	0	0	0	0	0	0	0	0	0	0	0	0	0	0	0	0.175099	0.193546	0.138993
ENSG00000167962.11	9.16752	12.6689	8.51789	6.44847	4.75028	8.35855	9.40152	9.86466	10.7572	9.83058	6.45942	7.74441	7.4204	7.83476	6.91563	9.10501	10.0401	8.06682	8.34522	9.31707	7.15212	10.2823	5.26381	9.47286	6.0998	9.28248	7.75315	7.17735	7.88731	7.28556	10.2477	5.3136	7.19856	10.4219	8.76737	7.06735	5.08231	9.16585	8.15346	25.4395	14.8178	18.8011	22.6179	18.6994	15.2444	13.6058	30.0821	15.4671	18.1688
ENSG00000138443.14	0.975504	1.17716	0.796694	0.944005	3.32624	0.686439	0.76997	1.27753	0.938454	0.968974	0.619354	0.593905	0.758391	1.50277	0.87842	1.04887	0.755457	0.716233	1.28264	1.46787	0.713945	0.914161	1.48136	0.843755	0.857367	1.48253	0.99894	0.708554	0.78077	2.5568	0.675168	1.94377	0.589001	0.967146	2.10011	0.693582	1.92492	1.11746	1.28734	0.634575	1.10466	1.61786	1.21886	1.59976	1.43244	1.36969	1.855	1.29684	1.75107
ENSG00000224204.1	0.00761056	0	0.00741048	0	0.0215371	0	0	0	0.0120162	0.00989244	0.00973223	0	0	0.0273128	0.0100868	0	0	0	0.0351243	0	0.0124314	0	0.0251848	0	0	0.0200302	0	0	0.00847275	0	0.01203	0	0	0	0.0370063	0	0	0	0	0	0	0	0	0	0	0	0	0	0.00780288
ENSG00000252412.1	4.73345	3.97113	4.01429	9.83813	1.29631	2.58611	3.81333	6.63579	11.5719	2.58016	3.31941	7.18353	5.60825	7.94573	4.04748	2.02538	6.97632	7.74205	3.05372	8.43809	10.9742	9.70237	1.26322	3.59752	6.60718	6.83177	8.61125	5.35426	6.28964	3.73467	4.58584	2.46066	5.09789	4.5199	2.47488	2.12921	3.49992	5.40763	6.77868	0	2.22736	1.83382	1.46305	7.58465	2.2667	0	4.73319	0.871977	2.66136
ENSG00000238478.1	0	0	0	0	0	0	0	0	0	0	0	0	0	0	0	0	0	0	0	0	0	0	0	0	0	0	0	0	0	0	0	0	0	0	0	0	0	0	0	0	0	0	0	0	0	0	0	0	0
ENSG00000119801.11	25.1232	19.4014	26.6509	31.24	39.4658	31.7424	20.8115	22.7866	26.8661	24.4327	18.2731	25.6337	33.7872	27.6878	27.2395	27.8919	24.8393	23.5977	46.0794	20.9849	23.5973	22.6573	49.9807	21.1442	24.2289	21.0585	27.0371	24.1573	24.4856	28.4098	26.4547	43.6054	26.9153	24.5761	26.7621	47.1467	38.3699	23.4262	37.8893	5.63355	19.3723	13.495	8.25567	9.77291	31.6238	11.5491	10.2139	16.1208	16.2939
ENSG00000253287.1	0	0	0	0	0	0	0	0	0	0	0	0	0	0	0	0	0	0	0	0	0	0	0	0	0	0	0	0	0	0	0	0	0.0280656	0	0	0	0	0	0	0	0	0	0	0	0	0	0	0	0
ENSG00000112378.11	40.2204	42.2223	35.1529	47.0579	27.2277	67.6481	36.3558	38.6239	39.3405	45.085	38.2278	53.3285	59.8867	36.5136	47.4544	52.7285	47.0977	52.6436	51.2687	36.3022	51.6137	40.7773	35.9625	47.0384	49.3344	32.1617	39.7045	59.8733	40.7642	48.6676	37.3281	42.1988	51.3086	41.5778	36.6097	44.3743	51.1305	44.8412	44.6309	81.2499	159.73	101.577	60.7212	90.0929	364.676	96.5889	83.9169	111.001	114.551
ENSG00000275209.1	0	0	0	0	0	0	0	0	0	0	0	0	0	0	0	0	0	0	0	0	0	0	0	0	0	0	0	0.288353	0	0	0	0	0	0	0	0	0	0	0	0	0	0	0	0	0	6.91695	0	0	0
ENSG00000277608.1	0	0	0	0	0	0	0	0	0	0	0	0	0	0	0	0	0	0	0	0	0	0	0	0	0	0	0	0	0	0	0	0	0	0	0	0	0	0	0	0	0	0	0	0	0	0	0	0	0
ENSG00000259454.1	0	0	0	0	0	0	0	0	0	0	0	0	0	0	0	0	0	0	0	0	0	0	0	0	0	0	0	0	0	0	0	0	0	0	0	0	0	0	0	0	0	0	0	0	0	0	0	0	0
ENSG00000222509.1	0	0	0	0	0	0	0	0	0	0	0	0	0	0	0	0	0	0	0	0	0	0	0	0	0	0	0	0	0	0	0	0	0	0	0	0	0	0	0	0	0	0	0	0	0	0	0	0	0
ENSG00000164169.11	1.89487	1.77724	1.6342	2.06263	2.15003	1.47476	1.57477	1.65678	2.36493	1.7593	1.45388	1.43963	1.93268	1.96239	1.43031	1.51025	2.11701	1.76782	2.21546	2.30484	1.80404	1.94141	2.22155	1.90483	1.96456	1.51038	1.93589	1.74726	1.75594	1.85975	1.91695	2.32658	1.38076	2.02462	2.21717	1.98173	2.45236	2.32746	2.65986	0.825684	1.94804	1.86394	2.0819	2.54583	1.65025	1.24089	1.4871	1.78805	1.17306
ENSG00000263978.1	0	0	0	0	0	0	0	0	0.331925	0	0	0	0	0	0	0	0	0	0	0	0	0	0	0	0	0	0	0	0	0	0	0	0	0	0	0	0	0	0	0	0	0	0	0	0	0	0	0	0
ENSG00000182175.12	1.71207	1.40288	1.20274	1.30185	14.2945	3.17944	1.8746	3.46747	1.68185	3.54975	0.940115	1.04993	1.11815	5.03112	2.12577	2.80594	0.791947	1.40819	1.9461	3.97017	1.06382	1.47296	3.14146	1.24056	0.801952	3.47465	2.50205	1.11606	1.20924	7.14393	0.701433	6.775	0.967419	2.3069	6.49286	1.14868	5.16701	1.79178	1.87199	0.427349	0.73104	0.424231	0.615568	0.186427	1.01269	0.232126	0.129742	0.332524	0.279542
ENSG00000109929.8	5.15753	4.5683	4.00182	6.31511	3.87192	7.12026	4.80485	6.96897	6.10632	4.6714	6.0288	5.62397	6.11607	3.97031	3.41265	3.58574	4.07095	4.63285	5.7894	5.18874	5.45317	3.90506	13.5745	7.16564	5.54951	3.27177	3.4899	5.22931	5.36755	10.6153	4.57677	5.74778	3.5928	4.05399	6.94865	7.34999	4.55703	5.04557	6.02555	2.04082	8.54607	9.16033	6.77717	7.56012	5.35439	9.25573	3.05976	6.10196	5.54438
ENSG00000236166.1	0.194447	0.26971	0.170401	0.108943	0.467725	0.102916	0.0856963	0.31689	0.214906	0.126374	0.124327	0.119321	0.150355	0.174458	0.051543	0.281371	0.144066	0.138028	0.119655	0.268639	0	0.114935	0.257385	0.206158	0.132852	0.179117	0.163324	0.284101	0.238123	0.25365	0.184417	0.71624	0.135249	0.115118	0.567298	0.305039	0.4457	0.229546	0.172647	0	0.113458	0.155687	0	0	0.115462	0	0.0251147	0.277606	0.578145
ENSG00000081014.9	2.10125	2.02667	1.56618	2.60082	1.85474	1.67343	2.00965	2.19513	2.22835	1.92675	1.99133	1.79623	1.7109	1.65534	1.59364	1.88729	1.88152	1.89895	1.77094	2.01521	2.03167	1.74187	1.63073	2.2501	1.80914	2.40717	2.10742	1.89696	1.97941	2.35276	2.0315	2.18275	1.44509	1.9722	1.98084	1.42587	1.95895	2.26007	1.21812	0.988586	1.07539	3.42476	1.85848	1.31203	1.29336	1.48697	1.13803	1.54216	0.842743
ENSG00000258512.1	0.70372	1.7318	1.52517	1.65341	0.128481	2.52313	0.967111	0.49327	1.68456	1.12127	0.435437	1.02154	1.27261	0.855417	1.98574	1.39607	2.35465	1.61141	1.18737	0.522704	1.26073	0.939269	0.676088	1.14991	1.03399	0.896186	1.22575	0.928686	0.859262	0.592248	0.86119	0.731652	1.23159	1.71353	0.809467	3.83815	1.15216	1.54091	1.16903	3.39552	2.18553	2.9081	1.26156	1.57865	2.22413	0.757725	6.80226	6.19015	1.30336
ENSG00000233064.2	0.105881	0.0611934	0	0	0.0499388	0	0.155546	0	0.0557246	0	0	0.0360962	0.0682269	0.0633312	0.0935549	0.0425593	0	0.0357905	0	0.108356	0.0576502	0.0521544	0.175191	0.0831544	0.0803793	0.0464447	0	0	0.117876	0.0575496	0	0.0812523	0.0981953	0.104475	0	0	0	0.104162	0	0	1.23561	0.989045	0	0	0.209573	0	0.455853	0.100776	0.506599
ENSG00000228753.1	0.194056	0	0.0472387	0	0.0114408	0.00855911	0.0118784	0.10981	0.0510653	0.13663	0.0103398	0	0.0156306	0.058036	0.0107166	0.0487511	0.0399379	0.0573965	0.012439	0.012412	0	0.0955873	0.0133785	0	0.0184147	0	0.0291066	0	0.0180034	0.0131845	0.0639052	0	0.0337444	0.0598371	0.0524222	0	0	0.0357947	0.0861505	0	0	0.0323696	0	0.0803279	0	0	0.0417738	0.0115437	0.0994802
ENSG00000140396.11	6.95916	5.42093	5.87318	7.42922	4.52423	6.46456	5.61545	6.68259	6.91242	4.36301	6.58469	5.36838	4.63718	4.88079	6.28579	5.53055	6.05826	6.81356	4.71197	6.84717	7.25291	6.79666	4.01216	6.17501	6.48295	4.92355	6.8175	6.38256	6.08691	5.24676	5.85007	5.69902	4.76603	5.70465	5.20833	3.11452	5.21607	7.33576	6.19953	3.72991	7.87217	3.67216	3.62653	2.7597	3.50088	3.59783	2.7339	5.76089	4.26321
ENSG00000077279.15	0.0214624	0.0421738	0.0139321	0.0200413	0.0344173	0.00454381	0.0315296	0.00582955	0.00451821	0.0130188	0.00365943	0.0146336	0.0525531	0.0154049	0.00758553	0.0293314	0.00883417	0.00580386	0.0198107	0.0241605	0.0163602	0.0169149	0.00946976	0.0303401	0.00977586	0.0583697	0.00515064	0.00836218	0.0286726	0.0326633	0	0.0395282	0.00199045	0.00847092	0.0278296	0.00748205	0.0234262	0.0232252	0.0254084	0	0.0125231	0	0	0	0.0042481	0	0	0.016342	0
ENSG00000160360.10	0.603672	1.29055	0.813221	0.582856	2.35103	0.694854	0.951407	1.42477	1.73969	1.41317	0.378487	0.581434	0.764761	1.82467	0.823397	1.21913	0.973409	1.0609	0.964757	1.20108	0.69886	1.03496	0.974591	0.756025	0.664055	1.71606	0.900175	0.699329	0.80256	2.02125	0.731881	1.47746	0.750093	1.04528	2.00915	0.59763	1.33861	1.29729	1.33218	3.55822	1.4876	3.77755	1.24108	0.582256	1.27897	0.547766	0.745637	1.64839	0.501752
ENSG00000234749.5	0	0	0	0	0	0	0	0	0	0	0	0	0	0	0	0	0	0	0	0	0	0	0	0	0	0	0	0	0	0	0	0	0	0	0	0	0	0	0	0	0	0	0	0	0	0	0	0	0
ENSG00000253824.1	0.0173099	0	0.0168549	0	0	0	0.0508587	0	0	0	0	0.0354071	0	0	0.0229422	0.0208734	0	0.0351071	0.0266296	0	0.0282748	0.0767379	0	0	0	0.0455579	0.0207705	0	0.019271	0	0.0273618	0.0398505	0.0481602	0	0	0	0	0.0510864	0.0614773	0	0.0505009	0	0	0	0	0	0	0.0247129	0.0177474
ENSG00000273079.3	0.00614809	0.0163996	0.0105914	0.0516691	0.00869925	0.00200248	0.0111162	0.0385368	0.0358416	0.0190566	0.0108859	0.0401458	0.0246842	0.00763766	0.00814854	0.0114058	0.00992785	0.00767339	0.0327401	0.0421067	0.00772504	0.0307499	0.00469505	0.0211709	0.0177717	0.0280058	0.0204292	0.0110558	0.0189543	0.0131097	0.00598049	0.0108877	0.0118422	0.0307988	0.0252959	0.0280278	0.0271006	0.061413	0.0428309	0.07074	0.241457	0.0227195	0.334423	0.0939674	0.0968844	0.0157859	0.586402	0.00270076	0.385966
ENSG00000232185.1	0	0	0	0	0	0	0	0	0	0	0	0	0	0	0	0	0	0.0176802	0	0	0	0	0	0	0	0	0	0	0	0	0	0	0	0	0	0	0	0	0	0	0	0	0	0	0	0	0	0	0
ENSG00000250706.1	0	0	0	0	0	0	0	0	0	0	0	0	0	0	0	0	0	0	0	0.0806782	0.0429244	0.0388324	0	0	0	0	0	0	0	0.0428495	0	0	0	0	0	0	0	0	0.0466649	0	0	0	0	0	0	0	0	0	0
ENSG00000077935.15	0.0238749	0.0532223	0.00332104	0.0382184	0.0144779	0.0433248	0.0150316	0.0231601	0.0484658	0.0266	0.0174462	0.0244178	0.0395597	0.0428413	0.0180819	0.0164513	0.0421165	0.0138348	0.0209881	0.0837702	0.0501406	0.060481	0.01693	0.0120538	0.0155353	0.0403948	0.0204629	0.0199332	0.0151884	0.0111229	0.0377391	0	0.014234	0.0504809	0.0221127	0.0118901	0.0279208	0.0754945	0.0484533	0	0.00995057	0.0273083	0.0653606	0.847098	0.0607579	2.47045	0.017621	0.0146081	0.272758
ENSG00000267226.2	0.155975	0.0832109	0.0934615	0.201666	0.0169767	0.152407	0.17626	0.179239	0.132605	0.249528	0.214801	0.159522	0.255131	0.129177	0.143118	0.188085	0.20742	0.109503	0.129206	0.0552535	0.0979911	0.159569	0.119112	0.113073	0.191275	0.173678	0.143968	0.128554	0.200361	0.0782561	0.0758616	0.0828653	0.200289	0.159823	0.0972347	0.209134	0.137507	0.230164	0.0852242	0.316704	0.105012	0.144097	0.298902	0.238393	0.249355	0.280339	0.0929804	0.085647	0.172218
ENSG00000008438.4	0.141028	0	0.0588515	0.282193	0.0570135	0.149285	0.443954	0.273611	0.222666	0.0261875	0.0257634	0.12363	0.0778923	0.361516	0.320426	0.0485886	0.298536	0.306456	0	0.0309266	0.197452	0.387029	0.366684	0.166136	0.0917663	0.0795365	0.120873	0.274736	0.201863	0.229959	0.286615	0.0927631	0.392372	0.149094	0.620438	0.632108	1.05553	0.118918	0.286211	0.354532	0.23511	0.161309	0.270257	0	0.299078	0.201744	0.364302	0.0287631	0.165248
ENSG00000252039.1	0	0	0	0	0	0	0	0	0	0	0	0	0	0	0	0	0	0	0	0	0	0	0	0	0	0	0	0	0	0	0	0	0	0	0	0	0	0	0	0	0	0	0	0	0	0	0	0	0
ENSG00000006788.11	0.0205625	0.00396133	0.00889864	0.0320017	0.00323277	0.004837	0.0201384	0.00310285	0.0180365	0.0237581	0.00876498	0.0186934	0.0132499	0.00819944	0.0121125	0.0165304	0.0141063	0.0254857	0.00351483	0.0105216	0.00746393	0.00675239	0	0.00538297	0.00520332	0.0360789	0.153523	0.0400578	0.022892	0.0149018	0.00361146	0.0210393	0.0127133	0.0304341	0.0148126	0.0159296	0.00374066	0.0134857	0.024343	0.0201026	0.00666558	0.0548789	0.0262698	0.136187	0.0135666	0.00762618	0.0236076	0.0130474	0.00468492
ENSG00000231914.1	0	0	0	0	0	0	0	0	0	0	0	0	0	0	0	0	0	0	0	0	0	0	0	0	0	0	0	0	0	0	0	0	0	0	0	0	0	0	0	0	0	0	0	0	0	0	0	0	0
ENSG00000254362.1	0	0	0	0	0.0722707	0	0.0375173	0	0	0	0	0	0	0.0458259	0	0.0307956	0	0	0	0	0	0.0377385	0	0	0	0	0	0	0.0284315	0	0	0	0.0710533	0	0.0827864	0.0890293	0	0.0376852	0.0907007	0	0	0.102238	0.0489399	0	0	0	0.0329851	0	0
ENSG00000188488.12	0.468794	1.13927	0.935389	0.419813	0.744876	0.138297	0.536273	0.981086	0.40042	0.82912	0.226035	0.707391	0.259985	1.07564	0.804671	0.301185	0.602608	0.381873	0.478826	1.17382	0.834791	0.698427	0.445054	0.12222	0.266912	2.24009	0.825331	0.422943	0.470569	1.20927	0.801762	0.866935	0.229855	0.363987	1.24563	0.388474	0.817862	2.54594	0.272943	1.14953	0.20179	0.107681	0.176728	0.305395	0.46775	0.0641306	0.0446675	0.340129	0.0354571
ENSG00000278694.1	0	0	0	0	0	0	0	0	0	0	0	0	0	0	0	0	0	0	0	0	0	0	0	0	0	0	0	0	0	0	0	0	0	0	0	0	0	0	0	0	0	0	0	0	0	0	0	0	0
ENSG00000271327.1	0.13584	0.168231	0.255089	0.271811	0.13729	0.133522	0.199557	0.250368	0.612784	0.100896	0.11167	0.129005	0.131297	0.208929	0.115739	0.140403	0.43133	0.196788	0.119415	0.253205	0.269433	0.172057	0.11238	0.0800118	0.198878	0.191526	0.22121	0.0661572	0.194437	0.205677	0.16871	0.111688	0.188968	0.201053	0.204447	0.0676504	0.158859	0.257722	0.379062	0	0.11323	0.310748	0.111563	0	0.23046	0.032387	0.776993	0.16623	0.596881
ENSG00000236171.1	0	0	0	0	0	0	0	0	0	0	0	0	0	0	0	0.0359176	0	0	0	0	0	0.0440153	0	0	0	0	0	0.0580258	0	0	0.0470825	0	0	0	0	0	0	0	0	0	0.0868989	0	0	0	0	0	0	0	0
ENSG00000233905.1	0	0	0	0	0	0	0	0	0	0	0	0	0	0	0	0	0	0	0	0	0	0	0	0	0	0	0	0	0	0	0	0	0	0	0	0	0	0	0	0	0	0	0	0	0	0	0	0	0
ENSG00000260361.1	0.183828	0.333215	0.21154	0.444746	0.0945846	0.0619155	0.220954	0.453917	0.395786	0.141195	0.213705	0.179462	0.306903	0.344856	0.177194	0.20152	0.392087	0.288097	0.33422	0.410455	0.245678	0.382776	0.110604	0.393738	0.180784	0.274896	0.280737	0.179058	0.288376	0.0408748	0.343409	0.134656	0.32547	0.383385	0.257325	0.189341	0.273611	0.431557	0.267086	0	0.365666	0.535217	0.192151	0.166023	0.396933	0.669382	0.733881	0.214729	0.488318
ENSG00000280282.1	0	0	0	0	0	0	0	0	0	0	0	0	0	0	0	0	0	0	0	0	0	0	0	0	0	0	0	0	0	0	0	0	0	0	0	0	0	0	0	0	0	0	0	0	0	0	0	0	0
ENSG00000177692.10	0.800034	0.678375	0.579986	1.17785	0.528821	0.655247	0.669148	0.919967	0.792931	0.607246	0.522735	0.394181	0.948254	0.796382	0.650139	0.746433	0.641781	0.663248	0.826505	0.645425	0.629557	0.621318	0.589399	0.50219	0.778019	0.591721	0.924942	0.779272	0.832158	0.561804	0.683075	0.483981	0.649892	0.743309	0.501651	1.0586	0.860488	0.568737	0.715528	0	0.289628	0.210402	0.190243	0.406102	0.156041	0.116953	0.113137	0.225103	0.179617
ENSG00000253869.1	0.0666419	0	0.0865199	0.0622293	0.0628633	0.0235146	0.0326337	0.120674	0.0701464	0.144372	0.0284068	0	0.128827	0.0797217	0.0588837	0	0.0822917	0.0675799	0.034174	0.170499	0.0362852	0.0656523	0.183776	0.0261688	0.0252955	0.0584648	0	0.08655	0.0989223	0.108666	0.0702272	0.0511404	0.0618044	0.0657566	0.108015	0.0774405	0.0363698	0.0327798	0.0394472	0	0	0	0.085139	0	0	0.148296	0.0286915	0.0317143	0.204978
ENSG00000229081.1	0	0.0154963	0	0	0.0758775	0.0283827	0.0131299	0	0.0141114	0.0232347	0	0	0	0.0160377	0	0	0	0	0	0	0	0.0132073	0	0	0	0.0117614	0.0214488	0.00870566	0	0.0145736	0.0141277	0.0205759	0.0124332	0	0.0144864	0	0.0146331	0	0	0	0	0	0.0171275	0	0	0	0	0	0.00916345
ENSG00000237232.6	0.0851399	0.129166	0.0414508	0.0894404	0.0150586	0.0225312	0.0156345	0.130081	0.0840162	0.0138334	0.0544376	0.021769	0.0822927	0.0763878	0.0705265	0.0128334	0.0657086	0.0107923	0.0163724	0.130695	0.0695356	0.0314534	0.105654	0.0376117	0.0363564	0.0420149	0.0893911	0.0103663	0.0236964	0.0520607	0.0168226	0.0245009	0.0296099	0.0787584	0.120748	0.0556515	0.0522732	0.0471134	0.0377975	0	0.062098	0.170421	0.101973	0.211458	0.0315974	0.0355236	0.178696	0.015194	0.0872915
ENSG00000225811.1	0	0	0	0	0	0	0	0	0	0	0	0	0	0	0	0	0	0	0	0	0.0393592	0	0	0	0	0	0	0	0	0	0	0	0	0	0	0	0	0	0	0	0	0	0	0	0	0	0	0	0
ENSG00000277516.1	0	0	0	0	0	0	0	0	0	0	0	0	0	0	0	0	0	0	0	0	0	0	0	0	0	0	0	0	0	0	0	0	0	0	0	0	0	0	0	0	0	0	0	0	0	0	0	0	0
ENSG00000114423.17	2.38046	2.23465	2.60895	2.55689	1.67111	2.87259	2.47114	2.83354	2.95183	1.95557	1.9709	2.5649	2.36835	2.04891	2.58505	1.96636	2.70498	3.05255	2.08644	2.42043	2.72764	2.76633	1.65616	2.37272	2.65905	2.47154	2.69612	2.65044	2.32552	2.01569	2.60665	2.55819	2.10995	2.1941	2.97069	1.56319	2.34085	3.47654	3.55927	1.12109	1.84434	3.20274	2.92535	2.94546	2.10244	1.66848	1.07286	2.71637	3.37767
ENSG00000179456.10	6.9112	11.3583	6.41129	7.55288	5.98511	5.97927	5.48839	7.56024	8.57829	6.14501	5.81754	5.06673	6.23139	6.06413	5.73419	5.63807	6.65859	6.44358	6.8958	7.99247	5.15013	7.37015	7.64398	7.67789	5.92464	6.53397	6.20296	6.22181	5.27139	6.26747	7.33194	6.50624	4.59791	7.38737	6.97034	4.97789	7.25374	8.87774	8.54677	13.4951	16.8261	19.6395	13.2015	8.55943	9.90127	4.77244	4.98847	6.36765	20.062
ENSG00000263556.2	0.0493392	0	0	0	0	0	0	0	0	0	0	0	0	0	0	0	0.0609257	0	0	0	0	0	0	0	0	0	0	0	0	0	0	0	0	0	0	0	0	0	0	0	0	0	0	0	0	0	0	0	0
ENSG00000221541.1	0	0	0	0	0	0	0	0	0.22676	0.186683	0	0.146887	0	0	0	0	0	0	0	0	0.234596	0	0	0.16919	0	0	0	0	0	0	0	0	0	0.850279	0	0	0	0.211933	0	0	0	0	0	0	0.852816	0	0.1855	0	0
ENSG00000258179.1	0	0	0	0	0	0	0	0	0	0.0711509	0	0	0	0	0	0	0	0	0	0.0840271	0	0	0	0	0	0	0	0.0533181	0	0	0	0	0	0	0	0	0	0	0	0	0	0	0	0	0	0	0	0	0
ENSG00000138642.13	2.63922	5.69609	2.14804	3.80193	1.58374	3.17014	4.75268	2.0778	2.22584	3.29385	6.07114	4.31263	3.13667	1.65799	3.50128	2.72358	2.08403	2.43007	2.50776	1.82965	2.71586	2.29785	2.79661	3.60171	2.66888	7.01866	1.75169	2.58537	3.06924	1.9721	2.42631	2.35198	3.04446	3.29103	3.24686	1.87243	2.31632	2.59759	2.14325	1.82866	4.07637	2.87699	2.19773	4.05483	2.65406	11.2918	4.7607	1.64446	2.92927
ENSG00000251905.1	0	0	0	0	0	0	0	0	0	0	0	0	0	0	0	0	0	0	0	0	0	0	0	0	0	0	0	0	0	0	0	0	0	0	0	0	0	0	0	0	0	0	0	0	0	0	0	0	0
ENSG00000163646.9	0	0	0.00406808	0	0	0	0	0.00567396	0	0	0	0	0	0	0	0	0	0.00847344	0	0	0	0.00617381	0	0	0	0	0.00501317	0	0	0	0	0	0.00581196	0	0	0	0	0	0	0	0.0121889	0	0.0080063	0	0	0	0.0107924	0	0.00428349
ENSG00000229531.4	0	0	0	0	0.0211379	0.0158136	0	0.0202884	0	0	0	0.0305573	0.0288787	0	0	0	0.0184471	0.0302984	0	0.0229322	0	0.0220757	0	0.0351972	0	0.0393177	0.0179256	0	0	0.0243593	0.023614	0	0	0.0221107	0.0242135	0	0	0.0220445	0	0	0	0	0.0286281	0.148412	0	0.0498647	0	0.0426559	0.0153165
ENSG00000263206.1	0	0	0	0	0	0	0	0.029381	0	0	0	0	0	0	0	0	0	0	0	0	0	0	0	0	0	0	0	0	0	0	0	0	0	0	0	0	0	0	0	0	0	0	0	0	0	0	0	0	0
ENSG00000202351.1	0	0	0	0	0	0	0	0.0635484	0.07388	0	0	0	0	0	0	0	0.0577812	0	0	0	0.076433	0	0	0.0551233	0.0532837	0	0	0	0	0	0	0.107725	0.130188	0	0	0	0	0.0690491	0	0	0	0.187326	0	0	0	0	0	0	0
ENSG00000200597.1	0	0	0	0	0	0	0	0	0	0	0	0	0	0	0	0	0	0	0	0	0.139378	0	0	0	0	0	0	0	0	0	0	0	0	0	0	0	0	0	0	0	0	0	0	0	0	0	0	0	0.087484
ENSG00000211997.1	0	0	0.321008	0	0	0	0	0	0	0	0	0	0	0	0	0	0	0	0	0	0	0	0	0	0	0	0	0	0	0	0	0	0	0	0	0.287322	0	0	0	0	0	0	0	0	0	0	0	0.235335	0
ENSG00000101365.19	34.0746	41.5811	31.4401	33.1481	25.1464	33.3002	36.3188	30.2368	38.1059	43.6155	36.8536	24.094	34.7703	31.9103	32.7366	36.2989	37.5758	39.3448	41.5191	32.2948	26.7956	37.0924	36.0531	39.908	35.7835	39.8581	37.3474	34.2747	42.7161	27.7901	36.1132	35.3201	42.4965	41.5758	28.0359	47.2985	31.6135	38.2242	33.6764	81.0936	23.3938	29.0242	42.3303	26.7782	19.1932	41.7981	27.742	34.1339	40.6308
ENSG00000228847.1	0.0690749	0.0598821	0.235406	0.0967518	0	0.109679	0.0507376	0.375238	0.109061	0.179571	0.0883316	0.176614	0.200295	0.0619741	0.0915502	0.208237	0.042648	0.315212	0.0531325	0	0	0.204147	0.285728	0.122059	0.314627	0.136348	0.165769	0.168206	0.0769003	0.112633	0.272966	0	0.144137	0	0.111959	0.120402	0.0565463	0.10193	0.183993	2.73496	1.51142	0	0	1.71558	0.512705	4.6113	0.267651	0.0986164	0.177051
ENSG00000249141.1	0.435172	1.08985	0.517893	0.474084	0.102624	0.332693	1.17204	0.328333	0.839769	0.56565	0.649237	0.395615	0.467354	0.563964	0.320426	0.728829	0.776194	0.514846	0.743855	0.668015	0.355414	0.857418	0.720033	0.484166	0.798367	0.858994	0.6092	0.80066	0.242236	0.236529	1.33754	0.723552	0.874429	0.465173	0.548598	0.252843	0.237495	0.820533	1.07329	0.850878	0.564264	0	0.555958	1.44108	0.502451	0.887675	1.62375	0.448705	1.01627
ENSG00000186166.7	0.968942	1.9411	1.13991	1.97408	1.27451	1.6483	1.37334	1.69022	3.05072	1.09326	1.09009	1.17987	1.53801	1.43785	0.779566	1.01422	1.5228	1.47243	1.35948	2.01517	1.56414	1.89371	1.21298	1.06446	0.977163	2.47163	1.64681	1.16522	1.14514	1.20929	1.78762	1.14477	1.3321	2.35513	1.46917	1.37689	1.29331	1.52205	1.6399	1.27507	3.70557	4.81177	1.98751	2.96403	2.35372	2.39011	3.37277	1.87825	4.19221
ENSG00000107140.14	10.2349	12.5295	9.52902	8.47707	13.6106	10.2243	9.9506	13.2369	10.7778	10.6052	7.84056	10.1888	8.32395	12.1227	9.70021	11.2228	11.5576	9.59845	10.5015	11.2754	7.9819	10.2563	7.83784	8.87054	7.92841	12.3863	9.94839	8.38846	8.48095	12.3213	9.48314	10.3586	10.5423	11.9847	12.7466	8.07289	9.46234	10.1964	9.81779	16.9118	5.28677	10.3711	6.96211	12.1037	7.31281	12.3469	12.3332	9.77074	12.0178
ENSG00000235274.1	0	0	0	0	0	0	0	0	0	0	0	0	0	0	0	0	0	0	0	0	0	0	0	0	0	0	0	0	0	0	0	0	0	0	0	0	0	0	0	0	0	0	0	0	0	0	0	0	0
ENSG00000258745.1	0.0271135	0.141031	0.0792021	0.303819	0.0767285	0	0.119494	0.14729	0.171236	0	0.0346722	0.02773	0.0524135	0	0.0718712	0	0.0334807	0	0	0.0416209	0	0.0801326	0	0.0319406	0.0308747	0.0713599	0.0976022	0.0264099	0.0301852	0	0.0428583	0	0.075436	0.04013	0.0439464	0	0	0.0400097	0.0962953	0	0.0791024	0.217088	0.0519586	0	0.0804995	0.0905021	0	0.0387092	0.166792
ENSG00000196267.11	1.12108	1.07263	1.19811	1.13941	0.991423	0.973258	1.02432	0.965504	1.10089	0.715281	0.935349	1.02073	1.13645	1.12237	1.17781	0.696543	1.12268	1.47307	1.09896	1.46384	1.01052	1.09097	0.836985	0.922056	1.33887	1.2369	1.27139	1.10864	1.05783	1.03663	1.11836	0.810475	1.09835	1.04717	1.03596	0.703004	1.24231	0.98351	1.77837	0.390955	0.638187	2.09351	0.543644	1.05263	1.8469	0.741567	0.922651	1.42975	2.33387
ENSG00000262213.1	0.0853278	0.073972	0.0830845	0	0	0.135486	0.188028	0.231765	0.0673612	0	0.0545577	0	0	0.0765563	0.113091	0	0	0.173058	0.0656342	0.0654917	0.139378	0.0630455	0	0	0.0485822	0.16843	0.0511933	0.12467	0.237486	0.0695674	0.0674388	0	0.0593504	0	0.207453	0.0743657	0	0.0629565	0	0	0	0	0.0817585	0	0.126668	0.284815	0.440836	0.243641	0
ENSG00000254827.4	18.9421	17.6562	24.4363	14.7766	3.37474	15.6911	19.0975	10.1706	23.8025	19.511	18.2061	35.5154	26.9712	13.9056	24.868	25.2464	23.3401	24.2771	18.8844	16.4067	17.7906	21.0746	12.8895	28.6913	25.2682	19.3244	19.3983	22.5181	27.187	10.2602	16.5986	14.3923	34.7756	15.301	5.87124	31.8679	18.9383	20.7205	17.9243	3.36627	1.92363	0.977627	7.26925	7.92515	3.55268	1.57591	7.78019	3.75373	6.92705
ENSG00000263381.1	0	0	0	0	0	0	0	0	0	0	0	0	0	0	0	0	0	0	0	0	0	0	0	0	0	0	0	0	0	0	0	0	0	0	0	0	0	0	0	0	0	0	0	0	0	0	0	0	0
ENSG00000259124.1	0.0688563	0.0795901	0.0446974	0	0.0649521	0	0.134872	0.467563	0.0362386	0.119335	0.0293507	0.046948	0.177476	0.205927	0.0912604	0.0830311	0.0566841	0.0465503	0	0.24663	0.0374909	0.237418	0.151906	0.0540767	0.026136	0.151019	0.192785	0.0894259	0.0255523	0.224553	0.0362804	0.211359	0.031929	0.0679416	0.409217	0.200034	0.22547	0.203214	0.20379	0	0	0.275654	0.087968	0	0.136289	0	0.0889346	0.360449	0
ENSG00000273234.1	0.0935853	0.0811306	0.0759375	0.0436943	0.0220697	0.0165108	0.0687413	0.105914	0.07388	0.0202742	0.0398917	0	0.0603037	0	0.0620179	0.0940424	0.134823	0.0949025	0.0479906	0.119716	0.076433	0.0921955	0.0258076	0.146996	0.0710449	0.123153	0.0561475	0.0759639	0.0868229	0.0254332	0	0.0359083	0.043396	0.046171	0.0758431	0	0	0.0460327	0	0	0.0910103	0.062442	0	0	0.138927	0	0	0.0445364	0.159917
ENSG00000227078.1	0.0278956	0	0.0271622	0	0.157884	0	0	0.0378846	0.0440439	0	0	0	0	0.100112	0	0.0336383	0	0.0282883	0.0429147	0.0428215	0.0455659	0	0	0	0.0317653	0	0	0.0271717	0.0310559	0	0	0.0642206	0	0.0825751	0.135642	0.0486237	0	0	0	0	0	0	0	0	0	0	0	0	0.0286006
ENSG00000185917.12	1.15855	1.59598	1.27297	1.34489	1.01895	1.66528	1.43387	1.56264	2.38675	1.12944	1.51451	1.20113	1.85996	1.40255	1.15953	1.07171	1.6217	2.08618	1.46492	2.00989	1.26378	2.11951	1.33267	1.33443	1.2515	1.88747	1.36875	1.34684	1.36048	1.44272	1.44875	1.40667	1.40746	1.72062	1.51126	1.90186	1.35117	1.6657	1.87063	1.57096	2.51766	3.20852	2.37985	1.49784	1.59028	2.28452	3.09782	2.16384	2.02989
ENSG00000271533.1	0.401515	0.689335	0.379461	1.36739	0.896745	0.35002	0.410582	1.12266	1.19952	0.322351	0.291962	0.322074	0.426136	0.776989	0.349555	0.308541	0.627047	0.447085	0.284623	1.54088	0.842319	0.634048	0.332173	0.449812	0.349633	1.17071	0.755744	0.42177	0.46015	0.962805	0.504006	0.770298	0.350465	0.617577	0.695451	0.150951	0.850727	0.697049	0.60116	0.103906	0.792419	4.79067	0.746809	0.312854	0.841476	0.183951	2.77601	0.488934	1.72736
ENSG00000245869.2	0.00881271	0.0305595	0.0514862	0	0.81052	0.0653009	0.0129464	0.0119684	0.0417427	0.0229101	0.0112695	0.0360524	0	0.142322	0	0.0743884	0.0326467	0	0.122017	0.135281	0.0287901	0.0390683	0.189559	0.0103817	0.0100352	0.0927765	0	0.0343361	0.0294333	0.186809	0.0278605	0.223172	0	0.0782608	0.285679	0	0.0865715	0.117039	0.0156495	0	0.0257107	0	0.0168881	0	0.0261648	0	0.0113825	0.037745	0
ENSG00000234033.1	0	0	0	0	0	0	0	0	0	0	0	0	0	0	0	0	0	0	0	0	0	0	0	0	0	0	0	0	0	0	0	0	0	0	0	0	0	0	0	0	0	0	0	0	0	0	0	0	0
ENSG00000259690.1	0.00432361	0	0	0	0	0	0	0	0	0.00561997	0	0	0	0	0	0	0	0.00876894	0	0.00663701	0	0	0	0.00509336	0.00492338	0.00568965	0	0.00421141	0	0.00705005	0	0	0	0.0127985	0.00700785	0.00753631	0	0.00638009	0	0	0	0	0.00828551	0	0	0	0	0	0
ENSG00000228086.1	0.0245029	0.0849679	0.0238587	0	0	0.0778127	0.0359963	0.033277	0.0386872	0	0	0.0250601	0	0	0	0.0590942	0	0.0745434	0	0.0376135	0.0400241	0.0724171	0.0405424	0	0.0558039	0	0	0.023867	0	0.0399542	0	0	0.0340864	0	0	0	0	0.0723149	0	0	0	0	0.0939117	0	0.0727487	0	0.0316479	0	0
ENSG00000213587.3	0	0	0	0	0	0.0326703	0.04534	0.0419149	0	0.160468	0	0.031565	0	0	0.0818108	0	0	0.0625953	0	0	0	0.0912147	0.0510662	0	0	0	0.0740669	0	0.0343597	0	0.0487855	0	0.0429343	0	0	0	0	0	0.109613	0	0.180084	0.247111	0.0591444	0	0	0	0.0398629	0	0.0316432
ENSG00000276680.1	0	0	0	0	0	0	0	0	0	0	0	0	0	0	0	0	0	0	0	0	0	0	0	0	0	0	0	0	0	0	0	0	0	0	0	0	0	0	0	0	0	0	0	0	0	0	0	0	0
ENSG00000182973.17	5.51672	5.84388	5.69813	5.60146	3.57046	4.6927	6.31027	5.88235	6.45116	6.10472	6.7408	4.61047	5.59552	5.80633	5.12972	5.46847	6.3539	6.75999	5.81607	5.84938	4.99212	6.03342	5.06668	6.49183	6.5206	5.19564	6.41131	6.5544	6.04507	4.77353	5.8151	5.07191	5.43413	5.99871	5.31261	6.02107	5.47424	6.979	6.17663	3.7926	7.96443	8.75979	7.70952	7.01807	6.66538	6.89411	7.04033	5.91027	10.0755
ENSG00000237747.1	0	0	0	0	0	0	0.0295559	0	0	0	0	0	0	0	0	0.0242606	0	0	0	0	0	0.0594604	0	0	0	0	0	0	0	0.0328057	0	0	0.0559754	0	0	0	0	0.0296882	0.10718	0	0.058696	0	0	0.799491	1.37385	0.604393	0	0	0
ENSG00000274961.1	0.0161534	0	0.110101	0.0452514	0	0	0.0237303	0	0.0255042	0.0419933	0.0206566	0.0660826	0.0624526	0	0.0428186	0.0194787	0.0398935	0.0163807	0.0994015	0.0991856	0.0263856	0.0238702	0	0	0.0367883	0.0850279	0.0387655	0.0314684	0.0359667	0.0526791	0.0510672	0.0743757	0	0	0.0523638	0.0563125	0.132235	0.262202	0	0	0	0	0.154777	0	0	0.0539183	0	0.0691852	0
ENSG00000211828.1	0	0	0	0.688741	0	0	0.361183	0	0	0	0	0	0	0	0	0.296473	0.303596	0.49864	0	0	0	0.363313	0.406799	0	0	0	0	0	0.547426	0	0.38863	0	0	0.36389	0.398497	0	0.402533	0	0	0	0	0	0	0	0	0	0	0	0
ENSG00000237161.4	0	0	0	0.0262335	0	0	0	0.0127179	0.0147855	0	0	0	0	0	0.0124116	0	0.0115637	0.00949638	0.028813	0	0.030593	0	0	0.0110318	0.0106636	0.0246466	0.0112367	0.00912156	0.0104255	0	0	0.0215589	0.0130272	0.0138603	0.0151784	0	0	0.0414562	0.0166294	0	0	0	0.0179457	0	0	0	0.0120953	0	0
ENSG00000139269.2	0.0673566	0.0917597	0.0655858	0.0808672	0.0612683	0.0305573	0.106019	0.13068	0.0759629	0.0562835	0.0246098	0.0442852	0.130208	0.0690657	0.0701429	0.0754211	0.130702	0.0731836	0.177637	0.0738547	0.0943054	0.142192	0.0636845	0.0793483	0.126008	0.094969	0.144326	0.0890403	0.0749874	0.0706057	0.121681	0.0664571	0.0937008	0.15666	0.101376	0.092248	0.0630168	0.149091	0.128154	0.253993	0.0421092	0.0770429	0.387234	0.525768	0.185696	0.112415	0.497129	0.164851	0.162781
ENSG00000198857.3	0.0640712	0.111089	0.0374321	0.0358973	0.199447	0.0678226	0.112949	0.139223	0.141625	0.0333127	0	0.0262112	0.0743142	0.137964	0	0.0154522	0.142411	0.103957	0.0394269	0.157365	0.0418626	0.113616	0	0.0603824	0.131326	0.0843143	0.107633	0.0624085	0.0855957	0.125369	0.0405109	0.147503	0	0.113796	0.311546	0	0.0629403	0.094546	0.0910212	0.112749	0.037385	0.153899	0.0245564	0.127304	0	0.0855453	0.479974	0.109767	0.157657
ENSG00000162670.9	3.81595	6.61622	3.45023	1.09762	0.578505	9.11114	2.88427	5.66823	5.33233	1.48913	2.88102	3.65009	6.06764	3.07978	5.22691	3.11218	5.97949	2.69926	4.03595	2.51699	3.60353	3.88935	0.789232	5.29304	4.65082	4.68532	5.41182	3.83723	2.73102	0.965283	1.69646	0.14707	3.71471	5.52812	1.63599	2.17508	3.7723	1.48944	4.93853	0.0749452	0.0497003	0	0	0.12693	0.569003	0	0	0	0
ENSG00000106302.8	0.00529792	0.0183714	0.0619037	0.074207	0.0674667	0.00560812	0.0622638	0	0.0836479	0.0275456	0.0270995	0.0325103	0.0307245	0.114079	0	0.0319428	0.0327103	0.032235	0.0326014	0.0325306	0	0.0704599	0.0350637	0.0249645	0.0120657	0.0139436	0.0317855	0.0154813	0.00589812	0.00863875	0.0753698	0.0731805	0.0294801	0.0548892	0	0.0184692	0.0607181	0.00781783	0	0	0	0	0	0.0526327	0	0	0.0342139	0	0
ENSG00000086570.11	0.0399139	0.0467127	0.0330349	0.033544	0.0268262	0.0781642	0.0395793	0.0555616	0.127614	0.0142674	0.0204165	0.0316367	0.042437	0.0286487	0.0965443	0.0529437	0.0381975	0.0657731	0.0260966	0.044421	0.088016	0.0501345	0.00825518	0.025861	0.0272705	0.0617164	0.0610643	0.041794	0.0466575	0.0325417	0.0331233	0.0344583	0.0360912	0.0841827	0.0307296	0.0104359	0.0163372	0.0706783	0.0354392	0.0175596	0	0.0719047	0.0420687	0.0297396	0.014813	0.0199843	0.0605744	0.0199444	0.0675223
ENSG00000076053.9	4.01598	3.73828	3.34077	5.27208	2.30108	3.2268	3.14039	3.26792	3.47681	4.45729	4.45567	3.6294	4.80453	3.47935	3.494	3.14566	4.03223	3.90647	4.47728	3.08098	3.99361	3.52319	5.86559	3.57585	3.92576	3.05517	3.74604	3.86876	3.5575	2.75376	3.949	4.02769	3.12476	3.41443	3.49763	5.21399	4.48785	3.5155	4.97212	1.66722	4.46545	5.19215	3.31741	3.43594	3.63218	4.25543	2.06008	2.96787	4.12501
ENSG00000229492.1	0.0128142	0	0	0.0358973	0	0	0	0.0174028	0	0	0	0	0	0	0	0.0154522	0	0	0	0	0	0	0	0	0	0	0	0.0124817	0	0	0.0202555	0.0295006	0	0	0	0	0.0419602	0	0	0	0	0	0	0	0	0.0427726	0	0	0.0131381
ENSG00000221496.2	0	0	0	0	0	0	0	0	0	0	0	0	0	0	0	0	0	0	0	0	0	0	0	0	0	0	0	0	0	0	0	0	0	0	0	0	0	0	0	0	0	0	0	0	0	0	0	0	0
ENSG00000267524.1	0	0	0	0	0	0	0	0	0	0.0226622	0	0	0	0	0	0	0	0.0176802	0	0	0	0	0	0	0.0198533	0	0	0.0169823	0	0	0	0	0	0	0	0	0	0	0	0	0	0	0	0	0	0	0	0	0
ENSG00000140009.17	0.0683572	0.196635	0.175477	0.191493	0.00659469	0.046047	0.203124	0.128703	0.267367	0.125202	0.0973473	0.0492559	0.114123	0.0780567	0.137958	0.129264	0.423968	0.15912	0.0788707	0.181247	0.164949	0.309927	0.0642635	0.089678	0.17337	0.116532	0.143541	0.136193	0.0916676	0.0658644	0.36836	0.0822618	0.149123	0.174755	0.0453255	0.0866551	0.0559589	0.288857	0.110352	0.0683472	0.0725197	0.0124389	0.130996	0.0463023	0.0322877	0.0259284	0.0421384	0.301648	0.028671
ENSG00000265845.2	0.0291279	0.0757545	0.0141811	0.0407989	0	0.107917	0.0213954	0.0593373	0.0919791	0	0.0186241	0	0	0	0	0.0175621	0	0.0295379	0.0224053	0.0670698	0.0475788	0.0430431	0.0722925	0.0171569	0.0165843	0	0	0.0425581	0.0486418	0.0237479	0.0230213	0.0335288	0.0202602	0.0646673	0	0	0	0.0859647	0.10345	0.128144	0	0.0583043	0.0837285	0.144687	0	0.0486131	0.0376216	0.0207926	0.029864
ENSG00000255964.1	0.0135694	0	0	0.0760257	0	0	0	0.0552853	0	0.0352759	0.0173523	0	0	0	0.0179846	0	0.016756	0.0275208	0	0	0	0	0	0	0.0309035	0.0178567	0.0162822	0	0.0151067	0	0	0.0312392	0.0188766	0.0200838	0	0	0	0	0.0481927	0	0.158353	0	0	0	0.16115	0.0452934	0	0.0193727	0.0139123
ENSG00000222031.1	0	0	0	0	0	0	0	0	0	0	0	0	0	0	0	0	0	0	0	0	0	0	0	0	0	0	0	0	0	0	0	0	0	0	0.0501308	0	0	0	0	0	0	0	0	0	0	0	0	0	0
ENSG00000278557.1	0	0	0.129581	0	0	0	0	0	0	0	0	0	0	0	0	0	0	0	0	0	0	0	0	0	0	0.525379	0	0	0	0.216999	0	0	0	0	0	0	0.217885	0	0	0	0	0	0	0	0	0	0	0	0.272886
ENSG00000280044.1	0	0	0	0	0	0	0	0	0	0	0	0	0	0	0	0	0	0	0	0	0	0	0	0	0	0	0	0	0	0	0	0	0	0	0	0	0	0	0	0	0	0	0	0	0	0	0	0	0
ENSG00000203387.2	0.0132351	0	0.0128872	0.0370764	0	0	0	0	0.0208967	0	0	0	0	0	0.0175415	0.0159598	0.0163432	0	0	0	0	0	0.0218988	0	0	0	0	0	0.0147345	0	0.0209208	0	0	0.019589	0	0	0	0	0	0.116452	0	0	0	0	0	0.17671	0.0170945	0	0.0271392
ENSG00000271225.1	0	0.0890283	0	0	0	0	0	0.0348672	0.0405359	0.0333717	0	0	0	0	0	0	0	0	0	0	0	0.0379389	0	0	0	0	0	0.0250076	0	0	0	0	0	0	0	0.044751	0	0.0757706	0	0	0	0	0	0	0	0	0.265282	0.109962	0.421162
ENSG00000269487.1	0.0516218	0	0.075397	0	0	0	0.0379178	0	0.122257	0	0.0330065	0.0263978	0	0	0.0342091	0	0	0.0261742	0.0397075	0.0396213	0.0843211	0.0762828	0.0427066	0	0	0.0339658	0.030971	0	0.086205	0.084174	0	0	0	0.076404	0.0418351	0	0	0	0	0	0	0.309988	0.296774	0.256421	0	0.258462	0.100012	0.0368495	0.158779
ENSG00000162636.14	5.65033	5.44412	5.85659	6.02912	2.86536	2.89374	5.22779	6.5786	6.0152	5.5003	6.40265	5.11593	6.39358	4.77456	5.00624	5.17371	6.09263	7.10886	5.56758	5.88872	5.27833	5.70314	5.57503	6.04618	5.72963	4.66864	5.56499	6.30721	5.30822	5.25901	5.66918	4.87623	4.31193	5.73974	3.6442	5.72175	5.33125	6.61948	7.29402	2.55127	4.7409	2.79337	5.25649	8.38	3.61387	8.21383	3.2264	7.20569	3.65965
ENSG00000223861.1	0.26374	0.203236	0.14267	0.738832	0.331715	0.279183	0.258301	0.716363	1.0179	0.342818	0.224844	0.209796	0.226596	0.157752	0.155358	0.212023	0.108559	0.356603	0.180328	0.269905	0.143601	0.389736	0.533358	0.345217	0.300326	0.115689	0.316468	0.371072	0.424117	0.191135	0.370573	0.404784	0.244596	0.390355	0.237488	0.459715	0.191915	0.259457	0.208154	0	0.0854945	1.05584	0.449259	0	0.348018	0.293446	0.416345	0.167349	0.330495
ENSG00000249877.1	0	0	0	0	0	0	0	0	0	0	0	0	0	0	0	0	0	0	0	0	0	0	0	0	0	0	0	0	0	0	0	0	0	0	0	0	0	0	0	0	0	0	0	0	0	0	0	0	0
ENSG00000280226.1	0	0	0	0	0	0	0	0	0	0	0	0	0	0	0	0	0	0	0	0	0	0	0	0	0	0	0	0	0	0	0	0	0	0	0	0	0	0	0	0	0	0	0	0	0	0	0	0	0
ENSG00000276474.1	0	0	0	0	0	0	0	0	0	0	0	0	0	0	0	0	0	0	0	0	0	0	0	0	0	0	0	0	0	0	0	0	0	0	0	0	0	0	0	0	0	0	0	0	0	0	0	0	0
ENSG00000228171.1	0.233024	0	0.0567244	0.326392	0	0	0.0855815	0.158233	0.0919791	0.0757228	0.148993	0	0	0	0.308844	0	0.215809	0.118152	0.179242	0.0894264	0	0.344345	0.19278	0	0.199011	0	0.0699025	0.0567441	0.194567	0.0949916	0.36834	0	0	0.172446	0	0.30463	0	0.0859647	0.10345	0	0	0	0	0	0	0	0	0	0
ENSG00000164308.15	0.709455	0.755667	8.08221	10.1562	4.28085	8.10164	14.3874	8.50163	6.74247	10.6418	1.52706	0.731584	15.0294	6.65633	6.71417	6.80162	7.67699	7.4699	14.9643	0.95105	9.85185	9.0744	12.851	11.1205	8.68627	1.35026	0.593324	0.63203	0.776774	5.44316	13.4171	0.661415	0.652519	5.99654	12.3449	6.34663	6.18855	15.9515	0.919716	1.22094	5.69624	9.18559	21.5844	12.6206	1.02127	1.49392	1.45401	12.8995	1.31049
ENSG00000164920.8	1.41097	3.78545	2.67061	1.70587	4.39218	17.7762	3.5783	5.56037	0.992715	1.67957	0.955971	1.58989	2.04806	3.41133	2.02098	2.14917	0.574657	1.1045	2.22395	1.51234	1.48797	2.23134	1.38436	0.903985	2.06897	5.18589	2.47126	1.56242	4.44237	3.5439	0.852997	2.90636	1.3843	1.82454	7.31018	1.86396	3.33951	0.803608	4.46607	3.26702	3.65423	0.436029	2.10619	2.80347	1.23469	5.96557	0.370874	1.34293	1.85269
ENSG00000197548.11	2.85418	2.6651	2.95344	2.49344	1.75669	1.90699	2.94569	2.84137	2.84178	3.20191	3.06395	2.45048	2.77143	2.73169	2.68805	2.70706	3.05397	3.22908	3.06452	2.16294	2.36057	2.8757	3.10849	2.68714	2.8948	2.37286	2.94989	3.02805	2.78079	2.27612	2.89178	2.79392	3.08181	2.6688	2.99714	2.88825	2.32574	2.9613	3.02121	2.44195	3.6604	2.44565	3.15334	3.93186	2.81329	2.84493	2.3438	3.84038	2.82865
ENSG00000224795.1	0	0	0	0	0	0	0	0	0	0	0	0	0	0	0	0	0	0	0.0317434	0	0	0	0.034141	0	0.0234964	0	0	0	0	0	0	0	0	0	0	0	0	0	0.0366415	0	0	0	0	0	0	0	0	0	0
ENSG00000114503.9	10.5318	13.4506	11.4122	15.4152	9.93734	8.96562	10.4716	12.0111	13.5025	12.8969	10.7039	10.7945	13.0665	11.508	12.6052	10.764	11.6636	11.658	13.3833	11.8956	10.6425	12.474	13.141	11.5815	13.5593	11.2203	13.6176	13.2839	13.4744	12.7145	11.4646	12.5116	10.8945	12.1705	13.3096	9.87345	15.1441	13.7121	15.6952	8.85984	26.7374	23.1308	18.5138	14.8786	18.8135	14.9497	25.3227	20.7702	21.942
ENSG00000256108.1	0.0252713	0.0438162	0	0	0	0.0535019	0	0	0	0.0328484	0.0323164	0.0258459	0	0	0	0	0.0312059	0	0	0.077586	0.0412792	0	0	0	0	0	0.0303236	0	0	0	0.0399463	0	0.0351553	0	0	0	0	0	0	0	0	0	0	0	0.07503	0	0.195842	0	0.155459
ENSG00000226348.1	0	0	0	0	0	0	0	0	0	0	0	0	0	0.0305148	0	0	0.020999	0.0172449	0	0	0	0.0251295	0	0	0	0	0	0	0	0	0.0268806	0	0	0.0251694	0.0275631	0	0	0	0	0	0.0496129	0	0	0	0	0	0	0	0
ENSG00000124380.9	8.1232	9.37478	8.41874	11.6459	7.44308	7.76864	7.39989	8.0272	8.8289	10.6334	7.78677	7.97533	13.3982	9.13022	7.73247	7.5811	9.11749	8.19228	11.0156	9.10263	8.20706	7.46237	14.9282	7.69158	8.59659	8.02987	8.21703	7.40934	8.57498	7.23623	7.61954	11.6551	8.48854	7.15337	10.8411	14.4482	11.4102	10.4721	11.4698	0.897629	6.71536	8.65323	8.85866	7.47463	8.87847	7.81083	9.86602	8.39301	18.4743
ENSG00000201421.1	0	0.254045	0	0	0	0	0	0	0	0	0	0	0	0	0	0	0	0	0	0	0	0	0	0	0	0	0	0	0	0	0	0	0	0	0	0	0	0	0	0	0	0	0	0	0	0	0	0	0
ENSG00000254897.1	0	0	0	0	0	0	0	0	0	0	0	0	0	0	0	0.0123443	0	0	0	0	0	0	0	0	0	0	0.0122835	0	0	0	0	0	0	0	0.0165923	0.0178436	0	0	0	0	0	0	0	0	0	0	0	0	0
ENSG00000249309.1	0.0278421	0.0482735	0	0	0	0	0	0	0	0	0	0	0	0	0	0	0	0	0	0	0	0	0	0	0	0	0	0	0	0	0	0	0	0	0	0	0	0	0	0	0	0	0	0	0	0	0	0	0
ENSG00000271851.1	0.226079	0.720401	0.327228	0.462159	0.302599	0.271656	0.457793	0.356824	0.299068	0.428883	0.289105	0.356203	0.330731	0.51532	0.178164	0.27262	0.339531	0.291224	0.498201	0.328286	0.27946	0.334083	0.36396	0.302319	0.45226	0.273386	0.293272	0.297584	0.272099	0.518092	0.260778	0.49234	0.221001	0.370788	0.217881	0.394069	0.550219	0.423776	0.401467	0.0537623	0.249569	0.905067	0.351279	0.364217	0.217694	0.448698	0.181515	0.523406	0.250586
ENSG00000172183.13	5.24239	6.32947	4.19338	4.77386	0.524063	5.38042	9.63181	2.15113	5.95044	8.43007	10.7574	6.78007	4.25017	3.40786	3.14638	4.11225	5.39579	2.8269	3.33083	2.67037	4.45695	4.78317	11.6371	5.81134	3.47498	4.92061	3.72085	4.84921	4.30978	3.19955	9.68488	4.1046	4.10818	2.65344	4.67162	9.55674	2.25141	6.2794	3.34101	8.33775	3.03475	1.07262	3.5677	7.22205	2.61457	2.97232	1.10434	7.01753	0.75745
ENSG00000264874.1	0	0	0	0	0	0	0	0	0	0	0	0	0	0	0	0	0	0	0	0	0	0	0	0	0	0	0	0	0	0	0	0	0	0	0	0	0	0	0	0	0	0	0	0	0	0	0	0	0
ENSG00000260041.4	0	0	0	0	0	0	0	0	0	0	0	0	0	0	0	0	0	0	0	0	0	0	0	0	0	0	0	0	0	0	0	0	0	0	0	0	0.0284766	0	0	0	0	0	0	0	0	0	0	0	0
ENSG00000252953.1	0	0	0	0	0	0	0	0	0	0	0	0	0	0	0	0	0	0	0	0	0	0	0	0	0	0	0	0	0	0	0	0	0	0	0	0	0	0	0	0	0	0	0	0	0	0	0	0	0
ENSG00000236847.1	0	0	0	0	0	0	0	0	0.0330488	0	0	0	0	0	0	0	0	0	0	0	0	0	0	0	0	0	0	0	0	0	0	0	0	0	0	0	0	0	0	0	0	0	0	0	0	0	0	0	0
ENSG00000255649.1	0.135885	0.0589004	0	0	0	0	0.0998117	0.276815	0.0536365	0	0.0434418	0	0	0	0.0450247	0.0819292	0.0838977	0.0688988	0.0522614	0.104296	0	0.0502001	0	0.0800385	0.0386837	0.0894087	0.0815256	0.132359	0.0378198	0.0553932	0.0536983	0	0	0.0502799	0.0550617	0	0.111239	0.0501293	0	0	0	0	0.0651004	0	0	0.113393	0.351017	0.0969997	0.0348297
ENSG00000272457.1	0	0	0	0	0	0	0	0	0	0	0	0	0	0	0	0	0	0	0	0	0	0	0	0	0	0	0	0	0	0	0	0	0	0	0	0	0	0	0	0	0	0	0	0	0	0.0968372	0	0	0
ENSG00000201532.1	0	0	0	0	0	0	0	0	0	0	0	0	0	0	0	0	0	0	0	0	0	0	0	0	0	0	0	0	0	0	0	0	0	0	0	0	0	0	0	0	0	0	0	0	0	0	0	0	0
ENSG00000029725.15	6.67205	7.74424	6.06411	7.75881	7.93842	5.73198	6.33649	6.59984	7.27307	6.08002	6.02132	6.01509	5.15657	7.01443	5.26634	5.83867	6.34646	6.08577	6.81667	8.18611	6.12038	7.09264	6.91626	6.5726	6.92484	6.74581	6.18302	6.38425	6.05312	9.64079	6.93387	7.16368	5.14443	5.45696	9.0719	5.84974	7.42557	7.04002	6.32241	2.32555	4.84043	8.20695	9.87035	9.0247	4.0291	5.76041	4.88828	7.93053	4.45645
ENSG00000136146.13	13.6506	14.3778	15.2026	19.887	14.4318	15.2704	13.5107	14.1609	14.8315	16.5121	15.4895	14.5273	20.0023	15.0567	13.9096	13.6122	13.3696	14.8908	21.2462	13.1167	13.6156	13.963	22.6066	14.3996	15.3831	14.7578	14.6007	14.8723	17.0668	14.6451	16.0154	18.8075	13.6325	12.838	13.4507	23.9225	19.2272	16.4216	17.5332	3.03112	19.8677	24.2332	12.6022	13.5063	27.1955	12.5051	15.7401	20.648	22.7373
ENSG00000230021.6	0	0	0	0.0219179	0.0221412	0	0	0.0106257	0.0123532	0	0	0	0	0	0.0103698	0.00943468	0	0.0158683	0.024073	0	0	0.0115617	0	0	0	0	0	0	0	0	0	0	0	0	0.0126814	0	0	0.0115454	0	0	0	0	0	0	0	0	0.0101055	0.0111701	0.00802173
ENSG00000272043.1	0	0.241832	0.226352	0.130243	0.0657848	0.147645	0	0	0	0.0604327	0.0594539	0	0.179752	0	0	0.224255	0	0.0942942	0.143049	0.0713692	0	0.20611	0.23078	0.32862	0	0.183546	0.111575	0.0905724	0.0517598	0.0758106	0	0.107034	0.0646767	0	0.150714	0	0.30448	0.205819	0.165122	0	0.949482	0	0.0890958	0	0.138036	0.465564	0.240199	0	0.238338
ENSG00000265653.1	0	0	0	0	0	0	0	0	0	0	0	0	0	0	0	0	0	0	0	0	0	0	0	0	0	0	0	0	0	0	0	0	0	0	0	0	0	0	0	0	0	0	0	0	0	0	0	0	0
ENSG00000201096.1	0	0	0	0	0	0	0	0	0	0	0	0	0	0	0	0	0	0	0	0	0.447061	0.202221	0	0	0	0.180083	0	0	0	0.223141	0	0	0	0	0	0	0	0	0	0	0	0	0	0	0	0	0	0	0
ENSG00000227911.3	0.0225244	0.117161	0	0	0	0	0	0	0.0355634	0.0585559	0	0.0230366	0	0	0	0	0.0278139	0.0228415	0	0	0.0367923	0	0	0.053069	0	0.0296409	0	0.0219399	0	0	0.0356043	0	0	0	0	0.0392614	0	0	0	0	0	0	0.0431644	0.223771	0	0	0	0	0.0461872
ENSG00000152484.12	12.2747	11.9919	11.0983	14.6429	13.0458	14.7669	9.17203	10.7203	12.7718	10.1806	11.3797	12.0455	10.558	12.3807	11.4132	10.9867	9.84393	11.683	12.4658	13.0988	14.8916	10.5589	15.8375	12.3351	10.7502	10.3399	13.0132	11.5564	11.7784	15.3573	10.2001	13.9107	10.2391	13.1008	11.862	9.84118	15.7629	12.7072	12.758	1.54779	12.423	12.1061	10.461	8.62708	11.9212	5.06089	19.5109	7.8652	10.2145
ENSG00000254928.1	0	0	0	0	0	0	0	0	0	0	0	0	0	0	0	0	0	0	0	0	0	0	0	0	0	0	0	0	0	0	0	0	0	0	0	0	0	0	0	0	0	0	0	0	0	0	0	0	0
ENSG00000275534.1	0	0	0	0	0	0	0	0	0	0	0	0	0	0	0	0	0	0	0	0	0	0	0	0	0	0	0	0	0	0	0	0	0	0	0	0	0	0	0	0	0	0	0	0	0	0	0	0	0
ENSG00000224194.1	0	0	0	0	0	0	0	0.0346831	0	0	0	0	0	0	0	0	0	0	0	0	0	0	0	0	0	0.100821	0	0.0248755	0	0	0	0	0	0.0377985	0	0	0	0	0	0	0	0	0	0	0	0	0	0	0.0261836
ENSG00000201361.1	0	0	0	0	0	0	0	0	0	0	0	0	0	0	0	0	0	0	0	0	0	0	0	0	0	0	0	0	0	0	0	0	0	0	0	0	0	0	0	0	0	0	0	0	0	0	0	0	0
ENSG00000200831.1	0	0	0	0	0	0	0	0	0	0	0	0	0	0	0	0	0	0	0	0	0	0	0	0	0	0	0	0	0	0	0	0	0	0	0	0	0	0	0	0	0	0	0	0	0	0	0	0	0
ENSG00000256315.1	0	0	0	0	0	0	0	0	0	0	0	0	0	0	0	0	0	0	0	0	0	0	0	0	0	0	0	0	0	0	0	0	0	0	0	0	0	0	0	0	0	0	0	0	0	0	0	0	0
ENSG00000186393.5	0	0	0	0	0	0	0	0	0	0	0	0	0	0	0	0	0	0	0	0	0.0136724	0	0	0	0	0	0	0	0	0	0	0	0	0	0	0	0	0	0	0	0	0	0	0	0	0	0	0	0
ENSG00000259439.2	0.104897	0	0.00729564	0.0209895	0.00530084	0	0	0.00508781	0.0650648	0.00486957	0	0.0038315	0.0144841	0	0.0248264	0.0406578	0	0.0227943	0	0.00575082	0.00611938	0.0276801	0.00619863	0	0	0.0147898	0.031467	0.0109473	0.0667317	0.0122174	0.0651397	0	0.00521155	0	0.0182164	0	0	0.0386974	0.0199579	0	0.0327891	0	0	0	0.0444909	0	0.0241936	0.0962732	0.184367
ENSG00000276449.1	0.0785745	0.174078	0.136016	0.0978291	0.117356	0.0831751	0.0577154	0.142281	0.165413	0.0624149	0.027911	0.0625031	0.0421927	0.117495	0.057856	0.0684305	0.107807	0.190348	0.00671551	0.120617	0.0713038	0.109661	0.0505591	0.133703	0.119299	0.132122	0.0785693	0.110551	0.0777566	0.0925332	0.144903	0.100496	0.0850159	0.180905	0.0707534	0.0380444	0.128646	0.103064	0.147283	0	0.0636771	0.454363	0.108749	0.0867339	0.181445	0.145708	0.231164	0.218125	0.32224
ENSG00000280494.1	0	0	0	0	0	0	0	0	0	0	0	0	0	0	0	0	0	0	0	0	0	0	0	0	0	0	0	0	0	0	0	0	0	0	0	0	0	0	0	0	0	0	0	0	0	0	0	0	0
ENSG00000183833.15	0.0591987	0.0991013	0.101371	0.0285926	0.577677	0.170708	0.101961	0.166338	0.167597	0.151243	0.0548188	0.0626325	0.181522	0.212453	0.121749	0.0787701	0.0630178	0.0683122	0.226108	0.191148	0.0733568	0.0754132	0.206033	0.125048	0.0929803	0.201472	0.13227	0.0576625	0.0545423	0.326201	0.0645347	0.333665	0.0397562	0.302133	0.32094	0.085396	0.437824	0.274117	0.192123	0	0.023822	0.0326885	0.0273832	1.13567	0.0121214	0	0.00263658	0.0174862	0.0837168
ENSG00000256500.5	0	0	0	0.0162219	0	0	0	0	0	0	0	0	0	0	0	0	0	0	0	0	0	0	0	0	0	0	0	0.00564044	0.00644673	0	0	0	0	0	0.00938577	0	0	0	0	0	0	0	0.011097	0	0	0	0	0	0
ENSG00000222790.1	0	0.206152	0.115774	0.33308	0	0	0	0.161475	0.187728	0	0.152046	0	0	0	0	0	0	0.120573	0	0.182518	0.194215	0	0	0	0	0.156465	0	0	0	0.193876	0.187944	0	0	0	0	0	0	0	0	0	0	0	0	0	0	0	0	0	0
ENSG00000266957.1	0.0725286	0	0.0706218	0.406357	0.102624	0.230326	0	0.0985	0.229028	0	0	0	0	0	0.0961277	0.174919	0.0895608	0.0735495	0	0.111336	0.118471	0.107177	0	0.0854411	0	0.381775	0.174057	0.141293	0	0.236529	0	0	0	0	0.117557	0	0.118747	0.214052	0	0	0	0	0.138989	0	0	0	0	0.621283	0.371807
ENSG00000235186.1	0	0.0790896	0	0	0	0	0	0	0	0	0	0	0	0	0	0	0	0	0	0	0	0	0	0	0	0	0	0	0	0	0	0	0	0	0	0	0	0	0	0	0	0	0	0	0	0	0	0	0
ENSG00000260778.3	0.917709	0.744249	1.15301	1.28542	0.586425	1.31615	1.26119	1.10561	0.888068	0.654153	0.965338	1.60466	1.74542	0.743689	0.74548	1.37436	1.46222	0.840565	1.29795	0.8407	1.37813	1.18114	0.710237	0.924159	0.910172	0.759655	0.852525	0.922729	0.856889	0.748204	0.865694	0.54522	1.72964	1.48972	0.8157	2.03823	1.26018	1.0921	0.972534	1.56284	0.518201	0.829587	0.368747	1.32344	0.439461	0.395254	2.96328	0.359245	1.01678
ENSG00000233574.1	0	0	0	0	0	0	0	0	0	0	0	0	0	0	0	0	0	0	0.0814439	0.0812671	0	0	0	0	0	0	0	0	0	0	0	0	0	0	0	0	0	0	0	0	0	0	0	0	0	0	0	0	0
ENSG00000131152.4	0.0456633	0.131954	0.0296419	0.0852796	0.0215371	0.0644493	0.089443	0.124029	0.192259	0.197849	0.0583934	0.0622689	0.0882725	0.109251	0.0605211	0.0367091	0.0751822	0.0463061	0.163913	0.0934614	0.0248628	0.0674778	0.0755544	0.17931	0.0693303	0.280423	0.109585	0.0593045	0	0.148917	0.07218	0.105125	0.0211743	0.0901135	0.0740126	0.106125	0.0249207	0.0224609	0.108118	0.267852	0.177628	0.670285	0.262519	0	0.225956	0.101613	0.491489	0.0869232	0.10924
ENSG00000280079.1	0.301062	0.490355	0.319797	0.562256	0.180722	0.0579436	0.361865	0.284968	0.360107	0.438764	0.793317	0.391883	0.317448	0.572968	0.266014	0.330036	0.495683	0.388563	0.322805	0.700226	0.387453	0.323554	0.0905702	0.505124	0.509043	0.576265	0.350304	0.524294	0.243759	0.178512	0.317259	0.294041	0.279208	0.324068	0.59148	0.238531	0.761775	0.632732	0.453618	0.160543	1.43728	0	0.262244	0.181268	1.40849	1.55305	2.06209	0.117223	1.82396
ENSG00000262075.3	0.00288901	0.00500906	0.00281306	0.0161863	0.0286146	0.00611633	0	0.00392352	0.0045614	0.0300418	0.00369441	0.0059094	0.00558479	0.00518405	0.00765805	0.00696749	0	0.017578	0.00888892	0.00886962	0	0.0128075	0.0239007	0.00340335	0.00986931	0.0114054	0.00346658	0.00562808	0.00643261	0.0188432	0.00913331	0	0.0120568	0.0171038	0.023413	0.0201429	0.0283802	0.00426314	0.0153908	0.0254196	0	0	0.00553632	0	0.00857742	0.00964322	0	0.00412457	0
ENSG00000278593.1	0	0	0	0	0	0	0	0	0	0	0	0	0	0	0	0	0	0	0	0	0	0	0	0	0	0	0	0	0	0	0	0	0	0	0	0	0	0	0	0	0	0	0	0	0	0	0	0	0
ENSG00000110700.5	146.636	148.51	176.69	133.061	136.519	132.225	139.225	134.448	154.714	170.902	136.585	94.2526	215.158	138.374	146.575	154.818	152.598	171.25	233.324	113.2	87.2763	171.17	293.734	147.15	166.207	147.829	164.885	158.454	141.862	109.078	171.224	200.704	195.293	123.887	148.489	301.77	165.062	149.552	236.238	310.73	424.011	536.719	198.947	158.677	252	331.909	171.774	126.682	271.463
ENSG00000227215.1	0	0	0.0294258	0	0	0.0639793	0	0	0	0	0	0	0	0	0	0.0364414	0.037317	0.0306456	0	0.0927799	0.049363	0	0	0.071201	0	0.0795365	0.0725238	0	0.0336439	0	0.0477691	0.0695723	0	0	0.097964	0	0	0.0445942	0.0536646	0	0	0.120981	0	0	0.0897234	0	0.234194	0.0862893	0
ENSG00000103710.9	4.60228	4.36229	2.25324	1.97233	37.8194	1.74265	2.70746	7.57908	3.03246	5.34965	2.08534	2.5626	3.59272	10.3485	4.20601	4.76314	1.63652	2.15241	8.70485	9.09919	2.69752	2.71577	17.0286	1.95765	2.64098	15.1034	4.39802	2.35488	2.46674	15.4816	1.69391	19.0452	1.54116	2.79671	14.8016	3.85311	12.8834	2.45984	6.34322	1.77646	2.628	2.32118	2.74804	1.54292	2.99718	1.33056	0.775633	2.69031	0.828007
ENSG00000263051.1	0.0617265	0	0	0	0	0	0	0	0	0	0	0	0	0	0	0	0	0	0	0.189508	0	0	0	0	0	0	0	0	0	0	0	0	0	0	0	0	0	0	0.109613	0	0	0	0	0	0	0	0	0	0
ENSG00000236304.1	0.223791	0.54675	0.287242	0.199474	0.25908	0.183054	0.179325	1.35386	0.273035	0.251224	0.104065	0.176861	0.117986	0.401571	0.18875	0.13493	0.138172	0.123786	0.109544	0.374763	0.116311	0.195414	0.185142	0.131817	0.220085	0.508677	0.292943	0.138717	0.19252	0.580541	0.176873	0.210766	0.141509	0.406506	0.675993	0.177309	0.449674	0.315224	0.216766	0.179007	0.0890318	0.733015	0.311898	0	0.0604028	0.101862	0.0919697	0.188796	0.146011
ENSG00000118113.10	0	0	0	0	0	0.00893254	0	0.0286504	0	0.0109686	0.0107909	0.00431517	0	0.00757101	0.00559207	0	0.0156302	0.00427862	0	0	0.00689187	0.00623486	0	0	0.0192181	0.0111046	0	0	0	0	0	0	0	0	0.0341934	0.0147087	0.00690793	0	0	0.111371	0.0369283	0.0506728	0.274906	0.0419163	0.438439	0.0845002	0	0.240948	0.0129776
ENSG00000179476.6	1.19755	0.826634	1.18434	1.76677	2.48593	1.75248	1.05887	1.51421	1.44624	1.07352	0.873714	1.16719	2.16986	1.59651	1.48769	1.35807	1.16818	1.36668	2.20615	1.46373	1.1283	1.29811	2.39142	1.07465	1.35085	1.46229	1.5676	1.17013	1.23709	1.78743	1.27582	2.2557	1.33692	1.08903	1.63679	1.49848	1.92995	1.2852	2.21991	0.396372	1.01857	0.946811	0.474808	1.04426	0.824786	0.801965	0.766102	0.562757	0.804428
ENSG00000270552.1	0	0	0	0	0	0	0	0	0	0	0	0	0	0	0	0	0	0	0	0	0	0	0	0	0	0	0	0	0	0	0	0	0	0	0	0	0	0	0	0	0	0	0	0	0	0	0	0	0
ENSG00000234829.3	0	0	0	0	0	0	0	0	0	0	0	0	0	0	0	0	0	0	0	0	0	0	0	0	0	0	0	0	0	0	0	0	0	0	0	0	0	0	0	0	0	0	0	0	0	0	0	0	0
ENSG00000260773.1	0.174069	0.100602	0.0564975	0.162543	0.287348	0.0921303	0.170478	0.5516	1.32836	0.07542	0.0741985	0.178027	0.392577	0.416466	0.192255	0.174919	0.429892	0.205939	0.0892626	0.71255	0.142165	0.514451	0.288013	0.170882	0.297323	0.572663	0.313303	0.452137	0.258385	0.0473058	0.137575	0.333947	0.24215	0.558208	0.282136	0.202275	0.189996	0.556535	0.412144	0	0.253919	1.39371	0.333575	0.288217	0.172269	0.290512	0.786893	0.124257	0.565147
ENSG00000229586.2	0	0	0	0	0	0	0	0.0148009	0.00860361	0.00708302	0	0	0	0	0	0	0	0.0110518	0	0	0	0	0	0.00641932	0	0.00717084	0	0.00530777	0	0	0	0	0	0	0	0	0	0.00804102	0	0	0	0	0	0	0	0	0	0	0
ENSG00000145934.14	0.0642078	0.0590707	0.0497606	0.0403788	0.292948	0.031903	0.0500501	0.0498283	0.0827563	0.0374715	0.010054	0.033504	0.0354632	0.185754	0.0677322	0.0695251	0.0355978	0.0265761	0.0786188	0.128735	0.0813352	0.0638997	0.121415	0.0463096	0.0268584	0.172437	0.089623	0.0433962	0.128376	0.324773	0.0289981	0.120667	0.0236973	0.0756379	0.50336	0.0274085	0.203812	0.100548	0.141942	0	0.00382293	0.0209832	0.0351554	0	0.00778089	0.00874772	0.00507738	0.0112246	0.0134348
ENSG00000262974.1	0	0	0	0	0	0	0	0	0	0	0	0	0	0	0	0	0	0	0	0	0	0	0	0	0	0	0	0	0	0	0	0	0	0	0	0	0	0	0	0	0	0	0	0	0	0	0	0	0
ENSG00000254486.1	0	0	0.00426976	0	0	0	0	0	0.00692346	0	0	0	0	0	0	0.00528775	0	0.00889353	0	0	0	0.00647989	0	0	0	0	0.00526171	0	0.00976364	0	0	0	0.0061001	0	0	0	0	0	0	0	0	0	0.00840323	0	0	0	0.0113274	0	0
ENSG00000177943.12	0.830186	1.53598	0.792865	0.76531	0.562942	1.54702	1.55469	1.99918	4.27569	0.975674	0.583386	0.906029	1.19979	1.58964	0.826111	0.860362	1.66381	1.73754	1.30572	1.38025	0.970472	1.52858	0.487132	1.0811	1.02388	2.95982	1.51811	0.596794	0.882898	0.769833	1.77765	0.592299	1.67883	5.3507	1.07905	1.1743	0.838114	1.56948	2.3079	7.58462	0.65774	2.63332	5.91639	2.55595	1.30721	3.16948	3.39837	2.3629	0.891957
ENSG00000202081.1	0.135567	0.235051	0.132003	0.759547	0.191821	0.430515	0	0.736448	1.28427	0.176215	0	0.2773	0	0.243263	0	0.326951	0.167403	0	0	0.416209	0	0	0	0.479109	0	1.0704	0.16267	0.132049	0	0	0	0.3121	0	0.4013	0	0.236302	0	0	0	0	1.18654	0.54272	0	0	0.402497	0	0	0	0
ENSG00000265697.1	0	0	0	0	0	0	0	0	0	0	0	0	0.0498068	0	0	0	0	0	0	0	0	0	0	0	0	0	0	0	0	0	0	0	0	0	0	0	0	0	0	0	0	0	0	0	0	0	0	0	0
ENSG00000177946.5	1.37973	0.751582	1.41553	1.48089	1.4511	1.03523	1.38234	1.42868	1.52741	1.47734	1.22357	0.989397	1.64528	1.43236	1.51338	1.48528	1.69722	2.03172	1.74036	1.04682	1.03619	1.42955	1.60066	0.959033	1.20393	1.07131	1.99811	1.31818	1.48308	1.37918	1.21999	1.93504	1.58845	1.18927	1.66225	1.53881	1.22902	1.87218	1.80238	0.697695	1.6348	1.90466	1.33722	0.630211	1.67937	0.511713	0.962723	0.905661	0.601612
ENSG00000176890.14	8.35107	11.6792	7.12509	7.83102	1.78658	4.82409	9.63686	13.9176	9.57838	17.1527	17.4382	6.13844	11.909	9.07331	5.17611	7.13839	8.54998	7.0274	9.58579	10.5116	6.28329	10.5789	12.7099	17.7801	13.2946	10.665	6.77907	7.25342	6.56424	6.02335	13.3398	6.9223	7.16482	9.44833	11.3559	11.2398	8.44212	14.9316	7.47741	26.2497	8.97796	10.8619	33.7513	29.1717	12.3971	46.3211	13.0845	23.8452	11.103
ENSG00000250155.1	0.100126	0.0651005	0.487467	0.420732	0.0354182	0.344462	0.551591	0	0.592825	0.113878	0.608185	0.0512012	0.120972	0.336874	0.497641	0.0452767	0.432736	0.253838	0.0192542	0.0768496	0.449761	0.277422	0.0828339	0.0147439	0.213778	0.757621	0.165197	0.536401	0.0696681	0.142856	0.21762	0.461014	0.191519	0.0370484	0.182573	0.50176	0.061474	0.70181	0.111126	0.660733	0.219084	0	0.0479687	0	0.260113	0.0835524	0.0484958	0.268026	0.012832
ENSG00000252997.1	0	0	0	0	0	0	0	0	0	0	0	0	0	0	0	0	0	0	0	0	0	0	0	0	0	0	0	0	0	0	0	0	0	0	0	0	0	0	0	0	0	0	0	0	0	0	0	0	0
ENSG00000281662.1	0	0.101824	0	0.164517	0	0	0.0862745	0.079757	0.278172	0	0	0.060063	0	0	0	0	0	0.0595542	0	0.270452	0.383712	0	0	0	0	0.154565	0	0	0.0653808	0	0	0	0.0816969	0.173842	0	0.204731	0	0	0	0	0	0	0	0	0	0	0	0	0
ENSG00000114656.9	0.042713	0.0676175	0.0397819	0.0624285	0.0341599	0.0196582	0.0491072	0.0958392	0.09676	0.0434502	0.0213733	0.0189932	0.104109	0.0666474	0.0369201	0.0806181	0.0412776	0.0527304	0.0714238	0.0570149	0.0394348	0.0740952	0.0399455	0.045942	0.0613264	0.0537643	0.0601657	0.0578847	0.0289447	0.0454223	0.0616455	0.0513041	0.0465017	0.0384808	0.0511705	0.0679773	0.0790534	0.0602886	0.0626579	0.1634	0.151703	0.6245	0.416381	1.03317	0.468661	0.843033	0.1727	0.0344671	0.820632
ENSG00000263342.1	0	0	0	0	0.247288	0.0370001	0.102698	0	0	0	0.0446979	0.0357483	0	0	0.0463266	0	0	0	0	0	0	0	0	0	0	0	0	0	0.0389134	0.056995	0.055251	0	0	0	0.0566539	0	0.0572276	0	0	0	0	0	0.0669828	0	0	0	0.0451459	0	0
ENSG00000243008.2	0	0	0	0.0712908	0	0.00897956	0	0	0.0133935	0.0110263	0	0.0173515	0.0327968	0.0608869	0	0	0	0.00860228	0	0.0130217	0	0	0	0	0	0.022326	0.0101788	0	0.0188878	0.0138321	0.0268178	0	0.0118007	0.0125553	0.0274987	0	0	0.037553	0.0301275	0	0.0247484	0.0339597	0.0162561	0	0.0251855	0	0.0328694	0	0.00869724
ENSG00000229351.1	0	0	0	0	0	0	0	0	0	0	0	0	0	0	0	0	0	0	0	0	0	0	0	0	0	0	0	0	0	0	0	0	0	0	0	0	0	0	0	0	0	0	0	0	0	0	0	0	0
ENSG00000264849.1	0	0	0	0	0	0	0	0	0	0	0	0	0	0	0	0	0	0	0	0	0	0	0	0	0	0.389567	0	0	0	0	0	0	0	0	0	0	0	0	0	0	0	0	0	0	0	0	0	0	0
ENSG00000252828.1	0	0	0	0	0	0	0	0	0	0	0	0	0	0	0	0	0	0	0	0	0	0	0	0	0	0	0	0	0	0	0	0	0	0	0	0	0	0	0	0	0	0	0	0	0	0	0	0	0
ENSG00000109832.11	0.00785622	0.0108971	0.00764968	0.00880324	0.0466878	0.0166324	0.0138495	0.0213388	0.00744242	0.0122541	0.00401855	0.00642788	0.015187	0.0169167	0.00624747	0.0151576	0.0155218	0.0143402	0.0217548	0.0265315	0.0153992	0.0069656	0.057195	0.0148078	0.00536762	0.0496242	0.0131976	0.00612188	0.006997	0.0230585	0.00248366	0.0542592	0.00655734	0.00465111	0.0254672	0.0465591	0.0488778	0.0231859	0.0223215	0.0276498	0	0	0	0.0156097	0	0.0419572	0.0101471	0.0246755	0
ENSG00000151623.13	24.5216	16.064	19.9156	20.284	6.45538	17.0725	19.4939	18.8114	23.9185	19.2431	26.919	29.6778	16.1448	14.289	20.7532	23.5573	17.294	25.7306	13.5643	19.0149	24.3182	20.433	10.0298	26.0294	20.203	13.1949	23.3885	24.3173	19.5686	13.1242	20.5554	13.1668	19.7851	22.8636	9.18818	8.70237	17.7968	21.7292	17.9498	2.35675	0.76223	0.500992	5.33911	1.81035	1.98812	3.51762	1.29025	0.539129	1.53067
ENSG00000224539.1	0	0	0	0	0	0	0	0	0	0	0	0	0	0	0	0	0	0	0	0	0	0	0	0	0	0	0	0	0	0	0	0	0	0	0	0	0	0	0	0	0	0	0	0	0	0	0	0	0
ENSG00000188993.3	6.71876	2.29053	5.76098	10.9559	0.777317	13.8643	13.5404	4.13303	6.26437	5.67293	17.2338	9.8547	5.20874	4.22475	6.78412	7.18708	8.91032	6.98134	4.17873	3.0051	11.929	7.10005	3.42667	7.30372	8.21181	4.22856	5.70774	10.1755	10.2806	3.75375	7.45698	4.21574	7.56945	6.76287	3.58995	7.02216	6.13189	6.80695	4.34349	0.498711	0.674165	1.09963	1.56243	2.29568	2.80901	2.56137	1.68941	4.26389	1.85959
ENSG00000141582.13	5.31373	4.75065	4.97786	4.23289	5.27375	3.47621	7.37704	6.4367	6.18694	5.09347	3.39432	3.45648	4.81959	6.29037	4.21894	5.0107	5.61621	4.95948	4.78856	5.08743	3.86677	7.3089	3.45016	5.86221	4.1639	4.59986	4.41187	4.63617	3.62232	4.27066	6.95041	4.10477	4.12691	6.15013	6.4248	2.44942	4.00772	6.23575	5.70633	18.7902	17.5745	23.7527	15.0668	31.1234	17.1222	13.1974	10.5518	22.3489	11.3246
ENSG00000254853.1	0	0	0	0	0	0	0	0	0	0	0	0	0	0	0	0	0	0	0	0	0	0	0	0	0	0	0	0	0	0	0	0	0	0	0	0	0	0	0	0	0	0	0	0	0	0	0	0	0
ENSG00000158714.9	5.04505	1.76288	3.77153	2.52278	0.719329	1.02504	9.82271	2.54469	5.59575	6.31856	7.91888	1.89653	3.69703	4.07465	2.75292	2.49884	3.53341	3.5891	3.56037	1.78375	2.79174	4.32859	8.26741	2.80051	2.9772	2.15354	4.37467	4.7019	2.10218	1.41317	7.041	3.15444	4.0008	2.68728	8.80498	5.21553	1.7281	3.42941	6.242	7.79593	4.09637	2.69422	6.8938	9.18715	6.78496	10.537	1.05059	18.3869	0.873672
ENSG00000250410.1	0.0988465	0.171383	0	0.138452	0.174829	0	0.108909	0.0671209	0.156067	0	0.0948022	0.0252735	0.0955408	0.133028	0.0655044	0.0893964	0.0610295	0.100238	0	0	0.08073	0.0730339	0.0408878	0.0291111	0	0.195115	0.177912	0.144422	0.0550224	0.161178	0	0.113781	0.20626	0.1463	0.160214	0.129221	0.040459	0.182327	0.0438825	0	0.14419	0.0989286	0.142068	0.490999	0.366842	0.0824849	0.287257	0.0705603	0.152017
ENSG00000207247.1	0	0	0	0	0	0	0	0	0	0	0	0	0	0	0	0	0	0	0	0	0	0	0	0	0	0	0	0	0	0	0	0	0	0	0	0	0	0	0	0	0	0	0	0	0	0	0	0	0
ENSG00000100221.9	40.6536	42.2837	42.8792	39.0201	11.2825	36.9927	36.1813	27.9652	36.4348	34.0532	36.7048	49.397	30.8026	27.8161	35.6335	33.8718	47.2896	42.3751	23.6104	21.0576	51.6114	33.3374	18.5473	39.6355	35.3994	28.2846	36.9882	41.3133	46.73	27.2889	37.1764	24.2007	35.8802	44.289	18.696	43.0348	31.3366	29.8119	22.4245	11.7719	17.9805	20.9276	22.5352	30.0142	25.1176	19.9114	12.6246	24.8408	13.5006
ENSG00000214967.5	0	0	0	0	0	0	0	0	0	0	0	0	0	0	0	0.0124853	0	0	0	0	0	0	0	0	0.0117901	0	0	0	0	0	0	0	0	0	0	0	0	0	0	0	0	0	0	0	0	0	0	0	0.021231
ENSG00000258144.1	0	0	0.0517376	0	0	0	0	0.0360806	0.0419465	0.0345329	0	0	0	0	0.0352116	0	0.0328062	0	0	0	0	0	0	0	0	0	0.0318786	0	0	0	0	0.0611625	0	0	0	0	0	0	0	0	0	0	0	0	0	0	0	0	0
ENSG00000244301.4	0.00326485	0	0	0	0	0	0.00479626	0.00886788	0	0.00424375	0.00417502	0.00333908	0	0.0117169	0.00432715	0.00393696	0.00403155	0.0066216	0.00502265	0	0.00533294	0.00482455	0.00540201	0	0	0.0214818	0	0.00636025	0.00363472	0.0106473	0.00516074	0	0	0	0.0211671	0	0.00534537	0.00963547	0.0115953	0	0	0	0	0	0	0	0	0	0
ENSG00000228304.1	0	0	0	0	0	0	0	0	0	0	0	0	0	0	0	0	0	0	0	0	0	0	0	0	0	0	0	0	0	0	0	0	0	0	0	0	0	0	0	0	0.0471792	0	0	0	0	0	0	0	0
ENSG00000267241.2	0	0	0	0	0	0	0	0	0	0	0	0	0	0	0.0255659	0	0	0	0	0	0	0	0	0	0	0	0	0	0	0	0	0	0	0	0	0	0	0	0	0	0	0	0	0	0	0	0	0.0275392	0
ENSG00000200553.1	0	0	0	0	0	0	0	0	0	0	0	0	0	0	0	0	0	0	0	0	0	0	0	0	0	0	0	0	0	0	0	0	0	0	0	0	0	0	0	0	0	0	0	0	0	0	0	0	0
ENSG00000255480.1	0	0	0	0	0.0562325	0	0	0	0.0627474	0	0	0	0	0	0	0	0	0	0	0	0	0	0.0657565	0	0	0.052298	0	0	0	0	0	0	0	0	0.0644147	0	0.065067	0.0586444	0	0	0	0	0	0	0	0	0	0	0
ENSG00000228718.1	0	0	0	0	0	0	0	0	0	0	0	0	0	0	0	0	0	0	0	0	0	0	0	0	0	0	0	0	0	0	0	0	0	0	0	0	0	0	0.0308861	0	0	0	0	0	0	0.0580559	0	0	0
ENSG00000205238.8	0.0350041	0.0728296	0.0409007	0.0980592	0.0396233	0.0666966	0.0411386	0.0380309	0.0552674	0.0181998	0.017905	0.00716002	0.0135334	0.100499	0.0463937	0.0506522	0.0518692	0.0283975	0.0107701	0.0429868	0.0686127	0.0517265	0	0.0824721	0.0478319	0.156616	0.0420022	0.0204575	0.0545577	0.0570775	0	0.0161171	0	0.0518087	0.0113472	0.0244057	0.0458484	0.0103307	0.0497278	0	0.0612738	0.364346	0.013416	0	0.0831414	0.186944	0.0813803	0.0699643	0.028711
ENSG00000124134.7	0.012786	0.0110844	0.0809241	0	0.0180916	0.0135346	0.0140876	0.0347289	0.0252345	0.0207746	0.0204381	0.00980755	0.0556129	0.0286791	0.0254194	0.0231272	0.0236829	0.00972448	0.0344225	0.0147205	0.0052213	0.0236177	0.0158668	0.0150623	0.0145597	0.0336514	0.00383555	0.0062271	0.0249104	0.0156366	0.0202108	0.0809479	0.0044467	0.00473106	0.025905	0.0111434	0.0314008	0.0235844	0	0	0.0186513	0	0.0183767	0.0317559	0.0379614	0.0213392	0.0165144	0.0273814	0.00983183
ENSG00000243916.1	0	0	0	0	0	0	0	0.0450285	0.0261746	0	0	0.0169549	0	0	0.021972	0	0	0.0504339	0	0	0	0	0.0274298	0.0195294	0.0377553	0.0218157	0	0	0	0	0.0262048	0	0.0691856	0	0	0	0	0	0	0	0	0	0	0	0	0.0553356	0.0214121	0	0
ENSG00000240704.1	0.0138413	0	0.0134774	0	0	0	0	0	0.0218538	0.0179914	0	0	0	0	0	0.0166907	0	0	0	0	0	0	0	0.0326111	0	0.0182145	0	0	0	0	0	0	0	0.0204862	0	0	0	0	0	0	0	0	0	0	0	0	0	0	0
ENSG00000148400.9	10.0703	12.3614	8.69192	7.74876	12.8073	3.63361	12.361	22.1087	12.0727	10.1183	8.73785	5.39666	5.1882	11.2125	11.3174	10.6881	11.177	14.1173	6.97251	13.8697	7.38886	15.4301	3.89411	11.7992	12.3584	13.7408	14.1994	11.2348	9.76463	10.39	10.1882	7.39551	7.40991	14.8961	14.6303	3.2322	8.28106	13.8441	10.4444	34.4657	7.71437	15.6933	17.7873	13.4044	9.08858	7.01286	16.5396	21.2041	9.8702
ENSG00000277394.1	24.1134	13.3918	35.9529	37.9971	14.3941	32.7042	11.6235	13.5597	19.631	8.08071	21.6814	42.58	33.5038	10.1412	25.7173	8.4052	10.4682	13.3726	26.373	7.80797	2.76946	15.5894	30.8586	10.2086	25.5277	19.0888	10.6243	21.4692	35.6538	16.5878	12.5068	16.4805	25.4205	14.7777	13.1297	56.4793	22.5157	26.965	21.4101	0	3.29765	6.78753	6.49821	5.61461	0	3.14407	17.519	2.68954	42.6854
ENSG00000102034.15	28.5678	28.6294	30.3366	25.129	5.79699	23.6089	25.6794	19.1796	28.3526	21	29.3889	36.5802	21.4337	19.1117	25.6801	30.7932	30.4872	28.9597	18.2	19.4193	37.8691	27.1221	9.62047	34.0775	26.036	14.6837	25.8787	26.1601	28.2459	18.5398	26.5843	13.5792	25.8177	33.8757	13.9183	13.1343	17.8726	28.527	19.7191	12.9524	11.9331	10.9522	10.7881	18.0302	25.4751	11.8803	14.5986	6.12263	9.13495
ENSG00000229827.1	0	0	0.0375648	0	0	0.0408379	0.056675	0.0523936	0	0	0	0	0.0745778	0	0	0	0.0952775	0.0391221	0	0.0592212	0.0630166	0.114018	0	0	0	0.050768	0	0.0375779	0	0	0.0609819	0	0.0536679	0.171299	0	0.0672456	0.126327	0.0569287	0.068508	0	0	0	0	0	0	0	0	0	0
ENSG00000237813.3	0.0358756	0.0207341	0.0116442	0	0.118445	0.0379762	0.0527035	0.0324814	0	0.0155441	0	0.0366914	0.0693518	0.0429169	0.0158496	0.0288407	0.0295337	0.0121269	0.0551912	0.0183571	0.0390672	0	0.0593597	0.0140876	0	0.0314736	0	0	0.03994	0.0584985	0	0.0275307	0.0166357	0	0.13568	0.0625334	0.0587373	0.0176465	0.0212358	0	0.0348885	0	0.0229166	0.118803	0	0.119749	0	0	0.0122607
ENSG00000122824.9	0.338985	0.281627	0.275061	0.316539	2.12843	0.358833	0.207496	0.37405	0.223007	0.431443	0.135465	0.231128	0.245736	0.874396	0.327602	0.238448	0.174413	0.236332	0.597546	0.336067	0.161499	0.166975	1.22693	0.216307	0.265381	0.789944	0.423703	0.185731	0.188694	1.22065	0.167448	1.78842	0.147365	0.229956	1.0302	0.430843	1.17938	0.375164	0.652127	0.248552	0.103018	0.0848166	0.216537	0	0.125805	0.0707185	0.036486	0.352887	0.0434439
ENSG00000158769.16	31.8977	37.2988	33.2477	46.5153	5.76528	33.435	29.1085	29.9427	31.4473	30.0578	39.8015	41.5021	32.9952	26.2295	31.3164	30.4088	35.499	31.1823	25.8528	32.1085	46.9021	28.7428	20.6326	40.7878	38.2039	24.7483	30.7469	35.697	37.2869	34.1954	30.7865	20.1515	32.0373	34.0944	22.0169	23.5475	28.7938	33.1726	29.059	11.4128	19.6562	38.5841	30.8542	26.7963	22.4347	21.1891	32.3896	44.7056	36.6846
ENSG00000259725.1	0	0	0	0	0	0	0	0	0	0	0	0	0	0	0	0	0	0	0	0	0	0	0	0	0	0	0	0	0	0	0	0	0	0	0	0	0	0	0	0	0	0	0	0	0	0	0	0	0
ENSG00000147262.3	0.0287812	0.0249509	0.18216	0.201566	0.020362	0.167565	0.0211407	0.254067	0.22721	0.0374107	0.0552072	0.117742	0.194731	0.10329	0.171657	0.0694123	0.1777	0.0729657	0.354216	0.309266	0.0940248	0.106327	0.428591	0.339052	0.163868	0.132561	0.138141	0.0560686	0.0801045	0.0938607	0.181978	0.165648	0.280266	0.106496	0.0233248	0.0501673	0.0942439	0.594589	1.17551	0	0.125952	0	0	0	0	0	0	0	0.0147543
ENSG00000198452.6	0.0156312	0	0.0304404	0	0	0.0330928	0	0	0	0	0.0599665	0.0159866	0.0302169	0.0841459	0	0.018849	0.0193019	0.0317024	0.120235	0.0239948	0	0.0923942	0.0517265	0.0552421	0.035599	0	0.0375123	0.0304511	0.017402	0.0509761	0.0494163	0.0719713	0	0.0231353	0.050671	0.108984	0.0255921	0.023066	0.166545	0	0	0	0.0299546	0	0	0.0521752	0	0	0
ENSG00000230988.3	0	0.0536258	0.0301159	0	0.043763	0	0.0454367	0	0.0488333	0	0	0	0	0	0	0	0.0381923	0.0313644	0	0	0	0.0914092	0	0	0.0352195	0	0	0.0301264	0.034433	0	0.097779	0	0.0430259	0	0	0	0	0	0.0549232	0	0.270702	0	0.0592705	0	0	0.103238	0.0798957	0	0.0317106
ENSG00000240163.1	0	0.886716	0.0452704	0.260486	0.0657848	0	0	0.063141	0.220219	0.181298	0.0594539	0.0475499	0	0.166853	0	0	0.172232	0.0471471	0	0.142738	0.911317	0	0	0.05477	0.0529421	0.122364	0	0.0452862	0.10352	0.227432	0	0.107034	0.0646767	0.27525	0.0753569	0.162079	0.15224	0.205819	0.0825609	0.409076	0.13564	1.11675	0.445479	0	0.138036	0	0	0.132753	0.0476676
ENSG00000221526.1	0	0	0	0	0	0	0	0	0	0	0	0	0	0	0	0	0	0	0	0	0	0	0	0	0	0	0	0	0	0	0	0	0	0	0	0	0	0	0	0	0	0	0	0	0	0	0	0	0
ENSG00000223457.1	0	0	0	0	0	0	0	0	0	0	0	0	0	0	0	0	0	0	0	0.0226292	0	0	0	0	0	0	0	0	0	0	0	0	0	0	0	0	0	0	0	0	0	0	0	0	0	0	0	0	0
ENSG00000264250.2	0	0	0	0.155098	0	0	0	0	0	0	0	0	0	0	0	0	0	0	0	0	0	0	0	0.0652222	0	0	0	0	0	0	0	0	0.0770196	0	0	0	0	0	0	0	0	0	0	0	0	0	0	0	0
ENSG00000212549.1	0	0	0	0.298792	0.150918	0	0	0	0	0	0	0	0	0	0	0	0	0.108161	0	0	0	0	0	0	0	0.140359	0	0	0	0.173918	0	0	0	0	0	0	0	0	0	0	0	0	0	0	0	0	0	0	0
ENSG00000264500.1	0	0	0	0	0	0	0	0	0	0	0	0	0	0	0	0	0	0	0	0	0	0	0	0	0	0	0	0	0	0	0	0	0	0	0	0	0	0	0	0	0	0	0	0	0	0	0	0	0
ENSG00000166068.11	4.28849	10.4743	4.6306	7.03992	3.33964	6.55285	4.2697	5.49739	5.95307	7.36623	4.15233	4.58896	6.86094	6.24258	5.11595	4.19721	7.75254	4.60174	6.10033	6.31353	4.54666	5.24728	5.44238	5.17198	7.1971	3.06899	5.51041	5.57132	4.1448	6.54607	5.57684	5.96334	3.64006	4.23413	5.81237	7.02513	5.81373	6.59778	7.33477	3.09035	4.89803	3.36053	8.80715	7.72881	7.98777	6.98143	11.6723	8.8128	7.14626
ENSG00000109472.12	9.13595	21.962	18.4791	12.0753	25.9024	15.0072	9.84083	18.721	15.4466	13.6982	5.47459	11.9918	15.8692	14.4313	19.6155	12.5542	11.4449	11.199	17.2912	16.4482	10.7818	12.6598	20.6906	11.4499	14.3736	15.4749	15.0049	12.83	15.2919	17.8396	6.78264	25.0968	8.23402	13.1953	29.417	15.48	27.0413	21.6802	34.563	3.79702	13.6774	2.59141	4.1725	1.46154	30.1529	2.53715	0.77273	9.0175	2.76027
ENSG00000164675.9	0.00984607	0.0170714	0.0143808	0.0275824	0.0348292	0.0182395	0.0253128	0.0200577	0.034978	0.00639911	0.00629548	0.0125874	0.023792	0.0132509	0.0260995	0	0.0121583	0.00748849	0.0151472	0.0264501	0.0120622	0.00727489	0.0162913	0.011599	0.0112119	0.00971768	0.0177218	0.0167835	0.00548076	0.044151	0.0233455	0.0113337	0.00684851	0.0182161	0.0159588	0.00429057	0.0201506	0	0.0131134	0.0216582	0.0143627	0.0492712	0.0094342	0	0.0073082	0	0.0763029	0.0175712	0.0328084
ENSG00000274265.3	0.163475	0.736941	0.583652	0.427423	1.3416	0.565287	0.608394	0.222013	0.326937	0.226657	0.139366	0.0445847	1.01125	0.64535	1.09778	0.565102	0.242238	0.419967	2.09576	0.702646	0.498451	0.289886	1.51472	0.539223	0.446766	0.659717	0.850016	0.265389	0.388257	1.51052	0.17227	1.2545	0.272896	0.483911	2.26105	1.50072	1.10629	0.6272	1.62566	0.479458	0.540523	1.57067	0.689204	0.324812	0.55007	0.291021	0.661586	0.980237	0.279344
ENSG00000261654.1	0.0315078	0.050427	0.0306795	0.0475272	0.00685877	0.0410494	0.0356053	0.0197494	0.0306136	0.0189022	0.0185961	0.0198303	0.018741	0.00869812	0.0289106	0.0350715	0.0418998	0.0294935	0.0223716	0.0260435	0.11085	0.0322338	0.0240613	0.0599587	0.0137994	0.051031	0.026174	0.0212471	0.0161895	0.0553284	0.0153244	0.0446379	0.0134865	0.0538084	0.0196419	0.0126739	0.023809	0.0393412	0.0473432	0.0426505	0.00707097	0.0388111	0.023223	0	0.0287834	0.03236	0.0219129	0.0207613	0.106852
ENSG00000155660.9	88.0701	84.7304	66.5487	71.3389	25.8737	30.8366	95.2146	93.5524	73.2932	188.953	121.872	53.9141	58.7095	74.1715	55.9694	68.4036	85.8549	64.0197	56.133	83.2522	53.2885	86.6576	109.481	98.7801	79.5402	60.1555	56.5885	77.3985	70.4113	53.8452	89.7996	65.4952	60.7468	67.1865	116.538	82.2262	50.8109	87.711	60.9664	79.1807	143.606	80.4879	225.708	410.733	177.118	248.284	137.558	148.676	103.339
ENSG00000121940.14	3.82514	4.53965	3.17542	3.88021	3.00596	3.41498	3.45576	3.90507	4.41539	4.44027	3.5313	2.4447	3.395	3.81733	3.12163	3.27004	3.98369	3.57968	3.72677	4.21659	2.60618	3.95546	4.17264	3.71438	4.52879	3.22632	3.97274	3.80557	3.61109	3.79285	3.35808	3.78751	2.99598	3.71089	4.38588	4.05955	3.59782	4.16979	4.4523	1.64553	3.35046	3.70841	3.66793	7.48992	3.71329	3.71626	5.44252	3.75056	5.57261
ENSG00000267316.4	0.0237799	0.0412303	0	0	0	0.0503444	0	0.0322951	0.0375456	0	0	0	0	0.0426707	0	0	0	0.0241146	0.036583	0	0	0.0351401	0	0	0	0	0	0	0	0	0.0751776	0	0	0	0.0385432	0	0	0	0.0422279	0	0	0	0	0	0	0	0	0	0.0243808
ENSG00000208036.1	0.176899	0.306713	0	0	0.250303	0.374513	0.259876	0.480488	1.67581	0.229939	0	0.361843	1.36787	0.317428	0.468915	0.639947	0.218441	0.896945	0.272142	0	0.288954	0.522816	0	0.208393	0.604315	0	0.42453	0.172308	0.590819	0.28845	0.279624	0.407252	0.246087	0.261824	0	0.616691	0	0.783117	0.628268	3.11297	0	0.708184	0	0	1.05042	0	0.228482	0.757663	0.906847
ENSG00000118298.9	0.378443	0.269024	0.147398	0.190828	4.54621	0.741112	0.166787	0.179885	0.191205	0.250875	0.183899	0.116114	0.146315	1.03899	0.326027	0.433532	0.154214	0.161183	1.07124	0.307895	0.253447	0.184547	0.62617	0.213993	0.185304	0.368528	0.317871	0.121645	0.227511	1.67847	0.161515	2.10841	0.210583	0.252056	0.779009	0.389193	1.69772	0.195456	0.456982	0.299683	0.0331227	0.166653	0.145045	0.0375967	0.0224718	0.189481	0.723418	0.324176	0.201763
ENSG00000236356.1	0	0	0	0	0	0	0	0	0.0493595	0	0	0	0	0	0	0	0	0	0	0	0	0	0	0	0	0	0	0	0	0	0	0	0	0	0.050671	0	0	0	0	0	0	0	0	0	0	0	0	0	0
ENSG00000237818.1	0.0188631	0	0.0183672	0.0528423	0.0266903	0.0199675	0	0.0512353	0.0297826	0.0245188	0.0241218	0	0.0364646	0	0	0	0.0232928	0.0382572	0	0	0.0308118	0	0.0936324	0	0	0	0.0905369	0.0734944	0.0210001	0	0	0	0.0262407	0	0	0.0328795	0	0.0278351	0	0	0.0550322	0	0.0361481	0	0.0560042	0.0629631	0.0243635	0	0
ENSG00000232240.2	0	0	0	0	0	0	0	0	0	0	0	0	0	0	0	0	0	0	0	0	0	0	0	0	0	0	0	0	0	0	0	0	0	0	0	0	0	0	0	0	0	0	0	0	0	0	0	0	0
ENSG00000242675.1	0	0	0	0	0	0	0	0	0.107273	0	0	0	0	0	0	0	0	0	0.0522614	0	0	0	0	0.0400193	0	0.0447044	0.0815256	0.0330897	0	0	0	0	0	0	0	0	0	0	0	0	0	0.951985	0	0	0.30258	0	0.0438772	0	0.139319
ENSG00000260532.1	0	0	0.00796637	0	0.0115763	0	0	0.0111111	0	0	0.0104623	0	0	0	0	0	0.0101027	0	0	0.012559	0	0	0	0	0.00931638	0.0107664	0	0	0.00910833	0	0	0	0	0.0242183	0	0	0.0401852	0	0	0	0	0	0	0	0	0	0.0211343	0	0
ENSG00000233963.1	0	0	0	0	0	0	0	0	0	0	0	0	0	0	0	0	0	0	0	0	0	0	0	0	0	0	0.0121464	0.00985994	0	0	0	0	0	0	0	0	0	0.0149373	0	0	0	0	0.0193984	0	0	0	0.0261487	0	0.0207569
ENSG00000228436.2	0.252661	0.180383	0.246019	0.08327	0.294414	0.519177	0.28384	0.262397	0.35199	0.347735	0.399121	0.212805	0.258577	0.453376	0.315173	0.215064	0.220232	0.37679	0.228644	0.182518	0.242769	0.219626	0.172139	0.140067	0.152317	0.234698	0.338841	0.217151	0.281285	0.387753	0.375888	0.239511	0.330806	0.461947	0.409521	0.362685	0.170334	0.241247	0.316709	0.39231	0.216802	0.713989	0.284814	0.147652	0.308884	0.0496092	1.63168	0.424374	0.319998
ENSG00000232784.1	0	0	0	0	0.0357576	0	0	0.0343205	0	0	0	0	0	0	0	0	0	0.025627	0	0.038793	0	0	0	0	0	0	0.0606471	0	0	0	0	0	0	0	0	0	0	0	0	0	0	0	0	0	0	0	0	0	0
ENSG00000225313.4	0.209547	0.68279	0.119609	0.576896	0.270938	0.149152	0.143304	0.47594	0.889872	0.178453	0.221764	0.121936	0.216508	0.337115	0.134076	0.139412	0.298908	0.208833	0.116719	0.52687	0.318677	0.293636	0.173358	0.170244	0.213931	0.41363	0.407506	0.175956	0.16491	0.382924	0.13135	0.207937	0.110571	0.331535	0.263514	0.113354	0.254353	0.277228	0.230965	0.158944	0.147566	1.28725	0.574651	0.323032	0.246711	0.168832	0.573966	0.242427	0.855666
ENSG00000207345.1	0	0	0	0	0	0	0	0	0	0	0	0	0	0	0	0	0	0	0	0	0	0	0	0	0	0	0	0	0	0	0	0	0	0	0	0	0	0	0	0	0	0	0	0	0	0	0	0	0
ENSG00000235071.1	0.0145202	0.0251757	0.028277	0	0.0205454	0	0	0.0197197	0	0.0188739	0.0371364	0.0148504	0.0280693	0	0	0.0175094	0.0358602	0.0147246	0	0.0222895	0.023718	0	0.0240251	0.0171053	0	0.0382157	0	0	0	0	0	0	0.0201993	0.021491	0.0235349	0	0.0237732	0	0	0	0.0423621	0.116258	0.0278257	0	0.215552	0.0484671	0.0562629	0.0207302	0.089323
ENSG00000154767.13	5.51447	4.75438	6.29091	5.92005	5.72369	8.10636	7.4038	6.91019	6.71141	5.74531	4.04782	4.39377	5.23655	6.00005	7.06833	5.57422	7.12305	6.83989	6.22308	5.48558	5.05194	7.32684	4.29699	5.03957	6.81305	6.59633	7.06677	5.68647	6.08872	6.79811	6.19824	6.88357	5.4927	7.25346	8.44801	4.40025	6.27148	9.05639	7.74166	8.80493	4.71004	7.6008	13.0357	6.42751	3.86869	4.21821	5.33795	7.77791	5.56393
ENSG00000260096.1	0	0	0.0523125	0	0	0	0	0	0.0848252	0	0	0	0	0	0	0	0	0	0	0.082471	0	0	0	0.189869	0	0.0706991	0	0	0	0.175207	0	0	0	0	0	0	0	0	0	0	0	0	0	0	0	0	0	0	0.110165
ENSG00000259359.1	0	0	0	0	0.02733	0.0204461	0	0.0262317	0	0.0251065	0	0	0	0.0346593	0.0255999	0	0	0	0	0	0.0946508	0	0	0	0.0219946	0	0.0231767	0.018814	0	0.0314952	0.0305315	0	0	0.0285879	0	0	0	0.0570045	0	0	0	0	0	0	0	0	0	0	0
ENSG00000251963.1	0	0.396071	0	0	0.161613	0	0	0	0	0	0	0	0	0	0	0	0.141041	0	0.175714	0	0.186569	0	0	0	0	0.30061	0	0	0.127158	0	0	0	0	0	0	0	0	0.168545	0	0	0	0	0	0	0	0	0	0	0
ENSG00000254422.1	0	0	0	0	0	0	0	0	0	0	0	0	0	0	0	0	0	0	0	0	0	0	0	0	0	0	0	0	0	0	0	0	0	0	0	0	0	0	0	0	0	0	0	0	0	0	0	0	0
ENSG00000182400.13	4.32644	5.06561	3.75154	5.62966	4.94897	3.32642	3.45996	4.38502	5.54255	5.34079	3.67883	3.73425	4.58384	4.42719	3.52447	3.78547	4.02263	4.01415	5.27738	4.33751	4.61549	4.08565	6.41195	4.06755	3.91358	4.38793	4.47718	3.51908	3.72643	4.84224	4.42094	5.54	3.18735	4.35737	5.52384	5.47744	5.13969	4.4482	4.94382	2.67483	4.68664	7.53271	4.71577	4.03745	4.78841	4.25118	2.86014	4.5092	4.53419
ENSG00000162763.3	0.0211917	0	0.0206346	0	0.0299852	0	0.015566	0.0143901	0	0.0137728	0	0.0108368	0	0	0.0140435	0	0	0	0	0	0	0	0.0876593	0	0	0.0139436	0	0	0.0117962	0.034555	0	0.0731805	0.0147401	0.0313653	0	0	0.0520441	0	0	0	0	0	0	0	0	0	0.0136856	0	0
ENSG00000199109.3	0	0	0	0	0	0	0	0	0	0	0	0	0	0	0	0	0	0	0	0	0	0	0	0	0	0	0	0	0	0	0	0	0	0	0	0	0	0	0	0	0.381259	0	0	0	0	0	0	0	0
ENSG00000243478.6	0	0	0	0.0103346	0	0.0156206	0	0.00501017	0.00582472	0.00479527	0	0	0.00713155	0	0	0	0.00911097	0.00374107	0	0	0	0	0	0	0	0	0	0	0	0	0	0.00849306	0.00513203	0	0.00597949	0	0.00604005	0	0.00655112	0	0	0	0	0	0	0	0	0.0052669	0
ENSG00000224750.5	0	0	0	0	0	0	0	0	0.0200608	0	0	0	0	0	0	0	0	0	0	0	0	0	0	0	0	0	0	0	0	0	0	0	0	0.00626848	0	0	0	0	0	0	0	0	0	0	0	0	0	0	0
ENSG00000272861.1	0.630683	0.257294	0.577979	0.93535	0.31496	0.353441	0.599508	0.957289	0.527175	0.482225	0.379532	0.569139	0.286867	0.865419	0.344191	0.626308	0.549734	0.30097	0.399513	0.512544	0.484793	0.493399	0.368304	0.131112	0.295718	0.537024	0.445159	0.28909	0.330416	0.302467	0.527782	1.0249	0.670918	0.219637	0.962101	0.517326	0.607403	0.437958	0.395279	0	0	1.03964	1.06641	0	1.21161	0.123833	0.47917	0.158896	0.760731
ENSG00000230116.1	0.0576386	0.0333119	0.0561233	0.0538222	0	0	0	0	0.0303348	0.049947	0	0	0	0	0	0	0	0.0584499	0	0	0.0627662	0.0283913	0.0317896	0.0226334	0.0437561	0	0.0461079	0.0187143	0	0	0	0	0.0267273	0	0	0	0	0	0	0	0	0	0.0368184	0	0.0570427	0	0	0.0548595	0.0196984
ENSG00000085741.11	1.86683	1.52935	1.54715	0.660056	0.700974	1.74591	0.568025	2.72403	1.77423	2.39516	0.641241	2.05758	1.78688	1.42016	2.37016	3.74462	1.03698	1.48263	1.92392	1.9012	0.552635	3.59787	1.25953	2.34154	1.19017	1.46286	1.30489	1.92431	0.854199	1.46784	1.69032	1.2796	1.28588	1.64531	1.38072	0.663437	1.59253	1.87218	2.29589	7.12313	35.146	6.19167	4.97838	2.46083	2.67264	23.2111	0.421374	0.741779	3.76608
ENSG00000141526.13	11.8174	5.10839	18.6074	11.9129	2.62636	7.91054	12.6627	10.1708	11.6309	13.0738	12.332	17.9709	12.9342	11.1004	16.199	16.2221	12.9179	14.0476	8.14229	8.29295	14.8013	17.1698	7.81537	12.4965	12.298	5.55367	13.7969	13.3533	19.4345	7.53895	12.5237	6.36337	19.4119	12.2253	8.51061	2.83904	8.55456	9.43542	10.1719	35.8419	8.17696	14.9196	25.5234	28.0847	8.96296	29.7994	22.089	18.0226	3.0439
ENSG00000272305.4	0.107145	0.1429	0.0963025	0.138531	0.18659	0.0785201	0.0363235	0.145511	0.182181	0.13927	0.105396	0.0674343	0.111528	0.251418	0.12016	0.0795086	0.0915963	0.108653	0.101435	0.177125	0.148089	0.170509	0.122733	0.0776738	0.103237	0.195226	0.0692273	0.128448	0.0825804	0.188148	0.104224	0.0948713	0.12612	0.182979	0.240457	0.0574644	0.161928	0.170269	0.117086	0	0.144272	0.19797	0.142148	0.245639	0	0	0.308711	0.141201	0.261955
ENSG00000244292.1	0	0	0.0194283	0.0558951	0.0282323	0	0	0	0	0	0	0	0	0	0	0	0	0	0	0.0306289	0	0	0	0	0	0	0	0	0	0	0	0.0459349	0	0	0	0	0	0.0588864	0.0354319	0	0	0	0	0	0.177719	0	0.0515421	0	0.0613712
ENSG00000246876.5	0	0	0	0	0	0	0	0	0	0	0	0	0	0	0	0	0	0	0	0	0	0	0	0	0	0	0	0	0	0	0	0	0	0	0	0	0	0	0	0	0	0	0	0	0	0	0.396681	0	0
ENSG00000179817.4	0	0	0	0	0	0	0	0	0	0	0	0	0	0	0	0	0	0	0	0	0	0	0	0	0.00998063	0	0	0	0	0	0	0	0	0	0	0	0	0.0258673	0	0	0	0	0	0	0	0	0	0	0
ENSG00000075413.16	4.73952	6.0592	5.04862	5.71761	4.96789	4.85469	5.17466	6.00461	6.23381	5.12145	5.08023	4.22157	4.93268	5.50385	4.2858	4.56037	5.34887	5.68476	5.33357	5.71268	4.59974	5.87058	4.79968	5.24505	5.11088	5.47908	5.42864	4.93119	5.17112	5.30202	6.07078	4.7814	4.62093	5.44285	5.83619	5.26958	5.19277	5.50598	5.7944	6.43111	5.21203	7.32175	7.06593	8.67146	5.25564	6.89983	4.23346	6.25639	5.25072
ENSG00000265554.1	0	0	0.0342824	0	0	0.335426	0	0.0478155	0.0555893	0	0	0.0360086	0.0680613	0	0.0466639	0.0424561	0	0.0357036	0.0541642	0	0	0	0	0.0414763	0.0400921	0	0	0	0	0	0	0.0810551	0	0	0.114133	0.0613697	0	0.0519544	0.0625219	0	0.410872	0	0	0	0.104532	0	1.18234	0	0.216587
ENSG00000198795.9	0.73426	1.26096	1.21429	0.528924	2.12736	0.796992	0.941699	1.83293	0.938489	1.61796	0.369621	0.643677	0.923743	1.24227	1.3161	1.00347	0.520987	0.995158	0.724371	1.18796	0.601589	1.05059	0.852362	0.78535	0.963524	1.0552	1.16915	0.937714	1.1548	1.61918	0.596903	2.03921	0.479915	0.941858	2.39156	0.42662	1.75554	0.808328	1.40737	0.307645	0.809265	1.00782	0.92466	0.277888	0.913526	0.272321	0.198706	0.77207	0.303516
ENSG00000168917.8	0.348516	0.422401	0.319586	0.436026	0.866574	0.300869	0.37281	0.615768	0.33657	0.558569	0.190386	0.269926	0.300886	0.534304	0.295984	0.330498	0.279943	0.229896	0.400817	0.493441	0.287404	0.300006	0.990949	0.211261	0.327508	0.681265	0.454733	0.270259	0.301359	0.733808	0.267427	1.1373	0.145919	0.230371	0.866525	0.725443	0.698025	0.329541	0.61288	0.297718	0.523198	0.298009	0.278822	0.235306	0.572622	0.248474	0.174813	0.415445	0.211619
ENSG00000160131.12	4.13678	5.26245	5.28316	5.0745	2.97689	3.97025	4.70492	4.50374	4.25421	5.03759	4.2589	3.57749	5.60386	4.69227	4.31248	3.78323	4.81374	4.74206	5.57345	4.74196	3.80759	4.64036	5.20987	4.38829	5.12124	4.37521	4.96382	4.65998	4.33044	4.06484	4.31745	4.77161	3.40466	3.58036	4.68478	5.64184	5.98734	4.61287	4.85534	2.67304	12.7316	10.8549	5.60963	9.67492	27.9444	10.7186	10.9282	9.01503	10.1448
ENSG00000254531.1	4.27827	5.18928	5.79278	2.52044	4.62459	3.47918	6.09622	5.36139	4.81249	4.15287	2.30109	4.43189	7.77346	4.90929	5.23227	5.77897	5.39632	4.67365	6.94892	2.95956	3.53914	4.44989	4.86099	1.94676	4.57902	4.80844	4.09806	5.00785	4.49721	4.3713	4.96315	6.46758	5.74722	6.38651	6.07129	7.5853	5.35114	4.47071	7.95595	24.8801	3.85699	2.05822	6.54482	7.29662	7.30507	7.59988	5.14635	4.56132	2.50382
ENSG00000054356.12	0.405619	0.383605	0.442829	0.324653	2.06715	0.57435	0.675846	0.58902	0.121986	0.504413	0.25149	0.269378	0.186693	1.01142	0.44218	0.5717	0.0888995	0.341884	0.386289	0.38006	0.435967	0.280236	0.952955	0.484039	0.153962	2.27143	0.457214	0.311286	0.271725	1.02503	0.152658	1.64932	0.105036	0.324863	1.25511	0.278522	1.19883	0.318707	0.710937	0.525297	0.0870883	0.0843545	0.36678	0.0697777	0.0521332	0.498194	0.161025	0.235648	0.0126021
ENSG00000279140.1	0.0951195	0.247382	0.231547	0.133232	0.201884	0.251722	0.349341	0.387541	0.150182	0.185459	0.0608185	0.243206	0.0919385	0.341366	0.126069	0.114701	0.117457	0.241146	0.36583	0.292029	0.233058	0.421681	0	0.112054	0.162472	0.375517	0.28534	0.0463255	0.158843	0.387753	0.300711	0.547454	0.463128	0.211176	0.462518	0	0.155734	0.140362	0.506734	1.25539	0.277507	0.571191	1.36711	0.944973	0.423612	0.476249	1.65856	0.543199	0.195046
ENSG00000005339.11	7.01796	7.90334	7.39401	5.53928	9.37567	6.56981	7.13344	8.62103	7.39766	4.73001	6.22301	5.79914	4.2207	7.02033	7.88135	7.15905	8.58638	8.74218	4.14827	8.44551	6.98971	8.47147	3.54569	6.6899	7.77334	7.19819	8.756	7.37784	6.55051	9.41846	6.09446	6.24544	5.81081	8.84828	8.93768	2.34083	6.30303	9.73945	6.95773	11.3588	5.34755	9.93159	6.12299	4.52371	5.86787	4.61114	8.01868	8.36322	5.58451
ENSG00000231027.1	0.144768	0.100401	0.225539	0.324437	0.122903	0.0306488	0.212673	0.0786427	0.137143	0.564521	0.444302	0	0.223882	0.0519543	0.153497	0	0.143011	0.0587221	0.222711	0.0888909	0	0.0855707	0.622783	0	0.0989098	0	0.138968	0.0564044	0.096701	0.141634	0.0915337	0.133312	0.161111	0.0428534	0.234644	0.201871	0.521445	0.0854499	0	0	0.168941	0.11591	0.332909	0	0	0.386576	0.0373963	0.0413362	0
ENSG00000130656.4	0	0.0333119	0	0.0538222	0.0271853	0.0406756	0	0	0	0	0	0	0	0	0	0.0231681	0	0	0	0.029493	0	0	0	0	0	0	0	0	0.0213895	0.0313284	0	0	0.0267273	0.0284365	0	0	0	0	0.0682358	12.6786	0	0	0.0368184	0	0	0	0.0248153	0	0
ENSG00000249464.4	0.0652655	0.0484969	0.049024	0.0731328	0.0580469	0.106591	0.068485	0.0810387	0.117767	0.104225	0.0429224	0.0419568	0.118956	0.0836519	0.0642581	0.0809498	0.0875	0.0699661	0.111879	0.111636	0.0731022	0.0826666	0.111073	0.0593112	0.108293	0.0564393	0.0626507	0.0762862	0.0913432	0.0942589	0.0560039	0.120202	0.0830097	0.0800381	0.102762	0.172268	0.0793786	0.107315	0.145699	0.0328144	0.527705	0.134372	0.0607487	0.0926265	0.415226	0.0560185	0.361272	0.157071	0.166331
ENSG00000223410.1	0	0	0	0	0	0	0	0	0	0	0	0	0	0	0	0	0	0	0	0	0	0	0	0	0	0	0	0	0	0	0	0	0	0	0	0	0	0	0	0	0	0	0	0	0	0	0	0	0
ENSG00000176340.3	436.144	472.651	407.768	379.187	253.828	381.968	500.801	390.697	406.649	517.675	486.681	427.159	665.855	402.707	427.209	557.464	487.762	466.829	638.13	354.035	406.541	411.544	503.455	506.917	393.01	491.602	423.883	438.705	460.901	296.851	495.714	390.922	633.354	482.662	406.278	699.533	353.619	422.151	463.662	700.59	280.713	164.477	306.106	348.191	294.59	554.092	384.762	356.472	383.335
ENSG00000264217.2	0.0439567	0	0	0	0	0	0	0	0	0	0	0	0	0	0	0	0	0	0	0	0	0	0	0	0	0	0	0.042816	0	0	0	0	0.0611489	0	0	0	0	0.0648643	0	0	0	0	0	0	0	0	0	0	0
ENSG00000238005.2	0.287328	0.437794	0.305208	0.41465	0.0615992	0.387102	0.306984	0.413865	0.97605	0.384796	0.411967	0.240432	0.673259	0.359346	0.403898	0.230985	0.47307	0.459132	1.08497	0.481164	0.384	0.385993	0.345754	0.512852	0.396589	0.355193	0.365666	0.390124	0.494359	0.425923	0.385364	0.400897	0.545055	0.708778	0.338699	1.06237	0.58447	0.513931	0.448386	0	0.355628	0.975984	0.734158	0.172999	0.336059	0.261565	0.899666	0.211321	1.90144
ENSG00000221887.5	0.0894188	0.0430659	0.0725567	0.0278327	0.0140581	0.0315515	0.0875745	0.0674657	0.0392171	0.0839434	0.0508209	0.07621	0.163254	0.0356563	0.0329204	0.0419326	0.0858803	0.0251882	0.114635	0.061006	0.0405723	0.08075	0.287685	0.0702256	0.0113137	0.11767	0.0357652	0.0387104	0.0387135	0.0405015	0.141344	0.0800558	0.0138213	0.0808784	0.185192	0.0259771	0.0813338	0.124619	0.0441079	0.262257	0.0144931	0.0198874	0.304634	0.0493522	0.0589962	0	0.0128326	0.808519	0.020373
ENSG00000232896.1	0	0	0	0	0	0	0	0	0	0	0	0	0	0	0	0	0	0	0	0.0350664	0	0	0	0	0	0	0	0	0.0254316	0	0	0	0	0	0	0	0	0	0	0	0	0	0	0	0	0	0	0	0
ENSG00000175348.9	33.6747	38.6943	36.3159	37.917	6.85949	32.3588	29.9686	32.784	35.6623	30.2332	33.485	39.0208	50.4083	29.3847	31.9254	35.2749	35.7483	32.7852	44.1797	30.7991	32.2316	25.1503	29.4452	34.8346	37.3001	25.2129	32.4369	33.9905	39.2553	24.4712	31.0936	23.6727	41.412	36.3455	16.4748	50.808	30.8262	32.7296	42.1358	7.62291	24.2952	19.7487	16.2396	23.7515	25.2303	17.0192	19.6528	22.095	25.2644
ENSG00000224341.1	0.0453776	0.0262257	0.0147282	0	0.0642071	0.032023	0.0222209	0.0410844	0.023882	0.0393222	0	0.0309396	0	0	0	0.0729589	0.0373559	0.0153388	0	0	0	0	0	0	0.0172241	0	0	0	0.0168395	0	0.0239095	0	0.0210419	0	0.0735496	0	0	0	0.0268603	0	0	0	0.0289863	0	0	0.151466	0.0195365	0.0215948	0
ENSG00000226611.2	0	0	0	0	0	0	0	0	0	0	0	0	0	0	0	0	0	0	0	0	0	0	0	0	0	0	0	0	0	0	0	0	0	0	0	0	0	0	0	0	0	0	0	0	0	0	0	0	0
ENSG00000228399.1	0.296035	0.073325	0.123537	0.236943	0.119679	0.134301	0.310638	0.287172	0.33386	0.329825	0.216322	0.0432523	0.0817529	0.0758867	0.0560511	0.15299	0	0.21443	0	0.0649189	0.138159	0.31247	0.489819	0.0498199	0.144472	0.0556524	0.202982	0.0823865	0.141245	0.137918	0.401094	0.292082	0.176494	0.125187	0.274185	0.221146	0.276962	0.124812	0.225297	2.23262	3.82482	0.169303	0.24313	1.26042	1.88341	4.0937	0.21849	0.181132	0.130078
ENSG00000150783.8	0.0376772	0.0871013	0.0733733	0.105547	0.124393	0.066472	0.0553501	0.0511688	0.118976	0.048974	0	0.0642232	0.0728344	0.022536	0.033291	0.0757225	0.0620335	0.076415	0.0386418	0.0963947	0.102572	0.0371177	0.0831207	0.044385	0.0286025	0.0661083	0.0602796	0.0856321	0.0559275	0.0409574	0.0198521	0.0289132	0.0349422	0.11153	0.0610684	0.218912	0	0.0185326	0.0446043	0	0.0366405	0.100556	0.0240674	0	0	0.125763	0.113549	0.0358605	0.283282
ENSG00000253027.1	0	0	0	0	0	0	0	0	0	0.124867	0	0	0	0	0	0	0	0	0	0	0	0	0	0	0	0	0	0.0935715	0.106947	0	0	0	0	0	0	0.167446	0	0	0	0	0	0	0	0	0	0	0	0	0
ENSG00000233867.2	0	0	0	0	0	0	0	0	0	0	0	0	0	0	0	0	0	0	0	0	0	0	0	0	0	0	0	0	0	0	0	0	0	0	0	0	0	0	0	0	0	0	0	0	0	0	0	0	0
ENSG00000256250.1	0	0	0.0481239	0	0.419588	0	0.108909	0.100681	0.0390167	0.0321209	0.0632015	0.0252735	0	0	0.0327522	0	0.0915443	0.0250594	0.0760328	0.113802	0	0.036517	0.0817755	0.174667	0.0844188	0.0325192	0	0	0.0550224	0.322356	0.0781233	0	0	0	0.200267	0.0430738	0.0809181	0.0364654	0.35106	0	0	0.6925	0.0473558	0	0.0733684	0	0.191505	0	0.0253361
ENSG00000150551.10	0.210489	0.198117	0.0409911	0.219015	0.365908	0.273742	0.344561	0.138847	0.0474768	0.359589	0.0922867	0.0799595	0.0697543	0.258996	0.231153	0.123284	0.0668364	0.0548877	0.555115	0.193868	0.0884114	0.0799831	1.52246	0.10627	0.0342412	0.403618	0.180408	0.0761529	0.0602577	0.147095	0.0285189	0.263059	0.0836614	0.115715	0.721327	0.241103	0.669554	0.0443723	0.0320386	0.158746	0.175455	0.192607	0.195922	0.238986	0.303542	0.160592	0.0388382	0.231822	0.0493277
ENSG00000078098.12	0.0766402	0.125699	0.0968113	0.0580262	0.638929	0.072357	0.0821597	0.407896	0.0883015	0.662334	0.0211905	0.0932121	0.14415	0.178409	0.134521	0.137377	0.0588291	0.0546133	0.194382	0.225756	0.0710523	0.128558	0.356435	0.0536829	0.0896304	0.111758	0.114331	0.0605282	0.0737927	0.266826	0.0556613	0.596078	0.0374595	0.0337234	1.52423	0.119146	0.315393	0.128376	0.253801	0.419181	1.50473	3.05157	3.17951	1.58451	2.84122	1.16155	14.9071	4.70494	0.700822
ENSG00000261709.3	0	0	0	0	0	0	0	0	0	0	0	0	0	0	0	0	0	0	0	0	0	0	0	0	0	0	0	0	0	0	0	0	0	0	0	0	0	0	0	0	0	0	0	0	0	0	0	0	0
ENSG00000281008.1	0.037531	0	0	0	0	0.0397284	0.0551353	0.0509702	0.0888854	0.268312	0	0.0191922	0.0725517	0.0336729	0.174099	0.0905143	0.115861	0.114178	0	0.0576124	0.183914	0.0554604	0.0310493	0.0221064	0.0854745	0.0246944	0	0.0913926	0.0208914	0	0.0593252	0.0864028	0.130525	0.0833229	0.0912471	0.0327094	0.0307238	0.0553822	0.0333234	0	0	0	0	0	0.0557144	0	0	0	0.0961985
ENSG00000269859.1	0	0	0	0	0	0	0	0	0	0.03771	0	0	0	0	0	0	0	0.0294198	0	0	0	0	0	0	0	0	0	0	0	0	0	0	0	0	0.0470227	0	0	0	0	0.510527	0	0	0.111192	0.288217	0	0	0	0	0
ENSG00000177108.5	0.0525842	0.0781476	0.0109718	0.0526097	0.589917	0.143133	0.0496603	0.0255049	0.0296515	0.0439396	0.0192125	0.0537798	0.0508257	0.235893	0.039825	0.0362339	0.00927611	0.0152355	0.121343	0.0634228	0.0184057	0.0666042	0.360452	0.101768	0.00855409	0.123568	0.0585899	0.0329269	0.0292707	0.183736	0.0118743	0.466938	0	0.0500326	0.304393	0.0130939	0.344373	0.0886803	0.106718	0	0	0.0150365	0.0215934	0	0	0	0	0	0
ENSG00000260102.1	0	0	0	0	0	0.00542773	0	0	0.00809572	0	0	0.0104882	0	0.0184016	0	0.00618307	0	0	0	0.0157421	0	0.00757705	0	0	0	0	0	0	0.0171252	0	0	0	0	0.00758909	0	0	0.008395	0	0	0	0	0	0	0	0	0	0.00662267	0	0
ENSG00000260933.1	0	0	0	0	0	0	0	0	0	0	0	0	0	0	0	0	0	0	0	0	0	0	0	0	0	0	0	0	0	0	0	0	0	0	0	0	0	0	0	0	0	0	0	0	0	0	0	0	0
ENSG00000225802.3	0.0958528	0	0.155555	0.179012	0	0.20293	0.328565	0.0867841	0.655807	0	0	0.718904	0.494119	0.171999	0.169388	0.0770568	0.197271	0.324006	0.0983068	0.0490466	0.10438	0.141644	0	0.0376393	0.145533	0.0420457	0.345047	0.0622436	0.0355706	0	0.10101	0	0.133342	0.189159	0.0517871	0.222769	0.104623	0.424332	0.283689	0	0	0	0	0	0	0	0	0.0456155	0.0327583
ENSG00000233562.1	0	0	0.0206497	0	0.0300071	0	0	0.0288012	0	0	0	0	0.0819919	0	0	0	0	0	0	0	0	0	0	0	0	0	0.025447	0	0	0	0	0	0	0	0	0	0	0	0	0	0	0	0	0	0	0	0	0	0.0217431
ENSG00000270039.1	0.702699	1.21836	0.781972	1.54669	1.63347	0.504751	1.17978	1.3974	1.66422	1.04387	1.05906	0.667343	0.6792	1.98146	0.598719	0.726307	1.14663	1.01799	0.772167	1.23278	1.14782	1.48342	0.74744	0.975625	0.857333	1.288	1.02387	1.17337	1.17346	1.3095	1.26944	0.751092	0.977536	0.742891	1.30167	0.612423	1.56138	0.925831	0.891315	1.3249	0.951829	1.10516	1.15424	0.997289	1.26668	0.921462	3.598	0.967396	1.46664
ENSG00000253370.2	0	0	0	0	0	0	0	0	0	0	0	0	0	0	0	0	0	0	0	0	0	0	0	0	0	0	0	0	0	0	0	0	0	0	0	0	0	0	0	0	0	0	0	0	0	0	0	0	0
ENSG00000223368.2	0	0	0	0	0	0	0	0	0	0	0	0	0	0	0	0	0	0	0	0	0	0	0	0	0	0	0	0	0	0	0	0	0	0	0	0	0	0	0	0	0	0	0	0	0	0	0	0	0
ENSG00000257175.2	0.0193066	0	0.0125327	0	0	0	0	0.01748	0	0	0.00822965	0	0	0	0.017059	0.00776038	0	0.00652613	0	0	0	0	0.0106482	0.00758129	0	0	0	0	0	0	0.0101727	0.0148157	0	0	0	0.0112175	0	0	0	0	0	0	0	0	0	0	0.0166243	0	0
ENSG00000237444.1	0	0	0	0	0	0	0	0	0	0	0	0	0	0	0	0	0	0	0	0	0	0	0	0	0	0	0	0	0	0	0	0	0	0	0	0	0	0	0	0	0	0	0	0	0	0	0	0	0
ENSG00000207964.2	0	0.224558	0	0	0.183258	0	0	0	0	0	0	0	0	0	0.171657	0.156178	0	0.131338	0	0	0	0	0	0	0	0	0	0	0	0.422373	0	0	0	0	0	0	0.212049	0	0	0	0.377855	0	0	0	0	0	0	0.184906	0
ENSG00000227350.1	0.0311282	0	0	0	0	0.0329507	0.0914584	0	0	0.0404613	0	0.191016	0	0	0.0412565	0.0750725	0.0768763	0.0315663	0	0.0477836	0.25423	0.0459988	0	0	0.141785	0	0	0.0606407	0.0346546	0	0	0	0	0	0	0.0542582	0.0509645	0.0459339	0.0552768	0	0	0	0	0	0	0	0	0	0.0957443
ENSG00000078596.9	9.95809	14.7028	12.1824	11.3725	9.18665	9.6203	14.3381	13.3606	7.86132	13.6977	7.41623	9.09229	29.7502	14.3281	10.0018	10.038	9.50192	11.3534	16.647	10.7373	12.9042	9.29114	22.6086	14.5637	8.79454	10.8427	12.6278	13.3853	8.21232	11.221	9.70382	27.0447	7.45772	11.8077	14.719	21.1545	25.9264	19.7562	30.0417	3.60928	4.25055	1.50062	3.46965	3.58339	2.70876	2.99813	0.776461	3.75617	1.04418
ENSG00000264130.1	0	0	0	0	0	0	0	0	0	0	0	0	0	0	0	0	0	0	0	0	0	0	0	0	0	0	0	0	0	0	0	0	0	0	0	0	0	0	0	0	0	0	0	0	0	0	0	0	0
ENSG00000280166.1	0.0234341	0.0812617	0	0.0656474	0	0	0.0344262	0	0	0	0	0	0	0	0	0	0	0	0	0	0	0	0	0	0	0.0616761	0	0	0	0	0	0	0	0	0	0	0	0	0	0	0	0	0	0	0	0.0782207	0	0	0
ENSG00000135919.11	2.38526	3.76225	4.15105	2.4269	6.55152	5.01357	2.29852	5.8207	3.21994	7.73625	0.986838	2.875	3.05927	3.19985	4.55609	3.44487	2.46189	2.13923	2.27649	6.21357	3.09136	2.9365	3.70369	2.01999	2.36687	5.78181	2.65657	3.46915	2.56649	6.66144	2.43192	8.49234	1.64093	2.0308	6.12178	2.50824	4.90696	5.39524	3.06524	4.83769	9.3531	11.2406	7.02841	2.23675	20.6254	1.22531	23.4769	5.13602	8.45735
ENSG00000224466.1	0.020203	0.315257	0.0196718	0.0565957	0	0	0.0593588	0.0548746	0.0318981	0.0525209	0	0.103312	0	0.145009	0	0.024362	0.0249473	0.061462	0	0.434179	1.08901	0.0298544	0.133711	0.0713993	0	0.372204	0.0484839	0.0196787	0	0.164714	0.0319348	0	0	0.0299019	0.0654912	0.0352149	0.0661545	0	0	0	0.0589412	0	0	0	0	0	0	0	0
ENSG00000229923.2	0	0	0	0	0	0	0	0	0	0	0	0	0	0	0	0	0	0	0	0	0	0	0	0	0	0	0	0	0	0	0	0	0	0	0	0	0	0	0	0	0	0	0	0	0	0	0	0	0
ENSG00000175398.2	0	0	0	0	0	0	0	0	0	0	0	0	0	0	0	0	0	0	0	0	0	0	0	0	0	0	0	0	0	0	0	0	0	0	0	0	0	0	0	0	0	0	0	0	0	0	0	0	0
ENSG00000276322.1	0	0	0.158701	0.456581	0	0.0862643	0	0.221348	0.128667	0	0.312634	0.166692	0	0	0.216017	0	0	0	0.125369	0	0	0	0	0	0	0.214481	0	0.158756	0	0	0	0	0	0.120615	0	0	0	0	0	0	0	0	0.156168	0	0	0	0	0	0
ENSG00000062650.16	8.28699	10.9826	7.46186	8.80813	6.24768	6.22849	6.96081	8.40226	8.06003	7.22602	7.8785	6.58022	6.66365	6.64672	6.77647	6.29996	8.85767	7.42365	7.40891	8.71112	7.35563	8.39163	6.04643	8.06527	8.42687	6.99834	7.74889	7.34995	7.72848	7.62871	8.28348	7.10096	5.83476	7.9567	7.52169	6.20994	7.51305	9.36772	9.01919	5.13682	8.7488	11.686	9.79799	11.8573	7.5486	9.47755	7.16738	11.5239	5.13788
ENSG00000233838.5	0	0	0	0	0	0	0	0	0	0	0	0	0	0	0	0	0	0	0	0	0	0	0	0	0	0	0	0	0	0	0	0	0	0	0	0	0	0	0	0	0	0	0	0	0	0	0	0	0
ENSG00000178188.13	7.50562	10.8874	7.93297	9.06555	5.4551	5.27595	9.40375	9.46537	12.9788	7.85075	6.97331	7.02846	8.30052	8.40072	8.68849	9.71418	10.7724	10.3144	9.01683	9.59561	8.48284	10.7012	5.22348	9.77939	7.45099	11.7899	10.4264	7.2535	8.16381	7.11739	9.44124	6.52003	10.3395	16.4605	7.51902	8.14973	7.57523	10.3686	10.7182	10.6464	4.20532	5.73802	8.13122	6.51462	5.22593	6.57328	10.3314	8.0519	8.94627
ENSG00000119147.8	3.33273	3.74151	1.63067	1.07366	14.7364	3.99531	0.930238	2.18386	1.81539	1.33209	0.916294	1.81503	1.30462	6.95206	3.0699	3.44613	0.607018	1.36031	2.26874	2.43008	2.05504	1.96994	6.83777	1.23671	1.38519	5.70141	2.0195	1.46893	1.61398	8.05639	0.658506	8.97686	0.660661	2.25671	3.41664	3.29669	11.0767	2.20076	5.9478	0.0733094	0.097231	0.13342	0.0319332	0	0.173159	0	0.0430455	0.0475806	0.0341695
ENSG00000178764.7	4.70913	7.03958	7.93672	4.37722	5.47504	5.68488	4.54573	5.6226	4.62815	4.74573	3.32367	3.83157	4.41192	5.24336	4.76969	4.07254	4.80089	3.98003	4.69404	5.12768	3.80334	6.90425	3.8984	4.42424	4.49375	5.1041	5.22615	4.0057	3.92426	7.0066	6.33518	5.04886	4.19329	4.43412	6.69545	2.73431	5.19708	9.19571	6.83848	5.03382	10.3197	7.48669	5.56429	5.28642	3.77158	4.85624	1.81953	4.28153	5.15926
ENSG00000207649.2	0	0	0	0	0	0	0	0	0	0	0	0	0	0	0	0	0	0	0	0	0	0	0	0	0	0	0	0	0	0	0	0	0	0	0	0	0	0	0	0	0	0	0	0	0	0	0	0	0
ENSG00000012504.12	4.17144	6.61472	4.85372	10.9928	0.379651	43.1184	4.92712	4.15066	2.85954	1.56943	3.66167	2.01952	0.47816	3.80657	5.17311	1.08187	9.82063	4.59153	0.761054	0.115841	7.09458	3.56845	0.0763041	0.977881	7.667	5.98593	8.52679	4.56956	7.66847	0.622085	1.56396	5.2698	3.94251	0.936965	0.611567	14.4325	4.61261	0.371189	0.253123	0.147551	0.0244623	0	0.0160681	0.458148	0.74683	0	0.0433192	0.00598539	0.0171934
ENSG00000149634.4	0.536539	0.398687	0.317192	0.59048	0.840516	1.2779	0.506706	1.58745	1.45223	0.149445	0.269545	0.431152	0.889022	0.722076	0.406352	0.300389	0.638875	0.699546	0.943329	1.41192	0.907705	0.877806	0.317056	0.541767	0.436405	1.18517	0.735777	0.559945	0.57599	0.78114	1.18129	0.397031	0.932985	1.04937	0.838582	1.00202	0.50197	0.650356	0.850694	0.84301	4.69599	5.90683	0.844585	0	1.47919	0.703573	5.69244	0.60186	0.864439
ENSG00000258958.1	0	0	0	0	0	0	0	0	0	0	0	0	0	0	0	0	0	0	0	0	0	0	0	0	0	0	0	0	0	0	0	0	0	0	0	0	0	0	0	0	0	0	0	0	0	0	0	0	0
ENSG00000261458.1	0	0.0785953	0	0	0.0641402	0	0	0	0	0	0	0	0	0	0	0	0	0	0	0.208755	0	0	0	0	0	0	0	0	0	0	0	0	0	0	0	0	0.0742171	0	0	0	0.132249	0	0	0	0	0	0.0585486	0	0.0464759
ENSG00000227258.4	1.67281	1.78034	2.76479	3.82184	0.341058	6.58802	2.42913	1.58438	5.33561	2.33103	3.76664	4.0873	3.74629	2.01555	5.44372	3.62162	4.31583	5.17706	3.58207	1.60584	6.23657	1.6171	1.04491	2.93606	3.75483	1.58597	5.95809	3.42315	8.34019	1.17911	2.80423	1.43168	3.76892	3.6389	0.601653	3.66367	3.97008	2.7459	2.55964	0.509	0.717284	0.173692	0.258671	0.143677	6.1545	0.321825	1.4321	0.2753	1.06266
ENSG00000281674.1	0	0	0	0	0.325792	0.243731	0	0	0	0	0	0	0	0.413161	0	0	0	0	0	0	0	0	0	0	0	0.302996	0	0	0	0	0.363955	0	0	0	0	0	0.376976	0	0	0	0	0	0	0	0	0.76855	0	0	0
ENSG00000241186.6	0.486128	0.968291	0.493071	1.0619	0.0655092	0.208287	0.395334	0.620905	0.982267	0.549138	0.12211	0.35513	1.62217	1.05923	0.755522	0.882795	0.686044	0.853896	1.55804	0.786214	0.463203	0.70126	0.201087	0.664713	0.80728	0.491213	0.520817	0.673629	0.731266	0.528451	0.448247	0.439667	0.603804	1.39618	0.787933	1.43747	0.492708	1.08456	0.431629	0.891105	2.34688	9.25569	5.08491	1.17862	7.07048	0	2.76941	0	22.5473
ENSG00000262962.1	0	0	0	0	0	0	0.0141688	0	0.0304559	0.0125366	0	0.00986407	0	0.0173066	0	0	0	0	0	0	0	0	0.0159582	0.0113619	0	0	0	0	0	0	0.0152455	0	0	0	0	0	0	0	0	0	0.0281382	0.0386111	0	0	0	0	0	0	0
ENSG00000278048.1	0	0	0	0	0	0	0	0	0	0	0	0	0	0	0	0	0	0	0	0	0	0	0	0	0	0	0	0	0	0	0	0	0	0	0	0	0	0	0	0	0	0	0	0	0	0	0	0	0
ENSG00000143971.7	1.65613	1.43573	2.41484	2.36634	2.56119	2.44905	2.1701	3.29463	3.23898	2.12024	1.54846	1.298	3.0004	2.52377	1.95233	1.76625	2.25058	2.18159	3.412	2.29954	1.68565	2.68712	3.00186	2.5049	2.23177	2.12462	2.59638	1.86445	1.98273	2.26623	2.49287	3.17087	1.81763	2.38961	2.82595	3.10433	2.32998	3.12543	3.98282	0.878703	3.24136	2.64868	2.54375	2.97642	3.52099	3.8196	3.38057	2.73868	2.99067
ENSG00000175193.11	20.2895	25.2247	18.7422	23.914	19.7277	20.3073	21.8546	19.5353	20.009	25.8908	19.8629	16.7465	23.7399	20.3089	20.5488	22.6603	20.9504	20.8137	31.1037	17.6802	18.2541	21.3195	34.2317	21.7173	19.8881	23.3307	21.9497	22.0623	22.2228	21.2225	24.8343	26.2363	21.7863	20.8046	20.7603	37.8643	24.2165	19.995	25.5564	15.4363	21.68	20.4419	19.5979	20.8298	21.0043	15.7825	15.6682	17.716	26.9295
ENSG00000108590.9	1.91064	1.44708	1.84026	1.99024	1.49325	1.67934	2.01648	1.69553	2.30879	2.70766	2.08165	1.79889	3.52016	1.95559	1.67298	1.78828	1.87384	1.95153	3.39563	1.88472	1.41963	2.22203	4.86185	2.24268	2.13641	1.44323	1.54773	1.86778	1.95816	1.65334	2.01707	2.33429	1.91908	1.4701	1.79997	6.44432	1.84078	2.168	2.93969	1.39588	3.90396	1.79487	3.68788	3.56331	3.3995	4.99612	1.55016	2.27479	1.72555
ENSG00000249624.7	0.0290114	0	0	0.0812715	0	0.0307101	0.0852392	0.0197	0.0229028	0	0.0741985	0.0593422	0.112165	0.0520583	0.0576766	0.0699676	0.0358243	0	0.0446313	0	0.0236942	0	0.0240011	0.0341765	0.0165179	0.0954438	0.0174057	0.0423879	0.0161491	0	0.0687875	0.200368	0	0.0858781	0.0235113	0	0.0474989	0.0856208	0.025759	0	0	0	0.0555958	0	0.0861344	0	0.0374711	0.0207094	0.0446169
ENSG00000265136.1	0.159054	0.275773	0	0.0891135	0.0900213	0.168367	0.046732	0.345614	0.200902	0	0	0.0976023	0.0614939	0.114163	0	0.0383594	0	0.129034	0.244689	0.292989	0.155883	0.141023	0	0.187371	0.0724471	0.0837227	0.152682	0.0929559	0.0708292	0.311222	0.0502833	0	0.132757	0.329576	0.20624	0.0554481	0.0520821	0.281647	0.056489	0	0.0928065	0.891442	0.243841	0.316027	0.0944457	0.318544	0.205434	0.408739	0.0652293
ENSG00000230970.3	0.0108984	0.0566878	0.0106118	0	0	0.0230729	0.0960622	0.148009	0.292523	0.014166	0	0	0.0421356	0.176005	0.0288889	0.0394258	0.0269154	0.121569	0.0838303	0.050189	0.142415	0.0322096	0	0.0128386	0.0248203	0.043025	0.104617	0.0424622	0.012133	0.0533123	0	0.0250899	0.0606435	0.0322608	0.0353288	0.0569895	0.0356866	0.0321641	0.0580594	0	0	0	0.020885	0	0	0	0.0140763	0.0155593	0.0223475
ENSG00000225460.1	0.0636216	0.165464	0.123898	0	0	0	0	0.0432017	0	0	0	0	0	0.0570814	0	0	0.0392811	0.0322585	0	0.0976631	0.0519611	0.18803	0	0	0.0724471	0.0837227	0.0763409	0.0309853	0	0.103741	0.15085	0	0	0	0.10312	0	0.0520821	0.0938825	0.056489	0	0	0	0	0	0	0	0.12326	0	0
ENSG00000221116.1	0	0	0	0	0	0	0	0	0	0	0	0	0	0	0	0	0	0	0	0	0	0	0	0	0	0	0	0	0	0	0	0	0	0	0	0	0	0	0	0	0	0	0	0	0	0	0	0	0
ENSG00000253547.2	0	0	0	0	0	0	0	0	0	0	0	0	0	0	0	0	0	0	0	0	0	0	0	0	0	0	0	0	0	0	0	0	0	0	0	0	0	0	0	0	0	0	0	0	0	0	0	0	0
ENSG00000277141.1	0	0	0	0	0	0	0	0	0	0	0	0	0	0	0	0	0	0	0	0	0	0	0	0	0	0	0	0	0	0	0	0	0	0	0	0	0	0	0	0	0	0	0	0	0	0	0	0	0
ENSG00000224109.1	0	0	0	0.0836126	0	0	0	0	0	0	0	0	0	0	0	0	0	0	0	0	0	0	0	0	0	0	0	0	0	0	0	0	0	0	0	0	0	0.0440436	0	0	0	0	0	0	0	0	0	0	0
ENSG00000255478.1	0.0771581	0.178372	0.225389	0.216148	0.0727832	2.83143	0.151133	0.174645	0.406078	0.0334308	0.131558	0.894342	0.497185	0.276906	0.30679	0.403182	0.38111	0.18257	0.474801	0.355327	0.210055	0.532086	0.0425552	0.212088	0.175723	0.236917	0.648085	0.100208	0.257698	0.0419378	0.121964	0.0592105	0.286229	0.685198	0.0833736	0	0.505308	0.569287	0.45672	0	0	0.102963	0	0	0.0763603	0.257546	0.0332191	0.0734377	0
ENSG00000235817.2	0	0	0	0	0.0508041	0	0.052747	0	0.0566901	0.0466708	0.0459149	0	0	0	0	0.0432968	0.0443371	0.0728213	0	0	0	0.0530581	0	0	0	0	0	0	0	0	0	0	0	0	0.0581964	0	0.0587858	0.105966	0.0637599	0.63184	0	0.14374	0	0	0	0.239696	0	0	0
ENSG00000280409.1	0.00769943	0	0.00749701	0	0	0.00815023	0	0	0	0	0.00984587	0	0	0	0.0102046	0	0	0	0	0	0	0	0	0	0	0	0	0.0149992	0	0	0.0121705	0	0	0	0	0	0	0	0	0.067745	0.0449255	0.154116	0.0590188	0	0.342892	0	0.0596673	0	0.205244
ENSG00000177776.8	0.0482719	0.0418477	0	0.0676135	0	0.0510983	0	0.0983361	0.0381078	0.125491	0.0308646	0	0	0	0.0319892	0	0	0.0244757	0	0	0	0.0713326	0	0	0.0549682	0	0.0868838	0.0470193	0	0	0.0381517	0	0.0671519	0	0.0391204	0.0420704	0.0395166	0	0	0	0	0	0.0462527	0	0.214978	0.161127	0.0623479	0.0689166	0.0247459
ENSG00000274415.1	0	0	0	0	0	0	0	0	0	0	0	0	0	0	0	0	0	0	0	0	0	0	0	0	0	0	0	0	0	0	0	0	0	0	0	0	0	0	0	0	0	0	0	0	0	0	0	0	0
ENSG00000164411.9	0.0105	0.0364104	0.0153359	0.0441213	0	0.0222295	0.0385628	0	0.0331564	0.0068241	0.00671358	0.0161081	0	0	0	0.0126615	0	0.0319433	0	0.0241772	0.0171511	0.0232741	0.0173732	0.0309233	0.00597826	0	0.044097	0.00511375	0.0175343	0	0.0580906	0	0.0292134	0.00777037	0.0170187	0.0457552	0.0257866	0.0309884	0.0372914	0	0.0459498	0	0.0201215	0	0.0155871	0.0175239	0.0203426	0.00749527	0.00538266
ENSG00000253842.1	0	0	0	0	0	0	0.0286808	0	0	0	0.0249659	0	0	0	0	0	0	0	0	0	0	0	0	0	0	0.0256915	0	0	0	0	0.0308603	0	0	0.0288957	0	0	0	0.0864275	0	0	0	0	0.074826	0	0	0	0	0	0
ENSG00000235512.1	0	0	0	0	0	0	0	0	0	0	0	0	0	0	0	0	0	0	0	0	0	0	0	0	0	0	0	0	0	0	0	0	0	0	0	0	0	0	0	0	0	0	0	0	0	0	0	0	0
ENSG00000188573.7	0.152792	0.248359	0.669489	0.0267516	0.472923	0.778366	0.434894	0.363133	0.0603102	0.273081	0.0732704	0.429733	0.0369207	0.35985	0.0885969	0.541224	0.636772	0.116207	0.161601	0.16125	0.530352	0.112892	0.410816	0.101247	0.250107	0.464967	0.137504	0.139526	0.170102	0.716283	0.316993	0.461678	0.7705	0.339216	0.371476	0.133163	0.844286	0.155008	0.3222	1.00828	0.0278603	0.879285	0.530703	0.189741	0.0283524	0	0.0246683	0.136336	0.176235
ENSG00000276968.1	0.10027	0.347703	0.0976339	0.187261	0.0945846	0.283042	0.147303	0.136175	0.580486	0.0434447	0.170964	0.136733	0.323056	0.179925	0.0442985	0.0806078	0.165089	0.101681	0.102837	0.205227	1.1465	0.296343	0.110604	0.0393738	0.304478	0.39585	0.240632	0.195336	0.186049	0.544998	0.105664	0.0769463	0.0929914	0.445221	0.270868	0.174776	0.109445	0.147962	0.0593525	0	0	0.267609	0.320252	0	0.0992332	0	0.388525	0.286306	0.479751
ENSG00000272754.1	0	0.0552758	0.0310426	0.0595396	0.0150365	0.0562456	0	0.0144322	0.0167786	0.0138132	0.0271789	0.0108685	0.0410861	0	0.0563386	0	0.0262449	0.0107765	0.0163485	0.114191	0.0520753	0.0157036	0.0351665	0.0250377	0.0121011	0.0279689	0.0765087	0.0103511	0	0.0173281	0.0167979	0.04893	0.0443497	0.078643	0.0172244	0	0.0347977	0	0.0566132	0	0.0310035	0.0850858	0.0203647	0	0.0315511	0	0.0137257	0.0303435	0.0653727
ENSG00000104960.14	10.3696	12.069	11.959	8.288	13.4365	13.7608	11.6879	12.2522	14.175	12.0714	7.61337	9.68715	12.3227	13.9663	11.4412	13.2172	12.0386	10.2071	14.9682	10.8535	8.3061	12.7671	11.4812	10.8743	9.89913	14.3662	10.8487	9.96065	9.88663	12.1042	11.0454	13.1125	12.5536	14.7896	14.1967	9.76683	11.9942	12.8209	15.3076	22.9275	14.5017	24.555	14.8268	19.9412	14.6206	26.9299	19.4772	17.3123	16.1146
ENSG00000274150.1	0.0802529	0.121752	0.156286	0.0843065	0	0.010619	0.0736853	0.136238	0.0633549	0.0651971	0.0641412	0.0102597	0.0581768	0.0900039	0.0664783	0	0.0990991	0.0712097	0.0308653	0.0615966	0.0655442	0.014824	0.0165983	0.0354528	0.137078	0.0924076	0.0962972	0.195426	0.0670086	0.0163575	0.0317139	0.0461891	0.0697757	0.0742377	0.0975575	0.0524571	0.0164242	0.0740152	0.124698	0	0	0.0401598	0.019224	0	0.0297837	0	0	0	0.0411405
ENSG00000196387.8	1.7707	2.4383	1.99749	2.38189	1.42841	1.68294	1.66545	1.75225	2.65083	1.70867	1.34273	1.36098	2.68724	1.85023	1.78518	1.5591	2.25985	2.0365	3.30541	1.82314	1.66662	2.03425	2.903	1.72663	2.05014	1.75827	1.93361	1.71686	1.69484	1.57569	2.20161	2.01338	1.65218	1.8657	1.78501	3.46283	2.30689	2.04732	3.0629	1.16374	1.9451	1.71814	1.76905	3.43243	3.8387	0.198215	2.41254	1.68404	4.06262
ENSG00000231842.1	0	0	0.0484541	0	0.0352056	0.158028	0.036552	0	0.0785688	0	0	0.0508938	0	0.0446469	0.0659538	0.0300032	0.0614483	0.0252314	0.0382773	0.0763883	0.243852	0.110303	0.0411683	0.0879326	0.0283327	0.130969	0.0895663	0.048471	0.0553999	0	0.0786593	0.0572808	0.0346126	0.110478	0.0806564	0	0	0.0734312	0	0	0.217769	0.199215	0.0476807	0	0.0738717	0	0.289228	0	0.255099
ENSG00000266910.1	0.434776	0.788094	0.615776	0.775069	0.727039	0.774028	0.667746	0.509945	0.624055	0.231192	0.480167	0.485086	0.420237	0.709241	0.681013	0.714927	0.414859	0.521059	0.334431	0.697745	0.548777	0.32124	0.130796	0.628586	0.540096	0.806201	0.497984	0.65449	0.550036	0.48337	0.531057	0.272981	0.357396	0.526501	0.416414	0.241131	0.93833	0.583248	0.245658	0.521655	0.230626	1.34497	0.113615	0	0.410723	0.197896	0.91891	0.338574	1.21572
ENSG00000198326.9	0	0.0064621	0	0	0	0	0	0	0	0	0	0	0	0	0	0	0	0	0	0	0	0	0	0	0	0	0	0	0	0	0	0	0	0	0	0	0	0	0	0	0	0	0	0	0	0	0	0	0
ENSG00000176641.9	4.68516	2.50748	4.28301	3.67296	0.996128	4.12905	4.66803	3.47789	7.54595	1.49499	3.43531	7.28522	3.56582	2.72483	4.05414	6.52327	4.34158	6.4086	2.47882	5.17724	8.34825	4.02822	0.889432	4.75262	3.76594	5.42931	8.31323	5.22805	2.43178	3.75083	3.49804	2.67924	3.64219	6.06203	0.973005	1.16291	4.61274	3.7145	2.93399	0.300112	0.278629	0.568039	0.462775	0.569277	0.599506	0.40531	0.123353	0.603831	0.229407
ENSG00000266645.1	0	0	0	0	0	0	0	0	0	0	0	0	0	0	0	0	0	0	0	0	0	0	0	0	0	0	0	0	0	0	0	0	0	0	0	0	0	0	0	0	0	0	0	0	0	0	0.260216	0	0
ENSG00000087116.12	0.841622	1.47559	0.757023	0.57092	1.39645	0.691147	1.28075	3.6827	1.3467	1.43001	0.921811	0.650394	0.521647	1.72692	0.767821	1.33118	0.911104	1.08501	0.615444	1.9466	0.977114	1.11263	0.921078	0.58465	0.777871	1.97419	2.63112	1.33261	0.972683	1.64927	0.882924	1.25985	0.511894	1.14791	3.82017	0.572326	0.895973	1.16118	0.985189	10.2112	8.57186	12.4724	13.4632	8.79235	9.70931	6.1098	1.24546	15.4506	1.90378
ENSG00000281480.1	0	0	0	0	0	0	0	0	0	0	0	0	0	0	0	0	0	0	0	0	0	0	0	0	0	0	0	0	0	0	0	0	0	0	0	0	0	0	0	0	0	0	0	0	0	0	0	0	0
ENSG00000276201.1	0	0	0	0	0	0	0	0	0	0	0	0	0	0	0	0	0	0	0	0	0	0	0	0	0	0	0	0	0	0	0	0	0	0	0	0	0	0	0	0	0	0	0	0	0	0	0	0	0
ENSG00000248511.1	0	0	0	0	0	0	0	0	0	0	0	0	0	0	0	0	0	0	0	0	0	0	0	0	0	0	0	0	0	0	0	0	0	0	0	0	0	0	0	0	0	0	0	0	0	0	0	0	0
ENSG00000261338.2	1.21117	0.982441	1.35864	1.30955	0.89195	0.884714	1.22781	1.8084	1.49852	1.27971	1.17747	0.702661	1.93057	1.53785	0.797935	2.03275	1.45187	1.27131	1.90685	1.73962	1.0991	1.16179	1.6993	1.15145	1.0485	1.79889	1.69978	1.03486	0.756987	1.30507	1.14198	1.27187	1.06413	1.33136	1.14802	1.25928	1.44955	0.919755	1.89922	0.560881	0.495935	0.425325	0.746525	0.351827	1.82952	0.283703	0.283595	1.6786	0.668091
ENSG00000225704.2	0.93787	0.758851	2.00907	2.10185	0.442346	4.50062	0.642968	0.67931	2.46797	0.0812715	0.879508	1.59866	1.20867	1.12195	1.49164	1.05555	0.849284	0.951071	0.961881	0.671854	1.63409	2.21746	0.724172	1.25215	0.427188	0.822792	1.12537	1.15714	1.87942	0.611713	1.38366	0.719713	1.47864	0.925411	0.304026	0.326953	1.12605	0.553583	0.999272	0	0	0.250306	0	0.621157	0.371269	0	0.646053	0.535589	0.384628
ENSG00000202069.1	0	0	0	0	0	0	0	0	0	0	0	0	0	0	0	0	0	0	0	0	0	0	0	0	0	0	0	0	0	0	0	0	0	0	0	0	0	0	0	0	0	0	0	0	0	0	0	0	0
ENSG00000280698.1	0	0	0	0	0	0	0	0	0	0	0	0	0	0	0	0	0	0	0	0	0	0	0	0	0	0	0	0	0	0	0	0	0	0	0	0	0	0	0	0	0	0	0	0	0	0	0	0	0
ENSG00000234178.1	0	0	0	0	0	0.176495	0	0	0	0	0	0	0	0	0	0	0	0	0	0	0.0907825	0	0	0	0	0	0	0	0	0	0	0	0	0	0	0	0	0	0	0	0	0	0	0	0	0	0	0	0
ENSG00000212331.1	0	0	0	0	0	0	0	0	0	0	0	0	0	0	0.170137	0	0	0	0	0	0	0	0	0	0	0.168927	0	0	0	0	0	0	0	0	0	0	0	0	0	0	0	0	0	0	0	0	0	0.183269	0
ENSG00000230526.1	0.0276299	0	0.0538071	0	0	0.0292477	0.284131	0.0375238	0	0	0.0706652	0	0.0534119	0.198317	0	0.0666358	0.0682368	0.0560377	0	0.0424137	0	0.0408294	0.0457164	0.032549	0.0943882	0	0.0663075	0.0538259	0.0307601	0	0	0.063609	0.0384364	0.0817887	0.0447835	0	0	0.0407718	0	0	0	0	0.211793	0	0.0820328	0	0	0	0
ENSG00000268218.1	0.110973	0.28174	0.127351	0.277567	0.151413	0.184596	0.19796	0.312186	0.513123	0.113336	0.0658867	0.149977	0.153231	0.213354	0.120816	0.0955841	0.23002	0.188898	0.103652	0.316364	0.16832	0.275264	0.0590191	0.116723	0.139906	0.438103	0.261561	0.131256	0.145606	0.206801	0.238063	0.0729939	0.143349	0.334362	0.192716	0.0621746	0.084356	0.216391	0.14076	0.383592	0.20813	1.28518	0.584819	0.669356	0.294175	0.224895	0.742255	0.203699	0.707043
ENSG00000197919.4	0	0	0	0	0	0.0133175	0	0	0	0	0	0	0	0	0	0	0	0	0	0	0	0	0	0	0	0	0	0	0	0	0	0	0	0	0	0	0	0	0	0	0	0	0	0	0	0	0	0	0.0128988
ENSG00000080200.8	2.15681	1.91925	1.38801	1.89998	7.0144	0.754475	1.42923	2.51815	1.96986	1.67347	1.42742	0.955644	0.910846	2.22923	1.54803	1.61651	1.75041	1.86683	1.15162	2.83	1.45691	1.9888	1.68001	1.50572	1.97992	2.21122	2.00829	1.62508	1.5131	4.61415	1.54624	4.0884	0.985969	2.05482	3.72817	0.904582	2.39472	2.16226	1.92091	0.233565	0.460797	1.89691	2.16706	2.07018	0.579274	0.797452	0.728576	0.678377	0.812403
ENSG00000120509.9	24.6587	23.2547	23.3716	24.2998	15.8836	24.0081	23.6657	23.9851	25.8951	30.4143	27.2185	24.5271	38.3076	24.1792	23.3108	24.0969	25.6145	25.4282	40.338	20.6847	20.5475	23.0666	36.441	25.5771	28.7908	25.3375	23.8032	25.5301	25.7713	17.1836	26.8961	25.3157	32.4778	22.4097	22.1442	49.0984	24.6531	23.0494	28.0705	17.6834	39.221	25.9715	20.0951	20.6904	58.1547	33.2639	35.1308	20.5459	32.1575
ENSG00000250043.1	0	0	0	0	0.0166869	0.0124838	0	0	0	0	0	0	0	0	0	0	0	0	0	0	0	0	0.0195131	0	0	0	0	0	0	0	0	0.0271502	0	0	0	0.0205564	0	0	0.0209423	0	0	0	0	0	0	0	0	0	0
ENSG00000147883.10	48.2821	13.6846	50.4586	41.2065	3.48488	44.1316	39.4636	23.8944	41.821	20.5602	42.4703	69.4178	32.906	26.042	50.2526	52.2946	37.4531	55.704	29.1951	26.5088	61.9332	37.314	9.40408	29.877	38.7752	25.3451	42.6393	49.7554	50.9145	16.5477	30.9471	17.3968	59.4036	35.9131	6.85989	23.4338	31.6679	30.7944	25.1877	2.70486	2.06489	2.74757	2.1852	3.83531	4.40436	2.01645	5.48031	3.96531	1.23508
ENSG00000278260.1	0	0	0	0.436943	0	0	0	0	0	0	0	0	0	0	0	0	0	0	0	0	0	0	0	0	0	0	0	0	0	0	0	0	0.21698	0	0	0	0	0.230164	0	0	0	0	0	0	0	0	0	0	0
ENSG00000276386.1	0.0262989	0.0846818	0.0292657	0.0210493	0.228586	0.0556774	0.0386347	0.0357161	0.0296592	0.0195338	0.00480436	0.0192121	0.0217881	0.0741571	0.0298765	0.0860777	0.00927851	0.0190493	0.023119	0.132646	0.0368209	0.00555179	0.0497304	0.0265551	0.0213908	0.133488	0.0360647	0.00731898	0.0418261	0.104144	0.017816	0.129739	0	0.0222425	0.176594	0.0196459	0.0615112	0.0388077	0.0467011	0	0.0109608	0	0	0	0	0.0125404	0.0145575	0.00536375	0
ENSG00000223598.1	0	0.0294847	0	0	0.024062	0.0180012	0	0	0	0	0	0	0	0	0.0225387	0	0	0.0172449	0.0261614	0.0522091	0	0	0	0	0	0	0	0	0	0	0	0	0	0	0	0	0	0	0	0	0.0496129	0.136157	0.0651767	0	0	0.0567627	0.0439286	0	0.0523058
ENSG00000259396.1	0	0	0	0	0	0.064517	0	0	0.0481151	0	0	0	0	0	0.0403898	0	0	0	0	0	0	0	0	0	0	0	0	0	0.0339266	0	0	0	0.0423931	0	0	0	0	0	0	0	0	0	0.116798	0	0	0	0.0787208	0	0.124977
ENSG00000270953.1	0.209553	0.565179	0.113358	0.456581	0.131781	0.197175	0.205231	0.758908	0.808767	0.151324	0.119099	0.166692	0.09002	0.376023	0.277736	0.196538	0.316266	0.306948	0.250738	0.321677	0.190162	0.344068	0.115575	0.24686	0.212108	0.18384	0.167631	0.181436	0.388822	0.227797	0.404849	0.214412	0.129561	0.275692	0.264172	0.202924	0.533696	0.240508	0.24808	0	0.067929	1.21176	0.446194	0.231314	0.967803	0.388592	1.14278	0.531864	0.954882
ENSG00000279839.1	0.00541865	0	0.00527619	0	0.00766711	0	0.0159207	0	0.0085554	0	0	0	0	0	0	0	0	0.00549492	0	0	0	0	0	0	0	0	0	0.00527803	0	0	0	0	0	0.00802	0	0	0	0	0	0	0	0	0	0	0	0	0	0	0
ENSG00000260059.1	0.0104962	0	0.00511012	0	0	0.0111107	0	0.021382	0.00828611	0	0	0.0107348	0.0101452	0	0	0.00632847	0.00648052	0.0106439	0	0	0.0171449	0.00775523	0	0.00618243	0	0.0276248	0.0188919	0.0051119	0	0	0	0	0.0146014	0	0	0	0	0.0232329	0.0186389	0	0.0153111	0	0.0100571	0	0	0	0.00677842	0.0149851	0.0269036
ENSG00000279712.1	0	0	0	0	0	0	0	0	0	0	0	0	0	0	0	0.00183411	0	0	0	0	0	0	0	0	0	0	0	0	0	0	0	0	0.00211588	0	0	0	0	0	0	0	0.00443743	0	0	0	0	0	0.00196451	0	0
ENSG00000253612.1	0	0	0	0	0	0	0	0	0	0	0	0	0	0	0	0	0	0	0	0	0	0	0	0	0	0	0	0	0	0	0	0	0	0	0	0	0	0	0	0	0	0	0	0	0	0	0	0	0
ENSG00000170236.13	0	0	0	0.0213087	0	0.0483116	0.0446981	0.0206607	0.0360296	0.0197745	0.00972712	0.00777953	0	0	0	0.00917247	0	0.0308545	0	0	0	0.0337212	0	0.00896079	0.0173235	0.0500492	0.00912728	0	0.00846831	0.0124032	0	0	0	0.0225166	0.0246579	0.0397761	0.0124538	0	0.0270152	0	0	0	0	0	0	0.0253899	0	0	0.00779879
ENSG00000161610.1	0	0	0	0	0	0.106447	0	0.0341421	0.0396929	0.0326776	0	0	0.0971967	0	0.0666396	0.0606305	0	0.0509875	0	0	0	0.0742997	0	0.0296156	0	0.0330828	0.0301659	0	0	0	0.0397386	0.0578764	0	0	0.0407476	0	0	0.0370974	0	0	0	0	0.0963531	0	0.373199	0	0.0649412	0	0.0257752
ENSG00000231584.7	0.5016	0.799174	0.541214	0.56966	1.94698	0.444866	0.617387	0.985	0.984607	0.643184	0.35539	0.311963	1.07448	1.10685	0.790583	0.866421	0.644503	0.543029	1.26177	0.998901	0.442883	0.681127	1.18884	0.638812	0.493995	1.32016	0.805218	0.501788	0.603703	1.26001	0.696447	1.35763	0.56577	0.973152	1.18655	0.803427	0.832341	0.760185	1.42036	1.3121	0.909678	1.84525	0.610514	0.673403	0.623871	0.995523	2.45138	0.793539	3.1621
ENSG00000163291.13	1.01048	1.21464	0.674162	1.03531	1.20803	3.40824	0.807515	1.19124	1.13932	1.31953	1.0125	1.12555	1.48311	1.27806	0.886641	0.840536	0.963268	0.972516	1.64628	1.29621	0.880678	1.0093	2.56208	1.0154	1.25453	1.00807	0.909369	0.966027	1.08719	1.42646	0.785689	1.7178	0.759788	0.751252	1.23026	2.53394	1.17378	1.15629	1.37694	0.607133	1.92099	0.95045	1.19233	1.18512	1.67366	1.41707	0.851959	0.859902	1.1847
ENSG00000280753.1	0.337342	0.38993	0	0	1.43197	0.238063	0	0	0.177541	0	0.287591	0	0	0.403552	0	0.271192	0	0	0	0	0.734705	0.166166	0.37211	0	0	0	0	0.109529	0.250373	1.10014	0	0	0	0	0.546776	0	0	0.165932	0.199682	0	0	0	0	0	0	0	0	0	0
ENSG00000231612.1	0	0	0	0	0.0459169	0	0	0.0440716	0	0	0	0.0331892	0	0	0.0860203	0	0	0	0	0	0	0.047954	0	0.0764574	0.0369529	0	0.0778779	0	0	0	0	0.0747085	0	0.0480303	0	0	0	0	0	0	0	0	0	0	0	0	0	0.0463299	0.0665427
ENSG00000145826.7	0	0	0	0	0	0	0	0	0	0	0	0.00682094	0	0	0.00883933	0	0	0	0.0102601	0	0	0	0	0	0	0	0	0	0	0	0	0	0	0	0	0	0	0	0	0	0	0	0	0	0	0	0	0	0
ENSG00000136854.16	1.80394	3.4719	2.1091	1.6682	7.01241	1.9188	2.10534	3.62598	2.44182	2.42138	1.12135	1.36532	2.18005	4.01984	1.91966	2.1832	1.65923	1.79173	2.24499	3.04039	1.57843	2.13065	3.93763	1.78334	1.63689	4.23972	3.06236	1.67852	1.44734	4.3998	1.1275	4.75058	1.10454	2.22444	7.21958	1.20909	3.97848	3.15445	4.29575	11.65	3.69105	6.68909	4.89075	14.6492	3.83395	8.73719	5.75872	3.07995	7.96394
ENSG00000278992.1	0	0	0	0	0	0	0	0	0	0	0	0	0	0	0	0	0	0	0	0	0	0	0	0	0	0	0	0	0	0	0	0	0	0	0	0	0	0	0	0	0	0	0	0	0	0	0	0	0
ENSG00000105613.8	0.144324	0.123192	0.149178	0.0746409	0.389573	0.166877	0.277259	0.250283	0.0946542	0.101014	0.0936993	0.127168	0.137352	0.219134	0.19717	0.238295	0.112414	0.121588	0.150297	0.122703	0.0942982	0.200147	0.180018	0.151709	0.0758516	0.604833	0.154528	0.105975	0.123596	0.282401	0.157939	0.265808	0.142085	0.128167	0.277112	0.0503132	0.261742	0.108124	0.232631	0.234437	0.110123	0.657777	0.24679	0	0.112068	0.0741139	0.269576	0.0158499	0.0546357
ENSG00000243480.6	0.0152853	0	0	0	0	0	0	0.0103793	0	0	0	0.0156328	0.0147741	0	0	0	0.00943739	0	0	0	0	0	0	0	0	0.0201146	0	0	0	0.012462	0.0241614	0	0.0531589	0	0	0	0	0	0	0	0	0	0	0	0	0	0	0	0
ENSG00000227133.1	0.0334233	0	0	0	0	0.0353803	0	0	0	0	0	0	0.0646112	0	0	0	0.0412723	0.0338938	0	0.0513069	0	0.0493905	0	0	0.0380598	0	0	0	0	0	0.105664	0	0	0	0	0	0	0	0	0	0.097511	0	0.0640504	0	0	0	0.0863389	0	0
ENSG00000249516.1	0	0.0440464	0	0	0	0	0	0	0	0.033021	0	0	0	0	0	0	0	0	0	0	0	0	0	0	0	0	0	0	0	0	0	0	0	0	0	0	0	0.0374872	0	0	0	0	0	0	0	0	0	0	0
ENSG00000160307.8	4.8486	5.21074	4.06758	3.62017	25.486	11.5057	7.93231	4.59848	4.53944	6.62789	1.92158	5.48137	4.08612	15.5671	5.07193	6.08834	3.09257	4.39875	13.4387	5.88973	2.71633	2.73865	49.4609	4.13044	2.21304	8.97752	5.51742	3.17128	5.49827	10.0296	3.11951	23.3625	2.5642	3.20264	23.0567	12.3104	15.6143	3.6513	2.13472	0.705147	1.43209	1.28334	0.633515	1.39331	2.46863	1.00315	0.0776335	1.3301	1.11953
ENSG00000201933.1	0	0	0	0	0	0	0	0	0	0	0	0	0	0	0	0	0	0	0	0	0	0	0	0	0	0	0	0	0	0	0	0	0	0	0	0	0	0	0	0	0	0	0	0	0	0	0	0	0
ENSG00000201102.1	0	0	0	0	0	0	0	0	0.20268	0	0	0	0	0	0	0	0	0	0	0.197055	0	0	0	0	0	0	0	0	0	0	0	0	0	0	0	0	0	0	0	0	0	0	0	0	0	0	0	0	0
ENSG00000252552.1	0	0.237269	0	0	0	0	0.804143	0.557547	0.432128	0	0	0	0.26454	0.491116	0.181373	0	0	0	0	0	0.223531	0	0	0.16121	0	0.180083	0	0.133295	0.15235	0	0	0	0	0	0	0	0	0	0	0	0	0	0	0	0	0	0.707002	0	0.140305
ENSG00000165271.15	5.28798	10.0585	5.19679	4.36906	3.93747	3.16668	6.79056	7.03809	7.23226	10.0788	5.70999	3.49161	4.62448	6.24946	5.3256	5.59468	7.18488	6.12456	5.39943	7.8987	4.02794	7.04474	5.44556	6.68657	5.63277	6.96517	5.15747	6.53115	5.16792	8.75069	5.72259	5.12286	4.2299	7.1032	7.73096	6.89689	3.92473	9.5392	5.88802	18.3689	11.5939	16.3024	19.5141	19.4227	10.3986	16.6424	17.4349	14.2154	12.5833
ENSG00000244151.1	0.141519	0.490741	0.0803826	0.330372	0.350425	0.299611	0.2079	0.224228	0.651706	0.19928	0.180972	0.192983	0.227978	0.169295	0.125044	0.0853263	0.247567	0.179389	0.127	0.543102	0.134845	0.296262	0.214644	0.277857	0.120863	0.636292	0.311322	0.114872	0.210069	0.17307	0.298266	0.325802	0.213275	0.488737	0.439643	0.0411127	0.482713	0.208831	0.27225	0.622593	0.756939	1.27473	1.0396	1.05445	1.15546	0.472377	3.29014	0.639804	1.23331
ENSG00000222713.1	0	0	0	0	0	0	0	0	0	0	0	0.0488012	0	0	0	0	0	0.0483878	0	0	0	0.0705114	0	0	0	0.062792	0	0	0	0	0	0	0	0	0	0	0	0	0	0	0	0	0	0	0	0	0	0	0
ENSG00000047648.20	0.980539	0.84845	0.515893	0.726651	5.12536	0.786739	0.570243	1.19924	0.859763	1.34866	0.409339	0.476017	0.45876	2.55505	0.994802	1.21567	0.556561	0.529817	1.42073	1.83277	0.552916	0.736717	2.52948	0.580805	0.718536	1.67284	1.45912	0.535784	0.565268	4.5086	0.561234	3.23994	0.422265	0.846801	3.94788	0.740733	2.92162	0.66238	1.49948	0.275173	0.220052	0.184119	0.454778	0.127934	0.327715	0.141234	0.361167	0.777425	0.23011
ENSG00000268568.1	1.13599	1.02269	1.03167	0.826179	0.772774	1.06375	0.449303	1.06807	1.01752	0.851882	0.502851	1.19533	0.929077	0.470406	0.998917	0.592722	1.133	0.863985	0.739374	0.553326	0.838576	0.823199	0.487974	0.875	0.0124382	1.29367	0.91747	1.3193	0.936354	0.908357	0.846032	0.628665	0	0.468838	1.02685	0.247512	1.57376	0.886511	0.0775874	0	1.30656	0.655923	0.921014	0.868122	0.291871	1.16671	0.95935	0.561401	0.985513
ENSG00000224382.1	0	0	0	0	0.00833666	0	0	0.0160032	0	0	0	0.00602581	0	0	0	0	0	0	0	0	0	0	0	0	0	0	0.00706975	0	0	0	0	0	0	0.00872036	0.00954969	0	0.00964641	0	0	0	0	0	0	0	0	0	0	0	0.00604073
ENSG00000235895.1	0	0	0	0	0	0	0	0	0	0	0	0	0	0	0	0	0	0	0	0	0	0	0	0	0	0	0	0	0	0	0	0	0	0	0	0	0	0	0	0	0	0	0	0	0	0	0	0	0
ENSG00000264772.4	0.105288	0.156473	0.134741	0.311805	0.0638476	0.130559	0.12374	0.236956	0.360973	0.324547	0.130794	0.0953758	0.0930443	0.221318	0.111637	0.112453	0.148587	0.192187	0.143464	0.110828	0.1425	0.155587	0.238916	0.163015	0.140447	0.26919	0.180482	0.125997	0.133962	0.117725	0.233001	0.152361	0.117175	0.24043	0.1414	0.209741	0.142832	0.208636	0.133549	0.317623	0.184304	0.240859	0.524597	0.26897	0.312599	0.401648	0.419627	0.261982	0.419459
ENSG00000117475.12	4.98207	5.98476	4.71798	6.52087	5.52882	4.5221	4.33448	4.23395	5.34798	6.85098	6.07962	6.12064	5.54952	5.85315	4.40375	5.11478	5.76284	5.3564	7.63522	4.87896	5.17924	4.59572	9.39939	5.43513	5.40076	4.29747	4.7524	4.93046	4.23596	5.70889	4.81393	7.23843	5.161	5.03017	5.58241	7.4794	6.57773	4.98708	6.0419	1.50351	4.84129	5.35105	6.72388	5.31918	3.47244	4.56301	4.87517	5.43216	6.73146
ENSG00000166530.8	0	0	0	0	0	0	0	0	0	0	0.0810027	0	0	0	0	0	0	0	0	0	0	0	0	0	0	0	0	0.1234	0.14104	0	0	0	0	0	0	0	0.103709	0	0	0	0.554408	0	0	0.629294	0.376133	0	0	0	0
ENSG00000256538.1	0.0365383	0	0.0177889	0	0.1034	0	0	0.0248111	0.0288448	0.0712405	0.0233623	0	0.0353164	0.0327823	0.0726406	0	0	0.0185263	0	0.0560886	0	0.0269968	0.0302281	0	0	0.0480825	0	0.0355902	0.0203389	0	0	0.0841176	0	0	0.0296113	0	0.0299112	0.0808761	0.0324421	0	0	0	0.0350099	0	0	0	0.0235964	0	0.0561925
ENSG00000081026.17	6.86096	5.90944	5.75508	7.38696	3.03858	4.82051	6.49454	7.1864	7.14523	5.51589	7.63982	7.18382	4.88836	5.24401	6.39754	6.22908	6.23422	7.75057	4.58862	6.3535	7.63256	7.20892	3.34196	7.4056	7.7178	6.49905	8.2858	6.79	6.97095	4.71612	5.72108	4.74384	6.02661	6.02617	3.85437	4.37685	5.58606	5.6313	6.31694	1.43547	2.32811	2.05875	3.61576	3.6996	1.98488	2.6281	4.20977	2.82793	3.049
ENSG00000204915.3	0	0	0	0	0	0	0	0	0	0	0	0	0	0	0	0	0	0	0	0	0	0	0	0	0	0	0	0	0	0	0	0	0	0	0	0	0	0	0	0	0.0451652	0	0	0	0	0	0	0	0
ENSG00000223889.1	0	0	0	0	0	0	0	0	0	0	0	0.0410957	0	0	0	0	0	0	0	0	0	0	0	0	0	0	0	0	0	0	0	0	0	0	0	0	0	0	0	0	0	0	0	0	0	0	0	0	0
ENSG00000259061.1	0	0	0	0	0	0	0	0	0	0	0	0	0	0	0	0	0	0	0	0	0	0	0	0	0	0	0	0	0	0	0	0	0	0	0	0	0	0	0	0	0	0	0	0	0	0	0	0	0
ENSG00000207183.1	0	0	0	0	0	0	0	0	0	0	0	0	0	0	0	0	0	0	0	0	0	0	0	0	0	0	0	0	0	0	0	0	0	0	0	0	0	0	0	0	0	0	0	0	0	0	0	0	0
ENSG00000249266.1	0	0	0.0138203	0	0	0	0	0	0	0.0184491	0	0	0	0	0	0	0	0	0	0.0217878	0	0	0.0234845	0	0	0	0	0	0	0	0	0	0	0	0	0	0	0	0	0	0	0	0	0.141006	0.0421401	0.142129	0	0	0
ENSG00000253447.4	0	0	0	0	0	0	0	0	0	0	0	0	0	0	0	0	0	0	0	0	0	0	0	0	0	0	0	0	0	0	0	0	0	0	0	0	0	0	0	0	0	0	0	0	0	0	0	0	0
ENSG00000264397.1	0	0	0	0	0	0	0	0	0	0	0	0	0	0	0	0	0	0	0	0	0	0	0	0	0	0	0	0	0	0	0	0	0	0	0	0	0	0	0	0	0	0	0	0	0	0	0	0	0
ENSG00000158417.9	9.82076	12.7108	8.80108	12.1809	17.8274	6.54484	8.92076	11.4506	7.32436	13.557	10.2431	6.29895	6.80133	11.6129	9.89933	9.0333	10.5728	9.85262	8.92852	14.3975	9.20357	9.84623	12.2578	11.8575	11.5204	11.6765	11.0334	9.8957	10.286	16.2537	10.3782	14.3526	7.07281	9.42612	18.4231	8.14692	15.5096	14.6928	8.97954	3.70768	15.3002	23.8679	28.1999	15.5936	18.0781	7.29688	21.3452	10.2904	33.248
ENSG00000243345.1	0	0.0329626	0	0	0	0	0	0	0	0	0	0	0	0	0	0	0	0	0	0	0	0	0	0	0.0216487	0.025018	0	0	0	0	0	0	0	0	0	0	0	0	0	0	0	0.0761089	0	0	0	0	0	0	0.0974593
ENSG00000127366.5	0.151233	0.284063	0.257699	0.141219	0.196154	0.21345	0.203656	0.410773	0.65664	0.081907	0.0805805	0.206228	0.29235	0.384444	0.20044	0.10638	0.233434	0.332283	0.155104	0.580378	0.247029	0.428337	0.166819	0.103925	0.272668	0.348275	0.33269	0.147308	0.182396	0.184949	0.17929	0.290136	0.140255	0.223835	0.32683	0.0659018	0.268239	0.409135	0.223797	0.110888	0.404446	0.706338	0.772834	0.125203	0.67351	0.420666	1.10688	0.161933	0.568532
ENSG00000261427.5	0	0.0276988	0.0155555	0	0.0678134	0	0	0	0	0	0	0	0	0	0	0	0	0	0	0	0	0.0236073	0	0	0.0181916	0	0	0.0155609	0	0.0260495	0	0	0.0222237	0.0236449	0.0258936	0	0	0	0.0283689	0	0	0	0.0306144	0	0	0	0.0825355	0	0
ENSG00000242121.3	0	0	0	0	0	0	0	0	0	0	0	0	0	0	0	0	0	0	0	0	0	0	0	0	0	0	0	0	0	0.0906242	0	0	0	0	0.0900818	0	0	0	0	0	0	0	0	0	0	0	0	0	0
ENSG00000128578.8	0.303643	0.261093	0.163454	0.283537	0.122255	0.10714	0.152316	0.244741	0.132521	1.72313	0.249391	0.159061	0.119304	0.150611	0.0883406	0.0565599	0.192047	0.165223	0.148113	0.15537	0.161295	0.156863	0.330853	0.212294	0.126499	0.259888	0.115525	0.146679	0.164899	0.398509	0.261446	0.198913	0.0789857	0.175381	0.796249	0.133392	0.18188	0.513638	0.0920591	1.0426	2.18945	1.23534	3.33518	2.64869	1.44388	1.17833	0.455954	0.553333	0.939009
ENSG00000184321.1	0	0	0	0	0	0	0	0	0	0	0.0195054	0	0	0	0	0	0	0	0.0234654	0	0	0	0	0	0	0	0	0	0	0	0	0	0	0	0	0	0	0.0225081	0	0	0	0	0	0	0	0	0.0394018	0	0
ENSG00000099282.8	47.8371	40.2826	49.542	47.2087	28.755	31.9578	51.1484	42.862	52.4964	51.2491	45.3505	55.4063	63.8187	41.8178	50.4398	50.8296	48.2058	51.1288	55.6542	45.1234	41.1112	45.4147	48.0476	56.8122	43.9604	36.7203	45.5272	50.8142	50.2171	43.2653	45.3124	38.5945	53.1628	45.0325	42.7221	55.3178	34.574	61.0849	57.7777	57.4487	43.8072	21.7273	42.968	70.0935	29.2649	47.3207	25.8092	84.184	46.9326
ENSG00000058272.14	5.08107	4.92337	3.48982	6.18809	24.2124	5.0245	3.82348	5.5425	4.47421	5.12512	4.13617	3.50281	3.51806	8.62983	4.0683	5.02069	3.78178	4.16093	6.6661	8.2401	4.41255	3.93699	8.51473	4.3562	3.97541	6.36547	5.03776	3.70484	3.73407	14.3205	4.15075	12.3686	2.85481	5.04336	11.4771	4.42122	11.7721	5.35559	5.54778	2.70796	3.65597	3.85436	4.78061	4.36133	4.1688	2.28331	3.5146	4.41381	4.67602
ENSG00000186160.4	0	0.0756027	0.00707634	0	0	0.00769291	0	0.00986973	0.0114744	0.00944639	0	0	0	0	0.0192641	0	0	0.00736969	0	0.0334677	0	0.0214784	0.0120246	0	0.016551	0.00956351	0.0174406	0.0283152	0.0242721	0	0.0344627	0.0167308	0.0101098	0	0.0117792	0	0.0356956	0	0.0129053	0	0	0.0290937	0.0417804	0.144397	0	0	0.00938655	0.0311264	0.380003
ENSG00000180150.5	0	0	0	0	0	0	0	0	0	0	0.0810027	0.0647841	0	0	0	0	0	0.0642353	0	0	0	0	0.104808	0	0	0	0.0760075	0	0	0	0	0	0	0	0	0	0	0.0934725	0	0	0	0	0	0	0	0	0	0	0
ENSG00000258452.1	0.106269	0	0.103475	0	0	0	0	0	0	0.138132	0.135895	0.0543427	0	0	0	0	0	0.0538824	0	0	0.0867921	0	0	0	0	0	0.0637572	0.0517556	0.0591541	0	0	0	0	0	0.0861222	0	0	0	0	0.93503	0	0	0	0	0	0.532073	0	0.0758588	0
ENSG00000083782.6	0.00803641	0	0.0156503	0	0	0.00850695	0	0	0.0380656	0	0	0	0	0	0.0213025	0	0.00992364	0.00814953	0	0	0	0.0118756	0	0	0	0	0.00964306	0.00782786	0	0.0131041	0	0.0185012	0	0	0.0130257	0.0140079	0	0.0474354	0	0.14142	0.445471	0.160862	0.600619	0.0798384	16.3441	0.0268247	0	1.36533	0.107113
ENSG00000126945.8	40.7374	41.6912	39.0819	45.3519	37.5781	48.7037	38.8619	38.9657	33.4733	49.6778	44.7511	36.1245	28.6215	37.7967	34.2306	37.1949	39.2005	34.5017	32.1233	36.3106	39.0641	38.7728	39.0086	41.7405	42.8218	33.1799	39.0161	39.4641	38.4367	40.3791	43.7233	43.1442	33.2416	34.9906	44.5584	31.2784	50.6078	41.395	33.8702	27.3865	47.6883	42.6586	47.8304	38.8956	56.2606	33.8255	40.6822	42.3505	32.6013
ENSG00000006194.9	2.37271	4.00525	3.01605	2.63299	2.44998	2.46742	2.85665	3.22802	3.74293	3.14114	2.1688	1.95458	3.98513	3.16322	2.8513	3.07525	3.55148	3.70024	3.76908	4.44382	2.60995	3.49079	3.09302	2.84189	2.95634	3.38073	3.26812	3.00489	3.30655	2.66329	3.12326	3.23128	2.99564	3.70964	3.40568	3.84089	3.00587	3.39031	4.42855	3.12417	6.36168	6.9401	4.46287	5.10449	6.2818	5.68893	6.41784	6.28291	6.14807
ENSG00000270828.1	0	0	0	0	0	0	0	0	0	0	0	0	0	0	0	0	0	0	0	0	0	0	0	0	0	0	0	0	0	0	0	0	0	0	0	0	0	0	0	0	0	0	0	0	0	0	0	0	0
ENSG00000164362.17	0.103702	0.190699	0.23255	0.140852	0.0177858	0.698561	0.166194	0.136568	0.302658	0.142965	0.100464	0.0835625	0.0850471	0.203	0.241569	0.147787	0.337599	0.219884	0.0676817	0.192956	0.297718	0.292555	0.0103991	0.214713	0.132401	0.161279	0.267722	0.205083	0.164429	0.0614894	0.183791	0.0723455	0.201092	0.390693	0.137523	0.147894	0.118336	0.449806	0.161831	1.54839	0.100849	1.57255	0.240883	0.343412	0.429179	1.02795	0.523589	1.3235	0.428513
ENSG00000266036.1	13.8125	3.91724	17.9992	7.12025	0.90818	33.3734	14.4831	6.03203	9.08005	5.73993	12.0162	21.2424	7.79199	4.69906	9.32353	15.7891	12.8397	12.7833	4.58162	3.27111	13.0004	12.3301	1.78415	11.7349	14.0037	4.18939	8.84149	14.8795	14.8057	3.5584	13.1894	3.19171	19.572	6.64986	1.49807	4.78836	3.657	4.28104	5.28857	2.03307	1.94746	4.62513	5.65798	1.27529	3.73503	1.62824	8.78747	8.5037	0.447485
ENSG00000085449.13	15.1447	10.911	12.3166	15.6546	6.06518	7.45761	13.5292	13.5786	12.5434	11.4135	21.0449	12.8023	10.2232	11.0846	13.0947	10.582	11.5864	14.3819	10.5793	12.2114	14.6306	12.8007	11.1608	13.126	16.1346	10.894	12.9154	12.6154	13.9152	11.3548	15.5217	9.97724	10.0347	10.221	11.1121	9.07596	10.1267	12.7089	11.9128	9.23224	10.2347	18.2235	12.0142	9.77094	12.4298	12.6138	12.2379	13.7487	13.7318
ENSG00000272113.2	0	0	0	0	0	0	0	0	0	0	0	0	0	0	0	0	0	0	0	0	0	0	0	0	0	0	0	0	0	0	0	0	0	0	0	0	0	0	0	0	0	0	0	0	0	0	0	0	0
ENSG00000249973.2	0	0	0	0	0	0	0	0	0	0.0417146	0	0	0	0	0	0	0	0	0	0	0	0	0	0	0	0	0	0	0	0	0	0	0	0	0	0	0.0525431	0	0	0	0	0	0	0	0	0	0	0	0
ENSG00000272155.1	0.554151	0.113036	0.698283	0.547898	0.184493	0.48308	1.00563	0.486966	0.51467	0.635561	0.208423	0.433398	0.693154	0.23397	0.475238	0.275153	0.362269	0.198336	0.501475	0.70054	0.319473	0.578035	0.21574	0.422406	0.482547	0.171584	0.58671	0.222258	0.47177	0.584679	1.08205	0.450266	0.136039	0.192985	0.528345	0.340912	0.960652	0.384813	0.636739	0	0.951006	0.39149	0.499737	1.61919	0.483901	0.108806	0.968354	0.837685	1.30341
ENSG00000151729.9	9.32211	8.87328	7.415	8.94255	36.4482	13.8779	6.1501	7.96296	8.55309	10.747	6.93888	6.14677	10.061	16.5611	9.45401	12.9239	8.0797	7.85904	20.5466	14.6088	6.57413	8.23522	24.8286	8.22309	7.21211	11.7985	9.77006	6.73796	8.02786	23.399	6.84467	25.7147	7.58176	9.68434	13.5321	16.082	20.4449	8.41361	11.8851	20.3673	6.43883	3.11694	10.209	10.0555	5.93908	15.0134	4.74964	5.18591	6.23261
ENSG00000270997.1	0	0	0	0	0	0	0	0	0	0	0	0	0	0	0	0	0	0	0	0	0	0	0	0	0	0	0	0	0	0	0	0	0	0	0	0	0	0	0	0	0	0	0	0	0	0	0	0	0.0234579
ENSG00000160961.10	0.472239	0.574014	0.485369	0.566962	1.17906	0.536917	0.497369	0.604013	0.913272	0.53426	0.313128	0.392259	0.536143	0.820486	0.501708	0.604104	0.570795	0.651183	0.782229	0.765189	0.544859	0.612916	0.930196	0.39148	0.468039	0.810504	0.665588	0.414959	0.525738	0.845401	0.45025	0.931865	0.364966	0.645325	0.988161	0.574891	0.840671	0.781656	0.911803	0.296792	0.572234	2.1606	0.632042	0.508866	0.58605	0.396156	0.387265	0.756249	0.757
ENSG00000104490.16	1.72438	2.08284	1.00462	1.12681	6.06405	1.82153	1.55809	2.0038	1.05657	1.56617	1.90525	1.22861	1.41566	2.62492	0.961038	0.915703	0.855294	0.751774	2.4641	1.81637	0.898625	0.906249	4.1902	1.82527	0.80926	2.39974	1.12763	0.867927	0.921714	3.40588	1.51968	4.04457	0.8983	1.05986	3.43812	2.03733	3.67671	1.04072	1.20115	2.09492	0.652531	0.707655	1.03698	0.376309	1.34418	0.722486	4.33094	2.19661	2.35974
ENSG00000248261.1	0.089266	0	0	0	0	0	0	0	0	0	0	0	0	0	0	0	0	0	0	0	0	0	0	0	0	0	0	0	0	0	0	0	0	0	0	0	0	0	0	0	0	0	0	0	0	0	0.0576478	0	0
ENSG00000258066.1	0	0	0.0375648	0	0.0545874	0	0	0	0	0.0501462	0	0	0	0	0.0511317	0	0	0	0.0593501	0	0	0.0570092	0.0638327	0	0	0	0.0462918	0	0.0429496	0	0.0609819	0	0	0	0.0625302	0	0	0	0	0	0	0	0	0	0	0	0	0	0
ENSG00000226587.1	0	0	0	0	0	0	0	0	0	0	0	0	0	0	0	0	0	0	0	0	0	0	0	0	0	0	0	0	0	0	0	0	0	0	0	0	0	0	0	0	0	0	0	0	0	0	0	0	0
ENSG00000276678.1	0	0	0	0	0	0.219358	0	0.281428	0	0.269357	0	0.211936	0	0	0	0	0	0.420283	0	0	0	0	0.342873	0.244118	0	0.272697	0.248653	0.201847	0.230701	0	0.655119	0.477067	0	0	0.335876	0	0	0.305789	0	0	0	0	0.397113	0	0.615246	0	0.267651	0.295849	0.212461
ENSG00000225105.2	0	0	0	0	0	0	0	0	0	0	0	0	0	0	0.0636607	0	0	0	0	0	0	0	0	0	0	0	0	0	0	0	0	0	0	0	0	0	0	0	0	0	0	0	0	0	0	0	0	0	0
ENSG00000272368.2	0.805152	0.945676	0.834564	0.763967	0.55125	1.14097	0.49602	0.652551	0.984185	0.776481	0.431773	0.504701	0.728018	1.32825	0.740106	0.767326	0.785762	0.671625	1.03887	0.737588	0.912133	0.748418	0.795023	0.566038	0.857691	0.563947	0.903789	0.860154	0.852994	0.592911	0.923736	0.896903	0.812946	1.23013	0.652508	1.4487	1.27571	0.881504	1.03774	0.228526	0.568305	0.207954	0.423065	1.54816	0.462674	0.563511	1.29153	0.426425	2.7561
ENSG00000235262.1	0	0	0.0187078	0	0.0271853	0	0	0.0260927	0	0	0.024569	0	0.111422	0	0.0254643	0	0	0	0	0.0589859	0.0627662	0.0283913	0	0	0	0	0.0691618	0.0187143	0	0.0939851	0	0	0	0.0284365	0	0	0	0	0.0682358	0	0	0	0.0368184	0	0	0	0	0	0.0393968
ENSG00000248908.1	0	0	0	0	0	0	0	0	0	0	0	0	0	0	0	0	0	0	0	0	0	0	0	0	0	0	0	0	0.00705199	0	0	0	0	0	0	0	0	0	0	0	0	0	0	0	0	0	0	0	0
ENSG00000259514.1	0.153095	0.0663601	0.316773	0.214437	0.0270777	0.0202573	0.0562264	0.285884	0.211503	0.0248747	0.171303	0.176148	0.110981	0.412071	0.735542	0.0692291	0.401724	0.116437	0.0294402	0.0881287	0.156294	0.141395	0.0316637	0.202895	0.174332	0.201465	0.413328	0.167762	0.127829	0.0312044	0.211747	0	1.22459	0.0566479	0.0620352	0.0333566	0.18799	0.0282391	0	0	0.111662	0	0.0366727	0	0	0	0	0.0273212	0.0196204
ENSG00000078369.16	67.2413	65.0652	66.2109	60.1272	54.6754	100.486	60.6052	58.5504	59.9356	64.6306	63.6821	68.3194	58.1538	62.4707	63.2043	68.591	64.955	63.5709	60.0752	65.2365	58.6356	63.6016	53.16	61.7248	64.4733	55.4487	66.7884	63.7194	67.9484	58.9166	61.4947	62.9644	60.1412	61.2469	57.5784	47.0698	62.6065	64.8861	64.4316	90.0204	41.6801	39.5014	57.5408	73.2107	54.9062	66.2257	61.9613	70.1578	65.2763
ENSG00000225077.2	0.0344349	0.0597044	0.100589	0.0241162	0	0.49209	0.139114	0.0350742	0.0407765	0.0671394	0.0440347	0.132067	0.0665667	0.12358	0.0456392	0.0726666	0.170086	0.0611094	0.0529748	0.0396448	0.0562475	0.0508854	0.042732	0.0608483	0.0784235	0.0566432	0.113628	0.075468	0.14376	0.042112	0.0952548	0.158551	0.119757	0.127416	0.0558133	0.150055	0.0422839	0.139737	0.061149	0.227237	0.125578	0.206781	0.263956	0.59867	0.102237	0.258616	0.200142	0.208938	0.123568
ENSG00000198930.11	0	0.0230316	0.0129344	0	0	0	0	0	0	0.0345329	0	0	0	0	0	0	0	0	0	0.0203912	0.021698	0	0	0	0	0.0524417	0	0	0	0.0216602	0.0419948	0	0	0	0	0	0	0.0588055	0	1.6363	0	0	0	0	0.0788777	0	2.53925	0.0189647	0.0136193
ENSG00000139636.14	3.75417	4.25067	4.65051	4.81151	3.02765	6.26187	3.6227	4.32637	6.98409	3.15861	2.50621	3.7831	4.76242	4.10646	3.92968	3.61004	5.19266	3.67565	5.45436	3.74495	3.2679	4.88475	3.88177	3.54651	3.9171	4.86768	4.69468	3.4114	4.4946	2.95319	5.01659	3.71666	5.0256	5.1588	4.23414	4.77505	3.60935	4.45662	6.67936	10.5955	2.98835	5.92523	5.21756	5.09991	6.03952	3.57114	7.09206	3.80147	4.97055
ENSG00000232487.1	0.0381729	0.132371	0.0371694	0.320808	0	0	0.224314	0	0.180812	0.0496184	0.0488148	0.117123	0	0	0	0.230156	0.235686	0	0	0	0	0	0	0	0	0.251168	0.274827	0.0743647	0.127493	0.0622445	0.18102	0.175762	0.159309	0.225995	0	0.332689	0	0.112659	0.0677868	0.335873	0	0	0	0.379232	0	0.127417	0.0986081	0	0
ENSG00000136261.13	22.0834	27.4444	18.8608	21.8492	13.743	11.1494	18.0045	20.7006	22.8403	22.7475	21.3508	16.1563	27.1377	20.7053	20.3753	21.5186	20.9791	27.4957	29.3601	20.1511	17.871	21.8511	25.1481	21.2366	24.0552	19.6622	22.2158	23.3816	20.1885	18.2596	20.4121	20.3451	24.6701	24.3658	16.0894	42.1797	18.5093	22.7905	23.9864	15.405	90.152	68.6323	44.3916	41.7135	46.1485	23.0458	49.1412	12.3397	52.1545
ENSG00000117713.16	12.4191	11.4409	11.9796	12.2443	14.0184	7.99804	13.3837	18.6688	12.4397	10.3227	13.3093	10.3862	7.39396	12.7049	12.6819	11.9413	13.9097	14.0035	8.46672	16.2705	11.455	15.9572	6.13396	14.0591	13.8793	13.4526	13.6896	13.0581	11.3022	13.8295	13.1385	9.25704	9.07472	17.3224	15.4454	4.29883	10.3079	18.2474	11.3946	17.5587	5.7351	14.7721	16.4725	18.2668	7.44803	8.13785	7.0233	13.0649	15.3468
ENSG00000187003.6	0	0.0168343	0	0	0	0	0	0	0.0153299	0.0126205	0	0	0	0	0	0	0	0	0	0	0	0	0	0	0.0110562	0	0	0	0.0108093	0	0	0	0	0	0.0157372	0	0	0	0.0172416	0	0	0	0	0	0	0	0	0	0
ENSG00000264295.1	0	0	0	0	0	0	0	0	0	0	0	0	0	0	0	0	0	0	0	0	0	0	0	0	0	0	0	0	0	0	0	0	0	0	0	0	0	0	0	0	0	0	0	0	0	0	0	0	0
ENSG00000224326.1	0	0	0	0	0	0	0	0	0	0	0	0	0	0	0	0	0	0	0	0	0	0	0	0	0	0	0	0	0	0	0	0	0	0	0	0	0	0	0	0	0	0	0	0	0	0	0	0	0
ENSG00000237479.1	0	0	0	0	0	0	0	0	0	0	0	0	0	0	0	0	0	0	0	0	0	0	0	0	0	0	0	0	0	0	0	0	0	0	0	0	0	0	0	0	0	0	0	0	0	0	0	0	0
ENSG00000140694.15	9.47738	10.8764	9.51509	9.79264	9.52238	8.43441	9.67743	9.82752	8.8538	10.4214	10.8157	9.22567	9.06765	9.72974	9.84091	9.26488	9.94121	10.4231	9.5231	9.20261	8.91102	9.88614	9.6837	10.6733	9.79316	9.20896	10.8557	9.98595	9.64079	9.73213	10.1721	10.5549	8.22915	10.5976	11.5625	7.78956	9.79896	12.8373	9.4289	7.71848	14.3609	16.2869	10.6129	11.9378	10.8405	13.2262	17.4272	12.9399	21.1884
ENSG00000267509.4	0	0	0	0	0	0	0	0	0	0	0	0	0	0	0	0	0	0	0	0	0	0	0	0	0	0	0	0	0	0	0	0	0.0350332	0	0	0	0	0	0	0	0	0	0	0	0	0	0	0	0
ENSG00000206891.1	0	0	0	0	0	0	0	0	0	0	0	0	0	0	0	0	0	0	0	0	0	0	0	0	0	0	0	0	0	0	0	0	0	0	0	0	0	0	0	0	0	0	0	0	0	0	0	0	0
ENSG00000278609.1	0	0	0	0	0	0	0	0	0	0	0	0	0	0	0	0	0	0	0	0	0	0	0	0	0	0	0	0	0	0	0	0	0	0	0	0	0	0	0	0	0	0	0	0	0	0	0	0	0
ENSG00000225984.1	0	0.0400485	0	0	0	0	0	0.0627388	0	0	0.0590752	0	0	0	0	0.0278533	0	0	0	0	0	0	0	0	0	0	0.0277161	0.0224989	0	0	0.0365114	0	0	0	0	0.0402617	0	0	0	0	0	0.0924699	0	0	0	0	0.0298337	0	0.023682
ENSG00000276462.1	0	0	0.00921956	0	0	0	0.0069549	0	0	0	0	0	0	0.00849515	0.00627465	0	0	0	0	0	0	0	0	0	0	0	0	0	0	0	0	0	0	0.00700703	0	0	0	0	0	0	0	0	0.00907241	0	0	0	0	0	0
ENSG00000203942.4	0	0	0	0	0	0	0.0176406	0	0	0	0	0	0	0	0	0	0	0	0	0	0	0.0177446	0	0	0	0	0	0	0	0	0	0	0	0	0	0	0	0	0	0	0	0	0	0	0	0	0.0465287	0	0
ENSG00000262135.1	0	0	0	0	0	0	0	0	0	0	0	0	0	0	0	0	0	0	0	0	0	0	0	0	0	0	0	0	0	0	0	0	0	0	0	0	0	0	0	0	0	0	0	0	0	0	0.0260578	0	0
ENSG00000147408.13	0.870784	1.06259	0.963806	1.06221	1.72496	0.917102	1.05901	1.29637	1.03376	1.44135	0.575095	0.629046	0.745778	1.34497	1.17457	1.066	0.966386	1.00823	1.05813	1.14382	0.824617	1.43989	0.977553	0.677816	0.994089	0.925428	1.3914	0.944816	1.16823	1.18624	0.885108	2.0859	0.552013	1.1681	1.96523	0.895327	2.06815	1.06375	1.55415	0.698289	0.913284	0.864888	1.31385	1.22645	4.13655	0.963957	0.298971	3.64776	0.657726
ENSG00000092330.14	14.955	19.8181	17.6294	14.0397	17.2857	13.3564	20.1547	15.959	18.5621	19.6545	15.4033	15.0981	22.0029	17.7847	16.7373	18.4916	18.2952	17.7419	27.1458	13.0302	14.407	17.0883	30.4616	15.973	14.4532	15.0979	17.7844	15.661	13.9339	16.2221	17.0362	20.4161	16.31	17.8992	19.3067	30.6638	17.5231	19.14	20.554	11.0595	14.7932	15.0103	14.4627	17.3759	17.7065	22.0312	6.6735	15.0815	8.37389
ENSG00000228106.4	1.35694	1.95275	1.94227	1.40648	1.152	7.85707	1.37547	1.2347	1.73539	1.83435	1.50965	2.5813	3.04283	1.3879	1.47474	1.42357	1.6756	1.22468	3.36091	1.54141	1.59587	1.48384	5.94976	1.61451	2.08599	1.66067	1.5631	1.69181	1.48046	2.52239	2.14492	2.62409	1.34024	1.84771	2.4633	4.42298	2.17722	1.86219	2.72289	0.358181	2.65241	3.15072	1.71624	1.61768	1.77265	3.07995	2.08562	2.71218	2.05903
ENSG00000277182.1	0.207422	0.143854	0.195237	0.213057	0.0880476	0.212248	0.152358	0.272307	0.251079	0.179743	0.150307	0.155568	0.28068	0.210913	0.128292	0.183423	0.273208	0.266433	0.265916	0.233498	0.135525	0.347381	0.24024	0.24435	0.307054	0.218365	0.273779	0.195305	0.169342	0.157836	0.185794	0.143257	0.201984	0.225133	0.212925	0.156671	0.169801	0.214256	0.23328	0.12167	0.484116	0.553585	0.503489	0.137377	0.102639	0.646197	1.16093	0.118452	0.134687
ENSG00000264538.5	0.557026	1.13897	0.658339	1.10844	1.05994	0.662837	0.682862	1.12169	1.48601	0.604199	0.535463	0.479327	1.00996	1.00642	0.468419	0.467871	0.754246	0.814186	0.821471	1.30914	0.828294	0.913959	1.02971	0.629042	0.616798	1.35987	0.802064	0.512636	0.615854	0.833113	1.06873	0.742891	0.614566	0.960898	1.07719	1.04459	0.943437	1.30948	1.13924	0.811218	1.41215	2.90663	1.91405	1.87005	1.42569	1.76954	3.8007	1.19013	1.95356
ENSG00000225535.5	0.0158532	0.0137434	0.0231547	0.0444106	0.0336473	0	0	0.0322951	0.0125152	0.0103033	0.0304092	0.00810686	0.0306462	0.0426707	0	0.0191168	0.0293642	0.00803819	0.036583	0.0121679	0.0129477	0.0351401	0	0.00933783	0.0270786	0	0.0190226	0.0154418	0.0264739	0.0387753	0.0125296	0.0364969	0.0110269	0.011732	0.0385432	0.0138166	0.0129778	0.0116968	0	0.0697441	0	0	0	0	0	0	0.020476	0.0113166	0.422601
ENSG00000281732.1	0	0	0	0	0	0	0	0	0.00631105	0.00519564	0	0	0	0	0	0.00482003	0	0	0	0	0	0	0.0066137	0	0.00455165	0	0	0	0	0	0	0	0	0	0.00647874	0	0	0	0	0	0.0116616	0	0	0	0	0	0	0	0
ENSG00000279028.1	0.0519918	0	0	0	0.0735658	0	0	0	0	0	0	0	0	0	0	0	0	0	0	0	0	0	0	0	0	0.0684185	0	0	0	0	0	0	0	0	0	0	0.255371	0.0767212	0	0	0	0	0	0	0	0	0	0	0
ENSG00000276056.1	0	0	0	0	0	0	0	0	0	0	0	0	0	0	0	0	0	0	0	0	0	0	0	0	0	0	0	0	0	0	0	0	0	0	0	0	0	0	0	0	0	0	0	0	0	0	0	0	0
ENSG00000230635.2	0.0528441	0.824606	0	0	0.0373859	0.64329	0.0776313	0.0717668	0.500608	0	0.0675761	0.270229	0.510769	0	0	0.0955841	0.913553	0.0803819	0.0406478	0.121679	0.0863178	0	0.0437179	0.840405	0.631834	1.00833	0	0.0257364	0.352985	0	0.62648	0.121656	0.0735123	0.0391066	0.128477	0.0460552	0.302816	0.389894	0.469199	0.23248	0	0.105776	0.101267	0	0.23534	0.0881942	0	0	0
[truncated: 4,605 more rows]
[truncated: 388 more columns]
