# Supplementary material for: The Prognostic Value of a Tumor Microenvironment-Based Immune Cell Infiltration Score Model in Colon Cancer
Source: Front Oncol. 2021 Sep 27;11:728842. doi: 10.3389/fonc.2021.728842 (PMC8561118; doi:10.3389/fonc.2021.728842)
Supplement: Supplementary file 12 [file Table_11.xlsx]

## Sheet: Sheet1
id	TCGA-AA-3527-11A-01R-A32Z-07	TCGA-AZ-6600-11A-01R-1774-07	TCGA-AA-3517-11A-01R-A32Z-07	TCGA-A6-5659-11A-01R-1653-07	TCGA-AZ-6605-11A-01R-1839-07	TCGA-A6-2680-11A-01R-A32Z-07	TCGA-A6-2679-11A-01R-A32Z-07	TCGA-AZ-6599-11A-01R-1774-07	TCGA-AA-3712-11A-01R-1723-07	TCGA-AA-3697-11A-01R-1723-07	TCGA-AA-3514-11A-01R-A32Z-07	TCGA-AA-3531-11A-01R-A32Z-07	TCGA-AA-3660-11A-01R-1723-07	TCGA-AA-3663-11A-01R-1723-07	TCGA-AA-3518-11A-01R-1672-07	TCGA-A6-2671-11A-01R-A32Z-07	TCGA-A6-2682-11A-01R-A32Z-07	TCGA-AA-3522-11A-01R-A32Z-07	TCGA-AA-3655-11A-01R-1723-07	TCGA-AZ-6601-11A-01R-1774-07	TCGA-A6-5665-11A-01R-1653-07	TCGA-AA-3534-11A-01R-A32Z-07	TCGA-AA-3489-11A-01R-1839-07	TCGA-A6-2685-11A-01R-A32Z-07	TCGA-A6-2683-11A-01R-A32Z-07	TCGA-AZ-6598-11A-01R-1774-07	TCGA-A6-2678-11A-01R-A32Z-07	TCGA-AA-3520-11A-01R-A32Z-07	TCGA-A6-2686-11A-01R-A32Z-07	TCGA-A6-2675-11A-01R-1723-07	TCGA-AA-3525-11A-01R-A32Z-07	TCGA-AA-3496-11A-01R-1839-07	TCGA-A6-2684-11A-01R-A32Z-07	TCGA-A6-5667-11A-01R-1723-07	TCGA-AZ-6603-11A-02R-1839-07	TCGA-AA-3713-11A-01R-1723-07	TCGA-A6-5662-11A-01R-1653-07	TCGA-AA-3511-11A-01R-1839-07	TCGA-AA-3662-11A-01R-1723-07	TCGA-AA-3672-01A-01R-0905-07	TCGA-AA-3553-01A-01R-0821-07	TCGA-A6-A56B-01A-31R-A28H-07	TCGA-D5-6927-01A-21R-1928-07	TCGA-AA-A00E-01A-01R-A002-07	TCGA-AA-3814-01A-01R-0905-07	TCGA-A6-2676-01A-01R-0826-07	TCGA-AA-A02K-01A-03R-A32Y-07	TCGA-F4-6570-01A-11R-1774-07	TCGA-DM-A1D9-01A-11R-A155-07
ENSG00000113211.5	0.106594	0.177116	0.038922	0.0995364	0.685	0.0564178	0.12397	0.211114	0.105187	0.103916	0.0511165	0.0681363	0.0772722	0.30285	0.0706388	0.128538	0.0932354	0.0675592	0.136654	0.156811	0.0725482	0.105011	0.11758	0.0575537	0.0758632	0.210409	0.0905993	0.0865235	0.0939474	0.325897	0.0702057	0.470348	0.0185356	0.0460155	0.187169	0.0774168	0.239967	0.137633	0.149853	0.0390789	0.0259154	0.0177805	0.0425565	0	0.118679	0.0593002	0.0688385	0.0570683	0.0500904
ENSG00000267603.1	0.0249453	0.0216255	0	0	0	0.0660148	0	0.0338779	0	0	0.0159498	0	0	0	0	0.0150403	0.0154017	0	0	0.0765853	0	0	0	0	0	0.0164134	0	0.024298	0.0138857	0	0	0	0	0	0	0	0.0204209	0	0	0	0	0	0	0	0	0	0	0	0
ENSG00000221697.1	0	0	0	0	0	0	0	0	0	0	0	0	0	0	0	0	0	0	0	0	0	0	0	0	0	0	0	0	0	0	0	0	0	0	0	0	0	0.267565	0	0	0	0	0	0	0	0	0	0	0
ENSG00000089154.9	13.2496	16.6185	12.6247	9.90428	11.9994	7.71251	14.0785	17.2717	13.7455	13.2692	13.0159	8.18768	7.25575	13.4109	12.5541	12.4023	14.7468	13.9282	8.43251	16.8076	9.44432	16.4396	6.58576	14.5712	13.7461	14.5568	14.6869	13.8044	12.9842	15.8323	11.5145	10.502	8.78735	15.7341	15.6328	6.90906	10.3003	18.0838	12.3485	47.9908	16.5877	18.4608	38.2818	21.555	15.5468	23.2363	21.2953	23.9894	17.3187
ENSG00000263494.1	0	0	0	0	0	0	0	0	0	0	0	0	0	0	0	0	0	0.0754354	0	0	0	0	0	0.0876319	0	0	0	0	0	0	0.117586	0	0	0	0	0	0	0	0	0	0	0	0	0	0.220858	0	0	0	0
ENSG00000088356.5	6.64301	7.79187	7.13995	5.71504	4.74599	7.96956	6.84729	4.21016	7.65719	7.67223	6.54529	5.30902	10.1611	5.79728	7.21679	6.42595	8.04165	8.14271	11.4482	6.17418	5.82276	6.9735	11.424	5.73029	6.87007	7.36608	7.06508	6.19482	7.07229	4.96024	7.8152	8.65789	6.31229	5.17934	7.99009	12.1866	6.07406	7.51003	9.68219	17.6947	64.1151	14.852	10.0451	10.4583	29.3366	16.1153	16.8226	12.4899	11.6641
ENSG00000224236.3	0.0433007	0.0150152	0.0505947	0.0485203	0	0.0275016	0.0508891	0.0470448	0.0683666	0.0675403	0	0.0442852	0.016741	0.0310796	0.0229559	0.0522146	0	0.0351281	0.0266455	0	0.0141458	0.0767837	0	0.0816154	0.0295844	0.0341888	0.0623488	0.0168708	0.0385649	0.0282423	0.0821344	0.0199371	0.0361417	0	0.0421099	0.0452854	0	0.0255585	0.0461355	0	0.0252655	0	0.066383	0	0	0.115627	0.0671124	0.0494554	0.0443949
ENSG00000250430.1	0	0	0	0	0	0	0	0	0	0	0	0	0	0	0	0	0	0	0	0	0	0	0	0	0	0	0	0	0	0	0	0	0	0	0	0	0	0	0	0	0	0	0	0	0	0	0	0	0
ENSG00000224519.1	0	0	0	0	0	0	0	0	0	0	0	0	0	0	0	0	0	0	0	0	0	0	0	0	0	0.0573236	0	0	0	0	0	0	0	0	0	0	0	0	0	0	0	0	0	0	0	0	0	0	0
ENSG00000199104.2	0	0	0	0	0	0	0	0	0	0	0	0	0	0	0	0	0	0	0	0	0	0	0	0	0	0	0	0	0	0	0	0	0	0	0	0	0	0	0	0	0	0	0	0	0	0	0	0	0
ENSG00000157111.11	46.1348	30.9998	52.5684	68.4587	4.77354	22.2573	40.2457	36.8204	41.9263	51.8236	59.5038	83.9779	36.0791	46.5811	57.376	65.888	37.213	69.1796	33.3499	33.6981	73.1975	40.3154	25.2833	54.4597	71.3661	33.5515	69.9404	48.4354	85.7215	27.613	62.8125	26.4982	95.256	40.4494	16.5728	46.6648	32.027	33.2583	27.8902	8.81365	1.51634	4.04795	10.7207	11.5474	6.87392	10.4723	6.51777	11.9939	13.9615
ENSG00000124570.16	35.2597	29.9689	27.1795	34.9473	25.6593	60.4168	35.3601	31.5683	29.8671	55.2253	38.68	34.4615	34.5638	25.5007	33.54	31.3774	31.6275	26.4367	39.8227	24.6968	26.2496	30.5645	36.9787	39.3076	36.7488	37.9636	28.3151	32.7582	34.8491	25.5585	35.0702	36.8479	33.2322	26.2683	42.2449	55.5411	28.6008	25.5876	35.2477	38.5675	22.4709	42.488	42.1112	57.2898	39.1603	49.9237	5.503	91.7671	46.9881
ENSG00000108219.13	6.86362	8.64548	7.4783	6.80367	3.38601	5.6105	7.85179	8.25642	6.57329	6.55729	7.5586	5.65871	6.63095	7.19992	7.88776	6.57022	7.02348	7.63783	6.19019	7.44895	6.88389	7.27617	4.43312	7.26498	7.02345	7.33436	8.22704	7.34031	7.2882	5.063	7.24869	5.97214	6.78429	8.2071	7.23295	5.8405	5.85505	7.08401	7.44632	6.44294	5.98552	4.84683	7.10331	7.2747	5.15468	6.323	3.95386	7.98369	7.90839
ENSG00000238283.3	0	0	0	0	0	0.00906972	0	0.0116361	0	0.011137	0	0	0	0	0	0.0103319	0	0	0	0.0131525	0	0	0	0	0	0	0	0.00834571	0	0	0.0135435	0	0	0	0.0277748	0	0	0	0.015215	0	0	0.0343007	0	0	0	0	0	0.0122324	0.00878458
ENSG00000213085.8	0.0497339	0.229947	0.0699492	0.139323	0.070371	0.169637	0.0974162	0.112571	0.0872488	0.136474	0.0423991	0.0678197	0.0640943	0.0495793	0.0292961	0.0599722	0.0682368	0.0560377	0.0680096	0.0763446	0.0902638	0.106157	0.0365731	0.0716078	0.0251702	0.0654472	0.112723	0.0430607	0.0615202	0.108128	0.0349397	0.0508872	0.0614983	0.0817887	0.10748	0.0674249	0.0995215	0.106007	0.0981295	0.0486216	0.403046	0.154856	0.296511	0.548984	0.0492197	0.258233	0.670911	0.165676	0.390929
ENSG00000221506.1	0	0	0	0	0	0	0	0	0	0	0	0	0	0	0	0	0	0	0	0	0	0	0	0	0	0	0	0	0	0	0	0	0	0	0	0	0	0	0	0	0	0	0	0	0	0	0	0	0
ENSG00000280051.1	0	0	0	0	0	0	0	0	0	0	0	0	0	0	0	0	0	0	0	0	0	0	0	0	0	0	0	0	0	0	0	0	0	0	0	0	0	0	0	0	0	0	0	0	0	0	0	0	0
ENSG00000188906.12	0.518177	0.49311	0.459448	0.576415	1.69961	0.425357	0.435217	0.46964	0.418425	0.400485	0.483544	0.300788	0.343617	0.84283	0.359809	0.397513	0.405734	0.331014	0.545254	0.802048	0.461039	0.428232	1.07305	0.328693	0.337351	0.89596	0.603674	0.368316	0.468941	1.15761	0.510862	1.63935	0.214305	0.3747	1.54705	0.46569	1.12177	0.728079	0.736518	0.0663514	0.194863	0.168197	0.670948	0.224751	0.33264	0.172603	0.0681799	0.407575	0.0231948
ENSG00000250133.2	0.0196377	0	0	0	0.0185242	0.187088	0.0192327	0.00888989	0	0.0255257	0.0251123	0.0133895	0	0.023492	0	0.00789345	0	0.0132761	0.0100702	0	0.0106923	0	0.0108308	0	0.00745394	0.0344563	0	0	0.00728748	0	0	0.0150698	0.0546367	0	0.0212196	0	0	0	0	0.115191	0.0381948	0	0	1.10552	0.0194347	1.26727	0.338187	0.654179	0
ENSG00000264742.1	0	0	0	0	0	0	0	0	0	0	0	0	0	0	0	0	0	0	0	0	0	0	0	0	0	0	0	0	0	0	0	0	0	0	0	0	0	0	0	0	0	0	0	0	0	0	0	0	0
ENSG00000235780.3	0	0	0	0	0	0	0	0	0	0	0	0	0	0	0	0	0	0	0	0	0	0	0	0	0	0	0	0	0	0	0	0	0	0	0	0	0	0	0	0	0	0	0	0	0	0	0	0	0
ENSG00000183527.10	8.59385	7.30014	7.51989	9.7752	3.67244	4.85378	8.22736	9.60326	8.41439	13.0823	8.85809	6.29405	14.0262	7.46203	7.39973	7.67139	8.73886	9.46931	13.3007	8.14545	5.62444	7.68779	12.2916	10.6198	8.66289	7.98464	8.3326	9.92702	7.89153	8.26676	11.9159	8.92296	9.0425	8.98903	10.115	14.9796	10.2836	10.4856	10.8055	14.0065	31.8029	15.2855	25.5099	25.8994	18.9393	24.527	21.7973	8.89312	20.3954
ENSG00000264520.1	0.236506	0.136687	0.26867	0.110423	0.223096	0.0417257	0.173721	0.321195	0.684595	0.153709	0.0504066	0.120942	0.076199	0.282925	0.104487	0.190129	0.146023	0.439698	0.121281	0.302543	0.128773	0.291243	0.0652204	0.139306	0.134657	0.62246	0.425683	0.115184	0.0877667	0.257097	0.186923	0.0907465	0	0.175023	0.255558	0.0687074	0.129073	0.348998	0.139995	0.346825	0	0.473405	0.302151	0	0.11703	0	0.509118	0.225103	0.687035
ENSG00000236885.1	0	0	0	0	0	0	0	0	0	0	0	0	0	0	0	0	0	0	0	0	0	0	0	0	0	0	0	0	0	0	0	0	0	0	0	0	0	0	0	0	0	0	0	0	0	0	0	0	0
ENSG00000261682.1	0.0167503	0	0	0	0	0	0	0	0	0	0	0	0	0	0	0	0	0	0	0	0	0	0	0	0	0	0	0	0	0	0	0	0	0	0	0	0	0	0	0	0	0	0	0	0	0	0	0	0
ENSG00000263241.1	0	0	0	0	0	0	0	0	0.020268	0	0	0	0	0	0	0	0	0	0	0	0	0	0	0	0	0	0	0	0	0	0	0	0	0	0	0	0	0	0	0	0	0	0	0	0	0	0	0	0
ENSG00000277481.1	0.0446416	0.0290254	0.00815024	0.0312643	0.0197392	0.0561158	0.0122965	0.0416811	0.0220262	0.0253866	0.0285434	0.00285354	0.0215743	0.0150197	0.0221876	0.00336447	0.0241172	0.0113175	0.0214615	0.0214149	0.0501321	0.04123	0.0415484	0.0131473	0.0190628	0.0257014	0.0200874	0.00271769	0.00931856	0.0136485	0.0132309	0.0192699	0.0271694	0.00412955	0.0859234	0.0389065	0.0137042	0.0535233	0.0297276	0.0736478	0	0.067018	0.0213871	0.0277185	0.0165675	0	0.0180184	0.0119501	0.0343273
ENSG00000229344.1	4.61546	7.96555	6.25449	11.7379	4.51427	3.62487	5.93675	8.98343	6.68278	3.17936	3.01907	6.1126	1.93246	4.6944	5.8917	4.36015	3.86083	5.00395	0.850743	5.58312	865.118	6.38035	1.47807	4.03402	4.52911	9.12454	4.21106	5.80088	5.56456	3.15603	4.23618	2.10553	6.12475	2.89618	4.20584	1.33466	5.32796	4.4568	1.01978	1.87143	1.79952	10.2178	1.1005	1.90172	1.8313	0.851941	7.14258	2.70255	15.4175
ENSG00000252830.2	0	0	0	0	0	0	0	0	0	0	0	0	0	0	0	0	0	0	0	0	0	0	0	0	0	0	0	0	0	0	0	0	0	0	0	0	0	0	0	0	0	0	0	0	0	0	0	0	0
ENSG00000242853.3	0	0.260177	0	0	0	0.0529484	0.0734821	0.271724	0	0.0650172	0	0.0511571	0	0	0	0.0603169	0.0617661	0	0.0769505	0	0	0	0	0.11785	0	0.131647	0	0.0974434	0.0556864	0.0815617	0	0.115154	0	0	0.0810736	0.0871873	0.0818947	0	0	0	0.14593	0.200245	0.191709	0	0	0.333922	0	0.214236	0
ENSG00000128655.15	0.190345	0.394423	0.137876	0.253608	0.126453	0.0810876	0.121059	0.446079	0.161262	0.27759	0.189979	0.116329	0.085259	0.168696	0.113833	0.102169	0.206381	0.117698	0.114274	0.222707	0.159251	0.226395	0.270776	0.318576	0.0607958	0.12066	0.0334243	0.189928	0.209325	0.24603	0.176124	0.138944	0.0532814	0.133991	0.35743	0.147684	0.171023	0.193534	0.103052	0.0306365	0.0101584	0.0604036	0.24466	0.0922441	0.403174	0.0116223	0.263839	0.0198842	0.0285594
ENSG00000273663.1	0	0	0	0	0	0	0	0	0	0	0	0	0	0	0	0	0	0	0	0	0	0	0	0	0	0	0	0	0	0	0	0	0	0	0	0	0	0	0	0	0	0	0	0	0	0	0	0	0
ENSG00000240125.1	0	0.055766	0.0313179	0	0	0.136187	0.0945002	0.131042	0.0507823	0.125421	0.16452	0	0.0621757	0	0.0852574	0	0.0794331	0.0652323	0.0494804	0.0493729	0	0.190115	0.106435	0	0	0	0.0771872	0.0313288	0.0716145	0	0.101682	0	0.178972	0	0.104263	0.0560628	0	0.0949233	0	0.565994	0.187671	0	0.0616361	0.639061	0	0.751509	0.166169	0.0459189	0.0329762
ENSG00000269095.1	0	0	0	0	0	0	0	0	0	0	0	0	0	0	0	0	0	0	0	0	0	0	0	0.033181	0	0	0	0	0.0313574	0	0	0	0	0	0	0	0	0	0	0	0	0	0	0	0	0	0	0	0
ENSG00000248592.6	0.0231314	0.0120318	0.013514	0.0129599	0.0654596	0.00734574	0.0271852	0.0534045	0.0547827	0.030067	0.020706	0.0236574	0.031301	0.0456579	0.0275921	0.0195253	0.0257071	0.0422226	0.0249098	0.0426098	0.0340055	0.0341819	0.0382732	0.0326995	0.0184381	0.0760994	0.0416338	0.00675935	0.0309024	0.0528051	0.0365638	0.00532526	0.0128714	0.0513543	0.0749844	0.0161278	0.0378719	0.0477871	0.0164306	0.061058	0.0337425	0.0926026	0.0443277	0.114901	0.00686768	0.0540473	0.0388394	0.0429314	0.0592899
ENSG00000276161.1	0	0	0	0	0	0	0	0	0	0	0	0	0	0	0	0	0	0	0	0	0	0	0	0	0	0	0	0	0	0	0	0	0	0	0	0	0	0	0	0	0	0	0	0	0	0	0	0	0
ENSG00000228464.1	0	0	0	0	0	0	0	0	0	0	0	0	0	0	0	0	0	0	0	0	0	0	0	0	0	0	0	0	0	0	0	0	0	0	0	0	0	0	0	0	0	0	0	0	0	0	0	0	0
ENSG00000214262.4	0	0	0	0	0	0	0	0	0	0	0	0	0	0	0	0	0	0	0	0	0	0	0	0	0	0	0	0	0	0	0	0	0	0	0	0	0	0	0	0	0	0	0	0	0	0	0	0	0
ENSG00000219693.3	0.0993542	0.258395	0.0967422	0	0.140581	0.0525858	0.145958	0.134931	0	0.193716	0.0635261	0.101613	0.0960316	0.0891409	0.197523	0.0599037	0.184029	0.151129	0.22927	0.0762575	0.162289	0.146818	0.493174	0.117043	0.452546	0	0	0.145164	0.055305	0.162006	0.157049	0.228731	0.138213	0.367629	0.161037	0.0865902	0	0.146611	0.264647	0	0.289862	0.198874	0	0	0	0.331634	0.0641628	0.0709228	0.662122
ENSG00000110446.8	4.68905	4.03624	4.24724	1.83953	3.86749	2.52948	7.50492	3.79898	4.04233	5.63277	5.92048	2.39784	2.76334	5.34705	3.83317	3.66475	3.80549	3.99059	2.91391	3.09681	2.44726	5.07599	5.29915	3.19758	2.937	5.87419	4.13311	4.14019	2.87405	2.92617	5.38849	4.90087	3.54512	3.11219	9.96322	2.14869	3.21757	3.71154	3.74661	13.7664	3.16067	2.40104	5.61046	13.2827	5.61655	11.0938	1.78813	11.0333	1.50205
ENSG00000207093.1	0	0	0	0	0	0	0	0	0	0	0	0	0	0	0.202374	0	0	0	0	0	0	0	0	0	0.173873	0	0	0	0	0	0	0	0	0	0	0	0	0	0	0	0	0	0	0	0	0	0	0	0
ENSG00000213761.4	0.475597	0	0.308729	0.222053	0.112158	0.671259	0.232894	0.430601	0.375456	0.515164	0.304092	0.243206	0.153231	0.142236	0.210115	0.382336	0.391523	0.321528	0.853604	0.365036	0.38843	0.468535	0.655768	0.0933783	0.361048	0.10431	0.665793	0.463255	0.352985	0.129251	0.501184	0.547454	0.77188	0.23464	0.385432	0.138166	0.259557	0.233937	0.14076	2.09232	0	0.317328	0.911406	1.57495	0.23534	1.5875	1.84284	0.226333	1.38158
ENSG00000242858.1	0.40963	0.208891	0.49271	0.54001	0.136378	0.15304	0.283187	0.523588	0.684801	0.56377	0.431387	0.345013	0.232901	0.0432378	0.510978	0.435845	0.505825	0.928532	0.185346	0.110966	0.118078	0.569713	0.478428	0.454172	0.493892	0.28538	0.433697	0.352059	0.456037	0.117872	0.647502	0.221892	0.770964	0.106991	0.234332	0.336004	0.355058	0.0711136	0.171156	3.3922	0.843584	0.964636	0.415583	0.478765	1.78851	1.12601	0.217855	0.240807	0.370572
ENSG00000204019.4	0	0.045895	0	0	0	0	0	0	0	0	0.0338497	0	0	0	0	0	0	0	0	0	0.172951	0	0	0	0	0	0	0.0257834	0	0	0	0	0	0	0	0	0	0	0	0.465809	0	0	0	0	0	7.59854	1.12824	19.4246	0
ENSG00000172296.11	1.38417	1.89514	1.182	1.54053	0.515531	2.44924	1.17554	1.94456	1.53492	0.843163	1.64595	1.05869	1.63245	1.16092	1.41258	1.23388	1.76809	1.7058	1.41699	1.39301	1.03176	1.34852	1.66768	1.68074	1.51996	1.35996	1.41983	1.32172	1.40072	0.635741	1.38598	1.30913	1.17712	1.5447	1.36598	0.83094	1.2711	1.51243	1.97123	0.104862	0.193717	0.347609	0.473086	0.0169141	0.257797	1.07976	2.15503	0.753513	1.17652
ENSG00000259763.1	0.0324513	0.11253	0.0315981	0	0.0918339	0.0343513	0	0	0.0512367	0	0	0	0	0	0	0	0	0.032908	0	0	0.0530073	0	0	0.0382287	0	0.0854083	0	0.0316092	0.0722553	0.10583	0.0512957	0.149417	0	0.0480303	0.105196	0	0.159392	0	0	0	0	0	0	0	0	0	0	0	0.0332713
ENSG00000277948.1	0.155141	0.403484	0	0.217303	0.219517	0	0	0.105348	0	0	0	0	0	0	0	0	0	0.157325	0	0.119076	0	0.458513	0.128348	0.0913809	0	0.510395	0.372315	0.0755577	0	0.252972	0.122616	0	0	0	0.125729	0.270421	0	0	0	0	0	0.621081	0	0	0	0	0.40076	0	0.0795309
ENSG00000281140.1	0	0	0	0	0	0	0	0	0.57257	0	0	0	0	0	0	0	0	0	0	0	0	0.267943	0	0	0	0.23861	0	0	0.201863	0	0	0.417434	0	0.268369	0	0	0	0.267565	0	0	0	0	0	0	0	0	0	0	0
ENSG00000239115.1	0	0	0	0	0	0	0	0	0	0	0	0	0	0	0	0	0	0	0	0	0	0	0	0	0	0	0	0	0	0	0	0	0	0	0	0	0	0	0	0	0	0	0	0	0	0	0	0	0
ENSG00000272253.1	0	0	0	0	0	0	0	0	0	0	0	0	0	0	0	0	0	0	0	0	0	0	0	0	0	0.1784	0	0	0.150926	0	0	0	0	0	0	0	0	0	0	0	0	0	0	0	0	0	0	0	0
ENSG00000050030.12	0.161627	0.194667	0.145364	0.107145	1.05444	0.0940344	0.110564	0.351875	0.276618	0.133109	0.134109	0.0605687	0.0858624	0.274527	0.251827	0.159193	0.231577	0.210195	0.136661	0.261365	0.143088	0.122155	0.212309	0.155519	0.13347	0.253283	0.287208	0.145415	0.189553	0.488871	0.0565575	0.462987	0.0755194	0.16435	0.257971	0.055915	0.541367	0.187525	0.133648	0.0108558	0.00719908	0.00987855	0.0165506	0.0122572	0.0109893	0.00411828	0	0.00176146	0
ENSG00000255839.1	0	0.0783504	0	0	0	0	0	0.0613707	0.142697	0	0	0.0462167	0	0	0	0	0.111602	0	0	0.0693682	0	0	0	0	0	0	0	0.0440165	0	0	0	0	0.125727	0.133767	0	0	0	0.0666829	0	0	0	0.180907	0	0	0	0	0.116732	0	0.138993
ENSG00000274228.1	0	0	0	0	0	0	0	0	0	0	0	0	0	0	0	0	0	0	0	0	0	0	0	0	0	0	0	0	0	0	0	0	0	0	0	0	0	0	0	0	0	0	0	0	0	0	0	0	0
ENSG00000267665.1	0.00314453	0	0	0	0	0	0	0	0.00992968	0.00408736	0.024127	0	0	0	0.00416769	0	0	0.00956637	0.00967511	0	0	0	0	0	0	0	0.00377319	0	0	0	0.00497056	0	0	0.00465414	0	0	0	0	0	0	0	0	0	0	0.00933605	0	0.00812293	0	0
ENSG00000224269.1	0	0	0	0	0	0	0	0	0	0.0556194	0	0	0	0	0	0	0	0	0	0	0	0	0	0	0	0	0	0	0	0	0	0	0	0	0	0	0	0	0	1.50598	0.374511	0.171301	0	0	0.254084	0.856967	0.884274	0.733078	0.175484
ENSG00000230615.5	0.0707242	0.0503073	0.0459099	0.0406408	0.146258	0.109418	0.0799217	0.0738842	0.0887595	0.0447862	0.0486989	0.0445122	0.0876398	0.0943674	0.0817187	0.0677896	0.0716576	0.0478131	0.170178	0.144755	0.0503566	0.080393	0.111019	0.0640889	0.04956	0.0930694	0.0456957	0.0635898	0.0827743	0.0591397	0.0859952	0.0793223	0.0882948	0.136885	0.111693	0.142242	0.0742263	0.0749276	0.0805069	0.0478679	0.0423251	0.108897	0.0660282	0.090079	0.0323045	0.0605308	0.196748	0.0491911	0.145023
ENSG00000257058.1	0.074198	0.257294	0.144495	0	0.524933	0.274898	0.218003	0.302302	0.292875	0	0	0.15177	0.143433	0.266283	0.295021	0.134209	0.183245	0.263348	0.17122	0.227797	0.242396	0.109644	0.368304	0.0437039	0.0422454	0.195281	0.22258	0.180681	0.247812	0.36296	0.117285	0.768676	0	0.0549093	0.240525	0.323329	0.0607403	0.0547448	0.329399	0.652847	0.108235	0	0.0710943	0.368564	0.110146	0	0.287502	0.105931	0.0380365
ENSG00000225203.2	0	0	0	0	0	0	0	0.0463529	0	0	0	0	0	0	0.0452365	0	0.0421463	0	0	0	0	0	0	0	0	0	0	0	0	0	0	0	0	0	0	0	0	0	0	0	0.099576	0	0	0	0	0	0	0	0
ENSG00000275264.1	0	0	0	0	0	0	0	0	0	0	0	0	0	0	0	0	0	0	0	0	0	0	0	0	0	0	0	0	0	0	0	0	0	0	0	0	0	0	0	0	0	0	0	0	0	0	0	0	0
ENSG00000200626.1	0	0	0	0	0	0	0	0	0	0	0	0	0	0	0	0	0	0	0	0	0	0	0	0	0	0	0	0	0	0	0	0	0	0	0	0	0	0	0	0	0	0	0	0	0	0	0	0	0
ENSG00000271307.1	0	0	0	0	0	0	0	0	0	0	0	0	0	0	0	0	0	0	0	0	0	0	0	0	0	0	0	0	0	0	0	0	0	0	0	0	0	0	0	0	0	0	0	0	0	0	0	0	0
ENSG00000228159.1	0	0	0	0	0	0	0	0	0	0	0	0	0	0	0	0	0	0	0	0	0	0	0	0	0	0	0	0	0	0	0	0	0	0	0	0	0	0	0	0	0	0	0	0	0	0	0	0	0
ENSG00000241352.3	0.267563	0.265091	0.334965	0.856616	0.216336	0.222537	0.224609	0.778656	0.814724	0.695573	0.488791	0.215008	0.110835	0.17147	0.278631	0.161322	0.141598	0.794606	0.323415	0.058675	0.0624354	0.649559	0.664062	0.225141	0.39173	0.201199	0.321054	0.465392	0.340428	0.124653	0.634404	0.307988	0.372211	0.0848598	0.309767	0.49969	0.375486	0.253817	0.203628	0.168158	0.111515	0.91812	0.622614	0.569598	0.340452	0.510341	0.246845	0.0818555	0.25473
ENSG00000250726.1	0.0455439	0.0394827	0.0443465	0	0	0.0241052	0	0	0.0359542	0.0295997	0	0	0	0	0.0301814	0	0.0281196	0.0230925	0	0.0699126	0.0371966	0.0673013	0	0	0	0.0299667	0.0273245	0	0.0253517	0	0	0.052425	0.0316784	0	0	0.0396928	0	0	0.080876	0	0	0.0911634	0	0	0	0	0	0	0
ENSG00000221798.1	0	0	0	0	0	0	0	0	0	0	0	0	0	0	0	0	0	0	0	0	0	0	0	0	0	0	0	0	0	0	0	0	0	0	0	0	0	0	0	0	0	0	0	0	0	0	0	0	0
ENSG00000204519.9	1.26605	1.3566	1.25977	1.07867	1.36862	0.82824	1.47978	0.89108	1.24995	1.15316	1.22509	0.762413	1.55421	1.38188	1.14724	0.928642	1.34275	1.46505	1.78184	1.47534	1.04659	1.55679	1.51377	1.02333	1.60304	1.24853	1.64854	1.17619	1.16257	1.25573	1.26113	1.66654	1.22129	1.04863	1.39301	1.60007	1.58868	1.95006	2.07866	0.514972	1.16831	3.47761	1.53482	0.183616	1.75598	1.64514	1.5477	1.72835	1.81916
ENSG00000270683.1	0	0	0	0	0	0	0	0	0	0	0	0	0	0	0	0	0	0	0	0	0	0	0	0	0	0	0	0	0	0	0	0	0	0	0	0	0	0	0	0	0	0	0	0	0	0	0	0	0
ENSG00000258907.2	0.0237409	0	0	0	0.0335923	0.175917	0	0.0322422	0	0.0308592	0	0	0	0	0	0	0.0293162	0.0240751	0	0	0	0	0	0	0.0270343	0	0	0	0	0	0.0375273	0.0546558	0	0	0.0384801	0	0	0	0	0	0	0	0	0.70757	0.0704865	0	0.0919912	0	0.0243409
ENSG00000268714.3	0	0	0	0	0	0	0	0	0	0	0	0	0	0	0	0	0	0	0	0	0	0	0	0	0	0	0	0	0	0	0	0	0	0	0	0	0	0	0	0	0	0	0	0	0	0	0	0	0
ENSG00000251925.1	0	0	0	0	0	0	0	0	0	0	0	0	0	0	0	0	0	0	0	0	0	0	0	0	0	0	0	0	0	0	0	0	0	0	0	0	0	0	0	0	0	0	0	0	0	0	0	0	0
ENSG00000119392.13	14.7401	15.9802	13.4155	14.4593	8.70576	12.6166	15.6002	17.5496	15.9417	16.3852	17.7975	12.8165	14.4062	14.1326	12.6898	13.7525	17.7497	18.3384	16.4314	14.8616	13.2747	16.1541	12.6504	17.4225	18.6582	13.0325	17.0553	14.9585	13.292	10.4953	15.2254	14.1267	15.9339	17.7259	14.1921	15.3986	13.5278	15.0935	15.1107	11.2904	12.0348	22.7707	19.9401	15.0768	13.5783	19.6585	23.6757	12.9236	21.4335
ENSG00000251009.2	0.0380728	0	0.0556077	0.0533277	0.0269355	0.0604529	0.0559312	0.025853	0.0901685	0.0742322	0.0243433	0.136285	0.0367995	0	0.0504607	0.0229552	0	0.0193043	0	0.029222	0.0310948	0.0562611	0	0	0	0.0250509	0.0228422	0.0370848	0	0	0.240726	0	0	0.0281752	0.0308548	0.0995446	0.0311673	0.112363	0.101413	0	0.111076	0.0762088	0.10944	0	0.0565187	0	0	0.0271777	0
ENSG00000221653.1	0	0	0	0	0	0	0	0	0	0	0	0	0	0	0	0	0	0	0	0	0	0	0	0	0	0	0	0	0	0	0	0	0	0	0	0	0	0	0	0	0	0	0	0	0	0	0	0	0
ENSG00000279478.1	0	0	0	0	0	0	0	0	0	0	0	0	0	0	0	0.0331914	0	0	0	0	0	0	0	0	0	0	0	0	0	0	0	0	0	0	0	0	0	0	0	0.242185	0	0.110192	0	1.6407	0	0.367504	0	0.157187	0.084662
ENSG00000280254.1	0.819649	0.835961	0.831634	1.04194	1.52036	1.73528	1.01186	0.963485	1.218	0.447649	0.590135	0.85942	1.06519	1.14943	1.15937	1.02161	1.09718	1.04073	0.95366	0.549807	1.14758	1.23157	0.638206	0.722152	0.698052	0.997039	1.1984	0.939269	1.0352	0.965883	0.642366	1.01484	1.14023	0.999057	0.681003	1.04451	1.20664	1.11803	1.00296	0.363623	0.482277	1.54415	0.488377	1.71069	0.327196	0.781687	1.01417	0.63918	0.310722
ENSG00000204960.6	0	0	0	0	0	0	0	0	0.00932525	0	0	0	0	0	0	0	0	0	0	0	0	0	0	0	0	0.0077723	0	0	0	0	0	0	0	0	0	0	0	0	0	0	0.0172312	0	0.0113184	0	0	0.0197144	0	0	0
ENSG00000246323.2	0.0115768	0.0802889	0.0112724	0.0324308	0.0163806	0	0	0.0314445	0.0365567	0.0752394	0.0148042	0.0236801	0	0	0	0.02792	0.0428863	0.0586987	0.0534293	0	0.03782	0.0171073	0.0574648	0.0272757	0.0131827	0.0304689	0.0138912	0	0.0128883	0.018877	0.109797	0	0	0	0.0375281	0	0.0189541	0	0.0205579	0	0	0.0463456	0.0443701	0.115011	0.0687426	0	0.0448577	0	0.0237387
ENSG00000223884.4	0.0195232	0.0338499	0.0380198	0	0	0.0206663	0.0286808	0.132571	0.0308248	0	0	0.0798684	0.0377406	0	0	0	0	0	0	0.0899079	0.0637799	0.0576998	0	0.0459979	0	0.0513829	0.0702788	0	0	0.0636687	0	0.0898915	0	0.0866872	0	0	0.0319643	0	0	0	0	0	0.074826	0	0	0	0	0.0278727	0.0200165
ENSG00000254016.2	0.376328	0.0593172	0.0666244	0	0.145223	0.181074	0.050259	0.464622	0.27008	0	0.131247	0.139958	0	0.0613895	0	0.165018	0.126737	0.104079	0.42105	0.262585	0.0558826	0.303332	1.01892	0.362722	0.272702	0.315145	0.410512	0.0333238	0.0761748	0.334711	0.162235	0.393805	0.809069	0.101271	0.221805	0.178899	0.448103	0.151452	0.121505	0	0.199622	1.09568	0.131122	0.339878	0	0.22839	0.265126	0	0.350761
ENSG00000278100.1	0	0	0	0	0	0	0	0	0	0	0	0	0	0	0	0	0	0	0	0	0.0735846	0	0	0	0	0	0	0	0	0	0	0	0	0	0	0	0	0	0	0	0	0	0	0	0	0	0	0	0
ENSG00000201512.1	0.433007	1.12614	0.210811	1.21301	0	0.22918	0.159028	0.147015	0.854582	0.140709	0.13843	0.332139	0.209263	0.388494	0.143474	0.522146	0.668364	0.109775	0	1.32938	0.530468	0.159966	0	0.63762	0.123268	0.854721	0.519574	0.84354	0.120515	0.176514	0.51334	0	0.150591	0.320441	1.2282	0.566067	0.35447	0.638961	0.384463	1.90495	1.5791	12.1343	4.14894	1.07544	2.24978	3.252	7.41033	2.00913	3.10764
ENSG00000222973.1	0	0	0	0	0	0	0	0.206283	0	0	0.0971185	0	0	0	0	0	0	0	0	0	0	0	0	0.178934	0	0	0	0	0	0	0	0	0	0.112406	0	0	0.124343	0	0	0	0	0	0	0	0	0	0	0	0
ENSG00000188566.10	4.19246	5.55763	4.90464	3.14995	2.55571	4.70723	5.65072	5.48642	6.70777	4.9138	4.49589	4.27218	3.58999	4.70186	3.00083	4.62606	5.56653	4.6178	3.68666	5.09232	4.20529	5.69156	2.6855	5.17262	3.92815	6.31382	4.12096	4.70316	4.1463	3.54254	5.30001	3.04547	4.72097	6.49885	4.91503	3.61838	3.42372	6.05893	4.27359	10.7442	3.42893	9.75659	7.70267	6.92488	4.90945	8.78023	10.5737	5.99274	9.3167
ENSG00000252019.1	0	0	0.121762	0	0	0.132371	0	0	0	0	0	0	0	0	0	0	0.154415	0	0	0	0.408521	0	0	0	0	0.164558	0	0	0	0	0.197665	0	0	0.555247	0	0	0.204737	0	0	0	0	0	0.239637	0	0	0	0	0	0
ENSG00000260262.1	0	0	0	0	0	0	0	0	0	0	0	0	0	0	0	0.0245328	0.0502445	0	0	0	0	0	0	0	0	0	0	0	0	0	0	0	0	0	0	0.0354619	0	0	0.0361276	0.179007	0	0	0	0	0.0604028	0	0	0.0290455	0.0208587
ENSG00000280381.1	0.0130306	0.0180744	0.00507523	0.0146014	0.00368754	0.019311	0.00765713	0.0212361	0.00822954	0.00677506	0.00333267	0.00266539	0	0.0140294	0.0034541	0	0.00965442	0.0158569	0.00801855	0.0200029	0.0340557	0	0.00431209	0.0153505	0.00890295	0.0342953	0.00312715	0	0.0203096	0.0254972	0.00823902	0.00599977	0	0.00385726	0.0084482	0.00908528	0.0128006	0.00384571	0	0	0	0	0.00499423	0	0.00773755	0.017398	0.00336607	0	0.010688
ENSG00000231248.2	0	0	0	0	0	0	0	0	0	0	0	0	0	0	0	0	0	0	0	0	0	0	0	0	0	0	0	0	0	0	0	0	0	0	0	0	0	0	0	0	0	0	0	0	0	0	0	0	0
ENSG00000141349.7	8.52621	10.5719	8.08481	8.71467	7.58126	8.15157	9.80504	10.2677	8.68102	10.9956	8.43721	5.68191	8.91577	9.41418	8.82913	8.97464	9.57205	8.57512	8.63009	10.0303	7.2629	9.07628	10.8377	9.34202	8.3116	9.68909	8.05842	9.16494	9.09117	7.38536	8.79179	10.273	9.51093	9.12844	10.9368	12.4227	8.20872	9.79249	8.49577	25.9414	24.0379	20.5182	10.0234	17.4475	10.4474	20.225	18.5132	13.2693	10.8168
ENSG00000164399.4	0	0	0.0134518	0	0	0	0.020295	0	0	0	0	0.0141291	0	0	0	0	0	0	0	0	0	0	0.0228582	0	0	0	0	0	0	0	0	0	0	0	0.0223918	0	0	0	0	0	0	0	0	0	0	0	0	0	0
ENSG00000231934.1	0	0	0	0	0.0198308	0	0	0.0380676	0	0	0	0	0	0	0.0371508	0.0169004	0	0	0	0.0215142	0	0	0	0	0	0	0	0	0	0	0	0	0	0.0207435	0	0	0	0	0	0	0	0	0	0	0	0	0.036204	0	0
ENSG00000279662.1	0.107837	0.209635	0.0763651	0.219702	0.120218	0.0415095	0.134416	0.346159	0.237335	0.029733	0.0835757	0.130342	0.0568532	0.193503	0.0692968	0.0866911	0.173513	0.14912	0.16087	0.331073	0.122768	0.197985	0.0486619	0.192478	0.122796	0.451525	0.188212	0.0986727	0.0945879	0.127882	0.123969	0.127891	0.140922	0.18379	0.185379	0.0170879	0.133755	0.173595	0.203101	0	0.0286009	0.0654101	0.237963	0.0649283	0.029106	0	0.734396	0.102637	0.492504
ENSG00000172548.13	0.217172	0.514007	0.134262	0.183479	3.38504	0.284623	0.0911541	0.234078	0.201379	0.327095	0.0837554	0.144548	0.0266552	1.21857	0.159908	0.124705	0.183038	0.0384527	0.461374	0.322789	0.112615	0.127349	0.159703	0.13807	0.0471044	0.535284	0.206817	0.100732	0.0575656	1.13543	0.0926322	1.61101	0.0383634	0.0816332	1.24038	0.234337	0.744993	0.183124	0.238736	0.151654	0.160912	0.0966011	0.125513	0	0.0716422	0.172595	0.0534284	0.0787431	0.0106029
ENSG00000275613.1	0.0637614	0.0552758	0	0	0	0	0	0	0.0503358	0	0	0	0.0616291	0	0.0422539	0	0	0	0	0	0.0520753	0.0942218	0.105499	0.0375565	0	0.0419533	0.0382543	0	0.0354924	0	0	0.0733949	0	0.0471858	0.15502	0	0	0.0470444	0.113226	0	0	0	0	0	0	0	0	0	0.0326863
ENSG00000215347.3	0.209994	0.0840217	0.314574	0.226257	0.159993	0.239388	0.118651	0.482628	0.357059	0.419933	0.227223	0.330413	0.34349	0.144928	0.214093	0.253223	0.458775	0.360376	0.198803	0.297557	0.290241	0.429664	0.0801819	0.361555	0.22073	0.276341	0.542717	0.204544	0.287734	0.105358	0.434071	0.111564	0.202241	0.239082	0.157091	0.253406	0.105788	0.572077	0.172109	0.426386	0.329887	0.194001	0.309553	0.320954	0.191836	0.647019	0.834546	0.207556	0.0165616
ENSG00000076641.4	7.09692	5.02873	8.67861	11.0372	1.2792	10.2831	8.32248	5.28467	9.63235	4.18049	10.011	11.5516	6.39787	5.23747	10.6374	8.68961	6.92405	13.3834	3.55293	6.8157	15.2251	7.82512	2.37986	6.68771	9.84064	4.97177	10.5606	11.4888	11.6441	6.05324	6.00323	4.80486	7.7491	8.88348	2.07748	3.04155	7.72401	10.0162	6.39126	1.07682	4.03119	1.2907	2.77651	2.36629	1.86756	6.14073	2.45943	1.43349	1.29928
ENSG00000202252.1	0	0	0	0	0	0	0	0	0	0	0	0	0	0	0	0	0	0	0	0	0	0	0	0	0	0	0	0	0	0	0	0	0	0	0	0	0	0	0	0	0	0	0	0	0	0	0	0	0
ENSG00000128581.14	1.85008	1.89298	1.36048	1.37682	4.87788	1.2895	1.59359	1.80694	1.61295	2.1675	1.70143	1.16329	1.91375	2.80323	1.81926	1.93884	1.49557	1.7622	3.40243	2.21486	0.969101	1.50961	4.8676	1.68318	1.71895	2.05116	1.82398	1.48405	1.57895	3.3659	1.6925	3.97633	1.58718	1.60554	3.98874	2.63735	3.01754	1.78204	2.44374	3.39774	4.26066	4.75025	2.33443	5.02217	3.93984	6.15193	7.12785	1.38831	6.28077
ENSG00000249329.1	0	0	0	0	0	0	0	0	0	0	0	0	0	0	0	0	0	0	0	0	0	0	0	0	0	0	0	0	0	0	0	0	0	0	0	0	0	0	0	0	0	0	0	0	0	0	0	0	0
ENSG00000197183.11	13.4771	8.11907	10.4288	13.032	5.75252	13.764	9.50912	13.3446	12.0283	7.60546	11.5523	12.9607	9.07897	9.27054	10.3779	9.24582	10.0993	11.7938	6.57093	10.3841	11.1198	12.5396	3.37611	12.2681	13.7486	8.79279	10.8196	11.8472	12.5801	6.37637	11.9937	5.92395	11.213	12.2459	6.33572	3.75197	8.35555	8.18781	8.2528	3.21511	8.51054	27.3576	3.6395	5.7503	11.7423	1.39906	15.6282	6.02783	6.56566
ENSG00000231762.1	0	0	0	0	0	0	0	0	0	0	0	0	0	0	0	0	0	0	0	0	0	0	0	0	0	0	0	0	0	0	0	0	0	0	0	0	0	0	0.0112731	0	0	0	0	0	0	0	0	0.00906321	0
ENSG00000260990.1	0	0.0296936	0.0333515	0	0	0.0543862	0.0251592	0.0232585	0.0270399	0	0.0219004	0	0	0.030731	0	0	0	0.0694682	0.0263467	0	0	0	0.0283366	0.0807	0.0195017	0.0225369	0.0205498	0	0.0381324	0	0.0541421	0	0	0	0	0	0	0.0252718	0	0	0	0	0	0	0	0	0	0	0
ENSG00000230319.1	0.0766025	0.108667	0.0406847	0.0975414	0.36458	0.0663444	0.0818427	0.0662026	0.0659706	0.0362074	0.0445262	0.0640999	0.0673097	0.18744	0.156905	0.0587822	0.0515953	0.0706188	0.0749925	0.128279	0.102376	0.030872	0.149791	0.073833	0.0792988	0.119133	0.108629	0.047482	0.0697751	0.158973	0.0660466	0.128256	0.0387501	0.164912	0.146734	0.0971074	0.205228	0.13359	0.136029	0	0.223484	0.0278786	0.0400353	0	0.0827023	0	0.0269835	0.457338	0.107098
ENSG00000265541.1	0	0	0	0	0.0574926	0	0	0	0	0	0	0	0	0	0	0	0	0	0	0	0	0	0	0	0	0	0	0	0	0	0	0	0	0	0	0	0	0	0	0	0	0	0	0	0	0	0	0	0
ENSG00000261811.1	0	0	0	0	0	0	0	0	0	0	0	0	0	0	0	0	0	0	0	0	0	0	0	0	0	0	0	0	0	0	0	0	0	0	0	0	0	0	0	0	0	0	0	0	0	0	0	0	0
ENSG00000253762.1	0.0256285	0	0	0	2.57467	0.217032	0	0	0	0.0999381	0	0.0262112	0	0.229939	0.0679347	0.0618088	0	0	0.788538	0.196707	0	0	0.636072	0	0	0.0674515	0	0	0	0.752213	0	1.12102	0	0.0758641	1.45388	0.0893439	0.965084	0	0.0910212	0	0	0	0	0	0	0	0	0	0
ENSG00000236464.1	0	0	0	0	0	0	0	0	0	0	0	0	0	0	0	0	0	0	0	0	0	0	0	0	0	0.101536	0	0	0	0	0	0	0	0	0	0	0	0	0	0	0	0	0	0	0	0	0	0	0
ENSG00000225831.1	0	0	0.0616785	0	0	0.0335263	0	0	0	0	0.0405014	0	0	0.0568322	0	0.0763838	0	0	0	0.0486183	0	0	0.0524042	0.0373105	0	0	0	0	0	0	0	0	0	0	0	0	0	0	0	1.39336	0.554408	0	0.0606941	0.629294	0	2.53722	0.0409073	0	0.0649445
ENSG00000134717.16	3.18683	3.55832	2.9717	3.23898	4.8364	2.54982	2.89108	3.37602	3.56739	3.98265	2.57822	2.37733	5.48997	4.0241	2.85095	2.50673	2.96256	3.05337	6.3849	3.97126	2.49848	3.13594	8.13854	2.81493	3.43141	3.2269	3.36726	2.98681	2.60927	3.90418	3.04606	5.07963	2.96555	3.18014	4.33371	7.18811	4.74831	3.90284	5.80882	0.932546	5.93826	8.67884	4.01597	3.87671	6.76546	3.09551	5.23923	6.12823	9.12786
ENSG00000222394.2	0	0	0	0	0	0	0	0	0	0	0	0	0	0	0	0	0	0	0	0	0	0	0	0	0	0	0	0	0	0	0	0	0	0	0	0	0	0	0	0	0	0	0	0	0	0	0	0	0
ENSG00000254261.1	0.0327443	0	0.0318834	0	0	0	0.0481034	0	0	0	0.418727	0.0334888	0	0	0	0.0394851	0	0	0	0	0.0534859	0	0	0	0	0	0	0.0318946	0.0729077	0	0	0	0	0	0	0.11415	0	0	0	0	0	0	0	0	0	0	0	0	0
ENSG00000273214.1	0	0	0.0204405	0	0	0	0	0	0.0331444	0	0	0.0214697	0.0405807	0	0	0	0	0	0	0	0	0	0	0	0	0	0	0	0	0	0	0	0	0	0.0340251	0	0	0	0	0	0	0	0	0	0	0	0	0	0
ENSG00000079215.12	0.231536	0.0682455	0.171341	0.330794	0.258813	0.232838	0.554429	0.525123	0.277831	1.14364	0.257593	0.175232	0.156655	0.760308	0.270047	0.100512	0.100068	0.124441	0.299204	0.913434	0.287432	0.260031	0.517183	0.141834	0.324295	0.444846	1.27799	0.263867	0.221679	0.113262	0.347689	0.820875	0.154605	0.202187	1.68501	0.512547	0.375291	0.31433	1.99822	0.529676	0.66874	0.52834	3.54517	1.26512	1.45047	3.07592	0.170459	2.39985	0.156675
ENSG00000250782.1	0	0	0	0	0	0	0	0	0	0	0	0	0	0	0	0	0	0	0	0	0	0	0	0	0	0	0	0	0.027187	0	0	0	0	0	0	0	0	0	0	0	0	0	0	0	0	0	0	0.0348644	0
ENSG00000264193.1	0	0	0	0	0	0	0	0	0	0	0	0	0	0	0	0	0	0	0	0	0	0	0	0	0	0	0	0	0	0	0	0	0	0	0	0	0	0	0	0	0	0	0	0	0	0	0	0	0
ENSG00000153046.16	7.92036	7.17713	7.10115	7.41685	6.02926	4.13783	6.27865	6.90869	8.50199	8.07298	6.73862	7.44233	8.60856	6.73851	6.42831	8.37727	7.59419	7.53837	8.54998	8.96388	6.91322	7.2855	6.65314	8.95331	7.189	5.86861	7.28728	7.26578	6.37979	7.62155	8.02597	7.05335	6.9832	8.78493	6.97401	6.19413	6.85595	9.09875	9.80104	2.9577	8.85437	12.9061	8.0001	7.09251	9.40046	4.25306	6.81029	4.65745	6.18721
ENSG00000207387.1	0	0	0	0	0	0	0	0	0	0	0	0	0	0	0	0	0	0	0	0	0	0	0	0	0	0	0	0	0	0	0	0	0	0	0	0	0	0	0	0	0	0	0	0	0	0	0	0	0
ENSG00000267504.1	0.0395251	0.114217	0.0256573	0	0	0.0836787	0.0580649	0.0357856	0.416036	0	0.033696	0.0673731	0.0764066	0.0236414	0.0174619	0.0158873	0.065076	0.0534419	0.101343	0.141572	0.107603	0	0.0217994	0.0155206	0.0750134	0.104026	0.047427	0.0769989	0.0146676	0	0.0416516	0.0303312	0.018328	0.117	0.0427091	0	0.0215708	0.0777664	0	0	0.0384376	0.738415	0.0504957	0	0.0782329	0	0.102101	0	0.027016
ENSG00000139323.12	3.27399	3.23224	2.99574	3.88888	1.57234	4.1065	2.61439	3.48906	3.77349	3.23376	3.13473	2.70385	4.43735	3.14576	2.89944	2.68398	2.83244	3.34025	4.91424	3.04245	2.67664	3.96308	4.99726	3.41139	3.92835	2.65182	3.15436	3.24557	3.01526	2.54216	3.49732	3.22263	3.05017	2.75672	2.40329	6.90361	2.97887	3.54632	5.26313	3.86718	7.31136	5.013	7.17354	4.10279	9.97154	5.06552	4.55428	2.62361	9.90692
ENSG00000202379.1	0	0	0	0	0	0	0	0	0	0	0	0	0	0	0	0	0	0	0	0	0	0	0	0	0	0	0	0	0	0	0	0	0	0	0	0	0.177235	0	0	0	0	0	0.207447	0	0	0.361333	0	0	0
ENSG00000223297.1	0	0	0	0	0	0	0	0	0	0	0	0	0	0	0	0	0	0	0	0	0	0	0	0	0	0	0	0	0	0	0	0	0	0	0	0	0	0	0	0	0	0	0	0	0	0	0	0	0
ENSG00000170891.9	0.665267	1.02809	0.999831	1.01286	1.26874	0.459273	0.764858	2.94616	1.30156	0.902332	0.166447	0.118329	1.25808	1.55708	0.747553	0.959177	0.857212	0.879954	2.35838	0.688218	1.25204	1.30365	2.7758	0.494076	0.526993	1.06577	1.14534	0.7607	0.885542	1.20269	0.38863	0.998844	0.362138	0.727781	1.89872	3.15109	1.18392	1.47254	1.77206	0.763499	0.421932	0.173692	0.609724	1.14942	1.41697	0.579286	0.523026	0.74331	0.0889668
ENSG00000260895.1	0	0	0	0	0.164991	0.0987463	0.0685203	0.031672	0.0368212	0	0	0	0	0	0	0	0	0	0	0	0.0380936	0.0344622	0.038587	0	0	0.0613787	0.0279835	0	0	0.0760544	0	0.107378	0	0	0.226798	0	0	0	0	0	0	0.186724	0	0.231685	0.13848	0.0778434	0.0301215	0.0332949	0.0478209
ENSG00000128713.12	0.742473	0.917814	0.997408	0.385173	3.02523	0.00727727	0.555469	0.737583	0.325632	0.232336	0.290113	0.105466	0.451849	0.530451	0.747153	0.4145	0.432948	0.766867	1.05761	0.749275	0.808524	0.741606	2.37736	0.194368	0.6889	0.768979	0.618687	0.930792	0.627594	1.27793	0.239072	0.458979	0.392106	0.35613	2.08371	0.575189	0.495249	3.56077	4.77335	0.665378	0.180511	0.165131	0.0263487	0.0682978	3.87809	0.504839	0.275262	0.166853	0.0563878
ENSG00000066405.11	0.0261701	0.0324104	0.0182015	0.0942582	0.0740588	0.0158299	0.0329533	0.0558505	0.0177084	0.0340167	0.00478083	0.0994135	0.0505899	0.0268342	0.0148651	0.0135247	0	0.0151648	0.0460116	0.0516507	0.195416	0.027623	0.0680444	0.0220209	0.0255432	0.0639572	0.0314021	0.0182078	0.0291349	0.0487689	0.0531862	0.0172138	0.00520081	0.110668	0.278743	0	0.0612099	0.0496512	0.0265557	0.0986843	0	0.0299335	0.0573152	0.0371413	0.055499	0.0374371	0.0096575	519.578	0.0114992
ENSG00000280206.1	2.87812	4.53393	2.81847	4.00829	7.00452	3.93451	3.23754	3.17165	2.10332	4.48928	4.01698	2.85946	3.56079	4.60379	3.46583	3.88709	3.04629	3.50236	4.95903	4.39284	1.96109	3.15942	4.21788	3.83613	3.95157	5.17258	3.31538	2.88353	3.35066	5.33665	4.1075	4.27846	2.10485	3.26181	6.50427	3.38271	6.16624	4.2228	2.71609	9.69538	5.13403	7.63747	6.77613	14.7049	7.61733	8.01487	11.1521	15.5203	23.6574
ENSG00000274390.1	0	0	0	0	0	0	0	0.298485	0	0	0	0	0	0	0	0	0	0	0	0	0	0	0	0	0	0	0	0	0	0	0	0	0	0	0	0.383096	0	0	0	0	0	0	0	0	0	0	0	0	0
ENSG00000236159.1	0	0	0	0	0.0380795	0	0	0	0	0	0	0	0	0	0	0	0	0	0	0	0.0439596	0.0397689	0	0.0634072	0	0.0354151	0	0	0	0.0438829	0.0425402	0	0	0.0398322	0.0436203	0	0	0	0	0	0.157031	0	0	0	0	0	0.0347598	0	0
ENSG00000250565.5	0.403623	0.352288	0.393012	0.338439	0.769245	0.186016	0.322692	0.417641	0.429184	0.417572	0.298451	0.204996	0.387471	0.448353	0.422139	0.380762	0.352615	0.284007	0.616711	0.497355	0.0986699	0.563984	0.681463	0.326691	0.362688	0.549213	0.329467	0.390474	0.220089	0.658144	0.624986	0.689007	0.217719	0.276345	0.747664	0.492956	0.584408	0.510516	0.477831	0.531497	1.19357	1.53889	1.21547	1.55483	1.67932	1.33809	1.02845	0.615442	2.12823
ENSG00000207776.1	0	0	0	0	0	0	0	0	0	0	0	0	0	0	0	0	0	0	0	0	0	0	0	0	0	0	0	0	0	0	0	0	0	0	0	0	0	0	0	0	0	0	0	0	0	0	0	0	0
ENSG00000271205.1	0	0	0	0	0	0	0	0	0	0	0	0	0	0	0	0	0	0	0	0	0	0	0	0	0	0	0	0	0	0	0	0	0	0	0	0	0	0	0	0	0	0	0	0	0	0	0.124904	0	0
ENSG00000100427.14	0.0270062	0.0526773	0.0197222	0.0756542	0.0238828	0.0107203	0.0694292	0.0504305	0.0906092	0.0526553	0.0561194	0.0207152	0.084835	0.0363451	0.0357934	0.0610608	0.104213	0.0136932	0.0467398	0.0310922	0.0771979	0.0648501	0.106125	0.00795356	0.0422847	0.0310964	0.0526587	0.0328818	0.0300657	0.0605497	0.0960496	0.0388582	0.0187844	0.144896	0.120375	0	0.0276349	0.249072	0.149866	0	0.029546	0.0946003	0.0258765	0	0.130294	0.022536	0.0130804	0.0578341	0.0103833
ENSG00000224371.4	0	0	0	0	0	0.0377738	0	0	0	0	0	0	0	0	0	0	0	0	0	0	0	0	0	0	0	0	0	0	0	0	0	0	0	0	0	0	0	0.0263287	0	0	0	0	0	0	0	0	0	0	0.0182931
ENSG00000248374.1	0	0	0	0	0	0	0	0	0	0	0	0	0	0.0380543	0	0	0	0	0	0	0	0	0	0	0	0	0	0	0	0.0691605	0	0	0	0	0	0	0	0	0	0	0	0	0	0	0	0	0.493041	0	0
ENSG00000264781.1	1.03612	0	2.42132	1.74153	0	0.438715	4.26196	0.844285	9.81549	2.69357	0.264995	1.05968	3.6053	3.3466	0.549301	0.999537	4.09421	3.15212	2.86915	3.49913	2.70791	3.06221	0.342873	0.488235	2.12374	1.36348	2.98384	0.807388	2.07631	0.337899	5.24096	0.954134	1.72964	1.84025	0.671753	1.08361	0	6.72735	2.20791	3.64662	1.81371	0	0.794225	2.05869	0.615246	0.691695	0	0.887548	0
ENSG00000200318.2	0	0	0	0	0	0	0	0	0	0	0	0	0	0	0	0	0	0	0	0	0	0	0	0	0	0	0	0	0	0.109504	0	0	0	0	0	0	0	0	0	0	0.195925	0	0	0	0	0	0	0	0
ENSG00000123901.7	0.016938	0.0293677	0.0197913	0.0094899	0.0671061	0.147024	0.0398128	0.0322046	0.042789	0.0132099	0.017328	0.0138585	0.0130973	0.0972597	0.0314289	0.0490198	0.0209157	0.0206117	0.0260575	0.0884031	0.0387342	0.0400476	0.168154	0.0438978	0.0308602	0.0668686	0.0487783	0.0197982	0.0414852	0.027619	0.0107096	0.0857874	0.0282753	0.0451251	0.14825	0.0590479	0.205215	0.0699843	0.0240626	0.119226	0.00988318	0.32548	0.0584262	0	0.0201155	0.0678449	0.122512	0.0386912	0.0173661
ENSG00000270808.1	0.101439	0.175878	0	0	0.0717653	0.053689	0	0.0688811	0.160159	0.0659265	0	0	0.0980463	0	0	0	0.06263	0.0514332	0	0.155715	0.165694	0.149898	0	0.0597491	0.11551	0.133488	0.121718	0.0494031	0.0564653	0	0	0.116765	0.141113	0.225205	0.0822075	0	0.0830401	0	0	0	0	0.609137	0.194391	0	0	0.338592	0.458562	0.0724106	0.260005
ENSG00000239525.1	0	0	0	0	0	0	0	0	0	0	0	0	0	0	0	0.0520592	0	0.0437794	0	0	0	0	0	0.0508578	0	0	0	0	0	0	0	0	0	0	0	0	0	0	0	0	0	0	0	0	0	0.144103	0	0	0
ENSG00000262115.1	0.0900976	0.187457	0.140366	0	0.254967	0.171671	0.29119	0.24472	0.312958	0.234223	0.023043	0.110576	0.45284	0.291009	0.262709	0.130374	0.0890046	0.109639	0.277213	0.331933	0.147169	0.292907	0.208705	0.0849105	0.164153	0.284553	0.237842	0.0351038	0.100305	0.146912	0.170901	0.456325	0.125336	0.186692	0.35048	0.0942273	0.177015	0.292493	0.223991	0.317097	0	0.432828	0.069063	0.179017	0	0.120295	0.23274	0.051452	0.147799
ENSG00000259129.4	0.0619699	0.0247951	0.023208	0.0133538	0.0202348	0.00504602	0.0490202	0.0194216	0.00752639	0.0309809	0.00609584	0.0243765	0.027645	0.102645	0.0631795	0.0172447	0.00588635	0	0.0366672	0	0.0155729	0.0422651	0.0552112	0.00561559	0.00542818	0.0815491	0.183037	0.00928642	0.0159209	0.00777289	0.00753506	0.0219485	0	0	0.0386319	0.016618	0.0702416	0.00703424	0.01693	0.0419427	0	0	0	0	0	0	0.123139	0	0
ENSG00000281712.1	0	0	0	0	0	0	0	0	0	0	0	0	0	0	0	0	0	0	0	0	0	0	0	0	0	0	0	0	0	0	0	0	0	0	0	0	0	0	0	0	0	0	0	0	0	0	0	0	0
ENSG00000280369.1	0	0	0	0.127385	0.0643413	0.0962699	0	0.0617555	0.0717956	0	0	0	0	0	0	0	0	0	0.209865	0	0.0742766	0	0.0752386	0.107136	0	0	0.0545634	0	0	0	0	0	0	0.134605	0	0.0792612	0	0	0	0	0	0	0	0	0.135007	0	0.234928	0.0649199	0.0466216
ENSG00000183791.4	0	0	0	0	0	0	0	0	0	0	0	0	0	0	0	0	0	0	0	0	0	0	0	0	0	0	0	0	0	0	0	0	0	0	0	0	0	0	0	0	0	0	0	0	0	0	0	0	0
ENSG00000213050.5	0.0582559	0	0	0.0543986	0	0.0205556	0	0.0527443	0.0306597	0.0504819	0	0	0	0	0	0	0.0239788	0.0590759	0	0	0	0.0573908	0	0.0228758	0.0221124	0.0255539	0.0233008	0	0	0	0	0	0	0	0	0	0	0.0286549	0	0.341718	0	0.0777391	0	0	0	0.194452	0.0250811	0	0.0199094
ENSG00000123268.7	7.50242	9.36608	7.4115	10.0788	4.03141	6.12	7.27894	9.13684	7.92158	7.39332	6.85472	6.86477	11.3271	8.89095	8.46199	6.28203	8.31407	10.0913	10.8379	8.10876	7.83014	8.26687	10.9769	7.77239	9.2536	6.86238	8.89626	8.44719	7.54781	6.6296	7.33898	7.95967	7.47858	8.15688	7.26408	15.1706	10.3936	10.0351	11.6146	11.3908	7.55385	9.49119	10.2324	6.61142	8.02687	9.75314	8.78355	8.0611	9.56837
ENSG00000225300.1	0.0370044	0	0	0	0.0104719	0.0156684	0	0	0	0	0	0	0.0143068	0.0132802	0	0.00892444	0	0.0150101	0	0.0454432	0.0483556	0.0109365	0	0	0	0.0681742	0	0.00720882	0	0.060339	0.0233971	0	0.020591	0.0109538	0.0119956	0	0	0.010921	0	0.130236	0	0	0	0	0	0	0	0.0211321	0.0151758
ENSG00000255140.1	0	0	0	0	0	0	0	0	0	0	0	0	0	0	0	0	0	0	0	0	0	0	0	0	0	0	0	0	0	0	0	0	0	0	0	0	0	0	0	0	0	0	0	0	0	0	0	0	0
ENSG00000226622.4	0	0	0.011026	0.0317219	0.0160225	0.0119868	0	0	0	0	0	0.0231625	0	0	0.0150082	0.0273097	0	0	0	0.0173827	0.0184967	0	0.0187362	0	0	0.0298029	0	0	0.0126066	0.0184644	0	0.0260692	0	0	0.0183539	0.0394759	0.0370796	0	0	0	0	0	0	0	0	0	0.0292514	0	0
ENSG00000229191.1	0	0.00716947	0.0161053	0.0231675	0	0.0131314	0.0121493	0	0.00652874	0	0.00528781	0.00422906	0.00799351	0.00741993	0.00548048	0.00997257	0.0153183	0.00838648	0.0127227	0.0380853	0.0337717	0.0305523	0.0136836	0.00974243	0.0141259	0.0272075	0.0148852	0.0201387	0.0230175	0.00674256	0.0457538	0	0.0115046	0.0122403	0.0134044	0.0288305	0.00677009	0.036611	0.00734293	0	0	0.0331078	0.0316966	0.0410799	0.0122769	0	0.117498	0.00590349	0.0381558
ENSG00000261298.1	0	0	0	0	0	0	0	0	0	0.0112433	0	0	0	0	0	0	0	0.00877155	0	0	0	0	0	0	0	0	0	0	0	0	0	0	0	0	0	0	0	0	0	0	0	0	0	0	0	0	0	0	0
ENSG00000201071.1	0.129515	0	0	0	0.733031	0	0	0	0	0	0	0	0	0	0	0	0	0	0.398494	0	0	0	0.214296	0	0	0.170435	0.155408	0	0	0.211187	0	0.298167	0.180171	0	0.839691	0	0.212049	0	0.229991	0	0	0	0	0	0	0	0	0	0.132788
ENSG00000225125.2	0.110731	0	0.215639	0.186118	0.846063	0.1641	0.357875	0.270687	0.524492	0.201504	0.0566401	0.0905988	0.342488	0.397391	0.322872	0.0801155	0.191428	0.247036	0.136279	0.339957	0.144698	0.261807	0.293143	0.156533	0.201746	0.408004	0.318883	0.151	0.172585	0.505558	0.140026	0.407874	0.154039	0.16389	0.466637	0.038602	0.326328	0.326797	0.786534	0.194857	0	0.886581	0.212198	0	0.854769	0.147843	0.486266	0.25294	1.06717
ENSG00000264128.2	0	0	0	0	0	0	0	0	0	0	0	0	0	0	0	0	0	0	0	0	0	0	0	0	0	0	0	0	0	0	0	0	0	0	0	0	0	0	0	0	0	0	0	0	0	0	0	0	0
ENSG00000105559.10	3.14146	7.46482	3.84743	2.36365	16.0425	3.74805	4.38813	5.69872	3.13419	8.60739	3.51147	3.10888	4.28155	8.9152	2.88059	4.28781	2.40472	2.44847	5.35436	8.5981	2.27652	2.7664	12.8264	2.69791	2.50922	9.73026	2.75255	2.57563	2.90608	12.7754	2.12561	10.7009	2.50995	3.67954	15.1044	2.77071	4.98917	3.63516	4.26753	1.69027	8.04417	5.11194	8.80639	7.82099	10.4229	2.79121	16.1522	4.7216	3.11658
ENSG00000223726.1	0.200771	0.217565	0.171056	0.0703041	0.0355101	0	0	0.170415	0.0396242	0.195727	0.128371	0.513341	0.582171	0.0900662	0.199573	0.0907884	0.340889	0.127248	0.617734	0.0385245	0.081987	0.111257	0.207622	0.384337	0.0857333	0.132102	0.24091	0.171116	0.139698	0	0.0396699	0.115553	0.104736	0.334301	0.122031	0	0.164356	0.296266	0.579355	0	0.146435	0	0	0	0.0745108	0	0	0.0358295	0
ENSG00000248928.1	0	0	0	0	0	0	0	0	0	0	0	0	0	0	0	0	0	0	0	0	0	0	0	0	0	0	0	0	0	0	0	0	0	0	0	0	0	0	0	0	0	0	0	0	0	0	0	0	0
ENSG00000240961.3	0.0501928	0	0	0	0	0	0	0	0	0	0	0	0	0	0	0	0	0	0	0	0	0	0	0	0	0	0	0	0	0	0	0	0	0	0	0	0	0	0	0	0	0	0	0	0	0	0	0	0
ENSG00000254289.1	0.133488	0	0.34661	0.373949	0	0	0.0653675	0	0	0.23135	0	0.0910157	0.0860161	0.239532	0.058974	0.0536561	0.329672	0.0902447	0.0684529	0	0	0.394518	0	0.157254	0.101337	0.0585545	0.160175	0.216707	0.099074	0	0.28134	0.102438	0.309496	0.0658575	0	0	0	0.13132	0	0	0.259631	0	0	0	0	0	0	0.0635259	0
ENSG00000117308.13	25.7223	19.1948	18.4348	18.7345	3.38469	20.7436	25.3918	19.8882	25.2345	46.7204	27.3302	33.628	32.5949	16.4432	18.8582	25.3144	24.1711	21.573	27.5159	20.2465	21.3951	22.3946	33.1961	34.8681	21.372	16.8238	20.3154	22.3838	24.8447	13.8481	28.4569	14.7581	23.6691	29.9213	24.7466	29.1806	15.236	29.6165	29.8191	27.1434	23.011	18.9629	38.9715	29.4158	27.932	14.9102	44.564	10.8493	48.4602
ENSG00000216629.1	0	0	0	0	0	0	0	0	0	0	0	0	0	0	0	0	0	0	0	0	0	0	0	0	0	0	0	0	0	0	0	0	0	0	0	0	0	0	0	0	0	0	0	0	0	0	0	0	0
ENSG00000018510.11	9.42509	11.2912	7.6558	10.5741	6.3425	4.90792	8.06689	11.1009	8.80125	10.328	10.3712	7.45126	8.17599	9.25642	7.73759	7.48799	8.2295	9.25627	8.85329	9.61642	7.14556	9.4612	8.88659	10.2108	11.0691	8.70953	8.45548	10.244	10.4889	7.62364	8.72467	9.26838	6.77972	7.50661	9.15557	10.5092	9.05707	9.91267	8.82726	2.60028	8.88008	7.01359	12.3848	10.5308	10.2716	7.4781	7.15868	5.80582	9.18065
ENSG00000267134.1	0.00842376	0	0	0	0	0.249675	0	0	0	0	0	0	0	0	0	0	0	0	0	0	0	0	0.0139379	0	0	0	0	0	0	0	0	0	0	0	0	0	0	0	0	0	0	0	0.0161428	0	0	0	0	0	0
ENSG00000275359.1	0	0	0	0	0	0	0	0	0	0	0	0	0	0	0	0	0	0	0	0	0	0	0	0	0	0	0	0	0	0	0	0	0	0	0	0	0	0	0	0	0	0	0	0	0	0	0	0	0
ENSG00000261390.4	0.0676152	0.0859712	0.0921727	0.202042	0.114807	0.186093	0.172174	0.110193	0.113873	0.134762	0.178694	0.184407	0.165564	0.0970633	0.131436	0.108713	0.0723612	0.269697	0.298189	0.0138391	0.110446	0.2398	0.156626	0.111514	0.174521	0.237275	0.265034	0.162456	0.170624	0.139654	0.48452	0.249059	0.313535	0.226838	0.160736	0.322143	0.00738019	0.27272	0.3442	0.118985	0	0	0	0.0895639	0.254281	0.0150462	0.052399	0.0193065	0.0462159
ENSG00000126005.14	12.9553	7.94393	14.7083	13.0809	7.45559	8.5581	13.4831	13.4329	14.5199	11.5022	11.5777	16.0285	17.3605	11.1085	16.812	16.9407	15.799	16.538	15.3909	10.3449	14.3647	14.5785	10.7512	12.3757	11.7212	12.7756	13.7333	12.4019	14.3701	10.2792	13.2477	10.3795	18.5819	16.4959	9.71984	14.7805	11.0396	14.6065	12.6944	15.0571	24.0776	16.3659	10.8543	8.97271	8.56568	4.94317	10.7823	7.84108	7.02188
ENSG00000267599.1	0	0	0	0	0	0	0	0	0	0	0	0.0506333	0	0	0	0	0	0	0	0	0	0	0	0	0	0	0	0	0	0	0	0	0	0	0	0	0	0	0	0	0	0	0	0	0	0	0	0	0
ENSG00000232283.1	0.0135315	0.0234613	0.0131757	0.075813	0.0191463	0.100266	0.0993927	0.0367537	0.170916	0.0527658	0	0.0415174	0	0.0728427	0.0358685	0.0163171	0	0.0274438	0.0208168	0.0415432	0.0221028	0.0399915	0.0223891	0.0478215	0.0462256	0.0178067	0	0	0.0301289	0.0441286	0.0641675	0	0.0188238	0.0200276	0	0	0	0.0399351	0.0480578	0	0	0.162512	0.103723	0	0	0	0	0.077274	0.0832404
ENSG00000251161.3	0.173995	0.22229	0.107003	0.282193	0.194364	0.135714	0.147985	0.310922	0.260259	0.0952272	0.117106	0.112391	0.159325	0.26292	0.169923	0.265029	0.237472	0.204304	0.281763	0.238979	0.134626	0.257117	0.106066	0.16182	0.166848	0.204867	0.153838	0.23192	0.203902	0.223986	0.347412	0.105413	0.127394	0.311742	0.133587	0.159623	0.284874	0.243241	0.211406	0	0.0801511	0.146644	0.105295	0.272932	0.163133	0.0305673	0.8871	0.117667	0.159614
ENSG00000251311.1	0	0	0	0	0	0	0	0	0	0	0	0	0	0	0	0	0	0	0	0	0	0	0	0	0	0	0	0	0	0	0	0	0	0	0	0	0	0	0	0	0	0	0	0	0	0	0	0	0
ENSG00000247345.2	0.0198981	0.0345	0	0	0.0281548	0	0.0584631	0.0540466	0	0.0517284	0	0	0	0	0	0.0239944	0	0	0.0306113	0.0610897	0.0325024	0.0588078	0	0	0	0	0.0238762	0	0	0	0.0943588	0	0	0	0.064503	0	0.0325781	0	0.0353347	0	0	0	0.076263	0	0	0.199254	0.0257003	0.056816	0
ENSG00000162947.4	0.00673744	0	0	0	0	0.0142639	0	0	0	0	0	0	0	0	0.00892965	0	0	0.00683228	0	0	0	0	0	0	0	0.00886612	0	0.00656261	0	0	0	0	0	0.0199438	0	0	0	0	0	0	0	0	0	0	0	0	0	0	0.0069077
ENSG00000049249.7	0.316188	0.174794	0.577825	0.474972	0.0421455	0.0412314	0.329863	0.133802	0.0868216	0.726681	0.91415	0.271825	0.168309	0.213792	0.0455509	0.0856498	0.367806	0.109203	0.165667	0.302476	0.258238	0.38598	0.212299	0.145753	0.135671	0.205029	0.096225	0.305752	0.119887	0.108345	0.67002	0.24264	0.152993	0.206862	0.289668	0.155756	0.236332	0.939922	0.122061	0.483835	0.92915	0.266002	0.777164	0.637345	0.73468	0.78773	0.0739834	0.948624	0.0704736
ENSG00000125257.12	2.98871	6.35276	2.46937	2.33867	5.08725	1.25684	3.1669	6.46756	5.99591	4.50456	2.07583	1.75697	2.96228	4.76707	2.75388	4.25944	2.92771	3.65349	3.17368	4.76157	2.17882	3.25137	3.62825	4.50208	4.53351	2.351	5.60304	3.54904	2.44745	2.96455	2.48676	4.77921	1.98204	3.70136	3.3738	2.39617	3.72993	4.99062	4.78349	1.73027	8.06993	3.48322	3.25654	3.99943	6.12492	6.79929	0.800316	0.651557	1.87544
ENSG00000140521.10	9.06607	9.23076	8.50467	7.11126	5.75351	6.28087	11.7884	11.4742	13.0351	9.38069	8.12368	7.26521	8.50187	10.2178	8.66172	8.88861	11.0427	10.2708	8.02809	10.2848	7.40235	12.4736	5.90666	10.7256	9.33381	10.4074	10.4403	9.31681	8.34655	8.75661	9.51317	7.13486	9.21299	12.1166	9.82974	6.67076	6.58163	12.3915	10.8973	25.8884	8.92167	12.335	22.7706	11.6002	7.72003	15.3326	9.66342	10.6962	5.63512
ENSG00000139574.8	0	0	0	0	0	0	0	0	0	0	0	0	0	0	0	0	0	0	0	0	0	0	0	0	0	0	0	0	0	0	0	0	0	0	0	0	0	0	0	0	0	0	0	0	0	0	0	0	0
ENSG00000252584.1	0	0	0	0	0	0	0	0	0	0	0	0	0	0	0	0	0	0	0	0	0	0	0	0	0	0	0	0	0	0	0	0	0	0	0	0	0	0	0	0	0	0	0	0	0	0	0	0	0
ENSG00000228196.1	0.0405944	0.0469226	0	0	0	0.0143237	0.0397571	0.0551306	0.0213646	0.0175886	0	0.0276783	0	0.0485618	0.0179343	0	0.0334182	0.0686096	0	0	0.0663085	0.0599873	0	0.031881	0	0.0178067	0	0.0131803	0	0.0441286	0.0427783	0	0.0188238	0	0	0	0.066463	0	0.0480578	0	0	0.108342	0.0259309	0	0.0401746	0	0.0349544	0.0193185	0.0138734
ENSG00000233311.1	0	0	0	0	0	0	0	0	0	0	0	0	0	0	0	0	0	0	0	0.0312741	0	0	0	0	0	0	0	0	0	0	0	0	0	0	0	0	0	0	0	0	0	0	0	0	0	0	0	0	0
ENSG00000171680.19	2.85083	1.47196	2.40441	1.63248	1.50674	1.16716	2.62061	3.12296	4.96779	2.42499	2.03724	3.06358	3.10399	2.86245	1.81142	2.67181	1.83004	2.02792	2.912	2.50988	2.39339	2.89936	2.45907	2.67436	1.64941	2.87159	2.32663	1.55994	1.48422	1.46293	2.94898	1.57804	2.1433	3.41279	3.76793	1.04864	1.67825	2.79319	3.37994	5.27495	2.46458	6.90643	6.70041	4.64395	4.76104	2.06409	11.0572	6.45225	5.81137
ENSG00000276024.1	0	0	0	0	0	0	0	0	0	0	0	0	0	0	0	0	0	0	0	0	0	0	0	0	0	0	0	0	0	0	0	0	0	0	0	0	0	0	0	0	0	0	0	0	0	0	0.240199	0	0
ENSG00000242101.3	0	0	0	0	0	0	0	0	0	0.126544	0.0622471	0.0497837	0	0	0	0	0	0	0	0	0	0	0	0	0	0	0	0.0474137	0	0	0	0	0	0	0	0	0	0	0	0	0	0	0	0	0	0	0	0	0
ENSG00000279480.1	0	0	0.0165779	0	0	0	0.0250115	0	0	0	0	0	0	0.0611012	0	0	0	0	0	0	0	0	0	0	0	0.0224047	0	0	0	0	0	0	0	0	0.0275955	0	0	0	0.0302336	0.898814	0	0.0681585	0	0.338282	0.0505484	0.227317	0.0219901	0	0.0349115
ENSG00000275725.1	0	0	0	0	0.136832	0	0	0	0	0	0	0	0	0	0	0	0	0	0	0	0	0	0	0	0	0	0	0	0	0	0	0	0	0	0	0	0	0	0	0	0	0.38714	0	0	0	0	0	0	0.0991486
ENSG00000159640.13	3.83582	8.48472	4.41545	6.67466	2.53708	288.627	4.87336	7.28181	7.51562	3.05422	0.906969	4.8506	3.07062	5.18093	7.86718	6.83574	4.60813	7.41737	2.84114	3.97961	6.73863	6.27048	2.01707	6.75562	2.69935	6.93494	4.14699	4.89162	7.66815	5.31872	2.34637	3.7327	5.97534	2.44083	6.43365	2.31231	2.77101	2.37466	5.62295	5.30972	2.30191	9.85091	4.01765	7.90744	2.56395	6.28024	9.75413	10.8536	1.59479
ENSG00000264769.1	0.20612	0.223361	0.0501754	0.144354	0.0364562	0.0545472	0.264953	0.209947	0.528839	0.100471	0.263583	0.395263	0.0996136	0.508562	0.307335	0.155345	0.222709	0.365788	0.039637	0.514162	0.336686	0.41881	0.127892	0.273169	0.264052	0.406865	0.123664	0.100386	0.258156	0.546159	0.285088	0.296578	0.250895	0.838952	0.584652	0.08982	0.0843675	0.266139	0.0915062	0.226699	0	2.16606	0.54312	0	0.152992	0.258003	1.0649	0.551761	0.34341
ENSG00000253691.2	6.9169	3.56356	4.9647	7.41851	0.503335	0.66943	10.3355	2.95231	5.86611	8.22016	3.43699	0.727629	2.59783	3.8299	5.97196	4.52787	9.61498	5.97214	2.85786	2.60896	1.48493	13.8425	2.94292	7.44991	5.49098	0.416104	18.3068	4.42743	1.80412	0.580044	17.0563	2.18385	5.27847	1.4625	1.4094	7.30283	1.29425	6.88233	1.12301	1.04331	2.76751	0	2.12082	0.785332	2.11229	0.263862	0.0510505	0.338574	0
ENSG00000132429.8	0.208216	2.80787	0.367939	1.14497	1.62584	0.179591	0.260566	0.125678	0.0365276	0.190454	0.197232	0.0788706	0.0745381	0.705734	0.275965	0.102292	0.00952268	0.375372	0.32032	0.260435	0.188949	0.0797705	0.382793	0.0635926	0.307351	0.334891	0.101788	0.0450695	2.89327	0.804777	0.0853292	0.656887	0.268197	0.0456556	0.562472	2.83625	0.669177	0.0568985	0.150637	0.0678531	0	0.0617449	0.103448	0.0766126	0.0686878	0.205927	0.0996042	0.0330294	0.00790659
ENSG00000105509.9	0.103566	3.17608	0.107146	0.50772	0.192335	0.870188	0.0855815	0.24614	0.224838	0.395442	0.0331096	0.0529605	0.0125128	0.104535	0.025737	0.538572	0.511548	0.013128	0.089621	0.486877	0.200888	0.0382605	0.05355	0.175381	0.036854	0.281093	0.124271	0.0378294	0.0504433	0.348302	0.0102317	0.0596068	0.0720362	0.699365	0.136389	0.812348	1.56846	0.105068	0.137933	0.056953	0.0188843	0.025913	0.0620211	0.0643054	0.230614	1.1235	0.00836035	0.0462058	0.0331823
ENSG00000217896.2	0.0168475	0.0292108	0	0	0	0	0	0	0	0	0	0	0	0	0	0.0406316	0	0.0170847	0.0259183	0	0	0.024896	0	0	0	0	0	0	0	0	0	0	0	0	0	0	0	0	0	0	0	0	0	0	0	0	0	0	0
ENSG00000276246.1	0	0	0	0	0	0	0	0	0	0	0	0	0	0	0	0	0	0	0	0	0	0	0	0	0	0	0	0	0	0	0	0	0	0	0	0	0	0	0	0	0	0	0	0	0	0	0	0	0
ENSG00000129946.9	1.41756	1.47048	1.48941	0.76367	4.57299	1.4204	0.778704	2.4517	1.3295	2.29142	0.422199	1.19267	0.749484	3.07088	1.38902	1.57058	0.594703	0.789401	1.34201	1.13916	0.994475	0.944431	2.71134	1.28456	0.776057	2.7543	1.45744	0.696286	0.853145	3.01279	0.689455	2.92875	0.956497	1.22388	4.47251	0.834188	2.50934	0.871584	1.99015	2.58515	0.936709	3.21337	0.951942	4.42345	1.05217	0.353863	1.92089	2.85409	1.02792
ENSG00000163508.11	0.186479	0.0412754	0.405651	0.133378	0.0617542	0.0881991	0.594529	0.0916028	0.162876	0.175347	0.228319	0.129852	0.322137	0.17087	0.278707	0.191377	0.259668	0.17301	0.3174	0.334982	0.330527	0.697708	0.44641	0.0794584	0.262046	0.339379	0.152348	0.409657	0.34012	0.0711657	0.915662	0.23749	0.165584	0.164428	0.662382	0.207475	0.285825	0.468385	0.493198	0.139641	0.231509	0.0794189	0.250911	0.473003	0.164918	0.370821	0.0307476	0.662748	0.0284754
ENSG00000250656.2	0.0572218	0.0744097	0.0278587	0.240448	0	0.166573	0.0210156	0.09714	0.0677598	0	0.0548806	0.0438922	0.0276541	0.0256698	0.0758404	0.0862519	0.0529946	0.0290136	0.0660226	0.175678	0.16357	0.169116	0	0.101114	0	0.0753008	0.085827	0.0139342	0.0318522	0.0233263	0.0226126	0.0658673	0.0796021	0.0423462	0.0695602	0	0.0468431	0.168877	0	0	0	0.0572693	0.0274141	0.284237	0.0424726	0.191	0.0369537	0.122541	0
ENSG00000236472.1	0.0619903	0.107481	0	0.0868285	0.0438566	0	0	0.042094	0	0	0.039636	0.0316999	0	0	0.0821604	0	0	0	0	0.0475794	0.0506287	0.0916045	0	0	0	0	0	0	0.0345065	0	0	0	0.0431178	0	0	0.0540263	0	0	0.0550406	1.36359	0.271281	0	0.0593972	0	0	0.103459	0.160133	0.0885019	0
ENSG00000253774.1	0	0	0	0	0	0	0	0	0	0	0	0	0	0	0	0	0	0	0	0	0	0	0	0	0	0	0	0	0	0	0.0396014	0	0	0	0	0	0	0	0	0	0	0	0	0	0	0	0.0323585	0	0
ENSG00000235446.1	0	0	0	0	0	0	0	0	0	0	0	0	0	0	0	0	0	0	0	0	0	0	0	0	0	0	0	0	0	0	0	0	0	0	0	0	0	0	0	0	0	0	0	0	0	0	0	0	0
ENSG00000277469.1	0	0	0	0	0	0	0	0	0	0	0	0	0	0	0	0	0	0	0	0	0	0	0	0	0	0	0	0	0	0	0	0	0	0	0	0	0	0	0	0	0	0	0	0	0	0	0	0	0
ENSG00000231774.1	0	0	0	0	0	0	0	0	0	0	0	0	0	0	0	0	0	0	0	0	0	0	0	0	0	0	0	0	0	0	0	0	0	0	0	0	0	0	0	0	0	0	0	0	0	0	0	0	0
ENSG00000201913.1	0	0	0	0	0	0	0	0	0	0	0	0	0	0	0	0	0	0	0	0	0	0	0	0	0	0	0	0	0	0	0	0	0	0	0	0	0	0	0	0	0	0	0	0	0	0	0	0	0
ENSG00000259199.1	0	0	0	0	0	0	0	0	0	0	0	0	0	0	0	0	0	0	0	0	0	0	0	0	0	0	0	0	0	0	0	0	0	0	0	0	0	0	0	0	0	0	0	0	0	0	0	0	0
ENSG00000137501.15	10.213	9.05694	12.7854	14.8858	1.41375	5.24465	9.20222	10.8677	21.1159	8.98901	10.2973	24.4406	17.3385	7.94552	12.2561	13.4954	14.2553	15.9986	11.9462	12.9282	16.636	12.4073	4.38224	16.0128	11.6884	6.25731	14.4594	12.9868	11.8373	9.44982	9.63693	6.86509	10.4263	17.7649	4.32203	6.59825	10.3632	20.0011	19.341	0.475815	4.92091	15.2678	3.20764	3.01878	4.47263	0.597389	4.07273	1.76653	7.40974
ENSG00000179031.8	0.130514	0.0646542	0.0544641	0.156693	0	0.0789462	0	0.151928	0.264942	0.0242352	0.0953708	0.0381377	0.108128	0.0669129	0.049423	0.0449663	0.0920934	0.056722	0.08605	0.0286211	0.0609106	0.220416	0.0308498	0.197679	0.0424626	0.3435	0.134234	0.127127	0.103786	0.0304022	0.206304	0.0429238	0.0778116	0.110383	0.151101	0.0974974	0.122105	0.110052	0.132437	0.164051	0.163187	0.298566	0.21438	0.185229	0.332138	0.435643	0.698369	0.319426	0.363205
ENSG00000240427.1	0.0415637	0.0720644	0	0.116435	0	0	0	0.056447	0	0.162077	0.0531508	0.0425088	0	0	0	0	0	0	0	0	0.0678918	0	0	0	0	0	0	0.0404851	0.0462724	0	0.0656997	0.0956868	0.0578199	0	0	0	0	0	0	0	0	0.166393	0.0796501	0	0	0	0.107367	0	0
ENSG00000276189.1	0	0	0	0	0	0	0	0	0	0	0	0	0	0	0	0	0	0	0	0	0	0	0	0	0	0	0	0	0	0	0	0	0	0	0	0	0	0	0	0	0	0	0	0	0	0	0	0	0
ENSG00000263797.1	0	0	0	0	0	0	0	0	0	0	0	0	0	0	0	0	0	0	0	0	0	0	0	0	0	0	0	0	0	0	0	0	0	0	0	0	0	0	0	0	0	0	0	0	0	0	0	0	0
ENSG00000222733.1	0	0	0	0	0	0	0	0	0	0	0	0	0	0	0	0	0	0	0	0	0	0	0	0	0	0	0	0	0	0	0	0	0	0	0	0	0	0	0	0	0	0	0	0	0	0	0	0	0
ENSG00000167992.11	0.187497	0.165124	0.147793	0.116721	0.256877	0.0913616	0.135536	0.254637	0.0610867	0.297873	0.0532817	0.100446	0.0230129	0.0801061	0.0828347	0.0681875	0.139652	0.0845049	0.0412066	0.123351	0.140979	0.0879584	0.078789	0.05259	0.0576128	0.560052	0.121419	0.136249	0.221992	0.131028	0.112905	0.267212	0.0538221	0.0572638	0.405202	0.0726263	0.131562	0.0834425	0.12684	0.366607	1.02457	1.63228	0.558923	0.206967	0.0883611	0.248352	0.257547	0.110473	0.0915405
ENSG00000266687.1	0	0	0	0	0	0	0	0	0	0	0	0	0	0	0	0	0	0	0	0	0	0	0	0	0	0	0	0	0	0	0	0	0	0	0	0	0	0	0	0	0	0	0	0	0	0	0	0	0
ENSG00000168004.8	0.48382	0.284752	0.164237	0.186517	5.19402	0.357094	0.136936	0.620899	0.133156	0.519262	0.272455	0.38587	0.137289	1.8797	0.282382	0.460313	0.115103	0.166544	0.867223	0.872154	0.18851	0.150862	1.65981	0.193471	0.131416	1.16238	0.41011	0.129706	0.18778	1.24489	0.119277	2.87145	0.0987963	0.17738	1.91371	0.340426	1.577	0.203048	0.480814	0.039055	0.0906483	0.0710784	0.0340243	0.264581	0.118606	0.0592639	0.0401312	0.709748	0.159281
ENSG00000102910.12	7.41967	8.63356	7.06857	8.90909	8.11554	9.31296	7.34725	9.10311	7.50776	8.46647	8.01451	5.81234	5.76201	8.5875	7.56123	6.40157	7.88841	7.87719	6.49276	8.7463	6.5512	8.83726	5.85023	8.79897	9.3663	7.49402	8.35761	7.43998	9.44745	8.88676	7.00057	7.1941	6.54196	7.5856	8.80524	6.54899	7.06735	7.84234	7.88008	7.89606	10.3664	6.82949	12.3872	10.0154	9.31242	7.93118	10.223	7.25465	11.5713
ENSG00000074621.12	0.883054	0.899814	1.02776	1.23911	0.745619	0.637258	1.19639	1.58094	1.10682	0.67873	0.684074	0.730019	0.848893	0.856749	1.05186	0.953158	1.14761	1.36023	0.955612	1.14964	0.959872	1.38042	0.628827	0.675327	1.22557	1.20618	1.06534	1.08567	1.03109	0.937367	0.888493	0.908024	0.881893	1.21245	1.52705	0.531628	1.07714	1.38319	1.31858	1.33477	1.33705	1.25296	0.67934	0.396599	1.06198	0.55966	0.68268	1.48185	0.728552
ENSG00000143621.15	62.9832	50.8523	51.3951	51.5206	26.2207	31.7737	55.4372	54.9112	54.7117	82.7685	66.9771	38.9783	63.5077	49.97	42.4462	43.2888	53.6972	51.9973	71.1635	52.959	36.2218	55.9803	82.5676	56.1866	60.6696	47.5253	43.9607	52.1068	51.1729	42.2662	68.5563	49.8651	54.849	56.2011	55.4336	93.8325	48.0507	70.3247	61.8848	65.3546	110.28	112.705	92.9846	116.689	77.4493	113.67	92.7989	70.0544	122.069
ENSG00000260274.1	0.933235	1.33667	1.11612	1.05141	0.373179	2.75961	1.19216	1.32252	1.21721	1.00208	0.739391	1.11007	1.94132	1.18314	1.47889	1.36999	1.66596	1.40927	1.63856	0.872001	1.06044	1.12424	0.956688	1.58932	1.14355	1.30818	1.3389	1.44257	1.54715	0.777403	1.21861	1.21435	1.21357	1.3212	0.805634	2.88206	1.47811	1.91599	1.27894	0.446265	1.42052	0.446701	1.12747	0.906976	0.69269	0.948057	0.773005	0.318607	0.561611
ENSG00000167355.6	0	0	0	0	0.00740703	0.0277067	0	0	0	0.0136088	0	0	0	0.00939341	0	0	0.00646415	0	0	0.00803579	0.00855079	0	0	0.00616681	0	0.00688876	0	0	0.00582788	0.00853587	0	0	0.00728226	0	0.00848479	0	0.00857072	0	0	0.0460598	0	0.0209567	0	0	0	0	1.02772	0	0
ENSG00000198787.5	0	0	0	0	0	0	0	0	0	0	0	0	0	0	0	0	0	0	0	0	0	0	0	0	0	0	0	0	0	0	0	0	0	0	0	0	0	0	0	0	0	0	0	0	0	0	0	0	0
ENSG00000223782.1	0.0587276	0	0.0571837	0	0	0	0	0	0.185448	0	0	0.120126	0	0	0	0.0708174	0.0725189	0.0595542	0	0	0.287784	0	0	0	0	0.0772824	0.0704685	0.0572036	0.0653808	0	0.185661	0	0	0.0869212	0	0	0	0	0.104287	0	0	0	0	0	0	0	0	0	0
ENSG00000258803.1	0	0	0	0	0	0	0	0	0	0	0	0	0	0	0	0	0	0	0.010025	0	0	0	0.0215643	0.00767665	0	0	0	0	0	0.0106257	0.0103006	0	0	0	0.0105622	0	0	0	0	0	0	0	0	0	0	0	0.00841669	0	0
ENSG00000105248.14	10.6254	14.118	13.6595	8.9491	8.13134	10.6962	15.5073	11.978	14.0624	15.0298	11.4228	10.7249	13.0725	12.15	12.8055	16.2357	15.8969	14.9828	16.3595	10.8204	10.8191	13.0845	11.821	13.7647	10.6264	13.5483	13.8329	13.0808	10.8337	10.9559	12.0066	11.0117	16.4476	16.009	11.8049	14.1477	11.6829	15.4102	13.8275	21.5393	15.2716	19.7045	14.2732	11.1251	14.5619	18.8343	10.9543	13.4469	15.0948
ENSG00000099904.14	3.31888	4.55631	4.25617	2.97692	4.68494	2.63491	4.76798	5.73013	5.54593	3.48725	1.88107	2.53238	3.45582	5.06774	3.7674	4.19465	4.52168	3.58856	3.49512	4.69692	2.84314	5.41882	2.66342	3.43183	3.27259	5.25613	4.5226	3.54889	3.37726	4.74595	3.85601	3.54314	3.76129	5.75672	5.06966	2.53665	3.20973	4.60007	5.466	12.0216	8.8198	10.9185	8.53699	7.85289	5.29209	10.6238	10.6524	6.16201	4.87066
ENSG00000196689.9	0.0261364	0.0302108	0.0339324	0.0325411	0.0287636	0.0461112	0.0170649	0.0552152	0.0917029	0.00377477	0.0148546	0.0148504	0.0168416	0.0416883	0.0269427	0.0140075	0.0537903	0.0412289	0.0178704	0.0490368	0.0521795	0.0772449	0.00961006	0.0410528	0.0132276	0.0611452	0.0836311	0.0198008	0.0323305	0.0236766	0.0596755	0.0200569	0.0403987	0.0515785	0.0376558	0.0202477	0.00475465	0.0385679	0.0309417	0.0511038	0.0423621	0.116258	0.0333908	0.057701	0.0258662	0.0484671	0.0412595	0.00829207	0.0178646
ENSG00000279674.1	0	0	0	0	0	0	0.00356113	0	0	0	0	0	0	0	0	0	0	0	0	0	0	0	0	0	0	0	0	0	0	0	0	0	0	0	0	0	0	0	0	0	0	0	0	0	0	0	0	0	0
ENSG00000166069.12	0	0	0	0	0	0	0	0	0	0	0	0	0	0	0	0	0	0	0	0	0	0	0	0	0	0	0	0	0	0	0	0	0	0	0	0	0	0	0	0	0	0	0	0	0	0	0	0	0.00279923
ENSG00000221319.1	0	0.180939	0	0	0	0.441872	0.153308	0.141727	0.823842	0.271295	0	0.106731	0.403471	0.18726	0	0.377523	0	0.423306	0	0.320391	0.170462	0	0	0.245874	0	0.274658	0.125221	0	0	0	0.164958	0	0.145174	0.154457	0	0.181902	0.170859	0.307989	0	0	0.304459	0	0	0	0.309836	0	0.134788	0	0.21399
ENSG00000235685.2	0	0	0.0639112	0	0	0	0.0964244	0	0	0	0	0.0671292	0	0.117779	0	0	0	0.0665606	0	0	0	0	0	0	0	0	0	0	0	0	0	0	0	0	0	0	0	0	0	0	0.191492	0	0.125782	0	0	0	0	0	0
ENSG00000258670.1	0	0	0	0	0	0	0	0	0	0	0	0	0	0	0	0	0	0.0169469	0	0	0	0.0246952	0.0276511	0	0	0	0	0	0	0	0	0.0384732	0	0	0	0	0	0	0	0	0	0	0	0	0	0	0	0	0
ENSG00000272902.2	0.351228	0.365382	0.438893	0.393567	0.463839	0.477134	0.326785	0.302098	0.45288	0.197833	0.269486	0.347241	0.362114	0.367643	0.349132	0.275296	0.310825	0.439279	0.387237	0.296536	0.286855	0.423865	0.251828	0.455134	0.353289	0.477604	0.414422	0.359219	0.3454	0.181358	0.333112	0.444724	0.456026	0.355226	0.389009	0.234681	0.354613	0.293695	0.322247	0.0515059	0.153704	0.281216	0.258011	0.290775	0.208558	0.0781576	0.189019	0.34265	0.282081
ENSG00000201186.1	0	0	0	0	0	0	0	0	0	0	0	0	0	0	0	0	0	0	0	0	0	0	0	0	0	0	0	0	0	0	0	0	0	0	0	0	0	0	0	0	0	0	0	0	0	0	0	0	0
ENSG00000248362.1	0	0	0	0	0.0258826	0	0	0	0	0	0	0	0	0	0	0	0	0	0	0	0	0	0	0	0	0	0	0	0	0	0	0	0	0	0	0	0	0	0	0	0	0	0.0350541	0	0.108618	0	0	0.235038	0.0187545
ENSG00000265339.1	0	0.303018	0	0	0	0.185001	0	0.237349	0	0	0	0.178742	0	0.313604	0	0	0.215809	0	0	0	0	0	0	0	0.199011	0.229985	0	0	0	0	0.276255	0	0	0.258669	0	0	0	0.257894	0	0	0	0.699651	0	0	0	0	0.451459	0	0.358368
ENSG00000119630.12	0.635021	0.919625	1.1182	0.490737	0.375245	0.512522	0.757745	1.41422	0.599268	1.40732	0.382691	0.547437	0.630246	0.881899	0.641711	0.569176	0.579847	0.569941	0.699937	0.802993	0.540493	0.679521	0.797085	0.243626	0.512549	1.31912	0.595566	0.720447	0.414426	0.551451	0.784561	0.862594	0.646463	0.532957	0.768989	0.746401	0.565653	0.671381	0.773375	0.813486	6.93499	0.9935	1.29151	1.54695	2.28989	1.58363	1.15644	2.76496	2.60178
ENSG00000254146.1	0	0	0	0	0	0	0	0	0	0	0.0304092	0	0	0	0	0	0	0	0	0	0	0	0	0.0280135	0	0	0	0	0	0	0	0	0	0	0	0	0	0	0	0	0	0.0951985	0	0	0	0	0.030714	0	0
ENSG00000142733.13	6.015	6.42097	3.70868	1.98624	6.15207	2.54625	2.48349	9.45011	4.20956	12.8264	3.64923	3.58678	2.97347	5.0418	3.76667	4.75189	3.62151	3.43756	3.22272	7.99208	2.78052	4.26458	5.67669	5.05986	3.2362	9.55017	2.40818	3.73566	3.12478	7.11833	3.32985	5.84121	1.93191	4.96952	9.87277	1.45036	3.78955	4.93301	5.65023	5.64559	4.01743	3.19033	10.6228	7.62601	2.97495	12.3223	4.99514	5.65525	2.91979
ENSG00000228668.1	0.0819532	0	0.0398993	0.11479	0	0.0433758	0.300986	0.0556497	0.129394	0	0.0524001	0.0419083	0	0.147057	0.108619	0.0494121	0.0505993	0.0831067	0	0	0	0.121104	0.1356	0	0.0933217	0.107846	0	0	0.0456188	0.0668161	0.129543	0.188671	0	0	0	0.0714247	0	0.1814	0	0	0	0	0.0785251	0	0	0.136776	0	0.117003	0
ENSG00000146830.9	4.99668	4.80217	5.95165	5.34219	8.30907	5.40367	5.57758	7.57285	10.3573	3.93737	3.32892	4.49556	5.01975	6.59943	5.2613	5.06063	6.62128	6.66319	4.88622	8.22448	5.76728	8.01633	3.26263	6.03399	4.84533	10.4534	7.05672	4.94494	4.57344	6.26137	6.73624	5.29119	5.32075	10.2308	8.40717	1.86175	5.11167	7.23291	8.05905	11.2432	8.39583	30.018	9.85708	9.55853	9.0384	7.54895	23.9074	9.14315	13.2762
ENSG00000272430.1	0.0526523	0.0912903	0.102536	0.0737491	0.521503	0.0557352	0.116024	0.0715063	0.332527	0.205317	0.100996	0.0269248	0.101783	0.0472398	0.0348921	0.126983	0.0975254	0.0800902	0.121501	0.0808246	0.0430023	0.155611	0.130678	0.124052	0.179869	0.207863	0.094768	0.25643	0.146543	0.214636	0.0832275	0.24243	0.0366228	0.116894	0.170681	0.0458881	0.0431025	0.155392	0.140249	0.231636	0	0	0.0504499	0.26154	0.0781619	0.0878741	0.170014	0.263096	0.0539829
ENSG00000235361.1	0	0	0	0	0	0.130681	0	0	0.0974587	0	0.0789346	0	0	0.221525	0	0	0.076222	0.125191	0	0	0.30248	0.182429	0	0	0	0.162458	0	0	0.0687194	0.201301	0	0	0	0.0913597	0	0	0.303185	0	0	0	0	0.494222	0	0	0	0	0	0	0.126573
ENSG00000131370.14	1.21026	2.93291	1.90521	0.771874	2.04805	1.38819	1.43466	1.92784	1.36018	1.84968	0.74484	0.809731	0.869757	1.61469	1.35443	0.975744	1.64952	1.33694	1.14824	1.44557	1.40718	2.05129	1.3273	0.838182	1.02468	1.79	2.02976	1.40308	1.18817	2.34311	1.40585	2.74609	0.727788	1.21311	2.52695	1.25844	1.61033	2.14618	2.02529	0.583073	1.05825	1.24268	3.04781	0.623696	0.383142	0.966277	0.38291	2.36523	1.36958
ENSG00000261320.1	0.36646	0.423587	0.208149	0.0855489	0	0.581875	0.98698	0.829473	0.964329	0.119084	0.312415	0.156164	0.354205	0.438385	0.283324	0.626026	0.414808	0.309682	0.140941	0.468783	0.399061	0.902546	0	0.467678	0.173873	0.321495	0.769516	0.237967	0.33998	0.0497956	0.193088	0.0703046	0.679718	0.813582	0.148493	0.212921	0.149997	0.450636	0.488065	1.07479	0.267283	0.366765	0.292609	0.606772	0.181336	1.32514	0.512762	0	0.15655
ENSG00000225952.1	0.0302202	0.0523968	0	0.0846578	0	0	0.0443954	0.0410416	0	0	0	0	0	0	0	0	0	0	0	0.0927799	0	0.0446572	0.0500023	0	0	0.0397683	0	0	0	0.147831	0	0	0	0	0	0	0.049478	0	0	0	0	0	0	0	0	0	0.0390324	0	0.0929518
ENSG00000278629.1	0	0	0	0	0	0	0	0	0	0	0	0	0	0	0	0	0	0	0	0	0	0	0	0	0	0	0	0	0	0	0	0	0	0	0	0	0	0	0	0	0	0	0	0	0	0	0	0	0
ENSG00000111300.8	1.50958	2.30695	1.33322	1.8055	1.74891	0.956658	1.38026	2.07153	1.98093	1.61779	1.45789	0.848123	1.30128	1.73733	1.38762	0.989618	1.6607	1.53954	1.58201	2.36127	1.18378	1.58946	1.68017	1.61974	1.71736	1.69439	1.62062	1.53458	1.43026	2.1509	1.60287	1.84647	1.04004	1.41604	2.03589	1.45794	1.48903	1.89789	2.02959	1.14677	3.71886	3.11914	4.11424	3.48603	3.12544	3.58072	3.92914	3.04057	3.34068
ENSG00000271123.1	0	0	0	0	0	0	0	0.0591591	0.0687772	0	0	0	0	0	0	0	0	0	0	0	0	0	0	0	0	0	0	0	0	0	0	0	0	0	0	0	0	0	0	0	0	0	0	0	0	0	0	0	0
ENSG00000198910.11	3.84383	5.09922	2.76665	2.37585	17.4584	4.18059	7.9779	5.17778	2.87866	3.56373	1.51686	3.05385	1.28061	8.00896	4.66717	4.19683	1.28858	3.03591	2.76578	4.51463	2.71001	2.93969	7.32676	2.71413	1.8781	14.0022	5.17271	2.64389	3.60923	13.023	1.17689	11.7869	0.826412	2.7419	13.2744	1.48852	7.81624	3.63338	1.44359	1.58186	2.71946	4.27143	0.647856	0.194138	6.48648	0.202206	0.136295	0.267831	0.156276
ENSG00000259534.1	0	0	0.0260597	0	0	0	0	0	0	0	0	0	0	0	0	0	0	0	0	0	0	0	0	0	0	0	0	0	0	0	0	0	0	0	0	0	0	0	0.0475258	0	0	0	0	0	0	0	0	0	0
ENSG00000132199.17	2.9446	5.91093	2.30838	5.24023	1.38431	2.59196	3.2318	4.40912	6.43332	3.50245	3.43699	1.9914	5.28811	3.73666	2.09532	2.44188	2.91393	5.1213	4.56991	3.71259	2.84572	3.50931	3.04083	3.10827	3.94433	4.74342	4.21699	2.49286	2.5115	3.65845	3.65018	3.06705	4.17991	6.56463	3.60112	4.37998	2.6264	4.08506	3.78766	3.71498	2.42374	4.15184	7.07254	4.37103	3.43613	4.13218	2.15487	3.53481	2.68839
ENSG00000272741.1	0	0	0	0	0	0	0	0	0	0	0	0	0	0	0	0	0	0	0	0	0	0	0	0	0	0	0	0	0.0228094	0	0	0	0	0	0	0	0	0.0302333	0	0	0	0	0	0	0	0	0	0	0.0210061
ENSG00000162745.9	1.87321	1.13417	0.922323	1.4279	15.5905	1.34441	1.96562	4.55148	1.38155	5.36663	0.488863	0.93401	1.20705	4.5046	1.70018	2.5764	1.32178	0.753801	2.22176	4.23826	1.124	1.8454	2.90965	1.14589	1.07862	3.04638	2.11009	1.10883	1.91519	14.4619	1.10785	7.41235	0.844983	1.71002	17.9278	1.02914	5.64006	1.64221	3.35659	8.40911	5.52698	11.4272	11.8843	3.46029	7.49105	8.42186	2.49624	21.0794	3.2706
ENSG00000277755.1	0	0	0	0	0	0	0	0	0	0	0	0	0	0	0	0	0	0	0	0	0	0	0	0	0	0	0	0	0	0	0	0	0	0	0	0	0	0	0	0	0	0	0	0	0	0	0	0	0
ENSG00000207010.1	0	0	0	0	0	0	0	0	0	0	0	0	0	0	0	0	0	0	0	0	0	0	0	0	0	0	0	0	0	0	0	0	0	0	0	0	0	0	0.250087	0	0	0	0	0	0	0	0	0	0
ENSG00000205133.10	4.6943	4.08452	4.11506	5.13084	2.51829	3.02808	4.07561	6.66823	5.70526	5.14278	3.67186	3.68021	9.06211	4.01044	4.6577	4.25331	4.83501	6.01172	7.75273	4.32163	2.94592	5.0337	7.30313	5.27082	6.34531	4.34636	5.87611	4.39807	4.83944	3.17295	4.41943	5.71147	4.71167	4.88525	4.79738	6.65575	5.42875	4.74645	8.85705	0.683334	8.59739	1.29546	3.2701	3.32195	5.62359	2.75073	1.96439	3.91151	3.87953
ENSG00000161547.13	28.3912	58.062	26.1842	40.7435	18.5316	23.5644	34.9348	30.2323	43.2094	57.4962	38.8946	23.7556	33.5807	31.8354	21.4622	25.9972	33.5445	28.5665	35.526	38.8513	32.396	31.8228	44.9315	34.1425	30.6269	40.3224	25.9038	33.0823	30.2695	33.2646	36.0012	29.1332	22.6606	37.915	32.9097	58.8739	35.4786	42.1364	31.727	20.6867	70.5984	67.2331	58.6731	50.7269	52.5172	60.6637	59.262	42.2357	53.2533
ENSG00000271418.1	0	0	0	0	0	0	0	0	0	0	0	0	0	0	0	0	0	0.0488701	0	0	0	0	0	0	0	0	0	0	0	0	0	0	0	0	0	0	0	0	0	0	0	0.192927	0	0	0	0	0	0	0
ENSG00000279649.1	0.0965617	0.474362	0.0940232	0.315588	0.326394	0.0851796	0.149736	0.356989	0.584428	0.055784	0.096041	0.137163	0.176295	0.269532	0.120871	0.0905645	0.238476	0.163201	0.148551	0.848195	0.446896	0.182328	0.159771	0.0884746	0.109957	0.409448	0.148052	0.130633	0.107501	0.314906	0.178074	0.148201	0.141791	0.468455	0.469531	0.0841564	0.122963	0.538297	0.295314	0.0944021	0.156508	1.6966	0.935505	0.213178	0.28669	0.0895315	0.789886	0.344647	0.555511
ENSG00000248422.1	0	0	0	0	0	0	0	0	0	0	0	0	0	0	0	0	0	0	0	0	0	0	0	0	0	0	0	0	0	0	0	0	0	0	0	0	0	0	0	0	0	0	0	0	0	0	0	0	0
ENSG00000204356.10	20.1448	20.8585	22.2437	17.1869	14.6595	23.6905	21.4665	18.0481	22.3048	25.9559	20.337	17.6728	26.8965	19.328	19.1124	22.9408	20.9557	20.5636	32.2218	17.4518	15.0322	22.3263	28.6177	20.9596	18.632	18.9413	19.5374	20.8172	19.3385	18.1551	24.0423	22.5129	25.6562	20.4509	20.2946	40.1722	18.3078	20.3267	24.1579	25.2541	53.1682	44.6586	26.5404	31.6943	33.0884	39.4614	34.1085	21.2731	30.8002
ENSG00000218643.2	0	0	0	0.0907048	0	0	0	0	0	0	0	0	0	0	0	0	0	0.0164173	0	0	0	0.047847	0	0	0	0	0	0.0157693	0	0	0	0	0	0	0	0	0	0.0238897	0.0287489	0	0	0	0	0	0	0	0	0	0
ENSG00000070985.12	1.49744	3.28823	1.00888	1.54871	0.11915	0.635595	1.00579	5.28051	1.04629	0.480655	0.711646	0.284579	0.268947	2.11544	2.48447	0.640163	2.96577	2.00488	0.157708	0.961052	1.09441	1.03877	0.0484626	0.823789	1.88026	1.39721	1.65622	2.37509	2.24179	0.238798	0.862304	0.935591	1.20199	1.79364	0.237368	0.497773	1.30077	1.54515	0.799686	0.16107	0.384531	0.0879421	0.2175	0.254608	0.0978306	0	2.8231	0.773599	0.439187
ENSG00000263698.1	0.0558449	0.0242064	0.0543768	0	0.0197544	0.0147787	0.0410198	0	0.0440862	0.0181472	0	0.0428361	0.0539774	0	0.111023	0.0505059	0.0517194	0.0283155	0.021478	0	0.0456097	0	0	0.0164468	0.0476938	0.0551167	0.0335048	0.0271979	0.0310858	0	0.044137	0.0321412	0.0388434	0	0.0226288	0	0.068574	0.0206017	0.0495842	0	0.0407313	0	0	0	0.0829013	0.0932024	0.0540969	0.0398642	0
ENSG00000229132.2	0.429446	0.310244	0.302001	0.601516	0.219427	0.227295	0.385539	1.11784	0.546202	1.33349	0.42713	0.219605	0.207542	0.214055	0.284588	0.503467	0.559755	4.20974	0.22022	0.329613	0.311766	0.546463	0.611871	0.604271	0.326012	0.251168	0.343534	0.476399	0.371853	0.194514	1.2068	0.137314	0.481246	0.21187	0.328695	0.519826	0.195308	0.440074	0.211834	2.93889	0.974469	0.477558	1.18873	3.91083	0.425005	6.45051	0.570078	0.459831	0.452528
ENSG00000276302.1	0	0.180614	0.0253579	0	0.110547	0.0275674	0	0.17684	0	0.033851	0	0	0	0	0.0690324	0	0.0321583	0.0528183	0	0	0.042539	0.0769675	0	0.0613581	0	0.0342707	0.031249	0.0253668	0	0	0	0.0599546	0.0362283	0.0770899	0	0	0.0426382	0	0	0	0	0.208514	0.0499064	0.258722	0.07732	0	0.0336365	0.0371803	0.0534014
ENSG00000235421.1	0	0	0	0	0	0	0	0	0	0	0	0	0	0	0	0	0	0	0	0	0	0	0	0	0	0	0	0	0	0	0	0	0	0.04013	0	0	0	0	0	0	0	0	0	0	0	0	0	0	0
ENSG00000261460.1	0.184317	0.159787	0.12563	0.154901	0.0586797	0.17072	0.135386	0.250318	0.523825	0.137759	0.106065	0.0706904	0.124707	0.165369	0.140466	0.116687	0.1707	0.172893	0.0992436	0.134395	0.127955	0.190658	0.106739	0.184562	0.146919	0.212232	0.19352	0.121185	0.138508	0.0901635	0.203944	0.148515	0.173074	0.197782	0.119499	0.120478	0.10562	0.292384	0.196384	0.32435	0.147877	0.571856	0.397365	0.320444	0.232574	0.538326	0.0952251	0.131572	0.113385
ENSG00000258960.1	0.0557912	0	0.108649	0.0781457	0	0.147645	0.0819608	0.227308	0.264263	0.217558	0	0.14265	0	0	0.0739444	0.168191	0.103339	0.254594	0	0.085643	0.136698	0.247332	0.046156	0.065724	0.190592	0.0367092	0.13389	0.16303	0.0621118	0	0.0881892	0	0.19403	0.0412876	0	0	0	0	0	0	0	0.111675	0	0	0	0	0.0720598	0	0.143003
ENSG00000172890.10	3.79969	6.82773	5.09374	6.61646	1.53593	5.85008	5.97508	8.11839	7.58779	5.19402	5.6802	4.85761	4.9658	4.92638	6.71824	6.76099	6.27471	5.43695	4.60364	6.56802	5.92684	6.411	5.96523	6.7195	6.19258	6.81599	5.19079	5.377	7.90622	3.49201	6.267	4.44359	6.75988	7.95256	4.43106	8.55093	5.01042	5.46482	5.26014	7.45558	4.95982	8.11988	7.98401	4.80272	5.76242	5.12381	9.36144	2.77858	7.00405
ENSG00000261704.2	0.370044	4.29868	1.44126	0.829301	0.0523594	0	2.22883	0.452296	1.69434	0.817691	1.04105	0.45415	1.07301	0.929612	0.93185	3.48053	1.96486	2.36409	0.227711	0.795256	0.604445	1.42174	0.306137	0.610294	1.13772	0.146087	1.68729	0.865059	1.40068	0.663729	2.80765	1.36305	0.720683	0.383385	1.31951	1.35452	0.302927	1.14671	0.459982	0.325591	0.75571	0	0.141826	0	0.219731	0	0	0.10566	0
ENSG00000234689.1	0	0.233958	0	0	0.0954645	0	0	0	0	0	0	0	0	0	0	0	0.0833124	0	0	0	0.220412	0	0.111633	0	0	0	0	0	0	0	0.106647	0	0	0	0	0.117602	0	0.0995591	0	0	0.196836	0	0	0	0	0	0	0	0.0691734
ENSG00000139800.8	0	0.00542153	0	0	0.0132732	0	0	0.0042466	0	0	0	0.00639601	0	0.00561094	0	0	0	0	0	0	0.00510762	0	0	0	0	0	0	0.00304576	0	0	0.0148281	0	0	0	0.00506819	0	0	0	0	1.26559	0.00912261	2.5036	0	3.23071	0.0557024	2.61976	0.246361	0.549097	0.0352652
ENSG00000141298.16	3.02471	2.27009	3.66776	4.07066	1.35606	2.95701	2.68908	2.62656	3.65849	2.12807	2.56293	3.0523	2.33529	2.50836	2.67462	2.40708	3.01614	3.19446	1.98766	3.11013	4.37689	3.436	1.38395	3.08206	2.87963	2.64045	3.66117	2.85208	2.69749	1.7372	3.60087	2.00506	2.54	3.50957	2.76922	1.26341	2.54862	4.46508	2.67846	1.27551	1.83941	1.68115	2.18935	2.25169	2.29205	1.9432	2.98538	2.00064	1.37658
ENSG00000227986.1	0.753316	0.516375	0.64822	1.07969	0.545347	0.315261	0.566202	0.52343	1.1894	0.592065	0.53767	0.573355	0.575726	0.691595	0.650139	0.507011	0.77879	0.692857	0.727684	0.806782	0.515092	0.569541	0.405816	0.701691	0.957562	0.599406	0.651663	0.904411	0.877667	0.628459	0.553845	0.403318	0.341193	0.518588	0.937047	0.335903	0.860488	0.956513	0.653308	0.154145	0.766663	1.19228	0.100717	0	3.12081	0	2.7153	0.450205	1.81413
ENSG00000179603.16	0.5796	1.06335	0.258119	0.40277	0.0508592	0.00713414	0.264021	0.478999	0.681019	0.429252	0.603287	0.404376	0.955408	0.91104	0.756278	0.520124	0.810028	0.911253	0.414725	0.844891	0.957751	0.302095	0.379141	0.772768	0.457908	0.449356	0.638866	0.343549	0.232595	0.300378	0.227268	0.496499	0.350018	0.768075	0.284015	0.164464	0.54068	0.8155	0.562493	0.118598	1.43535	0.962305	0.116237	0.0892726	2.1677	0.0374931	5.70162	0.141121	3.70598
ENSG00000096401.7	7.46854	7.69825	7.09187	7.31987	7.29858	4.91753	6.22739	8.45293	7.41676	8.16081	7.75428	5.50415	6.77128	6.96217	6.25885	6.16288	7.53521	8.39355	7.77208	7.94588	6.47783	7.50558	7.52954	7.52648	7.85907	6.80871	7.78014	7.43311	7.17066	7.30614	6.92552	8.02762	6.45619	7.03284	7.54794	7.72347	8.1975	8.75137	8.96733	3.09988	11.2866	17.377	11.4775	6.61871	10.2455	9.15906	7.93118	7.65118	10.7785
ENSG00000200298.1	0	0	0	0	0	0	0	0	0	0	0	0	0	0	0	0	0	0	0	0	0	0	0	0	0	0	0	0	0	0	0	0	0	0	0	0	0	0	0	0	0	0	0	0	0	0	0	0	0
ENSG00000253749.1	0	0	0	0	0	0	0	0	0	0	0	0	0	0	0	0	0	0	0	0	0	0	0.0502115	0	0	0	0	0	0	0	0	0	0	0	0	0	0	0	0	0	0	0	0	0	0	0	0	0	0
ENSG00000260071.1	0.0546698	0.126384	0.124209	0.408399	0.025785	0.868061	0.160627	0.148492	0.258951	0.118436	0.186428	0.31684	0.211366	0.261599	0.217374	0.197773	0.292535	0.110879	0.364451	0.0559477	0.119067	0.134645	0.0603043	0.107338	0.249014	0.0959234	0.481063	0.230755	0.162302	0.0297147	0.0864165	0.125859	0.430961	0.404577	0	0.254114	0.29836	0.107564	0.161803	0	0.372159	0.0729536	0	0	0.541045	0	0.32952	0.0520338	0.168154
ENSG00000258292.1	0	0	0	0	0	0	0	0	0	0	0	0	0	0.0662319	0	0	0.045578	0	0.0567828	0	0	0.0545432	0	0	0	0	0.0442894	0	0	0	0	0	0	0	0	0	0	0.0544662	0	0	0	0	0	0	0	0	0	0	0
ENSG00000235532.1	0.0390873	0.150602	0.274875	0.13383	0.0122903	0.202282	0.0829423	0.088473	0.0959998	0.0451617	0.0833067	0.062185	0.117538	0.0623452	0.0748299	0.0733193	0.12871	0.0748707	0.106901	0.0800018	0.227011	0.147609	0.107789	0.158603	0.0890188	0.108589	0.0677468	0.0888369	0.0483505	0.0424902	0.12357	0.109983	0.10875	0.122132	0.0703933	0.0757016	0.46219	0.467838	0.138821	0	0.0126706	0	0	0	0.0386831	0	0.00560945	0.0186013	0.0178111
ENSG00000199878.1	0	0	0	0	0	0	0	0	0	0	0	0	0	0	0	0	0	0	0	0	0	0	0	0	0	0	0	0	0	0	0	0	0	0	0	0	0	0	0	0	0	0	0	0	0	0	0	0	0
ENSG00000242522.1	0.0865152	0	0	0.0807868	0	0.335796	0	0.039165	0	0.0374851	0	0	0	0	0.0382217	0	0.0356107	0	0	0	0.0471058	0.0852305	0	0	0	0	0	0	0	0	0.0911697	0	0	0	0	0	0	0.0425551	0.0512107	0	0	0	0	0	0	0	0	0.0411719	0
ENSG00000130635.14	6.0219	8.34828	4.11272	6.29021	24.2505	3.0109	8.86559	12.2084	8.09755	5.62667	3.04546	3.80667	3.74919	12.3969	4.81111	8.73578	7.65057	8.28376	3.10333	13.5545	6.49268	8.98684	4.11638	5.70728	5.70134	12.4011	6.90846	9.03775	7.10824	13.1234	4.53911	8.23153	3.52039	9.335	16.4195	2.61679	8.25681	7.45136	3.78707	11.6692	14.4369	54.0955	54.3635	18.5335	26.4123	11.1689	7.92523	77.1778	14.6729
ENSG00000227118.3	0.0888105	0	0.0288252	0	0.0418875	0	0.130468	0.160816	0.186962	0.115439	0.0757128	0.151383	0.057227	0	0.0392358	0	0.0365554	0.0600404	0.136626	0	0.0483556	0.131238	0.195927	0.0348739	0	0	0	0.0288353	0	0	0	0.136305	0.0411819	0.0876308	0.0959647	0.0516007	0	0.0436841	0.0525694	1.04189	0.0863669	0.118512	0	0.588197	0	2.66796	0.0764716	0	0.0607032
ENSG00000263409.1	0	0	0	0	0	0	0	0	0	0	0	0	0	0	0	0	0	0	0	0	0	0	0	0	0	0	0	0	0	0	0	0	0	0	0	0	0	0	0	0	0	0	0	0	0	0.896641	0	0	0
ENSG00000275089.1	0	0	0	0	0	0	0	0	0	0	0	0	0	0	0	0	0	0	0	0	0	0	0	0	0	0	0	0	0	0	0	0	0	0	0	0	0	0	0	0	0	0	0	0	0	0	0	0	0
ENSG00000253175.1	0.0773638	0	0	0	0.054733	0	0	0	0	0.15084	0	0	0.149553	0	0	0	0	0	0.119017	0.0593791	0	0.0571612	0.064003	0.0455686	0.0440478	0.101807	0.0464153	0	0	0.0630744	0	0	0	0.0572521	0.188091	0	0.0633319	0	0	0	0	0.154856	0.0741277	0	0	0	0.199846	0	0.0793189
ENSG00000173200.11	0.237065	0.264886	1.02336	0.634588	0.234804	0.181238	0.460481	0.218213	0.573922	0.458792	0.26947	0.48491	0.351343	0.406484	0.216449	0.142934	0.465124	0.344575	0.413328	0.760165	0.778765	0.821297	0.309439	0.313403	0.326939	0.766046	0.363475	0.348935	0.164218	0.184688	1.19913	0.272882	0.285813	0.740732	0.614787	0.206609	0.586513	1.64028	0.813885	0.115881	0.376552	0.168719	0.499726	0.837383	0.391023	0.316519	0.0918576	0.485113	0.108025
ENSG00000136197.11	0.116117	0.108407	0.143505	0.12511	0.176939	0.193829	0.0984135	0.181958	0.162181	0.127712	0.0685331	0.123325	0.129501	0.120208	0.106545	0.0807815	0.121326	0.0951071	0.24047	0.123402	0.0802453	0.197988	0.169959	0.0999619	0.157653	0.105787	0.112537	0.117454	0.139216	0.123799	0.112952	0.195351	0.0931918	0.0925411	0.0796259	0.140123	0.212049	0.210889	0.134822	0.0785909	0.156354	0.500613	0.128377	0	0.172375	0.178887	0.224965	0.133897	0.178577
ENSG00000279732.1	0	0	0	0	0.168237	0	0	0.161475	0	0	0	0	0	0	0	0	0	0	0.182915	0	0	0	0	0	0	0	0	0	0	0	0.187944	0	0	0	0.192716	0	0.194668	0	0	0	0	0	0	0	0	0	0	0	0
ENSG00000227368.1	0	0.137937	0	0.0742884	0	0	0	0	0.0418698	0	0	0	0.0512637	0	0	0	0.0327462	0	0	0	0.0433167	0	0	0	0.0301973	0.0348972	0.0636407	0	0.029523	0	0	0	0	0.0784992	0	0	0.0434177	0.234792	0	0	0	0	0.0508188	0.263452	0.551134	0	0.137006	0	0.244699
ENSG00000277329.1	0	0	0	0	0	0	0	0	0	0	0	0	0	0	0	0	0	0	0	0	0	0	0	0	0	0	0	0	0	0	0	0	0	0	0	0	0	0	0	0	0	0	0	0	0	0	0	0	0
ENSG00000279819.1	0	0	0	0	0	0	0	0	0	0	0	0	0	0	0	0	0	0	0	0	0	0	0	0	0	0	0	0.0205667	0	0	0	0	0	0	0	0	0	0	0	0	0	0	0	0	0	0	0	0	0
ENSG00000223350.2	5.07168	15.6806	11.5689	26.0307	0.552014	2.13994	21.9871	6.88777	32.9823	18.1174	3.49223	4.67918	7.54165	2.8002	1.83324	13.6428	15.0655	32.8365	1.20035	2.77659	12.6871	3.24939	29.6933	9.81842	9.97538	1.07345	2.63852	7.25465	31.7848	6.36142	56.7343	6.04207	11.249	2.78212	3.16167	13.1676	8.82621	25.0164	2.77114	25.5887	1.65554	0	12.5736	2.11406	4.84375	0.947063	0.549698	53.8243	0.0363626
ENSG00000228767.1	0.0702699	0	0.0195493	0.196851	0	0.0956369	0.0737363	0.0954325	0.174347	0.221823	0.141208	0.174536	0.0388114	0.0360265	0.0532195	0.108946	0.0619798	0.111978	0.0154433	0.0154098	0.0491922	0.118674	0.0332195	0.0827803	0.0342933	0.0660511	0.0481819	0.146671	0.0558791	0	0.222151	0.046221	0.0279296	0.0594312	0.0162708	0.0174978	0.147921	0.0592532	0.0534789	0.264979	0.029287	0	0	0.0997289	0.0298043	0.0670154	0.0518631	0.0573272	0.0308767
ENSG00000244144.1	0.922329	0.242298	0.925296	0.548074	0.0395469	1.98225	0.821187	0.607321	0.838446	0.581271	0.500375	1.28632	0.216117	0.651982	0.11113	0.808874	1.10441	0.680226	0.0429974	0.600656	0.821766	0.949934	0.0462449	0.164626	1.01845	0.294239	0.838426	1.25231	0.43562	0.136722	1.19285	0.128689	0.699854	1.24101	0.0906025	0.19487	0.18304	0.659891	0.595584	0.491837	0	0.223781	0.321363	0	0.829812	0.559753	0.324894	0.518734	0.171934
ENSG00000144218.17	0.617265	0.527218	0.97918	0.437081	3.36146	0.349608	0.428304	0.524323	0.496284	0.423375	0.294184	0.453092	0.228962	0.982964	0.563015	0.607005	0.497834	0.38227	0.826959	1.13635	0.530177	0.772464	0.520084	0.272349	0.339774	1.15099	0.959317	0.459255	0.281471	1.80317	0.577865	1.20868	0.22497	0.603446	0.73098	0.1866	1.27166	1.8234	0.837264	0.0501027	0.0830647	0.132218	0.0305543	0.124456	0.138632	0.0114042	0.0220643	0.0357704	0.032694
ENSG00000182287.12	3.27669	3.02968	2.94711	3.44219	9.69042	2.84634	2.72722	3.65176	2.64134	4.47694	2.49641	2.28762	3.49102	5.67448	2.79535	2.82551	2.05921	2.20891	5.04905	3.24577	1.86374	2.86514	10.4075	2.80417	2.53493	3.69595	2.92648	2.05955	2.77442	4.86155	2.85038	10.7764	1.82034	2.32252	6.36712	5.35449	6.26178	2.93959	4.8552	1.33388	2.25023	2.25725	2.47704	2.19307	5.47224	3.72861	2.41151	3.46297	1.97152
ENSG00000231175.1	0	0	0	0	0	0	0	0	0	0	0	0	0	0	0	0	0	0	0	0	0	0	0	0	0	0	0	0	0	0	0	0	0	0	0	0	0	0	0	0	0	0	0	0	0	0	0	0	0
ENSG00000268238.1	0	0	0	0	0	0	0	0	0	0	0	0	0	0	0	0	0	0	0	0	0	0	0	0	0	0	0	0	0	0	0	0	0	0	0	0	0	0	0	0	0	0	0	0	0	0	0	0	0
ENSG00000064666.13	13.4989	24.7434	33.2901	14.7604	25.5195	8.67381	22.5024	17.8948	23.6317	25.6624	14.3155	20.1878	26.7873	23.5083	17.6379	21.4414	27.2933	15.3273	28.4869	34.7967	17.4408	28.0749	23.3887	25.7284	21.8381	21.393	18.3178	19.5523	14.8554	22.1085	31.5032	18.8275	14.6486	24.2379	39.4178	16.6412	29.2877	40.7844	29.9073	30.3935	56.0548	80.2002	56.0381	61.5969	65.6347	66.3913	86.7078	67.5713	78.2458
ENSG00000238909.1	0	0	0	0	0	0	0	0	0	0	0	0	0	0	0	0	0	0	0	0	0.607545	0	0	0	0	0	0	0	0	0	0	0	0	0	0	0	0	0	0	0	0	0	0	0	0	0	0	0	0
ENSG00000168795.4	3.76829	3.59836	3.97753	4.06621	2.31553	3.46791	3.61995	4.04474	4.88547	3.41484	3.28337	3.13897	3.1938	3.67344	3.04983	3.38345	4.19254	4.27277	3.80528	3.90289	3.94819	4.30377	3.62066	3.99599	4.00543	4.04301	4.25833	3.86594	3.46924	3.08761	4.32617	3.8252	3.34066	4.82566	3.47563	3.77052	4.29615	4.50587	4.56503	3.42043	4.01521	5.43436	4.34361	4.45375	4.50498	5.82865	4.83877	3.88945	4.78279
ENSG00000212232.1	0.734467	0.955082	1.6687	0.685835	0.60622	0.583103	1.07898	1.16371	0.483182	1.27291	1.01749	0.563375	0.94654	0.549138	0.567843	1.18089	0.906945	0.868939	0.941588	0.65768	0.599854	0.90445	0.911435	0.793125	1.88179	1.36924	0.954744	0.715407	0.817674	0.499006	0.870728	0.845435	0.510864	0.543533	0.99204	0.85348	0.501043	1.17413	0.869502	13.4633	1.60708	3.92041	7.85847	5.47247	0.726873	3.67736	0.948635	1.66025	1.06679
ENSG00000256268.1	0.032415	0	0	0.0454031	0.0917312	0	0.0714295	0	0.0511794	0.021067	0.0207258	0.0663042	0.031331	0.0581657	0.021481	0.039088	0.0200136	0.0821782	0.074801	0	0.052948	0.0239502	0.134084	0.019093	0.0184558	0.0853129	0.0194477	0.0157869	0.0180436	0.0792835	0	0.14925	0.045093	0	0.105079	0.141253	0.0796071	0.0478329	0	0	0.0945694	0.0648839	0.0621182	0	0.144359	0.108198	0.0209336	0.161973	0.0166171
ENSG00000279964.1	0.0237799	0.0137434	0	0	0.0336473	0.0251722	0	0.010765	0.0250304	0	0	0.0243206	0.0306462	0.0142236	0	0.00955841	0.00978807	0	0	0	0	0	0.0131154	0.00933783	0	0.010431	0	0.00772092	0.00882463	0.0129251	0	0	0	0.0586599	0.0256955	0	0	0.0350905	0	0	0	0.0634657	0.0151901	0.0787477	0.023534	0	0.010238	0	0.00812693
ENSG00000137166.13	10.8123	15.3267	11.5147	8.68696	11.2105	10.3006	9.66712	14.7191	13.2331	11.9395	8.62242	12.27	11.6892	12.0611	12.414	14.5719	14.2455	11.8394	13.6896	15.3452	8.8479	14.1502	7.58544	12.3107	10.6336	12.1617	14.1136	11.3721	10.1082	11.9721	11.6244	8.39468	11.5973	16.511	13.0703	5.93383	8.95705	16.8362	16.2236	21.596	16.2832	61.8923	13.3358	19.5959	17.7993	17.2016	34.4436	38.5424	31.4512
ENSG00000274507.1	0	0.0846818	0	0	0	0	0	0.0663299	0	0	0	0	0	0	0.0647324	0	0	0.29717	0	0.0749737	0.0797786	0.0721733	0	0	0	0.128544	0.0586051	0	0	0.0796394	0.0772026	0	0	0	0	0	0	0.0720714	0	0	0	0.195525	0.0935955	0	0	0.163026	0.189248	0.348644	0.30045
ENSG00000239642.4	0	0	0	0	0	0	0	0	0	0	0	0.00744757	0	0	0	0	0	0	0	0	0	0	0	0	0	0	0	0	0	0	0.0115106	0	0	0	0	0	0	0	0	0	0.0212449	0	0	0	0	0	0.0094054	0.0103963	0
ENSG00000213994.3	0	0	0	0	0.0468604	0	0	0	0	0.0430479	0	0	0	0	0.0877878	0.0399358	0	0	0.152847	0.203353	0.0540964	0	0.0547971	0	0	0.0435817	0.119217	0	0.14748	0	0.104699	0.0762436	0	0	0.107358	0	0.0542225	0.0488703	0.0588105	0.874189	0	0.265165	0	0	0	0	0.470527	0.141846	0.101865
ENSG00000153012.10	0.494205	0.328662	0.503186	0.442517	3.3016	1.3186	0.291733	1.33928	0.33492	0.668783	0.167374	0.334654	0.213756	1.28769	0.349936	0.416344	0.353896	0.329531	0.718627	1.12583	0.328063	0.316797	1.06414	0.36686	0.303223	0.884949	0.398046	0.294543	0.492411	0.607145	0.335305	3.23661	0.282533	0.24716	1.74104	0.373679	1.03821	0.679319	0.248453	0.536101	0.882211	0.307159	0.696244	0.762241	0.864292	0.278701	0.186539	0.78933	0.377129
ENSG00000281028.1	0	0	0.0203521	0	0.0147874	0	0	0	0	0.0135843	0.0133643	0	0	0	0	0.0126022	0.012905	0.0211958	0	0	0	0	0	0	0	0	0.0250803	0	0.0116348	0	0	0.0240596	0	0	0	0	0.0171106	0.0308432	0	0	0	0	0	0	0	0.0348837	0	0	0.0107149
ENSG00000255277.3	1.50849	1.72807	1.18031	1.47149	0.647953	1.9675	1.42461	1.24382	1.91388	0.980389	0.998959	1.39126	2.47346	1.01506	2.08857	1.88399	1.66315	2.04873	1.9477	0.537555	1.73802	1.71165	1.24797	1.47559	1.5337	1.66606	1.40603	1.62677	1.6344	0.812588	1.31997	1.24029	1.94859	1.43529	0.654912	2.08942	0.948214	1.78874	2.58308	0.118507	0.510824	0.377435	0.232294	0	0.599822	0	0.730634	0.0192288	0.510933
ENSG00000253632.1	0	0	0	0	0	0.047835	0.0663857	0.0306853	0	0	0	0	0	0.121631	0.0598926	0.0544919	0	0	0.0347596	0	0	0.0333886	0.0747698	0	0	0	0	0	0.0251543	0	0.0357152	0.0520167	0.0314317	0.0334416	0.146488	0.0787674	0	0.0333414	0	0	0.0659187	0	0	0	0	0	0	0.129031	0.0463311
ENSG00000226545.1	0.0349535	0.0606036	0	0	0	0	0	0.0949397	0.0551875	0	0	0	0	0	0	0	0	0	0	0	0	0.0516517	0	0	0	0	0	0	0	0.11399	0.110502	0	0	0.0517338	0	0	0.0572276	0	0.0620699	0.307546	0	0	0	0	0	0.116671	0.0451459	0	0
ENSG00000139194.6	3.35888	4.02334	7.42845	4.03686	1.33434	2.1423	4.76318	5.29554	3.64705	6.51454	3.57714	3.21852	4.95689	5.93213	3.34235	1.9549	3.92524	3.47063	4.49899	5.56273	3.34039	4.91653	5.61019	2.48397	4.33159	4.58744	2.89883	4.01482	3.04343	3.12723	5.47688	4.04932	4.9674	4.25	6.33724	3.93394	4.8748	7.8491	3.70674	1.95783	1.54565	3.73284	1.66503	1.78951	1.47857	0.919565	7.47232	0.832008	1.21672
ENSG00000150527.15	0.803877	0.744447	0.889564	1.27699	0.230165	1.46563	0.664108	1.06861	0.916829	0.730204	0.718378	1.01173	0.921423	0.695785	0.960149	0.693381	0.857187	0.759567	0.867135	0.699751	1.27601	0.877655	0.773018	0.753139	0.878774	0.734279	0.77848	0.856711	1.02761	0.629181	0.843139	0.613985	0.915679	0.848255	0.490522	1.22647	0.867108	0.789891	0.843071	0.199711	0.413872	0.48462	0.706818	0.488567	0.550344	0.56822	0.437301	0.772317	0.488697
ENSG00000249092.1	0.0581392	0.0504018	0.084916	0.0814344	0.041132	0.0615433	0.08541	0.0394789	0.137692	0.113357	0.0743472	0.118922	0	0.0521626	0.0385281	0.245377	0.143585	0.117915	0.178883	0	0	0.128871	0.144295	0.20547	0.0331021	0.0765081	0.139525	0.0283152	0.129451	0.0474006	0.137851	0.133846	0.0808783	0.0860502	0.141351	0.20268	0.0475941	0.0857924	0.103242	0	0	0	0.111414	0	0.0863071	0.873282	0.150185	0.0415019	0.0596084
ENSG00000260122.1	0	0	0	0	0	0	0	0	0	0	0	0	0	0	0	0	0	0	0	0	0	0	0	0	0	0	0	0	0	0	0	0	0	0	0	0	0	0	0	0	0	0	0	0	0	0	0	0	0
ENSG00000197345.11	7.22462	11.5114	10.8295	12.7589	6.69147	6.08766	10.6587	8.90509	11.9176	17.6803	12.6072	7.88779	15.2961	12.3466	11.093	10.9286	12.4339	12.0595	18.5161	11.1848	8.32863	9.21156	20.11	13.1322	12.5829	10.5208	11.9406	10.4532	12.9193	8.43132	9.45575	12.2703	12.7361	9.57579	9.66254	24.0582	13.0139	12.4718	11.7899	18.0717	25.5267	10.607	17.3282	11.7837	14.4523	14.5342	13.8875	9.32475	16.9044
ENSG00000202191.1	0	0	0	0	0	0	0	0	0	0	0	0.215008	0	0	0	0	0	0	0	0	0	0	0	0	0	0	0	0	0	0	0	0	0	0	0	0	0	0	0	0	0	0	0	0	0	0	0	0	0
ENSG00000250138.4	0.0817316	0.00566835	0.0477497	0.0366335	0.0508843	0.0242248	0.163293	0.146518	0.227118	0.114736	0.0334454	0.0434668	0.145357	0.0879957	0.056329	0.0197114	0.048444	0.361365	0.0855005	0.0953519	0.101463	0.425134	0.0919583	0.0539182	0.130297	0.0602305	0.117686	0.152852	0.0545945	0.06397	0.11369	0.0526849	0.118246	0.125808	0.307338	0.0398896	0.026763	0.110958	0.104499	0.0287653	0.00953793	0.222495	0.0626502	0.0324788	0.0485319	0.152775	0.0380031	0.196033	0.0201113
ENSG00000260955.2	0.13187	0.171481	0	0	0.0466474	0.0348978	0.0484314	0.134318	0.208207	0.0428522	0.0421582	0	0.0637301	0.0591571	0	0	0.162838	0	0	0.202429	0	0.048717	0.109096	0	0.0750816	0	0.0791169	0	0.0734048	0	0.0521118	0	0	0.0975888	0.10687	0	0.107952	0	0	0	0.0961813	0	0.126354	0	0.39152	0	0.127742	0	0.0676013
ENSG00000259354.4	0.903341	0.582487	0.777822	0.805186	0.0264087	0.331915	0.828044	1.40931	1.39091	0.611356	0.706471	0.641372	1.55143	0.797083	1.03895	0.684191	0.797428	0.923627	1.18297	1.03142	0.609733	1.01496	0.772038	1.0114	1.16467	0.766301	1.30789	0.650835	0.67738	0.438242	0.831965	0.489835	1.293	1.18784	0.526373	0.487989	0.745608	1.21182	1.08047	0.821099	0.152464	0.149437	2.09593	0.037084	0.310315	0.323954	0.805156	0.170536	0.0918515
ENSG00000275690.1	0	0	0	0	0	0	0	0	0	0	0	0	0	0	0	0	0	0	0	0	0	0	0	0	0	0	0	0	0	0	0	0	0	0	0	0	0	0	0	0	0	0	0	0	0	0	0	0	0
ENSG00000223430.1	0	0	0	0	0	0	0	0	0	0	0	0	0	0	0	0	0	0	0	0	0	0	0	0	0	0	0	0	0	0	0	0	0	0	0	0	0	0	0	0	0.101975	0	0	0	0	0	0	0	0
ENSG00000204304.10	7.42316	6.84922	8.30099	6.79133	14.7463	7.08368	7.26025	9.97244	9.37939	8.52034	5.74338	6.52983	7.32661	10.474	6.32885	7.07085	7.55	6.57611	8.8307	9.36513	5.74902	8.8969	8.87334	7.94618	6.58969	9.58393	8.42639	5.5717	6.39048	10.8464	9.23712	11.1162	6.92613	9.85997	15.2088	5.07549	10.497	10.0078	10.7863	6.81642	7.48195	20.0789	10.3218	6.96656	6.33516	1.60504	14.2069	12.4476	10.4729
ENSG00000248486.1	0	0	0	0	0	0	0	0	0	0	0	0	0	0	0	0	0	0	0	0	0	0	0	0	0	0	0	0	0	0	0	0	0	0	0	0.0453124	0	0	0	0	0	0	0	0	0	0	0	0	0
ENSG00000276855.1	6.68524	6.67035	6.69372	10.1295	8.23969	2.93749	4.32373	4.76797	5.3108	6.25767	4.83903	5.67621	5.56761	6.79021	6.15774	5.39967	6.3082	5.96923	4.85123	5.22795	8.1728	6.30637	4.83501	3.44241	6.65505	6.39059	6.35687	5.77458	7.95751	6.30744	4.75199	8.76006	5.41035	4.04499	6.26969	5.27673	8.91465	4.83944	6.64508	0	0.919995	0.673288	1.12803	0.835411	3.24565	0.280688	0.380142	0.57026	3.57797
ENSG00000230506.1	0	0	0	0	0	0	0	0	0	0	0	0	0	0	0	0	0	0	0.0639417	0	0.0678918	0	0.137542	0	0	0	0	0	0	0	0	0	0	0	0.0673678	0	0	0.061333	0.073808	0	0	0	0	0	0	0	0	0	0
ENSG00000232445.1	0.720142	1.56968	0.841452	1.15279	0.524039	0.936549	0.392947	0.530922	1.10453	2.48725	0.86828	0.50504	1.27279	1.25531	1.09081	1.21575	0.635183	1.23104	0.633068	1.38972	0.773004	0.729718	1.42985	0.484772	1.40578	1.57042	0.740669	0.761579	1.46601	0.838755	1.07328	1.32631	1.31665	0.761331	1.83422	0.681422	0.976928	0.546516	1.1692	2.17245	23.8311	24.464	18.7685	11.6513	5.25359	13.7358	33.5645	0.440626	4.6199
ENSG00000254788.5	0.191794	0.175021	0.157265	0.0282782	0.128548	0.203024	0.148294	0.1508	0.270945	0.0787265	0.116177	0.0722678	0.331734	0.235476	0.12041	0.0973801	0.162045	0.23544	0.186352	0.201443	0.0659547	0.223752	0.384151	0.285398	0.137937	0.159405	0.181688	0.0983249	0.123618	0.0658397	0.255301	0.0697175	0.210638	0.209167	0.0818071	0.193547	0.0495813	0.342602	0.143404	0.799363	0.265051	0.202057	0.522298	0.300852	0.119881	0.23586	0.534556	0.389113	0.393282
ENSG00000201274.1	0	0	0	0	0	0	0	0	0	0	0	0	0	0	0	0	0	0	0	0	0	0	0	0	0	0	0	0	0	0	0	0	0	0	0	0	0	0	0	0	0	0	0	0	0	0	0	0	0
ENSG00000173295.6	0.134036	0.144602	0.21172	0.358796	0.391953	0.154496	0.301925	0.214394	0.747751	0.201326	0.129505	0.149269	0.22456	0.149654	0.228969	0.226281	0.43769	0.422872	0.114557	0.571539	0.301652	0.48857	0.226705	0.319308	0.278126	0.23518	0.621888	0.211794	0.553777	0.267127	0.301328	0.205717	0.339772	0.317414	0.535885	0.254401	0.209697	0.369207	0.55009	0.262077	0.538773	1.41899	1.02173	0.532639	0.433325	0.298267	0.246217	0.352954	0.406163
ENSG00000248853.1	0	0	0	0	0	0	0	0	0	0	0	0	0	0	0	0	0	0	0	0	0	0	0	0	0	0	0	0	0	0	0	0	0	0	0	0	0	0	0	0	0	0	0	0	0	0	0	0	0
ENSG00000236978.1	0	0	0	0	0	0	0	0	0	0	0	0	0	0	0	0	0	0	0	0	0	0	0	0	0	0	0	0	0	0	0	0	0	0	0	0	0	0	0	0	0	0	0	0	0	0	0	0	0
ENSG00000214071.4	0	0	0	0	0	0	0	0	0	0	0	0	0	0	0	0	0	0	0	0	0	0	0	0	0	0	0	0	0	0	0	0	0	0	0	0	0	0	0	0	0.0768054	0	0	0	0	0	0	0	0
ENSG00000278258.1	0	0	0	0	0	0	0	0	0	0	0	0	0	0	0	0	0	0	0	0	0	0	0	0	0	0	0	0	0	0	0	0	0	0	0	0	0	0	0	0	0	0	0	0	0	0	0	0	0
ENSG00000227922.1	0	0	0	0	0	0	0	0	0	0.0748214	0	0	0	0	0	0	0	0.0583726	0	0	0	0	0	0	0	0	0	0	0	0	0	0	0	0	0	0.100335	0	0	0	0	0	0	0	0	0	0	0	0	0.059017
ENSG00000066379.13	4.38095	4.1712	4.30809	3.84003	2.21347	4.87581	3.65609	3.57304	3.96059	5.23236	3.82914	3.87454	6.88813	3.64351	3.78018	3.61556	5.09755	3.50522	6.89767	4.02046	2.93597	4.12131	6.10486	4.649	4.38589	3.95083	3.54087	3.97867	3.35559	2.84711	7.35582	4.25619	4.06111	4.37342	3.88654	6.5552	3.83536	4.06303	5.17004	9.38468	9.62337	10.8488	9.74288	5.92602	9.28901	6.67206	9.08205	5.58907	8.86586
ENSG00000235026.4	2.62415	6.97642	2.48419	2.94048	0.433188	1.72841	2.35586	6.39507	5.38619	2.08447	1.11857	3.56352	6.25644	3.45311	2.55052	6.20567	7.83095	2.04017	2.91561	3.37924	3.45293	3.40382	2.14683	4.7744	3.95103	3.2614	2.79891	3.28027	4.09001	3.7084	1.26744	2.65144	4.50228	7.07739	0.354442	5.74297	1.79016	6.28173	4.99647	0.256546	0.0425324	0.875443	0.0279376	0	0.259702	0	0	0.0208135	0
ENSG00000230697.1	0.0366306	0.127023	0	0	0	0.0387754	0	0	0	0	0	0	0.141622	0	0.0970987	0	0	0	0	0.0562302	0.179502	0.05413	0	0	0.041712	0.048204	0.0439538	0	0.0407805	0	0.057902	0.08433	0.101915	0	0	0	0.17992	0	0	0.322302	0	0	0.140393	0.36391	0.108756	0.122269	0.047312	0	0.0375563
ENSG00000163170.10	4.73412	5.78557	4.36799	4.00435	3.2127	3.11869	4.51044	5.03735	4.86939	7.64714	6.53586	3.30462	7.47233	4.9485	3.35655	4.06814	4.90939	4.53975	7.04965	4.8048	3.04812	4.23819	9.87879	6.39996	5.34897	5.60687	4.43416	4.98286	5.89472	3.33509	4.88226	5.06846	4.36703	4.48302	4.52199	12.0894	3.98082	5.32417	5.63988	2.62866	7.13375	3.22004	9.23073	6.20999	11.3945	8.36126	7.47403	4.92145	5.47579
ENSG00000198356.10	34.6223	30.1897	33.7377	25.8278	24.9231	30.1617	38.4789	32.4239	37.0715	45.2543	38.3456	28.809	47.8161	37.4681	33.0279	37.6097	35.987	38.3597	60.0037	30.9746	24.0672	35.436	56.1382	34.7454	34.7457	31.025	34.6007	33.3219	33.4125	26.1442	36.6562	37.1951	45.1465	33.5429	37.658	66.7923	30.7363	39.2213	39.4649	89.6203	64.9142	50.5134	43.9516	35.6782	50.9403	73.009	36.7112	46.1951	36.8566
ENSG00000270019.1	0.00937062	0.0649883	0.0729941	0.0787514	0.0397769	0.0396771	0.0550641	0.0381783	0.147951	0.0243605	0.0479319	0.0670858	0.036229	0.0840734	0.0248392	0.0564984	0.0809982	0.0570151	0.0144158	0.115076	0.122451	0.110778	0.0465138	0.0883113	0.0106705	0.123312	0.067464	0.0273823	0.0521611	0.0152797	0.0592485	0.0647184	0.0521425	0.0832153	0.075941	0.147002	0.015342	0.179759	0.0332804	0	0.136692	0.0750272	0.107744	0	0.139106	0.0625564	0.338886	0.14716	0.230578
ENSG00000269752.1	0	0	0	0.0969827	0.0979707	0	0	0	0	0	0	0.0354071	0.0669242	0	0	0	0	0	0	0	0	0.0511586	0.114564	0	0	0.136674	0	0.0337215	0	0.0564508	0	0	0	0.0512399	0	0.0603445	0	0	0	0	0.101002	0.138594	0	0	0	0	0.0447149	0	0.0354947
ENSG00000279573.1	0.0220006	0.139866	0.0214222	0.0205439	0	0.0155258	0.0215468	0.0497978	0.0231575	0	0	0.0300011	0.0283531	0.039478	0.029159	0.0176864	0	0.0371838	0.0112819	0.0562871	0.0119789	0.0216739	0	0.0259174	0.0250525	0.0772043	0.0175993	0.0142864	0.00816434	0.035874	0.0231842	0.0168831	0.0204036	0.0325625	0.0237729	0	0.0360204	0.0108216	0	0	0.0427905	0	0.0562141	0.145711	0.0217731	0.0489571	0.132608	0.0209398	0.0150377
ENSG00000260913.1	0	0.0077986	0	0	0	0	0	0	0	0	0	0.00460017	0	0	0.00596141	0.00542384	0	0	0	0	0	0	0	0	0	0	0	0.00438118	0.00500746	0	0	0	0	0.00665722	0	0	0	0	0	0	0	0	0	0	0.0534167	0	0.00580947	0.00642153	0
ENSG00000223741.1	0	0	0	0	0	0	0	0	0	0	0	0	0	0	0	0	0	0	0	0	0	0	0	0	0	0	0	0	0	0	0	0	0	0	0	0	0	0	0	0	0	0	0	0	0	0	0	0	0
ENSG00000275124.1	0	0	0	0	0	0	0	0	0	0	0	0	0	0	0	0	0	0	0	0	0	0	0	0	0	0	0	0	0	0	0	0	0	0	0	0	0	0	0	0	0	0	0	0	0	0	0	0	0
ENSG00000215899.3	0.183754	0.0749642	0.126298	0.24224	0.122354	0.0572095	0.0635165	0.190834	0.307191	0.295048	0.124401	0.0884385	0.0417902	0.0775831	0.100282	0.0521368	0.0800842	0.175379	0.0498859	0.0497776	0.0706237	0.159728	0.19673	0.114601	0.110776	0.0853447	0.29831	0.231628	0.0842351	0.0176251	0.119601	0.0248843	0.150366	0.0479945	0.0875982	0.0565223	0.0353941	0.0478507	0.17275	0.0951056	0.0946046	0.346176	0.0828551	0.214767	0.0962755	0.541192	0.0698046	0.0308636	0.0554109
ENSG00000262714.1	0.277654	0.986294	0.349482	0.720896	0.0574926	0.501799	0.586965	0.625397	0.748458	0.475336	0.632177	0.152373	1.02111	1.0086	0.691114	0.21232	0.610452	0.52192	0.625088	0.71729	0.232296	0.54039	0.56025	0.550461	0.663185	0.499053	0.35754	0.461742	0.79916	0.695674	0.524524	0.37417	0.320304	0.611411	0.537841	0.247886	0.288275	0.299793	0.61331	0	1.42251	0.216885	1.2718	0.336387	1.3069	0.632923	6.97991	0.33839	1.44418
ENSG00000268153.4	0	0	0	0	0	0	0	0	0	0	0	0	0	0	0	0	0	0	0	0	0	0	0	0	0	0	0.00948541	0	0.00880058	0	0	0	0	0	0	0	0	0	0	0	0	0	0	0	0	0	0	0	0
ENSG00000152475.6	1.05509	1.32052	1.44237	0.665518	0.711845	1.2426	1.57052	1.48984	1.55554	0.826495	0.786304	0.893278	1.37775	0.927821	0.990911	1.74413	1.96723	1.65097	1.19318	0.80445	0.992967	2.1993	0.75148	1.53103	1.01845	1.19535	1.36663	1.18425	1.32242	0.546888	1.31434	0.73996	1.95376	1.17896	0.634218	1.01089	0.53768	1.62911	2.05973	2.27475	1.97737	1.03499	0.964088	1.80482	1.7426	0.839629	1.31763	0.84793	0.766539
ENSG00000224129.1	0	0	0	0	0	0	0	0	0	0	0	0	0	0	0	0	0	0	0	0	0	0	0	0	0	0	0	0	0	0	0	0	0	0	0	0	0	0	0	0	0	0	0	0	0	0	0	0	0.01658
ENSG00000274168.1	0	0	0	0	0	0	0	0	0	0	0	0	0	0	0	0	0	0	0	0	0	0	0	0	0	0	0	0	0	0	0	0	0	0	0	0	0	0	0	0	0	0	0	0	0	0	0	0	0
ENSG00000280429.1	0.0332891	0.0288588	0.00810348	0	0.435697	0.0264286	0	0.113023	0.0131399	0.0324526	0.0106424	0.034046	0	0.179202	0.0110301	0.0301065	0.0205533	0.00843941	0.025606	0.29383	0.0679697	0.0245961	0.11016	0.0490196	0.00947673	0.186178	0.0798886	0.00810631	0.0277953	0.339256	0.013155	0.153275	0.0115772	0.0123176	0.188846	0.0145062	0.245261	0	0	0	0	0.0666335	0	0	0.0494174	0	0.021498	0	0.0255977
ENSG00000264110.1	0	0	0	0	0	0	0	0	0	0	0	0	0	0	0	0	0	0	0	0	0	0	0	0	0	0	0	0	0	0	0	0	0	0	0	0	0	0	0	0	0	0	0	0	0	0	0	0	0
ENSG00000271590.1	0	0.0509119	0.0285918	0.0274195	0.0415483	0	0	0.0265857	0.015454	0	0.0375499	0.0100105	0	0.0175635	0	0	0.0120865	0.0099257	0.0150578	0.120201	0.031976	0	0	0	0	0.0386412	0	0.00953393	0.0326904	0.0638405	0.0154718	0.0225335	0.0408485	0	0.0317292	0	0.0160253	0	0	0	0.142779	0	0.112542	0	0.0581204	0	0.113779	0.041922	0.0401411
ENSG00000273733.1	0.797667	0.256115	0.258899	0.662089	3.46958	0.594187	0.217004	0.320977	0.419807	0.268808	0.340014	0.48344	0.571105	2.01447	0.391559	0.676876	0.218886	0.239672	1.68163	0.816312	0.241286	0.218284	2.54187	0.24362	0.201849	1.16632	0.319046	0.201436	0.164451	2.21595	0.233495	1.15623	0.0821961	0.743344	2.01115	0.411965	4.83696	0.0871902	1.2591	0	0.430955	0.473084	0.283074	0.2935	0.26314	0	0.228948	0.0421781	0.212029
ENSG00000178172.5	0.0197895	0	0	0	0.812034	0.0209482	0	0	0	0.180061	0	0	0.114766	0.0355104	0	0	0	0	0.152221	3.70613	0	0	0.523899	0	0	0.156252	0.0474917	0	0	0.0645373	0.0312813	2.05015	0	0.02929	0.192453	0.724381	0.0648007	0	0	0	0	0	0.303387	0	0.0587547	0	0.0255601	0	0.0202896
ENSG00000238270.1	0	0	0	0	0	0	0	0	0	0	0	0	0	0	0	0	0	0	0	0	0	0	0	0	0	0	0	0	0	0	0	0	0	0	0	0	0	0	0	0	0	0	0	0	0	0	0	0	0
ENSG00000077498.8	0	0.016678	0	0	0	0	0	0	0	0	0	0.00491895	0	0	0	0	0	0	0	0	0	0	0	0	0	0	0	0	0.00535446	0	0	0.0110725	0.0066907	0	0	0	0	0.00709722	0	0.973318	0	0.0192543	0	0	0	0	0.0248482	0.00686653	0
ENSG00000242586.1	0	0	0	0	0	0	0	0	0	0	0	0	0	0	0	0	0	0	0	0	0	0	0	0	0	0	0	0	0	0	0	0	0	0	0	0	0	0	0	0	0	0	0	0	0	0	0	0	0
ENSG00000111110.10	1.6389	1.55254	1.32185	1.6397	0.738116	0.545677	1.41804	2.1393	1.58565	1.27871	1.01901	0.754065	1.00445	1.49991	1.5216	1.13921	1.32382	1.33291	1.1469	1.57633	0.996346	1.69651	1.42043	1.44922	1.49206	1.6351	1.33814	1.32631	1.5342	1.15535	1.28557	1.30023	0.897104	1.5381	1.55122	0.82694	1.19369	1.89413	2.0314	4.60797	9.32317	10.5733	4.35289	2.71364	8.89027	1.84406	4.01343	7.17486	10.3451
ENSG00000151135.8	5.53396	6.36147	4.8671	5.66753	5.57891	6.52138	4.39336	7.51145	6.84971	9.51449	4.40787	4.81347	8.77465	5.96137	4.08462	4.51972	5.97323	4.10631	9.88946	7.53292	3.15062	6.03771	13.8178	6.26831	6.21155	5.52485	4.68363	4.15759	3.81034	6.24064	6.54501	8.29965	3.74127	5.08821	9.94104	7.41879	8.08418	7.52415	11.7288	3.21221	7.02075	3.27624	9.10077	13.6008	9.05965	9.79949	4.86071	6.79311	9.9814
ENSG00000276221.1	0	0	0	0	0	0	0	0	0	0	0	0	0	0	0	0	0	0	0	0	0	0	0	0	0	0	0	0	0	0	0	0	0	0	0	0	0	0	0	0	0	0	0	0	0	0	0	0	0
ENSG00000240265.1	0	0	0	0	0	0	0	0	0	0	0	0	0	0	0	0	0	0	0	0	0	0	0	0	0	0	0	0	0	0	0	0	0	0	0	0	0	0	0	0	0	0	0	0	0	0	0	0	0
ENSG00000259633.1	0	0	0	0	0	0	0	0	0	0	0	0	0	0	0	0	0	0	0	0	0	0	0	0	0	0	0	0	0	0	0	0	0	0	0	0	0	0	0	0	0	0	0	0	0	0	0	0	0
ENSG00000134827.6	0.0640227	0.0317156	0.0356226	0.102486	0	0.0871345	0.0537448	0.149054	0.0866436	0.332875	0.116959	0.121603	0.035361	0.0984709	0.0484881	0.0441157	0.0451757	0.00927484	0.0422112	0.0140398	0.0597585	0.094608	0.393461	0.0323233	0.0208297	0	0.0438984	0.0267263	0.0305468	0.0298271	0.592747	0.147391	0	0	0.770864	0.0478266	0.0598978	0.107971	0.032483	0.965687	4.77632	1.39136	8.95631	59.2425	0.841793	0.48846	0.295327	3.10772	19.6078
ENSG00000267735.1	0	0	0.0309745	0	0	0	0.093464	0.0864035	0.0502254	0.0413487	0.040679	0.0325341	0	0	0	0.0383594	0	0.0322585	0	0	0	0.0940152	0	0	0.0724471	0	0.0381704	0.0309853	0	0	0	0	0.132757	0	0.05156	0	0	0.0938825	0.056489	0.279894	0	0.254698	0	0	0.188891	0.318544	0.0410867	0.0908309	0
ENSG00000212479.2	0	0	0.0656947	0	0	0.0714188	0	0.0916279	0.213049	0	0.172555	0.138005	0.130424	0	0	0	0	0.0684181	0	0	0.110206	0	0	0	0.0768276	0.088785	0	0.131435	0	0	0	0	0	0	0	0.117602	0.110463	0.0995591	0	0	0.196836	0	0.129292	0	0	0	0.174284	0.096323	0.0691734
ENSG00000249790.2	0.0254598	0.0993218	0.0681738	0.0178305	0.180122	0.0606386	0.158959	0.0518648	0.180891	0.0661869	0.154648	0.0846258	0.0123042	0.137056	0.0168719	0.0230257	0.047158	0.0709999	0.186045	0.127018	0.0727774	0.00940564	0.136909	0.0449888	0.0434873	0.0753835	0.0229123	0.117796	0.566882	0	0.261588	0.0879193	0.00885438	0	0.247596	0.0332835	0.093789	0.0657466	0.0791194	0	0.0557084	0.0509619	0.182961	0.0632331	0.0188974	0.0212456	3.02531	0.0181741	0.0065258
ENSG00000200320.1	0	0	0	0	0	0	0	0	0	0	0	0	0	0	0	0	0	0	0	0	0	0	0	0	0	0	0	0	0	0	0	0	0	0	0	0	0	0	0	0	0	0	0	0	0	0	0	0	0
ENSG00000154639.17	12.7669	7.02723	13.6488	14.3642	1.16723	16.6534	11.2576	10.6608	13.1686	8.47938	14.2828	17.0225	14.5032	7.44413	13.497	14.8898	11.6448	16.6736	8.90021	10.857	17.3789	10.7466	6.82103	12.9965	13.9174	8.4731	14.1158	16.4405	13.3262	10.8565	10.8366	6.97181	13.1669	13.0642	4.49678	9.48635	12.5856	11.7757	12.841	1.64267	25.8403	42.3583	8.57815	10.1148	17.6471	15.7386	9.94257	11.1822	17.1269
ENSG00000225458.1	0	0	0	0	0	0	0	0	0	0	0	0	0	0	0	0	0	0	0	0	0	0	0	0	0	0	0	0	0.027187	0	0	0	0	0	0	0	0	0	0	0	0	0	0	0	0	0	0	0	0
ENSG00000264455.1	0	0	0.158701	0	0	0	0	0	0	0.211854	0	0	0	0	0	0.393076	0.20126	0	0	0	0	0	0	0	0	0	0	0	0	0	0	0	0	0	0	0.284094	0	0	0	0	0.951006	0	0	1.61919	0	2.17612	0.210512	0	0
ENSG00000260211.2	0	0	0	0	0	0	0	0	0	0	0	0	0	0	0.00760203	0	0	0	0	0	0	0	0	0	0	0	0.00688245	0	0.00638555	0.00935267	0	0.0264094	0	0.00848934	0.0185934	0.00999776	0	0	0	0	0	0	0	0	0	0	0	0	0
ENSG00000222760.1	0	0	0	0.580511	0.146606	0	0.152213	0.140714	0.163591	0.134678	0.132497	0	0	0	0.137325	0	0.255888	0.105071	0	0	0.169245	0	0	0	0.117985	0.272697	0	0.100924	0.11535	0.168949	0	0	0	0	0	0	0	0	0.367986	2.73496	0.302284	0	0	0	0	0	0.401476	0	0.424922
ENSG00000261567.1	0.100386	0	0.14662	0	0.213061	0.159395	0	0	0.0792485	0.0652422	0.0641856	0.0513341	0	0	0.0665243	0.181577	0.0619798	0.203597	0	0	0.245961	0	0	0	0.171467	0.198153	0.0602274	0.195561	0.0558791	0	0	0.115553	0	0.148578	0.162708	0	0	0	0	0	0.146435	0.200938	0	0.498645	0.447065	0.167538	0.324144	0	0
ENSG00000248161.4	0.804249	0.481713	1.49502	0.983123	0.600021	0.185746	0.923711	1.29083	0.854238	0.399148	0.504879	1.18146	2.12005	0.787171	1.22098	0.705318	1.13757	1.23077	1.21476	0.516275	0.621018	1.16685	0.798424	1.01634	1.01572	1.09683	1.43878	0.954297	0.813965	0.52456	1.36373	0.942592	1.40359	0.973921	0.663627	0.560741	1.36464	0.625757	1.7138	0.385983	0.213305	0.234158	0.280221	0.290541	0.520974	0.0488091	0.661032	0.229641	0.839565
ENSG00000252778.1	0	0	0	0	0	0	0	0	0	0	0	0	0	0	0	0	0	0	0	0	0	0	0	0	0	0	0	0	0	0	0	0	0	0	0	0	0	0	0	0	0	0	0	0	0	0	0	0	0
ENSG00000224164.1	0.0520852	0	0	0.291819	0.0736979	0	0	0.282944	0.0411181	0.0677019	0	0.0266347	0	0.0934619	0	0.0942113	0.0321583	0.0528183	0.160256	0	0.042539	0.0384838	0.0861799	0.0613581	0	0	0	0	0.0579859	0	0.082331	0	0	0.0385449	0.211053	0.272363	0.0426382	0.0384295	0.138738	0	0	0.104257	0.0998128	0	0	0.0869275	0	0.148721	0
ENSG00000248747.1	0	0	0	0	0	0	0	0	0	0	0	0	0	0	0	0	0	0	0	0	0	0	0	0	0	0	0	0	0	0	0	0	0	0	0	0	0	0	0	0	0	0	0	0	0	0	0	0	0
ENSG00000266800.1	0	0	0	0	0	0	0	0	0	0	0	0	0	0	0	0	0	0	0	0	0	0	0	0	0	0	0	0	0	0	0	0	0	0	0	0	0	0	0	0	0	0	0	0	0	0	0	0	0
ENSG00000164512.16	0.0340853	0.0590982	0.208618	0.0545629	0.0344493	0.036081	0.0786867	0.0396777	0.0615047	0.0506344	0.0435876	0.0348603	0.122369	0.0873754	0.0709906	0.0234869	0.0901922	0.0592544	0.0524369	0.0448483	0.12726	0.251843	0.0966812	0.0344174	0.0998063	0.166602	0.0759565	0.0664015	0.0216839	0.0555792	0.0846663	0.0896803	0.0135476	0.0648626	0.0710313	0.0509251	0.310919	0.237117	0.0691749	0	0.0568241	0	0.0746502	0.0483747	0.0433708	0.0325066	0	0.0834217	0.0149771
ENSG00000270432.1	0	0	0	0.0410048	0	0	0	0	0	0	0	0	0	0	0	0	0	0	0	0	0	0	0	0	0	0	0.0175638	0	0	0	0	0	0	0	0	0	0	0.0215996	0	0	0	0	0	0	0	0	0.0567171	0	0.0150074
ENSG00000188760.9	0.433258	0.741442	0.547881	0.598975	1.58435	1.57243	0.512493	1.15388	0.666296	0.687498	0.381354	0.500657	0.456839	1.06015	0.797957	0.658151	0.937992	0.599123	0.83965	0.768727	0.496311	0.623607	0.670318	0.457365	0.49336	0.844111	0.803445	0.679609	0.620154	1.08264	0.471391	0.932668	0.438337	0.657911	0.9576	0.637503	0.847537	0.805394	0.879283	2.02983	3.46372	1.77952	0.765574	0.391295	2.17174	0.488318	1.27181	2.63487	0.767267
ENSG00000180697.7	0	0	0	0	0	0.00702105	0.00974385	0	0.0104722	0	0	0	0.0128218	0	0	0.00799812	0.00819029	0.00672606	0	0.0101816	0	0	0	0	0	0	0	0.00646058	0	0	0	0	0	0	0	0	0	0	0.0235565	0	0	0.18587	0	0	0	0.0221393	0	0	0.00680031
ENSG00000280464.1	0	0	0	0	0	0	0	0	0	0	0	0	0	0	0	0	0	0	0	0	0	0	0	0	0	0	0	0	0	0	0	0	0	0	0	0	0	0	0	0	0	0	0	0	0	0	0	0	0
ENSG00000204120.13	5.50884	5.71772	5.13135	5.05221	5.51522	5.274	4.897	6.46681	5.19649	4.37645	5.15314	4.02957	3.21672	5.12977	5.24059	4.82148	5.63961	5.66423	3.51468	7.15517	4.53716	5.99317	3.45812	5.36746	5.89012	4.89171	6.10939	5.84613	5.27469	6.66781	4.53935	5.4936	3.81893	5.85227	6.7681	2.60834	5.08057	7.39992	5.35686	2.52105	4.07552	6.27199	6.81893	5.62856	4.23738	3.70286	6.7591	6.43851	6.38081
ENSG00000214691.7	0	0	0	0	0	0	0	0	0	0	0	0	0.0126597	0	0	0	0	0.00664104	0	0	0	0	0	0	0	0	0	0	0	0	0	0	0.00911022	0	0	0	0	0	0	0	0.019106	0	0	0	0	0.0218594	0	0.00934964	0.0335718
ENSG00000220347.1	0	0	0	0	0	0.0395749	0	0.0507732	0	0	0.0478083	0	0	0	0	0	0	0	0	0	0	0	0	0	0	0	0	0	0	0	0	0	0	0	0	0	0	0	0	0	0	0	0	0	0	0	0	0	0
ENSG00000250107.1	0.0183733	0.0318562	0.0178903	0.0257351	0	0.0194491	0.0269915	0.0124762	0.0145046	0.0238822	0.0234954	0	0.0355177	0	0.0487031	0.0110778	0.05672	0	0.0141328	0	0	0.0543014	0.0456006	0.0108222	0.031383	0	0.044093	0.0178965	0.0306822	0	0.043564	0.0211493	0.0383391	0.0543877	0.02978	0.0160129	0.0300816	0.0271124	0	0	0.0268016	0	0.0176047	0	0	0	0	0.0524622	0.0094188
ENSG00000128313.2	0.0100874	0	0	0	0	0.0106781	0.0296381	0	0	0	0	0	0	0	0	0	0	0.0102294	0	0	0	0	0	0	0	0	0	0	0.0112302	0	0	0.023223	0	0	0	0.017583	0	0	0	0	0.0588592	0	0	0	0	0	0.0130289	0	0
ENSG00000164758.6	5.59075	5.65886	6.58156	5.4181	2.87918	4.83044	7.08847	4.82923	8.36589	7.3194	5.15267	5.4191	11.1775	6.57959	4.11213	6.6202	7.36389	7.61033	8.63181	5.0565	5.61093	5.99895	8.76707	8.46105	5.4601	5.16987	7.37326	5.86758	5.08023	3.61364	6.35329	6.91085	7.18882	6.94778	4.81656	7.49751	6.34968	7.78912	9.17664	6.64748	28.7422	7.1379	4.57507	6.80512	15.2231	10.7261	8.63917	7.14763	10.9786
ENSG00000242950.5	0.00709905	0.0533371	0.00230414	0.013258	0.0200896	0.0050098	0.00347631	0.032137	0.0448342	0.00307585	0.00605208	0	0.00457443	0	0.00940891	0.011414	0.0292205	0.0167976	0.0145616	0.0690174	0.0463835	0.0104904	0.00783071	0.0167258	0	0.0467099	0.0113577	0.00691482	0.00526886	0.042444	0.0112215	0.00544775	0.0098756	0.0315213	0.0268482	0	0.0038743	0.0419025	0.0168085	0	0.0207112	0.0284198	0.00906945	0.0235087	0.0140513	0.197466	0.354539	0.00337838	0.0121307
ENSG00000275454.1	0.286062	0.165328	0.185694	0.333901	0.286707	0.416365	0.192611	0.469433	0.319924	0.216902	0.152421	0.243805	0.138248	0.213879	0.347545	0.215594	0.220774	0.205479	0.165029	0.311045	0.272571	0.334654	0.216937	0.322949	0.230735	0.313702	0.32895	0.220589	0.172504	0.21379	0.24493	0.137201	0.198973	0.211696	0.309106	0.353191	0.175633	0.211062	0.190494	0	0.173869	0.238583	0.18273	0.355238	0.141552	0.119356	0.215528	0.136134	0.0611022
ENSG00000231711.2	0.260968	0.213527	0.268383	0.320355	0.460534	0.369365	0.18092	0.473883	0.495371	0.213438	0.11999	0.227916	0.40812	0.405143	0.318677	0.233367	0.329494	0.29735	0.568379	0.445614	0.138899	0.41597	0.538533	0.376514	0.253763	0.393583	0.358881	0.205642	0.244831	0.406407	0.338353	0.499537	0.289614	0.438331	0.998056	0.24533	0.451273	0.454325	0.791463	0.386997	0.513278	0.845182	0.657439	0.320435	0.670341	0.450224	0.219661	0.397695	0.29462
ENSG00000248820.2	0	0	0	0	0	0	0	0	0	0	0	0	0	0	0	0	0	0	0	0	0	0	0	0	0	0	0	0	0	0	0	0	0	0	0	0	0	0	0	0	0	0	0	0	0	0	0	0.0784449	0
ENSG00000230848.1	0	0	0	0	0	0	0	0	0	0	0	0	0	0	0	0.0460313	0	0	0	0	0	0	0	0	0	0	0	0	0	0	0	0	0	0	0	0	0	0	0	0	0	0	0	0	0	0	0	0	0
ENSG00000270521.1	0	0	0	0	0	0	0	0	0.0390833	0	0	0	0	0	0	0	0	0.0251022	0	0	0	0	0.0409575	0	0	0	0	0.0241114	0.0275581	0	0	0	0	0.0366374	0	0	0.0405281	0	0.0439573	0	0	0	0	0	0	0	0	0	0
ENSG00000130600.14	1.08344	1.19298	0.494978	0.402761	8.04284	1.83717	0.603463	2.364	0.170251	0.84764	0.328312	0.514649	0.248153	2.74573	0.775827	0.934965	0.31703	0.869576	0.766236	3.49969	1.41746	0.333862	1.14696	0.45367	0.350824	2.60148	1.28772	0.480146	1.0061	2.77137	0.146097	2.50608	0.178576	0.501589	3.85336	0.545963	1.06767	0.18185	0.246192	25.3456	13.2877	2.91897	2.69615	4.13196	6.02179	1.54254	49.946	1.99397	1.10555
ENSG00000232375.1	0	0.22795	0	0	0.0620087	0	0	0.0595166	0	0	0	0	0	0.0786379	0.0580832	0	0.0541153	0.0888815	0	0	0	0	0	0	0.0499031	0	0	0	0	0	0	0	0.0609642	0	0	0	0.0717506	0	0	0	0	0	0	0	0	0	0	0	0
ENSG00000204532.5	0.00766687	0.0132931	0.0298612	0.0214777	0	0.00811577	0.0225262	0.0520613	0.0121051	0.0199313	0.0196085	0.0235236	0.0296419	0.0275149	0.0101615	0	0.00946732	0	0.0471789	0.0235382	0.0250468	0.0339886	0.0380567	0.0361273	0.00873041	0.0201784	0.0367986	0.00746791	0.00853545	0.0250031	0.024238	0	0	0.0226951	0.0124267	0.0133638	0.0125526	0	0	0	0.0447355	0	0	0.0761672	0.0227628	0	0.0297075	0.0109458	0.0235819
ENSG00000173409.12	9.90652	12.2018	9.29777	13.109	7.45795	7.95958	9.0623	10.7175	11.584	12.1556	9.32616	8.94464	20.8581	9.49729	9.5015	12.7382	9.74487	12.7777	19.1935	10.9823	10.1956	10.8957	16.9953	15.6606	11.3888	11.6339	12.0798	10.9934	12.2398	7.82081	14.0668	11.8318	13.4866	12.6959	8.73245	25.3098	12.5381	13.3904	16.0362	4.0467	6.3469	5.28982	3.7353	4.06143	6.93584	10.8436	10.7208	4.98194	13.1208
ENSG00000235907.2	0.0197089	0	0.0191907	0	0.0557741	0.0417257	0	0	0.0311179	0.0512364	0.0252033	0.020157	0	0.141463	0.0261216	0.0237662	0	0	0	0.090763	0.0643865	0.0291243	0	0	0	0	0.0709472	0	0.065825	0	0	0.0453732	0.0548346	0.116682	0	0	0.0322683	0.0290832	0	0	0.0574997	0.0789009	0.0377689	0.195799	0.0585152	0.0657862	0.0254559	0.0281378	0.0606207
ENSG00000241174.3	0	0	0	0	0	0	0	0	0	0	0	0	0	0	0	0	0	0	0	0	0	0	0	0	0	0	0	0	0	0.0810031	0	0	0	0	0	0	0	0	0	0	0	0	0	0	0	0	0	0	0
ENSG00000175556.15	1.67636	2.84429	0.884302	1.99106	1.05139	1.11714	1.4871	2.01339	2.09135	1.8617	1.68925	1.72549	1.23517	1.28181	1.49865	1.30291	2.34485	1.87468	1.60147	1.88453	1.7649	1.37917	1.66303	1.58154	1.96613	1.66749	1.80906	2.11887	1.66646	2.64566	1.32207	1.45446	1.15352	2.3005	1.55928	2.14613	1.18718	1.91222	1.6701	0.947525	0.366541	0.689783	3.66649	2.60329	0.884578	1.8452	2.53609	0.30749	1.24764
ENSG00000203855.7	0.0259031	0.0449116	0.012611	0	0.0916289	0.0137099	0	0.0175893	0	0	0	0	0	0.0697209	0.0343313	0	0.015993	0	0	0.0596442	0	0	0	0	0.0294963	0.0340871	0.0310816	0.0126154	0.0288376	0	0	0.0298167	0	0.0191692	0.0419846	0	0.0212049	0	0	0	0	0	0.0248195	0	0	0	0.0501845	0.0184906	0.0132788
ENSG00000281692.1	0	0.0114738	0.0064436	0	0.00936353	0.0140101	0	0	0	0	0	0	0	0.0118746	0	0	0.00817161	0.00671072	0	0	0	0	0	0	0	0.00870838	0	0	0.00736727	0.0431622	0	0.0304696	0	0	0.021452	0.0115348	0.0108346	0.00976515	0	0	0	0.0264923	0	0	0.0196475	0	0	0	0.0135696
ENSG00000239992.1	0	0	0	0	0	0	0	0	0	0	0	0	0	0	0	0	0	0	0	0	0	0	0	0	0	0	0	0	0	0	0	0	0	0	0	0	0	0	0	0	0	0	0	0	0	0	0	0	0
ENSG00000272463.1	1.14953	0.33963	0.697686	0.823112	5.64543	0.39288	0.514949	0.588059	1.00108	0.589637	0.454842	0.469213	1.40505	3.08946	0.758363	0.652683	0.59198	0.721381	1.79223	0.522258	1.11988	0.586542	3.43726	0.783362	1.13876	3.30356	1.29275	0.728055	0.826391	2.69815	0.798529	2.75322	0.408746	0.587475	1.39531	0.853593	3.19023	1.08776	1.6477	0.22678	0.195507	0.206365	0.108663	0.204845	0.122437	0.309714	0.0599218	0.213424	0.110987
ENSG00000236206.1	0	0	0	0.082593	0	0	0	0	0	0.0383231	0.0377025	0.0301536	0	0	0	0	0	0	0	0	0	0	0	0	0	0	0	0.0287181	0.0328233	0	0	0.0678754	0	0	0	0	0.0482713	0	0	0	0.0860158	0	0	0	0	0	0.0380804	0.0420924	0.0302282
ENSG00000260823.1	0	0	0	0	0	0.0691669	0	0.0443693	0.154749	0	0.0417784	0	0	0	0	0	0.0403427	0	0.0502604	0	0	0	0	0	0	0	0	0	0	0.0532723	0	0	0	0	0	0	0	0	0	0	0	0	0.0626078	0	0	0	0.0421972	0	0
ENSG00000224459.1	0.0227007	0	0.0221039	0	0.0642406	0.0720894	0.0333487	0.0924882	0	0.029507	0	0.0464337	0	0.0814683	0	0.0273739	0.0840947	0.0460404	0.0349228	0	0	0.0335453	0	0	0.077549	0.0597457	0.027239	0.0442231	0	0	0.107649	0.0522609	0	0	0	0.0395686	0.0743332	0	0.120934	0.199737	0.0662281	0	0.0435022	0	0.0673978	0.227317	0.0293201	0	0.0232743
ENSG00000280159.1	0.00596698	0.0206915	0.0174303	0.0334313	0.0422149	0.0126327	0.00876586	0.00810366	0.0376846	0.00775606	0	0.00610265	0	0.0214143	0	0.00719535	0.0221047	0.00605096	0.00917961	0.0366387	0.00974671	0.0176351	0.0296188	0	0.0271788	0.00785223	0.0357995	0.0232485	0.00664297	0.0194594	0.028296	0.013737	0.00830076	0	0.0193429	0	0.00976942	0.0176102	0	0	0	0.0238877	0	0	0.0177158	0	0.00770693	0	0.0183533
ENSG00000265667.1	0	0	0	0	0	0	0	0	0	0	0	0	0	0	0	0	0	0	0	0	0	0	0	0	0	0	0	0	0	0	0	0	0	0	0	0	0	0	0	0	0	0	0	0	0	0	0	0	0
ENSG00000266905.1	0.0412094	0	0	0	0	0.0872446	0	0.0559659	0.0650648	0.0535653	0	0	0	0	0	0.0496929	0.0508868	0.0835789	0	0	0.0673132	0	0	0	0	0.0542294	0.0494481	0	0.045878	0	0.0651397	0	0	0	0	0	0	0.0608102	0	0	0	0	0	0	0	0	0	0	0.0845016
ENSG00000168404.11	2.84151	6.47762	1.8586	2.8128	1.05653	1.42166	3.66894	3.92477	3.83055	5.24044	4.44187	1.80883	2.45336	3.23306	1.99281	2.36011	3.22872	2.52746	2.97568	4.00981	1.83576	3.03154	4.36001	4.10694	3.04125	3.92708	2.59924	2.16705	2.11935	2.48912	3.93164	2.16491	2.37881	3.14952	5.28303	3.49592	1.71487	3.24914	2.82842	2.5338	5.79927	4.1115	10.1825	6.75983	3.94203	6.7456	5.86885	4.87538	3.77817
ENSG00000229322.1	0	0	0	0	0	0	0	0	0	0	0	0	0	0	0	0	0	0	0	0	0	0	0	0	0	0	0	0	0	0	0	0	0	0	0	0	0	0	0	0	0	0	0	0	0	0	0	0	0
ENSG00000107807.11	0.161128	0.0661661	0.0247723	0.035635	0.0119993	0.525151	0.168186	0.0691026	0.133895	0.0275577	0.103023	0.0390295	0.0573776	0.0532604	0.039339	0.13294	0.0471235	0.0300992	0.0587082	0.0390538	0.0138522	0.119051	0.0140316	0.0299706	0.0337988	0.0781183	0.0610549	0.0743429	0.108573	0.0138281	0.174264	0.0195234	0.0648847	0.0502065	0.0824718	0.0369546	0.0138845	0.037542	0.00752967	0.858091	0.903053	0.865719	0.0975079	1.55861	1.07007	3.56664	3.06691	0	0.130421
ENSG00000198491.3	0	0	0	0	0.05373	0.00574235	0	0	0	0.0141025	0	0.00554808	0	0	0	0.0196244	0	0	0.0166908	0.0166546	0	0	0.18849	0.00639051	0	0.00713866	0.00650924	0	0	0.0265365	0	0.0624433	0	0.008029	0.0175852	0	0	0	0.0288994	0	0	0	0	0	0	0	0	0	0
ENSG00000225128.1	0	0	0	0	0	0	0	0	0	0	0	0	0	0	0	0	0	0	0.0274485	0	0	0	0	0	0	0	0	0	0	0	0	0	0	0	0	0	0	0	0.0316839	0	0	0	0	0	0	0	0	0	0
ENSG00000264125.1	0.0208116	0.0360839	0	0	0	0.726996	0	0.0565279	0	0	0	0.0425697	0	0.0373445	0	0	0	0	0.0320167	0	0.0339946	0.0307539	0	0.0245168	0.0236986	0.027387	0.0249723	0	0.0926776	0.0339353	0	0	0.0289514	0	0	0	0	0	0.036957	0	0	0.0833157	0.0398822	0	0	0	0.215042	0.0297123	0
ENSG00000214655.9	5.93872	5.67017	5.6707	5.28321	8.26363	8.81761	6.26459	8.26097	9.29589	5.89144	4.83275	5.87789	4.65767	6.52937	5.90328	6.45306	6.99775	6.73071	5.13487	6.55724	5.86621	7.03465	4.19182	6.78115	4.88082	7.09498	7.82196	5.39198	5.1089	7.07238	6.22747	5.76944	5.6328	9.46733	8.2776	3.32546	6.18149	7.345	6.12477	10.7042	2.50098	6.39636	6.10973	4.72932	3.02169	4.99224	3.77868	5.60637	4.07104
ENSG00000263171.1	0	0	0	0	0	0	0	0	0	0	0	0	0	0	0	0	0	0	0	0	0	0	0	0	0	0	0	0	0	0	0	0	0	0	0	0	0	0	0	0	0	0	0	0	0	0	0	0	0
ENSG00000138606.18	1.24487	1.32073	0.99569	0.714073	3.30478	2.7673	1.15824	1.78322	1.28694	1.09801	0.723943	0.791189	1.31211	1.68067	1.40243	1.15802	0.922327	0.871653	2.24342	1.26032	0.542247	1.49794	2.3393	1.10337	1.04292	1.38076	1.65379	1.0711	0.890937	1.75439	0.876125	2.90685	1.26583	1.31607	3.95379	0.656132	1.85861	1.51332	2.36852	1.04317	3.10437	0.759409	5.29943	0.0588918	0.836	0.168189	0.378999	0.52895	1.20036
ENSG00000241907.1	0.0408612	0.0708464	0.0795739	0.228934	0.115633	0	0.0600276	0.110986	0.25806	0.0531126	0.0522525	0.0417903	0	0	0	0	0.0504568	0.0828726	0.188583	0.0627244	0.0667443	0.120763	0	0.0481359	0.139588	0.107542	0	0.238805	0.0909806	0.133256	0.0645892	0	0	0	0.0662292	0.0712235	0.0668999	0.180889	0.217682	0	0	0.16358	0	0.405939	0	0.13639	0.158329	0	0.0837875
ENSG00000266673.1	0	0	0	0	0	0	0	0	0.112822	0	0	0	0	0	0.0947071	0	0	0	0	0	0	0	0	0	0	0	0	0	0	0	0	0	0	0	0	0	0	0	0	0	0	0	0	0	0	0	0	0	0
ENSG00000167755.12	0	0.012728	0	0	0.0207742	0.0155415	0	0.00996963	0.023181	0.104962	0	0.00750787	0.0283818	0.0263453	0	0.00885217	0	0	0	0.0112688	0.035973	0	0.0485853	0.00864789	0	0.00966031	0	0.00715045	0	0.0119701	0.139246	0.0845008	0	0	0.0356954	0	0.0360569	0.0974933	0	2.19609	24.8222	0.205717	5.38795	1.7503	12.6412	0.0245034	0.625782	3.02886	7.3383
ENSG00000162728.4	0.0521788	0.0301565	0.0406457	0.0682135	0.118129	0.0625985	0.0357718	0.0661391	0.0274614	0.0497374	0	0.0177884	0.013449	0.09363	0.00922088	0.0587258	0.0214774	0.0599684	0.0428118	0.0266993	0.0568207	0.0205616	0.0633123	0.040979	0.0158445	0.109863	0.0333923	0.0271066	0.0542175	0.0567216	0.0109972	0.0720749	0.0193565	0.0463371	0.078935	0.0181902	0.091125	0.0667309	0.0370633	0	0	0.0139259	0.0266646	0	0.0206557	0	0.00898587	0.0198652	0.014266
ENSG00000220982.3	0	0	0	0	0	0	0	0	0	0	0	0	0	0	0	0	0	0	0	0	0	0	0	0	0	0	0	0	0	0	0	0	0	0.230855	0.25281	0	0	0	0	0	0	0	0	0	0	0	0	0	0
ENSG00000274400.1	0	0.105674	0.029673	0.0853692	0.0431195	0.0322585	0	0.0413865	0	0.0792226	0	0.0623343	0	0.109366	0.0403898	0.0367477	0	0.0618063	0.0468816	0	0.0497778	0	0.151268	0	0.0347016	0.0802049	0.0365666	0.0296834	0.0339266	0.198764	0.0481706	0	0	0.0451041	0.0987872	0	0.0997876	0.0899378	0	0	0	0	0	0	0.0904774	0	0	0.174029	0
ENSG00000230795.2	0.90923	4.2443	1.77065	1.76336	2.6522	1.53995	3.18517	2.01369	3.11407	1.14548	4.11419	1.93134	6.24641	4.61848	1.90958	3.28922	1.45094	2.41146	2.06586	3.43563	4.36413	1.52963	2.12932	4.51512	1.95922	2.44822	1.59455	3.13379	0.965518	2.48618	5.15188	1.38474	3.094	3.10553	2.51664	5.58352	1.1222	3.3852	5.31574	13.1693	1.6732	4.70392	4.10133	2.22347	8.26459	7.61064	1.3189	4.37355	3.1695
ENSG00000185087.10	0.00439434	0.0228572	0	0.0123101	0.05596	0.0465163	0	0.0298394	0	0.0114238	0	0.00898852	0.0169895	0.0236557	0.00582415	0.0105979	0.00542629	0.00445619	0	0	0	0.00649363	0.0872503	0.0310601	0	0.0173482	0.0105457	0	0.00489217	0.0358269	0.00694613	0.0404662	0	0	0.192307	0	0.0431678	0.0259378	0.0156068	0.231987	0.0128203	0	0.0757894	0	0.0260934	0	0.00567572	0.00627369	0
ENSG00000136152.13	8.45845	7.50836	6.7781	9.58479	3.67783	6.20481	6.83288	6.88648	11.3753	9.14856	8.79689	8.16005	9.84426	5.59869	6.82609	6.90546	8.69407	8.98096	9.23265	7.99857	8.36152	9.16779	9.08819	9.18322	8.15464	6.34917	8.39907	8.18728	7.58061	6.23169	9.65038	6.58346	6.37642	9.00393	7.26523	11.0661	6.09922	11.2292	11.0854	4.37037	9.1449	10.0485	7.66567	12.1448	11.2321	6.35012	6.91372	9.03284	8.98122
ENSG00000259582.3	0.00814928	0	0	0.0456581	0	0	0.0119718	0	0.0128667	0	0.0104211	0	0.0157535	0	0.0108009	0	0	0	0	0	0.0133114	0	0	0	0	0.0321721	0.00977849	0	0.00907251	0	0.0257631	0	0.0113366	0.0120615	0.0264172	0	0.0133424	0	0	0.143406	0	0	0.0156168	0	0	0	0.0315768	0	0
ENSG00000240518.2	0	0	0.0893947	0	0	0	0	0	0.144954	0	0	0	0	0	0	0	0	0	0	0	0	0	0.0759529	0	0	0	0	0	0	0	0	0	0	0.0679416	0	0	0	0	0.0815158	0	0	0	0	0	0	0	0	0	0
ENSG00000235688.1	0.0817992	0	0.0530991	0	0.0385806	0.40408	0.160224	0.25921	0.172202	0.21265	0.0348677	0.139432	0.0527091	0	0.0361382	0.065759	0.101008	0.0553004	0.0419467	0	0.044538	0.241753	0.0451149	0.0321207	0.0310488	0.32293	0.065435	0.0531176	0.0607108	0	0.1724	0	0.0379307	0.32285	0.132583	0.0950539	0.133926	0	0.193677	0	0	0	0	0.27088	0	0	0	0.0389275	0
ENSG00000146963.16	4.08806	4.80631	3.77261	5.71963	4.65027	3.05107	3.82605	5.21195	5.74021	4.77942	4.10289	3.26965	4.06678	4.63628	3.77449	3.65845	4.13489	4.14327	3.92891	5.17194	4.03657	4.65634	4.08125	4.50203	4.36747	5.20136	4.54158	4.01777	3.94266	4.49016	4.26201	4.51537	3.7157	4.37141	4.92488	3.15053	5.01235	5.05984	5.46094	3.71821	5.29332	4.41325	5.5763	4.76863	5.71411	6.01016	7.70364	6.08233	7.20067
ENSG00000235151.1	0	0.352371	0.0989448	0.213498	0.503237	0.0268915	0.223921	0.103503	0.16044	0.165105	0	0.0259817	0.098218	0.136755	0.0673399	0.0612676	0.0313698	0.0772849	0.312653	0.11699	0	0.112621	0.294234	0.329195	0.115712	0.234013	0.152414	0.0742344	0.0282821	0.248542	0.160625	0.0584846	0	0	0.370582	0	0.249556	0.0749745	0.270673	0.447046	0	0	0.146048	0	0	0.0847962	0.164059	0.108806	0
ENSG00000232277.1	0	0	0	0	0	0	0	0	0	0	0	0	0	0	0	0	0	0	0	0	0.0448755	0	0	0	0	0	0	0	0	0.0447972	0	0.0632475	0	0	0	0	0	0	0	0	0	0	0	0	0	0	0	0	0
ENSG00000162851.7	7.81802	10.1255	9.24045	10.005	3.55409	6.14036	8.25639	8.63474	11.0424	10.8253	7.6186	5.17799	12.3363	8.95808	8.32274	9.16242	10.1677	10.7777	13.5246	7.89232	6.32103	10.8569	11.546	9.93115	10.1003	7.73673	10.1062	9.09076	9.07074	7.50033	9.11956	9.79433	8.54993	9.97962	6.80659	20.8103	7.98074	11.3744	11.7226	1.72662	21.7324	13.1037	14.9068	8.81182	13.2138	12.0261	15.3696	10.5452	20.884
ENSG00000225193.5	0.476198	0.698625	0.214006	0.820924	0.725627	0.697956	0.322876	1.0447	1.27238	1.14273	0.234212	0.074927	0.283245	0.657301	0.194197	0.265029	0.407095	0.445754	0.169058	0.618533	0.897509	0.37891	0.909133	0.388369	0.542256	1.10869	0.659308	0.42816	0.367024	0.657025	0.57902	0.25299	0.458617	0.81324	0.771837	0.191548	0.479787	0.75675	0.260192	0.322302	0.320604	1.02651	0.912557	0.72782	0.326267	2.07858	0.331184	0.366076	0.262894
ENSG00000003137.7	0.575601	1.57473	0.853377	2.71445	0.859466	1.33495	0.586391	1.45737	1.31982	0.842177	0.813742	0.609397	0.335488	1.58303	1.4146	1.34982	0.653624	1.95936	0.493925	3.00152	1.10085	1.02582	0.55516	1.02563	1.34383	1.44641	2.31498	1.41434	1.73244	1.29702	0.62638	1.07875	0.756466	3.00531	1.45334	0.726011	2.05529	0.96889	1.17623	0.53445	0.481003	0.393702	0.659611	0.201148	0.566787	1.49649	0.0896616	0.355137	0.207589
ENSG00000145936.7	3.91337	1.12948	1.09668	2.6939	71.0959	6.34257	1.53189	2.12263	1.10765	4.6804	1.89799	1.77177	1.72519	17.9536	4.26953	7.35759	0.751374	0.982434	11.2771	10.9376	1.74228	1.15305	20.3846	2.26007	0.744517	9.39837	3.78236	0.932036	2.06678	21.4896	0.701567	29.9613	0.584229	2.95255	22.587	3.73504	20.417	1.47185	4.38145	0.860816	0.577816	0.745113	0.964855	0.403001	0.850151	0.645157	0.0832143	1.30137	0.100307
ENSG00000263847.1	0.15999	0.508558	0.12982	0.149396	0.188648	0.169357	0	0.90533	0.968317	0.10398	0.136394	0.245441	0.206186	0.287086	0	0.128617	0.0329268	0.162241	0.164086	0.286526	0.217778	0.354631	0.0441197	0.157061	0.242911	0.315807	0.223971	0.155838	0.237486	0.260878	0.126448	0.122775	0.222564	0.19733	0.0864388	0.185914	0.218285	0.275435	0.189404	0.938468	0.311175	1.28098	0.613188	0.264905	0.237503	0.534029	0.757688	0.951721	0.43742
ENSG00000280637.1	0	0	0.130781	0	0	0.142176	0	0	0	0	0.171756	0	0	0	0	0	0	0	0	0.206178	0	0	0	0	0	0.176748	0.322328	0	0	0	0	0	0	0	0	0	0	0	0	0	0	0	0	0	0	0	0	0.191754	0
ENSG00000269028.3	4.36969	1.84613	11.6065	6.31423	1.2131	1.91755	2.47836	1.63384	2.83829	0.988584	2.95309	4.56805	0.96233	1.29029	3.07902	2.1177	2.37349	3.35144	0.276552	26.6612	4.51749	8.0102	0.572	1.98738	2.64539	2.493	3.66698	2.77467	3.60237	0.653893	2.09838	0.604861	5.367	0.7368	2.57751	0.578479	2.03761	1.12229	0.63845	1.09503	0.726174	1.27325	0.503489	1.09901	0.697944	0.60004	3.76854	0.454068	1.36105
ENSG00000248152.1	0	0	0	0	0	0	0	0	0	0	0	0	0	0	0	0	0	0.0125084	0.0189759	0	0	0	0	0	0	0	0.0148008	0	0	0	0	0.0283969	0	0	0.0199926	0	0	0.0182017	0	0	0	0	0	0	0	0	0	0	0
ENSG00000184840.10	75.3525	74.6062	69.3715	61.27	33.1763	40.9363	79.2917	68.0053	76.0016	139.55	84.9178	71.7579	85.882	58.0002	62.9321	76.6847	76.6039	63.566	80.4826	76.475	50.797	74.7342	105.644	93.9222	77.0792	65.5355	63.859	77.022	74.835	53.6843	83.8607	64.2711	68.9068	73.7179	87.3871	83.7077	54.1955	81.524	84.044	103.308	80.1821	61.6172	114.04	164.898	64.1949	89.2173	71.6788	94.3383	94.4451
ENSG00000137171.13	19.5096	15.558	18.4886	17.4289	6.1565	25.7528	20.3971	17.8776	22.8529	16.1505	17.7841	21.3719	23.2898	14.6381	22.4682	22.172	24.9169	22.7578	21.4468	13.549	18.0557	19.0586	13.0453	21.4794	20.6879	16.6094	19.9376	21.085	20.5051	9.61072	19.6118	13.075	27.6084	22.7836	12.4496	24.3432	14.5508	20.4451	20.8367	7.99064	8.36378	9.08915	7.7363	4.06223	10.3292	2.41301	13.3375	5.49586	12.0651
ENSG00000228665.2	0.286674	0.099409	0.167483	0.481847	0.243378	0.182076	0.168457	0.778656	0.633674	0.894308	0.293275	0.234554	0.110835	0.205764	0.227971	0.138276	0.141598	0.465135	0.0882041	0	0.0936531	0.254175	0.379464	0.27017	0.326442	0.150899	0.206392	0.390929	0.382982	0.186979	0.634404	0.395985	0.319038	0	0.18586	0	0.0938714	0.423028	0.203628	0	0.167272	0.22953	0.109873	0	0.510679	1.7224	0.444321	0.0818555	0.176351
ENSG00000052802.11	20.4444	21.0631	17.8557	21.4982	7.31713	22.9264	22.2456	45.374	17.3197	17.551	20.0698	29.4095	16.5998	11.1335	9.94516	10.0826	14.326	18.835	16.6827	19.0873	23.9974	10.5176	59.2808	30.8439	18.9682	14.8512	10.1473	20.4073	21.4595	60.8253	13.8035	11.1085	15.9786	13.3925	33.6573	14.8104	13.7142	12.0497	13.8949	4.41327	48.3487	24.4172	30.9891	36.6749	37.2743	64.2903	15.4834	24.3257	17.9013
ENSG00000229551.2	0	0	0	0	0	0	0	0	0	0	0	0	0	0	0	0	0	0	0	0	0	0	0	0	0	0	0	0	0	0	0	0	0	0	0	0	0	0	0	0	0	0	0	0	0	0	0	0	0
ENSG00000280002.1	0.00844829	0.0732396	0.0493571	0.0473334	0.0119539	0.0626006	0	0.045894	0.0933719	0.0219627	0.021607	0.0172808	0.114321	0.0151597	0.0111972	0.0203749	0.0208645	0.0342688	0.0909781	0.103749	0.0551992	0.0749055	0.0559141	0.0497619	0.0769619	0.04447	0.0810983	0.00822906	0	0	0.0267084	0.0194494	0.0470102	0.0375123	0.0273865	0.0883553	0.013832	0.224399	0.165026	0.0743341	0	0	0	0	0.0752485	0	0.0327354	0	0
ENSG00000259970.1	0	0	0.0333909	0	0	0	0	0	0.0541437	0.0445744	0.0438525	0.0350722	0	0	0	0	0	0	0	0.105282	0	0	0	0	0	0	0	0	0	0	0	0	0	0	0	0	0	0	0	0.30173	0	0	0.131432	0	0.101814	0	0.0442921	0	0
ENSG00000185275.6	5.67096	2.484	3.31312	4.18063	0.253393	0.189568	4.56012	8.83662	5.27801	5.1987	3.8168	2.93048	1.26936	1.92808	2.68999	3.16726	2.43252	8.17216	0.918339	1.64942	1.85264	7.76264	2.56802	2.81288	2.51508	1.25687	3.65305	3.66315	2.7912	0.292011	7.73742	0.549707	6.06205	0.706816	0.774036	2.39317	1.07508	1.49748	0.742029	1.05047	0.522466	1.9118	0.800762	3.55823	1.94955	0.797014	2.62143	0.511344	0.734434
ENSG00000229201.1	0	0	0	0	0	0	0	0	0	0	0	0	0	0	0	0	0	0	0	0	0	0	0	0	0	0	0	0	0	0	0	0	0	0	0	0	0	0	0	0	0	0	0	0	0	0	0	0	0
ENSG00000170370.11	0.00889376	0.0462609	0.0779395	0.0249146	0.0817974	0.0517797	0.163319	0.15702	0.0140422	0.0173406	0.125105	0.027288	0.025789	0.0398975	0.26522	0.0268116	0.0549116	0.0541137	0.0410465	0.0477836	0.0581097	0.10514	0.0735779	0.0209543	0.04051	0.0585186	0.0800386	0.0476463	0.044556	0.0580083	0.0140584	0.153562	0.0185584	0.00658171	0.0720765	0.0697606	0.0291226	0.00656199	0.00789669	0	0	0	0.0340869	0	0.0132027	0.0148432	0	0.0126974	0
ENSG00000184933.4	0	0	0	0	0	0	0	0	0	0	0	0	0.0242362	0	0	0	0	0	0	0	0	0	0	0	0	0	0	0.012212	0	0	0	0	0	0	0	0	0	0.0185006	0	0	0	0.0501911	0	0	0	0	0	0	0.0128542
ENSG00000160994.3	0	0	0	0	0	0	0	0	0	0	0	0	0	0.0150284	0	0	0	0	0	0	0	0	0	0	0	0	0	0	0	0	0	0	0	0	0	0	0	0	0	0	0	0	0	0	0	0	0	0	0
ENSG00000204778.4	0.0885845	0.230386	0.280331	0.434275	0.094007	0.58607	0.0976021	0.120305	0.279729	0.0863587	0.16992	0.0226497	0.214055	0.119217	0.117408	0.160231	0.246121	0.471615	0.136279	0.0339957	0.434093	0.163629	0.0732858	0.104356	0.252182	0.174859	0.106294	0.215714	0.271206	0.0722226	0.280051	0.254921	0.0616157	0.295001	0.251266	0.038602	0.29007	0.196078	0.23596	0.389715	0.193831	1.32987	0.127319	0.220013	0.197254	0.147843	1.4588	0.50588	0.703879
ENSG00000207025.1	0	0	0	0	0	0	0	0	0	0	0	0	0	0	0	0	0	0	0	0	0	0	0	0	0	0	0	0	0	0	0	0	0	0	0	0	0	0	0	0	0	0	0	0	0	0	0	0	0
ENSG00000229968.1	0	0	0.0098565	0	0	0	0	0	0	0	0	0	0	0	0	0	0.0124998	0.0102651	0	0	0	0	0	0	0	0	0	0	0	0	0	0	0	0	0	0.0176443	0	0.0149373	0	0	0	0	0	0	0	0	0.0130744	0	0
ENSG00000275406.1	0	0	0	0	0	0	0	0	0	0	0	0	0	0	0	0	0	0	0	0	0	0	0	0	0.0611776	0	0	0	0	0	0	0	0	0	0	0	0	0	0	0	0	0	0	0	0	0	0	0	0
ENSG00000250568.1	0.0920998	0.159686	0.0448393	0	0.0651583	0.243731	0.270601	0.250159	0.145415	0.299286	0.0588877	0.094194	0.17804	0.330529	0.1831	0.166589	0.170592	0.420283	0	0.0706895	0	0.204147	0.076194	0.162745	0.26219	0.242397	0.110513	0.134565	0.102534	0	0.291164	0.106015	0.128121	0.136315	0.149278	0.0802677	0.0753951	0.067953	0.0817746	6.0777	3.35871	0.553058	0.176494	2.74492	0.820328	6.91695	0.118956	0	0.0472136
ENSG00000279929.1	0	0	0	0	0	0	0	0	0	0	0	0	0	0	0	0	0	0	0.0114381	0	0	0	0.012302	0	0	0	0	0	0.00827733	0	0	0	0	0	0	0	0.012173	0	0	0	0	0	0	0	0	0	0	0	0
ENSG00000207631.1	0.146522	0.254045	0.14267	0	0	0.310203	0	0	0	0	0	0	0	0.26292	0	0.176686	0	0.148585	0	0.224921	0.478672	0.43304	0.242435	0.345217	0	0.385632	0.879077	0.14272	0.489366	0.238918	0	0	0	0	0.474977	0	0	0.216214	0.260192	0	0.427473	0.586576	0.280787	0	0	0.978154	0.94624	0.209186	0
ENSG00000187867.7	0.148894	0.11915	0.111523	0.224595	0.210678	0.36372	0.29445	0.598855	0.30742	0.126544	0.0878782	0.15228	0.0885629	0.246624	0.166981	0.269319	0.162645	0.180026	0.123339	0.21098	0.140313	0.211562	0.132655	0.101194	0.189112	0.47477	0.247377	0.133874	0.0637547	0.17742	0.162939	0.184574	0.143397	0.415321	0.380563	0.0998197	0.196896	0.31267	0.355928	0.806201	3.42501	0.366813	0.0877943	0.0568924	0.442064	0	3.63172	0.76853	1.08621
ENSG00000232701.1	0.0301574	0.0522879	0	0	0	0	0	0	0.047615	0	0	0	0	0	0	0	0	0	0	0	0	0	0	0.0355265	0	0.0396856	0	0.0293748	0	0	0	0	0	0	0	0	0	0.0445015	0	0	0	0	0	0	0	0	0	0	0
ENSG00000260066.1	0	0	0	0	0	0	0	0	0	0	0	0	0	0	0	0.00578436	0	0	0	0.00736348	0	0.00708845	0.00793688	0	0	0	0	0	0	0	0	0	0	0	0	0.00836122	0	0	0.00851819	0	0.0139946	0	0.00919242	0	0	0	0	0	0
ENSG00000226839.1	0	0	0	0	0	0	0	0	0	0	0	0	0	0.0538905	0	0	0	0	0	0	0	0	0	0	0	0	0	0	0	0	0	0	0	0	0	0	0	0	0	0	0	0	0	0	0	0	0	0	0
ENSG00000251993.1	0	0	0	0	0	0	0	0	0	0	0	0	0	0	0.170137	0	0	0	0	0	0.419367	0	0	0	0	0	0	0	0	0	0	0	0	0	0	0	0	0	0	0	0	0	0	0	0	0	0	0	0
ENSG00000256553.1	0.541258	0.18769	0.386488	0.404336	0.0510569	0.305573	1.21922	0.343035	0.227889	0.140709	0.41529	0.147617	0.558035	0.323745	0.430422	0.217561	0.0891153	0.146367	0.388581	1.05243	0.0589409	0.959797	0.477634	0.977685	0.0821788	0.237422	0.259787	0.386622	0.0803436	0.117676	0.741491	1.163	0.95374	0.267034	1.40366	0.377378	0.649861	0.319481	0.640771	0.317492	0.315819	0	0.0691489	0	0.964192	0.361333	0.0932117	0.412128	0.0739915
ENSG00000253588.1	0	0	0	0.436943	0	0	0.229138	0	0	0	0	0	0	0	0.206726	0.188085	0	0	0	0	0.254777	0.230489	0	0	0	0	0	0.151928	0	0	0	0	0	0.230855	0	0.271875	0	0	0	0	0	0	0	0	0	0	0	0	0
ENSG00000236254.1	0.0107132	0.0742998	0	0	0	0	0	0	0.0169149	0	0	0	0	0	0	0	0	0.0217281	0	0	0	0	0	0.0252411	0.0121994	0.0140981	0.012855	0.0104352	0	0.0174689	0	0	0	0	0	0	0.0175402	0	0	0	0	0	0	0.106432	0	0	0.0138372	0	0
ENSG00000202056.1	0	0	0	0	0	0	0	0	0	0	0	0	0	0	0	0	0	0	0	0	0	0	0	0	0	0	0	0	0	0	0	0	0	0	0	0	0	0	0	0	0.388255	0	0	1.32209	0	0.444208	0	0	0
ENSG00000228300.12	11.0595	16.1706	12.2115	9.06105	6.68251	13.3105	14.2648	13.2411	11.5297	14.6335	10.8862	8.0503	17.8247	11.6081	12.5365	15.3303	16.2868	11.4366	13.5339	12.0627	9.68082	11.7978	13.3412	12.6389	10.5751	14.6408	9.43703	11.8098	11.7234	9.63157	10.4138	11.6189	16.0476	14.0487	13.1119	17.4442	8.84784	13.0989	10.9238	42.9513	16.3644	24.0175	31.233	28.9137	31.4805	37.578	37.1977	22.4754	30.6465
ENSG00000231588.1	0	0	0.00914791	0	0	0	0	0	0	0	0	0	0	0.0337165	0	0	0	0	0	0	0	0	0	0	0	0	0	0	0.0104592	0	0	0	0	0.0417154	0	0	0	0.0138635	0	0	0	0	0	0	0	0	0.0121344	0	0.0192646
ENSG00000236504.2	0	0	0	0	0	0.0183893	0	0	0	0.0225808	0	0	0	0	0.0230246	0	0	0	0	0	0	0	0	0	0	0	0	0	0	0	0	0	0.0241666	0	0	0	0	0	0	0	0	0	0	0	0	0	0	0	0
ENSG00000233993.1	0	0	0	0	0	0	0	0	0	0	0	0	0	0	0	0	0	0	0	0	0.0139789	0.0252926	0.0141599	0	0	0	0	0	0	0	0	0	0	0	0.013871	0	0	0	0	0	0	0	0	0	0	0	0	0	0
ENSG00000203952.8	0.0567263	0.0562022	0.0157814	0.0454031	0.149063	0.0343129	0.0238098	0.0770391	0.0255897	0.021067	0.0103629	0.00828802	0.0469965	0.10179	0	0.00977201	0.0100068	0.00821782	0.0498673	0.0621988	0	0	0.308394	0.019093	0.0184558	0.095977	0.00972387	0.0236804	0.0180436	0.0792835	0.0384288	0.0932813	0.0225465	0.0359825	0.131348	0.0141253	0.159214	0.0358746	0.0719525	0	0.0236423	0	0.0465886	0.0805074	0	0	0	0.023139	0.00830854
ENSG00000266549.1	0	0	0	0	0	0	0	0	0.0639743	0	0	0	0	0	0	0	0	0	0	0.0621988	0	0	0	0	0	0	0	0	0	0	0	0	0	0	0	0	0	0	0	0.713026	0	0	0	0	0	0.135248	0	0	0
ENSG00000278974.1	1.44121	3.82936	2.24167	4.08979	1.74792	3.11063	1.12736	1.52516	2.74834	1.75169	3.80567	3.33082	3.90768	2.18309	2.85282	2.27959	1.24807	2.67625	1.92922	1.95377	3.63821	0.912736	2.29172	2.51362	1.06567	3.42366	1.34754	1.00272	2.89641	3.32667	3.04736	3.31792	1.22377	3.04729	2.76069	4.30649	2.14511	1.62956	3.09108	0	0.109212	2.02312	0	0.557839	0.222282	2.5615	3.67458	2.8058	2.57147
ENSG00000215864.5	0.0984551	0.246573	0.0852149	0.183872	0.0154788	0.799018	0.176778	0.222851	0.569979	0.0853167	0.111913	0.369211	0.190325	0.0588894	0.115991	0.105532	0.391744	0.199682	0.151464	0.167927	0.125083	0.161655	0.0543012	0.167532	0.186855	0.115166	0.275656	0.149178	0.194861	0.0891889	0.138336	0.226661	0.0913083	0.161912	0.390083	0.228817	0.107464	0.451995	0.310818	0.192506	0.0319154	0	0.482165	0.326037	0.0324791	1.57014	0	0.015618	0.0448636
ENSG00000274088.1	0	0	0	0	0	0	0	0	0	0	0	0	0	0	0	0	0	0	0	0	0	0	0	0	0	0	0	0	0	0	0	0	0	0	0	0	0	0	0	0	0	0	0	0	0	0	0	0	0
ENSG00000113838.11	3.39106	3.90737	2.81243	3.37736	1.94097	2.25929	2.84757	3.77222	4.03574	3.35015	3.02896	2.35713	4.06001	3.8069	2.50694	2.45554	3.90333	3.33511	4.39759	3.37441	2.67213	3.42464	4.52532	3.35742	3.97304	3.44775	3.09776	2.91715	3.42901	2.53548	3.61614	2.97169	3.12317	3.39856	3.25223	4.96033	2.30868	3.6524	4.11539	2.66134	4.63591	4.99701	4.57991	4.35922	4.52807	4.60723	2.87223	4.76834	4.48134
ENSG00000221823.9	14.2254	15.4882	13.2886	15.2248	10.888	11.5608	11.7733	13.848	11.6932	15.2948	14.6279	12.5372	13.9081	13.2661	12.5197	12.7171	12.7191	12.8422	13.8419	14.3945	12.0338	13.1494	14.295	14.3088	15.2606	12.0334	13.3014	13.5663	12.3747	12.3715	14.0998	14.7461	12.7327	11.5487	13.2273	13.8113	15.4446	12.7807	13.0442	4.36445	17.5168	11.7938	12.3574	17.8689	20.9381	16.3555	20.145	14.576	20.1304
ENSG00000109163.6	0.0067032	0.0464889	0.00652697	0	0.0189694	0.00709568	0.00984741	0.00910351	0.0105836	0.0261391	0	0.00685562	0.0259161	0.0120282	0.00888426	0.00808313	0	0	0.0206244	0.0514491	0.0218986	0.019811	0.0221822	0.0236898	0.0305322	0.0264632	0.0321732	0.0195877	0.0149252	0.0218604	0.0105957	0.0308639	0.0279748	0.0198425	0.0217295	0	0.0329244	0.0494575	0.0357103	0	0.0195563	0.0268351	0.0128456	0.0665935	0	0	0.0259735	0.0287099	0.0274904
ENSG00000226057.5	0	0	0.00985994	0	0	0	0	0	0	0.0197434	0	0	0	0	0.00671048	0	0	0	0	0	0	0.00748184	0.00837735	0	0.00576542	0	0	0	0	0	0.00800321	0	0	0	0	0	0	0	0	0.133646	0.0295426	0	0	0	0.0150322	0	0.0326973	0	0
ENSG00000260452.1	0.0305384	0	0	0.0855489	0	0	0	0	0.0482164	0	0	0	0	0	0	0	0	0	0	0.0468783	0.0498826	0	0	0	0	0	0.0366436	0	0	0	0	0	0	0.045199	0	0	0	0	0	0	0	0.122255	0.117044	0	0.0906678	0	0.11833	0	0.0313101
ENSG00000131652.12	10.8091	13.7652	11.3678	9.37244	5.7602	11.0375	15.3637	13.8324	13.8525	15.9456	12.9249	6.94719	16.0257	13.2105	11.3596	13.0155	15.3216	12.7723	15.369	12.1991	8.38216	13.6219	15.291	13.6246	13.3209	15.5071	11.9688	11.2199	11.5214	10.6565	12.5001	10.0184	15.0801	15.9983	11.781	18.1884	9.69131	14.8686	13.475	44.2594	32.4224	18.358	26.7517	17.5099	29.0588	35.3768	34.9428	21.2661	20.7013
ENSG00000277296.1	0	0	0	0	0	0	0	0	0	0	0	0	0	0	0	0	0	0	0	0	0	0	0	0	0	0	0	0	0	0	0	0	0	0	0	0	0	0	0	0	0	0	0	0	0	0	0	0	0
ENSG00000273119.1	0	0	0	0	0	0	0	0	0	0	0	0	0	0	0	0	0	0	0	0	0	0	0	0	0	0	0	0	0	0	0	0	0	0	0	0	0	0	0	0	0	0	0	0	0	0	0	0	0
ENSG00000152990.12	6.33547	12.1511	6.995	8.99258	8.35196	4.01887	6.3054	9.48368	9.39882	5.64019	5.8296	6.10423	8.21836	9.52807	8.8292	7.2199	9.80812	9.72125	6.94318	8.92854	7.15182	8.88471	4.52518	7.60565	9.55719	7.28675	10.0502	9.06413	7.48444	8.12893	7.40922	7.53457	7.40629	8.88723	6.82973	6.94841	9.46641	7.99513	10.6656	2.66302	5.05092	4.91564	4.61896	5.00095	3.77595	2.3398	4.37905	3.52396	9.16937
ENSG00000206598.1	0	0	0	0	0	0	0	0	0	0	0	0	0	0	0	0	0	0	0	0	0	0	0	0	0	0	0	0	0	0	0	0	0	0	0	0	0	0	0	0	0	0	0	0	0	0	0	0	0
ENSG00000213140.3	0	0	0.0140262	0	0	0	0.0211617	0	0.0454872	0	0	0	0	0.0258482	0	0	0	0	0.0221605	0	0	0	0	0	0	0.0189561	0	0.0140311	0	0	0.0227698	0	0	0	0	0	0	0.0212564	0	0	0	0	0	0	0	0	0	0	0
ENSG00000232936.4	0.0719292	0	0	0	0	0.0253802	0.0352228	0.0651239	0.113568	0.0311653	0.0306605	0.0490432	0.0463492	0	0	0.0289122	0.0592138	0.0243139	0	0.0368053	0	0.070861	0.119014	0.028245	0	0.126207	0.0863094	0	0.0266927	0	0.151598	0.0551979	0.100062	0.0354868	0.0388617	0	0	0.070761	0.0425769	0.210961	0.0699501	0.0959852	0.0918938	0	0	0.0800308	0.185807	0	0.0737469
ENSG00000200217.1	0	0	0	0	0	0	0	0	0	0	0	0	0	0	0	0	0	0	0	0	0	0	0	0	0	0	0	0	0	0	0	0	0	0	0	0	0	0	0	0	0	0	0	0	0	0	0	0	0
ENSG00000242444.3	0.167696	0.174454	0.195945	0.328844	0.0474563	0.230769	0.246356	0.0683237	0.158863	0.632133	0.407448	0.154358	0.162088	0.180549	0.266713	0.161775	0.248493	0.238079	0.154791	0.386136	0.273922	0.148685	0.305216	0.177797	0.152767	0.242747	0.0603667	0.326689	0.33605	0.191411	0.265077	0.154426	0.186628	0.0992811	0.434892	1.02307	0.109824	0.197967	0.0893376	1.18041	0.244623	0.738476	0.224954	0	0.497887	0.111951	0.108298	0	1.11757
ENSG00000267159.2	0.0442248	0	0	0	0	0	0.0649689	0	0	0.0574847	0	0	0	0.0793571	0	0	0	0	0	0.0678877	0	0.065352	0.0731741	0	0	0	0	0	0	0.216338	0	0.101813	0	0	0	0	0	0	0.0785335	0	0	0.88523	0	0	0	0.295235	0.285603	0.0631385	0
ENSG00000160323.17	0.261754	0.660927	0.475101	0.377312	0.330814	0.30129	0.623465	0.583269	1.03921	0.168466	0.204735	0.361272	0.373359	0.497052	0.458072	0.44741	0.52406	0.657152	0.414411	0.475928	0.485674	0.777355	0.222855	0.470016	0.402241	0.862807	0.600723	0.403482	0.447013	0.497258	0.606571	0.257422	0.583314	1.15472	0.42014	0.36323	0.416073	0.660006	0.654354	1.07329	0.281736	3.48955	0.462649	0.454441	0.233897	0.390199	3.61056	0.377327	1.43564
ENSG00000243761.1	0.0357284	0	0.0347891	0.100088	0	0.0378203	0.0524872	0.0485221	0.169233	0.139323	0.0456887	0	0	0	0.0947071	0.0430835	0.0441186	0.144925	0.0549646	0	0	0.105593	0	0.0841785	0.0406846	0	0.0428712	0.139205	0	0	0	0	0.0994046	0	0	0.0622767	0	0	0.0634458	0	0.104236	0.143032	0.136935	0	0	0	0	0.0510085	0
ENSG00000164175.13	0.0399607	0.0307934	0.151317	0.099506	0.012565	0.0235002	0.0717502	0.03618	0.189279	0	0.0681345	0.0635745	0.0858318	0.055771	0.100041	0.0803117	0.0767586	0.229631	0.0136612	0.0477105	0.326367	0.0590509	0.0146931	0.0575361	0.07584	0.111015	0.133193	0.129746	0.0988617	0.0144799	0.0280737	0.0817746	0.16677	0.0985745	0.0215899	0.0773931	0.058156	0.150695	0.078846	0.0390669	0.0647686	0.0711002	0.0255261	0	0.0659125	0	0.0229391	0.0253559	0.154777
ENSG00000242995.1	0	0	0	0	0	0	0	0	0	0	0	0	0	0	0	0	0.0558011	0.0458252	0	0.0693682	0	0	0	0	0	0	0.0542234	0	0	0	0	0	0	0	0	0	0	0	0	0.397606	0	0.180907	0	0	0	0	0	0	0
ENSG00000254392.1	0	0	0	0	0	0	0	0	0	0	0	0	0	0	0	0	0	0	0	0	0	0	0	0	0	0	0	0	0	0	0	0	0	0	0	0	0	0	0	0	0	0	0	0	0	0	0	0	0
ENSG00000274716.1	0	0	0	0	0	0	0	0	0	0	0	0	0	0	0	0	0	0	0	0	0	0	0	0	0	0	0	0	0	0	0	0	0	0	0	0	0	0	0	0	0	0	0	0	0	0	0	0	0
ENSG00000278664.1	0	0	0	0	0	0	0	0	0	0	0	0	0	0	0	0	0	0	0	0	0	0	0	0	0	0	0	0	0	0	0	0	0	0	0	0	0	0	0	0	0	0	0	0	0	0	0	0	0
ENSG00000235787.1	0.0604405	0.104794	0	0	0.0855203	0.0639793	0	0	0.0954283	0.0785625	0.0772901	0	0	0	0	0	0	0.0612912	0	0	0.098726	0	0	0	0	0	0	0	0	0	0	0	0	0	0	0	0	0	0	0	0	0	0	0	0	0	0	0	0
ENSG00000166246.12	0.127735	0.0864278	0.0637053	0.0785485	0.30417	0.0857455	0.118998	0.126933	0.127894	0.129588	0.147409	0.0700993	0.120452	0.12858	0.0867131	0.108949	0.150037	0.123214	0.119822	0.105214	0.101779	0.101284	0.144337	0.0770732	0.074501	0.127094	0.0747668	0.13049	0.0554951	0.147323	0.118192	0.121931	0.0910141	0.138335	0.196938	0.119471	0.117319	0.13792	0.105116	0.0822369	0.163607	0.149668	0.197021	0.0928533	0.157247	0.218383	0.140839	0.10675	0.102215
ENSG00000271709.1	0.0614649	0	0	0	0.14495	0.0433758	0.0300986	0.0834745	0	0	0	0	0	0.0367643	0.0271547	0.0247061	0.0252997	0	0	0.220156	0.0334664	0.0302761	0.1356	0.0241359	0	0.0808846	0.0245844	0	0.0228094	0.133632	0	0.0471677	0	0	0.265665	0.0357123	0.100633	0.0302333	0	0	0	0	0.0392625	0	0.121659	0	0.0793879	0.0585013	0.0210061
ENSG00000227158.1	0.0141657	0	0.0551733	0	0	0	0	0	0	0.0184131	0	0	0	0.0254191	0.0187749	0	0.0174924	0.0143651	0	0.0434906	0	0.0209331	0	0	0	0.0186414	0	0.0137981	0	0	0.0671753	0.032612	0	0	0.0229603	0.0493835	0	0.041807	0.0251553	0	0.0413279	0	0.0271464	0	0	0	0	0.0808963	0
ENSG00000166024.12	4.95575	4.78923	4.94412	5.95141	2.62668	4.76862	5.09621	2.90176	6.16343	4.47219	4.79974	4.54497	6.18776	3.91421	4.16706	4.33011	6.13458	5.88231	5.48049	4.1217	5.77261	6.19473	4.82576	4.91927	4.84298	4.83233	5.3811	4.79945	5.07852	3.3118	6.47231	4.23629	4.14771	5.32079	4.46393	2.91007	4.37613	5.90426	7.09797	2.85929	4.05303	3.4963	5.02868	4.23729	4.14873	5.53201	3.91395	5.06282	1.74086
ENSG00000280738.1	0	0	0	0	0	0	0	0.147015	0.170916	0	0	0	0	0	0	0	0.133673	0	0	0	0	0	0	0	0	0	0.129893	0	0	0.353028	0	0	0	0	0	0	0	0.15974	0.192231	0	0	0.433366	0	0	0	0	0	0	0
ENSG00000206889.1	0	0	0	0	0	0	0	0	0	0	0	0	0	0	0	0	0	0	0	0.416209	0	0	0	0	0	0	0	0	0	0	0	0	0	0	0	0	0	0	0	0	0	0	0	0	0	0	0	0	0
ENSG00000068120.13	21.3772	17.6153	19.2634	19.1992	7.98189	20.6105	21.3679	23.4182	20.5966	27.6231	23.279	18.5297	17.1502	21.2003	18.4865	20.2901	20.9331	19.4819	20.1848	20.2293	14.8383	24.822	16.2984	24.0812	19.9756	20.9399	20.4578	19.7011	21.8605	13.5218	24.4419	14.5356	22.176	23.5622	18.5957	21.9607	14.49	20.078	18.7187	24.9122	33.6711	22.3384	34.6232	34.24	25.4003	30.718	51.9781	27.1709	15.8498
ENSG00000252111.1	0	0	0	0	0	0	0	0	0	0	0	0	0	0	0	0	0	0	0	0	0	0	0	0	0	0	0	0	0	0.281582	0	0	0	0	0	0	0	0	0	0	0	0	0	0	0	0	0	0	0
ENSG00000254777.4	0.17028	0.147618	0.238342	0.327948	0.0301172	0.0337969	0.31269	0.520323	0.504097	0.110668	0.149704	0.141498	0.534903	0.152776	0.155158	0.102667	0.144559	0.172677	0.360194	0.326738	0.104303	0.18872	0.193699	0.125372	0.460515	0.238084	0.217093	0.176227	0.165874	0.0520607	0.302807	0.122504	0.281294	0.173268	0.172497	0.278257	0.209093	0.581066	0.434671	0.0936402	0.155245	0	0.101973	0.422915	0.0947921	0.0355236	0.907224	0.015194	0.3819
ENSG00000226098.4	0.0581392	0	0	0	0	0	0	0.118437	0.137692	0.0377855	0.0371736	0.0297306	0	0.0521626	0	0.0350539	0.0717923	0.117915	0.0447207	0.0446236	0	0.0859137	0	0.0342449	0.0331021	0	0.0697624	0.0283152	0	0	0.275702	0	0.121317	0	0.0942339	0	0	0	0	0.255775	0.0848092	0	0	0	0	0.77625	0	0	0.0298042
ENSG00000246430.5	0.0357535	0.0974139	0.0596804	0.0286167	0.0505895	0.0486603	0.112552	0.0485563	0.0967724	0.0464736	0.0391894	0.0261189	0.128358	0.100817	0.0676955	0.123182	0.0126142	0.0414363	0.0942914	0.164652	0.0417152	0.0377385	0.160571	0.0481359	0.0232647	0.067214	0.0122575	0.0547261	0.0341177	0.0416424	0.0645892	0.141104	0.0355266	0.0529179	0.0910651	0.0890293	0.0752624	0.0678334	0.0453504	0	0.044704	0.0204476	0.029364	0	0.151645	0.0511464	0	0.0583365	0.0209469
ENSGR0000275287.3	0	0	0	0	0	0	0	0	0	0	0	0	0	0	0	0	0	0	0	0	0	0	0	0	0	0	0	0	0	0	0	0	0	0	0	0	0	0	0	0	0	0	0	0	0	0	0	0	0
ENSG00000270780.1	0	0.0445141	0	0	0.0363272	0	0	0	0.0810719	0.0667433	0	0	0	0.0460693	0	0	0	0.0260352	0.0394967	0	0	0	0.0424798	0	0	0	0	0	0	0	0	0	0	0	0	0	0.0420344	0	0	0	0	0	0	0	0	0.0856967	0	0	0
ENSG00000177300.6	0	0	0	0	0	0	0	0	0	0	0	0	0	0	0	0	0	0	0	0	0	0	0	0	0	0	0	0	0	0	0	0	0	0	0	0	0	0	0	0	0	0	0	0	0	0	0	0	0
ENSG00000270938.1	0.0197895	0	0.0385385	0	0	0.0209482	0	0	0	0.025723	0.0253064	0	0	0.0355104	0.0262286	0.0238634	0	0	0	0	0.06465	0	0	0	0	0.026042	0.0474917	0	0	0	0	0.136677	0	0	0	0.0344943	0	0	0	0	0	0	0	0	0	0	0.0255601	0.028253	0
ENSG00000281909.1	0	0	0.0186092	0	0	0	0	0.0259552	0.030175	0	0.0244396	0	0	0	0	0	0	0	0	0	0	0.0282417	0	0	0	0	0	0	0	0	0.0302097	0	0	0	0.0309767	0.0333127	0	0	0	0	0	0	0	0	0	0	0	0	0.0391892
ENSG00000221750.1	0	0	0	0	0	0	0	0	0	0	0	0	0	0	0	0	0	0	0	0	0	0	0	0	0	0	0	0	0	0	0	0	0	0	0	0	0	0	0	0	0	0	0	0	0	0	0	0	0
ENSG00000253899.1	0.0452244	0.0196029	0.0220177	0.0316724	0	0.0359042	0	0.0307093	0	0	0	0.0231264	0	0	0.0149848	0.0545344	0.0139612	0	0	0	0	0.0334146	0	0.0532758	0.0257489	0	0.0406993	0.0220254	0.0251739	0	0.0357431	0.0260286	0.0314562	0	0.0366506	0.0394144	0.0185109	0.0166837	0.0200772	0.397916	0.06597	0	0.0216663	0.673928	0	0.0377386	0	0.0161414	0.0115918
ENSG00000273336.1	0	0.0943733	0.0264998	0	0	0	0.0399809	0.0369606	0.0429696	0.0707504	0.0348023	0	0	0	0	0.0328178	0	0.0551966	0	0	0.133363	0	0	0	0	0.0716276	0	0	0	0	0.0430191	0.0626542	0	0.120842	0.0441113	0	0	0.0401599	0	0	0	0	0.0521536	0	0	0	0	0.077709	0
ENSG00000202322.1	0	0	0	0	0	0	0	0	0	0	0	0	0	0	0	0	0	0	0	0	0	0	0.20169	0	0	0	0.146267	0	0	0	0	0	0	0	0	0	0	0.179876	0	0	0	0	0	0	0	0	0	0	0
ENSG00000125149.10	2.60446	2.39067	2.19028	2.6977	2.41206	1.93064	2.65435	2.88977	3.70899	2.56668	2.13328	2.09165	2.78767	2.97164	2.72026	2.44564	2.45936	3.17132	3.01906	2.57948	1.87886	2.91436	2.12047	2.72438	2.71099	2.6081	3.04928	2.62926	2.72355	2.4902	2.72536	2.69285	2.65221	3.3653	2.90886	2.86966	2.09425	3.00714	3.29059	5.32779	4.63992	4.85792	3.81667	3.47889	4.54859	3.61212	3.72512	3.85373	3.81967
ENSG00000162521.17	11.2385	13.3561	12.6836	13.1605	9.53854	8.74443	10.7989	12.727	12.9944	12.7127	12.0289	8.60525	13.5113	12.9266	10.2746	9.85974	12.5253	13.1783	14.9611	13.3297	9.26002	13.1442	15.5209	12.873	13.9068	10.4353	13.2078	12.5537	11.3333	10.0631	13.6776	12.3599	11.2914	12.0701	10.7899	16.34	13.0409	17.6666	15.0909	12.8575	12.687	19.5921	15.8686	22.8108	14.9985	21.7142	13.6471	19.2377	22.3351
ENSG00000206706.1	0	0	0.141244	0	0	0	0	0	0	0.18855	0	0.148356	0	0	0	0	0	0	0	0	0	0	0	0	0	0	0	0	0	0	0	0	0	0	0	0	0	0	0	0	0	0	0	0	0	0	0	0	0
ENSG00000256892.2	0.00944998	0	0.00920154	0	0	0	0.0138826	0	0	0	0.0120844	0.0193297	0	0	0	0.0113954	0	0	0	0	0.015436	0	0	0	0.0107609	0.0124357	0.0226785	0	0	0	0	0	0	0.0139867	0	0	0	0	0	0	0	0	0	0	0	0	0	0	0
ENSG00000273760.1	0	0.121794	0	0	0	1.98909	0.0257988	0	0	0	0	0	0	0	0	0	0	0.0178086	0	0	0	0	0	0.248255	0	0	0	0	0	0	0	0	0	0	0	0	0	0	0	0	0.256173	0.070304	0.201922	0	0.104279	1.2896	0	0.150432	0.0180052
ENSG00000163072.13	3.7978	9.58479	4.74221	5.46662	1.07161	5.69377	4.60467	4.44826	8.2787	6.11134	4.03299	6.34921	7.52326	4.48368	4.59757	3.42305	6.16413	4.93039	5.22598	4.36603	8.06814	4.33774	5.18164	4.67256	7.39027	3.82648	3.79092	6.04156	4.66501	4.28619	6.47068	4.53705	5.17552	4.74146	3.71397	10.1031	4.96892	5.53892	7.02875	0.340481	2.76595	6.24087	6.59458	6.6727	3.75853	1.15326	11.8418	3.51997	8.43368
ENSG00000271886.1	0	0	0	0	0	0	0	0	0	0	0	0.124669	0	0	0	0.146991	0	0.247225	0.187526	0.187119	0	0	0.20169	0	0	0	0	0	0	0	0	0	0	0	0	0	0	0.179876	0	0	0	0	0	0	0	0	0	0.174029	0.124977
ENSG00000219790.3	0	0	0	0	0	0	0	0	0.150347	0.0825164	0	0	0	0	0	0	0.0391951	0.0643759	0	0	0	0	0	0	0	0	0	0	0	0	0	0	0	0	0	0	0	0	0	0	0.0926035	0	0	0.315336	0	0.105949	0	0	0
ENSG00000172199.1	0	0	0	0	0	0	0	0	0	0	0	0	0	0	0	0	0	0	0	0	0	0	0	0	0	0	0	0	0	0	0	0	0	0	0	0	0	0	0	0	0	0	0	0	0	0	0	0	0
ENSG00000198753.10	0.366421	0.233307	0.08063	0.243571	4.50803	0.468957	0.343657	0.413287	0.307245	0.441304	0.0635352	0.19267	0.12806	1.51561	0.27712	0.431868	0.12526	0.167945	0.694278	0.819885	0.199509	0.174372	1.0961	0.234119	0.054219	1.94511	0.389995	0.0564607	0.225861	1.96798	0.104714	1.32492	0.0777561	0.591354	2.7917	0.18403	1.29136	0.180235	0.463199	0.273223	0.0724757	0.447529	0.289603	0.102832	0.184389	0.138201	0.0748673	1.45412	0.496663
ENSG00000267011.4	0.0346612	0.0901451	0.050625	0.0970985	0.0980878	0.055036	0.127299	0.164755	0.0820889	0.0225269	0.155134	0.0708987	0.234515	0.0310981	0.0459391	0.0835933	0.0856018	0.0878727	0.0799844	0.0266036	0.0283085	0.153659	0.172051	0.0816642	0.0986735	0.136837	0.0623861	0.0675235	0.038588	0.141296	0.054789	0	0.120544	0.153903	0.0842701	0	0.0283745	0.0767212	0.0923262	0.152487	0.0505613	0.83256	0.099634	0.172172	0	0	0.0447683	0.0494849	0.142149
ENSG00000188338.13	0.0475238	0.0887366	0.049834	0.0102409	0.0413808	0.108352	0.0537041	0.0446824	0.046175	0.0285106	0.00934961	0.0710372	0.00706684	0.0393586	0.0242257	0.0352659	0.0135425	0.0333642	0.0168717	0.0505052	0.035828	0.064825	0.0241947	0.00861302	0.0374651	0.0481068	0.0833439	0.0498513	0.0569775	0.0357655	0.0693423	0.075744	0.0203419	0.064928	0.0651776	0.0254882	0.0538672	0.0701279	0.110359	0.192991	0.629251	0.0439045	0	0	0.0434145	0	0.00472166	0.0156573	0.138678
ENSG00000239498.1	0	0	0	0	0	0	0	0	0	0	0	0	0	0	0	0	0	0	0.0295963	0.0295321	0	0	0	0	0	0	0	0	0	0	0	0	0	0	0	0	0	0	0	0	0	0	0	0	0	0	0	0	0
ENSG00000271047.1	0.100734	0	0	0	0	0	0	0	0	0.130937	0	0	0	0	0	0	0	0.102152	0	0	0	0.148857	0	0.118668	0	0	0.120873	0	0	0	0	0	0	0	0	0	0	0	0	0	0	0	0	0	0.299078	0.33624	0.130108	0	0
ENSG00000174876.15	0	0	0.00605157	0	0	0	0	0	0	0.0080784	0	0	0	0	0	0	0	0	0	0	0	0.009184	0	0	0	0.00817856	0	0	0	0	0	0	0	0	0	0	0	0	0	0	0	0	0	0	0	0	0.00802723	0	0.00637202
ENSG00000264338.1	0	0	0	0	0	0	0	0	0	0	0	0	0	0	0	0	0	0	0	0	0	0	0	0	0	0	0	0	0	0	0	0	0	0	0	0	0	0	0	0	0	0	0	0	0	0	0	0	0
ENSG00000201823.1	0	0	0	0	0.320701	0	0	0	0	0	0	0	0	0	0	0	0	0.229842	0	0	0	0.334929	0	0.801011	0	0	0.543929	0	0.252329	0	0.358268	0	0	0.335462	0.367365	0	0	0.668913	0	3.98849	0.661247	3.62944	0.434342	4.50339	3.36463	4.53925	0.292743	0	0.929518
ENSG00000274991.1	0.506013	0.877343	0.821184	0.472509	0.238661	0.357094	0	1.14535	1.33156	0.219244	0	0.172506	0	0.907993	0.223553	0.203394	0.208281	0	0.518968	0.258921	0.551029	0.747749	0	0	0.192069	0.443925	0.404784	0.164294	0.938899	0.275034	0.266618	0.38831	0.469282	0.998583	0.273388	0	0.276157	0	0	0	0	0.675245	0.646462	0	0	0.563007	0.217855	0	0.518801
ENSG00000278949.1	0.165464	0.26298	0.134262	0.0772543	0.0682862	0.131364	0.121539	0.177899	0.500727	0.071692	0.0881636	0.056409	0.0932931	0.222683	0.100514	0.0332545	0.127701	0.174785	0.0530315	0.211665	0.304061	0.203759	0.0456295	0.121827	0.10206	0.263106	0.206817	0.167886	0.161184	0.101177	0.141673	0.031744	0.105499	0.255104	0.0893968	0.0721036	0.10159	0.172951	0.244857	0.121323	0.140798	0.0276003	0.224603	0	0.225161	0.069038	0.115761	0.0295287	0.0989601
ENSG00000250218.1	0	0.0575526	0.0323212	0	0	0	0	0	0	0	0.0424477	0	0	0	0	0	0.0409889	0.100983	0	0	0	0.0981028	0	0	0	0.0436814	0	0	0.0369544	0	0	0	0	0.0491294	0.0538017	0	0	0	0	0	0	0	0	0	0	0	0.0428731	0	0.0680654
ENSG00000227525.4	0.294832	0.44303	0.535884	0.440496	0.250303	0.228869	0.404251	0.533875	0.558605	0.689817	0.30162	0.180921	0.379963	0.246889	0.442865	0.450333	0.509696	0.478371	0.15119	0.090517	0.16053	0.464725	0.195131	0.393631	0.246202	0.46558	0.542455	0.382908	0.240704	0.22435	0.559248	0.316752	0.683575	0.203641	0.0955746	0.274085	0.289628	0.319048	0.349038	0.518828	0.172032	0.55081	0.301332	0	0.116713	0	0.507738	0.308677	0.987455
ENSG00000249372.1	0	0.150602	0	0	0	0	0	0	0	0	0	0	0	0	0	0	0	0	0	0	0	0	0	0	0	0	0	0	0	0	0	0	0	0	0	0	0	0	0	0	0	0	0	0	0	0	0	0	0
ENSG00000251957.1	0.537249	1.16437	0.261562	0	0.190045	0.426529	0.789252	2.00648	1.27238	0.349166	0.171756	0.549465	0	0.482021	0.178014	0.485886	0.49756	0.681014	0	1.03089	0.658173	1.38934	0.444465	0.791122	0.76472	0.530243	0.644656	0.784961	0.149528	0	0.212307	0	0.747375	0.596376	0.653093	0.468228	0.439805	0.198196	0.477019	0	0	2.15078	1.02955	0	0	0	2.77564	0	0.550825
ENSG00000205971.2	0	0	0	0	0	0	0	0	0	0	0	0	0	0	0	0	0	0	0	0	0	0	0	0	0	0	0	0	0	0	0	0	0	0	0	0	0	0	0	0	0.0297398	0	0	0	0	0	0	0	0
ENSG00000115548.15	3.63967	1.77251	3.19569	4.15651	3.90375	4.70615	3.23386	4.0125	4.62902	2.89645	3.51424	3.60748	2.7847	3.34502	4.43148	3.04802	2.44736	4.90841	2.83455	3.01585	3.13323	4.12005	2.90023	3.20174	4.28115	2.99066	5.13108	4.261	3.5443	3.75683	3.167	3.73181	3.72374	3.74913	3.76238	1.71224	3.64301	3.95637	4.47899	3.18532	4.19005	6.40283	5.65774	3.69316	4.5849	5.26642	4.54047	3.51612	4.17151
ENSG00000177119.14	4.77711	3.48167	3.12846	2.89163	19.0942	18.0886	3.25793	4.7103	4.00208	5.28672	2.41922	2.28974	3.67754	8.48357	3.92682	5.30173	2.36219	2.81158	6.08633	7.71983	2.48883	3.26152	8.72317	4.30785	3.446	5.43108	5.64761	2.9717	3.10627	12.6091	2.39176	12.8348	1.65648	4.50248	11.503	3.26071	11.2302	5.47672	8.54567	9.05123	12.6677	7.46779	10.5656	12.5646	12.8443	12.2884	5.51032	11.5631	6.3372
ENSG00000185361.7	2.58044	2.63312	2.20541	2.47459	9.86684	4.95406	3.68535	4.6598	2.29475	3.96218	3.18852	1.76905	3.24281	4.73576	2.86927	3.88038	2.39653	2.52409	4.31117	4.70259	1.61705	3.16372	3.79799	3.82672	3.16881	6.00121	3.57148	2.40327	2.39075	8.50043	3.4564	6.26119	2.07633	3.64857	9.02438	1.84314	8.68118	2.87993	3.39229	2.06753	2.18994	3.22278	3.4148	2.61544	2.02836	2.85414	6.83439	5.36141	6.34866
ENSG00000279587.1	0.0413661	0.0717219	0.067131	0	0.175593	0.14596	0.0202565	0.0187262	0	0.089615	0	0	0	0.148455	0.0731009	0.0498818	0.0170268	0.0139828	0.0848503	0.148166	0	0.0203759	0.0456295	0.0324871	0.0314029	0.145162	0.0165454	0	0.0460525	0.112419	0.0435916	0.222208	0.0959084	0.0816332	0.0223492	0	0.180604	0.0406943	0.0244857	0	0	0	0	0	0.163754	0	0	0	0.0565486
ENSG00000100344.9	0.0628342	0.0155634	0	0.0377188	0	0.0855169	0.0725272	0.0853341	0.0637764	0.0175015	0.0229575	0.0183608	0	0.0322143	0.035691	0.0216484	0.0332528	0.0318593	0.00690459	0.0757856	0.051318	0.0464258	0.0668348	0.026436	0.0357752	0.0472494	0.00538543	0.0174867	0.129912	0.021955	0.0922275	0.0516626	0.0187306	0.0132856	0.123667	0.0469387	0.0220447	0.0331145	0.01594	1.34266	0.013094	1.52724	2.0298	0.133764	0.0799515	2.66662	0.0289844	0.0384457	0.34972
ENSG00000200108.1	0	0	0	0	0	0	0	0	0	0	0	0	0	0	0	0	0	0	0	0	0	0	0	0	0	0	0	0	0	0	0	0	0	0	0	0	0	0	0	0	0	0	0	0	0	0	0	0	0
ENSG00000108679.11	263.859	235.589	275.831	218.542	96.72	303.532	332.347	259.37	267.466	204.38	351.604	270.948	287.039	245.999	288.978	328.998	266.109	273.344	244.918	235.62	254.845	297.728	177.484	342.632	253.512	274.305	232.156	308.684	326.374	194.133	280.319	175.024	273.978	290.408	259.937	160.503	185.437	304.791	273.912	248.746	180.343	122.656	278.281	305.627	206.744	331.23	332.42	345.808	194.07
ENSG00000272323.1	0.31514	0.112494	0.31588	0.181757	0.445908	0.274723	0.326796	0.339872	0.321956	0.325294	0.130381	0.189592	0.573367	0.349273	0.331687	0.346485	0.343364	0.40417	0.769996	0.199195	0.196821	0.479387	0.506094	0.229299	0.379965	0.243946	0.278047	0.279877	0.299248	0.362728	0.336978	0.597477	0.399715	0.38412	0.555859	0.50084	0.440086	0.492388	0.510242	0	1.00053	0.66791	0.426293	0.092082	0.577899	0	0.514779	0.0926301	0.304098
ENSG00000170265.10	9.89887	10.0287	8.42228	7.31698	7.78252	7.24476	9.25909	11.1969	9.60459	8.18263	7.34821	7.32873	8.07137	9.20393	10.1847	10.161	9.99847	10.9595	8.7003	9.75061	5.43508	11.1261	5.75601	9.86408	8.92279	9.65895	10.6469	9.00042	8.83731	8.16618	9.53787	7.55564	9.95792	10.6787	9.01309	4.86288	6.87941	8.6414	10.6478	13.9889	11.861	14.836	12.7673	11.9213	12.846	11.4097	18.0559	13.0515	10.3819
ENSG00000258933.1	0	0	0	0	0.0278492	0.041669	0	0	0	0	0	0	0	0.0353177	0	0	0	0	0	0	0.0321496	0.0290847	0.032566	0	0	0	0.023617	0	0	0	0	0	0	0	0	0	0	0	0	0	0	0	0.0377176	0	0	0	0	0	0
ENSG00000261433.1	0.0536256	0.0464889	0.0522158	0	0.0758775	0.0567654	0.0393897	0.0728281	0.0423342	0.0348521	0.0342877	0.0822674	0.0518322	0.048113	0	0.0323325	0.0331094	0	0.0412489	0.0411593	0.0437971	0	0.0887287	0.0315864	0.0915967	0	0.0643465	0.052234	0	0.0874414	0.127149	0	0.0372997	0.15874	0.0434591	0	0.0877984	0.039566	0.0476137	0.707754	0	0	0	0.266374	0	0	0.138525	0.15312	0.0274904
ENSG00000207789.1	0.690749	0	0	0.483759	0	0	0	0.234524	0	0.224464	0	0.176614	0.667649	0	0	0	0	0.350236	0	0.530171	0	0.255184	0	0	0	0	0.207211	0	0	0.281582	0	0	0	0.25559	0.279897	0	0	0	0.306655	0	0	0	0	0	0	0	0	0.739623	0
ENSG00000259459.4	2.44581	2.75189	6.92284	4.35513	0.340547	0.15837	2.33166	1.67847	4.74489	2.34208	2.47051	2.36171	3.92326	2.68462	3.05195	2.30611	4.1688	4.5449	2.60182	1.74742	3.95258	6.04615	0.624244	3.70117	3.57765	2.17424	4.33192	3.73191	4.164	1.05006	4.53443	1.49752	6.40665	2.75349	0.600963	4.22917	2.4282	1.86216	5.30197	0.228936	0	0.0260408	0.174516	0.516981	0.463504	0	0.453686	0.00928675	0.620234
ENSG00000125351.9	3.82272	3.76611	3.25904	5.41061	4.20877	2.82106	3.56988	3.6738	4.23489	4.49212	3.89901	2.93663	4.49812	4.0828	3.03081	3.10307	4.15426	4.41704	4.9992	4.81238	3.75401	4.59029	4.91212	4.15897	4.13112	4.51765	4.13996	3.31042	3.56032	4.36425	4.75615	4.52563	3.33263	4.57214	6.00092	4.40553	4.31638	5.81011	5.28207	3.37863	5.60139	11.862	9.74189	5.97842	7.33385	10.3112	6.67699	8.33778	10.5181
ENSG00000274358.1	0.087267	0.134495	0.0188828	0.0814888	0.123478	0.0615844	0.0712226	0	0.0612374	0.0252072	0.0123995	0.0297504	0.0374883	0.0869958	0.0642565	0.0467698	0.0119734	0	0.179002	0.0148845	0.0158384	0.0143285	0.0641741	0.0342678	0.0220828	0	0.104714	0.0283341	0.0539741	0.0158108	0.015327	0.156259	0.0809324	0.157864	0.172878	0.0507039	0.317506	0.100158	0	0	0	0	0.0371629	0	0.0575765	0.0323654	0.851616	0	0.715779
ENSG00000252677.1	0	0	0.0830845	0	0	0	0	0	0	0	0	0	0	0	0.113091	0	0	0	0	0	0	0.126091	0	0.201038	0	0.112287	0	0	0	0	0.134878	0	0	0	0	0	0	0	0	0	0	0	0	0	0	0	0.110209	0	0
ENSG00000178803.9	0.00360391	0.0249943	0.0140366	0.0706709	0.0458941	0.141152	0.0317662	0.0440497	0.0853521	0.0187379	0.0276516	0.025801	0.0418006	0.0452681	0.0191061	0.0391123	0.057853	0.0146185	0.0277213	0.0829833	0.0470941	0.0372791	0.017889	0.0509463	0.0328307	0.0331979	0.0302708	0.0210623	0.0280853	0.0293825	0.0569669	0.0331873	0.0200538	0.0746766	0.0467306	0	0.0236019	0.079771	0.0575978	0.0317097	0.0630854	0.129848	0.0483441	0.0358033	0.0427997	0.0360884	0.0139644	0.0154356	0.0147799
ENSG00000248648.1	0.293638	0.203648	0.343102	0.658069	0.166193	0.435163	0.258823	0.79757	1.57631	0.229008	0.375499	0.480504	0.340582	0.632287	0.389181	0.28327	0.362595	0.714651	0.54208	0.360602	0.383712	1.0414	0.388682	0.345916	0.334371	0.386412	0.704685	0.457629	0.261523	0	0.464153	0.135201	0.326788	0.69537	0.190375	0.307097	0.288455	0.346643	0.312862	0	0.34267	0.705317	1.01288	1.16687	0.348722	0.980134	0.606819	0	0.421482
ENSG00000034053.13	0.2513	0.508941	0.409193	0.171559	0.215139	0.335312	1.3371	0.349891	0.373433	0.406251	0.234942	0.192221	0.420476	0.439566	0.288285	0.443091	0.271199	0.346921	0.263148	0.320927	0.317349	0.521142	0.335436	0.781148	0.187567	0.408509	0.514392	0.275633	0.296227	0.285804	0.383878	0.330592	0.279083	0.568854	0.475772	0.202451	0.726072	0.54222	0.270003	1.04053	0.868698	0.913041	0.781044	0.44057	1.14737	0.380638	0.188201	0.735639	0.231669
ENSG00000229462.1	0	0	0	0	0	0	0	0	0	0	0	0	0	0	0	0	0	0	0	0	0	0	0	0	0	0	0	0	0	0	0	0	0	0	0.0130619	0	0	0	0	0	0	0	0	0	0	0	0	0	0
ENSG00000221466.2	0	0	0	0	0	0	0	0	0	0	0	0	0	0	0	0	0	0	0	0	0	0	0	0	0	0	0	0	0	0	0	0	0	0	0	0	0	0	0	0	0	0	0	0	0	0	8.75683	0	0
ENSG00000255288.1	0	0	0	0	0	0	0	0	0	0	0	0	0	0	0	0	0	0	0	0	0	0	0	0	0	0	0	0	0	0	0	0	0	0	0	0	0	0	0	0	0	0	0	0	0	0	0	0	0
ENSG00000202386.1	0	0	0	0	0	0	0	0	0	0	0	0	0	0	0	0	0	0	0	0	0	0	0	0	0	0	0	0	0	0	0	0	0	0	0	0	0	0	0	0	0	0	0	0	0	0	0	0	0
ENSG00000236870.2	0	0	0	0	0	0	0	0	0	0	0	0	0	0	0	0.041947	0	0	0	0	0	0	0	0	0	0	0	0	0	0	0	0	0	0	0	0	0	0	0	0	0	0	0	0	0	0	0	0	0
ENSG00000272405.1	5.07835	1.27236	5.69008	2.39627	0.394954	3.89357	6.29638	3.4851	2.99968	4.31874	4.60574	6.29429	6.17917	2.52051	7.79285	5.1303	2.70739	6.60165	4.38417	3.80104	6.22875	8.63539	2.1379	5.55818	2.15318	4.94696	6.68786	5.30616	3.15263	3.34018	3.58669	2.40458	7.03952	6.53015	3.94775	1.64011	3.60443	7.919	7.62697	10.735	3.95352	7.67793	21.2582	16.7724	11.2948	12.563	26.2426	14.147	13.2198
ENSG00000239305.5	10.0045	5.98727	10.1263	15.8554	4.3324	10.2609	10.3787	8.70802	9.60839	8.17074	10.2695	12.6216	7.3212	8.1249	10.2668	9.72539	10.183	11.8508	6.44889	7.60114	14.4803	8.81508	4.6303	10.5444	11.2554	7.78723	10.5479	12.1937	12.5831	6.80733	9.19702	8.78924	10.0909	7.19607	5.45783	8.35824	9.43853	7.13789	7.45414	1.6292	3.86497	4.86791	4.11902	3.66007	5.29343	2.19187	5.16035	8.27942	7.28838
ENSG00000082175.13	0.276733	0.285913	0.111659	0.199117	1.70974	0.236756	0.129479	0.267712	0.139159	0.167534	0.100589	0.0959571	0.100762	0.70064	0.272569	0.367986	0.142773	0.170107	0.339706	0.563008	0.1579	0.123241	0.666436	0.133973	0.112235	0.344211	0.28657	0.0978508	0.149821	0.795848	0.0928792	0.922903	0.0672374	0.162712	0.66359	0.123894	1.06908	0.149638	0.255806	0.00833867	0.0221193	0.0569101	0.0163453	0.0188303	0.0393925	0.0221436	0.0257054	0.0419439	0.0320649
ENSG00000233176.3	0	0	0	0	0.02253	0	0	0	0	0	0	0.0162849	0	0	0	0	0	0	0	0	0	0	0	0	0	0	0	0	0	0	0	0	0	0	0	0	0	0	0.0282755	0	0	0	0	0	0	0	0	0	0
ENSG00000186187.10	3.76616	4.244	4.09773	3.80845	3.84725	3.00175	3.76737	4.22175	4.03343	2.97868	3.22895	4.26371	3.50515	4.22413	4.22465	4.98154	3.73508	3.99254	3.76311	3.97953	4.05734	3.85761	2.20862	3.36575	3.10367	4.04749	4.67295	3.38501	3.93661	3.35601	4.12902	3.08818	5.24603	4.39415	3.26931	2.74792	4.28481	3.2724	3.9234	3.05194	3.17974	2.9483	2.09492	2.90699	3.00651	2.38691	4.83464	4.43573	4.89956
ENSG00000264724.1	0	0	0	0	0	0	0	0	0	0	0	0	0	0	0	0	0	0	0	0	0	0	0	0	0	0	0.202392	0	0.18778	0	0	0	0	0	0	0	0	0	0	0	0	0	0.323231	0	0	0	0	0	0.172934
ENSG00000281545.1	0	0	0	0	0	0	0	0	0	0	0	0	0	0	0	0	0	0	0	0	0	0	0	0	0	0	0	0	0	0	0	0	0	0	0	0	0	0	0	0	0	0	0	0	0	0	0	0	0
ENSG00000255283.3	0	0	0	0	0	0	0	0	0	0	0	0	0	0	0	0	0	0	0	0	0	0	0	0	0	0	0	0	0	0	0	0	0	0	0	0	0	0	0	0	0	0	0	0	0	0	0	0	0
ENSG00000262120.1	0	0	0	0	0	0	0	0	0	0	0	0	0	0	0	0	0	0	0	0.0668684	0	0	0	0	0.0496034	0	0	0	0	0	0	0	0	0	0	0	0	0	0	0	0	0	0	0	0	0	0	0	0.0446615
ENSG00000266963.1	0	0.0532849	0.059849	0	0	0	0	0	0	0.039947	0.0393001	0	0	0	0	0.0741182	0	0	0	0	0	0.0454141	0.0508498	0.0362039	0.0349956	0	0.0368765	0.0299349	0.102642	0	0.0485788	0	0	0.0454863	0.0996244	0	0.0503167	0	0	0.270406	0	0	0	0	0	0	0	0.0438759	0
ENSG00000221052.2	0	0	0	0	0	0	0	0	0.20268	0	0	0	0	0	0	0	0	0	0	0	0	0	0	0	0	0	0	0	0	0	0	0	0	0	0	0	0.210172	0	0	0	0	0	0	0	0	0	0	0	0
ENSG00000237072.1	0.109477	0	0	0	0	0	0	0	0.0864257	0.0355755	0	0	0	0	0	0	0.0337965	0.0832636	0	0	0.0447061	0	0.0452851	0	0	0	0.032841	0	0.0304699	0.0446281	0.0865252	0	0	0	0	0.0477063	0	0.0403872	0.0486019	0	0	0	0	0.271903	0	0	0	0	0
ENSG00000126251.6	0	0.027	0.015163	0.021812	0.0550855	0.0659368	0.0114384	0.0105743	0	0.0202415	0.00995686	0	0	0.0698581	0.0103197	0.0469455	0.0192294	0.0157916	0.0119783	0.0119523	0.0127183	0.0115059	0	0.0183449	0.0177326	0.0102463	0.0560571	0.00758416	0.0260049	0.0126961	0.0246153	0.0717009	0.0216631	0	0.0631008	0.0135718	0.0254959	0	0.0138266	0.137017	0	0	0.0298421	0	0	0	0	0	0
ENSG00000215007.3	0.0364465	0.0631922	0.0354884	0	0.06876	0.0128602	0	0.0329983	0.0767263	0.0789572	0.0621428	0.0124251	0	0.0217999	0.0161018	0.0585993	0.0150018	0.0985588	0.0186898	0.0932461	0.0198444	0.0359053	0.0201014	0	0.0138341	0.0159872	0.043733	0.0118336	0	0.0198098	0.0960184	0	0.0338009	0	0.0590737	0.0211762	0.0397813	0.0179273	0	0.106894	0.0708874	0.194543	0.0232813	0.362081	0.0721394	0.283861	0.0470742	0.0173446	0.0622793
ENSG00000249727.1	0	0	0	0	0	0	0	0	0	0	0	0	0	0	0	0	0	0	0	0	0	0	0	0	0	0	0	0	0	0	0	0	0	0	0	0	0	0	0	0	0	0	0	0	0	0	0	0	0
ENSG00000275710.1	0.281664	0.488359	0.27426	0.789044	0.0996353	0.74539	0.724119	0.382524	0.222357	0.0915291	0.0900467	0.504121	0.816735	0.50542	0.559967	0.849121	0.434761	0.571258	0.758298	0.216186	0.345062	0.208111	0.582551	0.414763	0.0801842	0.277992	0.422469	0.137178	0.470361	0.68892	0.556534	0.486331	0.489785	0.104221	0.228266	0.490958	0.922309	0.623453	0.375131	0	0.205436	0	0	0	1.67251	0	0.272848	1.30691	0.144391
ENSG00000207692.2	0	0	0	0	0	0	0	0	0	0	0	0	0	0	0	0	0	0	0	0	0	0	0	0	0	0	0	0	0	0	0	0	0	0	0	0	0	0	0	0	0	0	0	0	0	0	0	0	0
ENSG00000069482.6	0.546754	1.06406	2.53152	1.43788	9.01515	2.89383	4.54063	3.19746	1.19799	7.51299	1.35555	1.2439	3.66693	3.44385	1.36058	2.47578	1.08851	1.95755	2.1114	2.10682	3.60882	1.86324	3.89557	2.87871	1.23249	22.9799	2.54391	1.2499	1.82609	5.49475	1.25229	8.40005	1.25732	1.55241	3.50862	4.00659	5.9739	1.18552	2.79386	1.37449	48.5701	23.4071	19.8648	0.665115	1.49079	0.0372451	1.25384	0	3.90112
ENSG00000163393.11	0.323446	0.432482	0.387006	0.376257	0.341305	0.142176	0.21342	0.47277	0.813629	0.217338	0.175261	0.171007	0.386812	0.388568	0.316066	0.280954	0.314783	0.411388	0.409036	0.496509	0.291029	0.429357	0.331081	0.216348	0.355829	0.544672	0.470336	0.253644	0.384502	0.241356	0.350957	0.403866	0.236415	0.494952	0.377639	0.516007	0.444293	0.485379	0.657117	1.03707	0.135948	0.351148	1.49705	1.08925	0.545258	0.192137	3.86961	1.58099	1.86044
ENSG00000272537.1	0.152692	0	0.148678	0.213872	0.324077	0.080816	0	0	0.241082	0.198474	0.292889	0.156164	0.295171	0	0.202374	0.0920626	0.188549	0.154841	0.352352	0	0	0.225636	0.126322	0.269814	0.521619	0	0.0916091	0	0.16999	0.248978	0.12068	0.175762	0.424824	0.225995	0.371232	0.399226	0.124997	0.225318	0.135574	0	0	0	0.146305	0	0	0	0.394433	0	0.313101
ENSG00000201452.1	0	0	0	0	0	0	0	0	0	0	0	0	0	0	0	0	0	0	0	0	0	0	0	0	0	0	0	0	0	0	0	0	0	0	0	0	0	0	0	0	0	0	0	0	0	0	0	0	0
ENSG00000214216.9	0	0	0	0	0.0280874	0	0	0.00673965	0	0	0	0	0	0	0	0.00598423	0	0	0	0	0	0	0	0	0	0	0	0	0	0	0	0	0	0	0	0	0	0	0	0	0	0	0	0	0	0	0	0	0
ENSG00000233858.4	0	0.0141733	0	0	0	0	0.0120089	0.0222034	0.0258132	0.0159383	0.0156802	0.00836041	0.0237035	0.0440053	0.0108343	0.0197147	0.0353297	0.020724	0.00628787	0	0.0133526	0.0120797	0.0202883	0	0.0093085	0.0268932	0	0.0039812	0.00455031	0.0133293	0	0.00940961	0.00568587	0.0120989	0.0397487	0	0	0.00603133	0	0	0	0	0	0	0.012135	0	0	0.0175059	0
ENSG00000254867.1	0	0	0	0	0	0	0	0	0	0	0	0	0	0	0	0	0.0274306	0	0	0	0	0	0	0	0	0	0	0	0	0	0	0	0	0	0	0	0	0	0	0	0.0648082	0	0	0	0	0	0	0.0317143	0.0455507
ENSG00000278213.1	0	0	0	0	0	0	0	0	0	0	0	0.0167067	0	0	0	0	0	0	0	0	0	0	0	0	0	0	0	0	0	0	0	0	0	0	0	0	0	0	0	0	0	0	0	0	0	0	0	0	0
ENSG00000236603.2	0.423362	0.193168	0.238661	0.124841	0.220697	0.165108	0.229138	0.635484	0.246267	0.984746	0.427411	0.113944	0.172296	0.11995	0.147662	0.268693	0.412723	0.293746	0.068558	0.136818	0.0363967	0.724393	0.700493	0.577482	0.405971	0.146611	0.374317	0.412376	0.322485	0.145333	0.528322	0.256488	0.185983	0.131917	0.144463	0.582588	0.109445	0.295925	0.276979	1.76449	1.23514	0.267609	0.683204	1.32819	0.463088	4.09067	0.575593	0.19087	0.502596
ENSG00000120675.5	8.58763	8.31886	8.14935	8.7618	8.21556	8.91478	8.17732	4.91397	4.23767	7.15092	10.0844	7.53031	10.5686	8.5933	6.90895	7.50398	7.12522	7.70248	4.81443	7.59222	5.1148	5.09898	9.4936	8.48249	7.67359	4.61197	8.14229	8.34545	6.46003	5.39117	9.00402	9.95778	8.94286	4.96026	8.22693	16.0346	10.1944	5.40587	7.3286	3.06303	16.629	14.052	7.9225	5.01745	16.9763	8.02562	10.1925	11.1453	13.9846
ENSG00000265768.1	0	0	0.183433	0	3.99835	0	0.276751	0	0.297439	0	0	0.385339	0.728344	0.338041	0	0	0	0.382075	0	0	0.307717	0.278383	0	0	0	0.495812	0	0.183497	0.629184	0.614361	0.297782	0.433697	0.262067	0	0.610684	0.328368	0.616869	0.555979	0	0	0	0	0.361011	0	0	0	0	0	0
ENSG00000206754.1	0.397417	1.37811	0	2.22662	0	0.841372	0.291915	0.539726	3.76484	1.03315	0.762313	0.812907	0.384127	0.713127	0.263363	0.239615	2.20835	0.806022	0	1.52515	4.21952	1.17455	0.986347	0.936341	0	2.35341	1.43061	1.35486	0.66366	0.324012	0	0.457462	0.552853	0.294103	0.96622	1.03908	0.65067	1.46611	0.352863	0	4.05806	15.9099	6.09269	7.89635	2.94981	3.31634	4.36307	0.283691	2.85222
ENSG00000224765.1	0	0	0	0	0	0	0	0	0	0	0	0	0	0	0	0	0	0	0	0	0	0	0	0	0	0	0	0	0	0	0	0	0	0	0	0	0	0	0	0	0	0	0	0	0	0	0	0	0
ENSG00000201066.1	0	0	0	0	0	0	0	0	0	0	0	0	0	0	0	0	0	0	0	0	0	0	0	0	0	0	0	0	0	0	0	0	0	0	0	0	0	0	0	0	0	0	0	0	0	0	0	0	0
ENSG00000235034.5	0.0163353	0	0.0636233	0	0.0693408	0.0345834	0.0239975	0	0.0257914	0.0212331	0.0208892	0.0334134	0	0	0	0	0.0403427	0.0165652	0.0251302	0.0250757	0	0.024139	0.0540566	0	0.0186013	0.0214964	0	0	0	0.0799085	0.0258212	0.0752133	0	0	0.0794302	0	0	0	0	0.431188	0.0476574	0.261581	0.0313039	0	0.242496	0.109051	0.379775	0.0699643	0.0167481
ENSG00000267605.4	0	0	0.00507888	0	0.103325	0	0.00766264	0.0354189	0.00823546	0.0135599	0.00667013	0	0	0.0280789	0	0.0188694	0.0128818	0.0158683	0	0.0240207	0.00852004	0.0231235	0.0172608	0.00614463	0.00593957	0.013728	0.0250352	0.0101613	0.0232277	0.0510311	0.00824494	0	0	0.0231602	0.0338171	0	0.0256197	0.0230908	0.018525	0	0	0.0417627	0.0199913	0.0518189	0	0	0	0.0148935	0.0160435
ENSG00000118971.6	21.259	30.8679	17.5958	16.7948	22.2914	14.7972	18.0495	20.3138	16.2819	14.1419	20.8356	11.7408	12.0518	21.2866	14.6025	17.6947	22.1493	15.8465	14.7139	30.596	11.5409	15.5921	7.29054	22.8639	18.115	21.5479	17.9237	15.5152	15.9911	19.2905	17.3162	16.5504	12.3607	21.9885	20.972	5.94572	20.5871	10.1837	15.1632	50.3072	5.51689	40.4964	2.73434	106.073	31.3391	75.9869	19.7094	15.4171	31.7187
ENSG00000228051.1	0.0075986	0	0	0	0	0	0	0	0.0119973	0.0197538	0	0.0155427	0	0	0.010071	0.00916286	0	0.0154111	0	0	0	0	0	0	0	0.00999935	0.0182354	0	0	0	0.0360333	0.0174933	0	0	0	0	0	0.0112128	0	0	0.0221686	0	0.0145615	0	0.0225601	0.0507267	0	0	0.0155812
ENSG00000265763.3	0.37758	0.129493	0.234329	0.313834	0.111548	14.683	0.268201	0.946681	0.62891	0.614837	0.297134	0.326756	0.721885	0.573296	0.478439	0.395269	0.609711	0.399725	0.485123	0.579609	0.0881079	0.637668	0.350131	0.537673	0.708722	0.502336	0.268853	0.537527	0.351067	0.263862	0.354169	0.257911	0.253971	0.712376	0.46404	0.188041	0.774439	1.57355	0.596819	3.32222	0.145262	0.199329	1.43124	0	0.24638	1.03873	0.509118	0.37912	0.672146
ENSG00000231684.3	0.0434303	0.225903	0.338308	0.243328	0.36871	0.13792	0.127604	0.29491	0.411428	0.903233	0	0.133253	0.0839558	0.155863	0.230246	0.261855	0.214517	0.440416	0.133627	0	0.212823	0.32089	0.143719	0.562786	0.148365	0.057152	0.156339	0.211516	0.145051	0.141634	0.274601	0.0999841	0.543749	0.19284	0.21118	0.302806	0.142212	0.192262	0.0771228	3.43918	1.26706	0.173865	0.249682	4.31462	0.773663	12.1771	0.280472	0.186013	0.222639
ENSG00000237121.1	0	0	0	0	0	0	0	0	0	0	0	0	0	0	0	0	0	0	0	0	0	0	0	0	0	0	0	0	0	0	0	0	0	0	0	0	0	0	0	0	0	0	0	0	0	0	0	0	0
ENSG00000266276.2	0.129515	0	0	0	0	0	0	0	0	0	0	0	0	0	0	0	0	0	0	0.198814	0	0	0	0	0	0	0	0	0	0	0	0	0	0	0	0	0	0	0	0	0	0	0	0	0	0	0	0	0
ENSG00000135925.7	1.14362	0.633922	1.05974	0.833676	0.0180465	0.189013	1.78623	1.24713	1.34249	2.09991	1.06013	0.269579	1.09305	0.884929	0.518391	1.23551	1.45418	0.620816	1.22304	0.959342	0.479163	1.95382	0.239167	0.906497	1.24901	0.151054	0.790705	1.01042	0.866143	0.512988	2.34534	0.636183	0.946267	0.591482	0.275631	0.600244	0.410674	0.815556	0.822899	0.486287	1.38916	0.0170197	0.334031	0.422357	0.706848	1.44745	1.17509	7.52022	0.200506
ENSG00000249840.2	0	0.0515379	0.0289434	0	0	0.0314653	0.0218338	0.0403688	0.0938639	0.0386373	0	0	0	0.0533384	0.0196983	0	0.0183526	0.0602865	0.0228644	0.0228147	0.0242769	0	0	0.0350169	0.0338482	0.0195582	0.0356675	0.0289535	0.0165462	0	0.046986	0	0.062026	0.0219975	0	0	0	0.0219316	0.131962	0	0.0433604	0.118998	0	0	0.0441263	0.198437	0.0575888	0.0212187	0.015238
ENSG00000267416.1	0.103761	0.215884	0.323305	0.290671	0.146816	0.197704	0.0914584	0.253648	0.196591	0.18882	0.10615	0.169792	0.401162	0.372377	0.19253	0.125121	0.0768763	0.126265	0.415026	0.0318558	0.135589	0.367991	0.309027	0.122233	0.0708925	0.109235	0.199207	0.0606407	0.323443	0.135353	0.0984085	0.1911	0.20208	0.0614293	0.336357	0.325549	0.0679527	0.244981	0.331661	0.365184	0.36326	0.415387	0.238608	0.206164	0.616126	0.484879	0.268034	0.829563	0.148936
ENSG00000259703.4	0.00793529	0.0137585	0.00772668	0.0444592	0	0	0.0116574	0	0.0250578	0.0206291	0.020295	0	0.0306797	0.0142391	0.0105173	0.0191377	0.0293963	0.00804699	0.036623	0.0365435	0.0518474	0.0469047	0	0.00934805	0.0271082	0.0208849	0.0285652	0.0154587	0.0176686	0	0.0250866	0.0182684	0	0.0234896	0	0.0414951	0.012992	0.199064	0.0422741	0	0.0463017	0.285908	0	0	0.0235597	0	0	0.011329	0.130173
ENSG00000268598.1	0.0858327	0	0	0	0.0607245	0.0908582	0	0	0	0.055784	0	0.0877843	0.0829622	0	0.0568803	0.0517512	0.105989	0.0435204	0	0	0.0701013	0	0.0710092	0	0	0	0	0	0.0477783	0.139958	0	0.0988009	0	0	0	0	0.0702647	0	0.0762101	0	0	0	0.164484	0	0.127418	0.286501	0	0.0612705	0
ENSG00000253483.1	0.139747	0.145379	0.108858	0.313185	0.158188	0.443787	0.0821187	0.113873	0.264772	0.217977	0.250188	0.428773	0.162088	0.100305	0.296347	0.235921	0.48318	0.368456	0.0859948	0.042904	0.0913073	0.454316	0.0462449	0.592655	0.127306	0.257459	0.201222	0.0272241	0.248926	0.091148	0.441795	0.193033	0.116642	0.124101	0.181205	0.19487	0.18304	0.12373	0.099264	0.245918	0	0	0.107121	0	0	0.0932921	0.0721986	0.0399026	0
ENSG00000256458.1	0	0	0	0	0	0	0	0	0	0	0	0	0	0	0	0	0.0419489	0	0	0	0	0	0	0	0	0	0	0	0	0.0553932	0	0	0	0	0	0	0	0	0	0	0	0	0	0	0	0	0.0438772	0	0.0696594
ENSG00000019144.15	2.75931	3.75023	2.67506	2.23364	3.86459	1.92486	2.84203	4.2099	5.53855	2.35752	2.15795	2.59667	3.88565	3.57328	3.29955	3.28547	3.57551	3.84779	3.62339	4.36384	2.14014	3.82487	2.14465	3.37013	3.04398	4.13728	3.93195	3.02594	2.89645	3.67828	2.31699	3.09626	3.3155	4.75706	3.41165	1.93805	2.99574	3.94955	4.62125	1.60994	1.38715	2.65466	3.93127	1.32021	2.19876	0.780155	3.17492	1.81334	1.89926
ENSG00000255909.1	0	0	0	0.263015	0.265694	0	0.0689638	0.127508	0	0.122039	0.180093	0.0480115	0.0907483	0	0.124437	0.0566081	0.0579682	0.0476048	0	0.0720621	0	0.0693704	0	0.0553017	0	0	0.0563292	0.0914517	0.0522623	0	0	0.108073	0	0	0.0760885	0.0818263	0	0	0.250087	0	0.273914	0.375865	0.0899608	0.46637	0.139376	1.41025	0.606328	0	0.288782
ENSG00000252521.1	0	0	0	0	0	0	0	0	0	0	0	0	0	0	0	0	0	0	0	0	0	0	0	0	0	0	0	0	0	0	0	0	0	0	0	0	0	0	0	0	0	0	0	0	0	0	0	0	0
ENSG00000273987.1	0.25264	0.401532	0.204998	0.530801	0.595787	0.423434	0.402072	0.314514	0.398888	0.19156	0.0538451	0.236852	0.406985	0.226669	0.306939	0.304648	0.181981	0.149447	0.777323	0.0969543	0.309504	0.186666	0.487686	0.049603	0.311659	0.22164	0.303148	0.225576	0.351576	0.274635	0.332789	0.387747	0.380738	0.186963	0.272991	0.51376	0.482572	0.279604	0.411247	0	0.122844	0.252849	0	0.418312	1.18763	0	0.135962	0.210401	1.05768
ENSG00000006459.9	6.36375	8.5693	5.84596	7.74794	2.55527	4.96311	6.22346	6.61402	9.25584	4.68076	6.34582	4.9132	4.72806	5.76616	6.23046	5.71686	6.77167	7.79484	4.95062	5.94106	8.33947	7.09211	3.89414	5.80239	6.92597	6.23269	6.85154	6.99722	5.81401	5.50814	6.30249	4.85162	6.0837	8.53773	5.23583	4.41873	5.86559	7.70179	6.38922	2.01666	5.9867	10.1978	6.72691	5.63902	7.60413	4.36435	8.68034	4.2495	7.50238
ENSG00000278135.1	0	0	0	0	0	0	0	0	0	0.198474	0	0	0	0	0	0	0	0	0	0	0	0	0	0	0	0	0	0	0	0	0	0	0	0	0	0	0	0	0	0	0	0	0	0	0	0	0	0	0
ENSG00000262609.1	0	0	0	0	0	0.064517	0	0.0413865	0.0481151	0.0396113	0	0	0	0	0.0403898	0	0.0376306	0	0	0	0	0	0	0	0	0	0	0	0	0	0	0	0	0	0	0.0531183	0	0	0	0	0	0	0.0583989	0	0	0.10172	0	0	0
ENSG00000239557.1	0.0235674	0.0204309	0.0344217	0.0990311	0.05002	0.0873154	0.103866	0.128026	0.167445	0.0612672	0.0150687	0.0723098	0.0455585	0.148013	0.0468535	0.0426285	0.0145509	0.0597477	0.0181281	0.0180887	0	0.0348261	0.0194972	0.0138816	0	0.0775336	0.0141395	0.0229558	0.039356	0.0192144	0.0558794	0	0.0491774	0.0523222	0.0763976	0.0821587	0.0192928	0.0521654	0	0	0.0687568	0.0943478	0.0451631	0.117066	0.139942	0.353995	0.243516	0.151409	0.253711
ENSG00000231483.1	0.567924	0.574399	0.576035	1.12693	0.0669653	1.42779	0.590973	0.931973	0.859322	0.492137	0.75651	0.532434	1.41807	0.339695	0.878165	0.884582	0.964277	0.6959	0.436848	0.363249	0.811711	0.664394	0.274075	0.195135	0.350299	1.12104	0.539492	0.530136	1.3699	0.463026	0.635883	0.272387	0.757129	0.665451	0.575318	0.371222	0.697374	0.872969	0.378191	0.832833	0.48326	0.37893	1.54181	0.470174	0.351282	0.157973	1.31424	0.236486	0.82489
ENSG00000178425.12	5.11044	5.31983	4.8872	5.14827	3.51863	7.16597	4.43456	5.49842	5.21729	5.50249	4.53018	3.6962	5.94279	4.50497	5.29235	4.44417	4.98963	5.50841	6.3048	4.60637	4.49636	5.43438	5.37226	5.63685	5.81484	4.34845	5.8797	5.52684	6.03187	3.92867	4.30412	5.17209	4.49192	4.8996	4.6997	6.24757	5.28343	6.14129	6.84769	2.60188	10.1906	6.47529	4.95942	4.53481	8.26108	8.2409	4.23979	2.36024	8.99378
ENSG00000177553.6	0	0	0	0	0	0	0	0	0	0	0	0	0	0	0	0	0	0	0	0	0	0	0	0	0	0	0	0	0	0	0	0	0	0	0	0	0	0	0	0	0	0	0	0	0	0	0	0	0
ENSG00000214561.3	0.0225069	0	0	0.031525	0	0	0	0.0152832	0	0.0146276	0	0.0230187	0.0217543	0	0.0149151	0.0271403	0.0416885	0	0.0173124	0.0172748	0	0.0166295	0	0	0	0.014809	0.0135033	0.0328843	0	0	0	0	0.0313098	0	0	0	0	0	0	0	0.0328315	0	0.0215655	0.111799	0.0668227	0.187815	0	0	0.0115378
ENSG00000268235.5	0	0	0	0	0	0	0	0	0	0	0	0	0	0	0.00935549	0	0	0	0	0	0	0	0	0	0	0	0	0	0	0	0	0	0	0	0	0	0	0	0	0	0	0	0	0	0	0	0	0	0
ENSG00000213543.2	0.0299087	0	0.0291224	0	0	0	0	0	0	0	0	0.0305888	0	0	0.0396403	0	0.0369323	0.0303297	0.0920233	0	0	0.0441968	0	0	0	0	0	0	0	0	0.0472767	0	0	0	0	0.0521326	0	0	0	0	0	0	0	0	0	0	0	0.256199	0
ENSG00000239207.2	0.0592675	0.02569	0	0	0.0209651	0.0313688	0.0435338	0.0402451	0	0	0.0189475	0.0151538	0	0	0	0.0178671	0	0.0150254	0	0.0454896	0	0.0218953	0	0	0	0.0389965	0.0355582	0	0.0164955	0.0241603	0	0	0.020612	0.0219301	0	0	0	0	0	0	0	0	0	0	0.043991	0.0989144	0	0	0.0455739
ENSG00000260144.1	0	0	0.0118295	0.0680666	0.01719	0	0.0535422	0	0.0959079	0	0	0.0621254	0.0469702	0	0	0	0.0300036	0.0369595	0.0186898	0.0932461	0.0198444	0.0359053	0.0402029	0.0143117	0.0138341	0.0159872	0.0145777	0.0118336	0.0135252	0.0198098	0.0384073	0.0279688	0	0.0179812	0.0196912	0	0.0198907	0.0358546	0	0	0.0354437	0.145907	0.116407	0	0.0360697	0	0.0313828	0.0173446	0.0249117
ENSG00000270778.1	0.0238974	0.0414341	0.0465383	0	0	0.101186	0.0351068	0.227183	0.113193	0	0	0.0244408	0	0.0857632	0	0.0576339	0.0590187	0.0242338	0	0.036684	0.039035	0.0353138	0	0.0844558	0.0272124	0.0314477	0.1147	0.0698317	0.0798142	0.0779338	0.0377746	0	0	0.0353699	0.0387337	0	0.039126	0.0705279	0.0424366	0	0	0.191338	0	0	0	0	0	0.0682354	0.0490026
ENSG00000252432.1	0	0	0	0	0	0	0	0	0	0	0	0	0	0	0	0	0	0	0	0	0	0	0	0	0	0	0	0	0	0	0	0	0	0	0	0	0	0	0	0	0	0	0	0	0	0	0	0	0
ENSG00000268593.3	0	0	0	0	0	0	0	0	0	0	0	0	0	0	0	0	0	0	0	0	0	0	0	0	0	0	0	0	0	0	0	0	0	0	0	0	0	0	0	0	0	0	0	0	0	0	0	0	0
ENSG00000106258.12	4.79932	11.0713	5.83986	25.4947	0.823312	67.4563	4.54943	5.26231	16.1419	4.41752	3.48615	7.55774	5.78239	6.0558	5.8325	4.19171	7.30218	5.78911	3.01697	4.2179	14.1828	17.7413	2.00396	37.2763	18.8075	7.60601	8.04216	5.64038	5.96683	4.85287	4.20022	3.59696	6.16377	9.81774	1.57883	16.3929	5.03851	5.67011	5.53373	2.61672	4.38853	3.0541	4.68736	4.83858	16.77	0.733724	6.51889	5.82424	7.41736
ENSG00000210709.1	0	0	0	0	0	0	0	0	0	0	0	0	0	0	0	0	0	0	0	0	0.18805	0	0.190485	0	0	0.302996	0	0	0	0	0	0	0	0	0	0	0	0	0	0	0	0	0	0	0	0	0	0	0
ENSG00000259091.1	0	0	0	0	0.0149272	0.0111673	0	0.00477576	0.00555219	0.00914181	0	0.0035965	0	0.0126202	0.00932147	0.00848092	0.00434234	0	0.00540985	0	0.00574406	0	0.00581845	0	0	0	0.00421957	0.00342528	0	0.00573404	0	0.0161914	0	0	0.00569972	0	0	0	0.00624461	0	0	0	0	0	0.0104405	0.0234757	0	0	0
ENSG00000278672.1	0	0	0	0	0	0	0	0	0	0	0	0	0	0	0	0	0	0	0	0	0	0	0	0	0	0	0	0	0	0	0	0	0	0	0	0	0	0	0	0	0	0	0	0	0	0	0	0	0
ENSG00000211491.2	0.302202	0	0.294258	0	0	0.319897	0.443954	0	0	0.392812	0	0	0	0.542274	0	0	0	0.306456	0	0	0.49363	0	0.500023	0	0	0.397683	0	0	0	0	0.477691	0.695723	0	0	0	0	0	0	0	0	0	0	0.579122	0	0	0	0	0.862893	0
ENSG00000114770.15	1.8194	4.02285	1.44811	2.66382	3.16995	1.25755	2.21275	3.16481	3.65132	2.2858	0.917672	1.5703	1.65684	2.86887	1.87701	1.73681	2.10575	2.51486	1.98756	2.99335	3.58282	2.9059	1.31114	1.88342	2.22482	4.13776	3.18418	2.59097	2.57459	2.83851	2.86389	2.63281	1.89251	3.38904	3.33117	3.15143	2.32492	3.56972	3.13179	0.97054	2.10841	6.3903	2.6119	1.25958	2.0553	1.40503	3.30136	2.17575	2.47113
ENSG00000196782.11	4.20153	4.36152	4.19783	3.88276	2.19826	2.06719	2.97219	3.74502	4.17098	1.93605	2.61367	3.37883	3.24322	3.00308	5.27797	3.9938	4.54446	4.93407	2.88652	3.61064	5.13623	4.62825	1.45472	4.15996	3.69604	3.36748	5.08867	3.63307	3.63653	2.09139	3.13592	2.70034	4.25051	5.02446	2.93389	1.34138	2.92635	4.59424	4.26133	1.80199	1.44245	2.36856	2.41824	1.89075	1.66446	1.69866	1.78752	2.63741	2.02129
ENSG00000276081.1	0	0	0	0	0	0	0	0	0	0	0	0	0	0.433819	0	0	0	0	0	0	0	0	0	0	0	0	0	0	0	0	0	0	0	0	0	0	0	0	0	0	0	0	0	0	0	0	0	0.345157	0
ENSG00000237402.1	0	0	0	0	0	0	0	0	0	0	0	0	0	0	0	0	0	0	0	0	0	0	0	0	0.0905093	0	0	0	0	0	0.0628197	0	0	0.117641	0	0	0	0.0586444	0	0	0	0	0	0	0	0	0.256651	0	0.61119
ENSG00000100263.12	2.6374	5.34051	2.35719	3.43799	3.58879	3.10769	6.17235	6.37929	5.00761	6.45599	4.2466	3.47508	5.05189	4.65484	3.38711	2.93079	5.65773	3.93858	5.53819	4.15201	4.31591	4.79346	5.32739	4.46766	3.71571	5.9977	2.20603	4.08315	3.82562	4.11218	5.69806	3.75607	4.1242	4.61588	6.44339	5.13404	3.2622	4.83641	4.43561	12.7886	6.44485	8.30412	8.64187	11.4751	7.7018	9.09255	6.10428	8.83621	4.58406
ENSG00000136114.14	0.645565	1.07423	0.734062	0.327708	1.31192	0.55036	0.661953	1.27097	0.690915	1.19956	0.271485	0.655813	0.929683	0.855198	0.832647	0.799361	0.363807	0.571173	0.759851	1.07079	0.382165	0.98598	0.724048	0.561441	0.582174	1.03198	0.707042	0.565509	0.60776	1.29286	0.472555	1.08722	0.36766	0.968309	1.6222	0.460676	1.01439	0.779999	0.815548	1.02929	0.606735	0.884595	0.689135	0.55956	0.913313	0.491706	0.341359	0.971142	0.426446
ENSG00000244071.1	0.0256285	0.0444355	0.0249547	0	0	0	0.0376498	0	0	0	0	0	0	0	0.0679347	0	0.0316469	0.0259892	0.0394269	0.0393413	0.0837252	0.151487	0	0	0	0.0337257	0	0	0	0	0.0405109	0	0.106957	0	0	0	0	0.0378184	0.182042	0	0.0747699	0	0.0491129	0	0	0.0855453	0	0	0
ENSG00000205111.7	0.0139882	0	0	0.0195929	0.0296888	0.0222108	0.0102747	0.0189971	0.0220856	0.0181822	0	0	0	0.0251004	0	0	0.0259096	0	0.0107597	0.0107363	0	0	0.0115724	0	0	0	0.0167847	0.0136252	0	0	0.0331666	0	0.00972957	0	0.0113362	0	0.011451	0.0309622	0.0496799	0	0.0204049	0	0.013403	0	0.0415306	0	0.00903353	0.0499263	0.00717082
ENSG00000162105.15	0.713434	0.821947	0.64533	0.681485	1.21468	0.279798	0.596775	0.984788	0.859286	0.474314	0.425752	0.452945	0.560704	0.7905	0.630379	0.716449	0.799135	0.92431	0.813266	1.11671	0.468689	0.952866	0.535394	0.704508	0.734269	0.890618	0.793381	0.717705	0.661448	1.65026	0.65445	1.21523	0.47183	1.17134	1.08811	0.347925	0.851478	0.984888	1.23367	0.480231	0.903083	1.08001	0.451245	0.518988	0.638925	0	0.852989	1.18441	1.68836
ENSG00000243025.1	0	0	0.0344917	0	0.0250609	0	0	0	0	0	0	0.0362285	0	0.0317816	0.0234744	0	0	0	0.0272474	0	0	0	0	0	0	0	0.0212524	0	0	0.0288802	0	0.040775	0	0	0	0	0.0579962	0.0261358	0	0	0	0	0	0	0.0525851	0	0.137257	0	0.0181591
ENSG00000095539.14	18.8715	25.8974	23.5594	23.8647	2.93045	22.8002	18.1415	27.5155	38.7294	17.9648	14.4675	22.5682	30.6463	14.0824	26.8235	31.3575	29.7411	24.6117	26.5553	25.7855	21.7051	29.5151	9.0147	27.3841	23.6716	21.5598	25.4045	23.608	22.3437	15.2328	20.9519	11.2269	28.9914	46.0371	12.6038	12.2066	15.1277	30.2721	40.6956	11.2738	6.98482	3.62599	13.0231	14.1557	6.89502	7.43838	13.9063	17.52	4.83852
ENSG00000224116.5	0	0.00464288	0.00260742	0.0225046	0.0113669	0.0028346	0.00786775	0.0072734	0.0084559	0	0.00342434	0	0.0103531	0	0	0	0.00661332	0.00543101	0.0164782	0	0.00437405	0	0.0088614	0.00315456	0.00304928	0.00352386	0.00642633	0.00782497	0.00596236	0.00436642	0.00423282	0.0123296	0	0.00396336	0.00434029	0.00933518	0	0.00395149	0	0	0.0078124	0.0536008	0.0410528	0.053206	0.0238511	0	0.00691731	0.0191152	0.0247094
ENSG00000280767.1	0.0281664	0.146508	0.027426	0.0789044	0.239125	0	0.0827565	0.0765048	0.0444715	0.109835	0	0.0288069	0.054449	0.151626	0.111993	0.135859	0.38259	0.114252	0	0.0432372	0	0	0.0466041	0.0663621	0.0641473	0.0741311	0.13519	0	0.0940722	0.045928	0.0890454	0.0648441	0	0.0416884	0.136959	0.196383	0.0922309	0.083127	0.0500175	0.495657	0	0.451037	0.107953	0	0.0836257	0.188033	0.254658	0	0.202148
ENSG00000140740.9	78.7402	71.9901	62.2831	82.6424	44.504	64.0426	73.5121	65.7119	64.6125	83.5084	84.7089	60.6645	85.446	72.3647	63.4697	70.1687	76.1533	82.31	100.187	61.2657	68.6983	71.5091	82.8929	80.3379	81.9786	63.2963	78.1906	73.0216	87.9794	52.5605	84.7637	70.9053	89.8101	78.8492	46.8334	136.328	62.1073	70.3619	79.0594	43.2289	75.4326	42.7658	67.0783	43.7546	59.008	42.5716	53.4881	50.4299	74.3301
ENSG00000232814.2	0.0268624	0.3726	0.0784687	0	0.456108	0.113741	0	0.182407	0.127238	0.0349166	0	0.0824197	0	0.289213	0.0356028	0.0323924	0.165853	0.0544811	0.0413253	0.123707	0.175513	0.0793906	0.13334	0	0.0611776	0.424195	0.0966984	0.0784961	0.119623	0.394215	0.127384	0.123684	0.149475	0.119275	0.261237	0.187291	0.219902	0.198196	0.0954037	0	0	0.215078	0.20591	0	0	0	0.38165	0.0767016	0.165248
ENSG00000248444.1	0	0	0	0	0	0	0	0.0206499	0	0	0	0	0	0	0	0	0.0187759	0	0	0	0	0.0674071	0	0	0	0	0.018245	0.0148106	0	0	0.0240348	0	0.0423043	0	0	0	0	0	0	0	0	0.0608711	0	0	0	0.0507533	0.0196389	0	0.0155894
ENSG00000230750.1	0	0	0	0	0	0	0	0.029142	0.0338799	0.027892	0	0	0	0	0	0	0	0.0145068	0	0	0	0.0105698	0	0	0	0	0.0171654	0.00696711	0.00796305	0.0116632	0	0	0	0.0105866	0	0	0	0	0	0	0	0	0	0	0	0.0238751	0.00923844	0	0
ENSG00000235292.1	0	0	0	0	0	0	0	0	0	0	0	0	0	0	0	0	0	0	0	0	0	0	0	0	0	0	0	0	0	0	0	0	0	0	0	0	0	0	0	0	0	0	0	0	0	0	0	0	0
ENSG00000258532.1	0	0	0	0	0	0	0	0	0	0	0	0	0	0	0	0	0	0	0	0	0	0	0	0	0	0	0	0	0	0	0	0	0	0	0	0	0	0	0	0	0	0	0	0	0	0	0	0	0
ENSG00000204569.8	16.7894	19.9998	16.2532	16.4959	10.5871	18.0521	16.9375	14.6909	23.0785	11.4504	15.4764	11.4559	11.5821	16.466	14.7648	16.3045	23.4558	15.9566	11.682	17.0196	17.6151	20.1982	8.50049	23.8318	16.8917	21.3545	21.4142	16.6192	12.9905	10.7402	16.0043	12.7623	15.3114	27.6037	14.6704	10.9961	17.9521	20.3791	13.8155	16.9604	15.8567	11.4806	21.9931	20.5593	18.8125	15.3658	33.5264	13.6686	21.5142
ENSG00000082641.14	74.3689	60.8318	67.6806	65.4916	66.3808	70.8441	75.7056	75.259	58.5919	62.7313	79.6567	85.058	51.644	61.3036	74.9944	77.3547	70.9076	63.5063	58.2582	68.5026	66.0957	67.9568	51.3026	63.2484	70.9605	62.0868	75.7993	65.0602	68.4998	64.5592	67.4767	67.1678	60.4058	73.2618	73.5693	35.1984	62.9758	67.7727	60.9858	32.0996	29.8527	53.9039	53.3433	50.4688	30.2543	30.0403	38.3427	58.5091	21.8425
ENSG00000236429.1	0	0	0	0	0	0	0	0	0	0	0	0	0	0	0	0	0	0	0	0	0	0	0	0	0	0	0	0	0	0	0	0	0	0	0	0	0	0	0	0	0	0	0	0	0	0	0	0	0
ENSG00000198496.9	1.32185	1.46391	2.10922	3.85807	1.62554	1.93403	2.51122	4.65243	3.08139	1.39433	1.8762	2.78167	1.71244	2.23533	2.57747	2.23656	3.85419	3.27744	2.70428	1.69978	3.5157	3.84529	1.31686	3.0736	2.22236	3.74307	2.7321	1.15946	2.47321	2.31338	2.72393	1.57733	2.89786	4.03578	2.10884	1.91804	3.11598	2.14461	2.85119	2.19215	2.42289	2.05022	2.75857	3.36894	2.23966	3.41887	10.0739	3.5372	2.02933
ENSG00000261634.3	0.0240759	0.0365256	0.032234	0.025292	0.00425827	0.0318569	0.0265267	0.0204357	0.0285097	0.0391182	0.0153939	0.00615583	0.0174531	0.0162007	0.0319096	0.0508063	0.0371622	0.039674	0.0092596	0.0138592	0.0294949	0.0311303	0.00497948	0.0177264	0.0171348	0.011881	0.0975009	0.052765	0.0368547	0	0.0142713	0.0138567	0.0209327	0.0489969	0.00487787	0.0104914	0.0295636	0.053291	0.0587861	0	0.0175601	0.0120479	0.0461376	0	0.0268053	0	0.0272093	0	0.0123421
ENSG00000162813.16	29.0394	19.5193	27.4366	34.37	6.44163	33.5266	23.7947	26.3953	25.7868	25.5963	26.9515	38.3256	37.4724	28.8135	25.5311	19.762	29.2303	26.5562	28.029	15.6435	36.2454	28.0252	21.1253	27.3697	28.3612	16.3723	24.2215	26.8107	30.5395	15.0822	27.68	16.4453	42.1409	23.842	10.8531	56.0836	26.29	21.3227	21.3652	10.0449	22.2814	12.4984	19.4933	18.5633	16.2142	24.7304	14.1374	16.1657	18.2834
ENSG00000115053.14	57.6775	84.1955	57.8265	59.1561	51.8676	47.366	62.3917	66.2049	47.9805	83.4909	68.6168	38.2911	41.2424	64.2821	51.6834	54.6366	64.5965	60.7948	53.3269	80.9286	47.6894	64.1641	55.7925	70.5873	69.5165	63.1728	58.7911	65.363	53.1178	73.8978	56.5403	63.4928	47.2458	65.7534	81.9623	50.4263	65.2228	92.2935	61.6893	66.3854	122.47	162.664	232.906	115.324	79.1296	113.112	145.09	107.352	152.837
ENSG00000258096.1	0.0231351	0.0401124	0	0	0.032735	0	0.0339869	0.0314194	0.0365276	0	0	0	0	0	0	0	0	0	0	0.0355138	0.0377899	0	0.0382793	0.0545079	0.0263444	0.0608892	0.0277603	0	0	0	0	0	0	0.102725	0	0	0	0.0341391	0	0	0	0	0	0	0	0	0.0597625	0.0330294	0
ENSG00000244249.1	0.0211762	0	0	0	0	0	0	0	0	0	0	0	0	0	0	0	0	0	0	0	0	0	0	0	0	0.0278668	0	0	0	0	0	0	0	0	0	0	0	0	0	0	0	0	0	0	0	0	0	0	0
ENSG00000185414.18	8.7645	10.2147	7.83225	8.88995	6.67873	7.57685	8.19155	8.78274	9.19906	9.66822	8.85236	6.11749	10.5276	8.7123	8.7238	7.70174	8.60996	9.73553	12.5054	8.9668	5.51885	8.74283	10.9156	8.62667	10.2368	9.30725	9.44161	9.13187	9.38407	8.01489	9.05932	8.80385	9.07991	8.34926	8.28333	13.3227	8.74419	8.25777	10.4885	4.66838	15.0558	17.5335	12.3067	13.4262	16.7038	16.3066	15.9168	9.46146	21.2769
ENSG00000261250.1	0.0220184	0.129799	0.0428791	0.197381	0	0.0186461	0.0841006	0.0239223	0.104293	0.0686885	0.112627	0.0180152	0.0255385	0	0.0642018	0	0.0489404	0.10271	0.0541971	0.108159	0.179829	0.117134	0	0.015563	0.0300873	0.0289751	0.0634088	0.0386046	0.068636	0.0071806	0.0904916	0.0405522	0.134773	0.00651777	0.00713763	0.0383794	0.0360496	0.0129965	0.0390999	0	0	0.0176293	0	0	0.0522978	0.014699	0.108068	0	0.00902993
ENSG00000202449.1	0	0	0	0	0	0	0	0	0	0	0	0	0	0	0	0	0	0	0	0	0	0	0	0	0	0	0	0	0	0	0	0	0	0	0	0	0	0	0	0	0	0	0	0	0	0	0	0	0
ENSG00000213285.4	0	0	0	0	0	0	0	0	0	0	0	0	0	0	0	0	0	0	0	0	0	0.0458023	0	0	0	0	0	0.0301908	0	0	0	0	0	0	0	0	0	0	0	0	0	0	0	0	0	0	0	0	0
ENSG00000255270.1	0	0	0	0	0.040563	0	0	0	0	0	0	0	0	0	0	0	0	0	0	0	0.0468266	0	0	0	0	0	0	0	0	0	0	0	0	0	0	0	0	0	0	0	0	0	0	0	0	0	0	0	0
ENSG00000222529.1	0	0	0	0	0	0	0	0	0	0	0	0	0	0	0	0	0	0	0	0	0	0	0	0	0	0	0	0	0	0	0	0	0	0	0	0	0	0	0	0	0	0	0	0	0	0	0	0	0
ENSG00000148429.13	1.63217	1.9728	1.77126	1.69387	1.17062	1.16012	1.85759	1.8643	2.12869	1.87328	2.01927	1.57318	1.74739	1.51937	1.6001	1.72061	1.80232	1.93066	1.78029	1.86265	1.63501	1.90628	1.71364	1.96006	1.67482	1.59947	2.00383	1.78879	1.51803	1.58552	2.23932	1.50255	1.2802	1.94862	1.78131	1.41359	1.56356	2.78982	1.99876	1.54574	4.66942	3.59826	3.38225	2.46573	2.7262	1.65691	9.68439	3.45741	3.60759
ENSG00000271230.1	0	0	0	0	0	0	0	0	0	0	0	0	0	0	0	0	0	0	0	0	0	0	0	0	0	0	0	0	0	0	0	0	0	0	0	0	0	0	0	0	0	0	0	0	0	0	0	0	0
ENSG00000237064.1	0.0150007	0	0.0292128	0.0420225	0	0	0	0.0407446	0.0236844	0.0389969	0	0.0153418	0	0	0.0198816	0	0.0185234	0.0152119	0	0.0230271	0	0	0	0	0	0.0197402	0	0.0292229	0	0	0.0474233	0	0	0	0.0243137	0	0	0	0	0.395962	0.131292	0	0	0.447079	0	0.400568	0.0774997	0	0.0153798
ENSG00000225901.1	0.0155808	0.0270145	0	0.0436474	0	0.0164931	0	0.0423201	0	0.0202524	0	0.0637403	0	0	0.0413008	0.0187883	0	0	0	0.047835	0	0.0230241	0	0.0183547	0	0	0	0	0.0520378	0	0	0	0.0216747	0	0	0	0	0.0459833	0	0	0	0	0	0	0	0	0.0402482	0.0222443	0.0159745
ENSG00000242246.2	0	0	0	0	0	0	0	0	0	0	0	0	0	0	0	0	0	0	0	0	0	0	0	0	0	0	0	0	0	0	0	0	0	0	0	0	0	0	0	0	0	0	0	0	0	0	0	0	0
ENSG00000187871.2	0	0	0	0.0212641	0	0	0	0	0.0119847	0	0	0	0	0	0	0	0	0	0	0	0.0123989	0	0.0125595	0	0	0.0199778	0	0	0	0	0	0	0	0	0.0123032	0	0	0	0	0	0	0	0	0	0	0	0	0	0
ENSG00000122692.8	8.00035	10.3187	9.58283	9.13477	8.08084	7.03934	8.09964	8.64122	8.31601	8.97478	8.40489	6.72828	8.14621	8.93586	8.51139	7.35092	9.05166	8.81313	9.54415	7.49118	7.4556	8.69518	8.95408	7.4812	9.41166	7.8317	9.40183	8.98704	9.03822	9.13304	8.73125	9.24661	7.91639	8.0247	8.14743	9.67067	10.4775	9.65368	8.70569	7.95682	7.67722	9.47467	10.5071	11.23	8.88919	10.2045	9.61769	10.0087	12.4165
ENSG00000265737.1	0.173277	0	0	0	0.0350254	0	0.327284	0.0336177	0.0390833	0.0643515	0.0633093	0.101267	0	0	0.0656162	0.0895489	0.0611337	0.0753066	0.228488	0.0759972	0.0808677	0.0365793	0.245745	0.0874824	0.11275	0.456046	0.0297026	0.0723342	0.0551163	0.0807266	0.547796	0.0569875	0.103306	0.0366374	0.200609	0.129442	0.0405281	0	0	0.217801	0	0	0.0474367	0.245919	0.0734936	0	0.0319719	0.0353403	0.126897
ENSG00000258773.1	0	0	0	0	0	0	0	0	0	0	0	0	0	0	0	0	0	0	0	0	0	0	0	0	0	0	0	0	0	0	0	0.0582805	0	0	0	0	0	0	0	0	0	0.101346	0	0	0	0	0	0	0
ENSG00000226387.2	0	0.0196796	0	0	0	0	0	0	0	0	0	0	0	0	0	0	0	0	0	0	0	0	0	0	0	0	0	0	0	0	0	0	0	0	0	0	0	0	0	0	0	0	0	0	0	0	0	0	0
ENSG00000103018.15	16.3192	15.5756	15.4032	16.0883	7.95365	14.8723	15.1203	14.7315	18.2645	19.4859	20.2775	23.1399	22.6182	14.5323	13.1095	15.7967	14.9826	15.509	19.7262	17.8737	19.8499	14.0326	21.7794	20.1801	17.2119	12.4272	14.4228	16.2007	17.6907	14.8743	18.3918	14.16	18.5421	16.5399	13.8725	20.3029	16.1564	18.1834	16.7883	12.092	50.4	25.7084	16.6876	20.9388	35.8675	19.7869	62.7884	24.1445	30.1238
ENSG00000113583.7	26.1007	23.6863	23.0644	29.4282	10.898	31.6484	26.5273	23.4497	19.9052	22.1169	41.1354	23.2273	30.3105	20.7201	21.4958	20.3952	19.3765	20.917	34.662	21.3018	18.93	21.9576	53.6309	19.9668	21.1487	20.2946	20.9559	21.2756	20.243	15.6156	28.9218	21.7576	19.7376	20.2285	23.9191	32.1326	22.357	24.5957	27.8435	13.7012	17.211	17.0233	19.3277	26.4179	23.2407	37.6034	24.8157	32.9025	21.5716
ENSG00000251815.1	0	0	0.147129	0	0	0	0	0	0	0	0	0	0	0	0	0	0	0	0	0	0	0	0	0	0	0	0	0	0	0	0	0	0	0	0	0	0	0	0	0	0	0	0	0	0	0	0	0	0
ENSG00000153140.7	2.9796	2.25107	3.24233	4.06881	2.61021	1.34962	2.73062	3.52012	3.44353	3.26593	3.21304	2.44075	5.06476	3.67894	2.80398	2.63561	3.05649	3.34359	5.14424	3.31929	2.62422	3.05728	7.14006	3.68613	3.70138	3.22038	3.67616	3.11609	2.78163	2.42164	3.29985	4.46194	3.11848	3.35937	3.68642	5.58437	4.81718	4.27966	5.00086	0.493104	3.43354	2.78577	3.70519	3.06219	2.70383	2.89951	9.36777	3.18043	9.60522
ENSG00000277628.1	0	0	0	0	0	0	0	0	0	0	0	0.0586386	0	0	0	0	0	0	0	0	0	0	0	0	0	0	0	0.055847	0	0	0	0	0	0	0	0	0	0	0	0	0	0	0	0	0	0	0	0	0.0587837
ENSG00000275229.1	0	0	0	0	0	0	0	0	0	0	0	0	0	0	0	0	0	0	0	0	0	0	0	0	0	0	0	0	0	0	0	0	0	0	0	0	0	0	0	0	0	0	0	0	0	0	0	0	0
ENSG00000239120.1	0	0.267558	0	0	0	0	0	0	0	0	0	0	0	0	0	0	0	0	0	0	0	0	0	0	0	0	0	0	0	0	0	0	0	0	0	0	0	0	0	0	0	0	0	0	0	0	0	0.220313	0
ENSG00000259482.1	0	0	0	0	0	0.0231251	0	0	0	0	0	0	0	0	0	0	0	0	0	0	0	0	0	0	0	0	0	0	0	0	0	0	0	0	0	0	0	0	0	0	0	0	0	0	0	0	0	0	0
ENSG00000264265.1	0	0	0	0	0	0	0	0	0	0	0	0	0	0.0520583	0	0	0	0	0	0	0	0	0	0.0341765	0	0	0	0	0	0	0	0	0	0	0	0.0505687	0	0	0.051518	0	0	0.116142	0	0	0	0	0	0	0
ENSG00000221717.1	0	0	0	0	0	0	0	0	0	0	0	0	0	0	0	0	0	0	0	0	0	0	0	0	0	0	0	0	0	0	0	0	0	0	0	0	0	0	0	0	0	0	0	0	0	0	0.183682	0	0
ENSG00000281288.1	0	0.175878	0	0	0	0.107378	0.14902	0	0	0.131853	0	0	0	0	0	0.122321	0	0.102866	0	0	0.165694	0	0	0	0	0.133488	0	0	0	0	0	0	0	0	0	0	0	0	0	0	0	0	0	0	0	0	0	0	0
ENSG00000162913.9	0.0159098	0.0344811	0.0503473	0.0557112	0.0506509	0.0505239	0.0350586	0.0162051	0.100478	0.0517	0.0152588	0.00813576	0.0230666	0.0428228	0.0210864	0.0431662	0.0343804	0.0363008	0.0244756	0.0244225	0.0389815	0.0235102	0.0460674	0.0140567	0.0135876	0.0261705	0.0429535	0.0193711	0.0265682	0.0583702	0.0440099	0.00915676	0.0110662	0.0883036	0.0193403	0	0.0651205	0.0586926	0.0706307	0.0699927	0.034812	0.143307	0.0914655	0.0790284	0	0.0132763	0.118157	0.00567849	0.0448575
ENSG00000240268.5	0.00912309	0.0158179	0.00888325	0.0255571	0	0.0579436	0.0134024	0	0	0	0.0116664	0	0	0	0.0120915	0	0	0.00925151	0	0	0.014902	0.0134814	0	0	0	0.024011	0	0	0.0203133	0	0	0	0	0	0.029574	0	0	0	0	0	0	0	0.0174829	0	0	0	0	0.0781488	0
ENSG00000239694.1	0	0	0	0	0	0	0	0	0	0	0	0	0	0	0	0.0198546	0	0.0166968	0	0	0	0	0	0.0193964	0	0.0216672	0	0.0160378	0	0	0.0260263	0	0	0	0	0	0	0	0	0	0	0	0	0	0	0	0	0	0
ENSG00000171865.8	4.0859	6.60145	3.70734	3.29057	5.46613	3.33363	3.5256	4.46946	4.99625	6.02833	3.89769	2.58392	3.16137	3.44329	3.02643	3.81586	3.70747	3.91237	5.16414	4.97417	3.12615	3.88307	7.92498	4.24074	3.42466	3.59122	3.74238	4.187	4.02458	5.7543	4.40977	5.3618	3.00046	4.92338	6.19584	7.49263	3.16659	5.82012	3.82114	4.05392	7.14931	9.5873	11.4296	9.25513	5.93771	5.84741	8.29203	4.97316	9.16216
ENSG00000213028.3	0.0160107	0.11104	0.0155898	0.0448518	0.0679631	0.0169482	0.094083	0	0	0.0416225	0	0	0	0	0.0212202	0	0.0197706	0.0162361	0.0246309	0.0245775	0	0.0473189	0	0	0	0	0	0	0	0.104428	0.0253081	0	0.0445456	0.0710912	0.0519014	0.0558153	0.0524271	0.0236261	0	0	0.0467106	0.0640961	0.061364	0.15906	0.0950711	0.160327	0.227474	0.0228581	0.0820766
ENSG00000201179.1	0	0	0	0	0	0	0	0	0	0	0	0	0	0	0	0	0	0	0	0	0	0	0	0	0	0	0	0	0	0	0	0	0	0	0	0	0	0	0	0	0	0	0	0	0	0	0	0	0
ENSG00000231804.1	0	0	0.0297982	0	0.0866028	0.0323946	0.0449574	0	0.0966363	0.0397785	0.0391342	0	0.177476	0.0549138	0.0405602	0.0369027	0.0755788	0	0	0	0	0.0452225	0	0	0.034848	0	0.0367209	0	0	0	0.0967476	0.070453	0	0	0	0	0.0501043	0	0	0	0	0	0.0586453	0	0.0908591	0	0.118579	0.0873816	0
ENSG00000263399.1	0	0	0	0	0	0	0	0	0	0	0	0	0	0	0	0	0	0	0	0	0	0	0	0	0	0	0	0	0	0	0	0	0	0	0	0	0	0	0	0	0	0	0	0	0	0	0	0	0
ENSG00000233645.1	0	0	0	0	0	0	0	0	0	0	0	0	0	0	0	0	0	0	0	0	0	0	0	0	0	0	0	0	0	0	0	0	0	0	0	0	0	0	0	0	0	0	0	0	0	0	0	0	0
ENSG00000233910.1	0	0	0	0	0	0	0	0	0	0	0	0	0	0	0	0	0	0	0	0	0	0	0	0	0	0	0	0	0	0	0	0	0	0	0	0	0	0	0	0	0	0	0	0	0	0	0	0	0
ENSG00000145901.13	55.8519	34.2677	64.0388	46.5771	19.2848	57.9505	58.5992	39.8965	49.1463	41.1015	52.9271	58.2487	47.7035	42.0789	51.6697	59.0521	52.3327	58.0626	41.0603	36.9313	51.7404	53.6571	29.412	48.4771	46.0923	41.3442	57.6225	54.0025	51.3492	38.168	54.8511	33.7982	66.3581	46.6081	30.1674	33.0228	37.8606	40.8705	39.5612	44.0861	26.1823	29.0907	44.6359	26.9908	26.7785	46.5046	26.9633	42.1696	23.7987
ENSG00000267733.4	0.00656664	0.0455419	0.012788	0.0367911	0.00929147	0.00695113	0.00964681	0.0356722	0.0414718	0.00853553	0	0.0268638	0	0	0.0174065	0.0316739	0.0567611	0.0199772	0	0.0604812	0.0643574	0.0194074	0	0	0.0149551	0.0777722	0.0315178	0.0127925	0.0146212	0.0428301	0.0103799	0	0.00913496	0.0971912	0	0.0228921	0.0107512	0.00969	0.0466437	0	0	0	0	0	0	0.306863	0.220518	0	0.215443
ENSG00000250891.1	0	0	0.00417263	0.0120047	0	0	0	0.00581979	0	0	0	0	0	0	0	0	0	0	0	0.00657819	0	0.00633248	0	0	0.00487975	0	0	0	0.00477077	0	0.00677376	0.00986549	0	0	0	0	0	0	0	0.0377051	0	0	0	0	0	0	0.0553487	0	0
ENSG00000167536.12	0.872117	1.58045	1.05549	0.510707	0.39739	0.709336	1.57073	1.73981	1.2525	1.67159	1.31687	0.614789	1.21918	1.22896	1.11017	1.18831	1.20469	1.09924	1.30377	1.21774	0.676059	1.42709	1.32887	1.8342	1.22875	1.07634	0.898665	1.42541	1.11354	0.618639	1.4175	1.06627	1.37772	1.03556	1.158	2.21581	0.621165	1.41053	1.44369	3.5116	1.96936	1.36104	3.00262	3.96494	1.40437	6.59506	2.85106	2.40578	0.520328
ENSG00000228429.1	0	0	0.0179471	0	0.0521598	0.0195109	0	0.0500635	0	0	0.0471401	0	0	0	0	0	0	0.0186911	0	0.0282937	0.030107	0	0	0	0	0	0.0221165	0.0359067	0	0	0.0291349	0	0.0256406	0	0	0	0	0	0	0	0	0.0737879	0	0	0	0	0.0476126	0.0263144	0
ENSG00000198569.8	0.0251945	0.0218415	0.0122661	0.0529341	0	14.8016	0.0185061	0.0427703	0.119337	0.0163743	0.00805455	0.00644184	0	0.0565114	0.0333922	0.00759526	0.0233333	0.0255491	0	0.0483439	0.0411537	0.0465381	0.0208433	0.0445199	0	0.0580206	0.0680206	0.036811	0.0280487	0.0513524	0.0597373	0.0435016	0.0438105	0.0932242	0.030627	0	0.0206248	0.0650614	0.11185	1.49633	0.0918797	0.504308	0.301757	1.25148	0.0748019	0	5.1659	0.107909	0.219565
ENSG00000184111.6	0.03327	0	0.0323953	0	0	0	0	0	0.0525294	0	0	0	0.0643148	0	0	0	0	0	0	0	0	0	0	0.0783864	0.0757704	0.0437816	0.0399214	0.0324066	0	0.0542498	0.0525899	0	0	0	0.0539251	0	0	0	0	0	0	0	0	0	0	0.111052	0	0	0
ENSG00000224887.1	0.0292749	0	0.0285053	0	0.0207113	0	0	0	0	0	0	0	0	0	0	0	0	0.0148435	0	0	0	0	0	0	0	0	0	0	0	0	0	0	0	0	0	0.025514	0.0239651	0	0.0259929	0.128791	0.0427041	0	0	0	0	0.0977167	0.0189057	0.0208975	0
ENSG00000199032.1	0.166732	0	0	0	0	0	0	0	0	0	0.213214	0	0	0	0.220983	0	0	0.169079	0	0	0	0.492769	0	0	0	0	0.200066	0	0	0	0	0	0	0.740329	0.270245	0	0	0	0	0	0	0	0.319516	0	0	0	0.215351	0	0
ENSG00000279348.1	0.747223	0.665608	0.834379	0.441693	1.12518	0.464425	0.654602	0.837901	0.638594	0.623747	0.639945	0.462735	0.39756	0.651958	0.681434	0.760517	0.838046	0.667368	0.442938	0.978661	0.615871	0.780024	0.499078	0.839875	0.710365	0.757777	0.773222	0.714477	0.725029	1.01721	0.563477	0.962702	0.381458	0.720386	0.888898	0.322626	0.841781	2.02318	0.718233	0.120635	0.659997	0.411657	0.906453	0.204312	1.32295	0.503407	0.371878	0.880836	0.386567
ENSG00000254785.1	0	0	0	0	0.00641803	0	0	0	0	0	0	0	0	0	0	0	0	0	0	0	0	0	0	0	0	0	0	0.00441816	0	0	0	0	0	0	0	0	0	0	0	0	0	0	0	0	0	0	0	0	0
ENSG00000256338.2	2.55357	1.16836	2.65911	3.37803	1.70622	1.87714	2.76142	2.26381	1.79191	2.25891	1.36061	1.26955	2.74242	0.763691	2.72636	46.8304	2.58391	4.0641	2.4007	0.762202	1.15864	3.03975	3.87304	2.13081	2.14047	1.44683	2.29807	2.48731	2.0137	0.809635	2.46671	1.63299	3.99636	0.629913	1.60958	2.84371	1.91622	2.3551	1.82643	4.05675	1.55207	1.27785	1.35931	2.81874	1.89538	7.45813	2.15298	1.31649	2.43629
ENSG00000142149.7	1.96056	2.98689	2.0691	1.45513	0.722602	0.953442	2.0426	3.11628	2.70338	2.01644	1.96589	1.11079	2.21787	2.09953	2.24151	2.27981	2.34538	2.70468	2.58026	3.0418	1.12843	2.39579	1.42953	2.44559	2.37791	2.8792	2.65682	2.04086	1.66475	1.82516	2.05959	1.09115	2.02424	3.63693	1.23028	1.31696	1.32005	2.94212	2.80448	0.538595	7.80166	4.76807	3.71689	1.12938	3.85289	0.10508	5.95453	0.59177	2.54984
ENSG00000137075.16	6.95272	7.17063	6.56284	7.05068	15.8267	5.8038	6.52001	7.73172	7.19024	5.4556	6.8934	6.02317	5.44104	8.81632	7.81174	6.70551	6.0787	8.0763	6.36239	8.73564	6.19957	7.27786	6.15473	6.76235	6.63893	7.46384	8.38526	7.1268	6.28282	10.3274	6.4514	10.1359	4.87547	6.62135	9.65658	3.65383	10.9577	7.20482	8.31775	4.57461	3.75762	6.44288	3.98536	4.3904	5.59214	4.44113	7.24942	4.926	8.75182
ENSG00000275142.1	0.11045	0.319169	0.179243	0.206273	0.104187	0	0.216343	0.65	0.406903	0.143566	0	0.112961	0.711707	0.132128	0.0975915	0.665935	0.136387	0.298678	0.283193	0.282578	0.541239	0.272024	0.121833	0.260227	0.209619	0.387589	0.220885	0.107583	0.245925	0.240131	0.0581959	0.508549	0.460945	0.217965	0.17902	0.19252	0.361667	0.0543279	0.130756	0	0.107411	0.294777	0.211659	0.365757	0	0.12289	0.0475522	0.26281	0.0754938
ENSG00000276176.1	0	0	0	0	0	0	0	0	0	0	0	0	0	0	0	0	0	0	0	0	0	0	0	0	0	0	0	0	0	0	0	0	0	0	0	0	0	0	0	0	0	0	0	0	0	0	0	0	0
ENSG00000147789.14	1.03693	1.13099	1.08237	1.30243	1.23994	1.10212	1.07211	1.06574	1.78177	1.06581	0.900817	0.873188	1.37265	1.17303	0.926172	0.939493	1.13952	1.17153	1.40231	1.15056	0.945837	1.30536	1.1842	0.954325	0.948145	1.17358	1.29157	0.953755	0.961478	1.08432	1.32952	1.29414	1.03091	1.16773	1.23083	1.11245	1.15103	1.39916	1.60368	1.01649	3.86369	3.34461	1.66582	2.05749	1.72336	1.42961	2.11994	1.62119	2.46283
ENSG00000143379.11	3.92859	3.62028	3.77553	3.38011	3.64314	3.12599	3.89964	4.4827	5.18243	3.4451	3.28469	2.84036	3.38013	3.94125	3.81909	3.03081	4.34862	4.51479	3.79111	3.89589	2.85614	5.08008	3.48529	3.82576	4.01014	4.16869	4.54222	3.79079	3.37188	3.57145	4.5548	3.81829	3.42815	4.50094	4.96877	3.1298	3.17753	5.04273	5.34936	4.46252	4.23019	10.0292	5.90602	3.79928	3.42449	4.08893	6.33675	5.17955	5.23141
ENSG00000224224.1	0	0	0.0360315	0	0	0.0195855	0	0.0251275	0	0.0240497	0	0	0	0	0	0	0	0	0.0284638	0	0	0	0.0306137	0.0217962	0	0	0.0222012	0	0	0.0301695	0.0292464	0	0	0	0.029989	0	0	0	0	0.162795	0	0	0.0354565	0	0	0.0617584	0.0238974	0.0264151	0
ENSG00000063176.14	6.95473	6.98555	6.71548	5.91717	2.11089	9.00247	7.0678	7.0617	6.18212	3.72142	6.5166	6.89314	5.89851	5.97773	5.72703	5.84227	5.58321	6.99387	4.97636	5.55846	7.75613	7.31281	2.09296	6.71415	5.55821	5.43533	5.78163	6.22404	7.748	2.31058	7.95977	3.82352	8.54314	6.62772	3.05972	6.42522	3.56499	4.67716	4.61682	3.56833	2.62694	5.16058	3.17809	5.99552	4.05659	2.07888	6.85629	4.55959	5.22968
ENSG00000246350.1	0	0	0	0	0	0	0	0	0	0.00656054	0	0.00516199	0	0	0.0200684	0	0	0	0.00776466	0.0154956	0	0	0.0167022	0.0118916	0.00574737	0.00664188	0	0	0	0	0	0	0	0	0.0163614	0.00879761	0	0.00744788	0	0	0	0	0.00967219	0	0	0.0336942	0.00651898	0.00720579	0
ENSG00000224046.1	0.261364	0.368194	0.302211	0.183044	0.416045	0.259376	0.455953	0.244031	0.490037	0.721925	0.27156	0.350841	0.505248	0.674178	0.411357	0.492452	0.484113	0.41413	0.552865	0.150454	0.346875	0.362085	0.567594	0.635036	0.297621	0.300949	0.529228	0.35005	0.327346	0.426178	0.258212	0.526493	0.431761	0.386838	0.317721	0.740307	0.320939	0.482099	0.522142	0.862376	0.857833	1.4387	0.71999	0.486852	1.01848	0.926933	0.632958	0.443107	0.351709
ENSG00000267767.2	0.0896205	0.0443963	0.0997307	0.089664	0.335137	0.0135526	0.0470207	0.104325	0.1415	0.0499249	0.0245582	0.0851113	0.0742486	0.25271	0.101812	0.0926314	0.0869523	0.129831	0.0393921	0.1474	0.0836513	0.104056	0.105918	0.0904937	0.123921	0.0842399	0.0768125	0.0748241	0.0783935	0.240078	0.050594	0.147373	0.160293	0.104221	0.155636	0.0557907	0.13625	0.217264	0.250087	0	0.018676	0.102509	0.134941	0	0.0190058	0.0427349	0.0248043	0.00913921	0.0525059
ENSG00000264892.1	0	0	0	0	0	0	0	0	0	0	0	0	0	0	0	0	0	0	0	0	0	0	0	0	0	0	0	0	0	0	0	0	0	0	0	0	0	0	0	0	0	0	0	0	0	0	0	0	0
ENSG00000249316.2	0	0	0	0	0	0	0	0	0	0	0	0	0	0	0	0	0	0	0	0	0	0	0	0	0	0	0	0	0	0	0	0	0	0	0	0	0	0	0	0	0	0	0	0	0	0	0	0	0
ENSG00000184221.11	0.0764465	0	0.0372184	0.0535385	0.018028	0.00674354	0.0561523	0.0346069	0.100583	0.00828063	0.0244396	0.0130308	0.036945	0.0914506	0.118207	0.023046	0.0707991	0.135664	0.0196009	0.00977917	0.0104059	0.178864	0.0843254	0.0675424	0.0435255	0.0251499	0.0229324	0.0744627	0.0496458	0.0103877	0.100699	0.0586644	0.0974837	0.00942887	0.0413023	0.0666254	0.0312905	0.0282019	0.0113127	0.168158	0.0557573	0	0.0244162	0	0.113484	0.0212642	0.0246845	0	0.00653153
ENSG00000166133.16	5.16642	6.06976	4.94524	4.50235	3.59723	3.86041	5.52063	5.15914	5.08439	4.89987	4.72335	2.71368	5.2309	4.64581	5.306	5.03191	5.71573	5.66586	5.88011	4.67413	2.73028	5.84682	5.60864	4.96399	5.84317	5.12982	5.01414	5.53331	5.56303	4.13592	5.09024	5.39536	6.19521	4.3683	4.63217	8.18022	3.7892	5.34699	5.17878	15.9925	6.92258	5.19411	6.17108	7.48992	5.88227	11.6852	12.4476	5.50694	4.26635
ENSG00000278328.1	0	0	0	0	0	0	0	0	0	0	0	0	0	0	0	0	0	0	0	0	0	0	0	0	0	0	0	0	0	0	0	0	0	0	0	0	0	0	0	0	0	0	0	0	0	0	0	0	0.228804
ENSG00000241162.3	0	0	0	0	0	0	0	0	0	0	0	0	0	0	0	0	0	0	0	0	0	0	0	0	0	0	0	0	0	0	0	0	0	0	0	0	0	0	0	0	0	0	0	0	0	0	0	0	0
ENSG00000206260.3	0	0	0	0	0	0	0	0	0	0	0	0	0	0	0	0	0	0	0	0	0	0	0	0	0	0	0	0	0	0	0	0	0	0	0	0	0	0	0	0	0	0	0	0	0	0	0	0	0
ENSG00000252780.1	0	0	0	0	0	0	0	0	0	0	0	0	0	0	0	0	0	0	0	0	0	0	0	0	0	0	0	0	0	0	0	0	0	0	0	0	0	0	0	0	0	0	0	0	0	0	0	0	0
ENSG00000277727.1	0	0	0	0	0	0	0	0	0	0	0	0	0	0	0	0	0	0	0	0	0	0	0	0	0	0	0	0	0	0	0	0	0	0	0	0	0	0	0	0	0	0	0	0	0	0	0	0	0
ENSG00000204421.2	0.0526046	0.182415	0.294524	0	0	0	0.0579596	0.0714415	0.0830564	0.256414	0.117722	0.134502	0.0762681	0.212386	0.104581	0.158585	0.0162395	0.0800176	0.384404	0.0201878	0.107408	0.427543	0.0435197	0.06197	0.374387	0.0692249	0.236705	0.0896691	0.14641	0.171553	0.145516	0.0605525	0.42078	0.506082	0.0852633	0.0229232	0.107658	0.116438	0.32695	0.115713	2.87759	1.57945	1.13409	0.522605	0.585683	0.0877944	1.40984	0.244082	0.404505
ENSG00000221618.1	0	0	0	0	0	0	0	0	0	0	0	0	0	0	0	0	0	0	0	0	0	0	0	0	0	0	0	0	0	0	0	0	0	0	0.267174	0	0	0	0	0	0	0	0	0	0	0	0	0	0
ENSG00000170476.14	33.2617	22.5502	30.3553	38.6513	0.677239	3.06696	55.2011	31.3397	36.979	37.7597	22.7606	10.3581	19.5536	21.0478	17.2971	27.4807	43.823	18.8388	16.5134	22.5121	11.3624	42.5597	23.4309	15.4343	24.7442	8.01174	20.5607	26.5864	20.1703	8.19995	88.1255	16.3227	22.514	16.114	21.3702	26.6192	8.65137	28.4022	13.4858	18.4176	10.296	0.0255482	6.67736	2.536	6.97261	0.830764	2.15957	11.1064	0.673931
ENSG00000232543.2	0	0	0	0	0	0	0	0	1.43143	0	0	0	5.25773	1.62682	0	0	2.23902	0.919368	0	1.3917	0	1.33972	0	2.13603	0	1.19305	0	0	0	0	4.29922	0	1.2612	1.34185	0	1.58027	0	0	0	0	0	0	0	0	0	0	0	0	0
ENSG00000206113.6	0.0984208	0.045943	0.0221154	0.0106043	0.0214247	0.0240423	0.533857	0.0205637	0.239069	0.0590449	0.329169	0.197446	0.139035	0.095096	0.0903078	0.0821644	0.247741	0.230322	0.023294	0.104595	0.105115	0.11747	0.05637	0.0802683	0.0387947	0.129517	0.0590486	0.21017	0.0421427	0.0740696	0.0777869	0.0522882	0.263298	0.0728351	0.0858974	0.032991	0.0805697	0.178749	0.0336104	0.0666136	0.0110438	0	0.152337	0.0752131	0.0112388	0.037906	0.00977847	0.0594478	0.0465729
ENSG00000267239.1	0.00695384	0.0120568	0.0203131	0.0194802	0	0.007361	0.0102156	0	0.0109793	0.00903882	0	0	0.0268852	0	0.0184329	0.00838538	0	0.00705172	0.0106978	0	0	0	0	0	0	0	0.00834407	0	0.00774164	0.0113389	0	0	0	0.0102922	0	0	0	0	0.0123485	0	0	0.0278385	0	0	0.0206458	0	0	0	0.00712957
ENSG00000265638.1	0	0.636721	0.178789	0	0	0	0.269744	0	0	0.238671	0	0	0.354952	0	0	0.664249	0.226736	0.372402	0.282476	0.281863	0	0.271335	0.303812	0.216307	0	0	0.220326	0	0.204419	0	0	0	0	0	0	0	0	0.270952	0	25.8494	3.21416	0	0	0	1.09031	2.45158	0	0.262145	0
ENSG00000224635.1	0.0506687	0.451805	0.0845771	0.0405546	0.0102419	0.0229866	0.11697	0.058982	0.0228571	0.0846781	0.0185126	0.0740297	0.0979484	0.0129886	0.0479679	0.0610994	0.0268146	0.0440416	0.0668133	0.100002	0.0591174	0.0427853	0.0718596	0.187595	0.0329699	0.0476267	0.121597	0.0282022	0.0564089	0.0708171	0.217392	0.0833201	0.0302083	0.06428	0.0351966	0.0378508	0.201467	0.0854499	0.0257076	0.0636884	0.211177	0.202843	0.970984	0.0719103	0.257888	0.24161	0.850766	0.0826724	0.489806
ENSG00000212422.2	0	0	0	0	0	0	0	0	0	0	0	0	0	0	0	0	0	0	0	0	0	0	0	0	0	0	0	0	0	0	0	0	0	0	0	0	0	0	0	0	0	0	0	0	0	0	0	0	0
ENSG00000205268.9	1.43787	2.18818	2.35691	1.92644	0.804409	1.07744	2.47969	1.61049	2.28257	1.9401	1.38404	1.20882	1.60883	1.73177	1.15483	1.07896	2.01678	1.48783	1.85438	2.34818	1.79023	2.4308	1.5031	1.9079	1.85312	2.28294	1.47216	1.4253	1.35717	1.78392	3.02326	1.27282	1.05176	1.65106	1.79541	1.42341	2.21662	3.76501	1.69298	1.1345	4.41722	4.90378	2.426	3.08596	2.84795	2.30192	2.41985	2.19785	4.54481
ENSG00000249494.4	0.0325971	0.0565179	0.0740604	0.0608775	0.0153744	0.0575095	0.0159624	0.0737827	0.0686226	0.0706179	0.0277897	0.0444511	0.0420093	0.0779899	0.0576046	0.0655127	0.0939215	0.0771305	0.100295	0.0333591	0.0177485	0.032113	0.0539351	0.0384005	0.037119	0.0428961	0.039114	0.0105837	0.03629	0.0177175	0.0515263	0.0250148	0.0302309	0.0964923	0.0176115	0.0568187	0.0711594	0.0641354	0.0385903	0	0	0	0	0	0.0322601	0	0.0421024	0.0310254	0.0334209
ENSG00000213644.2	0	0	0	0	0	0	0	0.0166385	0	0	0	0	0	0	0	0	0	0.0124239	0	0	0	0	0	0	0	0	0	0	0	0	0	0	0	0	0	0	0	0	0	0	0.0357431	0	0	0	0	0.163576	0.0158239	0	0
ENSG00000270111.1	0	0	0	0	0	0	0	0	0	0	0	0	0	0	0	0	0	0	0	0	0	0	0	0	0	0	0	0	0	0	0	0	0	0	0	0	0	0	0	0	0	0	0	0	0	0	0	0	0
ENSG00000125430.7	0.583796	1.38241	0.815829	0.847998	0.164444	0.586507	1.13557	0.51021	1.61732	0.878283	0.504611	0.356584	0.768038	0.63048	0.480011	0.703978	1.19481	0.767425	0.607059	0.75925	0.578339	0.850709	0.442726	1.09846	0.637081	0.529947	1.24535	0.69238	0.448334	0.427489	0.905718	0.398223	0.605336	1.3281	0.503783	0.461685	0.871743	1.00106	0.532746	0.975014	0.670241	0.302961	0.984087	3.06099	0.914787	0.649551	0.101235	0.640538	0.138553
ENSG00000224172.1	0.0178862	0	0.017416	0	0.0253081	0	0.026276	0.024291	0	0	0.0228725	0	0	0.0320951	0	0.0431366	0.044173	0.0362759	0	0	0.0292161	0.0264309	0.0295945	0	0.0407348	0	0	0.0348441	0.0398251	0.0583302	0.0565455	0.0411772	0.0248818	0.0264729	0.0579811	0	0.0292842	0.0263936	0	0.157376	0	0.0716043	0.0685521	0.533076	0	0.417917	0	0.0255357	0.0183382
ENSG00000244501.3	0	0	0	0	0	0	0	0	0	0	0	0	0	0	0	0	0	0	0	0	0	0	0	0	0	0	0	0	0	0	0	0	0	0	0	0	0	0	0	0	0	0	0	0	0	0	0	0	0.0479751
ENSG00000233036.1	0	0	0	0	0	0	0	0	0	0	0	0	0	0	0	0	0	0	0	0	0	0	0	0	0	0	0	0	0	0	0	0	0	0	0	0	0	0	0	0	0	0	0	0	0	0	0	0	0
ENSG00000280472.1	0	0	0	0	0	0	0	0	0	0	0	0	0	0	0	0	0	0	0	0	0	0	0	0	0	0	0	0	0	0	0	0	0	0	0	0	0	0	0	0	0	0	0	0	0	0	0	0	0
ENSG00000211900.2	0	0	0	0	0	0	0	0	0	0	0	0	0	0	0	0	0	0	0	0	0	0	0	0	0	0	0	0	0	0	0	0	0	0	0	0	0	0	0	0	0	0	0	0	0	0	0	0	0
ENSG00000142609.16	0.00835102	0.00241321	0.0189734	0.0272932	0.00196938	0.0545132	0.0163576	0.0170121	0.0109877	0.0126641	0.0106791	0.00569394	0.0107623	0.0149851	0.0147577	0.0100702	0.0395298	0.0338743	0.00642361	0.00640967	0.0841189	0.008227	0.00460586	0	0.00950947	0.0128211	0.00668038	0.0162686	0.0821244	0.00226952	0.00660023	0.012817	0.0135534	0.00618006	0.00902374	0.00485211	0.00227878	0.00616154	0.0098864	0.0734782	0.0527881	0.473617	0.0186706	0.0276546	0.0661174	0.0185832	0.161792	0.0198709	0.00713504
ENSG00000243806.1	0	0.13706	0.019243	0.110724	0	0.0209197	0.0290324	0.0268392	0.0624055	0.025688	0.025272	0	0	0.035462	0.104771	0	0.048807	0.0400815	0.0304028	0.0303368	0	0.0292036	0	0	0.045008	0.104026	0.0237135	0.0192497	0.0220015	0	0.0312387	0	0.027492	0.02925	0	0	0	0	0	0	0	0.316464	0.0378718	0	0	0	0.0255253	0	0
ENSG00000268754.1	0.311951	0.270435	0.243	0.174777	0.529674	0.231151	0.320793	0.423656	0.44328	0.364935	0.319133	0.350949	0.361822	0.615743	0.413452	0.263319	0.231125	0.316342	0.671869	0.766182	0.407643	0.460978	0.412922	0.146996	0.28418	0.36946	0.561475	0.212699	0.347292	0.813863	0.493101	0.933615	0.173584	0.507882	0.707869	0.489374	0.255371	0.230164	0.498561	0	0	0.249768	0.0597804	0.30991	0.0926177	0.104126	0	0	0.0959502
ENSG00000239523.4	0.355242	0.179646	0.259427	0.290255	0.586425	0.219358	0.282681	0.381939	0.677736	0.384796	0.189282	0.166522	0.400589	0.318724	0.196179	0.428373	0.274166	0.360242	0.273253	0.431711	0.362667	0.481204	0.2694	0.40105	0.252826	0.506437	0.461784	0.302771	0.164786	0.217221	0.32756	0.27261	0.43241	0.481969	0.191929	0.619208	0.339278	0.546051	0.551979	0	0.12955	0.118512	0.198556	1.47049	0.747084	0.494068	0.650009	0.486038	0.910548
ENSG00000241231.1	0	0	0	0	0	0	0	0.0227746	0	0	0	0.0171509	0	0	0	0	0	0	0	0	0	0	0	0	0	0	0	0	0	0	0	0	0	0	0	0	0	0	0	0	0	0	0	0	0	0	0	0	0
ENSG00000259032.2	0.329675	0.214351	0.20063	0.346327	0.408165	0.348978	0.242157	0.671591	0.650648	0.589218	0.105396	0.252879	0.159325	0.221839	0.109236	0.496929	0.254434	0.459684	0.0633967	0.063259	0.269253	0.304481	0.750035	0.436915	0.281556	0.271147	0.24724	0.28098	0.45878	0.0671958	0.651397	0.189743	0.229308	0.060993	0.400762	0.143661	0	0.364861	0.219537	0	0	0.494924	0.315885	1.2282	0.12235	2.20085	0.212904	0.176501	0.169003
ENSG00000185344.12	2.20613	2.63431	1.88064	2.30276	0.886535	2.59925	2.11251	2.41353	2.34717	2.06555	2.0929	2.4119	2.00163	1.69875	1.79106	1.80155	2.1397	1.97789	1.79611	2.01603	1.91742	1.90326	2.02967	2.77066	2.43275	1.86591	1.93214	2.55231	2.28668	1.88479	2.31814	1.90702	1.97691	2.169	1.47449	2.60781	1.75409	2.09858	1.89876	1.55252	2.3612	2.33909	2.06728	2.8026	2.37781	2.2289	1.61304	2.00925	2.29654
ENSG00000275076.1	0.213319	1.8493	0.207711	0	0	0	0.313379	0.579411	0.336806	0.554558	0.272789	0.21817	0	0	0	0	0.263414	0	0	0.327458	0	0.315227	0	0.251297	0.242911	0.280717	0.511933	0	0.237486	0	0	0.491099	0	1.26291	0.345755	0	0	0.314782	0.378809	0	0	1.70797	0	0	0	0	1.65314	0.913652	1.09355
ENSG00000261538.1	0	0	0	0	0	0	0	0	0	0	0	0	0	0	0	0	0	0	0	0	0	0	0	0	0	0	0	0	0	0	0	0	0	0	0	0.0593529	0	0	0	0	0	0	0	0	0	0	0	0	0
ENSG00000226644.4	0.106269	0.0460632	0.0517376	0.0744244	0.0375913	0.0281228	0.156116	0.180403	0.0419465	0.172665	0.0679474	0.081514	0.20543	0.0476724	0.140846	0.256291	0.131225	0.0808236	0.326969	0.122347	0.0867921	0.157036	0.0439581	0.0938914	0.121011	0.104883	0.350665	0.207023	0.147885	0.129961	0.167979	0.24465	0.369581	0.157286	0.129183	0	0.0869944	0.274426	0.566132	0.233758	0.775088	0.638144	0.254559	0.527869	0.788777	0	0.720598	0.379294	0.59925
ENSG00000222987.1	0	0	0	0	0	0	0	0	0	0	0	0	0	0	0	0	0	0	0	0	0	0	0	0	0	0	0	0	0	0	0	0	0	0	0	0	0	0	0	0	0	0	0	0	0	0	0	0	0
ENSG00000227979.1	0	0	0	0	0	0	0	0	0	0	0	0	0	0	0	0	0	0	0	0	0.105308	0	0	0	0	0	0	0	0	0	0	0	0	0	0	0	0	0	0	0	0	0	0	0	0	0	0	0	0
ENSG00000111203.10	3.07985	3.47278	3.54578	3.44591	3.70761	2.24552	4.00624	4.14488	4.82608	3.47233	2.48417	2.32859	4.04691	4.148	4.43572	3.37524	4.21294	5.03667	4.63808	3.83352	2.9305	5.39831	3.22191	3.42311	4.01452	4.47135	4.54498	4.35408	3.71558	3.56875	3.43387	4.28521	4.08426	4.68208	4.46528	3.91604	3.73152	5.66467	4.79324	6.18758	4.21844	4.45986	4.13632	1.82153	3.92084	3.09879	5.20998	2.69057	4.47834
ENSG00000271195.1	0	0	0	0	0	0	0	0	0	0	0	0	0	0	0	0	0	0	0	0	0	0	0	0	0	0	0	0	0	0	0	0	0	0	0	0	0	0	0	0	0	0	0	0	0	0	0	0	0
ENSG00000136448.10	11.0538	11.3213	11.5003	9.46278	13.2462	15.0995	13.1073	13.7064	12.48	13.8536	12.7975	8.32206	11.8531	14.246	12.3644	12.6343	12.1402	11.8954	13.5754	14.8615	9.00658	13.1686	15.101	12.3402	11.8392	12.8031	14.125	12.1907	10.4343	13.6406	10.5758	13.9357	10.3785	14.1778	18.5369	11.2716	12.0225	15.2362	15.732	14.143	22.2545	17.4501	25.1177	21.3278	18.5727	19.4212	16.1734	25.6593	11.4023
ENSG00000238140.1	0.0213949	0.259666	0	0	0	0.0226476	0	0.0871681	0.0675599	0.0278097	0.082078	0.0218813	0	0	0	0.0515985	0.0528383	0.10848	0.0329139	0.0985273	0.0349473	0.0316157	0.0707997	0.0756116	0.0243627	0	0.0770165	0.0416793	0.0238187	0.0348863	0.0676377	0	0.0297627	0.0949979	0	0.0372925	0.0700574	0.0315711	0.151971	0	0.187256	0.171301	0.0409998	0.425098	0	0.0714139	0.0276336	0	0.0438711
ENSG00000200250.1	0	0	0	0	0	0.143505	0	0	0	0	0	0.13865	0	0	0	0	0	0	0	0	0	0	0	0	0	0	0	0	0	0	0	0	0	0	0.219732	0	0	0	0	0	0	0	0	0	0	0	0	0	0.138993
ENSG00000272218.1	0.0335781	0	0.163476	0	0	0.0355441	0	0.0456018	0.0530157	0	0.0858779	0	0.129821	0	0	0	0.0414634	0.0340507	0.15497	0.206178	0.0548478	0	3.55572	0	0.076472	0	0	0.0327067	0	0	0	0	0	0.099396	0.108849	0	0.0549756	5.6486	1.01366	0	12.3433	20.1636	0	0	0	0.22416	12.1	0.0479385	1.1705
ENSG00000111249.12	0.0663834	0.0295965	0.0590978	0.0371928	0.244216	0.050193	0.0891623	0.0695476	0.0239569	0.0345149	0.0194034	0.0446153	0.0219989	0.0714712	0.0402208	0.038881	0.0234207	0.0461608	0.00875352	0.023292	0.0340791	0.0476468	0.0596262	0.0424525	0.019438	0.147259	0.0455171	0.036949	0.0232269	0.1268	0.0449709	0.161559	0.0105539	0.0477226	0.156783	0.0330601	0.139739	0.041982	0.0437849	0	0.0110669	0.00759297	0.00363466	0	0.00563117	0	0.00489946	0.0135391	0.00972299
ENSG00000280196.1	0	0	0	0	0	0	0	0	0	0	0	0	0	0	0	0	0	0	0	0	0	0	0	0	0	0	0	0	0	0	0	0	0	0	0	0	0	0	0	0	0	0	0	0	0	0	0	0	0
ENSG00000234676.1	0	0.0621	0	0.100335	0	0	0.105234	0	0	0.0465555	0.0458015	0.109893	0	0.0642695	0	0.0431899	0	0.0363207	0.0551003	0.0549807	0	0	0	0	0	0	0.0429771	0.0348871	0.0398742	0	0.113231	0	0	0	0.116105	0	0.0586406	0.0528524	0.0636025	0	0	0	0	0	0	0.119552	0.185042	0	0
ENSG00000258591.2	0.277432	0.0687172	0.424503	0.99924	0.0560789	0.335629	0.349341	0.430601	0.500608	0.154549	0.101364	0.28374	0.689539	0.426707	0.262644	0.525713	0.538344	0.482292	0.73166	0.425875	0.453169	0.409968	0.131154	0.56027	0.406179	0.365086	0.42801	0.270232	0.529478	0.452378	0.250592	0.182485	0.330806	0.469279	0.321193	0.414497	0.648892	0.350905	0.422279	0	0.462511	0.793321	0.607604	0.787477	0.23534	0.396874	0.61428	0.16975	0.812693
ENSG00000223075.1	0	0	0	0	0	0	0	0	0	0	0	0	0	0	0	0	0	0	0	0	0	0	0	0	0	0	0	0	0	0	0	0	0	0	0	0	0	0	0	0	0	0	0	0	0	0	0	0	0
ENSG00000262528.2	0.0204738	0	0.0099678	0	0.0579389	0	0.045116	0.069513	0.0323258	0.0399188	0	0.0209394	0.0197892	0.0551075	0.0135678	0	0.0252818	0.010381	0.031497	0	0.0167214	0.0302547	0.0508139	0	0.023314	0.0808275	0.049134	0.00997127	0	0.0500767	0.0161815	0	0	0.121211	0.0995541	0.0535307	0.0335208	0.030212	0.0363571	0.270215	0.0597315	0.0409817	0.0588522	0.203399	0.0303932	0.102509	0.211552	0.073075	0.0419825
ENSG00000253347.1	0.0565525	0.196105	0.0825986	0.158424	0.160038	0.0897956	0.0415396	0.115205	0.0892897	0	0.0361591	0.0578384	0	0.101478	0.0749533	0.0681945	0.069833	0.0286743	0.174001	0.0434058	0.0461876	0	0.140357	0.0999312	0.0965961	0.0744201	0.101788	0.0826274	0.0314797	0.046107	0.0446963	0	0.0786711	0.125553	0	0	0	0.125177	0.150637	0	0.0824947	0.226398	0.0541869	0	0	0	0.511301	0.0403693	0.115963
ENSG00000223107.1	0	0	0	0	0	0	0	0	0	0	0	0	0	0	0	0	0	0	0	0	0	0	0	0	0	0	0	0	0	0	0	0.204875	0	0	0	0	0	0	0	0	0	0	0	0	0	0	0	0	0
ENSG00000205220.10	46.5154	30.8647	34.926	25.8332	9.0717	32.1188	62.9519	29.2895	28.1187	49.6457	89.5848	31.7447	39.179	26.3382	32.2881	37.8157	30.4401	31.9283	45.6549	26.401	25.3949	33.6975	88.6215	38.2525	25.6371	38.4866	25.174	35.7388	29.9015	17.6918	56.3887	23.3024	46.0864	27.5756	43.1782	44.0872	18.9432	30.0343	28.4558	114.338	41.2921	9.77775	38.1189	37.6408	33.3521	72.6933	13.4779	54.0144	22.2803
ENSG00000227517.5	0.00347609	0	0	0	0	0	0.00510659	0	0	0	0.00444515	0.00355513	0	0	0.00921425	0	0.0128772	0	0	0	0	0	0	0	0	0	0.00834207	0	0.00386989	0	0.00549465	0	0	0.00514487	0	0	0	0.00512945	0	0	0.0101413	0	0	0	0	0	0	0.0148882	0.00356393
ENSG00000223509.7	0.101938	0.24744	0.277921	0.271286	0.245202	0.285951	0.277042	0.429164	0.410416	0.112626	0.091249	0.182447	0.226616	0.201209	0.101329	0.104484	0.113288	0.253262	0.321483	0.375553	0.233113	0.346462	0.371064	0.174125	0.16251	0.234753	0.311909	0.163832	0.209949	0.307504	0.161133	0.340283	0.148897	0.626132	0.454365	0.248757	0.325449	0.308367	0.443497	0.134538	0.0594797	0.346876	0.615343	0.202542	0.272386	0.425322	0.678061	0.0800435	0.350121
ENSG00000242818.3	0	0	0	0	0	0	0	0	0	0	0	0	0	0	0	0	0.061343	0	0	0	0.0811447	0	0	0	0	0	0	0	0	0	0	0	0	0	0	0	0	0	0	0	0	0	0	0	0	0	0	0	0
ENSG00000221843.3	0.0655203	0.121716	0.116203	0.137659	0.175483	0.0693565	0.0893781	0.120761	0.107143	0.124706	0.0867784	0.0622237	0.0995172	0.109172	0.127157	0.101582	0.0895753	0.0735613	0.147595	0.118538	0.0649786	0.0968209	0.154871	0.0964814	0.109249	0.126253	0.0701957	0.100289	0.0911788	0.141177	0.0887724	0.177775	0.0911463	0.103902	0.197224	0.0938118	0.137922	0.141573	0.0914177	0.0617672	0.102403	0.0655747	0.192823	0.209223	0.291793	0.0156214	0.14205	0.153675	0.0887683
ENSG00000255692.1	0.0321635	0.055766	0	0	0	0.0680933	0	0.131042	0.203129	0	0	0	0.0621757	0	0	0	0.0397166	0.0326162	0.0494804	0.0493729	0	0.0475287	0	0.0757793	0	0.0846508	0.0385936	0.0626576	0	0.0524455	0	0.0740459	0	0.0476043	0	0	0	0	0.114231	0.282997	0	0	0.0616361	0	0.0954927	0.107358	0.124627	0.0918379	0.131905
ENSG00000264203.1	0.207225	0.359293	0.403553	0	0.293212	0	0.304426	0	0.327183	0.538714	0.264995	0.211936	1.20177	0.371845	0	0	0.511776	0.420283	0.63759	0.954308	0	0.918663	0.342873	0.488235	0.471941	0	1.24327	0.605541	1.38421	0.337899	0.32756	0.477067	0.288273	0.613415	0	0.361205	0.678556	0.917366	0.735972	0	0	0.829587	0.794225	0	0	0	0	0	1.48723
ENSG00000185385.3	0	0	0	0	0	0	0	0	0	0	0	0	0	0	0	0	0	0	0	0	0	0	0	0	0	0	0	0	0	0.0230311	0	0	0	0	0	0	0	0	0	0	0	0	0	0	0	0	0	0	0
ENSG00000144048.9	5.62792	5.88311	6.21727	5.90502	3.19108	4.97392	5.08693	5.06952	6.26854	6.36835	4.8206	5.25775	8.83014	5.62593	5.87507	5.26632	6.27229	6.23012	9.20583	4.92592	5.2483	6.09677	7.86944	5.98377	5.92856	5.23541	6.40927	5.60148	5.76883	4.0912	6.10755	6.20968	6.37146	6.05194	5.00877	10.6517	6.07809	6.34184	8.48215	1.51256	8.66935	6.2102	6.02392	5.81475	10.7668	8.07432	6.73507	5.88443	7.2515
ENSG00000276827.1	0	0	0	0	0	0	0	0	0	0	0	0	0	0	0	0	0	0	0	0	0	0	0	0	0	0	0	0	0	0	0	0	0	0	0	0	0	0	0	0	0	0	0	0	0	0	0	0	0
ENSG00000273630.1	0	0	0	0	0	0	0	0	0	0	0	0	0	0	0	0	0	0	0	0	0	0	0	0	0	0	0	0	0	0	0	0	0	0	0	0	0	0	0	0	0	0	0	0	0	0	0	0	0
ENSG00000177606.6	50.5242	40.6813	59.8889	73.7986	33.5413	38.3312	101.029	101.583	77.1579	35.0096	30.675	85.778	49.5474	160.491	57.5137	63.3118	56.1096	87.0543	54.0871	63.5558	59.4699	56.8887	34.3135	61.199	72.5016	141.462	79.196	86.1009	55.5729	62.2192	37.1142	39.4605	93.9698	96.4674	50.5162	19.9275	59.1053	54.6982	44.387	74.0552	57.5621	78.5272	89.495	48.891	118.63	17.4526	79.8695	50.5392	170.603
ENSG00000184967.5	9.27251	13.7094	8.49968	5.62772	4.84545	7.28778	11.868	11.2627	7.179	12.1363	7.99033	7.341	8.25068	9.49313	8.36676	9.53476	9.37542	8.99703	7.9628	9.5807	7.1001	10.2582	7.74802	9.58423	7.90484	10.4428	6.65689	8.69066	10.4105	8.83632	9.3118	6.02388	10.5421	10.5919	8.14612	11.1156	5.72375	8.70345	7.18561	38.6229	21.212	10.5324	16.4266	21.1652	20.8862	20.9758	32.7803	10.3088	19.9372
ENSG00000260179.1	0.0372419	0.145285	0.0271971	0	0.0395216	0.0689893	0.041033	0.1138	0.117601	0.0605102	0	0.0856996	0.107989	0.0835338	0	0.0449086	0.0574845	0.0472076	0.057293	0.0428765	0.0152081	0.0550333	0.0770254	0.0329042	0.021204	0.0980168	0.0223437	0.0272066	0.0310958	0.0759079	0.0588682	0.0214343	0.0388558	0.179142	0.0452722	0.0649148	0.0457307	0.0412167	0.0330668	0.245761	0.0814887	0.26091	0.124894	0.0924957	0.0276426	0.12431	0.396838	0.146216	0.257735
ENSG00000258685.2	0	0	0	0	0	0	0	0	0	0	0	0	0	0	0	0	0	0	0	0	0	0	0	0	0	0	0	0	0	0	0	0	0	0	0	0	0	0	0	0	0	0	0	0	0	0	0	0	0
ENSG00000235670.1	0.210228	0.3645	0.175458	0.504792	0	0.031791	0.132359	0.163147	0.284507	1.24919	0.499265	0.552878	0.290282	0.161672	0.159218	0.398366	0.482108	0.182732	0.369617	0.0461018	0.147169	0.399419	0.198767	0.56607	0.273589	0.158085	0.288294	0.234026	0.267479	0.0489708	1.23428	0.414841	0.208894	0.311153	0.0486777	0.523485	0.442537	0.354538	0.0533313	0	0.0876186	0.12023	0.172658	0.298361	0.178332	0.100246	0.11637	0.12863	0.0923745
ENSG00000225490.1	0.498388	0.818642	0.94503	1.17572	1.70731	1.38834	0.809233	1.6387	1.0768	0.272767	0.167718	0.0804822	3.54952	1.03552	0.243361	1.36013	0.842163	1.22361	3.26866	0.483194	0.471314	0.891529	2.25689	1.23604	0.0896091	0.655853	1.41638	0.562106	0.759269	0.898212	2.15609	1.14738	0.620335	0.737651	0.722772	1.37166	1.2025	0.580611	0.465805	0	0	0.105011	0.402139	0	2.57002	0.788006	1.28743	0.149797	2.47423
ENSG00000252546.1	0	0	0	0.376257	0	0	0.197313	0	0	0	0	0	0	0	0.178014	0	0	0	0	0	0	0	0	0	0	0.353496	0	0	0	0	0	0	0	0	0	0	0	0	0	0	0	0	0	0	0.398771	0	0	0	0
ENSG00000237687.2	0	0	0	0	0	0	0	0	0	0	0	0	0	0	0	0	0	0	0	0	0	0	0	0	0	0	0	0	0	0	0	0	0	0	0	0	0	0	0	0	0	0	0	0	0	0	0	0	0
ENSG00000270677.1	0.0233963	0	0	0.0655415	0	0	0	0	0.03694	0	0	0	0	0	0	0.0282127	0	0	0	0.0359148	0	0	0	0	0	0	0	0	0.0260469	0	0	0	0	0	0	0	0	0	0.0830936	0	0	0	0	0	0	0	0	0	0
ENSG00000249693.2	0.0242706	0	0	0.0226635	0.160261	0.0428194	0	0.0219743	0	0.0315477	0	0	0	0.0290342	0	0.029267	0	0.0164081	0	0.0248379	0	0	0.026772	0	0	0.0212925	0.0097076	0	0	0.0263836	0	0.0372501	0	0	0.0262257	0	0.0132457	0	0	0	0	0.0323877	0	0	0	0	0	0	0
ENSG00000277372.1	0	0	0	0	0	0	0	0	0	0	0	0	0	0	0	0	0	0	0	0	0	0	0	0	0	0	0	0	0	0	0	0	0	0	0	0	0	0	0	0	0	0	0	0	0	0	0	0	0
ENSG00000254800.2	0	0	0	0	0	0	0	0	0	0	0	0	0	0	0	0	0	0	0	0	0	0	0	0	0	0	0	0	0	0	0	0	0	0	0	0	0	0	0	0	0	0	0	0	0	0	0	0	0
ENSG00000239593.1	0.0173099	0.150063	0.0337097	0	0.195941	0.0366469	0.0508587	0.117542	0.0819909	0.0225	0	0.0177035	0	0	0.0458843	0	0.192374	0.0351071	0	0.0265718	0.113099	0.0767379	0.0286409	0	0.0394223	0.0455579	0.0207705	0.0337215	0.019271	0.112902	0	0.119551	0.0240801	0.10248	0.0841695	0.150861	0.0850219	0.0510864	0.0307387	0	0.0505009	0	0	0	0.102786	0	0.0447149	0.0247129	0.124232
ENSG00000271558.1	0	0	0	0	0	0	0	0	0	0	0	0	0	0	0	0	0	0	0	0	0	0	0	0	0	0	0	0	0	0	0	0	0	0	0	0	0	0	0	0	0	0	0	0	0	0	0	0	0
ENSG00000259294.1	0	0.0404349	0	0.0653308	0	0	0	0	0	0	0	0.0238514	0	0.0418475	0	0.028122	0.0287977	0.118247	0	0.0715986	0	0	0	0	0.0265562	0.0306893	0.0279835	0	0	0.0380272	0.0737273	0.0536892	0	0.0345169	0	0	0.0763648	0	0	0	0	0.0933619	0.0446911	0	0.0692399	0	0.301215	0	0.0956417
ENSG00000276998.1	0	0	0	0	0	0	0	0	0	0	0	0	0	0	0	0	0	0	0	0	0	0	0	0	0	0	0	0	0	0	0	0	0	0	0	0	0	0	0	0	0	0	0	0	0	0	0	0	0
ENSG00000204219.8	51.5727	51.1095	49.1359	52.9594	17.3425	23.2182	38.3637	36.8779	42.2285	32.5711	37.3051	27.0965	48.8388	38.6845	52.4149	47.1211	47.6163	56.7764	56.9414	30.9207	38.4905	47.7922	30.5494	41.7118	45.7145	39.0247	52.0587	48.1401	52.3753	22.6435	47.1826	33.6037	61.0369	54.642	26.8625	50.4967	30.3574	43.9066	54.6472	5.59183	6.73023	2.19728	24.9509	16.7272	12.4975	0.192848	56.0467	4.15367	37.5932
ENSG00000135740.15	0.0776279	0.204211	0.106865	0.134978	0.0909018	0.0850067	0.133702	0.181768	0.236678	0.0939444	0.0547692	0.0547538	0.13454	0.187329	0.0993384	0.109748	0.142134	0.103151	0.119423	0.189018	0.209877	0.16218	0.066436	0.107215	0.124974	0.169083	0.131691	0.0860429	0.0834423	0.148404	0.1354	0.0616252	0.104266	0.194133	0.0997898	0.0653221	0.0832699	0.197501	0.194892	0.400395	0.265524	0.900161	0.887439	0.558456	0.198686	0.214439	0.497863	0.687894	0.392459
ENSG00000259730.1	0	0	0	0	0	0	0	0	0	0	0	0	0	0	0	0	0	0	0	0	0	0	0	0	0	0	0	0	0.0993789	0	0	0	0	0	0	0	0	0	0	0	0	0	0	0	0	0	0	0	0
ENSG00000227200.1	0.194447	0	0	0	0	0.164665	0	0	0.122803	0.101099	0.0497309	0	0	0	0.051543	0	0	0.0394367	0	0.119395	0.127047	0.114935	0	0	0	0.0511763	0	0	0.0432951	0.0634126	0.245889	0	0	0	0	0	0.0636715	0.17216	0	0	0	0	0.223575	0	0	0.129809	0.301376	0.166564	0.0398721
ENSG00000259366.1	1.39276	1.04794	1.63761	1.10423	0.855203	1.11268	1.42837	2.60525	2.44794	0.99057	1.14255	0.833156	0.914388	1.03739	1.18418	1.26753	1.33043	1.78544	0.687257	2.42035	1.28773	1.98045	0.565244	1.23828	1.79543	1.62531	2.11265	1.56139	1.17022	1.45688	1.49538	1.02846	1.31603	1.67245	1.57594	0.412245	0.903512	1.66743	1.16662	0.231217	0.459998	1.05201	2.16541	1.04426	0.702183	1.49115	0.203647	1.57572	0.727449
ENSG00000170430.9	7.89108	7.87676	8.69222	3.75855	3.44485	5.67666	5.1642	5.95375	5.00938	6.39808	5.54872	5.23853	10.6741	5.52488	7.88587	5.80276	8.65646	6.19908	12.3404	5.62783	5.41564	6.33362	11.039	5.91386	6.58953	8.0981	5.88183	7.17388	4.89875	5.08035	7.86438	9.54805	9.32087	7.61121	8.2293	9.79528	6.48987	7.54026	7.50972	1.75821	8.9232	3.70597	2.98532	9.92593	8.2938	13.5578	0.358172	4.43649	8.78874
ENSG00000169885.8	0.0312489	0.0541803	0.0182564	0.0175079	0	0.0066157	0.0642691	0.0254632	0.0888088	0.0324946	0.00799208	0.0255675	0.0120815	0.0224292	0.0082833	0.00753636	0.0385872	0.0126755	0.028844	0.0287814	0.0408345	0.0184709	0.0103409	0.0220873	0.0142335	0.0740193	0	0.0243503	0.0139156	0.0101908	0.0790321	0.0143881	0.0260825	0.157252	0.0911685	0	0.0613946	0.0830017	0	0.0549899	0.0364669	0.475377	0.0718601	0	0	0.166889	0.234093	0.160607	0.256308
ENSG00000278734.1	0	0	0	0	0	0	0	0	0	0	0	0	0	0	0	0	0	0	0	0	0	0	0	0	0	0	0	0	0	0	0	0	0	0	0	0	0	0	0	0	0	0	0	0	0	0	0	0	0
ENSG00000231570.1	0	0	0	0	0	0	0	0	0	0	0	0	0	0	0	0	0	0	0	0	0	0	0	0	0	0	0	0	0	0	0	0	0	0	0	0	0	0	0	0	0	0	0	0	0	0	0	0	0
ENSG00000278290.1	0	0	0	0	0	0	0	0	0	0	0.122845	0	0	0	0	0	0	0	0	0	0	0	0	0	0	0	0	0	0	0	0	0	0	0	0	0	0	0	0	0	0	0	0	0	0	0	0	0	0.098492
ENSG00000227550.2	0.0420456	0	0.0409402	0	0	0.0445074	0.0617675	0	0.0663849	0.0546521	0	0.0430016	0.243837	0	0	0	0	0	0.064683	0.0645425	0.068679	0.0621318	0	0.0990622	0.0478781	0	0	0.0409545	0	0	0	0	0.11698	0	0.136298	0.0732879	0.137678	0	0	0	0	0	0	0	0	0.280688	0	0	0
ENSG00000091879.12	0.471034	0.783285	0.458651	0.293897	0.48472	0.194913	0.421478	0.799631	0.317766	0.879436	0.323078	0.203647	0.273169	0.526345	0.417144	0.273674	0.240591	0.362591	0.303032	0.598174	0.269292	0.357521	0.375516	0.272403	0.526624	0.619857	0.619156	0.346194	0.371846	0.631908	0.169219	0.852735	0.184665	0.351752	0.739176	0.283632	0.739651	0.470757	0.676768	0.753545	1.09313	1.01142	1.2309	0.978448	0.718317	1.30069	0.572437	1.47029	0.515865
ENSG00000223568.1	0	0	0.0246499	0	0.01791	0	0.0185949	0.0171902	0	0.0329057	0	0	0	0	0	0	0.0156302	0.0128359	0	0	0	0.0187046	0	0	0	0	0	0.0123292	0.0140917	0	0.020008	0	0	0	0	0	0	0	0	0	0	0.0506728	0	0	0	0.0422501	0	0	0
ENSG00000202474.1	0.243794	1.90214	0.593461	0	0.517434	0.516136	2.86518	1.15882	1.15476	0.792226	0.467638	0.87268	0.942563	1.09366	0.323118	1.76389	1.20418	0.865288	0.375053	0.748477	0.597334	0.54039	1.21014	0	0.277612	0.641639	0.146267	0.949868	0.407119	0.397528	1.34878	1.40314	0.847863	0.360833	1.18545	0.849893	0.798301	1.43901	0.649387	1.07253	1.77814	3.90394	0	1.21099	1.08573	0	1.57442	0.696116	0.624886
ENSG00000155640.6	1.34492	1.04602	0.83961	1.39327	0.807836	1.0218	1.01599	1.66665	1.16164	1.10934	1.46019	1.53803	0.779397	1.00864	0.858109	0.958168	1.27191	1.17285	0.819462	1.46822	1.70652	1.09156	0.623279	1.38675	1.36058	0.956568	1.16533	1.08069	1.11068	1.52599	1.06994	0.792692	1.11356	1.55936	1.10664	0.600176	0.901024	1.73274	0.747319	0.362516	0.858588	1.30775	2.47017	1.87116	0.908702	2.12181	0.783023	1.42853	0.518976
ENSG00000258446.1	0.143621	0.16601	0	0.134111	0	0	0	0	0.0755868	0	0	0	0.185091	0	0	0	0.0591161	0	0.073649	0	0	0	0	0	0.0545147	0	0	0.0932626	0.106594	0	0	0	0	0	0.310381	0	0.0783811	0.0706442	0.0850132	0	0.139669	0.191654	0	0.475605	0	0.479392	0.432834	0.136696	0.0981669
ENSG00000253570.1	2.63252	0.698625	2.35406	2.55855	6.99366	3.07101	2.13098	10.5796	1.90857	10.5448	2.8855	13.6542	13.3975	0.771233	1.92255	10.7867	1.99024	13.4296	1.90096	1.11336	1.84289	10.8765	1.37784	1.96198	2.96711	1.20189	12.8609	3.11368	2.75132	0.744628	8.57721	10.3895	2.9895	11.4107	7.09694	1.73244	1.71524	9.07739	13.2134	2.12719	10.4232	1.50555	0.617731	1.06747	1.35582	1.52429	1.28373	0.536911	0.908862
ENSG00000202099.1	0	0	0	0	0	0	0	0	0	0	0	0	0	0	0	0	0	0	0	0	0	0	0	0	0	0	0	0	0	0	0	0	0	0	0	0	0	0	0	0	0	0	0	0	0	0	0	0	0
ENSG00000275793.1	0.0380166	0.00411965	0.048585	0.0199684	0.0201719	0.0201213	0.0593393	0.0290418	0.0337633	0.0247076	0.00607686	0.0170105	0.0413384	0.0127907	0.0598338	0.0200562	0.0528123	0.0144569	0.0328977	0.0291789	0.0116434	0.0912894	0.0117942	0.0139953	0.0405846	0.0406477	0.045617	0.0370301	0.0158713	0.0154974	0.0413138	0.0273503	0.0297481	0.0351671	0.0808744	0.0248495	0.0272312	0.0560988	0.0421933	0.0209061	0.013864	0.00951205	0.077406	0.0944199	0.00705442	0.0237929	0.00613777	0.0407065	0.00487217
ENSG00000181958.3	0	0	0	0	0	0	0	0	0	0	0	0	0	0	0	0	0	0	0	0	0	0	0	0	0	0	0	0	0	0	0	0	0	0	0	0	0	0	0	0	0	0	0	0	0	0	0	0	0
ENSG00000182333.13	0	0	0	0	0	0	0	0	0	0	0	0	0	0	0.00818805	0	0.00762869	0	0	0	0	0	0	0.00727778	0.0070349	0	0	0	0.0068778	0	0	0	0	0	0.0100134	0.0215369	0	0	0.0109706	0	0	0	0	0.0613749	0.0183421	0	0	0	0.00633402
ENSG00000147536.10	0.561683	1.07952	0.546916	0.371103	0.183693	0.33094	0.860176	1.13342	0.673489	1.57039	1.69064	0.384776	0.706793	0.632306	0.330082	0.351435	0.664141	0.900057	0.501338	0.898821	0.489032	0.755624	1.03457	1.30776	0.841736	0.889066	0.524556	0.624528	0.758047	0.492499	0.85016	0.512357	0.383311	0.752904	1.05211	1.11759	0.516198	1.14161	0.522237	1.49195	4.79238	2.68347	3.26974	3.07958	1.62829	3.48437	0.913679	1.42602	1.14089
ENSG00000235803.1	0	0	0	0	0	0	0	0	0	0	0	0	0	0	0	0	0	0	0	0	0	0	0	0	0	0	0	0	0	0	0	0	0	0	0	0	0	0	0	0	0	0	0	0	0	0	0	0	0
ENSG00000159792.8	15.8261	12.9705	15.3603	12.8641	13.0983	13.189	15.1478	17.0895	18.0712	15.6311	12.2016	12.0863	16.6682	17.4357	19.8636	18.5079	20.7271	17.1178	18.399	14.9829	11.7786	17.3661	11.0621	16.4093	14.4537	12.5083	18.8981	15.7351	16.1734	13.1319	14.8114	13.8298	18.2358	20.7839	12.0838	16.4154	15.1442	15.5762	16.7106	10.0128	14.9827	10.9075	8.66019	8.04427	11.1864	6.45257	9.20996	9.03988	9.76029
ENSG00000103540.15	1.25148	1.25976	1.06956	1.34224	1.59876	1.1567	1.24178	1.60444	1.56268	1.34413	1.1358	0.937644	1.20272	1.3089	0.854932	0.82958	1.09501	1.01673	1.20357	1.78937	1.06066	1.13285	1.47907	1.44733	0.947884	1.39656	1.2391	0.951519	0.942639	1.63485	1.35649	1.67928	0.775968	1.33999	1.85225	1.01466	1.65089	1.64623	1.38929	0.415287	1.48132	2.22161	1.65	1.32144	1.12106	1.51338	2.37012	1.39057	2.17468
ENSG00000248479.1	0	0	0	0	0.106623	0.0797665	0.0553501	0	0	0	0	0	0	0.0676081	0	0	0.0465251	0	0	0	0	0	0.0623406	0	0	0	0	0.0366995	0	0	0	0.173479	0	0	0	0	0.0616869	0	0	0	0	0	0	0	0	0	0	0	0
ENSG00000254029.1	0.0584908	0.101413	0.170859	0.491561	0	0	1.20297	0.158871	0.3694	0.0760282	0	0.119642	0.339209	0.104956	0.0775223	0.211595	0.216679	0.0593141	0	0.179574	0.191083	0.432167	0	0.0689041	0.133209	0	0.280737	0	0.130234	0.0953746	0.462282	0.134656	0.0813675	0.0865707	0.0948038	0	0.095764	0.345245	0	0	0	0	0	0	0	0	0	0.0835058	0
ENSG00000277259.1	0	0	0	0	0	0	0	0	0	0	0	0	0	0	0	0	0	0	0	0	0	0	0	0	0	0	0.310816	0	0	0	0	0	0	0	0	0	0	0	0	0	0	0	0	0	0	0	0	0	0
ENSG00000262048.1	0	0	0	0	0	0	0	0	0	0	0	0	0	0	0	0	0	0	0	0	0	0	0	0	0	0	0	0	0	0	0	0	0	0	0	0	0	0	0	0	0	0	0	0	0	0	0	0	0
ENSG00000109089.7	1.67784	3.08691	1.29021	1.1492	5.17185	16.1063	1.66332	2.5405	1.94959	2.40486	0.886563	1.02372	1.30849	3.54809	1.4517	2.54266	1.79324	1.33121	2.25302	3.19272	0.964924	1.83681	1.94805	1.29998	1.0604	2.84496	2.0625	1.28666	1.39295	4.0737	1.044	3.02214	1.25549	1.75472	3.73682	1.30855	3.26421	1.36204	2.04702	11.6226	6.40302	5.18961	10.888	7.58036	2.6917	8.39384	3.61359	23.5265	3.98725
ENSG00000278962.1	0.229844	0.387441	0.41652	0.160969	0.316184	0.162201	0.187586	0.130062	0.272172	0.199172	0.130631	0.163243	0.197474	0.320782	0.211549	0.307956	0.252284	0.265451	0.255373	0.254818	0.187718	0.254735	0.19015	0.142903	0.210836	0.226847	0.39837	0.217661	0.170589	0.208212	0.222026	0.308666	0.133225	0.226791	0.134528	0.0222573	0.282234	0.282639	0.351465	0.0561759	0.0931333	0.0766784	0.0734099	0.063428	0.0758226	0.021311	0	0.154956	0.0523672
ENSG00000268889.1	0	0	0	0	0	0	0.114364	0.140966	0	0.0337299	0.0331836	0	0.0501632	0.0465637	0	0.0312914	0.0320432	0.0526293	0.0798413	0.0796679	0.0423868	0.0383461	0	0.0305693	0.0886473	0	0.0622745	0.025276	0	0.0423129	0.0410182	0.11948	0	0.038407	0.0841193	0.0452314	0.0424856	0	0.0460805	0	0	0	0.149184	0	0.0770433	0	0.0670324	0.0370473	0.0798155
ENSG00000075886.10	0.136161	0.173126	0.132582	0.101717	0.0899087	0.0672624	0.0933471	0.135607	0.243647	0.0117991	0.0696482	0.0371353	0.0526431	0.211751	0.072186	0.120407	0.0896729	0.165693	0.195506	0.362295	0.103792	0.174381	0.105136	0.106935	0.206733	0.250854	0.163383	0.167995	0.111164	0.103611	0.157835	0.146285	0.101022	0.161223	0.205982	0.0949349	0.133758	0.21432	0.241793	0.159739	0.026483	0.436078	0.243536	0.270541	0.0808521	0.212097	0.609667	0.194394	0.269898
ENSG00000110046.11	9.30246	6.93796	8.8533	6.82598	4.83521	7.7224	9.99422	7.68225	8.29972	7.33356	9.15225	11.7836	6.70923	5.57295	8.59164	10.7752	10.3831	8.79603	5.37333	6.36326	8.50524	9.63915	3.5529	9.17597	6.43087	6.77202	7.70762	8.15262	7.65182	7.76909	11.383	5.49931	8.03063	8.56599	5.81659	3.26737	5.52846	8.05891	6.19263	20.6124	8.27575	9.47437	6.7605	6.83004	4.99624	7.47505	8.27507	6.76017	6.14545
ENSG00000154277.11	5.68914	4.84935	6.24517	4.2915	22.1978	9.09056	6.59278	6.84579	2.98078	5.74243	3.50346	4.55078	3.72327	11.6572	5.88898	5.14332	1.58556	3.93854	10.4146	4.37147	5.77301	3.79488	28.45	3.88641	2.67096	18.5952	4.96544	4.27222	3.07129	10.9869	2.78325	23.8241	1.66244	2.76601	13.2187	7.41245	16.0897	6.58477	6.07289	1.84568	0.686167	11.9094	1.37649	0.3789	1.67966	2.07933	0.279145	2.79514	0.762514
ENSG00000159023.17	10.0229	13.7452	10.0611	9.63058	4.67859	6.64082	8.56301	12.4162	9.28604	6.93041	8.07839	7.36497	6.52728	9.07737	10.3447	7.99768	11.3867	10.9645	7.10643	10.4981	8.76919	12.9797	5.33197	8.89569	12.6969	8.91208	12.4867	11.1029	11.1954	7.14125	9.82521	7.55985	8.10867	10.0987	8.42346	6.749	7.45413	13.0906	9.62349	5.02087	4.77483	8.66827	14.1119	11.2511	7.05747	6.88272	9.90472	10.231	12.1929
ENSG00000113073.13	0.055868	0.0276759	0.0388566	0.324192	0.0112929	0.00844844	0.117248	0.0162586	0.157516	0.0570577	0.0459276	0.0816262	0.0617139	0.243464	0.10578	0.0433087	0.172469	0.149729	0.0184173	0.0490062	0.462804	0.0943514	0.0198083	0.0611133	0.195398	0.0630166	0.138863	0.0738532	0.195477	0.0325349	0.056771	0	0.277567	0.147658	0	0.21563	0.0326678	0.0471091	0.0283455	0	0	0.0479266	0.0229419	0.158579	0.0592396	0.0399603	0.175243	0.0227889	0.0409141
ENSG00000187764.10	2.22503	2.38894	3.27574	2.4479	0.769682	1.30127	4.28604	1.93522	2.74316	2.3622	2.73659	1.4165	1.79614	2.26652	2.14794	1.77266	3.14854	2.47139	1.74459	2.5082	2.18369	4.10544	1.66279	2.09017	2.43453	2.17849	2.5199	2.39479	1.87721	1.29623	5.24489	1.61313	1.76425	2.36529	2.28306	1.25172	2.33972	3.86231	2.00287	5.5253	2.36405	3.0758	3.01929	3.40934	1.9435	3.10139	7.62918	3.94445	3.88717
ENSG00000117226.10	50.3329	20.3217	37.8666	54.8966	3.10476	67.2877	24.568	29.0021	30.8764	23.2078	75.0187	2.03009	23.6298	24.0907	18.6886	18.3997	20.7885	16.579	37.5009	25.6303	45.6515	1.56638	28.7768	47.6697	37.8602	25.6279	15.9637	38.5703	21.6436	25.018	2.44927	21.3953	42.0723	15.5388	1.55393	18.7647	28.2429	14.3415	26.0707	6.47515	15.3738	4.44621	14.7561	19.1496	9.36113	24.8572	10.5385	42.4358	10.9059
ENSG00000274070.1	0.617265	0.166071	0.580311	0.119254	1.47574	1.75744	0.859897	0.67931	0.890571	0.387337	0.421892	0.653069	0.45261	0.477424	0.90274	0.654502	0.946204	0.723084	0.392939	0.653476	0.451981	0.534707	0.616316	0.752233	0.690772	0.798283	0.8556	0.539048	0.556864	0.919739	0.807484	1.29855	0.888297	0.519805	1.05223	0.241156	0.679552	0.439725	0.340178	2.71557	2.76336	1.23555	0.673023	1.79739	1.42188	1.70513	1.53953	1.20033	0.392812
ENSG00000277869.1	0	0	0	0	0	0	0	0	0	0	0	0	0.122451	0	0	0	0	0	0	0	0	0	0	0	0	0	0	0	0	0	0	0	0	0	0	0	0	0	0	0	0	0	0	0	0	0	0	0	0
ENSG00000261675.1	0	0.0122925	0.0138068	0.0198611	0.0200634	0.0225147	0.0104153	0.00962854	0	0.00921554	0	0.021753	0	0	0	0	0	0.00718959	0.0218139	0.0217665	0.0115808	0	0.0234615	0.00835202	0	0.0093298	0.00850719	0.00690581	0	0.0462422	0	0.0326439	0	0.0104934	0.0114914	0	0.046431	0	0	0	0	0	0	0	0	0	0	0	0
ENSG00000264544.2	0	0	0	0	0	0	0	0	0	0	0	0	0	0	0	0	0	0	0	0.222672	0	0	0	0	0	0	0	0	0	0	0	0	0	0	0	0	0	0	0	0	0	0	0	1.44108	0	0	0	0	0
ENSG00000229704.1	0.0295432	0.0256115	0	0	0	0.031273	0.0434008	0	0	0.0192006	0	0	0	0	0	0	0	0.0299591	0	0.0226753	0.0482571	0	0	0	0.0168207	0	0.0177248	0	0	0.0240865	0.0466989	0	0.020549	0	0	0	0	0	0.0262312	0	0.086191	0.0591355	0	0	0	0	0	0	0.0151449
ENSG00000236872.1	0	0	0	0	0.0631534	0	0	0	0.0704702	0.290077	0	0	0	0	0	0	0	0.135784	0	0.137029	0	0.131911	0.147699	0.0525792	0.0508244	0	0.0535561	0	0.0993789	0	0.0705513	0.102753	0	0	0.0723426	0	0	0	0	0	0	0	0.0855319	0	0	0.14898	0.0576478	0	0.0457609
ENSG00000165650.10	6.70308	8.08145	5.23892	6.86378	3.53333	4.69307	6.28446	10.8658	6.60823	4.45566	6.37344	3.68299	4.6428	4.43346	5.20866	5.66659	6.00396	6.54881	6.14295	8.61752	5.11964	6.41263	3.28646	6.3348	6.32566	4.70409	8.10306	4.82464	5.04689	7.01855	4.96594	4.38684	4.72773	5.87093	5.83441	3.88439	4.2687	7.25927	7.99282	4.00423	8.24895	8.7568	15.9315	14.7156	6.43764	4.66007	7.49156	7.05894	5.86403
ENSG00000253516.1	0.0329675	0.11432	0.0321008	0	0.233237	0.0697956	0.0484314	0.0895454	0.0520518	0	0.0421582	0.0337172	0	0.118314	0.0873888	0.0795086	0.122128	0.234021	0	0.0506072	0.161552	0.0974339	0	0.155348	0.0375408	0.130151	0	0.0963361	0.110107	0.0537566	0.0521118	0.075897	0.137585	0.0975888	0.160305	0.0574644	0.161928	0.0972964	0.117086	0	0	0	0.063177	0	0	0	0.127742	0	0.135203
ENSG00000240993.3	0	0.16656	0	0	0	0	0	0	0	0	0	0	0	0	0	0	0	0	0	0	0	0	0	0	0	0.126416	0.0576348	0	0.0534737	0	0	0	0	0	0	0.167446	0.0786406	0	0	0	0	0	0	0	0	0	0.0620382	0	0
ENSG00000234509.1	0.0324803	0.0450524	0.0126506	0.0181978	0	0.0275057	0.0381725	0.00882221	0.0410261	0	0.0166141	0.0199313	0	0.0466263	0.0172195	0.0235001	0.0401079	0.0197625	0.0199871	0.0299156	0.0848876	0.0383976	0.0107484	0.0306104	0.0073972	0.0341939	0.0311791	0.037965	0.007232	0.0105924	0.0205367	0.0149551	0.0180736	0.028844	0.010529	0.0226461	0.031907	0.0383434	0.0230712	0	0.056856	0.0520117	0.037346	0	0.0578601	0.0216832	0.0755127	0.102017	0.0266409
ENSG00000240827.1	0	0	0	0	0	0.0277167	0	0	0	0	0	0	0	0	0	0	0	0	0	0	0	0	0	0	0	0	0	0	0	0	0	0	0	0	0	0	0	0	0	0	0	0	0	0	0	0	0	0	0
ENSG00000179583.16	1.71072	0.87259	3.34046	1.34668	0.449598	4.09265	6.06528	1.1693	1.77694	1.51618	4.88645	1.23175	1.20867	1.25989	0.868083	0.773737	1.85045	1.17663	1.20629	1.46172	1.18873	2.58249	2.78475	1.46467	0.732989	2.15005	0.972861	1.48461	0.831873	0.727036	5.34993	0.991081	0.988139	1.45638	3.9972	0.43415	1.01194	4.45286	1.29232	11.8775	1.75535	0.430855	9.25941	2.48463	0.894698	6.77765	0.305816	6.71828	0.260622
ENSG00000104892.15	0.00396982	0	0	0	0	0.00840451	0.00583191	0.00539135	0	0	0.0152296	0	0.00767412	0	0.0157845	0	0.0147062	0.0040257	0	0.00609392	0.00648447	0.0058663	0.00656845	0.00467658	0.00904102	0	0	0	0.00441956	0.00647315	0	0.0182784	0.00552248	0	0	0.00691963	0	0	0.0140991	0.454081	0.312708	2.00245	0.144543	0.433824	0.106077	0.0132509	0.41532	0.0340057	0.142455
ENSG00000221050.1	0	0	0	0	0	0	0	0	0	0	0	0	0	0	0	0	0	0	0	0	0	0	0	0	0	0	0	0	0	0	0	0	0	0	0	0	0	0	0	0	0	0	0	0	0	0	0	0	0
ENSG00000259478.2	0.0960644	0	0	0.0414017	0.742367	0.0312889	0	0.0100357	0	0.00960519	0.00944963	0.0226728	0	0.198898	0.0587637	0.0623756	0	0	0.0568406	0.306273	0.0120704	0	0.464617	0.0261155	0	0.0777943	0.0798021	0.0143956	0	0.57837	0	0.391278	0	0.0328113	0.323386	0.0257609	1.22195	0	0.0262445	0	0	0	0	0	0	0	0	0	0
ENSG00000237327.1	0	0	0	0	0	0	0	0	0	0	0	0	0	0	0	0	0	0	0	0	0	0	0	0	0	0	0	0	0	0.0662546	0	0	0	0	0	0	0	0	0	0	0	0	0	0	0	0	0	0	0.249954
ENSG00000243396.1	0	0	0.0351352	0	0.0510569	0.0381966	0	0.0980099	0.0569721	0.046903	0.0461434	0.110713	0	0	0.0478247	0	0.0445576	0	0	0.110782	0	0.106644	0	0.042508	0	0	0	0	0.0401718	0.176514	0	0.0830714	0.100394	0	0	0	0.0590783	0.106494	0.0640771	0	0.105273	0	0	0	0.107132	0	0	0	0.0369957
ENSG00000230622.1	0	0	0.154646	0	0	0	0	0.143796	0	0.137628	0	0.0541444	0	0	0	0	0	0	0	0	0	0	0	0	0	0	0	0	0	0	0	0	0	0	0	0.0922786	0	0.0781212	0	0	0	0	0	0	0	0	0	0	0
ENSG00000277914.1	0.00996957	0	0	0	0	0	0.0146459	0.0135395	0.0314815	0.0129588	0	0	0	0	0	0	0	0	0	0	0	0	0	0	0	0.0262389	0	0	0	0	0.0157589	0	0	0	0	0.0173775	0	0.0147115	0	0	0	0	0	0.0990435	0	0.0665548	0	0	0
ENSG00000250803.4	0	0	0	0.025541	0	0	0	0.0123821	0	0.011851	0	0	0	0	0	0	0	0	0	0	0	0	0.0150856	0.0107406	0.0207642	0	0	0	0	0.0148667	0	0	0	0	0	0.0158921	0	0.0134539	0	0	0	0	0.017472	0	0	0	0	0	0.00934776
ENSG00000238728.1	0.188386	0	0	0	0.266557	0.398832	0	0.511688	0.297439	0	0	0	0	0	0	0	0	0.382075	0	0.289184	0	0	0	0	0	0	0	0.183497	0.209728	0.307181	0.297782	0	0.262067	0	0	0	0.308435	0	0.334533	0	0	0	0	0	0	0.628813	0	0	0
ENSG00000163815.5	22.6841	97.5975	43.3573	9.9291	41.4955	36.2129	45.3195	17.1684	27.4212	25.6291	10.7269	26.7443	50.931	59.8317	42.7311	45.3206	15.8373	21.1263	41.5616	45.2598	33.5365	23.5693	36.3383	23.7225	21.72	66.4565	31.7713	31.4041	42.9521	72.8424	17.9076	50.3187	24.4524	36.3914	52.1718	48.189	64.7361	29.115	53.6393	1.27054	2.3745	2.20723	1.30814	0.26083	2.26054	0.569631	0.847762	1.91164	1.4132
ENSG00000280038.1	0	0	0	0	0.00612683	0	0	0.0176418	0	0	0	0	0	0	0	0	0	0	0	0	0	0.00639864	0	0	0	0	0	0	0	0	0	0	0	0	0.00701831	0	0	0.00638961	0	0	0	0	0	0	0	0	0	0	0.00887898
ENSG00000278907.1	0	0	0	0	0	0	0	0	0	0	0	0	0	0	0	0	0	0	0	0	0	0	0	0	0	0	0	0	0	0	0	0	0	0	0	0	0	0	0	0	0	0	0	0	0	0	0	0	0
ENSG00000225112.1	0	0	0	0	0	0	0	0	0	0	0	0	0	0	0	0	0	0.0394367	0	0	0	0	0	0	0	0.0511763	0	0	0	0	0	0	0	0	0	0	0	0.0573866	0	0	0	0	0	0	0	0	0	0	0
ENSG00000235616.1	0	0	0	0	0	0	0	0.0532912	0.0206518	0.0170018	0	0.0267548	0	0	0	0.0157727	0	0.0132641	0	0	0	0.0193286	0.0216421	0.0308174	0.0297889	0	0.0313899	0	0	0	0.0206755	0	0	0	0	0	0	0	0	0	0.0381603	0.0523635	0	0	0	0.0873194	0	0	0
ENSG00000270629.4	0.313676	0.562544	0.311258	0.389051	0.32356	0.210378	0.37111	0.37722	0.400742	0.205419	0.174534	0.146935	0.162008	0.268541	0.271341	0.308952	0.249848	0.30595	0.254173	0.402485	0.30312	0.454681	0.186209	0.406191	0.297203	0.491556	0.389316	0.306702	0.323888	0.546617	0.312258	0.201206	0.378067	0.474896	0.518119	0.139819	0.45476	0.325071	0.36993	0.389763	0.13273	0.138995	0.293672	0.428186	0.127965	0.139869	0.326279	0.316214	0.259001
ENSG00000268743.1	0	0.0677911	0.0761421	0.10953	0.221292	0.0413883	0.0574388	0.0530997	0.123465	0	0.049999	0.119964	0	0.0701594	0.155463	0.047148	0.0482808	0.0792986	0.06015	0.180058	0.0638659	0.173333	0.323465	0	0.0445228	0.205809	0.0469157	0.152337	0.174114	0.255018	0	0.180025	0.108782	0.173608	0.190119	0.0681518	0.0640147	0.173088	0.138863	0	0.342208	1.09568	0.0749269	0	0	0	0.101	0	0.160348
ENSG00000252215.1	0	0	0	0	0	0	0	0	0	0	0	0	0	0	0	0	0	0	0	0	0	0	0	0	0	0	0	0	0	0	0	0	0	0	0	0	0	0	0	0	0	0	0	0	0	0	0	0	0
ENSG00000222007.5	0.0241762	0.0419175	0	0	0	0.0255917	0	0	0	0	0	0	0	0	0	0	0	0.0245165	0	0.0742239	0.0394904	0	0	0	0	0.0318146	0	0	0	0.0394215	0	0	0	0.0357826	0	0	0	0	0	0	0	0	0	0	0	0	0	0	0.0247871
ENSG00000265575.1	0	0	0	0	0	0	0	0	0	0	0	0	0	0	0	0	0	0	0	0	0	0	0	0	0	0	0	0	0	0	0	0	0	0	0	0	0	0	0	0	0	0	0	0	0	0	0	0	0
ENSG00000136319.10	0.953596	1.0366	1.10317	1.04259	0.884018	0.765774	1.14838	1.1753	1.35458	1.23174	0.862018	0.701651	1.73651	1.23374	1.06379	0.89397	1.19045	1.34746	1.85561	1.19309	0.813002	1.14853	2.3049	1.27832	1.31054	1.01885	1.26799	1.18363	1.01004	1.13085	0.945046	1.23531	1.26003	0.975586	1.09986	2.25618	0.932359	1.38952	1.74912	2.2883	2.90853	1.32836	1.58968	1.44034	2.00137	1.98564	0.833978	1.72419	0.963902
ENSG00000244624.3	0	0	0	0	0	0	0	0	0	0	0	0	0	0	0	0	0	0	0	0	0	0	0	0	0	0	0	0	0	0	0	0	0	0	0	0	0	0	0	0	0	0	0	0	0	0	0	0	0
ENSG00000154447.13	14.4773	16.2959	15.5032	16.9436	3.3466	13.1572	12.2615	14.9011	16.0531	13.4204	14.562	16.3603	13.5071	10.4968	12.956	15.3738	18.0682	17.417	10.1976	13.5646	17.3494	13.3209	8.56512	17.5592	15.0377	10.471	15.4002	15.8151	12.7004	13.4835	12.1006	9.39968	13.8068	16.5755	7.63784	10.5651	10.1222	14.9121	12.6139	7.55714	8.81161	4.8014	10.3402	9.6858	6.44783	10.2967	3.35468	11.2422	5.26242
ENSG00000249842.1	0	0	0	0	0	0	0	0	0	0	0	0	0	0	0	0	0	0	0	0	0	0	0	0	0	0	0	0	0	0	0	0	0	0	0	0	0	0	0	0	0	0	0	0	0	0	0.0238669	0	0
ENSG00000164049.13	0	0.0216317	0	0	0	0.017609	0.00610946	0.0282397	0.0656617	0.00540567	0.0106363	0.00425331	0.00803935	0.00746248	0.00551191	0	0.0154061	0.00843457	0	0.0319197	0.0135861	0.0368729	0	0.00489915	0.00473565	0.0054727	0.0149705	0.00405083	0	0.00678122	0.00657373	0	0.0231412	0.0307763	0.0269626	0.00724895	0.0272356	0.00613681	0.0147701	0	0.012133	0.0998929	0.151422	0	0.0370418	0	0.0698286	0.0415614	0.0341108
ENSG00000146966.11	3.1615	4.42625	2.50222	2.99164	3.08192	2.33249	5.0915	3.11113	2.88287	3.20476	5.46616	3.81263	5.86644	3.7365	3.69348	4.9574	3.92481	2.84597	6.03407	3.81933	3.51639	3.38104	4.79276	4.05298	2.68882	3.63754	4.3751	3.27707	4.2945	4.01566	3.81262	4.18407	3.10448	4.52495	4.04187	5.32896	4.52107	5.56336	4.88861	1.6611	1.01936	1.09419	2.33809	0.979758	1.08756	0.818263	0.669647	0.736175	1.74492
ENSG00000226334.1	0.587652	0.643509	0.301159	0.173287	1.61923	0.0982199	0.68155	0.252025	0.585999	0	0	0.221426	0.119579	0.554992	0.286948	0.634034	0.420115	0.878203	0.0475813	0.522258	0.151562	0.0457046	0.358226	0.109306	0.316975	0.284907	0.296899	0.0903793	0	0.252163	0.146669	0.783245	0.344207	0.640882	0	1.4556	0.0506385	0.13692	0.0549232	0.272136	0.180468	0	0	0.307267	0	0.206476	0.0399479	0.397409	0
ENSG00000207124.1	0.273693	0	0	0	0	0	0	0	0	0	0	0	0	0	0	0	0	0	0	0	0	0	0	0	0	0	0	0	0.457049	0.223141	0	0	0	0	0	0.238531	0	0	0	0	0	0	0	0	0	0	0	0	0
ENSG00000265240.1	0	0	0	0	0	0	0	0	0	0	0	0	0	0	0	0	0	0	0	0	0	0	0	0.0131752	0	0	0.01342	0	0	0	0	0	0	0	0	0	0	0	0	0	0	0	0	0	0	0	0	0	0
ENSG00000258759.1	0.0718105	0	0.0466151	0	0	0	0	0	0.0377934	0.0933415	0.0306099	0	0	0.0429524	0.0634506	0.057729	0.029558	0.121369	0.0368245	0	0	0.0707441	0.0396058	0	0.0545147	0.0314996	0.0287223	0.0233157	0	0	0	0	0	0.0354283	0.116393	0	0	0.0706442	0	0	0.139669	0.191654	0.0458711	0.237803	0	0.719088	0.0309167	0	0.0245417
ENSG00000232204.1	0	0	0	0	0	0	0	0	0	0	0	0	0	0	0	0	0	0	0	0	0	0	0	0	0	0	0	0	0	0	0	0	0	0	0	0	0	0	0	0	0	0	0	0	0	0	0	0	0
ENSG00000251879.2	0	0	0	0	0	0	0	0	0	0	0	0	0	0	0	0	0	0	0	0	0	0	0	0	0	0	0	0	0	0	0	0	0	0	0	0	0	0	0	0	0	0	0	0	0	0	0	0	0
ENSG00000138111.13	2.13102	3.26685	2.11505	1.85546	1.72302	2.88288	2.92511	4.30763	4.48183	2.14431	1.87285	1.61146	3.94454	2.79042	3.10793	3.7107	2.68733	2.8744	3.01888	2.30503	1.57917	2.9606	2.2667	2.75757	2.41726	2.91799	3.18397	2.03564	3.43042	1.79107	3.17991	1.87526	3.78287	4.33531	2.75388	2.90418	2.33049	1.66337	2.86373	8.54256	5.11294	1.41637	7.07955	6.9888	3.07798	6.6325	8.0447	7.64123	1.87274
ENSG00000277058.2	0	0	0	0	0.0178788	0	0	0	0	0	0	0	0	0	0	0	0	0.0128135	0	0	0	0	0	0	0	0	0	0	0	0	0	0	0	0	0	0	0	0	0	0	0	0	0	0	0	0	0	0.0180396	0
ENSG00000242654.1	0	0	0	0	0	0	0	0	0	0	0	0	0	0	0	0	0	0	0	0	0	0	0	0	0	0	0	0	0	0	0	0	0	0	0	0	0	0	0	0	0	0	0	0	0	0	0	0	0
ENSG00000214200.2	0.0200632	0	0	0	0	0	0	0	0.0633549	0.0260788	0	0	0	0.0360016	0	0	0	0	0	0	0	0	0	0	0.0228464	0	0	0	0	0	0.0317139	0	0	0	0	0	0.0328485	0.0296061	0	0	0	0	0	0.19932	0	0	0	0	0
ENSG00000155876.5	42.7595	48.0851	45.7242	43.7557	56.227	51.9598	43.5047	43.1813	42.7212	55.6632	40.0761	42.2939	44.2236	50.3055	44.1256	49.6356	46.8039	40.399	56.3298	42.068	37.5171	43.478	57.9863	44.8768	42.5579	43.5233	44.8671	40.5828	43.9958	47.9012	42.9724	60.3374	47.8127	41.1286	51.2692	55.3423	58.7982	42.9182	44.8554	32.5304	37.8987	57.4132	36.6323	48.2477	41.0616	35.8036	50.3584	40.1808	42.0991
ENSG00000236691.3	0	0	0	0	0	0	0	0	0	0	0	0	0	0	0	0	0	0	0	0	0	0	0	0	0	0	0	0	0	0	0	0	0	0	0	0	0	0	0	0	0	0	0	0	0	0	0	0	0
ENSG00000140153.16	3.31961	3.52477	3.48483	3.6377	2.41436	4.21593	3.23369	3.21523	3.99111	3.34491	3.32364	3.38497	3.88781	3.02631	3.45	3.40863	4.0405	3.87821	3.62995	3.21185	3.55996	3.72663	2.74794	3.47921	3.80039	2.93834	3.56998	3.49762	3.53702	3.12446	3.33237	3.24012	3.41459	3.72377	2.96138	3.38137	3.21175	3.35333	3.30424	2.15971	2.60456	2.97963	3.00056	3.06781	2.38022	2.6099	1.7539	2.62259	2.35018
ENSG00000255396.2	0	0	0	0	0	0	0	0	0	0	0	0	0	0	0	0	0	0	0	0	0	0	0	0	0	0	0	0	0	0	0	0	0	0.0395387	0	0	0	0	0	0	0	0	0	0	0	0	0	0	0
ENSG00000207690.1	0	0	0	0	0	0	0	0	0	0	0	0	0	0	0	0	0	0	0	0	0	0	0	0	0	0	0	0	0	0	0	0	0	0	0	0	0	0	0	0	0	0	0	0	0	0	0	0	0
ENSG00000242338.5	0.102462	0.317236	0.0285053	0.102512	0.0621338	0.116209	0.0752617	0.337941	0.404439	0.15221	0.0748724	0.0898217	0.0565918	0.0919293	0.0776005	0.0441269	0.0722994	0.103904	0.0337775	0.224694	0.20323	0.108151	0.0484382	0.060352	0.0583378	0.18299	0.0966009	0.0427728	0.0244436	0.0954709	0.161962	0.050547	0.0814496	0.184148	0.106762	0.153084	0.0718954	0.151197	0.0519859	0.321977	0.149464	0.498087	0.280503	0.218126	0.152104	0.146575	0.283585	0.104488	0.195096
ENSG00000204954.8	1.23692	1.34038	1.13141	1.2994	0.994422	1.00681	1.16323	1.46986	2.04172	1.419	1.00657	1.07337	1.79334	1.22747	1.04325	1.42376	1.27861	1.24958	2.011	1.33776	1.11736	1.3778	2.16289	1.56752	1.29113	1.35644	1.38863	1.30979	1.40835	1.19181	1.41456	1.59639	1.07544	1.27597	1.42769	2.5072	1.47283	1.43116	2.02178	2.63838	4.07342	1.87568	2.12794	2.14114	3.11597	2.45534	4.48419	1.5318	4.0111
ENSG00000201153.1	0	0	0	0	0	0	0	0	0	0	0	0	0	0	0	0	0	0	0	0	0	0	0	0	0	0	0	0	0	0	0	0	0	0	0	0	0	0	0	0	0	0	0	0	0	0	0	0	0
ENSG00000236751.1	0.11586	0.120529	0.0676887	0.19474	0.0327873	0.0981153	0.340412	0	0.219516	0.0602396	0	0.023699	0.0895886	0.12474	0.122847	0.111769	0.114455	0.305477	0	0.0355706	0.0757005	0.136968	0.0383404	0.10919	0.0263865	0.0914797	0.139023	0.090283	0.0773917	0.188921	0.0732562	0.160038	0.12894	0.205778	0.0751161	0.201952	0.0379384	0.136774	0	0.815538	0.338017	0.834888	0.577272	0	0.687975	0.077346	0.748225	0.0661644	0.570184
ENSG00000198053.10	7.08399	6.60027	6.79463	3.51995	8.26584	22.2872	8.79219	8.29125	10.5024	10.2311	5.31819	4.16262	5.71559	9.78917	6.23275	6.8304	6.839	6.79186	5.81228	7.87787	4.4041	8.57334	7.59625	9.14429	6.67171	4.6479	7.64162	5.87419	5.54766	8.4988	7.68227	9.16575	5.38323	6.57049	14.8825	4.90919	6.61217	7.86857	10.633	8.18474	9.26058	5.77502	10.6847	9.55414	7.48663	10.6907	1.68576	15.8876	1.27946
ENSG00000119725.16	0.404122	0.428193	0.332287	0.327048	0.282729	0.484821	0.290243	0.436016	0.492724	0.309337	0.315812	0.349018	0.407967	0.29812	0.291612	0.319462	0.37704	0.350615	0.511177	0.368765	0.315385	0.29859	0.71695	0.341183	0.294005	0.239311	0.398707	0.34115	0.37742	0.358766	0.397472	0.449673	0.390403	0.358878	0.309312	0.727888	0.308769	0.308108	0.406658	0.118525	0.268551	0.404457	0.283959	0.223043	0.27996	0.239807	0.246482	0.259629	0.211771
ENSG00000252503.1	0.69739	0.967326	0.543245	0.781457	0.394709	0.590579	0.819608	1.13654	1.1011	0	0.713447	0.570598	1.34814	1.00112	0.184861	0.336383	0.516697	1.27297	0.858294	1.71286	0.911317	0.824441	0.46156	0	0.794132	0.183546	1.3389	0.135859	0.310559	0.227432	0.440946	0.642206	0.58209	1.23863	0	0	0.913441	0.411639	1.4861	0	0	1.11675	0.534575	0	0	1.39669	0.180149	0.796517	0.143003
ENSG00000112667.11	37.0766	40.6432	40.3279	27.8599	16.3378	63.1031	41.8184	37.3669	28.1063	35.1759	30.9111	21.6955	38.7418	29.5691	28.9921	36.5231	43.1325	33.162	38.6507	23.8348	20.3581	41.4991	35.4832	41.4629	34.9255	37.246	30.4252	35.3571	33.8872	20.474	44.8495	25.9143	46.2022	31.7406	31.0162	45.2286	20.9755	34.6079	32.8479	113.235	62.2609	29.5001	58.8425	55.5682	44.4454	56.9016	82.901	46.0081	42.0707
ENSG00000241568.3	0	0.171676	0	0.277377	0	0.104813	0	0.0672355	0	0.128703	0	0	0	0.355346	0.0656162	0.0596993	0.0611337	0.150613	0.0761626	0	0.0808677	0.0731586	0.0819151	0	0.0563752	0	0	0.0482228	0.0551163	0	0.0782566	0	0	0.14655	0	0.0862946	0	0	0	0	0	0	0	0	0	0	0	0	0.101517
ENSG00000264189.1	0	0	0	0	0	0	0	0	0	0	0	0	0	0	0	0	0	0	0	0	0	0	0	0	0	0	0	0	0	0	0	0	0	0	0	0	0	0	0	0	0	0	0	0	0	0	0	0	0
ENSG00000257790.1	0.143503	0.103671	0.069865	0.201001	0.0338415	0.139246	0.24595	0.243611	0.320979	0.512955	0.198801	0.0366914	0.092469	0.0858339	0.0475487	0.201885	0.132901	0.242537	0.0367941	0.0550713	0.0390672	0.2474	0.158293	0.169051	0.149792	0.0314736	0.0717466	0.19802	0.0532533	0	0.359155	0.082592	0.133086	0	0.0969141	0.0833778	0.0978955	0.105879	0.0637073	0.21044	0.209331	0.287244	0.320833	0.35641	0.0710094	1.35716	0.0926738	0.0853646	0.0613037
ENSG00000281439.1	0.0529406	0	0.0515488	0	0	0	0	0.143796	0.0835869	0.0688138	0	0.0541444	0	0	0	0	0	0.0536857	0	0	0.0864753	0	0	0	0	0	0	0	0	0	0.0836831	0	0.0736465	0	0	0	0	0	0	0	0	0	0	0	0	0	0	0.0755819	0
ENSG00000264024.1	0	0.359293	0.201777	0.580511	0	0	0.304426	0	0.981549	0	0	0	1.20177	0.371845	0.27465	0.249884	0.767664	0.210141	0	0.954308	0.676978	1.22488	0	0	0	0	0.248653	0	0	0	0.32756	0	0.288273	0.613415	0.335876	1.08361	0	0.611577	0.735972	0	0	0	0	0	0	0	0.267651	0	0
ENSG00000188626.6	0.00658752	0.0114217	0.0128287	0	0.00932101	0	0.019355	0.0715713	0	0	0.00842399	0.0134746	0	0	0.0174619	0.0238309	0.016269	0.0133605	0	0.0505613	0.0107603	0.0194691	0.0217994	0.0310413	0.022504	0.0173377	0.015809	0.0128331	0.00733382	0.0214831	0.0520644	0	0	0.02925	0.0747409	0.0229649	0.0323562	0	0.023396	0	0	0.026372	0	0	0	0.0219885	0	0	0.00675399
ENSG00000243613.1	0	0	0	0	0	0	0	0	0	0	0	0	0	0	0	0	0	0	0	0	0	0	0	0	0	0	0	0	0	0	0	0	0	0	0	0	0	0	0	0	0.180084	0	0	0	0	0.206037	0	0	0
ENSG00000165219.20	3.44092	3.22295	2.96793	3.41191	2.49311	2.5695	2.92003	3.71155	3.59553	3.10398	3.41041	2.62086	2.11776	3.02415	2.5667	2.58046	3.20907	3.25831	2.64021	3.78011	2.96852	3.40136	2.28297	3.35243	3.23085	2.95613	3.39172	3.10378	2.92757	3.27235	3.65016	2.79413	2.36966	3.12786	3.14923	1.93367	2.80636	3.2913	3.04949	1.94843	2.59354	3.171	3.18477	4.46339	2.45918	3.91969	6.60729	3.0764	2.94608
ENSG00000255566.1	0.0863436	0.199607	0.168147	0.0806265	0.162896	0.0609327	0.126844	0.312698	0.181768	0.112232	0.0368048	0	0.0556374	0.10329	0.0762918	0.0347061	0.10662	0.0583726	0.0442771	0.353447	0	0.0425307	0.0952425	0.0678104	0.131095	0.41662	0.0690703	0.0560686	0.0640836	0.0469304	0.181978	0.0662593	0.0800759	0.0851966	0.186598	0.0501673	0.0471219	0.169883	0.102218	0	0.335871	1.03698	0.275773	0.285929	0	0.192137	0.334563	0.0821803	0.560662
ENSG00000229756.1	0	0	0	0	0	0	0	0	0	0	0	0.0412099	0	0	0	0	0	0	0	0	0	0	0	0	0	0	0	0.039248	0	0.0657025	0	0	0	0	0	0	0	0	0	0	0	0	0	0	0	0	0	0	0
ENSG00000251513.2	0.00809019	0.014027	0.0236325	0	0.0114472	0.0342555	0.011885	0	0.0255469	0.0210318	0	0.0248225	0	0.0145171	0	0.0195113	0	0.0410203	0	0.0372569	0	0.0478203	0.013386	0.0285916	0.0460623	0.0106463	0.0194152	0	0.00900673	0.0131918	0.0383645	0.0372501	0.0225088	0	0	0.0423051	0.0529826	0.0477528	0.0143664	0	0.0236028	0.0647753	0.0155036	0.0803727	0.0240196	0	0	0.0231003	0.0248839
ENSG00000276769.1	0	0	0	0	0	0	0	0	0	0	0	0.208951	0	0	0	0	0	0	0	0	0	0	0	0	0	0	0	0	0	0	0	0	0	0	0	0	0	0	0	0	0	0	0	0	0	0	0	0	0
ENSG00000237225.1	0	0	0	0	0	0	0	0	0	0	0	0	0	0	0	0	0	0	0	0	0	0	0	0	0	0	0	0	0	0	0	0	0	0	0	0	0	0	0	0	0	0	0	0	0	0	0	0	0
ENSG00000264246.1	0	0	0	0	0	0	0	0	0	0	0	0	0	0	0	0	0	0	0	0	0	0	0	0	0	0	0	0	0	0	0	0	0	0	0	0	0	0	0	0	0	0	0	0	0	0	0	0	0
ENSG00000258884.1	0.151101	0.196488	0	0	0	0	0	0.153906	0.238571	0	0.193225	0.0772685	0.219072	0.203353	0	0.0911036	0.0932925	0.038307	0.174341	0.173962	0.0617038	0	0.250012	0.178002	0.0860309	0.0497103	0.0453274	0.110385	0.126165	0	0.0597114	0.0869654	0.1051	0.0559103	0.0612275	0.263378	0.123695	0.111485	0.134161	0	0.330623	1.05859	1.01346	1.12585	0.224308	0.630451	0.634276	0.431447	1.74285
ENSG00000237772.1	0	0	0.0207711	0	0.0301836	0.0225809	0	0.0289706	0.0673612	0	0	0.021817	0.0412371	0.0382781	0	0.0257234	0	0	0	0.0982375	0.0348445	0	0	0	0.0242911	0	0.0511933	0.0415567	0	0.0347837	0	0	0.0296752	0.0315728	0.0345755	0.0371828	0	0.0314782	0.0378809	0	0.062235	0	0.0408792	0	0	0	0.0275523	0	0.065613
ENSG00000172766.17	1.18182	1.68041	1.1676	1.66228	1.80165	1.35047	1.1296	1.84005	2.26803	1.47832	0.957992	0.816752	1.29046	1.53948	0.96996	0.968956	1.53262	1.25612	1.45677	1.98496	1.24792	1.5893	1.51771	1.20873	1.54284	1.64957	1.42699	1.15838	1.21937	1.84643	1.23889	1.62221	0.832342	1.41618	1.67108	1.71521	1.59085	1.63449	2.05914	0.565608	2.78429	5.65171	2.2316	3.09488	3.69232	2.01366	2.25772	2.97917	3.33593
ENSG00000185737.11	0.0257396	0.0396695	0.0584802	0.0160236	0.194242	0.0484386	0.0588204	0.0543769	0.0722486	0.0520445	0.0219436	0.0233999	0.0110573	0.112902	0.0379052	0.048282	0.0211895	0.0290022	0.0527973	0.0307315	0.0560589	0.0211312	0.0709812	0.050537	0.042337	0.0451627	0.0274538	0.0167145	0.0382076	0.0699514	0.00904148	0.158019	0	0.0253977	0.0880748	0.0249254	0.112379	0.0548635	0.030472	0	0.0250314	0	0.00548065	0	0	0.0286388	0.00738783	0.00816618	0.0087967
ENSG00000251205.2	0	0	0	0.0774014	0	0	0	0	0	0	0	0	0	0	0	0	0	0	0	0	0	0	0	0	0	0	0	0	0	0	0	0	0	0	0	0	0	0	0	0	0	0	0	0	0	0	0	0	0
ENSG00000169981.9	1.81934	3.22055	1.57527	1.8769	1.79583	1.87974	1.71247	1.42775	1.88348	2.54185	1.67177	1.39832	1.74797	1.70074	1.10458	1.6881	2.40129	1.41962	2.69832	1.85629	1.88629	1.48108	3.34375	1.54006	1.63133	1.56982	1.69286	1.42195	1.56457	2.06064	1.88565	2.39519	1.3867	1.52375	1.96884	3.49404	1.8015	1.97735	1.66374	1.43783	3.30549	4.57939	2.1399	4.54566	2.68463	2.45457	1.86441	1.94418	4.26678
ENSG00000279985.1	0	0.0108314	0	0	0	0	0	0	0	0	0	0	0	0	0	0	0	0	0.00961052	0	0	0	0	0	0	0.0164417	0	0	0.00695481	0.0101864	0	0	0	0	0	0	0	0	0	0	0.0182256	0.125045	0	0	0.0370949	0	0.00806871	0	0.0128099
ENSG00000251555.1	0.0639018	0.0553975	0.0311109	0	0.0904179	0.0338217	0.328565	0	0.100893	0.0415308	0.0817164	0	0	0.171999	0	0.192642	0.118362	0.0324006	0.0983068	0	0.15657	0	0.0528659	0	0.109149	0	0.0383386	0.0622436	0.0711413	0.156297	0.0505048	0.147113	0.0888949	0.141869	0.207148	0.111385	0.0523116	0.047148	0.113476	0	0	0	0.0612288	0	0	0	0.0412677	0.091231	0.0327583
ENSG00000207089.1	0	0	0	0	0	0	0	0	0	0	0	0	0	0	0	0	0	0	0	0	0	0	0	0	0	0	0	0	0	0	0	0	0	0	0	0	0	0	0	0	0	0	0.519586	0	0	0	0	0	0.138993
ENSG00000244694.6	0.179325	0.038865	0.0300112	0.133438	0.321135	0.0207621	0.0370462	0.12938	0.0132719	0.185745	0.0322478	0.017194	0.0270825	0.0351949	0.12255	0.0506816	0.0449794	0.0369381	0.0517264	0.124734	0.0778061	0.0124216	0.0788138	0.0198048	0.0127626	0.140115	0.0336212	0.0709603	0.0779847	0.127928	0.0752938	0.141913	0.050672	0.0207355	0.099913	0.0439558	0.0137625	0.024808	0.0845863	0	0.0245237	0.0112171	0.032217	0	1.10642	0.0280579	0.014476	0.14001	0.0287276
ENSG00000205329.1	0	0	0	0	0	0	0	0	0	0	0	0	0	0	0	0	0	0	0	0	0	0	0	0	0	0	0	0	0	0	0	0	0	0	0	0	0	0	0	0	0	0	0	0	0	0	0	0	0
ENSG00000230686.1	0	0	0	0	0	0	0	0	0	0	0	0	0	0	0.0308596	0.0280769	0	0	0	0	0	0	0	0	0	0	0	0	0	0	0	0	0	0	0	0	0	0	0	0	0	0	0	0	0	0	0	0	0
ENSG00000243655.2	0	0	0	0	0	0	0	0.0390873	0	0	0	0	0	0	0	0	0	0	0	0	0	0	0	0	0	0	0	0	0	0	0	0	0	0	0	0	0	0	0	0	0	0	0	0	0	0	0	0	0
ENSG00000196535.13	12.2554	12.601	11.8189	9.05914	5.56073	8.03169	10.1891	12.274	10.5461	9.22057	10.9638	11.9545	6.15749	9.00803	10.3101	10.0051	10.7353	10.1732	5.20947	12.7966	12.5391	12.4163	3.76134	13.6363	10.8368	9.98822	11.0065	11.1147	10.6594	8.35507	11.0615	6.44475	9.23376	13.2148	9.17756	3.19582	6.40785	11.8214	7.76699	7.21727	4.5933	8.83056	16.823	13.9391	5.087	5.98478	12.6263	14.2763	3.98918
ENSG00000109181.10	0.0826323	0.208393	0.175549	0.357746	0.0318874	0.0795186	0.143463	0.0612118	0.581169	0.0390575	0.0384249	0.683772	0.377562	0.175235	0.268819	0.407631	0.148418	0.13712	0.681835	0.16144	0.110434	0.233115	0.111864	0.247784	0.333609	0.0790834	0.396609	0.0512196	0.401427	0.110241	0.154365	0.051882	0.261252	0.255722	0	0.366629	0.356672	0.243871	0.266794	0	0	0.0300731	0.0431868	0	0.111515	0.0752231	9.20768	0.0214494	0.115528
ENSG00000173273.14	2.67598	2.60263	2.62056	2.82439	2.76202	2.90194	2.52966	3.36064	2.73813	1.81825	2.45437	1.90856	1.73553	2.57612	2.66035	2.15165	2.80438	3.3918	1.97893	3.34337	2.40517	3.22907	1.46179	2.48988	3.19274	2.82443	3.5128	2.79877	2.60234	2.81447	2.48752	2.70246	1.9815	2.36247	3.03297	1.15318	2.51122	3.41312	2.85808	2.05132	2.31199	2.06724	2.52975	3.09834	3.47003	2.61787	0.950909	3.79999	2.23409
ENSG00000223162.1	0	0	0	0	0	0	0	0	0.199155	0	0	0	0	0	0.167179	0	0	0	0	0	0	0	0	0	0	0	0	0	0	0	0	0	0	0	0	0	0	0	0	0	0	0	0	0	0	0	0	0	0
ENSG00000200860.1	0	0	0	0	0	0	0	0	0	0	0	0	0	0	0	0	0	0	0	0	0	0	0	0	0	0	0	0	0	0	0	0	0	0	0	0	0	0	0	0	0	0	0	0	0	0	0.171886	0	0
ENSG00000201330.1	0	0	0	0	0	0	0	0	0	0	0	0	0	0	0	0	0	0	0	0	0	0	0	0	0	0	0	0	0	0	0	0	0	0	0	0	0	0	0	0	0	0	0	0	0	0	0	0	0
ENSG00000234840.1	0.00564864	0.0881442	0.0495013	0.0791194	0.0159851	0.0538144	0.0165964	0.199455	0.0267556	0.0220269	0.0288935	0.0346625	0.0436779	0.0506798	0.0449195	0.0204345	0.0279006	0.0400971	0.0173798	0.0520261	0.0738138	0.0333886	0.0654236	0.0332715	0.0257289	0.185833	0.0474455	0.0550206	0.0188657	0.0552638	0.0714305	0.130042	0.0392896	0.0250812	0.201421	0.0590755	0.0832341	0.0333414	0.0200615	0	0	0.0226133	0.0108247	0.056117	0.0167707	0.0188546	0.496113	0	0.00579139
ENSG00000170522.8	8.24184	8.73391	7.66514	13.8664	1.42327	1.7613	7.45858	9.3033	8.91693	19.824	8.26942	7.98806	8.75784	9.81666	5.96764	6.47946	7.79131	6.02144	7.88708	10.6621	7.75413	7.811	20.5771	13.168	9.1135	7.53401	6.15653	9.8268	10.5278	10.8167	7.41577	6.04098	7.32831	7.53214	11.5382	10.1733	5.23679	7.51544	7.21549	4.44271	4.34391	3.40611	10.4228	13.7453	2.54378	5.46758	2.96811	6.06781	4.01717
ENSG00000201766.1	0	0	0	0	0	0	0	0	0	0	0	0	0	0	0	0	0	0	0	0	0	0	0	0	0	0	0	0	0	0	0	0	0	0	0	0	0	0	0	0	0	0	0	0	0	0	0	0	0
ENSG00000273248.1	0.0409766	0	0.0797987	0	0	0.0433758	0.0601972	0.111299	0	0	0	0	0	0	0	0.0988243	0	0	0	0.125803	0	0.121104	0.0677998	0.0965437	0	0.107846	0.196675	0.159653	0.0912377	0.0668161	0.0647717	0	0	0	0.0664162	0	0	0.241867	0	0	0	0.328085	0	0	0	0.273552	0.476327	0	0.672194
ENSG00000136280.14	5.73963	5.68924	6.3987	4.91337	4.08193	3.21489	7.01747	5.13171	5.34287	5.4223	5.58118	5.70905	4.2664	5.89752	5.54763	6.45168	6.41	5.26225	4.8601	5.48529	4.63709	6.46778	3.40865	5.51677	4.55674	6.06946	5.09684	5.59069	5.12885	4.29712	7.00241	4.63272	5.05709	5.53765	5.83194	4.26341	5.05067	6.13741	4.07631	7.16332	5.30805	7.81508	6.25079	7.05069	6.58409	5.11597	9.92554	5.30875	8.63739
ENSG00000228751.1	0	0	0	0	0	0	0	0	0	0	0	0	0	0	0	0	0.0168032	0	0	0	0	0	0	0.0160302	0	0	0.0163281	0.0132545	0	0	0	0	0	0	0	0	0	0	0	0	0	0.0544757	0	0	0	0	0	0	0
ENSG00000164107.8	4.75333	1.40385	1.3689	2.07636	53.4125	5.14677	2.17773	2.40711	0.884057	6.70213	1.83384	2.18764	0.724198	18.2732	3.69455	6.83452	0.328299	0.902773	8.6635	9.46092	2.23059	0.797654	18.9956	1.98358	0.536684	11.2698	4.23905	0.910301	1.4844	25.5512	0.471191	29.5739	0.381056	2.56967	25.6529	1.08131	25.0487	1.11752	3.05446	0.425321	0.235045	0.661181	0.617559	0.280133	0.430553	0.121013	0.0520287	0.661368	0.0784708
ENSG00000251666.1	0.116825	0.270072	0.0758355	0.218178	0.220401	0.103054	0.200226	0.343758	0.276678	0.0253087	0.0497977	0.0995675	0.0376392	0.0698769	0.12903	0.140874	0.0240432	0.118469	0.179723	0.268999	0.0636087	0.172635	0.193298	0.0458744	0.0443435	0.256225	0.116817	0.151724	0.0650298	0.253991	0.0615549	0	0.0541722	0.317	0.157794	0	0.127514	0.201123	0.242031	0	0.11361	0.545634	0.373126	0.580302	0.0578084	0.259966	0.502968	0.0833937	0.13974
ENSG00000270699.1	0	0	0	0	0	0	0	0	0	0	0	0	0	0	0	0	0	0	0	0	0	0	0	0	0	0	0	0	0	0	0	0	0	0	0	0	0	0	0	0	0	0	0	0	0	0	0	0	0
ENSG00000275010.1	0	0	0	0	0	0	0	0	0	0	0	0	0	0	0	0	0	0	0	0	0	0	0	0	0	0	0	0	0	0	0	0	0	0	0	0	0	0	0	0	0	0	0	0	0	0	0	0	0
ENSG00000165973.16	0.0983624	0.0615853	0.0904555	0.168391	0.201035	0.0520608	0.148514	0.0779242	0.0949071	0.0816848	0.045422	0.0363274	0.0581001	0.127474	0.0362131	0.0461267	0.138331	0.0886639	0.100881	0.054525	0.0624825	0.125165	0.103979	0.102999	0.0560036	0.104271	0.0819633	0.0612118	0.152091	0.106926	0.060465	0.150965	0.0304074	0.0849238	0.0752859	0.052388	0.15657	0.149179	0.0679273	0	0.0398566	0.0109382	0.00523599	0	0.0973454	0	0.00352902	0.00390082	0.0560267
ENSG00000260197.1	0	0.424521	0.270196	0.929775	0.623599	0	0	0.539422	0.481079	0.219244	0	0	0.0105181	0.536985	0	0.223077	0.335937	0.292432	0.292966	0.701591	0	0	0.216064	0	0	0	0	0	0	0.576684	0.266618	0	0	0	0	0.151744	1.08681	0.473709	0	0	0	0.0871284	0.323231	0.270271	0	0	0.751952	0	0
ENSG00000279880.1	0.0542523	0.0940645	0.026413	0.0569926	0.0575733	0.0215358	0.059775	0.147359	0.149901	0.0176297	0.0346884	0.027743	0.0393285	0.073013	0.00898809	0.040888	0.0251223	0.055016	0.0104327	0.124921	0.0775408	0.040085	0.0336622	0.0559222	0.0540559	0.142786	0.0732359	0.0330278	0.0452989	0.0331738	0.0535979	0.0312246	0.0188678	0.110409	0.043967	0.0118206	0.0666184	0.0700498	0.0602127	0	0.0197848	0.190041	0.0909701	0.202115	0.0604028	0.0679083	0.183939	0.0387273	0.0695292
ENSG00000237851.1	0.0326705	0.11329	0.0636233	0	0	0	0	0	0	0.0424662	0	0	0	0	0	0	0	0.0331304	0.0502604	0	0	0	0	0.038487	0	0.128978	0	0	0.0363718	0	0	0	0	0	0	0	0.213959	0	0	0	0	0	0.0626078	0	0	0	0	0	0.100488
ENSG00000215049.3	0.0246277	0	0.0239803	0	0.0696939	0.078209	0	0.066893	0	0.0320119	0	0	0.0476082	0	0	0	0	0.0499487	0	0.0378051	0.0402279	0.036393	0.0407489	0	0	0.0324088	0	0.0479772	0	0	0.077858	0	0	0	0	0	0.0403217	0	0.0437335	0.433384	0.0718502	0.0985927	0.047195	0	0	0.411024	0	0	0.0757502
ENSG00000235962.5	0.128045	0	0.0712452	0.102486	0.0776477	0.0774529	0.0537448	0.273266	0.115525	0.166437	0.116959	0.0748326	0.0707219	0	0.0242441	0.0882315	0.112939	0.166947	0.112563	0.0561593	0.0597585	0.216247	0.24213	0.0861954	0.0624891	0.0240716	0.0658476	0.035635	0.0814581	0.0298271	0.231316	0.126336	0.101786	0.0541476	0.0889458	0	0.0598978	0.134963	0	0.160948	0	0.146459	0.17527	0.181726	0.0543092	0.0610575	0.165383	0.104461	0.112527
ENSG00000257542.4	0.794834	1.09622	0.932243	0.784376	0.562325	0.430247	0.610368	0.539726	0.955472	0.798343	0.288755	0.351028	0.750793	0.810371	0.526727	0.631712	0.869956	0.82434	1.09772	0.790305	0.324579	0.827521	0.926569	0.45753	0.884522	0.558638	0.444355	0.818197	0.472606	0.648025	0.699583	1.62191	1.01775	0.507997	0.995499	1.02334	0.606306	0.853009	0.850079	0.397359	1.3439	1.41019	0.190396	1.07677	1.9576	0.361783	0.0699958	0.0515802	1.1946
ENSG00000185591.8	18.5095	13.4574	15.7932	16.3287	14.489	13.2198	15.2751	17.7795	14.8671	14.0917	22.5152	15.3274	11.3615	14.6553	14.8514	14.7457	15.0291	17.2322	11.1951	16.9476	18.3298	17.6989	13.6055	16.7267	15.8742	15.4165	16.497	16.0416	14.1631	15.6467	16.5948	14.3693	13.9154	15.8226	18.5287	7.25716	15.3844	18.2671	14.4267	11.8584	10.0943	13.679	13.488	14.6551	11.6419	14.1548	16.4663	20.5788	17.8309
ENSG00000255655.1	0.12028	0.208545	0.0234235	0.202168	0.272303	0.0509288	0.212038	0.16335	0	0.187612	0.0615245	0.17222	0.511532	0.129498	0.0637663	0.0580162	0.0891153	0.0731836	0	0.147709	0.157176	0	0.119409	0.113355	0.219144	0.221594	0.0288652	0.164022	0.21425	0.235352	0.266176	0.0553809	0	0.106814	0.116972	0.0838618	0.118157	0.0709957	0.170872	0	0.140364	0.0963036	0	0	0	0.0802962	0.186423	0	0.0493277
ENSG00000225923.1	0	0	0	0	0	0	0	0	0	0	0	0	0	0	0	0	0	0	0	0	0	0	0	0	0	0	0	0	0	0	0	0	0	0	0	0	0	0	0	0	0	0	0	0	0	0	0	0	0
ENSG00000265068.1	0	0	0	0	0	0	0	0	0.266312	0	0	0	0	0.302664	0	0	0.208281	0.171045	0	0	0	0	0	0.1987	0	0	0.202392	0	0	0	0	0.38831	0.234641	0	0	0	0	0	0	0	0	0	0	0	0	0	0.217855	0	0.172934
ENSG00000252317.1	0	0	0	0	0	0	0	0	0	0	0	0	0	0	0	0	0	0	0	0	0	0	0	0	0	0	0	0	0	0	0	0	0	0	0	0	0	0	0	0	0	0	0	0	0	0	0	0	0
ENSG00000007255.9	22.0773	29.4635	25.6449	22.9093	11.2854	17.0831	23.2055	23.0361	27.1986	13.924	13.4997	13.2296	41.5359	22.9324	34.9686	29.0407	34.0965	29.2621	50.1325	16.945	18.4119	31.1997	32.0529	24.1763	28.5036	27.9682	31.4161	27.7134	22.1898	16.2503	26.763	23.0864	41.8506	32.7681	14.263	39.024	22.4258	29.8021	39.6462	31.1897	53.9316	25.3944	10.2492	33.3627	29.4039	17.0218	67.1307	13.1182	20.6905
ENSG00000205695.3	0	0	0	0	0	0.00968162	0	0	0	0	0	0	0	0	0	0	0	0	0	0	0	0	0	0	0	0	0	0	0	0.0149136	0	0.0210559	0	0	0	0	0.0149744	0	0	0	0	0	0	0	0	0	0	0	0
ENSG00000269793.4	0	0	0.0188137	0.0405951	0.129861	0.0102265	0.00709617	0.0328005	0.0381332	0.00627872	0.00617703	0.0296415	0.00933774	0.0780094	0.0448148	0	0.00596476	0.0097968	0.0520178	0.00741498	0.0236706	0.014276	0.0479543	0.0170712	0.00550048	0.0254263	0.0289806	0.00470506	0.0322659	0.0393821	0.00763543	0.100084	0.0134393	0.0142987	0.0234879	0	0.0632686	0.0142559	0	0	0	0	0.0092567	0	0.0143414	0.0161234	0	0.0137925	0.00990495
ENSG00000165623.8	0	0	0	0	0	0	0	0	0	0	0	0	0	0	0	0	0	0	0	0	0	0	0	0	0	0	0	0	0	0	0	0	0	0	0	0	0	0	0	0	0.0510492	0	0	0	0	0	0	0	0
ENSG00000100422.12	15.4193	12.9572	19.8536	18.7626	7.04529	26.0395	16.8605	11.4498	22.7822	14.5555	11.9344	14.8596	15.48	15.8083	14.6274	17.8461	17.3028	19.4255	16.4859	15.2822	14.443	19.4647	10.6348	13.4235	16.3172	14.91	21.632	17.7489	19.1545	12.0899	16.8695	14.939	15.8597	21.3521	9.63689	20.7426	14.5344	19.875	16.9431	11.8637	7.78177	8.45547	12.1313	12.8699	15.0099	7.54028	4.10528	3.50609	4.39121
ENSG00000275936.1	0.0641846	0.222571	0.0624972	0.179804	0.090818	0.0226476	0.0628608	0.0871681	0.439139	0	0	0.0218813	0.0413588	0	0.0283562	0.0257993	0.132096	0.086784	0.0987418	0.13137	0.0698945	0.0316157	0.0707997	0.0756116	0	0.056309	0.0770165	0.0416793	0.0476374	0	0.169094	0.0985094	0.0892882	0.221662	0.069355	0.074585	0.0350287	0.0947133	0.151971	0.188247	0	0.0856505	0.0819996	0	0.063521	0.142828	0.221068	0.305449	0.0877421
ENSG00000214330.4	0	0	0	0	0	0	0	0	0	0	0	0	0	0	0	0.0231988	0	0	0	0	0	0	0	0	0	0	0	0	0	0	0	0	0	0	0	0	0	0	0	0	0	0	0	0	0	0	0	0	0
ENSG00000128052.8	3.14727	5.13538	2.12125	2.68784	3.09562	1.28552	1.66829	4.29944	2.63827	2.88292	1.79302	1.64971	1.56805	3.08158	2.76142	1.61253	2.08341	2.57817	1.11239	3.84579	2.38495	2.91103	1.47251	1.7637	3.61289	2.449	2.94498	3.16267	2.69108	3.25374	2.3116	4.0923	1.18644	2.09584	6.3596	1.59567	2.68647	2.50679	2.35407	0.938018	3.5227	3.50709	3.41533	1.86496	2.0849	2.11962	1.38893	3.98373	1.036
ENSG00000259972.2	0.435568	1.16713	0.629749	1.07228	0.715911	0.605446	0.568778	1.1054	1.75053	0.417475	0.365704	0.512967	0.833498	1.01843	0.489823	0.583594	1.01051	0.945859	0.460256	1.24269	0.898326	1.2873	0.393103	0.684151	0.771539	1.25637	1.07697	0.565686	0.489811	0.660014	0.86932	0.506441	0.789539	1.2633	1.16951	0.475471	0.922029	0.86348	1.04692	0.232269	0.628956	2.23689	0.93587	1.31127	1.18869	0.704912	2.26168	0.646974	2.38173
ENSG00000251976.1	0	0	0	0	0	0	0	0	0	0	0	0	0	0	0	0	0	0	0	0	0	0	0	0	0	0	0	0	0	0	0	0	0	0	0	0	0	0	0	0	0	0	0	0	0	0	0	0	0
ENSG00000266313.1	0.0958528	0.166193	0	0	0.226045	0.20293	0.0938758	0.21696	0.201787	0	0.0817164	0.0980323	0	0.0573329	0	0.0770568	0.0789082	0.0324006	0.0491534	0.0980933	0.05219	0.0472147	0.211464	0.0752785	0	0.126137	0.0383386	0.0933654	0.106712	0.104198	0	0.147113	0	0	0.207148	0.167077	0.156935	0.047148	0.170214	0	0	0.12791	0.0612288	0	0.0948617	0.106649	0.288874	0.228078	0
ENSG00000263540.1	0	0	0	0	0	0	0	0	0	0	0	0	0	0	0	0	0	0	0	0	0	0	0.352958	0	0	0.561434	0	0	0	0	0	0	0	0	0	0	0	0	0	0	0	0	0	0	0	0	0	0	0.21871
ENSG00000260876.4	0.0240859	0.0104402	0.0293158	0.0168683	0.0596405	0.0191221	0.0176918	0.024533	0	0.00782689	0.00770014	0	0.0232804	0.0216099	0.0478843	0	0.0371776	0.0122124	0.0648441	0.02773	0.0196714	0	0.0298893	0.00709349	0.0137135	0.0475436	0.0289012	0.0175956	0.0268146	0.0490928	0.0571088	0.0415874	0.0167531	0.0178244	0.0292794	0.0419831	0.0295759	0.0710841	0.0320785	0	0	0	0.0230784	0	0.0178776	0	0	0.0257901	0
ENSG00000232845.1	0	0	0	0	0	0	0	0	0	0	0	0	0	0	0	0	0	0	0	0	0	0	0	0	0	0	0	0	0	0	0	0	0	0	0	0	0	0	0	0	0	0	0	0	0	0	0	0	0
ENSG00000254659.2	0	0	0	0	0	0	0	0	0	0	0	0	0	0	0	0	0	0	0	0	0	0	0	0	0	0	0	0	0	0	0	0	0	0	0	0	0	0	0	0	0	0	0	0	0	0	0	0	0
ENSG00000224003.1	0.0267304	0	0.0260277	0	0.0378222	0.0188637	0.0261791	0.0605037	0.0984764	0.0115817	0.0227882	0.00911275	0	0	0.0354279	0.053722	0	0.0632489	0	0.0547105	0.0582168	0.0395002	0	0.0104965	0.0202923	0.082077	0.0213829	0.0347157	0.00991957	0.0290576	0.0422528	0.0410254	0.012395	0.0263754	0.0288837	0.0155309	0.0145881	0.0262963	0	0.0783978	0.025995	0.0713404	0	0	0.0529081	0	0.115083	0	0.146165
ENSG00000248671.6	0.0118414	0.061593	0.042277	0.0774014	0.106115	0.0626736	0.0289929	0.0214422	0.0373923	0.0307837	0.0151426	0.0161475	0.0152605	0.0424965	0.0261572	0.0190388	0.0389925	0.0400269	0.0242891	0.060591	0.0322371	0.0233311	0.0326546	0.0418487	0.0269681	0.0363596	0.0426263	0.0153788	0.0219715	0.0579255	0.0249569	0.0908699	0.0494183	0.0584205	0.0767718	0	0.0581619	0.0873682	0.056074	0	0.0575779	0.126413	0.0226921	0	0.0820328	0.0790508	0.0968641	0.050717	0.0202344
ENSG00000178896.6	10.0726	13.0132	9.19539	7.50909	6.92915	6.72261	10.6322	10.235	11.8014	13.1864	8.27944	8.1295	14.2299	8.91687	9.34631	12.3823	12.0051	8.12337	15.9397	11.3631	7.54444	10.7711	12.8961	11.0521	7.94787	12.0475	9.10491	8.59607	9.34281	8.77528	11.929	9.39893	11.7317	10.9255	9.74209	17.3055	7.64641	10.3907	10.289	66.2197	74.2927	18.1601	25.5258	28.6783	20.8755	29.0443	22.0379	13.2764	24.4278
ENSG00000200132.1	0	0	0	0	0	0	0	0	0	0	0	0	0	0	0	0	0	0	0	0	0	0	0	0	0	0	0	0	0	0	0	0	0	0	0	0	0	0	0	0	0	0	0	0	0	0	0	0	0
ENSG00000200903.1	0	0	0	0	0	0	0	0	0	0	0	0	0	0	0	0	0	0	0	0	0	0	0	0	0	0	0	0	0	0	0	0	0	0	0	0	0	0	0	0	0	0	0	0	0	0	0	0	0
ENSG00000226627.1	0.00644126	0.0111681	0	0.0541329	0.00911406	0	0	0.00874778	0.01017	0.00837255	0	0	0	0	0.0256113	0.00776727	0	0	0	0.0197755	0.0210428	0.00951841	0	0	0	0	0.00772901	0.0188223	0	0.0525153	0.0101817	0.0148289	0	0.00953354	0.0313206	0.0112275	0	0	0.0114383	0	0	0.0257864	0	0	0.076496	0	0.00831951	0	0.00660404
ENSG00000091483.6	54.3389	59.8234	46.6724	54.826	36.2012	46.5526	51.1754	50.887	47.0459	61.8641	65.5992	37.8854	46.3819	52.5929	41.5925	48.2048	55.3337	59.8834	51.0905	49.545	45.2204	49.2956	53.3582	65.4012	61.7534	45.6633	52.1928	57.8496	64.9506	41.7846	55.075	52.7268	58.0221	50.5166	36.9903	76.6321	44.6051	52.1639	41.0797	52.6138	42.0827	27.2462	53.3117	45.8832	36.7137	52.0127	49.6028	23.6583	66.231
ENSG00000134183.10	0	0	0	0	0	0.0111188	0	0	0	0	0	0	0	0	0	0	0	0	0.016159	0	0	0	0	0	0	0	0	0	0	0	0	0	0	0	0	0	0.0171973	0.0154998	0	0	0	0	0	0	0	0	0	0	0
ENSG00000129757.11	2.60834	5.03788	2.49061	2.13707	12.3498	3.38452	3.13961	5.68298	2.93149	3.02584	1.81479	1.87022	2.15785	7.17663	2.72102	4.1802	1.80091	1.97383	4.07308	3.14289	2.31811	2.06397	4.33431	1.66521	2.08231	5.17449	5.45864	1.89593	2.60408	4.06106	2.22553	7.77402	1.37337	2.33292	8.63719	3.14832	6.47462	2.12728	5.867	3.20807	12.5028	1.34736	2.09613	5.18255	2.48144	1.1234	0.934604	1.63369	1.77133
ENSG00000255194.3	0	0	0	0	0	0	0	0	0	0	0	0	0	0	0	0	0	0	0	0	0	0	0	0	0	0	0	0	0	0	0	0	0	0	0	0	0	0.0369055	0	0	0	0	0	0	0	0	0	0	0
ENSG00000101343.13	7.40373	7.79241	7.82144	6.61988	5.6267	5.30551	6.46246	7.13461	7.45206	8.51715	7.46534	7.0036	6.52065	7.37501	6.76914	6.19704	7.71867	8.54185	7.33919	7.294	6.7809	7.2093	6.87923	7.04932	8.76713	5.90594	8.0683	8.02836	6.9872	6.75353	6.94352	7.50229	7.51139	6.70835	7.52651	5.84634	7.02551	8.56302	8.02607	2.43135	6.23631	10.6682	8.8196	6.05842	6.49733	8.01499	5.20591	10.484	9.9192
ENSG00000086967.9	0.125184	0.447662	0.647557	0.131507	0.0110706	0.0289874	0.258614	0.270955	0.148238	0.228823	0.160083	0.204049	0.0907483	0.0982761	0.134807	0.0754774	0.729433	0.210255	0.156474	0.204176	0.249211	0.53184	0.0712007	0.0691271	0.262826	0.118404	0.267564	0.396291	0.0391968	0.0318944	0.519431	0.11708	0.0761888	0.266343	0.0887699	0.047732	0.153718	0.583044	0.118097	0.137682	0.0456524	0.0626441	0.00749673	0.155457	0.0696881	0	0.0353692	0.0167552	0.0401086
ENSG00000266168.1	0	0	0	0	0.310983	0	0	0	0	0	0	0	0	0	0	0	0	0	0	0	0	0.32478	0	0	0	0	0	0	0	0	0	0	0	0	0	0	0	0	0	0	0	0	0	0	0	0	0	0	0
ENSG00000250222.1	1.25358	1.9665	1.36594	1.92309	1.56259	1.13741	1.49081	1.78354	1.6965	1.20268	0.992367	1.34314	2.42332	2.35655	1.50323	1.76359	1.87967	1.93711	3.58152	1.37452	1.3651	2.2494	2.51864	1.68773	2.75299	2.27808	1.79071	1.56992	1.8608	1.46006	1.88718	2.54239	1.86844	1.85539	1.64483	3.43367	2.49223	2.20218	3.12712	1.83832	0.609544	0.597439	2.80267	0.593038	1.152	1.69366	1.73477	0.937465	0.918042
ENSG00000225492.5	0.47489	0.737833	0.498436	0.103663	0.314156	0.163213	0.969451	0.536054	0.223964	0.529094	2.34236	0.182921	0.679571	0.52014	0.147134	0.178489	0.129467	0.200135	0.834939	0.293487	0.191408	0.255184	16.2865	0.356005	0.23878	0.58435	0.355219	0.282346	0.288376	0.412317	0.809151	0.823509	0.283126	0.182564	1.8993	0.655759	0.191854	0.273026	0.810445	0.868243	0.899655	0.0987603	1.05188	0.551435	0.585949	0.823446	0.0796579	1.41761	0.107495
ENSG00000250775.1	0	0	0	0	0	0	0	0	0	0	0	0	0	0	0	0	0	0	0	0	0	0	0	0	0	0	0	0	0	0	0	0	0	0	0	0	0	0	0	0	0	0	0	0	0	0	0	0	0
ENSG00000185847.6	0	0	0	0	0.0134855	0	0	0	0	0	0	0	0	0	0	0	0	0	0	0	0	0	0	0	0	0	0	0	0	0	0	0	0.0132583	0	0	0	0	0	0	0	0	0	0	0	0	0	0	0	0
ENSG00000264950.1	0	0	0	0	0	0	0	0	0	0	0	0	0	0	0	0	0	0	0	0	0	0	0	0	0	0	0	0.139894	0	0	0	0	0	0.21257	0	0	0	0	0	0	0	0	0	0	0	0	0	0	0
ENSG00000276110.1	0.0203161	0	0	0	0.0287463	0	0	0.027591	0	0	0	0.0207781	0	0	0	0	0	0	0	0	0	0	0.033615	0	0	0	0	0.0197889	0	0	0	0	0	0	0	0	0	0	0	0	0	0	0	0	0	0	0.0787208	0.0290048	0
ENSG00000250584.2	0.0171462	0	0	0.0240164	0	0.0272253	0	0.011643	0	0.0111436	0	0	0	0	0.0113626	0	0	0	0	0	0.0140037	0.0126687	0	0	0.00976238	0	0	0	0	0.0139793	0	0	0	0	0	0	0	0	0	0.30173	0	0.034321	0.213577	0	0.305441	0.143081	1.09623	0	0
ENSG00000123143.11	11.1454	10.9262	15.5871	6.43149	33.911	9.61774	14.9159	13.1005	11.8293	14.131	8.86	9.69819	9.53378	17.8519	12.3342	17.7919	10.4416	9.88111	14.4088	17.689	7.77805	13.5612	13.6211	9.34547	8.19083	16.4157	13.3472	10.1046	8.17972	20.808	13.4658	20.8662	9.02059	11.5691	21.3879	7.13626	16.2266	16.0376	17.1578	27.5713	29.3096	50.166	24.6174	33.3207	19.6355	26.6166	37.7274	28.5418	16.5997
ENSG00000125991.17	37.4876	35.1613	39.2931	33.3021	19.7192	28.2607	39.1814	36.6671	40.5751	37.1862	31.4899	31.2455	49.8744	34.3202	43.0048	44.4193	42.8349	42.5026	52.519	29.2784	26.3821	42.6962	41.483	37.394	40.542	34.5897	38.1322	36.6605	37.9498	27.5754	38.5471	38.3661	51.1326	38.9073	31.8021	52.1458	32.3059	40.165	52.0322	109.417	173.425	84.5179	34.0353	33.654	110.326	61.3448	72.9446	44.6569	49.458
ENSG00000259964.5	0.00481118	0.0417089	0	0	0	0	0	0.00653399	0	0	0	0	0	0	0	0	0	0.0146367	0.00740154	0.0147709	0.00785879	0	0	0.0113355	0.00547859	0	0.0115461	0	0.0160687	0.0156902	0.00760504	0	0	0.00712091	0	0	0	0	0.00854362	0	0	0	0	0	0	0	0.00621411	0	0.00986553
ENSG00000145536.14	0.331531	0.506184	0.277043	0.110894	1.3933	0.0864261	0.392539	0.460327	0.14844	0.17366	0.0253108	0.146761	0.0669584	0.70589	0.363983	0.262542	0.0947087	0.253403	0.0723174	0.592475	0.654693	0.171835	0.0818731	0.0961814	0.112693	1.19814	0.30578	0.306058	0.994339	0.79475	0.0547516	1.16195	0.0894862	0.17577	0.485225	0.293252	0.635965	0.12048	0.180133	0.043538	0.144362	0.544757	0.331887	0.0983171	0.242405	0.024775	0.0415422	1.22215	0.167418
ENSG00000174928.14	1.44106	2.36891	1.43626	1.98037	2.05826	1.02895	1.43796	1.77245	1.94255	2.27073	0.964859	0.771671	2.66747	2.18332	1.34236	1.73771	1.77947	1.06843	3.00121	1.35648	1.16584	1.39622	4.12765	1.91382	1.65644	1.79796	1.46815	1.52284	1.55891	2.27219	1.45053	2.80115	1.51296	1.55941	2.00519	4.5853	2.24807	1.83559	2.89698	0.598086	2.45907	1.60553	1.79761	2.22848	1.57415	2.0874	2.15099	1.40716	2.74587
ENSG00000280829.1	0.281664	0	0.13713	0	0	0	0	0	0	0	0.180093	0.144035	0	0	0	0	0	0	0.433313	0.216186	0	0	0	0	0	0.370656	0	0	0	0	0	0	0	0	0	0	0	0	0	0	0	0	0	0	0	0	0	0	0.144391
ENSG00000206920.1	0	0	0	0	0	0	0	0	0	0	0	0	0	0	0	0	0	0	0	0	0	0	0	0	0	0	0	0	0	0	0	0	0	0	0	0	0	0	0	0	0	0	0	0	0	0	0	0	0
ENSG00000248709.1	0	0	0	0	0	0	0	0	0	0	0	0	0	0	0	0	0	0.022877	0	0	0	0	0	0	0	0	0	0	0	0	0	0	0	0	0	0	0	0	0	0	0	0	0	0	0	0	0	0	0
ENSG00000269471.1	0	0	0	0	0	0	0	0	0	0	0	0	0	0.0475852	0	0	0	0	0.0407964	0	0	0	0	0	0	0	0.0318203	0	0	0	0	0.0610506	0	0	0	0	0	0	0	0	0	0	0.0508188	0	0	0	0.102754	0	0.0543777
ENSG00000238012.1	0	0	0	0	0	0	0	0	0	0	0	0	0	0	0	0	0	0	0	0	0	0	0	0	0	0	0	0	0	0	0	0	0	0	0	0	0	0	0	0	0	0	0	0	0	0	0	0	0
ENSG00000109654.13	15.3714	14.7136	11.647	17.982	5.2978	10.3782	14.2796	18.9401	14.2403	11.3881	13.9564	9.47549	13.4332	11.0888	16.9699	11.6444	14.1313	17.1087	14.4778	13.869	13.7398	16.6812	10.2866	16.3192	16.5374	12.8608	15.9473	16.6969	13.6816	11.0852	10.773	10.8382	9.54796	12.4566	10.389	12.0204	9.39749	13.628	16.2978	7.87698	15.5304	16.6628	19.8335	12.7695	15.8278	7.44982	8.13219	12.2153	11.9514
ENSG00000250149.1	0	0	0	0	0	0	0	0	0	0	0	0	0	0	0	0	0	0	0	0	0	0	0	0	0	0	0	0	0	0	0	0	0	0	0	0	0	0	0	0	0	0	0	0	0	0	0	0	0
ENSG00000119684.14	1.36506	1.5969	1.4474	2.24485	1.50936	1.44682	1.59257	2.0164	2.24838	1.3054	1.19553	0.941968	1.65639	1.49085	1.41381	1.17338	2.14826	1.85391	1.92657	2.19397	1.41661	2.10433	1.63872	1.49162	1.60577	2.0771	1.9231	1.50872	1.2204	1.86949	1.49151	1.63719	1.50807	1.53519	2.18161	1.17911	1.53067	2.05529	2.99695	1.37353	2.11523	3.46496	2.34336	3.3774	2.18349	2.69796	2.75332	2.17421	0.597523
ENSG00000228187.1	0.0508081	0.0880928	0	0	0.0359455	0.0268915	0	0	0	0.033021	0.0324862	0	0	0.0911703	0	0	0	0.0515233	0	0	0	0	0	0.0299268	0	0.0334304	0.0304829	0.0247448	0	0	0	0	0	0	0	0	0.0415927	0	0	0	0	0	0	0	0.0754242	0.0847962	0	0	0
ENSG00000235357.1	0	0	0	0	0	0	0	0	0	0	0	0	0	0	0	0	0	0	0	0	0	0	0	0	0	0	0	0	0	0	0	0	0	0	0	0	0	0	0	0	0	0	0	0	0	0	0	0	0
ENSG00000260153.1	0	0	0	0	0	0	0	0	0	0	0	0	0	0	0	0	0	0	0	0	0	0	0	0	0	0	0	0	0	0	0	0	0	0	0	0	0	0	0	0	0	0	0	0	0	0	0	0	0
ENSG00000249881.1	0	0	0	0	0	0	0	0	0	0	0	0	0	0	0	0	0	0	0	0	0	0	0	0	0	0	0.0210978	0	0	0	0	0	0	0	0	0	0	0.0259457	0	0	0.0512967	0	0	0	0	0.0586892	0	0	0
ENSG00000154553.12	5.23937	3.81244	2.66778	4.86274	67.7701	11.3062	3.51073	4.37778	3.56216	6.87234	2.58397	2.41157	3.32484	17.8153	5.38155	9.20161	2.68182	2.42825	14.1966	11.87	2.80942	2.59332	28.2659	3.15449	2.07086	12.5709	6.16274	2.20843	3.08563	21.6397	1.52409	34.3837	1.94996	4.22938	12.3501	12.2692	21.8739	3.12497	6.85155	1.03595	2.77119	2.69431	1.73489	0.821941	4.11446	1.6198	0.462378	5.34034	1.06033
ENSG00000255216.1	0	0	0	0	0	0.0273221	0	0	0	0	0	0	0	0	0	0	0	0	0	0	0	0	0	0	0	0	0	0	0	0	0	0	0	0	0	0	0	0	0	0	0	0	0	0	0	0	0	0.0368495	0
ENSG00000223935.1	0.240759	0.27829	0.0976789	0.39343	0.255496	0.297331	0.294741	0.245228	0.411807	0.260788	0.0769694	0.0410389	0.465415	0.288012	0.212731	0.193548	0.173423	0.284839	0.586441	0.246386	0.131088	0.296479	0.132786	0.283622	0.479774	0.422435	0.216669	0.390852	0.357379	0.425294	0.380567	0.323324	0.334923	0.148475	0.39023	0.384686	0.262788	0.355273	0.356279	0.353061	0	0.321278	0.538271	0.19932	0.0595674	0	1.60664	0.0572875	0.452545
ENSG00000202318.1	0.261364	3.17213	0.254493	3.66088	0.184909	0	0.767921	3.9045	2.88864	0.679459	0.167114	0.400961	0.757871	1.87597	0.346406	0.472754	0.484113	0.397565	0.201042	1.80545	3.20192	0.579337	0.432453	0.307896	0.446431	3.61139	0	0	0.145487	1.49162	0.619708	0	0.545382	1.54735	0.423628	0.227787	0.427918	1.34988	0.232063	0	0.381259	0.523163	3.75647	2.59655	3.49194	0.872408	1.85668	1.86572	4.55548
ENSG00000272808.2	0.0114489	0.00496261	0.0278697	0.0240543	0.0323992	0.030298	0.0252287	0.0388713	0.0361528	0.0297632	0.00366015	0.0087819	0.027665	0.0359518	0.0531092	0.0172572	0.0212062	0.029025	0.017613	0.0219684	0.0420774	0.0634435	0.0284149	0.0134872	0.0391111	0.0527314	0.0309099	0	0.0318648	0.00466711	0	0.0263573	0.00398168	0.0127089	0.0231959	0.00997803	0.0421754	0.0126708	0.015248	0	0.0334016	0.0687503	0.0164549	0	0.0509872	0	0.0295747	0.00817263	0.0762982
ENSG00000242553.1	0.0557912	0.241832	0.108649	0.312583	0.0789418	0.0885868	0.163922	0.454615	0.484482	0.0362596	0.142689	0.171179	0.377478	0.350392	0.110917	0.0672765	0.310018	0.198018	0.214573	0.471036	0.227829	0.370998	0.184624	0.065724	0.222357	0.477219	0.234308	0.353232	0.124224	0.318404	0.352757	0.128441	0.232836	0.247725	0.0904283	0.0972474	0.274032	0.370475	0.495365	0	0.162768	0.446701	0.320745	0.277131	0.248465	0	0.324269	0.318607	0.286006
ENSG00000270350.1	0	0.172264	0.0967422	0.139164	0	0	0	0	0	0	0.0635261	0.101613	0	0	0	0	0	0.100753	0	0.0762575	0.0811447	0.0734091	0	0.117043	0	0	0	0	0.055305	0	0	0	0.0691066	0	0.0805183	0	0.0813338	0	0	0	0	0	0	0.493522	0	0	0	0	0.0509325
ENSG00000101160.12	197.023	113.19	177.733	173.35	71.1522	248.981	253.7	140.578	184.481	189.29	244.267	219.993	166.665	177.976	167.898	215.01	192.833	205.448	164.126	151.675	242.895	207.381	147.952	187.14	167.911	125.21	163.868	213.888	202.22	107.448	207.803	135.07	205.653	202.096	147.586	155.775	136.111	162.03	175.624	299.477	128.621	103.833	178.286	165.251	130.427	210.21	152.44	203.579	107.178
ENSG00000265904.1	0.170656	0	0	0	0	0	0	0	0	0	0.218231	0	0	0	0	0	0	0	0	0	0	0	0	0	0	0	0	0	0	0	0	0	0	0	0	0	0	0	0	0	0	0	0	0	0.506673	0	0	0	0
ENSG00000221380.1	0	0	0	0	0	0	0	0	0	0	0	0	0	0	0	0	0	0	0	0	0	0	0	0	0	0	0	0	0	0	0	0	0	0	0	0	0	0	0	0	0	0	0	0	0	0	0	0	0
ENSG00000225858.1	0	0	0	0	0	0	0	0	0	0	0	0	0	0	0	0	0	0	0	0	0	0	0	0	0	0	0	0	0	0	0.0917167	0	0	0	0	0	0	0	0	0	0	0	0	0	0	0	0	0	0.0594891
ENSG00000144369.11	0.622456	0.569836	0.615789	0.662615	2.19481	0.582469	0.566945	1.05161	0.750847	0.679634	0.280187	0.328491	0.808604	1.22863	0.646791	0.561446	0.393539	0.560521	0.75458	0.764407	0.516507	0.55925	1.60255	0.407701	0.564207	0.937073	0.884328	0.509295	0.607045	1.32758	0.377824	2.10938	0.374073	0.460641	1.26314	0.690046	1.55313	0.657661	1.00808	0.219073	0.399517	0.508346	0.400793	0.395766	0.583987	0.249323	0.180088	0.430114	0.579473
ENSG00000264855.1	0	0	0	0	0	0	0	0	0	0	0	0	0	0	0	0	0	0	0	0	0	0	0	0	0	0	0	0	0	0	0	0	0	0	0	0	0	0	0	0	0	0	0	0	0	0	0	0	0
ENSG00000259247.1	0	0	0	0	0	0	0	0	0	0	0	0	0	0	0	0	0	0	0	0	0	0	0	0	0	0	0	0	0	0	0	0	0	0	0	0	0	0	0	0	0	0	0	0	0	0	0	0	0
ENSG00000187537.12	0.0115629	0.0200482	0	0.016196	0.0572635	0.00611998	0	0.00785173	0.00912826	0.0300598	0	0.00591294	0	0.0103743	0.00766263	0.0139433	0.00713917	0.0117257	0	0.00887492	0	0.0256303	0	0	0.0197504	0	0	0	0.00643645	0	0.00913877	0	0.0160854	0.00855701	0.0093708	0	0	0	0	0.0508695	0	0	0	0	0.0171651	0.019298	0.00746734	0	0.00592758
ENSG00000244528.1	0.0792662	0	0	0	0	0	0	0	0	0	0	0	0.153231	0	0	0	0	0	0	0	0	0	0	0	0.090262	0	0	0	0	0.129251	0	0	0	0	0	0	0	0	0	0	0	0.317328	0	0	0	0	0.10238	0.226333	0
ENSG00000252395.2	0	0	0	0	0	0	0	0	0	0	0	0	0	0	0	0	0	0	0	0	0	0	0	0	0	0	0	0	0	0	0	0	0	0	0	0	0	0	0	0	0	0	0	0	0	0	0	0	0
ENSG00000252604.1	0	0	0	0	0	0	0	0	0	0	0	0	0	0	0	0	0	0	0	0	0	0	0	0	0	0	0	0	0	0	0	0	0	0	0	0	0	0	0	0	0	0	0	0	0	0	0	0	0
ENSG00000237250.3	0	0	0	0	0	0	0	0	0	0	0	0	0	0	0.0122965	0	0	0	0	0	0	0	0	0	0	0	0	0	0	0	0	0	0	0	0	0	0	0.00684528	0	0	0	0	0	0	0	0	0.00599154	0	0
ENSG00000241213.1	0	0	0	0	0.0211815	0	0	0	0	0	0	0	0	0	0	0	0	0.0151805	0.0230296	0	0.0244523	0	0	0	0	0	0	0	0.0166657	0	0	0	0	0	0	0	0	0	0	0	0	0	0	0	0	0	0	0	0.0153481
ENSG00000274835.1	0.362643	0.359293	0.302665	0.290255	0.0733031	0	0.608851	0.351786	0.245387	0	0.132497	0.0529841	0.500736	0.278884	0.137325	0.749653	0.511776	0.262677	0	0.238577	0	0.535887	0.0857183	0.488235	0.353956	0	0.683796	0.353232	0.346051	0.168949	0.737009	0.3578	0.216205	0.0766769	0.0839691	0.0903012	0.0848195	0	0	0	0.151142	0.207397	0	0	0.153812	0	0	0.0739623	0
ENSG00000280702.1	0	0	0	0	0	0	0	0	0	0	0	0	0	0	0	0	0	0	0	0	0	0	0	0	0	0	0	0	0	0	0	0	0	0	0	0	0	0	0	0	0	0	0	0	0	0	0	0	0
ENSG00000248822.1	0	0	0	0	0	0	0	0	0	0	0	0	0	0	0	0	0	0	0	0	0	0	0	0	0	0	0	0	0	0	0	0	0	0	0	0	0	0	0	0	0	0	0	0	0	0	0	0	0
ENSG00000266507.1	0	0.354232	0	0	0	0	0	0	0	0	0.261262	0	0	0	0	0	0	0	0	0	0	0	0	0	0	0	0	0	0	0	0	0	0	0	0	0	0	0	0	1.79763	0	0	0	0	0	2.04586	1.05552	0	0
ENSG00000176022.4	4.35119	7.11858	5.87964	3.52654	4.89286	2.90292	6.33846	5.36305	4.53603	4.84784	3.6605	2.96497	4.82669	5.53951	5.00542	6.04059	6.9533	4.55016	4.53224	5.99778	3.22522	5.74288	3.66456	4.94125	4.04472	6.7364	4.9077	4.84883	4.05907	5.36598	4.61556	5.21905	4.93397	4.48409	6.37524	3.66928	3.42943	5.74248	5.2965	7.53748	8.62549	6.2107	9.20924	27.3479	7.6302	11.0019	12.6298	10.6791	8.69737
ENSG00000205863.8	0.00890468	0.0308784	0.0173412	0	0.100797	0.00942605	0	0.0967464	0.0702971	0.0462983	0.0113871	0.00910715	0.0172138	0.0159786	0.0354061	0.0107378	0.0769706	0.01806	0.123291	0.0546769	0.0581811	0.0263173	0	0.04196	0.0202799	0.0351543	0.0534246	0.0607152	0.0297405	0.130679	0.0703781	0.102501	0.0495498	0.0790775	0.101031	0.0931283	0	0.0131401	0.0158128	0.0783497	0	0.0712966	0.119451	0	0	0.0594458	0.115013	0.0381389	0.146075
ENSG00000271818.1	0	0	0	0	0	0	0	0	0	0	0	0	0	0	0	0	0	0	0	0	0	0	0	0	0	0	0	0	0	0	0	0	0	0	0	0	0	0	0	0	0	0.180345	0	0	0	0	0	0	0
ENSG00000222248.1	0.116982	0.405653	0	0	0	0	0.171853	0.158871	0.3694	0	0	0	0	0.209912	0.155045	0	0.144453	0.355885	0.35993	0.359148	0.382165	0	0.387115	0.137808	0	0.769708	0.280737	0.113946	0	0.572248	0	0.538624	0	0.865707	0.189608	0	0	0.517868	0	0	0.341289	0.93663	0.224176	0	0	0	0.151093	0	0.119938
ENSG00000198796.6	0.0184571	0.0853372	0.133291	0.133571	0.0827001	0.0130252	0.0519696	0.014622	0.0388554	0.115957	0.0668739	0.0880915	0.038653	0.0386394	0.0346553	0.0129831	0.113957	0.0405532	0.0567888	0.136942	0.0879332	0.113644	0.0330839	0.0217431	0.0367805	0.178116	0.0184559	0.0689161	0.0256851	0.022572	0.240694	0.141638	0.0620501	0.104718	0.0972264	0.0482577	0.0730288	0.369955	0.0327757	0.162398	0.0942334	0.110834	0.315383	0.183363	0.301393	0.164288	0.0556246	0.491879	0.0315392
ENSG00000255750.4	0.0128597	0.0222965	0.0500864	0.0720492	0.0181958	0	0.0188917	0	0	0.0501462	0.0164447	0.0263042	0	0.0230755	0.0340878	0	0.0952775	0.0130407	0.0593501	0.0592212	0.0420111	0	0.0212776	0	0	0.0169227	0.0154306	0.0501039	0	0	0.0406546	0.0296052	0	0.0570998	0	0	0	0.0189762	0.022836	0	0	0.0514814	0.0246435	0	0.0763603	0	0	0	0.039554
ENSG00000197584.10	0.0327628	0.0426039	0.0478522	0.114725	0.353477	0.0953729	0.0481305	0.0611801	0.0775928	0.0692024	0.0261852	0.0418847	0.142502	0.161672	0.0922739	0.0641995	0.0353995	0.0456829	0.22051	0.0377197	0.026758	0.0181554	0.494659	0.0289467	0.0326442	0.0754497	0.0786255	0.0398907	0.0501524	0.253758	0.012947	0.254562	0.0170913	0.0606142	0.192498	0.171322	0.214563	0.0785623	0.152721	0	0.023896	0.016395	0.00784807	0	0.048636	0	0.0105791	0.00584682	0.0503861
ENSG00000253973.2	0	0.016925	0	0	0.0138122	0	0	0.0132571	0	0	0	0	0	0.0175162	0	0	0.0120539	0	0.0300345	0	0	0.0288499	0	0	0	0	0	0	0	0.0477515	0	0.0898915	0	0	0.0474657	0	0.0159821	0	0	0	0	1.52407	0	0.0969773	0	0	0	0	0
ENSG00000235821.1	0.172687	0	0.470812	0.483759	0.342081	0.0731192	0.20295	0.0938095	0.272652	0.224464	0.30916	0.176614	0.267059	0.309871	0.137325	0.0416474	0	0.210141	0.478192	0.0530171	0.11283	0.0510368	1.08576	0.203431	0	0.272697	0.0828844	0.0336412	0	0.337899	0.109187	0.159022	0	0.102236	0.111959	0.180602	0.226185	0.305789	0.429317	4.25439	0.100761	0.138264	0.72804	0	0.102541	2.76678	0.267651	0.345157	0.106231
ENSG00000215045.7	0.182462	0.237269	0.297247	0.304719	0.0893681	0.22286	0.278357	0.381229	0.415508	0.246292	0.166022	0.279916	0.379852	0.314818	0.265084	0.283492	0.376961	0.302453	0.296894	0.17775	0.275115	0.502961	0.0754752	0.239748	0.287685	0.374018	0.387355	0.297351	0.289074	0.154482	0.415987	0.0969367	0.307519	0.347958	0.130808	0.183486	0.155113	0.222647	0.398785	0.246989	0.552798	1.02544	0.100863	0.313734	0.572979	0.0585615	0.74779	0.0801527	0.327377
ENSG00000263786.1	0.18208	1.22771	0.27579	0.680096	0.114504	0.406898	0.534974	0.604463	0.638851	0.131485	0.336325	0.268985	0.273764	0.980176	0.294952	0.12198	0.424696	0.656509	0.124494	0.683233	0.826159	0.418545	0.23432	0.40516	0.368601	0.985055	0.655446	0.177355	0.337847	0.197932	0.351773	0.232878	0.253295	0.359323	0.295122	0.17632	0.264987	0.328392	0.107778	0.178008	0.590234	2.26777	0.891703	0.401976	0.72079	0.675295	0.914566	0.577669	0.51856
ENSG00000172014.12	0.0353798	0.0223064	0	0.0270304	0.0227548	0	0.0236251	0.00436807	0.0507823	0.0250842	0.098712	0.108553	0.00621757	0.0173143	0.00852574	0.0542986	0.0516315	0.0228313	0.0395843	0.00987458	0.00525371	0.0427759	0	0.0606234	0.0329626	0.0592556	0	0.0281959	0	0.0157336	0.0152522	0	0.0536917	0.0809273	0	0.0224251	0.0579255	0.0806848	0.00571153	0	0	0.0128761	0.0123272	0	0.0286478	0.0214717	0.00830845	0	0.00659525
ENSG00000226506.4	0	0	0	0	0	0	0	0	0	0	0	0	0	0.0326999	0	0	0	0	0	0	0	0	0	0	0	0	0	0	0	0	0	0	0	0	0	0	0	0	0	0	0	0	0	0	0.0541045	0	0	0	0
ENSG00000094963.12	0.258076	0.499865	0.242236	0.136777	1.18432	0.327331	0.430363	0.628354	0.165191	0.205504	0.18731	0.285345	0.166297	1.05134	0.526938	0.412135	0.083259	0.165041	0.511482	0.417577	0.155708	0.26455	1.16947	0.0821681	0.153557	0.572143	0.438003	0.305731	0.170835	0.246424	0.12863	3.34001	0.0679214	0.106677	2.19701	0.466052	0.73087	0.137235	0.615177	0.0818283	0.0406986	0.0186155	0.0668325	0.023098	0.0897378	0.271622	0.0300297	0.594164	0.0119188
ENSG00000188706.11	11.5177	15.475	12.8151	11.9125	3.9891	25.2335	10.096	18.0918	12.668	10.8498	9.57023	8.35862	12.5686	11.5575	15.1113	11.0263	14.202	11.7163	12.2453	12.3079	9.07458	13.0706	8.97696	14.8296	14.9963	12.4406	14.1125	14.0754	13.9529	10.8362	10.181	10.1146	13.1397	12.7802	11.1211	10.5805	10.3006	14.8363	17.6672	6.37793	25.0787	32.1866	18.5408	16.6839	66.3546	12.5041	25.7002	18.3553	26.8966
ENSG00000136052.8	13.2047	11.7916	13.2195	18.6178	2.0242	14.1656	9.67649	10.4562	8.75918	7.82605	12.8526	11.4485	8.96601	8.78249	13.8397	9.71206	13.4124	13.3106	6.88835	7.77687	15.7502	11.061	4.03513	9.94242	14.254	8.87548	13.3981	13.3887	12.5311	7.21848	8.64908	6.67116	13.2608	9.31139	4.25404	8.47229	9.90368	7.56725	6.32598	1.75924	2.25936	1.52196	5.97403	9.73592	4.40622	3.59074	4.88485	6.05081	2.29249
ENSG00000267000.1	0	0	0	0	0.126437	0	0	0	0	0	0	0	0	0.0534479	0	0	0	0	0	0.0457232	0	0	0	0	0	0.0391966	0	0	0	0	0	0.0685723	0	0	0.0482779	0	0.0487669	0	0	0	0	0.119242	0.0570798	0	0	0	0	0	0
ENSG00000196747.4	1.55727	0.250005	1.54441	1.13101	0.0408049	0.702119	2.03354	2.07574	1.6847	1.27449	3.06087	4.45362	2.06268	1.0867	0.687991	2.64291	2.02981	1.69617	1.55278	0.531225	1.27186	1.9603	1.67006	2.64986	2.39724	0.683097	1.10732	2.50001	1.66949	0.752379	1.82339	0.863084	2.64776	2.2622	0.607649	1.25668	1.32204	2.68097	1.68995	0.507482	0.0841348	0.577247	0.386849	0.286498	0.171241	0.577558	1.26642	2.42914	0.0887015
ENSG00000270133.1	0.0354663	0.184478	0.0690678	0.0993539	0.050183	0.150172	0.0521022	0.0481662	0.111994	0	0.0907072	0.108818	0.205681	0.0636409	0.0470062	0.0427675	0.17518	0.107897	0.109123	0.217772	0.173796	0.104819	0	0.0417805	0.121158	0.233359	0.12767	0.0690919	0.0394843	0.0578311	0	0	0.0986755	0.104986	0.057485	0.12364	0.116134	0.261677	0	0	0	0.567932	0.271862	0.352343	0.210598	0	0.229041	0.0506343	0.109088
ENSG00000270902.1	0	0	0	0	0	0	0	0	0	0	0	0	0	0	0	0	0	0	0	0	0	0	0	0	0	0	0	0	0	0	0	0	0	0	0	0	0	0.129729	0	0	0	0	0	0	0	0	0	0	0
ENSG00000266696.1	0.0307325	0.0532849	0	0	0	0	0.0902958	0.0417373	0.0970458	0	0	0	0	0.0551465	0.0407321	0	0	0	0	0.0471762	0	0	0.0508498	0.0362039	0	0.0404423	0	0	0.0342141	0	0	0	0	0	0.0498122	0	0.0503167	0	0	0	0	0	0	0	0	0	0.039694	0	0
ENSG00000250286.1	0.114605	0.113546	0.159417	0	0.0463315	0.121315	0.168362	0.222348	0.672091	0.106405	0.0628091	0.0334888	0.126597	0.117513	0.173594	0.0197425	0.121301	0.0830129	0.0503739	0.150794	0.0802288	0.266129	0.0270893	0.154296	0.0372865	0.215449	0.0392906	0.0318946	0	0	0.103518	0.113075	0.0455511	0.290784	0.185756	0.0570752	0.107221	0.144956	0.203514	0	0.047765	1.57303	0.125498	0.650602	0.243043	0.0546486	0.253755	0.163619	0.167859
ENSG00000212555.1	0	0	0	0	0	0	0	0	0.229028	0	0	0	0	0	0	0	0	0	0	0	0	0	0	0	0	0	0	0	0	0	0	0	0.201791	0	0	0	0	0	0	0	0	0	0	0	0	0	0	0	0
ENSG00000241505.1	0	0	0	0	0	0.0303459	0	0	0	0	0	0	0	0	0	0	0	0	0	0	0	0	0	0	0	0	0	0	0	0	0	0	0	0	0	0	0	0	0	0	0	0	0	0	0	0	0	0	0
ENSG00000263377.1	0	0	0	0	0	0	0	0	0	0	0	0	0	0	0	0	0	0	0	0	0	0	0	0	0	0	0	0	0	0	0	0	0	0	0	0	0	0	0	0	0	0	0	0	0	0	0	0	0
ENSG00000227640.2	0.00441306	0.0076515	0	0	0	0	0	0.0119866	0	0	0	0.00902681	0	0.0158376	0	0.0106431	0.0108988	0	0	0	0.0216254	0	0	0.00519873	0.00502523	0	0	0	0.014739	0	0.00697572	0	0	0.0130633	0.00715283	0	0.00722527	0.00651208	0	0	0	0.0176669	0.00845691	0	0	0	0	0.0252016	0
ENSG00000231394.1	0	0	0	0	0	0	0	0	0.0421783	0	0	0	0	0	0	0	0	0	0.0410969	0	0.0872716	0	0	0	0	0.0703085	0	0	0.0297405	0	0.0422269	0	0	0	0	0	0	0.0788405	0	0	0.077937	0	0	0	0	0	0	0.0381389	0
ENSG00000238627.1	0	0	0	0	0	0	0	0	0	0	0	0	0	0	0	0	0	0	0	0	0	0	0	0	0	0	0	0	0	0	0	0	0	0	0	0	0	0	0	0	0	0	0	0	0	0	0	0	0
ENSG00000229105.1	0	0	0	0	0	0	0	0	0	0	0	0	0	0	0	0	0	0	0	0	0	0	0	0	0	0.0108706	0	0	0	0	0	0	0	0	0	0	0	0	0	0	0	0	0	0	0	0.0551465	0.128033	0	0.00846941
ENSG00000133488.13	0.0110562	0	0.0107655	0	0	0.0175553	0	0.0300305	0	0.0287424	0	0	0	0.0297589	0.0146536	0.0199984	0.00682628	0.0280295	0.0255133	0.0169719	0.00902982	0.008169	0.00914677	0.00651228	0.0188848	0.00727468	0.0132666	0.00538464	0.00615437	0	0.00873826	0	0.0230707	0	0.0179202	0.0096358	0	0.00815747	0.00981669	0.0486401	0.177408	0	0.0317811	0	0.361082	0	0.0428404	0	0.0113356
ENSG00000263809.1	0.0234948	0.0244417	0.0366035	0	0.00664881	0.0099482	0.0207092	0.031908	0.0519338	0.00610787	0.00600895	0.0336407	0.00908365	0.0168637	0.0311395	0.0226652	0.0232098	0.0238255	0.0433734	0.0793453	0.015351	0.0347189	0.0233247	0.0221422	0	0.0371016	0.0112768	0.0228851	0.0104626	0.0153242	0.022283	0	0.0392209	0.0347741	0.030465	0.0409529	0.0230801	0.0277359	0.0166887	0.0413449	0	0.0564345	0.0180096	0	0.0279023	0.0313694	0	0.0134172	0
ENSG00000274930.1	0	0	0	0	0	0	0	0	0	0	0	0	0	0	0	0	0	0	0	0	0	0	0	0	0	0	0	0.0233542	0	0	0	0	0	0	0	0	0	0	0	0	0	0	0	0	0	0	0.0309678	0	0
ENSG00000154723.11	59.7837	49.4023	56.6427	67.3284	46.5451	63.4946	52.0593	40.8175	47.3078	68.7104	64.3017	63.2562	74.3374	54.6064	46.9581	56.32	53.5699	51.8194	85.4941	45.5262	57.9772	44.5811	101.585	61.9626	63.2177	49.7448	47.0628	57.8104	71.2124	42.0728	63.7371	65.9067	65.6242	51.5983	44.9397	129.751	62.8204	49.6521	53.8506	6.43468	63.0136	25.7809	33.3221	39.36	49.1384	37.6589	50.741	27.9674	45.3958
ENSG00000279419.1	0.037524	0.0371774	0.0156589	0	0.0227548	0	0.01575	0.0509608	0.00846371	0.0139357	0.01371	0.0109649	0.0103626	0.0577143	0.0142096	0.0129282	0.00661943	0	0.00824673	0.0411441	0.0350247	0.0158429	0.0266088	0.0189448	0.0122084	0.00705424	0.0257291	0.0104429	0.0238715	0.0262227	0.0254204	0.012341	0.0149144	0.00793405	0.0260658	0.0093438	0.0175532	0.0158206	0.0285577	0	0	0	0.0102727	0	0.127324	0	0.00692371	0.0229595	0.0109921
ENSG00000260238.4	0.316907	0.999026	0.504943	0.484239	0.65223	0.518442	0.571365	1.01728	0.363898	0.655337	0.313152	0.441973	0.891082	0.723749	0.840043	0.55585	0.480267	0.438229	1.30747	0.486473	0.282354	0.319297	0.738862	0.492114	0.492094	0.758243	0.725959	0.505119	0.432994	0.916051	0.432626	0.497438	0.480933	0.533007	0.887221	0.778366	0.778284	0.850256	0.997618	0	0.630384	1.32635	0.993767	0.286213	0.256607	0.288492	0.390712	1.25449	1.0929
ENSG00000231266.1	0	0	0	0.0979175	0	0	0	0	0	0	0	0	0	0	0	0	0	0	0	0	0	0	0	0	0	0	0	0	0	0	0	0	0	0	0	0	0	0	0	0	0	0	0	0	0	0	0.0451459	0	0
ENSG00000232070.7	3.72074	1.9751	3.99746	4.20656	0.303529	26.9281	3.98812	4.58093	5.04539	4.78826	3.10264	6.40781	6.54915	2.99979	4.84315	4.21019	3.60801	3.28553	5.01846	1.86222	4.25312	5.09379	1.56662	3.88646	5.66041	3.4167	4.51785	5.02199	5.73164	2.97923	4.34965	2.11165	6.23588	6.34999	1.66654	3.17182	3.20939	3.68942	3.78307	0.325425	0.431614	0.533034	2.69332	0.881846	0.373352	0.345671	1.42356	0.982141	0.303361
ENSG00000182257.6	0.133883	0.0624968	0.185517	0.0721259	0.327873	0.212583	0.189118	0.167838	0.146344	0.167332	0.131698	0.105329	0.0895886	0.22176	0.177445	0.124188	0.0763032	0.120102	0.110905	0.142282	0.0672893	0.159796	0.136322	0.0606611	0.0820913	0.155854	0.15447	0.0802516	0.160516	0.235102	0.18721	0.296368	0.179084	0.0762142	0.325503	0.170537	0.210769	0.10638	0.173738	0.0906153	0.120184	0.0618435	0.118415	0.102313	0.229325	0.068752	0.126367	0.110274	0.0263974
ENSG00000261965.1	0	0	0	0	0	0	0	0	0	0	0	0	0	0	0	0	0	0	0	0	0	0	0	0	0	0	0	0	0	0	0	0	0	0	0	0	0	0	0	0	0	0	0	0	0	0	0	0	0
ENSG00000207359.1	0.278956	0.241832	0.271622	0.781457	0.789418	0.147645	0.409804	0.757692	0.660658	0.362596	0.356724	0.285299	1.07851	0.25028	0.369722	0.840956	0.516697	0.707206	1.07287	0.428215	0.683488	0.41222	0.92312	0.32862	0.317653	0.550637	0.669451	0.679293	0.155279	0.227432	0.220473	0.642206	0.19403	0.206438	0	0	0.45672	0.823277	0	0	1.62768	0.558376	0	1.38566	0	0.465564	0.900747	0.398259	1.43003
ENSG00000253266.1	0	0	0	0	0	0	0	0	0	0	0	0	0	0	0	0	0	0	0	0.0196707	0	0.0378718	0	0	0	0	0	0	0	0.0208948	0	0	0	0	0.0207697	0	0	0	0	0	0	0	0	0	0	0	0	0	0
ENSG00000128050.7	10.2738	15.2368	10.5994	10.0873	4.86295	6.19145	10.8122	13.7378	10.7034	18.5013	14.2238	5.70568	11.2545	12.019	8.63192	8.78434	12.1646	12.6689	11.9965	14.7372	7.45469	12.0794	13.4964	14.5831	14.3952	12.3517	10.4893	11.7685	10.4689	10.711	11.3868	9.60925	9.69629	10.1735	12.364	16.8349	9.28241	14.2008	13.8441	13.8549	41.4359	35.9844	47.3788	34.3928	25.673	31.5491	37.2144	22.0787	44.1836
ENSG00000232001.1	0	0	0	0	0	0	0	0	0	0	0	0	0	0	0	0	0	0	0	0	0	0	0	0	0	0	0	0	0	0	0	0	0	0	0	0	0	0	0	0	0	0	0	0	0	0	0.183322	0	0
ENSG00000252656.1	0	0	0	0	0	0	0	0	0	0	0	0	0	0	0	0	0	0	0	0	0	0	0	0	0	0	0	0	0	0	0	0	0	0	0	0	0	0	0	0	0	0	0	0	0	0	0	0	0
ENSG00000175711.7	0.288388	0.401473	0.317701	0.28895	0.300829	0.149294	0.417475	0.577478	0.515155	0.588278	0.234192	0.19376	0.467964	0.407945	0.304104	0.350295	0.467884	0.33941	0.427465	0.458851	0.336966	0.472818	0.41099	0.401726	0.316408	0.509699	0.399086	0.350618	0.384334	0.260865	0.409271	0.382844	0.3514	0.464223	0.52202	0.554046	0.313627	0.497001	0.493425	1.64841	1.2037	0.429782	2.31952	1.1711	0.974965	1.21556	1.67209	1.83924	1.29061
ENSG00000226012.1	0	0	0	0	0	0	0	0.137282	0	0	0	0	0	0	0	0	0	0	0	0	0	0.074688	0	0	0	0	0	0	0	0	0	0	0	0	0	0	0	0	0	0	0	0.202338	0.193713	0	0	0	0	0.721583	0
ENSG00000207947.2	0	0.230738	0	0	0	0	0	0	0	0	0	0	0	0	0	0	0	0	0	0	0	0	0	0	0	0	0.159686	0	0	0	0	0	0	0	0.2157	0	0	0	0	0	0	0	0	0	0	0	0	0	0.136443
ENSG00000186615.9	0.395427	0.489717	0.385031	0.406923	0.285464	0.123865	0.314164	0.482225	0.388615	0.388114	0.283791	0.346644	0.694206	0.434422	0.534785	0.321131	0.403584	0.548296	0.614534	0.278727	0.303181	0.542594	0.680977	0.366007	0.491633	0.472573	0.49869	0.373375	0.467177	0.447398	0.542136	0.613088	0.566924	0.340407	0.477421	0.872116	0.508681	0.327479	0.824001	0.426031	1.11833	1.42149	0.742308	0.521115	1.04224	0.673416	0.484675	0.449329	0.496432
ENSG00000164074.13	2.23251	2.57666	1.84307	3.13016	1.29328	1.95161	2.20944	2.94999	3.36962	1.99559	2.28048	2.21699	2.84689	2.398	2.17105	1.82437	2.62432	3.21347	3.22822	2.66204	2.44937	2.69801	2.9285	2.55099	2.62363	2.52615	2.73783	2.16151	2.5128	1.75274	2.56456	1.75951	2.32848	2.78168	2.10447	4.70551	2.12944	2.68101	3.30172	0.629212	2.62094	1.8698	2.43247	1.86491	2.26914	2.32732	1.29599	2.05786	1.67488
ENSG00000237467.1	0	0	0	0	0	0	0	0	0	0	0	0	0	0	0	0	0	0	0	0	0	0	0	0	0	0	0	0	0	0	0	0	0	0	0	0	0	0	0	0	0	0	0	0	0	0	0	0	0
ENSG00000074416.12	52.9153	34.7655	48.2077	58.89	24.0703	29.0381	50.0787	32.9685	49.4013	37.0474	48.124	64.0064	39.2055	43.2178	51.1241	46.1071	51.357	53.7271	26.5194	31.6837	68.4605	47.9826	15.8732	44.1872	44.1645	33.0662	46.4916	52.8848	59.1354	29.9372	46.9229	29.9237	53.8097	53.5846	25.3058	34.2948	30.7883	36.2503	29.2243	9.91792	12.0985	17.2224	8.75873	12.4108	14.6996	2.05139	9.46421	8.79055	15.8513
ENSG00000260766.1	1.81912	2.21193	1.86331	2.82376	2.40682	1.74224	1.94356	2.90901	2.05155	1.63778	1.48034	1.4014	2.1617	2.02072	2.39015	2.26958	2.05183	1.83674	1.76877	2.78038	1.59505	2.32741	1.06845	1.99455	2.0625	2.09334	2.11666	1.73356	1.92877	2.23431	1.79251	2.62879	1.58848	2.22621	2.18265	0.988313	2.43683	2.46357	2.3074	1.10864	1.76907	2.71124	1.44875	3.44233	1.84707	2.12916	5.21788	1.99	2.95508
ENSG00000265956.1	0	0	0	0	0	0	0	0	0	0	0	0	0	0	0	0	0	0	0	0	0	0	0	0	0	0	0	0	0	0	0	0	0	0	0	0	0	0	0	0	0	0	0	0	0	0	0	0	0
ENSG00000186895.2	0	0	0	0	0	0	0	0	0	0	0	0.0166318	0	0	0	0	0	0	0	0	0.0531261	0	0	0	0	0	0	0	0	0.0530334	0	0	0	0	0	0	0	0	0	0	0.0948874	0	0	0	0	0	0	0.0928675	0.0333459
ENSG00000272162.1	0.00912883	0	0.00888884	0	0	0.00966334	0	0	0.0144133	0	0	0	0	0	0.0120991	0.0110081	0	0	0	0	0	0	0.0151045	0	0	0.0120131	0	0.0177839	0.010163	0	0.0144299	0	0.0126993	0	0	0.0318242	0	0	0	0	0	0	0	0	0	0	0	0.013033	0
ENSG00000236187.1	0	0	0	0	0	0	0	0	0	0	0	0	0	0	0	0	0	0	0	0	0	0	0	0	0	0	0	0	0	0	0	0	0.0193658	0	0	0	0	0	0	0	0	0	0	0	0	0	0	0	0
ENSG00000264302.1	0	0	0	0	0	0	0	0	0	0	0	0	0	0	0	0	0	0	0	0	0	0	0	0	0	0	0	0	0	0	0	0	0	0	0	0	0	0	0	0	0	0	0	0	0	0	0	0	0
ENSG00000163141.17	0.120379	0.0521794	0.0634913	0.112409	0.0425827	0.122118	0.0515797	0.0817427	0.213823	0.0521576	0.0384847	0.071818	0.116354	0.0900039	0.0531827	0.0362902	0.0867117	0.0661233	0.0848797	0.169391	0.0163861	0.126004	0.0414957	0.112267	0.10852	0.12541	0.0842601	0.0635134	0.117265	0.0736086	0.0554994	0.0808309	0.0907084	0.126204	0.0812979	0.0349714	0.0903334	0.162834	0.133605	0.0882653	0.160967	0.281119	0.221076	0	0.119135	0.0837113	0.349834	0.393852	0.303411
ENSG00000254802.1	0.641697	0.117115	0.739926	0.662282	0.191151	0.125128	0.669807	0.458673	0.293284	0.263399	0.475078	0.293602	0.293796	0.575732	0.335719	0.183268	0.375342	0.393862	0.779359	0.311067	0.413753	0.349356	0.419111	0.258611	0.153834	0.377775	0.101314	0.296074	0.545195	0.0550708	0.587243	0.233258	0.587286	0.149962	0.574783	1.03021	0.525308	1.04659	0.119949	0.297163	0.0492663	0	0.517772	0	0.0501365	0.0563663	1.1996	0.168761	1.81792
ENSG00000199674.1	0	0	0	0	0	0	0	0	0	0	0	0	0	0	0	0	0	0	0	0	0.225659	0	0	0	0	0.181798	0	0	0	0	0	0	0	0	0	0	0.226185	0	0	0	0	0	0	0	0	0	0	0	0
ENSG00000115364.12	6.76261	9.12327	5.92481	8.83194	4.67954	5.88371	5.25219	9.32549	7.18295	10.4786	7.49081	5.18487	7.70357	8.28791	5.95444	5.29205	6.9998	6.52849	9.88465	8.08704	5.40729	6.87649	10.5843	7.32777	9.43831	6.52611	6.90025	7.69265	7.78497	6.65736	7.83908	8.33234	5.48665	6.12682	6.74527	13.145	6.19416	8.57883	7.4349	2.4966	11.3963	10.3369	14.1678	11.2756	10.9704	12.4388	10.7828	8.76809	14.7107
ENSG00000148925.9	8.81134	8.49144	8.11899	10.127	8.05726	5.40392	8.68855	9.09751	9.94093	10.8598	8.41235	8.90982	11.9386	9.04131	8.2513	8.288	10.4295	10.6736	13.217	8.77945	8.36586	8.39019	13.3843	8.65901	10.5063	7.78843	9.28305	8.42906	9.61551	9.14985	10.1098	10.8545	8.83956	8.85196	8.91346	14.3169	9.45222	9.75024	11.1659	7.30367	11.3095	19.3404	9.74318	7.21572	9.43905	6.04021	5.90746	8.73411	11.7276
ENSG00000174827.12	0.631701	0.324522	3.90698	0.966737	0.0662092	47.5016	0.360892	0.317742	0.1847	0.144454	0.134634	0.239283	0.124376	0.472303	1.94581	1.93963	4.53582	0.492307	4.37315	1.88553	1.94904	1.16685	0.145168	1.43321	0.353004	0.477219	4.46373	1.6921	2.18143	0.944209	0.184913	0.33664	0.154598	2.92609	0.25597	0.377226	0.13407	2.58071	1.29834	0	0.187709	0.140495	0.0784618	0.116216	0.104195	0.0195236	0.6497	1.4697	0.251869
ENSG00000276742.1	0.183037	0.555374	0.222782	0.256377	0.258989	0.0484386	0.0672233	0.435016	0.577989	0.118959	0	0.0935997	0.265375	0.328443	0.121297	0.220718	0.565053	0.324824	0.281585	0.21073	0.14949	0.270479	0.302853	0.215624	0.208428	0.301085	0.329446	0.312003	0.254717	0.14923	0.289327	0.210692	0.381939	0.203182	0.370841	0.239284	0.449517	0.270097	0.325035	0	0	1.64871	0	0.4546	0	0	0.0591027	0.195988	0.609905
ENSG00000200411.1	0	0	0	0	0	0	0	0	0	0	0	0	0	0	0	0	0	0	0	0	0	0	0	0	0	0	0	0	0	0	0	0	0	0	0	0	0	0	0	0	0	0	0	0	0	0	0	0	0
ENSG00000276520.1	0.164838	0	0.160504	0.554124	0.0466474	0	0.242157	0.0447727	0.0520518	0	0.0843165	0.101152	0.12746	0.177471	0.174778	0.0397543	0.162838	0.0668632	0.101435	0.101214	0.646207	0.48717	0.054548	0	0.150163	0.260301	0.0791169	0.064224	0.256917	0.0537566	0.260559	0	0.321032	0.0487944	0.10687	0.229858	0.26988	0.145945	0.17563	0	0	0	0	0	0	0	0.0851616	0	0
ENSG00000275776.1	0	0	0	0	0	0	0	0	0	0	0	0	0	0	0	0	0	0	0	0	0	0	0	0	0	0	0	0	0	0	0	0	0	0	0	0	0	0	0	0	0	0	0	0	0	0	0	0	0
ENSG00000165115.13	0.296323	0.523561	0.25281	0.339949	0.32744	0.301724	0.310941	0.563404	0.619356	0.282458	0.245404	0.219358	0.616471	0.607684	0.29923	0.245023	0.369395	0.432139	0.507963	0.62816	0.281196	0.875768	0.53232	0.33578	0.366351	0.415942	0.423291	0.302378	0.320468	0.455572	0.312265	0.292366	0.39259	0.396811	0.484864	0.472237	0.374262	0.391457	0.556274	0	0.411671	1.68338	0.767957	0.308403	0.28488	0.414478	0.976873	0.693001	0.734934
ENSG00000240069.1	0	0	0	0	0	0	0	0	0	0	0	0	0	0	0	0	0	0	0	0	0	0	0	0	0	0	0	0	0	0	0	0	0	0	0.0252539	0	0	0	0	0	0	0	0	0	0	0	0	0	0
ENSG00000173212.4	0.850919	0.162211	1.04545	1.08578	0.0378222	0.113182	1.08643	1.17982	1.99063	0.474849	0.797588	0.970508	1.2057	1.04724	2.00168	0.977741	1.33131	2.02397	0.938957	0.895885	1.87022	1.55368	0.427538	1.01291	2.45537	0.973199	1.66252	1.7922	1.57225	0.690119	0.457739	0.461536	2.12575	1.85946	0.296058	0.745484	0.692936	1.74213	1.59016	0.156796	0.220957	0.231856	0.717144	0	0.4894	0	0.586924	0.0190812	0.753663
ENSG00000161267.10	16.8199	17.8625	16.4397	14.9988	2.53802	8.21496	17.0988	18.9975	13.6276	11.7859	18.8855	13.9859	16.4174	18.2095	15.8146	13.853	17.1123	19.1161	14.1548	13.2396	16.9453	16.5387	8.7588	17.4501	17.2356	15.7523	18.9756	17.6639	22.3099	7.38342	17.3768	9.75386	25.214	18.7982	6.86973	20.6319	9.60766	13.1146	15.2649	14.0879	5.84137	6.56915	9.55571	9.80329	6.32257	10.5773	12.6857	9.30266	13.2747
ENSG00000271291.1	0	0	0	0	0	0	0	0	0	0	0	0	0	0	0	0	0	0	0	0	0	0	0	0	0	0	0	0	0	0	0	0	0	0	0	0	0	0	0	0	0	0	0	0	0	0	0	0	0
ENSG00000266210.2	0	0	0	0	0	0	0	0	0	0	0	0	0	0	0	0	0.0670868	0	0	0	0	0	0	0	0	0	0	0	0	0	0	0	0	0	0	0	0	0	0	0	0	0	0	0	0	0	0	0	0
ENSG00000246082.2	5.80982	5.00399	5.51657	6.53828	1.1452	5.87105	5.29058	9.10017	6.76584	4.85239	5.38356	4.85749	8.24742	5.82053	6.64412	6.06769	6.30645	8.30931	9.43975	5.02745	4.82698	7.3244	5.92761	7.32458	7.45879	5.17675	7.92743	7.02798	6.9779	3.42722	5.87114	4.73766	7.36643	6.89031	4.32194	11.2642	3.80074	7.29555	9.87131	5.35479	4.77745	3.51641	7.22601	8.3523	6.44518	5.46594	6.33702	0.985311	6.10459
ENSG00000252080.1	0	0	0	0	0	0	0	0	0	0.304113	0	0	0	0	0	0	0	0	0	0	0	0	0	0	0	0	0	0	0	0	0	0	0	0	0	0	0	0	0	0	0	0	0	0	0	0	0	0	0
ENSG00000244038.8	92.0242	96.7753	80.9776	79.1508	46.4808	62.9495	94.363	101.809	100.996	138.817	103.26	65.7541	122.996	85.8837	85.1194	89.928	98.2898	86.8051	126.57	91.1064	65.3616	105.799	123.71	118.286	98.8163	77.9826	88.5319	95.9244	89.8318	66.6384	100.084	96.4286	93.3165	97.1139	109.27	119.016	72.2958	112.478	112.976	226.651	112.557	69.4249	156.326	274.235	144.238	202.323	92.3075	119.5	127.128
ENSG00000246863.2	0.00299767	0	0.00583772	0	0.0084831	0	0	0.00814217	0.00946592	0.00779293	0.0115001	0	0	0	0	0	0.00370163	0.00303986	0	0.00460161	0	0.00885946	0.00495993	0.00706271	0	0.00394477	0	0.00875963	0.00333727	0.00488797	0.0142152	0.00690116	0	0.00443677	0.00971744	0.00522511	0	0.00442348	0.00532321	0	0	0	0.00574455	0	0	0	0.0154871	0	0.0122937
ENSG00000275387.1	0	0	0	0	0	0	0	0	0	0	0	0	0	0	0	0	0	0	0	0	0	0	0	0	0	0	0	0	0	0	0	0	0	0	0	0	0	0	0	0	0	0	0	0	0	0	0	0	0
ENSG00000233901.4	0.345808	0.26823	0.434187	0.407887	0.257527	0.240826	0.521382	1.54485	0.416676	0.579608	0.209469	0.241985	0.721261	0.620519	0.277407	0.373102	0.382066	0.415273	0.405993	0.600683	0.208105	0.363085	0.873315	0.107203	0.466316	0.395188	0.556896	0.274785	0.293804	0.222581	0.46031	0.398055	0.430421	0.25591	1.43074	0.602763	0.372482	0.349144	0.549439	0.72063	0.663736	0.400741	0.854514	0.452034	1.26986	0.455633	0.963811	1.23425	0.671772
ENSG00000254507.2	0.0212382	0	0	0.059496	0.450766	0	0	0	0	0.0276061	0	0	0	0.19055	0.0281487	0.0512208	0	0	0.032673	0.032602	0.0346914	0	0.0351407	0.0250194	0	0.0838452	0.0254842	0	0.0236443	0.0346309	0.0335713	0.195577	0	0	0.0344236	0	0.208634	0	0.0377145	0	0	0.0850235	0	0	0	0	0.0274313	0.0303213	0
ENSG00000277027.1	0	0	0	0	0	0	0	0	0	0	0	0	0	0	0	0	0	0	0	0	0	0	0	0	0	0	0	0	0	0	0	0	0	0	0	0	0	0	0	0	0	0	0	0	0	0	0	0	0
ENSG00000226229.2	0.040182	0.0696689	0.117377	0	0	0	0.11806	0.0545706	0	0.10446	0.102768	0.0410957	0	0	0	0.048454	0	0.0814953	0	0	0	0.118756	0.0664851	0.0473358	0.0457561	0.0528775	0	0.156557	0	0	0.0635157	0.0925061	0.0558979	0.0594724	0	0.0700397	0	0	0	0	0	0	0	0	0	0.134124	0	0	0.0411975
ENSG00000269845.1	0.0161654	0.0467134	0.0104936	0.045285	0.0228732	0.0285198	0.0237479	0.0292719	0.093585	0.0630367	0.0137813	0.011022	0.062499	0.0193381	0.0142835	0.0454841	0.00665385	0.0163929	0.0165792	0.0330864	0.0616121	0.0318506	0.0267472	0.0317389	0.0245437	0.0638183	0.0258629	0.0262431	0.0359935	0.0702909	0.0170351	0.0124052	0.0149919	0.0478519	0.0349351	0.0093924	0.0529334	0.0159028	0.0669811	0	0.0157206	0.12943	0	0	0.0159982	0.125903	0.0417583	0.00769296	0.0552462
ENSG00000223149.1	0	0	0	0	0	0	0	0	0	0	0	0	0	0	0	0	0	0	0	0	0	0	0	0	0	0	0	0	0	0	0	0	0	0	0	0	0	0	0	0	0	0	0	0	0	0	0	0	0
ENSG00000270503.1	0.342385	0.910246	0.455625	0.991116	0.339121	0.495324	0.603582	0.852478	0.648703	0.904921	0.379457	0.420205	0.595683	0.757732	0.786568	0.522968	0.535533	0.543954	0.632072	0.89349	0.76433	0.539681	0.585393	0.71257	0.532837	0.705879	0.561475	0.522484	0.431997	0.762997	0.66749	0.656859	0.55568	0.608106	0.647441	0.835517	0.672683	0.724173	0.810669	0	0	0.548271	0.918577	0	0	0.266664	0.545409	0.668047	1.82539
ENSG00000226142.2	0	0	0	0	0	0.0455639	0.0632338	0	0.135922	0.0559495	0	0	0	0	0	0	0	0.0872991	0	0	0	0	0	0.0507069	0.0490147	0	0.051649	0.0419267	0	0	0	0	0	0	0	0	0	0	0	0	0	0	0	0	0	0	0.0555951	0.0614524	0
ENSG00000225176.2	0	0	0	0.132364	0	0	0.138826	0	0.074602	0	0	0	0	0	0	0	0	0.047915	0	0	0	0	0	0	0.0538044	0	0	0.0460237	0	0.0770453	0	0	0	0	0	0	0	0	0	0	0.137849	0	0	0	0	0.788577	0	0	0
ENSG00000224721.1	2.02234	0.850387	1.49814	2.16448	0.133093	4.43084	3.15847	1.45081	4.15836	1.31871	2.25964	2.61804	0.896177	1.06094	2.03921	3.0463	3.30201	2.18707	0.620166	0.525996	5.95923	1.19141	0.255686	1.21889	1.15526	3.54544	2.57176	2.27744	1.82509	0.931217	1.39126	1.28382	2.50487	1.42202	0.696955	2.17827	1.85904	1.1005	0.369861	0	0.196016	0	0.412011	0.0667477	0.219425	0.112132	0.303726	0.0287764	0
ENSG00000204699.4	0	0	0	0	0	0	0	0	0	0	0	0	0	0	0	0	0	0	0	0	0	0	0	0	0	0	0	0	0	0	0	0	0	0	0	0	0	0	0	0	0	0	0	0	0	0	0	0	0
ENSG00000138780.13	1.45172	1.69801	1.21162	1.25232	1.13139	0.74153	1.18482	1.74311	1.37526	2.03975	1.82402	0.888484	1.8219	1.42654	1.12696	0.814158	1.36013	1.47917	1.35418	1.57409	1.19695	1.60723	2.43633	1.83776	1.51666	1.44947	1.26084	1.23	1.37504	0.950625	1.07088	1.6021	1.08669	1.13572	1.77782	2.45011	1.38837	1.77838	1.49357	0.973204	3.6034	2.21399	3.65192	4.62429	2.02508	2.92281	2.82149	2.83583	1.54039
ENSG00000227857.2	0.0427897	0	0	0.239739	0	0.18118	0	0.0581121	0.0675599	0	0.0547187	0	0	0	0	0	0	0.043392	0	0.0656849	0	0	0.212399	0.151223	0.097451	0.056309	0	0.0416793	0	0	0.135275	0	0	0	0.13871	0.074585	0.140115	0.0631422	0	0	0	0	0.327999	0	0.127042	0	0.552671	0.0610898	0.394839
ENSG00000243089.1	0	0	0	0	0	0	0	0	0	0	0	0	0	0	0	0	0	0	0	0	0	0	0	0	0	0	0	0	0	0	0	0	0	0	0.050562	0	0	0	0	0	0	0	0	0	0.0926177	0	0	0	0
ENSG00000263894.1	0	0	0	0	0	0	0	0	0	0	0	0	0	0	0	0	0	0	0	0	0	0	0	0	0	0	0	0	0	0	0	0	0	0	0	0	0	0	0	0	0	0	0	0	0	0	0	0	0
ENSG00000137944.15	9.6558	12.2044	8.39132	10.9431	7.49434	8.43662	9.94334	7.57758	10.6271	12.8044	12.235	7.56575	10.178	7.47237	8.36219	8.5639	8.17155	9.8874	11.661	10.1197	9.17561	8.89581	10.1375	12.1752	13.4164	10.4136	9.63881	9.82801	10.1404	5.95938	14.4774	9.29722	12.1022	7.0572	6.28057	11.5676	11.2362	9.47733	13.1699	3.43155	11.47	8.46135	9.53518	12.7485	12.3823	12.5561	8.47406	8.89087	23.5467
ENSG00000276639.1	0	0	0	0	0	0	0	0	0	0	0	0	0	0	0	0	0	0	0	0	0	0	0	0	0	0	0	0	0	0	0	0	0	0	0	0	0	0	0	0	0	0	0	0	0	0	0	0	0
ENSG00000183648.8	20.749	15.8816	21.1273	26.863	16.4344	22.4863	20.1892	15.7826	23.0647	25.4288	24.1891	22.0075	31.4116	18.1272	17.2376	20.6765	22.4634	21.6001	33.8432	16.1666	19.9564	18.8685	41.8508	25.2133	24.5981	18.0597	21.3053	20.8224	25.9827	13.7653	24.8644	24.6587	22.3638	22.7883	19.7088	51.7865	26.2997	21.5187	21.1149	7.8395	14.7736	14.1393	17.5042	16.4932	19.9636	18.6143	11.3175	10.9816	18.086
ENSG00000163993.6	30.2014	6.99498	9.1036	6.69855	1.52333	3.34692	29.0346	8.43406	33.2806	136.979	5.95617	65.995	120.643	6.83265	6.42854	16.6993	8.64822	11.5151	50.8552	21.8497	10.2737	14.8039	214.547	38.4352	19.6538	6.91968	9.35557	14.3942	10.0553	18.4973	43.0639	22.4892	6.95234	31.9695	75.622	21.946	10.8914	58.0951	148.155	216.376	218.377	1.90546	108.368	539.843	125.972	203.018	145.757	376.038	207.457
ENSG00000148734.7	0.0373984	0.0986736	0.0506647	0.0318855	0.00920294	0.0172122	0.0501632	0.0397489	0.0359421	0.0317033	0.0228725	0.0415748	0.0471493	0.0379306	0.025861	0.00784302	0.030118	0.0461694	0.0200118	0.0299525	0.0504641	0.0648758	0.0457369	0.0689582	0.0296253	0.079171	0.0253642	0.0570176	0.0343944	0.0185596	0.0642562	0.0187169	0.0180959	0.0457259	0.0316261	0.0396795	0.0425952	0.0911779	0.0404244	0.0143069	0.868122	0.696514	0.0872481	0.0484615	0.30414	0	0.105008	0.239107	0.546812
ENSG00000258167.1	0	0	0	0	0	0	0	0	0	0	0	0	0	0	0	0	0	0	0	0	0	0	0	0	0	0	0	0	0	0	0	0	0	0	0	0	0	0	0	0	0	0	0	0	0	0	0	0	0
ENSG00000251418.2	0	0	0	0.0628064	0	0.0474654	0	0.0304482	0.0353985	0.116569	0	0.0229298	0	0.0402305	0	0	0.027685	0.0227355	0	0	0.0366217	0.0331305	0.037096	0.0264115	0	0	0	0.0218382	0	0	0.0708785	0	0	0	0.072678	0	0	0	0	0.197267	0	0	0	0	0	0.748356	0	0.0640168	0
ENSG00000231877.1	0	0	0	0	0	0.0158845	0	0	0	0	0	0	0	0	0	0	0	0	0	0	0	0	0	0	0	0	0	0	0	0	0	0	0	0.00740329	0	0	0	0	0	0	0	0	0	0	0	0	0.00646053	0	0
ENSG00000187566.4	1.59954	1.41842	1.56937	1.40241	1.29576	1.08571	2.36776	1.708	2.19774	1.42841	1.28036	0.74927	3.09209	1.46797	1.42411	1.47238	1.80931	1.49823	2.81763	1.93057	0.658173	1.94868	1.87888	2.91996	1.36259	1.49432	1.97792	1.15365	1.68559	1.09504	1.62126	1.65849	2.07227	2.04214	1.20723	1.7665	1.13949	2.36034	2.88379	0.53717	4.98718	6.64787	1.77832	0.970426	3.26267	0.244538	0.820074	0.627559	2.24086
ENSG00000169035.10	0	0	0	0.016695	0.00843257	0.0252343	0	0	0	0.015493	0	0	0	0.0213879	0.031595	0.00718648	0.00735915	0	0.0183366	0	0	0.00880668	0.00986077	0.00702064	0	0	0.00715108	0.00580497	0.00663478	0.00971771	0.00942037	0	0.016581	0	0.00965955	0	0.00975738	0.0263828	0.010583	0	7.30251	0	0.69666	0	0.106164	0	0.254015	21.2965	3.89832
ENSG00000222691.1	0	0	0.135811	0	0	0	0	0	0	0	0	0	0	0	0	0	0	0	0	0	0	0	0	0	0	0	0	0	0	0	0	0	0	0	0	0	0	0	0	0	0	0	0	0	0	0	0	0	0
ENSG00000189014.7	0.0641846	0.0649164	0.0416648	0.0899021	0.090818	0.101914	0.078576	0.014528	0.0422249	0.0695243	0.041039	0.0437627	0.0310191	0.0287933	0.0212672	0.0709479	0.0264191	0.065088	0.0658278	0.0410531	0.0436841	0.0474236	0.0884997	0.0252039	0.0365441	0.0492704	0.0128361	0.0416793	0.053592	0.0784942	0.059183	0.0861958	0.0297627	0.0712485	0.13871	0.186463	0.0613002	0.0236783	0.0854834	0	0	0.0428253	0	0	0	0	0.0207252	0.0610898	0.0164516
ENSG00000250830.1	0	0	0	0	0	0	0	0	0	0	0	0	0	0	0	0	0	0	0	0	0	0	0	0	0	0	0	0	0	0	0	0	0	0	0	0	0	0	0	0	0.22157	0	0	0	0	0	0	0	0
ENSG00000197070.12	14.4678	15.8696	16.0207	12.7512	3.95349	12.8474	18.895	16.4313	23.0227	17.4042	12.3017	15.0297	18.7211	13.0657	13.2279	18.3479	17.9965	18.1169	17.3806	12.337	14.6345	16.9531	9.44718	15.7689	13.2022	16.7058	13.8071	16.1668	13.4822	9.79915	17.5944	8.7223	16.6144	20.8234	12.2818	17.5025	9.66512	16.2402	18.9569	31.5321	20.3126	26.4899	22.6108	27.3432	22.8129	22.9358	41.3447	27.0507	35.1509
ENSG00000239825.3	0	0	0	0	0	0	0	0.0698581	0.0812156	0.0668617	0	0	0	0	0	0	0	0	0	0	0	0	0	0.0605966	0	0.0676907	0	0.0501039	0	0	0	0	0	0	0	0	0	0	0	0	0.15007	0	0	0	0	0	0	0	0
ENSG00000239576.1	0	0	0	0	0	0	0	0	0	0	0	0	0	0.149593	0	0	0	0	0	0	0.136174	0	0	0	0	0.109706	0	0	0	0	0	0	0.115972	0	0	0	0	0	0	0	0	0	0	0	0	0	0	0	0
ENSG00000207613.1	0	0	0	0	0	0	0	0	0	0	0	0	0	0.236628	0	0	0.162838	0	0.202869	0	0	0	0	0	0	0	0	0	0	0	0	0	0	0	0	0	0	0.194593	0	0	0	1.05584	0	0	0	0	0	0	0
ENSG00000236485.1	0	0	0	0	0	0	0	0	0	0	0	0	0	0	0	0	0	0	0	0	0	0	0	0	0	0	0	0	0	0	0	0	0	0	0	0	0	0	0	0	0	0	0	0	0	0	0	0	0
ENSG00000221378.1	0	0	0	0	0	0	0	0	0	0	0	0	0	0	0	0	0	0	0	0	0	0	0	0	0	0	0	0	0	0	0	0	0	0	0	0	0	0	0	0	0	0	0	0	0	0	0	0	0
ENSG00000269940.1	1.25827	2.14047	1.04026	1.66267	1.3101	0.703668	1.04631	2.09574	1.49937	0.864058	0.819705	1.35972	1.05556	1.15022	1.38449	1.00199	1.37786	1.61303	1.09569	2.51462	2.05531	1.85938	0.746352	1.17464	1.18951	1.3434	1.82319	0.670621	1.13651	1.66461	1.12582	0.874493	0.858687	1.72178	1.92401	1.15869	1.20496	1.96185	1.13829	0	0.623368	2.66119	2.27479	0.235857	0.704865	0.713204	1.4412	2.13534	1.1927
ENSG00000253572.2	0	0	0	0.0562822	0	0	0	0	0	0	0	0	0	0	0	0	0	0	0	0	0	0	0	0	0	0	0	0	0	0	0	0	0	0	0	0	0	0	0	0	0	0	0	0	0	0	0.0259495	0	0
ENSG00000236816.2	0	0.0312558	0	0	0	0.139938	0	0.00816073	0	0	0	0	0.0348483	0	0	0	0.111302	0	0	0.11069	0	0	0	0.106182	0.0547405	0.181873	0	0.00585306	0.026759	0	0.0569905	0	0	0	0.0194792	0	0	0.0886711	0.096036	0.0528714	0	0.0962238	0.0230306	0	0.0178406	0	0	0.00857889	0
ENSG00000269615.1	0.0203161	0	0	0	0.0287463	0	0	0.027591	0	0	0	0	0	0	0	0	0	0	0	0	0	0	0	0	0	0	0	0	0	0	0	0	0	0	0	0	0.0332625	0	0	0	0	0	0	0	0	0	0.0524805	0	0
ENSG00000277842.1	0	0	0	0	0	0	0	0	0	0	0	0	0	0	0	0	0	0	0	0	0	0	0	0	0	0	0	0	0	0	0	0	0	0	0	0	0	0	0	0	0	0	0	0	0	0	0	0	0
ENSG00000183638.5	0.0147001	0.0169917	0.00477121	0.00915116	0.0184888	0.00172898	0.0215953	0.00443644	0.00773656	0.0106154	0.00417737	0.00334096	0	0.00586176	0.00865918	0.00984793	0.00605073	0.00331267	0.010051	0.00250728	0	0.0120682	0.00270252	0.0057724	0.00743968	0.00644818	0.00979941	0	0.00727353	0.00798995	0.00774547	0.00752048	0.00227217	0	0.0185316	0.00284701	0.0133709	0.0096409	0.00580092	0.0431139	0.0190608	0.0392328	0.00939012	0.0973595	0.0145481	0.0218077	0.00843849	0.00932753	0.125596
ENSG00000275285.1	0	0	0	0	0	0	0	0	0	0	0	0	0	0	0	0	0	0	0	0.0589079	0	0	0	0	0	0	0	0	0	0	0	0	0	0	0	0	0	0	0	0	0	0	0	0	0	0	0	0	0
ENSG00000197408.7	3.81538	6.87451	3.84101	8.2766	0.314535	41.6884	8.8588	2.67863	3.75864	1.47625	9.59267	3.49291	1.48449	5.142	9.52974	4.62032	7.70588	5.8856	1.17516	0.78174	12.7945	5.66197	1.09005	5.65164	10.2081	6.90897	5.81969	8.83819	13.7643	0.764485	2.63216	2.48436	6.53896	1.09471	0.904031	8.94004	3.82479	2.17094	0.315797	1.2091	6.00189	14.5461	0.697077	0.562139	17.7357	0.0539634	40.9582	0.623187	20.682
ENSG00000226571.1	0.0158706	0.0550339	0.27816	0.0889185	0.0673683	0	0.0466298	0.0431072	0.0250578	0.0825164	0.020295	0.178546	0.245438	0.0284783	0.0210345	0	0.176378	0.128752	0.0244154	0.0974494	0.0259237	0.140714	0.105038	0	0.0542164	0.146194	0.0761738	0.0309175	0.0176686	0.0517569	0.275953	0.182684	0.0220778	0.305365	0.0514472	0.0553268	0.103936	1.07729	0.140914	0	0.0463017	0	0	0	0.0471195	0	0	0	0.0162716
ENSG00000268006.1	1.73254	1.53189	1.40807	1.84664	2.21706	1.26041	1.62244	1.68268	2.20691	1.86172	1.89777	1.45073	1.84807	1.98176	1.40429	1.4691	1.78141	1.90742	1.98574	2.15096	1.71379	1.77481	1.63891	2.09385	1.70171	2.04376	1.9671	1.57664	1.62528	1.66015	2.20945	2.14527	1.62278	1.91555	2.29352	1.23324	1.96641	1.96584	2.32891	2.00421	1.43986	2.45935	2.03706	1.8515	1.93664	1.83168	2.3581	2.55727	2.50525
ENSG00000242952.1	0.0817684	0.0567091	0.12739	0.0916251	0.0925586	0.0346224	0.0720737	0.266516	0.258205	0.318856	0.125477	0.0167255	0.0632271	0.0586903	0.108374	0.118322	0.181747	0.21559	0.0754757	0.0753118	0.0534256	0.096665	0.297646	0.154122	0.130356	0.0860824	0.196231	0.0796465	0.0546192	0.0533324	0.206802	0.188245	0.113749	0.0484093	0.132533	0.199538	0.133875	0.0723964	0.0290406	0.143891	0.238556	0.196407	0.125357	0	0.0971076	0.764217	0.0211224	0.21013	0.117369
ENSG00000254355.1	0	0	0	0	0	0	0	0	0	0	0	0	0	0	0	0.0507011	0	0	0	0	0	0.0621318	0	0	0	0	0.0504514	0	0	0	0.0664614	0	0	0	0	0	0	0.0620441	0	0	0	0	0	0	0	0	0	0	0
ENSG00000256950.2	0.0396115	0.0549437	0.0231421	0.0221932	0.0112096	0.0670892	0.0232767	0.075314	0.0875585	0.0823812	0.0607852	0.0162049	0.0459441	0.0142158	0	0.0286596	0.0391309	0.0562366	0.0121877	0.0608061	0.0258812	0.0351209	0.0131082	0.0373309	0.0180425	0	0	0.0308668	0.0352792	0.0258361	0.0500911	0	0.0220417	0.0703535	0.0770443	0.0276181	0	0.0233809	0.0281365	0.209118	0.0231129	0.0951465	0.0151818	0.0787047	0.0705634	0.237994	0.143254	0.0113105	0.113715
ENSG00000276157.1	0	0	0	0	0	0	0	0	0	0	0	0	0	0	0	0	0	0	0	0	0	0	0	0	0	0	0	0	0	0	0	0	0	0	0	0	0	0	0.343453	0	0	0	0	0	0	0	0	0	0
ENSG00000280173.1	0.614649	1.10122	0.379044	0.650478	0.618452	0.556656	0.461512	0.797646	0.765583	0.488241	0.471601	0.279389	0.422467	0.551465	0.398269	0.535298	0.775857	0.470938	0.44127	0.78627	0.501997	0.625706	0.395499	0.603398	0.544377	0.503282	0.524466	0.51222	0.722298	0.545665	0.561355	0.455954	0.313518	0.596376	0.841272	0.297603	0.402533	0.665134	0.266807	1.08162	0.597737	0.929575	0.929213	1.22126	0.628571	1.07141	0.220522	0.692265	0.714206
ENSG00000234693.1	0.0150474	0	0.0439555	0	0	0.0318569	0.0221056	0	0.0237581	0.0391182	0	0.230844	0	0.0540023	0.0598305	0.0544354	0.0371622	0.0305185	0	0	0.0737373	0	0	0.0177264	0.0514044	0.0198016	0.0180557	0.0146569	0.0167521	0.0245362	0	0	0	0.0222713	0.0243894	0.0262286	0	0.0222046	0	0	0.0439002	0	0	0	0	0	0	0.0214828	0
ENSG00000227321.2	0.042127	0.0486941	0	0	0.0198692	0.0148645	0.0412581	0.0381413	0.0665135	0	0	0	0	0.0251976	0.0186114	0	0.01734	0.01424	0	0	0	0.0622521	0	0.0165423	0	0.0369579	0	0	0	0.0457946	0	0.0323279	0	0.0415674	0.0455205	0	0	0.0414428	0	0	0	0.0562159	0.0269099	0	0	0.0937437	0.0362741	0.0400957	0.0719859
ENSG00000222585.1	0.112447	0.38993	0	0	0.159107	0	0	0.152713	0.355082	0	0	0	0	0	0	0	0	0	0	0.517841	0.183676	0.166166	0	0.132467	0	0.29595	0	0	0	0.183356	0	0	0.156427	0.332861	0	0	0.184104	0.497795	0	0	0.32806	0.450163	0.215487	0	0	0	0	0	0.115289
ENSG00000224473.1	0.0500197	0	0	0	0	0	0.0734821	0	0.0394876	0	0.0319821	0.0511571	0	0	0.0994424	0.0603169	0.123532	0.0760857	0	0.0383917	0	0.0739154	0.0827625	0	0	0	0.0300099	0.0487217	0.0278432	0	0.0790661	0	0.0347916	0	0	0	0	0	0.0444121	0	0	0	0	0	0	0	0.096908	0	0.0256419
ENSG00000164305.16	26.1493	18.9388	19.5178	28.3567	6.14542	19.836	30.0792	20.7533	24.8463	23.05	46.1149	26.7286	30.7109	16.2244	20.9365	21.8724	21.6318	25.5178	28.3506	20.7924	21.8389	22.5815	36.8089	25.2168	23.8795	16.58	22.1549	25.9289	23.6805	11.4389	33.1243	18.3158	21.8288	20.3661	20.1051	34.6689	15.9422	24.0707	25.4924	8.58509	19.0505	11.9988	18.9187	20.5798	17.6191	23.4828	11.1935	17.4234	13.3589
ENSG00000231141.1	0	0	0	0	0	0	0	0	0	0	0	0	0	0	0	0	0	0	0	0	0	0	0	0	0	0	0	0	0	0	0	0	0	0	0	0	0	0	0	0	0	0	0	0	0	0	0	0	0
ENSG00000207264.1	0	0	0	0.379773	0	0	0	0	0	0	0	0	0	0	0	0	0	0.137476	0	0	0	0	0	0.159703	0.154373	0	0.16267	0	0	0	0	0	0	0	0	0	0	0	0.240738	0	0	0	0	0	0	0	0	0	0
ENSG00000247763.2	0.0745522	0	0.0311109	0.0298353	0.0904179	0.0225478	0.0312919	0.0578561	0.0672623	0.069218	0.0817164	0.021785	0.0205883	0.0382219	0.042347	0.0256856	0.0394541	0.0216004	0	0.0163489	0	0.0157382	0.140976	0.0501857	0.0606386	0.0140152	0.0255591	0.0414957	0.0118569	0	0.0841747	0	0	0	0	0.0185641	0.0348744	0.015716	0	0	0.0621436	0	0.0612288	0	0.0316206	0.0710993	0.0687795	0	0.0545972
ENSG00000162004.15	0.0139915	0.0545827	0.044277	0.0489941	0.044544	0.0370269	0.0770791	0.057005	0.204341	0.0500132	0.0268381	0.100168	0.0405709	0.156915	0.0278161	0.0126539	0.0993441	0.0354712	0.0322869	0.0644336	0.068563	0.0930403	0.0868138	0.032965	0.0238986	0.1519	0.0587606	0.0204427	0.00778831	0.0684434	0.187989	0.0322109	0.0632575	0.274388	0.0510254	0.0365821	0.0515421	0.118717	0.142864	1.10797	2.20426	7.40767	2.48686	0.973001	0.68542	1.5295	10.0748	0.374538	1.0723
ENSG00000206743.1	0	0	0	0.379773	0.191821	0	0	0.184112	0.214045	0	0	0	0	0	0	0.163476	0	0	0	0	0	0	0	0	0	0	0	0	0	0	0	0	0	0	0	0	0	0	0	0	0	0	0	0	0	0	0	0	0
ENSG00000188917.13	4.52163	4.55252	5.77863	3.91827	2.90031	4.3244	4.76646	7.33588	5.64804	4.00349	4.52419	3.50126	5.43537	4.73082	5.63728	4.71914	5.77342	7.14999	6.21316	4.94765	3.64032	6.55486	4.89493	4.1214	5.98393	5.81843	6.81635	4.86772	4.73918	4.12978	4.79505	4.22478	5.09082	6.51763	5.05016	4.70769	4.13492	6.05469	5.09463	6.92453	5.98008	7.47549	7.72582	5.18861	11.0987	7.54638	5.20714	4.72921	8.58228
ENSG00000234758.1	0	0	0.0502647	0	0	0	0.0379178	0.0350534	0	0	0	0	0	0	0	0	0.0318722	0	0	0	0	0	0	0	0	0	0	0	0	0	0	0	0	0	0	0	0	0	0	0	0.0753021	0	0	0	0	0	0.133349	0	0.0529263
ENSG00000162511.7	47.9876	31.8491	77.4769	31.1657	9.67314	20.6969	73.7512	27.1492	54.8506	60.1989	46.2324	33.3369	50.9093	59.7621	33.8943	34.177	60.6191	55.2003	54.5895	27.4565	32.0169	69.2757	55.0398	37.7569	48.2875	30.1665	51.9832	49.1418	33.9407	18.9931	93.1244	41.4119	46.1026	40.4669	54.8215	61.3651	44.5973	91.9822	52.8398	99.2128	37.8474	21.3377	56.5127	74.0789	76.124	94.5893	10.9644	135.763	7.81772
ENSG00000252408.1	0.198708	0	0	0	0	0	0	0	0	0	0	0	0	0	0	0	0	0	0	0.30503	0	0.293636	0	0.234085	0	0.52298	0	0	0.22122	0	0.314098	0	0	0	0	0	0	0	0	0	0	0	0	0	0	0	0.513303	0	0
ENSG00000212420.1	0	0	0	0	0	0	0	0.184112	0	0	0	0.13865	0	0.486526	0	0	0	0.137476	0	0	0	0	0	0	0.154373	0	0	0	0	0	0	0	0	0.20065	0	0	0	0	0	0	0	0	0	0	0	0	0	0	0
ENSG00000166278.13	4.22123	3.0166	3.02082	1.84241	1.30876	2.06638	8.46464	5.91783	3.14417	4.48896	6.11843	2.13583	2.42626	4.15639	2.77131	2.54669	3.20322	2.89362	4.28093	2.01515	1.85325	3.89137	4.73866	2.38606	2.88229	3.99981	3.34532	3.32814	1.84069	2.14055	8.80554	3.28156	2.62081	2.1679	15.9984	2.73579	1.93908	2.61379	4.31798	10.075	11.1151	2.49655	10.1279	3.77451	11.3503	4.99404	6.37266	10.1041	4.47834
ENSG00000256643.1	14.8999	12.3019	16.1458	19.5817	2.08223	4.00566	17.0633	12.4552	20.2889	11.4769	13.3409	19.297	15.189	10.7983	20.3749	17.6186	27.1927	21.1588	11.6025	4.15493	21.2905	12.1934	7.69601	7.46062	15.3509	9.16399	16.8381	20.1189	18.4603	12.7691	10.1769	10.1031	24.0176	14.1963	3.0667	45.8508	15.2737	13.3783	10.1263	0.231217	2.45332	4.73405	1.71219	2.08853	5.22736	0	8.11195	0.0750342	1.18547
ENSG00000232723.1	0	0	0	0	0	0	0	0	0	0	0	0	0	0	0	0	0	0	0	0	0	0	0	0	0	0	0	0	0	0	0	0	0	0	0	0	0	0	0	0	0	0	0	0	0	0	0	0	0
ENSG00000253141.1	0	0	0	0	0	0	0	0	0	0.0161292	0	0	0	0	0	0	0	0	0	0	0	0	0	0	0	0	0	0	0	0	0	0	0	0.0183657	0	0	0	0	0	0	0	0	0	0	0	0	0	0	0
ENSG00000227014.4	0.0761056	0.105563	0.0889257	0.0852796	0.0861484	0.0644493	0.0223608	0.103358	0.360485	0.0593546	0.0389289	0.0155672	0.117697	0	0.0605211	0.0550637	0.131569	0.0617414	0.0702486	0.116827	0.17404	0.0674778	0.0503696	0.0717239	0.0693303	0	0.0913207	0.0296522	0.0508365	0.0744583	0.07218	0.0700833	0.0211743	0.112642	0.0986835	0.0265313	0.0249207	0.157226	0.0270294	0	0.0888138	0.36561	0.0583376	0.604862	0.135574	0.355646	0.275234	0.0869232	0.312115
ENSG00000140264.18	58.5718	51.8894	61.0787	53.4343	40.5553	47.5971	59.744	58.7219	63.1284	73.2976	53.5028	58.2983	100.73	60.4477	53.6127	61.8966	64.4833	56.0706	97.0291	53.1145	42.5832	57.8323	108.229	60.3821	64.8555	58.5992	53.4396	56.9403	60.3474	43.9351	67.2677	67.6939	72.4795	64.7096	68.3036	119.002	53.3046	76.2628	78.2727	50.7087	52.9818	35.7342	61.85	82.1655	54.24	71.4384	99.9076	76.8648	38.9226
ENSG00000233614.6	0	0	0	0	0	0	0.0123678	0.0114335	0	0.0218862	0	0.0086103	0.0162747	0.0151069	0.0334745	0	0.0207918	0.0256121	0	0	0	0	0	0	0	0	0	0	0.0187453	0.0137277	0	0.0387634	0	0.0872239	0	0	0	0	0	0	0.0245617	0	0	0	0	0	0	0.0360582	0.00863162
ENSG00000234424.2	0	0	0	0	0	0	0	0.0254686	0	0	0	0	0	0	0	0	0	0	0	0.0287876	0	0	0.0155146	0	0	0	0.0225025	0	0	0.0152895	0	0	0	0	0.015198	0	0.0153519	0	0.0166509	0	0	0	0.0179689	0	0.0278392	0	0.0242218	0.0133868	0.0192273
ENSG00000235437.6	2.49228	2.63372	2.49097	2.40795	10.1321	2.501	2.138	3.3662	3.51854	2.35872	1.60226	1.95823	2.42652	4.70475	2.88127	2.84356	2.26043	2.74413	3.6942	5.60956	1.79778	2.75882	3.9055	2.17789	2.58684	3.51911	3.50898	1.85171	2.15945	5.37279	1.90867	4.95764	2.20487	3.19064	6.62328	2.03733	4.74319	2.91264	4.0704	1.26051	1.58558	8.19313	0.906405	2.19133	3.00438	0.554093	3.03693	1.75311	3.31998
ENSG00000221867.7	0	0	0	0	0	0	0.0119182	0	0	0	0	0	0	0	0	0	0	0	0	0	0.0265036	0	0	0	0	0	0	0	0	0	0	0	0	0	0	0	0	0	0	3.56912	0	0	0	0	0.0240868	0	46.7446	0.0115825	0
ENSG00000226757.2	0.0130096	0	0	0	0.00920398	0	0.00955596	0.0176682	0	0	0	0	0	0	0	0	0	0	0.030021	0	0	0	0	0	0.00740715	0	0	0	0.00724173	0	0	0	0	0	0.0105432	0	0	0.00959875	0	0	0	0	0	0	0	0	0	0	0
ENSG00000270317.1	0	0	0.0564975	0	0.0820995	0	0	0	0	0	0	0	0	0	0	0	0	0	0	0	0	0	0	0	0	0	0	0	0	0	0	0	0	0	0	0	0	0	0	0	0	0	0.111192	0	0	0	0	0	0.0594891
ENSG00000163803.11	0.287015	0.122119	0.236606	0.360089	0.284029	22.2534	0.486313	0.681536	1.01197	0.386804	0.193647	0.464624	1.30709	0.417073	0.469086	0.817477	0.410949	0.382122	0.923723	0.535191	0.270364	0.460558	0.367096	0.423161	0.278708	0.296596	0.437362	0.295003	0.290126	0.574239	0.442552	0.502664	0.320887	1.67576	1.16444	0.405139	0.380545	1.2524	0.73481	0.278875	0.426383	0.352459	0.472409	0.332369	1.05603	2.27458	0.229703	1.17902	0.258162
ENSG00000277612.1	0	0	0	0	0	0	0	0	0	0	0	0	0	0	0	0	0	0	0	0	0	0	0	0	0	0	0	0	0	0	0	0	0	0	0	0	0	0	0	0	0	0	0	0	0	0	0	0	0
ENSG00000272174.1	0	0	0	0	0.402448	0	0	0	0	0	0	0	0	0	0	0.171489	0	0	0	0	0	0	0	0	0	0.187145	0	0	0	0	0	0	0	0	0	0	0	0	0	0	0	0	0	0	0	0	0	0	0
ENSG00000248333.6	10.7832	10.8363	9.79551	10.5348	8.11085	12.0995	12.5477	9.50624	10.9256	9.36565	10.0852	11.4293	8.02019	9.25465	8.38437	10.4511	10.2369	10.7844	8.08656	10.0848	9.54982	10.9062	5.96407	12.2097	9.50074	10.4485	6.07442	10.2772	9.96233	11.2275	10.0417	8.42973	9.77452	12.653	11.4626	5.43371	8.64353	12.0141	7.93521	10.5829	5.9743	12.4492	15.3395	11.0038	6.73526	8.00413	12.9246	15.5307	10.8996
ENSG00000269001.1	1.84425	0.799404	1.34682	1.98708	1.30476	1.12629	2.3967	1.97482	3.02384	0.737603	1.22455	1.995	3.08522	2.482	1.5042	1.15472	2.27734	2.37372	2.23702	2.06883	1.96969	2.93493	1.3497	1.58766	1.65583	2.38026	1.95761	2.07276	1.69782	1.96626	3.30763	0.571547	3.60166	1.99472	2.52934	1.5455	2.55495	2.25043	2.96008	0.936173	1.55207	5.39536	0.339827	0	5.26494	0.118383	2.29041	2.12664	3.45444
ENSG00000228485.1	0.145057	0.0628762	0	0.203179	0.0513122	0.0383876	0	0.2955	0.229028	0.0942749	0.0463741	0	0.0701031	0.0650728	0	0.0437297	0	0	0.0557891	0	0.0592356	0	0	0.0427206	0	0.0477219	0.0870286	0.10597	0.0403727	0.0591323	0	0	0	0.0536738	0.176335	0.126422	0.0593736	0	0	0	0.211599	0.145178	0.138989	0	0	0	0	0.207094	0
ENSG00000180016.2	0.0332955	0.0769717	0	0	0.0314076	0	0	0	0	0	0	0	0	0	0	0	0	0	0	0	0	0	0.0183635	0	0	0.0438151	0	0	0.0123558	0.0180971	0	0	0	0	0	0	0	0.0163774	0	0	0	0	0	0	0	0	0	0	0
ENSG00000255690.2	1.38738	0.947921	1.09618	1.6386	1.23524	0.958329	1.8136	1.92808	1.56862	1.07361	0.763034	0.856765	1.30689	2.06756	1.55051	1.53121	1.19777	2.33689	1.37466	2.17483	0.715388	2.70169	1.00187	1.62053	1.74719	0.796816	1.16391	2.01274	1.96668	1.87881	1.26378	1.08947	1.61515	1.29644	2.13436	0.630187	1.21755	1.54846	0.720313	0.594839	0.951874	0.776634	3.03608	0.262812	2.173	0.23547	1.70461	1.52751	1.16326
ENSG00000248794.1	0.483524	0.1863	0.313875	0.903017	0.684162	0.170612	0.473551	0.802592	1.18755	0.419	0.206107	0.0549465	0.311569	1.15685	0.640851	0.388709	0.331707	0.599292	0.247952	0.907181	0.438782	0.873297	0.533358	0.379738	0.367065	0.494894	0.451259	0.784961	0.598114	0.52562	1.01907	0.61842	0.5979	0.397584	0.348316	0.187291	0.703688	0.792785	0.190807	0.47271	0.15674	1.07539	0.41182	0	0	0.717313	0.902082	0.46021	0.716073
ENSG00000249869.1	0	0	0	0	0	0	0	0	0	0	0	0	0	0	0	0	0	0	0	0	0	0	0	0	0	0	0	0	0	0	0	0	0	0	0	0	0	0	0	0	0	0	0	0	0	0	0	0	0
ENSG00000199480.1	0	0	0	0	0	0	0	0	0	0.163956	0	0	0	0	0	0	0	0	0	0	0	0	0	0	0	0	0	0	0	0	0	0	0	0	0	0	0	0	0	0	0	0	0	0	0	0	0	0	0
ENSG00000235505.6	0.825145	0.461316	0.954305	0.613263	0.614745	1.00893	0.954909	0.676944	0.739143	0.713574	1.20592	0.616569	1.26306	0.50765	0.464234	0.499536	0.415885	0.464487	1.11915	0.997809	0.605147	0.756487	4.69769	0.365014	0.391184	0.979479	0.484952	0.472398	0.498683	0.549174	1.35754	0.829634	0.47789	0.677933	1.63766	1.45002	0.683755	0.839907	0.897109	0.118534	0.402858	0.22921	0.393701	0.200755	0.429972	0.30353	0.0652503	0.346199	0.455803
ENSG00000274770.1	0	0	0	0	0	0	0	0	0	0	0	0	0	0	0	0	0	0	0	0	0	0	0	0	0	0	0	0	0	0	0	0	0	0	0	0	0	0	0	0	0	0	0	0	0	0	0	0	0
ENSG00000223286.1	0	0	0	0	0	0.172529	0	0.442696	0	0	0	0	0	0	0	0	0	0.16528	0	0.250193	0	0	0	0	0	0	0	0	0	0	0	0	0	0	0	0	0	0	0	0	0	0	0	0	0	0	0	0	0
ENSG00000153896.16	0.307361	0.377479	0.480095	0.382679	0.622149	0.372805	0.486024	0.489891	0.761629	0.266345	0.256572	0.279422	0.618921	0.459608	0.362105	0.388652	0.453339	0.497833	0.610758	0.468541	0.285893	0.510969	0.568596	0.399798	0.384025	0.426941	0.489184	0.338887	0.373073	0.438532	0.354262	0.520871	0.400851	0.426484	0.581211	0.379488	0.464785	0.601588	0.693628	0.0375608	0.554217	0.410155	0.335407	0.0424098	0.722434	0.0783703	0.226062	0.298635	0.643386
ENSG00000054967.11	0.759474	1.10993	0.938348	0.597774	0.139603	0.357038	1.08201	0.60764	0.927415	1.51508	0.730601	0.675837	0.873794	0.778157	0.383173	0.403957	0.974658	0.730608	0.702438	0.552981	0.558438	1.23079	1.063	0.564922	0.55652	0.694466	0.567159	0.659307	0.487895	0.478895	1.47977	0.501818	0.616035	0.726745	1.04875	0.89587	0.518416	1.52701	0.521536	5.20863	1.54633	2.65463	4.16836	3.12288	1.34883	4.08977	1.3662	2.18822	1.08449
ENSG00000278034.1	0	0	0	0	0	0	0	0	0	0	0	0	0	0	0	0	0	0	0	0	0	0	0	0	0	0	0.241746	0	0	0	0	0	0	0	0	0	0	0	0	0	0	0	0	0	0	0	0	0.287631	0
ENSG00000252699.1	0	0	0	0	0	0	0	0	0	0	0	0	0	0	0	0	0	0	0	0	0	0	0	0	0	0	0	0	0	0	0	0	0	0	0	0	0	0	0	0	0	0	0	0	0	0	0	0	0
ENSG00000267684.1	0	0	0	0	0	0	0	0	0	0	0	0	0	0	0	0	0	0	0	0	0	0	0	0	0	0	0	0	0	0	0	0	0	0	0	0	0	0	0	0	0	0	0	0	0	0	0	0	0
ENSG00000256813.1	0	0	0	0	0	0	0	0.0401222	0	0	0	0	0	0	0	0	0	0	0	0	0	0	0	0	0	0	0	0	0	0	0	0	0	0	0	0	0.0483696	0	0	0	0	0	0	0	0	0	0	0	0
ENSG00000200502.1	0.861726	1.99212	0.839071	1.207	0	0.60812	1.05494	0.585148	1.58732	0.933415	0.367319	0.587547	1.94345	0.257714	0.380704	0.346374	0.886741	1.45643	1.54663	1.3228	0.938386	0.848929	1.18817	0.676762	0.163544	0.566993	0.344668	0.559576	0.639567	0.234187	0.681065	0.330641	1.19876	0.637709	0.232786	2.25306	0.470286	0.635798	0.510079	0	1.25702	0.574961	1.10091	0	0	2.39696	2.22601	1.43531	1.03075
ENSG00000235310.1	0.0122205	0	0	0	0.0345828	0	0	0	0.0385894	0	0	0	0	0	0	0	0.0150903	0	0	0	0	0	0.02022	0	0	0	0	0	0	0	0.0193169	0	0	0.0180872	0	0.021301	0	0.0360661	0	0	0	0	0	0	0	0	0	0	0
ENSG00000126970.14	1.2955	1.60442	1.46076	1.85386	4.19782	2.01845	1.68897	1.61469	1.38134	1.55272	1.22995	1.21598	2.00566	2.0932	1.80251	1.85976	1.41621	1.60947	2.07497	1.66584	1.43824	1.54561	2.1157	1.69792	1.75302	1.81921	1.91116	1.56507	1.72635	2.38221	1.94142	3.1245	1.7983	2.09175	2.38159	1.52987	2.63526	1.67584	1.96691	0.320745	1.55437	2.20026	0.204199	1.08645	2.29781	0.159118	2.12962	0.66456	2.28561
ENSG00000266390.1	0	0	0	0	0	0	0	0	0	0	0	0	0	0	0	0	0	0	0	0	0	0	0	0	0	0	0	0	0	0	0	0	0	0	0	0	0	0	0	0	0	0	0	0	0	0	0	0	0
ENSG00000201801.1	0	0	0	0	0	0	0	0	0	0	0	0	0	0	0	0	0	0	0	0	0	0	0	0	0	0	0	0	0	0	0	0	0	0.178913	0	0	0	0.178377	0	0	0	0	0	0	0	0	0.312259	0	0
ENSG00000119943.9	2.08939	3.03081	0.909482	0.872192	1.70377	1.15153	1.0856	1.57417	1.60503	0.546097	0.652379	0.4105	3.20513	2.67224	1.1236	2.59642	2.70512	0.977616	3.3182	1.11134	0.526947	1.35253	2.02337	2.65139	1.52066	3.18393	1.31882	0.8623	0.605538	2.28761	2.72162	2.16759	0.850582	1.43796	2.9792	0.660387	2.14341	2.76214	1.33225	3.99365	0.547191	1.0512	0.704472	0.857122	1.40328	2.24126	1.23063	0.519477	2.54217
ENSG00000152193.7	1.78804	2.24494	2.10525	1.78479	2.3555	1.55334	1.73304	1.80309	1.52512	2.04098	2.04997	1.31162	1.96265	2.05784	1.6616	1.45724	1.92369	2.02162	2.41558	2.33461	1.74568	2.13201	3.0945	1.67541	1.99863	1.95269	1.63256	1.88577	1.88993	2.07105	1.66982	2.87673	1.57819	1.32626	2.55833	2.16375	2.71884	2.77801	2.23357	0.795663	3.63358	3.85056	2.74907	3.38934	5.39408	3.78678	4.57638	4.67121	4.73688
ENSG00000259791.1	0	0	0	0	0	0	0	0	0	0	0	0	0	0	0	0	0	0	0	0	0	0	0	0	0	0	0	0	0	0	0	0	0	0	0	0	0	0	0	0	0	0	0	0	0	0	0	0	0
ENSG00000248195.1	0	0	0	0	0	0	0	0	0	0	0	0	0	0	0	0	0	0	0	0	0	0	0	0	0	0	0	0	0	0	0	0	0	0	0	0	0	0	0	0	0	0	0	0	0	0	0	0	0
ENSG00000177082.11	0.286317	0.412817	0.280257	0.329274	0.40086	0.271178	0.327639	0.435913	0.640022	0.407421	0.267858	0.240427	0.323351	0.275813	0.279615	0.245315	0.401935	0.323966	0.405697	0.515851	0.280609	0.411963	0.503659	0.335516	0.265976	0.404541	0.38153	0.28329	0.327142	0.35875	0.354919	0.378145	0.322833	0.463917	0.437205	0.585748	0.392288	0.424724	0.452241	0.464067	0.518776	0.693764	0.94142	0.434151	0.49662	0.513058	0.731827	0.469007	0.386253
ENSG00000232136.2	0	0.0365029	0	0	0.0297894	0.022286	0	0.0571843	0	0	0	0	0.0406985	0	0.0279035	0	0	0	0	0.0323181	0.0687786	0	0	0	0	0.027705	0	0	0.0234384	0	0	0	0.0292876	0	0.0682477	0	0	0	0	0	0	0	0.0403452	0	0	0	0.0271924	0	0.0215853
ENSG00000225740.1	0	0	0	0	0	0	0	0	0	0	0	0	0	0	0	0	0	0	0	0	0	0	0	0	0	0	0	0	0	0	0	0	0	0	0	0	0	0	0	0	0	0	0	0	0	0	0	0	0
ENSG00000213793.4	1.34263	2.78436	0.999728	1.54873	0.298002	0.585219	1.00554	2.14519	4.98791	1.2319	0.841635	0.807743	2.08655	1.22823	1.01187	1.20634	1.95051	2.08234	1.74151	1.77814	1.63409	2.17856	1.30678	1.51964	1.37899	2.39043	1.80059	2.23094	1.61198	1.24489	1.12357	0.787897	1.53816	1.36376	0.981417	0.917762	0.818947	2.68051	2.75822	0.926546	0.537638	5.16422	1.96754	2.35386	0.937943	2.28473	3.74031	3.45784	1.48453
ENSG00000279236.1	0.0111326	0.038604	0	0.0311863	0.031504	0.0353531	0.0163544	0.0907137	0.0703079	0.0144704	0	0.0113857	0.0215205	0	0.0147548	0.0268486	0	0.0564463	0	0.0512675	0.127291	0	0.0552597	0.0262291	0.0253537	0.0878991	0.0267164	0	0	0.163374	0	0.0256291	0	0.049431	0.054132	0	0	0.0821382	0.039538	0.0979522	0	0.178269	0.0426675	0.110597	0	0.0371593	0	0	0
ENSG00000207061.1	0	0.246573	0	0	0	0	0	0	0	0	0	0	0	0	0	0	0	0	0	0	0	0	0	0	0	0	0	0	0	0	0	0	0	0	0	0	0	0	0	0	0	0	0	0	0	0	0	0	0
ENSG00000219722.1	0	0	0	0	0	0	0	0	0	0	0	0	0	0	0	0	0	0.0340507	0	0	0	0	0	0	0	0	0.040291	0	0	0	0	0.0773025	0	0	0.0544244	0	0	0	0.0596273	0	0	0	0	0	0	0	0	0	0
ENSG00000253126.1	0.127243	0.294158	0.123898	0.237636	0	0	0	0.0576023	0.0669673	0.275658	0.0542387	0	0.163984	0	0.281075	0.153438	0.0523748	0.172046	0.0652504	0	0.207844	0.0626768	0	0	0.338087	0	0	0.123941	0.094439	0	1.2068	0.292936	0.236013	0.125553	0	0	0.0694429	0.312942	0	0	0.371226	0	0	0	0	0	0	0	0
ENSG00000259183.1	0	0	0	0	0	0	0	0	0	0	0	0	0	0	0	0	0	0	0	0	0	0	0	0	0	0	0	0	0	0	0	0	0	0	0	0	0	0	0	0	0	0	0	0	0	0	0	0	0
ENSG00000179388.8	0.588595	3.83344	1.68445	3.79992	0.240972	0.980446	0.956856	3.37598	1.00952	1.75928	0.515798	0.788378	0.346545	2.50373	0.277196	0.954758	2.20997	0.369641	0.634307	2.37119	1.47875	0.578382	0.598174	2.89321	0.360639	5.42585	4.39176	0.483102	0.345933	1.30079	0.651746	0.577787	1.14716	7.15062	0.881373	1.59882	7.49906	1.40203	0.657902	1.13041	0.671189	1.61475	3.85907	0.801426	4.06278	0.797835	0.335735	3.421	2.13512
ENSG00000276193.1	0	0	0	0	0	0	0	0	0	0	0	0	0	0	0	0	0	0	0	0	0	0	0	0	0	0	0	0	0	0	0	0	0	0	0	0	0	0	0	0	0	0	0	0	0	0	0	0	0
ENSG00000260636.1	0.0409766	0.426279	0.119698	0.11479	0	0.0867516	0.0601972	0.389548	0.517577	0.0532627	0.1572	0	0	0	0	0.0988243	0.252997	0.0415534	0.0630385	0	0.334664	0.302761	0	0.0482718	0	0.215692	0.0983374	0.0399132	0.136856	0	0.0647717	0	0.0570032	0.121297	0	0.142849	0.0670889	0	0	0	0	0.164043	0.0785251	0	0	0	0.0529253	0	0.336097
ENSG00000255725.2	0.0118029	0.0409284	0.0114926	0	0	0	0.0173391	0.0320586	0.0186353	0	0.0301865	0.0120712	0	0.0211791	0	0	0	0.011969	0	0	0.0192793	0.0174414	0	0	0	0	0.0424875	0.0229931	0	0.0192457	0.0186568	0	0.0164192	0.0174691	0	0.0411462	0	0.0348335	0	0	0	0.0472507	0.0226183	0.117257	0.070085	0.0393968	0.0152445	0	0.0121011
ENSG00000202407.1	0	0	0	0	0	0	0	0	0	0	0	0	0	0	0	0	0	0	0	0	0	0	0	0	0	0	0	0	0	0	0	0	0	0	0	0	0	0	0	0	0	0	0	0	0	0	0	0	0
ENSG00000213064.8	6.71314	6.78241	6.79596	7.27902	3.64915	7.30052	6.36578	6.72584	7.37641	6.37517	6.85548	7.31663	6.36994	5.41645	5.7997	7.34688	6.54805	6.64901	5.32783	7.80671	6.45727	5.95822	3.95063	8.25857	6.74496	6.1395	6.51803	6.8147	6.44898	6.34482	6.54711	4.79746	5.21518	6.29296	5.64054	2.87071	7.42687	6.33324	5.79641	3.41231	5.50259	9.87948	4.4542	7.55153	5.54988	6.67962	7.02103	7.74597	7.72972
ENSG00000273691.1	0.0414844	0.0479514	0	0.0387376	0	0	0.0406288	0.0375596	0.021833	0.0359485	0	0.0141426	0	0	0	0	0	0.0280456	0.0425465	0.106135	0.0903498	0.0204342	0	0	0.0472391	0	0.049778	0.0134693	0.0461842	0	0.0218581	0	0.0192365	0	0	0	0.0679203	0.0408107	0.0245558	0	0.080686	0.0553585	0	0	0.082111	0	0.160743	0.0197421	0.127598
ENSG00000205215.7	0	0	0	0	0	0	0	0	0	0.00718285	0	0	0	0	0	0	0	0	0	0	0	0	0	0	0.00629255	0	0	0	0	0	0	0	0	0	0	0.00963213	0	0	0	0	0	0	0	0	0	0	0	0	0
ENSG00000225431.1	0.0326889	0.623449	0.0318296	0.0228934	0	0.00865073	0.024011	0.0554929	0.051612	0.233696	0.0313515	0.108655	0	0	0.0216626	0.00985459	0.0201827	0.0165745	0.0377166	0.0627244	0.0266977	0.0483053	0.189305	0.0192543	0	0.0752796	0.0196121	0.047761	0.0181961	0.0533023	0.0516714	0.0564417	0.0113685	0.0362865	0.0132458	0.113958	0.0802799	0.0361778	0	0.0719052	0.0715264	0.0327161	0.0783039	0	0.0485264	0	0	0	0.0502725
ENSG00000100583.4	0.08872	0.182668	0.0863876	0.0932012	0.117688	0.0586966	0.0977514	0.112959	0.0875489	0.115321	0.0567267	0.119093	0.0643148	0.16915	0.110238	0.0869245	0.0958602	0.112461	0.0853044	0.144703	0.0362297	0.12291	0.0917474	0.097983	0.126284	0.145939	0.0532285	0.129627	0.141983	0.198916	0.149005	0.0510622	0.0694236	0.0820701	0.17975	0.135314	0.0635498	0.171831	0.0492336	0.146367	0.226482	0.621556	0.340035	0.330524	0.131704	0.0925432	0.229181	0.13458	0.187609
ENSG00000205625.2	0	0	0	0	0	0	0.018482	0	0	0	0	0	0	0	0	0	0	0.0127579	0	0	0	0	0	0	0	0	0	0	0	0	0	0	0	0	0	0	0	0	0	0	0	0.0503652	0	0	0	0	0	0	0
ENSG00000236864.1	0	0	0	0	0	0	0	0	0	0	0	0.0969644	0	0	0	0	0	0	0	0	0.154864	0	0	0	0	0	0	0	0	0	0	0	0	0	0	0	0	0.279807	0	0	0	0	0	0	0	0	0	0	0
ENSG00000165283.14	50.1516	55.2308	52.1647	40.9282	35.2878	48.8113	52.3659	51.0716	55.3041	74.0523	56.5938	36.5303	81.655	58.6736	45.5622	53.822	58.1302	50.9796	96.5528	51.069	35.502	55.2503	96.1772	59.7993	55.261	50.9774	52.3232	49.7889	51.2281	43.2458	56.2946	56.4345	64.0459	54.9815	50.4596	139.232	45.1582	56.0375	67.8634	104.946	80.3279	61.0614	103.511	82.1082	99.7032	142.897	91.022	68.2288	75.5802
ENSG00000261411.1	0	0	0	0	0	0	0	0	0	0	0.008509	0	0	0	0	0	0.00821659	0	0	0	0	0.0196656	0	0	0.00757704	0	0	0.00648133	0	0	0	0	0	0.00984841	0	0.0115983	0.0108942	0	0	0	0	0	0.0127513	0	0.0197556	0	0	0	0
ENSG00000103264.14	8.84402	7.99571	7.20944	6.9039	10.0906	10.6223	8.3612	7.93785	9.23847	6.99102	6.3875	7.01476	7.09472	8.45087	8.76865	9.30846	8.01445	8.32697	9.06388	9.3254	7.76239	8.36644	7.0946	6.54421	7.55556	11.7756	10.8779	7.55014	7.96545	10.0481	7.70367	10.6461	6.98417	8.32614	8.76928	6.64224	8.56515	6.93705	8.34047	11.976	6.89794	9.29478	8.75572	8.35871	8.82214	4.23752	8.56718	8.18342	6.77443
ENSG00000255947.1	0.0313977	0	0	0	0	0	0	0	0	0	0	0.0321116	0	0.0563401	0	0.0378612	0	0.0318396	0.0966045	0.0481974	0	0.0927942	0.0519505	0	0	0	0	0.0611658	0	0.0511968	0.0496303	0	0.0436778	0.0464709	0.0508904	0	0	0.0926632	0	0	0.183203	0	0	0	0.0932191	0.104802	0.162213	0.0448256	0.0321911
ENSG00000258796.1	0	0	0	0	0	0	0	0	0	0	0	0	0	0	0	0	0	0	0	0	0	0	0	0	0	0	0	0	0.0331603	0	0.0470825	0.0685723	0	0	0	0	0.0487669	0	0	0	0	0	0	0	0	0	0	0	0
ENSG00000235719.3	0	0	0	0	0	0	0	0	0	0	0	0	0	0	0	0	0	0	0	0	0	0	0	0	0	0	0	0	0	0	0	0	0	0	0	0	0	0	0	0	0	0	0	0	0	0	0	0	0
ENSG00000203995.8	0.00309027	0.016074	0.0270812	0.0259709	0.0131177	0.00654241	0.0317786	0.00839369	0.0439125	0.0200841	0.0158071	0.0537291	0.0418169	0.0166356	0.0368619	0.0111793	0.0496076	0.0094013	0.0190163	0.00948751	0.0302866	0.031966	0.035792	0.0291235	0.0070379	0.0284664	0.0222485	0.00903022	0.00344036	0.0151169	0.0830414	0.0142287	0.00859784	0.0914765	0.0100176	0.010773	0.0101191	0.0729619	0.0548764	0	0.0811415	0	0.005922	0	0.00917495	0.030945	0.0119741	0.0132357	0.00950508
ENSG00000174173.6	10.6949	19.1293	10.5783	12.8063	6.88148	8.41762	9.70679	10.716	10.3839	14.291	11.0728	6.99346	14.2434	10.9466	8.95087	8.44021	12.5423	10.2611	15.1292	11.3577	8.94809	10.0138	18.8399	12.3003	12.5109	10.4038	11.0076	10.1928	9.90499	9.60899	11.7439	12.6115	10.5812	9.33606	9.92508	27.4539	12.8559	10.7933	12.0472	2.43365	31.8295	19.2545	21.4815	14.4261	16.1274	23.6195	17.3661	13.7003	26.4755
ENSG00000275443.1	0	0.0334893	0	0	0	0	0	0.0262317	0	0	0	0	0	0	0	0	0	0	0	0	0.0315503	0	0	0	0.0219946	0	0	0	0	0.0314952	0	0	0	0	0	0	0.0316238	0	0	0	0.0563512	0	0	0	0	0	0	0	0
ENSG00000252350.1	0	0	0	0	0	0	0	0	0	0	0	0	0	0	0	0	0	0	0	0	0	0	0	0	0	0	0	0	0	0	0	0	0	0	0	0	0	0	0	0	0	0	0	0	0	0	0	0	0
ENSG00000187690.3	0.0150396	0.0130381	0.00732212	0.0210657	0.0212803	0	0.0110471	0	0	0.039098	0	0	0	0.0134936	0	0	0	0	0.0347055	0.0230868	0	0.0111122	0.0124423	0	0	0	0	0.00732467	0	0.0122617	0	0.0346238	0	0.0111299	0.0121884	0	0.0123118	0.0110965	0	0	0	0	0	0	0	0	0	0	0
ENSG00000241328.1	0	0	0	0	0	0	0	0	0	0	0	0	0	0	0	0	0	0	0	0	0	0	0	0	0	0	0	0	0	0	0	0	0	0	0	0	0	0	0	0	0	0	0	0	0	0	0	0	0
ENSG00000162777.15	7.60926	5.80992	9.59894	8.29662	0.937854	3.58609	8.51619	9.3374	8.55066	9.93861	9.07805	7.09632	9.41148	7.29193	5.16632	4.61481	7.51564	7.82038	7.41292	8.8665	4.86344	10.0628	8.44282	8.13046	9.04818	6.49676	6.90232	7.19915	7.75389	4.22021	8.99705	4.35978	7.05447	7.70412	8.1597	8.66957	5.8437	10.5648	9.73377	6.87336	4.62717	3.64326	11.8702	11.2883	8.00433	13.731	8.41826	7.98337	10.3904
ENSG00000278231.1	0.118899	0.274869	0.270138	0.33308	0.0560789	0.251722	0.465788	0.0538251	0.250304	0.360615	0.152046	0.202672	0.153231	0.355589	0.262644	0.0477921	0.195761	0.0803819	0.243887	0.243357	0.453169	0.409968	0.459038	0.186757	0.135393	0.20862	0.0951132	0.193023	0.132369	0.0646254	0.62648	0.273727	0	0.0586599	0.128477	0.48358	0.259557	0.175453	0.211139	0	0.578139	0.158664	0.0759505	0	0.11767	0.264583	0.05119	0.113166	0
ENSG00000255359.2	0	0	0	0	0	0	0	0	0	0	0	0	0	0	0	0.0190751	0	0	0.048671	0	0	0	0	0	0.018013	0	0	0	0.0176108	0	0	0.0364173	0	0	0	0	0	0	0	0	0	0	0	0	0	0	0	0	0
ENSG00000260495.1	0.0161594	0.0560352	0.0629381	0.181073	0.0304862	0.0741239	0.0870434	0.0658373	0.102055	0.0210044	0.0275524	0.0385625	0.0520632	0.0289964	0.0642517	0.0454672	0.0798166	0.103783	0.0580057	0.157102	0.0791861	0.119395	0.044562	0.0253817	0.104272	0.148854	0.0710965	0.0419734	0.0479735	0.0526986	0.0596005	0.0744033	0.082425	0.0398617	0.0785749	0.0187778	0.00881896	0.119227	0.114782	0	0.0628589	0.129382	0.0619336	0.160537	0.143931	0.0898972	0.480042	0.0999713	0.182245
ENSG00000013297.9	0.7022	1.64696	1.03732	0.330098	1.21475	0.473481	0.508722	3.35083	0.29236	0.969006	0.249091	0.774735	0.776341	1.6786	0.95299	1.18894	0.291013	0.556011	0.588227	0.985633	0.59707	0.675189	1.77064	0.388111	0.523032	1.80698	0.891639	0.630103	1.04144	1.87043	0.48276	1.72178	0.347916	0.476943	5.35943	0.528154	1.75995	0.298083	1.03771	0.148114	0.245556	0.115526	0.179728	0.0955626	0.185635	0.0401348	0.105605	0.0995646	0.128209
ENSG00000232229.4	0.247874	0.847769	0.357077	0.504142	0.365143	0.693709	0.294307	0.534925	0.659421	0.441362	0.138949	0.319492	0.820495	0.651947	0.436535	0.794342	0.519922	0.991678	1.02907	0.583784	0.299506	0.506784	0.297767	0.440006	0.479453	0.469176	0.660048	0.426657	0.340219	0.631187	0.268366	1.79794	0.193667	0.608103	0.621906	0.295931	1.71783	1.18751	1.36875	0.179258	0.138688	0.720451	0.156168	0.1012	0.655283	0.0113339	0.0613993	0.0533249	0.644048
ENSG00000212360.1	0	0	0	0	0	0	0	0	0	0	0	0	0	0	0	0	0	0	0	0	0	0.20611	0	0	0	0	0	0	0	0.227432	0	0	0	0	0	0	0	0	0	0	0	1.11675	0	0	0	0	0.540448	0	0.143003
ENSG00000230147.2	0	0	0.0306385	0	0	0.0333081	0	0.0854663	0.0496807	0.0818004	0	0.0643625	0	0.0564623	0	0	0.038855	0.127635	0	0	0.0513975	0.0464977	0.0520632	0.111203	0	0	0.0377564	0	0.105092	0.102616	0	0	0	0	0.102002	0.0548467	0.257586	0	0	0	0	0.125968	0	0	0	0	0	0	0.0645219
ENSG00000268895.4	0.223325	0.252135	0.273081	0.232786	0.191066	0.109954	0.572229	0.380881	0.524805	0.283534	0.199244	0.116857	0.291155	0.391415	0.220271	0.231722	0.256529	0.163268	0.351553	0.35079	0.161185	0.483507	0.360919	0.20802	0.266132	0.389567	0.52348	0.207412	0.173459	0.49965	0.525409	0.370654	0.216747	0.292103	0.294628	0.434532	0.23809	0.329547	0.304349	0.228485	0.151521	0.103958	0.209007	0.309578	0.231295	0.104014	0.0939125	0.341079	0.0638981
ENSG00000272149.1	0	0	0	0	0	0	0	0	0	0	0	0	0	0	0	0	0	0	0	0	0	0	0	0	0	0	0	0	0	0	0	0	0	0	0	0	0	0	0	0	0	0	0	0	0	0	0	0	0
ENSG00000280067.1	0.100734	0.316564	0.16552	0.423289	0.178167	0.159948	0.129487	0.461719	0.407559	0.0900195	0.0885616	0.0901466	0.133877	0.305029	0.0917886	0.106288	0.132164	0.089383	0.15497	0.425241	0.185111	0.176768	0.0729201	0.185419	0.136216	0.314832	0.203973	0.141048	0.154201	0.123192	0.20899	0.159436	0.131375	0.335462	0.275524	0.0219482	0.144311	0.241552	0.0782609	0.166187	0.293887	0.68052	0.494667	0.125094	0.448617	0.29421	0.471641	0.170781	0.322749
ENSG00000103966.8	15.5643	21.2561	15.9242	15.8592	4.01171	9.23563	20.9339	14.2043	15.9846	16.4811	17.5938	19.1041	13.0152	13.6604	14.1941	13.7067	19.2148	12.3239	11.8022	12.7035	21.523	14.0192	9.8149	14.362	15.128	14.1488	12.5766	16.9842	15.7002	12.8186	20.2315	11.1132	13.0387	15.7581	11.605	18.112	11.1709	14.0809	10.0761	15.9722	9.30294	3.80311	19.775	14.0286	11.8614	13.6671	14.1628	8.93405	7.6183
ENSG00000268412.2	0.155975	0.0676088	0.151875	0	0.275872	0.206385	0.286422	0.211828	0.307833	0.506855	0.149594	0.079761	0.150759	0	0.206726	0.0940424	0	0.276799	0.239953	0.119716	0	0.172867	0.129038	0.137808	0.177612	0.102628	0.0467896	0.0759639	0.0868229	0	0.184913	0.269312	0.054245	0.0577138	0.126405	0.135937	0.255371	0.172623	0	1.37238	1.02387	0.156105	0.373627	0.387388	0.463088	2.60315	0.302186	0.222682	0.159917
ENSG00000259916.1	0.0555775	0	0.108233	0.0778463	0.0393197	0.367697	0.12247	0.0754789	0.0877502	0.0180603	0	0.0568412	0	0.0997285	0.0184153	0.184302	0.0514717	0.0986296	0	0.0639861	0.0680869	0.0410641	0.0459791	0.016368	0.0316436	0.0548528	0.0166721	0.0812028	0.0928107	0.022656	0.0878513	0	0.115972	0	0.225204	0.0242187	0	0	0	0	0	0	0	0	0	0	0.0358919	0.0198366	0.0142455
ENSG00000254293.1	0.00777787	0	0	0.0217886	0.176085	0.0987992	0	0	0	0.0303297	0	0.0159094	0	0.0558266	0.0103086	0.0281371	0	0	0.047862	0.023879	0	0	0.0643461	0	0	0.0102353	0	0	0.017318	0.0634126	0	0.053718	0	0	0.100853	0.0135573	0.0382029	0	0	0	0	0	0	0	0	0	0	0	0
ENSG00000231700.3	0	0	0	0	0	0	0	0	0	0	0.0332431	0	0	0	0	0	0	0	0	0	0.0424628	0.0384148	0	0.0306241	0	0	0	0.0253213	0	0	0.0821834	0	0	0.0769517	0	0	0	0.115082	0	0	0.0758419	0	0	0	0	0	0	0	0
ENSG00000223174.1	0	0	0	0	0	0	0	0	0	0	0	0	0	0	0	0	0	0	0	0	0	0	0	0	0	0	0	0	0	0	0	0	0	0	0	0	0	0	0	0	0	0	0	0	0	0	0	0	0
ENSG00000277881.1	0	0	0	0	0	0	0	0	0	0	0.0531508	0	0	0	0	0	0	0	0	0	0	0	0	0	0	0	0	0.0404851	0	0	0	0	0	0	0	0	0	0	0	0	0	0	0	0	0	0	0	0	0
ENSG00000065320.7	4.45648	5.88276	3.46526	2.10086	13.8301	6.91614	3.96283	4.90108	3.46969	3.60676	1.88315	2.09181	1.71331	7.86624	5.10834	5.19029	2.3404	3.73566	3.30032	8.18405	2.71353	3.43209	3.70376	3.04927	2.71978	7.32987	7.33805	2.66294	2.88674	14.3481	1.3866	9.40681	1.8589	4.40625	8.93601	1.48941	9.06371	2.9913	4.09206	1.07976	0.278463	0.918875	0.596633	0.541846	0.377842	0.553746	0.102733	0.168712	0.463667
ENSG00000179304.15	0	0	0.00316974	0	0	0	0	0.004421	0	0	0.00416284	0	0	0	0	0.00392547	0	0.00330114	0	0	0	0	0	0	0.0037069	0	0.00781226	0.00317085	0	0.0053081	0	0	0	0	0.00527634	0	0.00532977	0	0.00578075	0	0	0	0	0	0	0	0	0	0.00667517
ENSG00000197763.11	0.845437	0.719717	0.674884	0.789458	1.77821	0.35475	0.861567	1.03439	1.02218	0.886071	0.594134	0.436225	1.0233	0.717527	0.777299	0.739353	0.973436	0.915265	1.08971	1.09319	0.52253	0.900413	1.75802	0.928659	0.858638	0.776781	0.886508	0.727052	0.907298	1.29784	0.866842	1.49044	0.603944	0.963846	1.53697	1.0289	1.04126	1.00592	1.3593	1.17278	3.05538	4.69569	1.34282	2.68619	1.71862	2.96181	1.84453	0.538261	3.65462
ENSG00000252902.1	0	0	0	0	0	0	0	0	0	0	0	0	0	0	0	0	0	0	0	0	0.473885	0	0	0	0	0	0	0	0	0	0	0	0	0	0	0.505687	0	0	0	0	0	0	0	0	0	0	0	0	0.297446
ENSG00000252133.1	0	0	0	0	0	0	0	0	0	0	0	0	0	0	0	0	0	0	0	0	0	0	0	0	0	0	0	0	0	0	0	0	0	0	0	0	0	0	0	0	0	0	0	0	0	0	0	0	0
ENSG00000221445.2	0.129515	0	0	0	0	0	0	0	0	0	0	0	0	0	0	0	0	0	0	0	0	0	0	0	0.147482	0	0	0.252309	0	0	0	0	0	0	0	0	0	0	0	0	0	0	0	0	0	0	0	0	0
ENSG00000234594.1	0.0751592	0	0.0731833	0	0	0	0	0	0	0	0	0	0	0	0	0	0	0	0	0.115374	0	0	0	0	0	0	0	0	0.0836739	0	0.118804	0	0	0	0.12182	0	0	0	0	0	0	0	0	0	0	0.250874	0	0	0
ENSG00000271094.1	0	0	0	0	0	0	0	0	0	0	0	0	0	0	0	0	0	0	0	0	0	0	0	0	0	0	0	0	0	0	0	0	0	0	0	0	0	0	0	0	0	0	0	0	0	0	0	0	0
ENSG00000197858.9	35.2789	33.8085	35.2331	26.0004	18.4711	39.3508	38.4202	35.542	33.6183	41.9391	30.6455	31.1873	39.5992	33.317	34.7683	40.2453	40.9382	31.927	32.934	29.9803	29.6251	37.1841	25.3525	39.6512	33.8092	37.2196	32.2549	34.7871	37.467	27.5251	34.0219	32.3933	38.1292	39.5951	27.5546	35.5126	28.1607	30.2935	31.1268	79.9065	97.8872	48.5821	34.8919	66.2775	43.4099	63.3087	38.4056	36.1528	40.3754
ENSG00000215206.5	0	0	0	0	0	0	0	0	0	0	0	0	0	0	0	0	0	0	0	0	0	0	0	0	0	0	0	0	0	0	0	0	0	0	0	0	0	0	0	0	0	0	0	0	0	0	0	0	0
ENSG00000281566.1	0	0	0	0	0	0	0	0	0	0	0	0	0	0	0	0	0	0	0	0	0	0	0	0	0	0	0	0	0	0	0	0	0	0	0	0	0	0	0	0	0	0	0	0	0	0	0.0257003	0	0
ENSG00000265037.1	0	0	0	0	0	0	0	0	0	0	0	0	0	0	0	0	0	0	0	0	0	0	0	0	0	0	0	0	0	0	0	0	0	0	0	0	0	0	0	0	0	0	0	0	0	0	0	0	0
ENSG00000258073.1	0	0	0	0	0	0	0	0	0	0	0	0	0	0	0	0	0	0	0	0.153567	0	0	0	0	0	0	0	0	0	0	0	0	0	0	0	0	0	0	0	0	0	0	0	0	0	0	0	0.142824	0
ENSG00000221017.1	0	0	0	0	0	0	0	0	0	0	0	0	0	0	0	0	0	0	0	0	0	0	0	0	0	0	0	0	0	0	0	0	0	0	0	0	0	0	0	0	0	0	0	0	0	0	0	0	0
ENSG00000257219.4	0	0.0209413	0	0.0338349	0	0.0127852	0.0532301	0.032806	0	0	0	0	0	0.108364	0	0	0	0	0	0	0	0	0	0.0142283	0.0137535	0	0	0	0.0268927	0	0	0.0278057	0.0168019	0	0.215341	0	0.0395495	0	0.021448	0	0.140948	0.0483523	0.0462912	0.11999	0.107578	0	0.0311999	0.103461	0.0371498
ENSG00000211782.2	0.153337	0.106345	0.328474	0	0.0867859	0.259705	0.225262	0	0.193681	0.199313	0.156868	0.313648	0.177851	0.275149	0.365814	0.369807	0.227216	0.279892	0.802042	0.282459	0	0.362545	0.253712	0.722547	0.20953	0.282498	0.147194	0.268845	0.307276	0.100012	0.339333	0.0706019	0.21331	0.272341	0.149121	0.160366	0.251051	0.362033	0.43567	0	0.268413	0	0.0587693	0.304669	0.182102	0	0	0.262699	0
ENSG00000253182.1	0	0	0	0	0	0	0	0.0349291	0	0.0334308	0	0	0	0	0	0	0	0	0	0	0	0	0	0	0	0	0	0	0	0	0.0406546	0	0	0	0	0	0	0.0379525	0	0	0.0750351	0	0.098574	0	0	0	0	0.0367189	0
ENSG00000233420.1	0	0	0	0	0	0	0	0.0248737	0	0	0	0	0	0	0.0485493	0	0.0226164	0	0	0.0281151	0.029917	0.05413	0	0	0	0	0	0	0	0	0	0	0	0	0	0	0	0	0	0	0	0	0	0	0	0	0	0	0
ENSG00000052850.5	0	0.004374	0	0.00706709	0.0107086	0	0.0074121	0.0102783	0.00796619	0.0131165	0.0129041	0	0	0.00905361	0.0133743	0.0091262	0.00623032	0.00255824	0.00388098	0.0154902	0.0412074	0.0335512	0.00417411	0.00297187	0.00287269	0.0165989	0.00302708	0.00245727	0.0168512	0.0287948	0	0	0.00350941	0.0149353	0.0122668	0	0.00413034	0.0111679	0	0.0221968	0	0.0504966	0.00483441	0	0.00748995	0	0	0	0
ENSG00000118156.11	0.0685555	0.0702377	0.063719	0.0261884	0.16755	0.194618	0.0503561	0.0677121	0.0492004	0.0567067	0.0239093	0.0318701	0.0240956	0.1342	0.049561	0.0526072	0.0500232	0.0663604	0.0910842	0.0526185	0.0203603	0.0414434	0.355763	0.0293675	0.049678	0.0738126	0.052348	0.0273176	0.104076	0.21341	0.0197028	0.0932612	0.0303446	0.0507336	0.217183	0.0271583	0.10714	0.0321883	0.0940715	0.0274182	0.118186	0.648699	0.0298581	0	0.869671	0.0208028	0.0563475	0.0222443	0.198084
ENSG00000243566.5	0.196318	0.217467	0.138058	0.336085	0.00771612	0.207813	0.26437	0.177744	0.628536	0.148855	0.132497	0.111546	0.316255	0.273991	0.281878	0.0920626	0.309759	0.149311	0.167787	0.167422	0.427565	0.314279	0.0270689	0.211997	0.155244	0.093291	0.170131	0.169976	0.285341	0.115597	0.2586	0.0878808	0.417238	0.468133	0.0972274	0.228129	0.196424	0.185083	0.25178	0.335873	0.222736	0.742262	0.125404	0	0.0161907	0.0182025	2.81738	3.35555	0.279554
ENSG00000205683.10	1.04439	1.7743	1.09895	1.51005	0.61375	0.541628	1.15071	1.0981	1.53927	0.914148	0.931655	0.807568	1.38395	1.16751	1.25584	1.08928	1.40666	1.41142	1.24066	1.34463	0.928646	1.6709	0.515629	1.52303	0.973477	1.42979	1.13949	1.25111	1.24007	0.717587	1.47114	0.848319	1.32985	1.74524	0.597254	1.22586	1.00665	1.39511	0.983396	0.463172	0.0860033	0.0927249	1.22667	0.0627558	0.193799	0.428732	0.0353552	0.14129	0.239632
ENSG00000281655.1	0.0201189	0	0.0587699	0	0	0.149078	0	0	0.0317653	0	0	0	0.0777843	0	0.0266651	0.0970424	0.049687	0.0204021	0.0619019	0.0308837	0.0657261	0.0891905	0.0665773	0.0474015	0.0687293	0	0.0241411	0.0391936	0.0223981	0.0328057	0	0.0463172	0	0.0893323	0	0.140274	0	0.0296882	0.0357268	0	0	0	0.154218	0	1.07519	0	0	0	0.0618819
ENSG00000250162.1	0	0	0	0	0	0	0	0.0596969	0.0694024	0	0	0	0.0849735	0	0	0	0	0	0	0	0	0	0	0	0.0500544	0.0578447	0	0	0.0489366	0	0	0	0	0	0	0	0	0	0.0780576	0	0	0	0	0	0	0	0	0	0
ENSG00000269256.1	0	0	0	0	0	0	0	0	0	0	0	0	0	0	0	0	0	0	0	0	0	0	0	0	0	0	0	0	0	0.0399542	0	0.05641	0	0	0.0397151	0	0.0401173	0	0	0	0	0	0	0	0	0	0	0	0
ENSG00000266228.1	0	0	0	0	0	0	0	0	0	0	0	0	0	0.313604	0	0	0	0	0	0	0	0	0	0	0	0	0	0.170232	0	0	0	0	0	0	0	0	0	0	0	0	0	0	0	0	0	0	0	0	0
ENSG00000273585.1	0	0	0	0.0830997	0.0419731	0	0	0	0	0.0385583	0	0	0	0	0	0	0	0	0	0	0	0	0	0	0	0	0	0	0	0	0	0	0	0	0	0	0	0	0	0	0.173087	0	0	0	0	0	0.076628	0	0
ENSG00000221686.1	0	0	0	0	0	0	0	0.410416	0.715713	0	0	0	0	0	0	0	0	0.153228	0.464909	0.695849	0	0.446572	0.250012	0	0.172062	0	0.18131	0	0	0	0.716537	0	0	0.447282	0.24491	0.263378	0.24739	0.222971	0	0	0	0	0.289561	0	0	0	0	0	0
ENSG00000236035.2	0.0549459	0	0.0356676	0.0513078	0	0.0193877	0.0269063	0.0497475	0	0	0	0.0187318	0	0	0	0.0220857	0	0.0557193	0	0.0562302	0	0.027065	0	0	0.020856	0	0	0.01784	0.0203902	0.0597296	0.057902	0	0.0254787	0.027108	0	0.0638493	0.0299867	0	0	0	0	0.0733221	0	0	0.0543778	0.122269	0	0	0.0938907
ENSG00000269506.2	0.00898743	0	0	0	0	0.00951366	0	0	0.0141901	0	0	0	0	0	0	0	0	0	0	0	0.0146804	0.013281	0	0	0	0	0	0	0	0	0	0	0	0	0	0.0313313	0.0147147	0	0	0	0	0	0	0	0	0	0	0	0
ENSG00000224746.1	0.0360839	0.0625634	0.0702705	0.101084	0	0.0190983	0	0.171517	0.14243	0.046903	0.0922867	0.0369044	0.174386	0	0.0478247	0.0435122	0.0891153	0.0914794	0	0.166173	0.0884114	0.026661	0	0.042508	0.0616341	0.0474845	0.108245	0.0878687	0.0602577	0.0588381	0.0570378	0.0415357	0.100394	0.0801102	0.029243	0.0943445	0.0590783	0.0266234	0.160193	0	0.210546	0.0722277	0.0691489	0	0.0535662	0	0.116515	0.051516	0.51794
ENSG00000199964.1	0	0	0	0	0	0	0	0	0	0	0	0	0	0	0	0	0	0	0	0	0	0	0	0	0	0	0.170644	0	0	0	0	0	0	0	0	0	0	0	0	0	0	0	0	0	0	0	0	0	0
ENSG00000136870.9	5.23947	4.57881	4.85898	6.0131	5.57215	5.57755	4.60585	5.2277	5.55058	4.45424	4.46315	4.42517	5.06425	4.48098	4.37937	3.16923	5.01415	4.6105	5.22627	4.15118	4.14805	5.71945	5.3833	3.76807	5.56211	5.57706	4.62395	4.72074	5.38145	4.87113	4.66866	6.83847	4.06169	3.74607	6.97191	4.89042	5.99098	4.43318	5.56749	1.48712	2.52711	7.79807	7.17417	7.55593	5.83346	3.86446	8.72106	10.973	5.22458
ENSG00000174804.3	2.43039	1.67602	2.27467	2.65291	10.4946	2.28152	2.31773	3.73294	2.42274	2.69685	1.79893	2.39724	2.01678	6.64566	2.85401	2.90939	1.69102	1.99041	2.28809	5.34436	2.35883	2.27913	3.05906	1.76831	2.40509	3.21895	3.18504	2.35967	2.54605	4.79914	1.38202	7.69847	1.37206	2.64916	9.49944	1.02398	5.13076	2.16864	3.07726	0.587766	1.63364	3.09115	1.66795	1.38584	1.31832	1.4559	1.54797	2.33377	1.75252
ENSG00000218198.3	0	0	0.0396752	0	0	0	0	0	0	0	0	0	0	0	0.0540043	0.0982691	0.0503151	0.0413199	0	0	0	0	0.0674189	0	0	0	0	0	0	0	0	0.0938053	0	0	0	0	0	0	0	0	0	0	0	0	0	0.136007	0	0	0
ENSG00000111046.3	0.00990151	0.0171676	0.00964121	0	0	0	0	0	0	0	0	0	0	0	0	0	0	0	0	0	0	0	0	0	0	0	0	0	0	0	0	0	0	0	0	0	0	0.0438332	0	0	0	0	0.0189747	0	0	0	0.0255775	0	0
ENSG00000143977.12	15.031	14.1936	14.8719	17.9974	9.15901	12.6262	15.3502	10.942	15.3111	29.9894	22.8899	13.1578	21.855	11.7312	9.83233	12.8631	14.4295	14.9885	22.4648	13.4347	12.0253	13.4703	48.029	19.135	16.6192	13.4313	11.8301	16.6875	16.6259	10.9238	19.5313	17.6555	14.7606	11.9966	17.1587	57.7103	17.3325	19.366	16.1873	12.3721	30.9559	18.0198	26.8068	18.4651	42.2515	25.4366	41.8862	21.0902	37.682
ENSG00000261807.2	0	0	0	0	0	0	0	0	0	0	0	0	0	0	0	0	0	0	0	0	0	0	0	0.00259463	0	0	0	0	0	0	0	0	0	0	0	0	0	0	0	0	0	0	0	0	0	0	0.00568951	0	0.00451633
ENSG00000238181.2	0	0.0193465	0.0108649	0	0.157884	0.0236231	0	0.0303077	0.0176175	0	0.0142689	0.011412	0	0.0600672	0.0147889	0.0134553	0.0137786	0.0226306	0.0343318	0.0171286	0.0182263	0.0164888	0.110774	0.0131448	0	0.044051	0.013389	0.0108687	0	0.0181945	0.0529135	0.0513765	0.0465672	0.0330301	0.0904283	0	0.127882	0.0493966	0	0.0981782	0.0325537	0.0446701	0.042766	0	0.0331286	0.111735	0.201767	0.0159303	0
ENSG00000151304.5	2.34535	4.59192	2.37449	2.70382	2.09141	1.382	2.51389	3.20418	2.80488	3.5516	2.70702	1.33048	3.17278	2.72758	2.20621	1.78236	2.76369	2.56277	3.46463	3.27816	2.02593	2.70096	5.06099	2.72445	3.2335	2.40527	2.54568	2.91578	2.41899	3.28449	2.2627	3.11297	1.73186	2.02894	3.17415	5.63229	2.11463	3.33016	3.27059	0.492311	3.15596	6.4399	5.52205	1.57495	3.90388	4.31114	4.06509	3.22191	3.21731
ENSG00000199732.1	0	0	0	0	0	0	0	0	0	0	0	0	0	0	0	0	0	0	0	0.218306	0	0	0	0	0	0	0	0	0	0	0	0	0	0	0	0	0	0	0	0	0	0	0.272528	0	0	0	0	0	0
ENSG00000232299.1	0	0	0	0	0	0	0	0	0	0	0	0	0	0	0	0	0	0	0	0	0	0	0	0	0	0	0	0	0	0	0	0	0	0	0	0	0	0	0	0	0	0	0	0	0	0	0	0	0
ENSG00000131351.13	1.50222	1.24548	1.56228	1.55698	0.704812	1.11007	1.85638	1.39214	1.51499	1.71068	2.01823	1.44789	2.08802	1.60418	1.40378	1.34991	1.79348	2.05242	1.63748	1.27977	1.40461	1.69299	1.29267	1.77275	1.61507	1.40414	1.53515	1.81819	1.61403	0.949023	2.07618	1.0019	1.76153	1.93237	1.26629	2.32599	1.34779	2.5417	1.26165	2.09913	1.51443	2.7393	2.65268	2.10966	1.53339	3.19407	2.70553	1.6843	2.76587
ENSG00000197808.10	0.60383	0.502531	0.759302	0.724948	0.795802	0.57344	0.567721	0.609181	0.937032	0.524746	0.454475	0.546982	1.5408	0.681067	0.695119	0.657402	0.80102	0.944736	1.36421	0.911026	0.636881	0.657748	1.51862	0.58126	0.667947	0.690174	0.819775	0.581438	0.714492	0.782054	0.665404	1.04061	0.830397	0.617939	0.889226	1.30511	0.875634	0.799386	1.33574	0.151798	0.87579	0.276266	0.290939	0.411346	1.39323	0.0806209	0.187177	0.374386	0.58725
ENSG00000279878.1	0.12966	0.0281011	0.0789071	0.0908061	0	0.0343129	0.0714295	0.220112	0.537384	0.021067	0.0414517	0.116032	0.187986	0.116331	0.128886	0.058632	0.160109	0.147921	0.0498673	0.223916	0.291214	0.119751	0.0268169	0.133651	0.092279	0.213282	0.213925	0.0315738	0.0180436	0.105711	0.0512384	0.074625	0.112733	0.407801	0.131348	0	0.106143	0.430496	0.086343	0	0.425562	0.713723	0.248473	0.161015	0.0481198	0	3.1191	0	0.315725
ENSG00000160505.14	0.0408821	0	0.0217131	0.0208228	0	0	0.0272993	0.0050474	0.011736	0.00966179	0.0190106	0.0494138	0.0215536	0.026676	0.00492583	0.0179266	0.247824	0.0263821	0.00571756	0	0.0182123	0.0549205	0	0.00437823	0.0126963	0.0391263	0.0267574	0.065162	0.0041376	0	0.140994	0.0342246	0.0103403	0.0825117	0.00602392	0.00647818	0.0182548	0.658115	0	0	0	0	0	0	0	0	0.00480029	0.0106121	0
ENSG00000087365.13	20.6753	21.1783	22.4274	18.1378	16.3989	18.6471	22.7674	20.8102	19.1827	24.7627	21.8997	19.2855	17.3458	20.2865	21.2511	22.0492	21.917	21.5295	19.7252	20.8236	17.1363	22.9345	15.8366	22.0254	21.1791	19.9365	20.6274	22.2996	19.7432	21.1077	22.3908	20.6335	19.0358	21.8378	20.9406	15.1009	20.1028	25.0809	20.1917	15.3497	28.1527	20.0329	32.5458	34.6478	17.117	27.1233	24.3132	27.8113	26.2098
ENSG00000272301.1	0.331732	0.470591	0.616656	1.18275	0.0853425	0.191539	0.310122	0.860083	0.57138	0.235197	0.115694	0.123373	0.233191	0.432917	0.479639	0.218194	0.446873	1.03978	0.417548	0.462935	0.0985208	1.06954	0.149695	0.355265	0.343408	0.555598	0.506611	0.381873	0.537183	0.295047	0.715047	0.416566	0.419525	0.267811	0.977603	0.157699	0.543127	0.578519	0.642636	0	0.879829	2.29387	1.27142	0.898805	0.626758	0.301987	3.194	0.51666	5.03988
ENSG00000239823.2	0	0	0	0	0	0.144859	0.402072	0	0.216064	0	0	0	0	0	0	0	0.168983	0	0	0	0	0	0	0.16121	0	0.180083	0	0	0	0	0	0	0	0	0	0	0	0	0	0	0	0	0	0	0	0	0	0	0
ENSG00000258357.1	0.0185971	0	0.0905408	0.0520971	0.0263139	0.0590579	0.0546405	0	0	0.120865	0	0	0	0	0	0.044851	0.0229643	0.0377177	0	0.0285477	0	0.0549627	0.0615413	0.043816	0.0635305	0.0489456	0.0669451	0.0181145	0.0207039	0.0303242	0.0293964	0	0.0258707	0.0825751	0.0301428	0.0648316	0	0.0274426	0.0660487	0	0.0542561	0	0	0.184754	0	0	0	0.0265506	0.133469
ENSG00000199929.1	0	0	0	0	0	0	0	0	0	0	0	0	0	0	0	0	0	0	0	0	0	0	0	0	0	0	0	0	0	0	0	0	0	0	0	0	0	0	0	0	0	0	0	0	0	0	0	0	0
ENSG00000233415.1	0	0	0	0	0	0	0	0	0	0	0	0	0	0	0	0	0	0	0	0	0	0	0	0	0	0	0	0	0	0	0	0	0	0	0	0	0	0	0	0	0	0	0	0	0	0	0	0	0
ENSG00000264176.1	0.426639	0.73972	0.470812	0.796779	0.603673	2.13766	0.543191	0.695294	1.75139	0.332735	0.581949	0.610876	0.76976	0.714525	0.414668	0.548765	0.983413	0.69223	0.612586	0.567595	0.65043	1.00873	0.423549	0.569608	0.615374	1.01058	0.989737	0.720317	0.506637	0.371026	0.764306	0.720278	0.276969	1.13662	0.599309	0.297463	1.07105	0.587594	0.757618	0.250258	0.08298	0.113865	0.327034	0	0	0.189877	0	0.243641	0.116645
ENSG00000207181.1	0.10745	0.5589	0.20925	0	0	0.227482	0	0.291852	0	0.838	0.412214	0	0.207713	0.192808	0.427234	0.518278	0.398048	0.217924	0.165301	0	0.351026	0.317562	0.177786	0.506318	0.856486	0.282797	0.128931	0.627968	0.239245	0.350413	0	0.247368	0.149475	0	0.174158	0.561874	0	0.317114	0	0	1.5674	0.430156	1.44137	0	0.319016	1.43463	1.38782	0.153403	0.44066
ENSG00000177732.7	1.88839	1.60579	2.10811	1.25513	6.39062	1.23184	1.63446	3.44668	1.39582	1.98556	1.28817	1.49155	2.14495	3.49645	2.29559	2.86818	1.94568	1.60394	3.01613	2.83879	1.002	2.30618	1.83591	2.03684	1.74288	2.20011	2.10355	1.46741	1.56335	3.99118	2.26725	3.10825	1.74852	2.02946	4.09889	0.660412	3.00314	2.13875	3.29997	4.15385	4.7022	3.08172	4.29876	7.82678	2.34798	5.18914	9.16193	9.84815	7.35599
ENSG00000254438.1	0	0	0	0	0	0	0	0	0	0	0	0.0216894	0.040996	0	0.0281075	0.0255729	0	0.0215057	0.0326252	0	0	0	0.0350893	0	0	0	0	0	0	0.0691605	0	0	0.0295017	0.0627764	0	0	0	0.0625883	0	0	0	0	0.203201	0	0	0	0.0821735	0	0.0217431
ENSG00000255012.1	0	0	0	0	0	0	0	0	0	0	0	0	0	0	0	0	0	0	0	0	0	0	0	0	0	0	0	0	0	0	0	0	0	0	0	0	0	0	0	0	0	0	0	0	0	0	0	0	0
ENSG00000259882.1	0.0102009	0	0.0198655	0.0285765	0	0.0107982	0	0.0415612	0	0.0132595	0	0.0312986	0	0	0	0	0	0	0	0	0.0833131	0.0150742	0	0	0	0	0	0	0	0.0166335	0.0161246	0.0234843	0	0	0	0	0	0.0150529	0	0	0	0	0	0	0	0	0	0	0
ENSG00000226124.5	0.358893	0.631548	0.485069	0.615238	0.34865	0.283513	0.385591	0.662001	0.558192	0.348135	0.438396	0.252007	0.807687	0.855463	0.532465	0.523207	0.687912	0.554065	1.00536	0.542701	0.30624	0.569924	1.63966	0.517443	0.542872	0.331304	0.623469	0.636549	0.333954	0.663819	0.57577	0.801571	0.558876	0.420194	0.807443	0.877669	0.359575	0.28456	0.722926	0.235657	1.68779	2.59476	0.574845	0.638589	2.1311	0.232438	0.567325	0.3059	3.16887
ENSG00000271349.1	0	0	0	0	0	0	0	0	0	0	0	0	0	0	0	0	0	0	0	0	0	0	0	0	0	0	0	0	0	0	0	0	0	0	0	0	0	0	0	0	0	0	0	0	0	0	0	0	0
ENSG00000181984.11	0	0	0	0	0	0	0	0	0	0	0	0	0	0	0	0	0	0	0	0	0	0	0	0	0	0	0	0	0	0	0	0	0	0	0	0	0	0	0	0	0	0	0	0	0	0	0	0	0
ENSG00000257758.1	0.0226829	0.0393284	0.0662597	0.158857	0	0.024011	0.0166613	0.107819	0.107441	0.132678	0.0580129	0.0115993	0.0219243	0.0203512	0.0450951	0.0547049	0.0700241	0.126512	0	0.0174098	0.0370512	0	0.0375311	0.0801637	0.0258295	0.0447743	0.0272177	0.0441886	0.037879	0	0.143419	0.02611	0.0631091	0	0.0551478	0	0	0	0.02014	0.19958	0	0.090807	0.0217341	0.225345	0	0.11357	0.10254	0.0323838	0.0348842
ENSG00000276892.1	0	0	0	0	0	0	0	0	0	0	0	0	0	0	0	0	0	0	0	0	0	0	0	0	0	0	0.161164	0	0	0	0	0	0	0	0	0	0	0	0	0	0	0	0	0	0	0	0	0	0
ENSG00000248455.4	0	0	0	0	0	0	0	0	0.0233941	0	0	0	0.0286427	0	0	0	0	0	0.0227943	0	0	0	0.0245159	0	0.0168723	0	0	0.0144324	0	0	0	0	0.020612	0	0.0240157	0	0	0	0	0	0	0	0	0	0	0.0494572	0	0	0
ENSG00000239382.9	0.233146	0.228481	0.220436	0.388089	0.32989	0.250373	0.466602	0.40382	0.821577	0.210817	0.177157	0.262637	0.306997	0.369853	0.174655	0.228173	0.337965	0.304957	0.306691	0.420135	0.336676	0.359505	0.195676	0.3264	0.265488	0.586936	0.43788	0.233678	0.267082	0.247934	0.336487	0.248924	0.408941	0.435092	0.366937	0.223807	0.248946	0.344039	0.360014	0.208111	0.512609	2.23194	0.530963	0.704932	0.431374	0.575204	1.35727	0.472752	1.09472
ENSG00000259587.2	0	0	0	0	0.0430291	0	0	0	0.0960285	0	0	0	0	0	0	0	0	0	0	0	0	0	0	0	0	0	0	0	0	0	0	0	0	0	0	0	0	0.0448746	0	0	0	0	0	0	0	0	0	0	0
ENSG00000201931.1	0	0	0	0	0	0	0	0	0	0	0	0	0	0	0	0	0	0	0	0	0	0.181656	0	0	0	0.161769	0	0	0	0	0	0	0	0.181945	0	0	0	0	0	0	0	0	0	0	0	0	0	0	0
ENSG00000253404.1	0.0494232	0.0428458	0.144372	0.138452	0.0349657	0.863231	0.471938	0.771891	0.156067	0.0321209	0.189604	0.050547	0.955408	0	0.0982566	0.0297988	0.610295	0.0751783	1.17851	0.0379339	0.24219	1.16854	0.572429	0.582222	0.0844188	0.0975576	0.029652	0.072211	0.412668	0.0402946	0.0390616	0	0.756288	0.5852	0.200267	0.172295	0.121377	0.328189	0.746002	0.21743	0.57676	0.0989286	0.142068	0.2455	0.146737	0.494909	0.0638349	0.282241	0.760083
ENSG00000182450.11	0	0.00955566	0	0	0	0	0	0	0	0	0	0	0	0	0	0.0132917	0	0	0	0.00846017	0	0	0	0	0	0	0	0.00536827	0	0.00898667	0	0.012688	0	0.00815712	0	0	0	0	0	0	0	0	0.0105615	0	0	0.0183961	0	0	0.0169517
ENSG00000214593.3	0.0589663	0.204476	0.172248	0.165186	0.333738	0.0624189	0.0866252	0.320325	0.186202	0.689817	0.30162	0.180921	0	0	0.0781526	0.355526	0	0.239185	0.090714	0	0	0.087136	0.195131	0	0.0671461	0	0.212265	0.172308	0.131293	0.09615	0.279624	0.407252	0.082029	0	0.0955746	0.205564	0	0.174026	0	0.518828	1.37625	0.236061	0.113	0	0.70028	0.590471	0.228482	0	0.120913
ENSG00000226690.5	0.0700759	0.10125	0.10235	0.16359	0	0.0123632	0.0514729	0.364815	0.0922013	0.0303623	0.0149353	0.0119449	0.0903099	0	0.325069	0.0422509	0.115376	0.142125	0.035935	0.0537855	0.0190775	0.103553	0.0772983	0.0137586	0.159594	0.122955	0.0980999	0.0341287	0.234044	0.0190442	0.0923075	0.0268878	0.0974837	0.0518588	0.0567907	0.081431	0.0382439	0.0172345	0	0	0	0.0935122	0.0447631	0	0.0346757	0	0.226275	0	0.0718468
ENSG00000244153.1	0.00523861	0	0.0204036	0.0146752	0.00741238	0.00554534	0.00769585	0.0498013	0.0330846	0.0544745	0.0200971	0	0	0.00940019	0.00694313	0.0189511	0.0194065	0.015937	0.0080591	0.0080416	0	0.0154825	0	0.00617126	0.0238612	0.00689374	0.00628592	0.0255133	0.00583209	0	0.0414034	0	0	0.0155071	0.00849092	0.00913121	0.0428845	0	0	0	0.0458503	0.0629156	0.010039	0.0520435	0.0155533	0.017486	0.00676618	0.0149581	0.005371
ENSG00000187134.11	0.293924	0.401428	0.518032	0.413993	1.1919	0.526667	0.33289	1.02135	1.38703	0.917777	0.176383	0.609611	0.612628	0.804387	0.367797	0.754405	0.263593	0.329699	0.853825	0.564619	0.871704	0.366397	0.855824	0.352055	0.218768	2.43309	0.44529	0.391858	0.473467	0.864828	0.231005	1.25504	0.283248	2.17758	1.13378	0.864373	1.83619	1.18972	0.936002	0.187821	0.17246	0.0723095	0.38075	0.0652517	0.229133	0.241161	1.55034	0.0726729	0.506742
ENSG00000216102.2	0	0	0	0	0	0	0	0	0	0	0	0	0	0	0	0	0	0	0	0	0	0	0	0	0	0	0	0	0	0	0	0	0	0	0	0	0	0	0	0	0	0	0	0	0	0	0	0	0
ENSG00000225855.5	0.474448	1.11589	0.494112	0.993935	0.630457	0.541532	0.800027	1.97224	2.35802	0.455823	0.543405	0.620258	0.630051	1.07344	0.355421	0.38307	0.72851	0.661025	0.380813	1.27295	0.768243	1.20102	0.423228	0.782481	0.56845	1.62873	0.91088	0.578674	0.569535	0.672722	0.821694	0.379917	0.556705	1.38001	1.33739	0.273266	0.53362	1.04104	0.578772	1.30681	0.830508	5.92933	4.29302	2.29524	1.20039	2.3686	5.37128	1.04843	2.88055
ENSG00000079313.10	7.57791	11.794	8.10677	7.2455	4.61898	6.77819	9.11579	9.60559	11.1012	8.41022	7.16439	7.74451	6.70962	8.00049	7.17768	8.6837	11.1421	9.37936	6.7389	8.07769	8.70931	9.99827	4.15022	9.73888	6.84038	9.85096	8.93554	8.21559	7.54182	5.73693	9.50421	4.61192	9.34629	11.6206	6.63419	4.7709	5.60047	8.46492	8.53679	15.9079	9.07608	20.9543	10.3727	8.86991	8.10979	8.44695	11.4561	9.80303	9.03379
ENSG00000240813.2	0.0914226	0	0.029673	0	0	0.0967755	0.0447685	0.0827731	0	0.0396113	0	0	0.0589102	0.054683	0	0	0	0.0309031	0	0.0467798	0.0497778	0.0450325	0	0.0358996	0	0.0401024	0	0	0	0.049691	0	0	0	0	0.0493936	0	0	0	0	0	0	0	0.0583989	0	0	0	0	0	0
ENSG00000278868.1	0	0	0	0	0	0	0	0	0	0	0	0	0	0	0	0	0	0	0	0	0	0	0	0	0	0	0	0	0	0	0	0	0	0	0	0	0	0	0	0	0	0	0	0	0	0	0	0	0
ENSG00000123080.9	5.05383	3.19119	3.23524	2.19222	9.11185	6.88617	4.53427	5.85419	3.09926	5.84175	6.44038	3.65747	4.93553	5.81302	3.81845	4.15419	4.46455	4.44223	6.44315	3.77831	1.79242	3.85037	7.72549	5.51067	4.03739	5.04546	4.05504	3.5089	4.44854	3.42889	4.35364	6.66284	2.88273	3.31943	7.81586	3.9702	5.27527	4.98036	5.31017	4.46211	1.76014	3.69289	3.30089	6.08052	2.64789	8.49296	2.16266	5.61115	3.29449
ENSG00000240950.1	0.527064	0.476786	0.446268	0.385173	0.291823	0.412379	0.302983	1.36935	0.687446	0.953175	0.322347	0.234369	0.221495	0.123361	0.516326	0.303967	0.565945	0.627436	0.211523	0.175886	0.0374317	0.778856	0.303332	0.269956	0.365326	0.30156	0.274972	0.468744	0.510239	0.149465	0.688238	0.263781	0.478179	0.101751	0.297142	0.279606	0.33767	0.304339	0.244161	11.6945	7.68843	0.550437	0.483059	2.95957	2.17717	16.675	0.59196	0.163582	0.563878
ENSG00000228829.1	0	0	0	0	0	0	0	0	0	0	0	0	0.0757871	0	0	0	0	0	0	0	0	0	0	0	0	0	0	0	0	0	0	0	0	0	0	0	0	0	0	0	0	0	0	0	0	0	0	0	0
ENSG00000225950.6	0	0.00919915	0.0103324	0	0	0	0	0	0.00837703	0	0	0	0	0.0190411	0.00703202	0.0127958	0	0.0107607	0.00816227	0.0162891	0.00866651	0.0156807	0.00877875	0	0	0	0	0.00516799	0.0118135	0.00865139	0	0.0122146	0.00738081	0	0	0	0.00868671	0	0	0	0.0154791	0.0212403	0	0	0	0.0177098	0.034264	0.00757478	0.0108795
ENSG00000055955.14	0.010623	0.0736741	0.0103437	0.0223192	0.0413353	0.0196787	0.0234088	0.0649212	0.0545105	0.0345203	0.0101884	0.0244453	0.0256694	0.019062	0.0175994	0.0128099	0.00983825	0.0430901	0.0245137	0.032614	0.0347041	0.0274713	0.043942	0.0219	0.0151208	0.0978553	0.0382403	0.00517367	0.0206963	0.0259827	0.0419795	0.018342	0.0147778	0.0589606	0.0602634	0.00925827	0.0260888	0.0666218	0.0377283	0	0.0387402	0.0425273	0.0763398	0.158303	0.00788488	0	0.0102905	0.0303324	0.059903
ENSG00000134398.11	18.685	25.2209	18.3436	16.5454	2.31202	6.70669	22.235	32.112	46.9695	24.9476	15.1426	20.1251	34.123	18.4568	23.93	25.2894	28.2086	28.0218	25.5661	22.7973	17.6213	30.5706	12.9562	26.894	17.6945	23.1983	25.9449	24.6966	22.0717	13.975	23.9522	11.5859	25.6216	45.1213	17.8899	18.6774	13.7089	36.7289	37.716	15.7305	2.66721	21.2625	19.2661	28.1989	5.57513	16.7014	15.6317	12.8077	27.1766
ENSG00000235138.1	0.0412094	0.095267	0.0267507	0.0384808	0.155491	0.0508927	0.100899	0.121259	0.119285	0	0.0351319	0.0491709	0.0398313	0.123244	0.072824	0.0496929	0.0339246	0.0487544	0.0528306	0.189777	0.0785321	0.0405975	0.0568208	0.0970922	0.031284	0.15365	0.0741721	0.04683	0.0611707	0.179189	0.0325699	0.0790594	0.0668816	0.121986	0.10019	0.0239435	0.056225	0.0912154	0.0853755	0.0604317	0	0.329949	0.131619	0.204699	0.0407834	0.114627	0.337098	0.049028	0.105627
ENSG00000281571.1	0.0799948	0.18493	0.12982	0.0746981	0.0754591	0.225809	0.391724	0.181066	0.126302	0.15597	0.0170493	0.0409069	0.257732	0.119619	0.300399	0.289388	0.263414	0.175762	0.389703	0.0204662	0	0.197017	0.176479	0.329828	0.121455	0.210538	0.255966	0.181811	0.0148429	0.0217398	0.337194	0.092081	0.222564	0.19733	0.151268	0.0697178	0.196457	0.236087	0.355133	0.117309	0.466762	0.266871	0.383243	0.397358	0.356255	0.489527	0.447724	0.361654	0.164033
ENSG00000156787.15	0.699091	0.519892	0.623303	0.703139	0.369452	0.379819	0.918121	0.803007	0.74472	0.810167	0.82505	0.370415	0.664315	0.628738	0.502351	0.487522	0.586602	0.720889	0.850021	0.514594	0.44026	0.774176	0.604836	0.746159	0.688647	0.647302	0.662998	0.615316	0.617006	0.447732	0.897356	0.624381	0.56945	0.710582	0.718091	0.942547	0.648139	0.827771	0.708963	0.400192	2.74236	1.07227	1.17829	1.10453	0.960273	1.31575	1.41643	1.0606	1.97756
ENSG00000268810.1	0	0	0	0	0	0	0	0	0	0	0	0	0	0	0	0	0	0	0	0	0	0	0	0	0	0	0	0	0	0	0	0	0	0	0	0	0	0	0	0	0	0	0	0	0	0	0	0	0
ENSG00000248360.6	0.00854115	0.00987262	0.013861	0.00797561	0.0362559	0	0.00418249	0.00386653	0	0.00740137	0.00364075	0.00582357	0	0.0153263	0.0226405	0.0068663	0.0140625	0.00866137	0.00437991	0.0174816	0.018602	0.0126215	0.00471072	0.00670784	0.00648398	0.00374657	0.00341624	0.0083195	0.00633918	0.0417814	0.00450033	0.0131088	0.0118817	0	0.0276876	0	0.0233066	0	0.00505574	0	0	0.0113977	0	0	0.00845284	0	0	0.0162586	0.002919
ENSG00000263744.1	0	0	0	0	0	0	0	0	0	0	0	0	0	0	0	0	0	0	0	0	0	0	0	0	0	0	0	0	0	0	0	0	0	0	0	0	0	0	0	0	0.427473	0	0	0	0.435022	0	0	0	0.150225
ENSG00000280187.1	0.379755	0.162576	0.324121	0.512215	0.636841	0.228291	0.46146	0.681286	0.481151	0.371737	0.341735	0.220567	0.715985	0.715086	0.528174	0.474893	0.538407	0.522976	0.714043	0.698098	0.291009	0.630455	0.597313	0.436319	0.507177	0.444212	0.613194	0.379034	0.521948	0.535134	0.333488	0.593636	0.463064	0.451041	1.12465	0.604732	0.537318	0.754094	0.8825	0.123754	0.478731	0.750757	0.853522	0.838381	0.208794	0.18779	1.26559	0.307897	0.495102
ENSG00000260337.3	0.100708	0.0517367	0.112588	0.198529	0.0686097	0.0631732	0.120549	0.567344	0.612469	0.0484829	0.0429279	0.0495917	0.252364	0.267721	0.113702	0.0359823	0.211869	0.192904	0.0860721	0.217576	0.121853	0.264567	0.0432008	0.13182	0.106184	0.21597	0.290916	0.123527	0.091355	0.085148	0.206357	0.0686957	0.140097	0.231864	0.259961	0.0455105	0.146564	0.148609	0.192083	0	0	0.0746607	0.0571826	0.0741107	0.0442964	0.0249003	0.00481757	0	0.263869
ENSG00000074966.9	0.40108	0.391165	0.382399	0.491561	0.0709385	0.344958	0.276193	0.30072	0.422171	0.314974	0.747969	0.290558	0.29075	0.194919	0.376537	0.206557	0.464313	0.436382	0.308511	0.371975	0.614194	0.500078	0.241947	0.221478	0.261661	0.445331	0.391027	0.354046	0.269771	0.0885621	0.40945	0.240457	0.284786	0.278263	0.331813	0.3714	0.574584	0.443887	0.415468	0.0735205	0.182833	0.167255	0.208164	0.415059	0.0992332	0.237073	0.18347	0.238588	0.488318
ENSG00000164309.13	0.0930969	0.108201	0.0358613	0.100307	0.558756	0.0898842	0.0420816	0.11254	0.0694563	0.0757976	0.0248567	0.0449911	0.0395532	0.119324	0.048813	0.0653833	0.0391619	0.0560219	0.0818403	0.100508	0.041777	0.0483768	0.113412	0.06749	0.0407735	0.146743	0.0859299	0.0338808	0.0569471	0.243552	0.0274911	0.181352	0.0284634	0.0741947	0.341585	0.0392309	0.192622	0.0830303	0.143519	0.0450073	0.0537242	0.0901025	0.0333284	0.040654	0.0546731	0.0409777	0.033034	0.081792	0.059787
ENSG00000230543.1	0	0	0	0	0	0	0	0	0	0	0	0	0	0	0	0	0	0	0	0	0	0	0	0	0	0	0	0	0	0	0	0	0	0	0	0	0	0	0	0	0	0	0	0	0	0	0	0	0
ENSG00000162222.12	6.04905	3.20889	4.97037	5.53637	3.91649	4.02225	4.83621	6.74708	6.51657	5.20162	5.98308	5.48865	8.20024	6.55382	6.50499	3.82491	5.87859	6.22278	7.13899	5.17919	3.62057	6.55891	7.0549	6.67579	6.85087	5.39543	5.78444	6.41322	5.28172	4.18399	6.77434	5.0777	7.48079	5.81786	5.72519	7.05145	4.46922	6.00184	8.83194	4.85164	8.88763	5.87923	7.51181	9.27457	7.0509	10.1867	7.79179	6.91354	9.94658
ENSG00000104695.11	28.6581	23.9197	26.0031	34.652	18.0342	31.6927	25.0659	17.8024	25.6972	35.0504	30.5108	36.5206	24.4895	23.6602	24.9132	28.372	27.2332	26.625	21.4064	19.2397	32.5927	22.6079	25.5424	28.3492	24.8025	18.7844	24.0813	29.9856	29.3658	26.0151	24.1884	27.0944	23.8611	21.9925	17.7793	29.3939	30.1549	20.9454	21.0475	12.831	26.3421	7.65108	12.4155	18.0933	24.3946	18.4625	6.20646	22.5759	12.0236
ENSG00000166261.9	1.51453	2.5841	1.70385	1.55511	1.6606	1.0028	1.57342	2.3109	3.04386	1.79217	1.27316	0.894823	1.86047	1.78653	1.40353	1.25514	2.21667	1.76225	2.30211	2.399	1.44886	1.97056	2.2813	1.31147	1.62843	2.29478	1.96213	1.32242	1.24947	1.72182	1.7216	1.80587	1.31366	1.9603	2.40101	2.12456	1.63006	2.04347	2.19123	1.69892	3.22151	7.28304	4.07024	2.48773	2.58869	3.07148	2.77838	2.82127	4.01502
ENSG00000100749.6	3.9859	5.95766	4.36496	4.62039	2.31877	2.22156	4.745	4.24296	3.92286	7.77837	7.01695	2.8114	5.66139	3.93662	2.88663	3.46778	4.33443	4.58344	5.40813	4.43883	2.8927	4.22616	7.5572	6.31467	5.10467	4.7861	3.83763	4.40768	4.41981	3.6031	5.6738	4.72199	3.25043	4.09204	5.16667	10.3293	5.07186	6.98945	3.72679	3.39545	11.1506	7.30121	9.43142	11.0812	5.55605	13.181	6.70492	6.33208	12.8073
ENSG00000132975.7	0	0.00474717	0.0106639	0.0383501	0.0697334	0.0376775	0.0120667	0.0148735	0.0389062	0.0106767	0	0.0140011	0	0.0343911	0.0145153	0.0132064	0.00676186	0.0138825	0.0421209	0.0336235	0.0178892	0.00404595	0.0951347	0.0225779	0.00935331	0.010809	0.029568	0.0160015	0.00609629	0.00892899	0.00432789	0.0693359	0.00380882	0.0243143	0.0133133	0.0238621	0.0448272	0.117167	0.175033	0	0.0239636	0	0	0	0	0	0.0388998	0	0
ENSG00000231062.1	0	0.0421281	0	0	0.03438	0	0.0356948	0	0.0383632	0.0315829	0.0310714	0.0745505	0.0469702	0.0871998	0	0.0585993	0.0600073	0	0.0747593	0	0	0.0359053	0.0402029	0.0286235	0	0.0319745	0.0291553	0	0	0.0396196	0.0384073	0	0	0.0359624	0	0	0.0397813	0.107564	0	0	0	0	0	0	0	0	0	0	0
ENSG00000228702.1	0.294319	0.2916	0.122821	0.23557	0.0594924	0.178029	0.370605	0.0571014	0.26554	0.109304	0.107534	0.172006	0.162558	0.0754468	0.167179	0.152103	0.103839	0.0852747	0	0.193628	0.618111	0.186395	0.208705	0.0990622	0.191512	0.221319	0	0.0409545	0.234044	0.0685591	0	0.290389	0.0584902	0.311153	0	0.219864	0.137678	0.186132	0	0	0	0	0	0	0	0	0.977507	0.120055	0.172432
ENSG00000257316.1	0.082352	0.122387	0.0687317	0.0659136	0	0.0498136	0.0518487	0.0639091	0.111449	0.535219	0.330975	0.0601604	0.0682269	0.0633312	0.0155925	0.0993051	0.0145273	0.214743	0.162888	0.108356	0	0.0695392	0.155725	0.110873	0.0669827	0.0619262	0.0141166	0.0572964	0.0392921	0.0191832	0.185963	0.135421	0.147293	0.0696498	0.0572052	0.0820254	0.0770461	0.0868013	0.062674	0.103513	0.13729	0.141292	0.0450898	0.350629	0	1.57076	0.0455853	0.0503879	0
ENSG00000259826.1	0.227261	0.439064	0.354058	0.200086	0.303187	0.2062	0.476943	0.388003	0.338314	0.26164	0.182673	0.225787	0.263593	0.384495	0.232359	0.289705	0.288647	0.322643	0.359607	0.22925	0.233336	0.268663	0.204128	0.27537	0.243998	0.333242	0.350608	0.28461	0.253007	0.169403	0.277121	0.284019	0.334211	0.490128	0.305206	0.305585	0.35082	0.469496	0.230609	0.228526	0.227322	0.883803	0.248862	0	0.462674	0.173388	0.72963	0.120512	0.346177
ENSG00000253883.1	6.879	4.06211	6.74669	10.1938	0.141064	0.89703	16.6963	2.09862	7.55556	4.27639	3.50594	1.52944	2.40904	3.30955	4.6247	13.164	10.2179	5.81319	2.7607	3.21382	1.95416	16.5738	2.6393	4.58035	5.10864	0.45918	6.69911	8.06001	6.99238	1.13794	20.329	4.47558	6.10228	2.80358	2.18147	4.43127	0.897746	7.06151	4.51446	1.75439	13.0886	0	0.477627	0.495218	3.25594	0	0.901367	1.20983	0.102215
ENSG00000223546.5	0.149433	0.240586	0.0970033	0.199341	0.221509	0.116754	0.146351	0.202943	0.308966	0.189614	0.127395	0.130998	0.254483	0.140456	0.179193	0.133002	0.175739	0.263385	0.224415	0.26216	0.180162	0.236594	0.494504	0.192803	0.149905	0.229421	0.128077	0.103968	0.126753	0.30168	0.129353	0.262112	0.163334	0.273833	0.271041	0.3659	0.227184	0.309764	0.328543	0.469579	0.384065	0.640961	0.163637	0.141387	0.316904	0.439414	0.634169	0.284456	0.244406
ENSG00000260048.2	2.68886	1.10417	1.44689	1.18934	0	0	7.79627	1.63366	2.01098	2.75927	0.90486	0.50658	1.36787	1.26971	1.87566	2.55979	3.14555	5.66869	0.217714	1.62931	0.809072	5.75098	0.81955	0.750215	1.36978	0.0931159	2.97171	1.72308	0.708983	0.11538	5.70433	0.977406	1.57496	0.523647	0.802827	0.740029	0.231702	1.77507	0.753922	0	3.50945	0	0.406798	0	1.89076	0	0	0.808173	0
ENSG00000237257.1	0	0	0	0	0	0	0	0	0	0	0	0	0	0	0	0	0	0	0	0	0	0	0	0	0	0	0	0	0	0	0	0	0	0	0	0	0	0	0	0	0	0	0	0	0	0	0	0	0
ENSG00000277792.1	0	0	0	0	0	0.274197	0	0.351786	0	0	0.331243	0.264921	0	0.464806	0.343313	0	0	0.78803	0	0	0.423111	0.382776	0	0.610294	0	0.340871	0.310816	0.252309	0	0.422373	1.22835	0	0	0.383385	0	0	0	0	0	0	0	1.03698	0.496391	2.57336	0	0	1.33825	0	0
ENSG00000271101.1	0	0	0	0	0	0	0	0	0	0	0	0	0	0	0	0	0	0	0	0	0	0	0	0	0	0	0	0	0	0	0	0	0	0	0	0	0	0	0	0	0	0	0	0.114736	0	0	0	0	0
ENSG00000094661.2	0	0.02025	0	0	0	0	0.0514729	0	0	0	0	0	0	0.0209574	0.0154795	0	0	0	0	0	0	0.0172588	0.0193246	0.0137586	0	0	0	0	0.0130025	0.0190442	0	0.0268878	0	0	0.0378605	0	0.0191219	0	0	0	0	0	0	0	0	0	0	0	0
ENSG00000218265.1	0.688092	0.322442	0.814867	0.937748	0.105256	1.41739	0.928889	0.883974	0.792789	0.290077	1.2842	0.970017	0.575205	1.03449	1.03522	0.65034	0.665965	1.52757	0.228878	0.171286	1.24547	0.851922	0.0615413	0.481976	1.1859	0.734183	1.04881	1.30424	1.44928	0.303242	1.52861	0.727833	1.78508	0.440401	0.271285	1.29663	0.669857	0.521409	0.495365	0	0.434049	2.6802	0.178192	0	0.276072	0	0.888737	0.0265506	0.686413
ENSG00000255710.2	0.0422497	0.146508	0.0548519	0.0394522	0.179343	0.0298156	0	0.248641	0.266829	0	0.0900467	0.0576138	0.0816735	0.050542	0.0933278	0.0509473	0.0695618	0.0999702	0.064997	0.367517	0.138025	0.104056	0.0466041	0	0.0801842	0.240926	0.0844938	0.0685888	0.0783935	0.137784	0.0445227	0.16211	0.0587742	0.166754	0.182612	0.0490958	0.0691732	0.228599	0.0500175	0.247828	0.0410872	0.0563797	0.0539765	0	0	0	0.127329	0.0603188	0.0433173
ENSG00000231883.1	0	0	0	0	0	0	0	0	0	0	0	0	0	0	0	0	0	0	0	0	0	0	0	0	0	0	0	0	0	0	0	0	0	0	0	0	0	0	0	0	0	0	0	0.179239	0	0	0	0	0
ENSG00000149488.12	0.041151	0.0458672	0.034345	0.0329368	0.0332723	0.00311146	0.047499	0.1477	0.1021	0.068772	0.0300703	0.0210433	0.0454569	0.0421951	0.0389575	0.038989	0.0254073	0.0298073	0.0813944	0.0902419	0.0192051	0.0521227	0.0291807	0.0519399	0.0702891	0.108305	0.0599589	0.0543985	0.0294512	0.0335502	0.0464624	0.0473684	0.0204449	0.0391542	0.190568	0.0256174	0.0240623	0.091086	0.125272	0	0.0171509	0	0.0337968	0	0.122177	0	0.0341682	0.00419644	0.126573
ENSG00000252832.1	0	0	0	0	0	0.147645	0	0	0	0	0	0	0	0	0	0	0	0	0	0	0	0	0	0	0	0.183546	0.167363	0	0	0	0	0	0	0	0	0	0	0	0	0	0	0	0	0	0	0	0	0	0
ENSG00000144228.7	6.16291	5.61492	5.51829	7.13073	4.16654	4.64592	4.26657	5.5372	6.19665	4.8012	4.80088	5.55072	6.66781	5.15914	5.75755	4.84624	4.83529	6.14049	5.85147	5.48073	5.70376	5.39201	5.60694	5.57719	5.78434	4.55085	5.9257	5.7474	5.45543	5.67553	5.26081	6.4022	4.66104	5.14499	4.87821	5.53925	6.51017	6.21175	6.38798	1.49969	4.2202	5.53058	3.52846	4.76796	5.02051	2.99435	4.5825	5.40469	7.63159
ENSG00000141446.9	2.52369	3.0582	2.60425	3.61941	1.74663	3.37997	2.50253	2.85367	3.67276	2.7063	2.26609	2.46885	3.4044	2.01814	2.37411	2.05086	3.04182	3.18232	3.65035	2.57285	2.99763	3.10101	3.16354	2.43656	2.79256	2.31751	2.87023	2.55439	2.51947	2.26778	3.23038	2.38082	2.41936	3.12218	2.76552	3.32311	2.38932	3.11282	4.11618	0.748219	2.80104	3.99733	4.37364	5.36863	2.68763	3.58928	2.40572	4.57425	3.11339
ENSG00000226216.1	0	0.0677911	0	0	0	0	0	0	0	0.101644	0	0	0	0	0	0	0	0.0396493	0	0	0.0638659	0	0	0.0460599	0.0445228	0	0	0	0.0435285	0	0	0	0	0	0	0.0681518	0	0	0	0	0	0	0	0	0	0	0	0	0
ENSG00000252719.1	0	0	0	0.620393	0	0	0	0	0	0	0	0	0	0	0	0	0	0	0	0	0	0	0	0	0	0	0	0	0	0	0	0	0	0	0	0	0	0	0	0	0	0	0	0	0	0	0.143019	0	0
ENSG00000243136.3	0.0539246	0	0	0	0.0763006	0.0570819	0	0	0	0	0	0	0	0	0	0	0	0	0	0	0	0	0	0	0	0	0	0	0	0	0	0	0	0	0	0	0	0	0.0957584	0	0	0	0	0	0	0	0	0	0
ENSG00000006377.10	0.037852	0.00729211	0.00409521	0	0.0833135	0.00890405	0.00617854	0.0057118	0	0.0218672	0.00537826	0	0.0162605	0.0226406	0.0390196	0.0101432	0	0.0127949	0.0258807	0	0.0206097	0.01243	0.0278354	0.00495455	0.0191568	0.0498112	0.0100932	0.00409663	0.018729	0.0480053	0.00664807	0.0387297	0.0117014	0	0.0545349	0	0.0413154	0.00620621	0.0149371	0.185027	0.331294	0.521949	0	0	0.0124869	0	0.0434573	0	0
[truncated: 6,600 more rows]
[truncated: 388 more columns]
