# Supplementary material for: The Prognostic Value of a Tumor Microenvironment-Based Immune Cell Infiltration Score Model in Colon Cancer
Source: Front Oncol. 2021 Sep 27;11:728842. doi: 10.3389/fonc.2021.728842 (PMC8561118; doi:10.3389/fonc.2021.728842)
Supplement: Supplementary file 13 [file Table_12.xlsx]

## Sheet: Sheet1
id	TCGA-AA-3527-11A-01R-A32Z-07	TCGA-AZ-6600-11A-01R-1774-07	TCGA-AA-3517-11A-01R-A32Z-07	TCGA-A6-5659-11A-01R-1653-07	TCGA-AZ-6605-11A-01R-1839-07	TCGA-A6-2680-11A-01R-A32Z-07	TCGA-A6-2679-11A-01R-A32Z-07	TCGA-AZ-6599-11A-01R-1774-07	TCGA-AA-3712-11A-01R-1723-07	TCGA-AA-3697-11A-01R-1723-07	TCGA-AA-3514-11A-01R-A32Z-07	TCGA-AA-3531-11A-01R-A32Z-07	TCGA-AA-3660-11A-01R-1723-07	TCGA-AA-3663-11A-01R-1723-07	TCGA-AA-3518-11A-01R-1672-07	TCGA-A6-2671-11A-01R-A32Z-07	TCGA-A6-2682-11A-01R-A32Z-07	TCGA-AA-3522-11A-01R-A32Z-07	TCGA-AA-3655-11A-01R-1723-07	TCGA-AZ-6601-11A-01R-1774-07	TCGA-A6-5665-11A-01R-1653-07	TCGA-AA-3534-11A-01R-A32Z-07	TCGA-AA-3489-11A-01R-1839-07	TCGA-A6-2685-11A-01R-A32Z-07	TCGA-A6-2683-11A-01R-A32Z-07	TCGA-AZ-6598-11A-01R-1774-07	TCGA-A6-2678-11A-01R-A32Z-07	TCGA-AA-3520-11A-01R-A32Z-07	TCGA-A6-2686-11A-01R-A32Z-07	TCGA-A6-2675-11A-01R-1723-07	TCGA-AA-3525-11A-01R-A32Z-07	TCGA-AA-3496-11A-01R-1839-07	TCGA-A6-2684-11A-01R-A32Z-07	TCGA-A6-5667-11A-01R-1723-07	TCGA-AZ-6603-11A-02R-1839-07	TCGA-AA-3713-11A-01R-1723-07	TCGA-A6-5662-11A-01R-1653-07	TCGA-AA-3511-11A-01R-1839-07	TCGA-AA-3662-11A-01R-1723-07	TCGA-AA-3672-01A-01R-0905-07	TCGA-AA-3553-01A-01R-0821-07	TCGA-A6-A56B-01A-31R-A28H-07	TCGA-D5-6927-01A-21R-1928-07	TCGA-AA-A00E-01A-01R-A002-07	TCGA-AA-3814-01A-01R-0905-07	TCGA-A6-2676-01A-01R-0826-07	TCGA-AA-A02K-01A-03R-A32Y-07	TCGA-F4-6570-01A-11R-1774-07	TCGA-DM-A1D9-01A-11R-A155-07
ENSG00000265944.1	0	0	0	0	0	0	0	0	0	0	0	0	0	0	0	0	0	0	0	0	0	0	0	0	0	0	0	0	0	0	0	0	0	0	0	0	0	0	0	0	0	0	0	0	0	0	0	0	0
ENSG00000233483.2	0.743536	0.843819	0.974094	0.416583	0.153028	1.13052	0.734821	0.881267	0.725718	0.404161	0.535917	0.967837	1.80321	0.776265	1.16464	0.652074	1.3021	0.644329	0.956682	0.498054	0.728714	0.898971	0.402628	0.509621	1.0468	0.871714	0.72997	0.93493	0.647167	0.639268	0.918877	0.311227	0.677026	1.18052	0.591618	0.612668	0.752546	0.658315	1.4644	2.49792	1.18322	0.270601	0.673574	1.07443	3.41166	0.721992	0.541288	0.231606	0.596
ENSG00000225885.5	0.0986784	0.12443	0.183433	0.100521	0	0.04748	0.105429	0.0365491	0.0283275	0.0816233	0.0573582	0.119272	0.104049	0.128777	0.0118896	0.064905	0.276935	0.0909703	0.110405	0.137707	0.0732661	0.198845	0.014843	0.0422714	0.0306455	0.236101	0.0430568	0.0699037	0.0199741	0.0731382	0.524663	0.0413045	0.0499175	0.0796643	0.145401	0.0312731	0.0587494	1.45614	0	0	0.0261718	0	0.120337	0.0891208	0.13317	0.269491	0.057933	0.179303	0.0551847
ENSG00000118418.13	24.1047	30.6072	24.5575	37.5099	30.3825	15.2036	27.4464	28.2289	28.2332	27.2598	28.7208	17.3228	31.0279	25.2334	21.0078	24.2368	26.7976	22.7322	33.1654	24.2875	20.8435	27.122	44.6411	26.2896	24.6629	31.0239	22.8987	21.7652	24.0803	26.3121	34.3938	33.5923	21.0747	25.3654	39.3247	38.5997	35.4134	28.4558	31.6018	6.92282	24.3318	33.8462	17.874	31.6925	21.3637	44.5986	48.2246	31.5748	82.1056
ENSG00000148384.11	2.82934	2.89742	2.78409	3.07701	2.46734	2.09922	3.56628	3.5987	4.98679	2.82769	1.97302	2.26861	2.77603	4.21804	2.19219	2.98919	3.37766	3.28957	3.49791	3.74619	2.6389	3.84626	2.28414	3.29782	2.65241	4.94373	3.36935	2.2855	2.49326	2.81549	3.52653	2.66646	2.94898	4.63676	3.6507	2.13062	2.98093	3.166	3.87068	10.1534	3.72823	11.0359	4.26715	4.71303	4.3524	7.11871	11.6973	4.60074	5.68337
ENSG00000174611.10	0.117831	0.00869357	0.0219702	0.0210693	1.536	0.0849225	0.011049	0.0102143	0.0158333	0.0228111	0.0224417	0.0487168	0.0387712	0.274417	0.0664554	0.15418	0.0216704	0.0279656	0.192842	0.0962114	0.0368559	0.0185236	0.203259	0.0531608	0.0228385	0.11547	0.0391072	0.0122099	0.0279106	0.490555	0.0158515	0.530991	0.0139503	0.0705014	0.284444	0.0349593	0.295534	0.0221969	0.093491	0.0661761	0	0.0602189	0.014413	0.0249064	0.0297734	0.00836824	0.0356189	0.00357923	0.0154224
ENSG00000243960.1	0.13478	0.350529	0.0984276	0.141588	0.14303	0.0535019	0.0990002	0.274564	0.372403	0.262787	0.0861771	0.0516918	0.195409	0.120925	0.200964	0.101579	0.166431	0.153762	0.129591	0.362068	0.0825583	0.049792	0.195131	0.0992348	0.0575538	0.288216	0.0606471	0.114872	0.168806	0.1923	0.159785	0.271502	0	0.174549	0.191149	0.205564	0.0827507	0.248609	0.179505	0	0.589823	0.539569	0.322856	0	0.2501	0.112471	0.478725	0.120264	0.621838
ENSG00000274031.1	0.13921	0.241367	0.135551	0.155991	0.196976	0.0884167	0	0.151248	0.307715	0.07238	0.106812	0.0284752	0.26911	0.2498	0.110704	0.0671474	0	0.14117	0.128497	0.256436	0.136435	0.246858	0.18427	0.0655978	0.158522	0.0732774	0.4009	0.0542391	0.154981	0.226995	0.0880199	0.192292	0.232389	0.0824166	0.0902547	0	0.136753	0.0410848	0.543856	0	0.081228	0	0.0533549	0	0	0	0.107882	0.198747	0.19982
ENSG00000258776.1	0	0	0	0	0	0	0	0	0	0	0.00824062	0	0	0	0	0	0	0	0	0	0	0	0	0	0	0	0	0	0	0	0	0	0	0	0	0	0	0	0	0	0	0	0	0	0.0191325	0	0	0	0
ENSG00000161692.16	0.533866	0.679267	0.41705	0.403742	0.824326	0.251405	0.656053	0.879415	0.846115	0.765176	0.685293	0.350855	0.510126	0.888764	0.422391	0.362273	0.719394	0.689591	0.612072	0.831981	0.411151	0.827902	0.564258	0.844129	0.707317	1.15932	0.689311	0.468604	0.458755	0.787768	0.660987	0.691634	0.52241	0.892311	1.12852	0.569658	0.757749	0.925582	0.634423	2.28615	1.64044	2.94987	1.69993	2.27879	1.31986	2.27661	1.90869	1.59682	1.2508
ENSG00000244183.1	0	0	0.0572997	0.0824254	0.0416326	0.0311461	0.0432247	0.0399594	0	0.0382454	0	0.0300924	0	0	0.038997	0	0.036333	0	0	0	0	0	0	0.0346617	0.167525	0.0387196	0.0353057	0.0286598	0	0	0.093019	0	0.0818626	0	0.0953807	0	0.0963467	0.0434183	0	0	0	0.117791	0	0	0	0.0982122	0	0	0.0301669
ENSG00000176148.14	3.14426	1.60645	2.35932	3.63981	2.63727	3.26259	2.55162	2.45424	3.61242	2.3244	2.34893	3.59976	2.2245	2.53021	2.0049	2.443	2.77855	2.90363	2.41857	2.44234	4.07259	2.87802	2.15429	2.05886	2.17471	2.66247	2.67406	3.24158	2.38176	3.34752	3.01453	2.79844	2.72061	3.01453	2.45621	1.76096	2.59608	2.27206	1.99548	1.33098	1.61556	4.42292	1.46495	3.05928	1.29121	1.90248	1.16181	1.93597	1.03857
ENSG00000130844.15	0.932886	1.89735	1.08747	1.60377	1.60683	2.3267	0.863091	1.2287	2.14566	1.22479	0.463261	0.47417	0.961559	1.61672	0.947843	0.980071	1.22149	1.08687	1.12907	1.12085	0.962732	1.05125	1.1367	1.42844	1.10932	1.16588	1.74778	0.846514	0.72303	1.47831	0.98802	1.54701	0.814686	4.08666	1.58507	1.18111	4.9601	1.17441	1.50328	0.545011	0.919995	1.67571	1.05753	0.951025	1.37093	1.04005	0.15516	0.822697	1.39331
ENSG00000236724.1	0	0	0	0	0	0	0	0	0	0	0	0	0	0	0	0.0719831	0	0	0	0	0	0	0	0	0	0	0	0	0	0	0	0	0	0	0	0	0	0	0	0	0	0	0	0	0	0	0	0	0
ENSG00000252644.1	0	0	0	0	0	0	0	0	0	0	0	0	0	0	0	0	0	0	0	0	0	0	0	0	0	0	0	0	0	0	0	0	0	0	0	0	0	0	0	0	0	0	0	0	0	0	0	0	0
ENSG00000259557.2	0	0	0.0466151	0	0	0	0	0	0	0.124455	0	0	0.0925453	0	0	0	0	0	0	0	0	0.141488	0	0	0	0	0	0.0466313	0	0	0	0	0	0	0	0	0	0	0	0	0	0	0	0	0	0	0	0	0
ENSG00000253422.1	0	0	0	0	0	0	0	0	0	0	0	0	0	0	0	0	0	0	0	0	0	0	0	0	0	0	0	0	0	0	0	0	0	0	0	0	0	0	0	0	0	0	0	0	0	0	0	0	0
ENSG00000251483.2	0	0	0	0	0	0	0	0	0	0	0	0.0214697	0	0	0	0	0	0.0212878	0	0	0	0.0310209	0	0	0	0	0.0251892	0	0	0	0.0331826	0	0.0292028	0	0	0	0	0	0	0.184706	0	0	0	0	0	0.0700704	0.271137	0	0
ENSG00000254869.1	0	0.0584895	0	0	0	0.0357094	0.0495577	0.0458139	0.0532623	0	0	0	0.130424	0	0.0447105	0	0.0416562	0	0.0518968	0.0517841	0	0.0498499	0	0	0	0.133177	0.0404784	0	0	0.110014	0.106647	0	0.0469282	0	0	0	0	0	0	0	0.196836	0	0.258585	0	0	0	0.522852	0.0481615	0.10376
ENSG00000225239.1	0	0	0	0	0	0	0	0.0428261	0.0497887	0.122967	0	0	0	0	0.0417946	0	0	0.031978	0	0	0	0	0	0.0371483	0	0	0	0	0	0	0	0	0	0	0.102223	0	0	0	0	0	0	0	0	0	0.0936244	0	0.0814589	0	0
ENSG00000236300.2	0	0	0	0	0	0	0	0	0	0	0	0	0	0	0	0	0	0	0	0	0	0	0	0	0	0	0	0	0	0	0	0	0	0	0	0	0	0	0	0	0	0	0	0	0	0	0	0	0
ENSG00000261219.1	0	0	0	0	0.0323736	0	0	0.0310725	0.0361243	0	0	0	0	0	0	0.0275897	0	0	0.0351982	0.0351217	0	0.0676197	0	0.026953	0	0	0	0	0	0	0	0	0	0	0	0	0	0	0	0	0.0667504	0	0	0	0	0	0	0.0326647	0
ENSG00000064933.15	1.40318	2.02663	1.35073	1.85725	1.51073	0.907548	1.43161	2.12259	2.11456	1.72007	1.07593	0.708011	1.65736	2.05443	1.08691	0.860468	1.52885	1.43373	1.76543	1.93734	1.04815	1.82957	2.05296	1.45852	1.54628	1.69234	1.49201	1.49903	1.28054	1.53692	1.64561	2.00442	1.27786	1.60391	1.90318	2.38549	1.5955	1.80734	2.06148	0.726245	3.23147	3.57082	3.65332	3.67677	3.45455	2.17742	4.93149	2.23516	5.14579
ENSG00000227354.5	0.232277	0.214789	0.444803	0.336191	0.115031	0.241779	0.278671	0.462663	0.336177	0.135865	0.138615	0.150454	0.299346	0.180613	0.318117	0.172725	0.296385	0.561386	0.285869	0.225821	0.240294	0.263152	0.512434	0.26451	0.251274	0.606235	0.18581	0.184771	0.293071	0.22725	0.324325	0.347583	0.204646	0.395356	0.313736	0.425117	0.551429	0.34847	0.501843	0.374686	0.587304	0.0774901	0.178049	0.538435	0.597677	0.374737	0.435013	0.298455	0.484232
ENSG00000221220.1	0	0	0	0	0	0	0	0	0	0	0	0	0	0	0	0	0	0	0	0	0	0	0	0	0	0	0	0	0	0	0	0	0	0	0	0	0	0	0	0	0	0	0	0	0	0	0	0	0
ENSG00000176723.8	0.0921704	0.0606169	0.105221	0.0267106	0.467701	0.174948	0.10272	0.159706	0.130472	0.0826248	0.0325147	0.0650112	0.0614401	0.131172	0.134798	0.0958145	0.0784933	0.0837987	0.146685	0.0926986	0.0778733	0.173776	0.205093	0.082371	0.0832412	0.100379	0.133479	0.0619163	0.137996	0.191752	0.130622	0.358532	0.0663206	0.089378	0.231817	0.0720193	0.161313	0.17822	0.225758	0.0838946	0.0370901	0.0890661	0.0913602	0.1263	0.0943629	0.106088	0.0246304	0.122514	0.0521377
ENSG00000168569.7	6.73116	9.46453	6.7958	7.03996	5.23024	5.31365	7.10327	8.83907	9.08076	8.80726	6.21575	5.40066	12.1389	8.69921	6.29889	7.56448	7.27485	6.56784	13.2524	8.43809	5.65336	7.25797	12.2637	8.01198	7.61419	8.16296	7.69516	8.09955	7.37332	6.03772	8.05538	7.64563	8.8859	8.18291	8.43521	20.5602	5.69779	8.90006	9.50146	7.50116	15.2388	8.40502	11.7288	11.2506	9.23679	14.7167	10.6168	8.76518	11.813
ENSG00000105639.17	1.29451	1.95283	4.27069	1.4255	0.397664	0.520624	3.68457	1.65395	1.45223	2.50182	1.85687	1.6092	1.02073	1.9179	0.823992	0.582806	1.9955	1.09034	1.28398	2.21266	1.55805	2.61769	1.30345	1.44973	0.994034	2.28628	0.963152	1.45378	0.796431	0.746422	3.66503	0.950913	1.2499	2.14286	2.31904	0.630902	2.33556	4.55878	1.05486	3.31584	3.09339	1.03988	3.11313	3.10934	2.7561	3.1341	1.03674	3.69019	0.770574
ENSG00000240002.1	0	0	0	0	0	0	0	0	0	0	0	0	0.0308484	0	0	0	0	0	0	0.0244963	0	0.0235814	0	0	0	0.0209997	0.0382964	0.0310875	0	0.0260208	0	0	0.0221993	0	0	0	0	0	0	0	0	0	0	0	0	0	0	0	0
ENSG00000227195.7	0.00828583	0.00478874	0.00268933	0	0.00390801	0.00584731	0.00811493	0	0.00436078	0.00359006	0	0	0	0	0.00732122	0	0.00341054	0	0.0169959	0	0	0	0	0.00325366	0.00314508	0.00363457	0.00331411	0	0.00307484	0.0045036	0	0	0.00384218	0.00408788	0.00447665	0	0	0.00815126	0	0.121508	0.00805784	0	0	0.0274388	0.00820016	0.00921908	0	0	0
ENSG00000005882.10	10.0463	6.71322	10.4908	7.19151	12.8706	18.7561	7.48429	9.82663	9.48538	5.20826	5.64848	10.4425	12.4832	11.4403	14.1359	10.4166	10.8891	11.0331	12.821	7.44677	8.20501	12.2449	5.31169	9.20663	10.9698	7.82566	15.3987	8.78537	11.6352	7.98356	9.50885	14.6106	14.745	10.8425	8.41192	7.58853	11.2096	9.37283	15.1753	8.4296	5.77544	6.44175	1.80552	2.91845	6.74178	3.56006	8.28589	6.88048	2.55333
ENSG00000257016.1	0	0	0	0	0	0	0	0	0	0	0	0	0	0	0	0	0	0	0	0	0	0	0	0	0	0	0	0	0	0	0	0	0	0	0	0	0	0	0	0	0	0	0	0	0	0	0	0	0
ENSG00000270981.1	0.0163169	0	0	0.0457095	0	0.0172723	0	0	0	0	0	0	0	0	0	0	0	0	0	0	0	0	0	0	0	0.0214722	0	0.0158935	0	0	0	0	0.0226987	0	0	0	0	0	0	0	0	0.0653218	0	0	0	0	0	0	0.0167292
ENSG00000254914.1	0	0	0	0	0	0	0	0	0	0	0	0	0	0	0	0	0	0	0	0	0	0	0	0	0	0	0	0.0630772	0	0	0	0	0	0	0	0	0	0	0	0	0	0	0	0	0	0	0	0	0
ENSG00000166938.11	4.16813	4.28891	3.16473	4.38053	5.28602	2.69758	4.16317	5.02285	6.63575	4.20734	3.57616	2.3607	5.02431	6.0093	4.47747	3.35937	4.21443	5.11707	6.96235	5.28006	2.05734	4.77921	5.05101	3.95142	4.04744	4.29813	5.01743	3.73506	4.04321	5.23009	3.91011	5.11118	3.73811	4.88949	6.02922	4.46057	4.81892	7.013	6.6672	4.32013	6.03345	7.21081	5.76821	4.74529	4.46042	6.19929	2.70556	4.11065	3.94515
ENSG00000231362.1	0	0	0.181082	0.520971	0	0	0.136601	0.126282	0.734064	0.483461	0.237816	0	0	0.166853	0.123241	0.112128	0.459286	0.848648	0	0	0	0.824441	0.153853	0.10954	0.317653	0	0.22315	0.0905724	0.10352	0	0.440946	0.214069	0.129353	0	0	0	0	0.137213	0.165122	0	0.542561	0.37225	0.178192	0	0.552144	1.2415	0.240199	0.132753	0.0953352
ENSG00000150768.14	15.1993	17.9869	12.3175	16.5537	8.58212	8.13998	13.8816	16.6742	14.5874	19.0736	17.2518	10.6376	12.1371	16.2069	13.1208	12.9587	13.4554	16.3511	15.0172	17.6395	13.1052	14.4693	14.7554	17.495	15.5401	13.9323	15.298	15.4805	17.2522	12.059	13.8306	13.362	12.6187	16.2966	12.0355	24.0649	12.8751	16.7529	13.8099	7.95221	20.9365	14.064	13.8615	6.9802	10.1807	16.036	13.0618	6.24155	20.3213
ENSG00000130770.16	54.861	66.3521	52.3903	65.9486	19.9068	69.7913	60.5294	60.7999	63.4691	63.9544	62.4435	54.7749	92.8953	55.4976	55.551	59.2445	68.6056	63.441	86.2938	45.8454	56.9301	61.3873	76.2966	65.5113	68.9448	59.3081	62.4807	62.0165	68.218	33.7625	81.2466	50.1296	76.5719	61.0024	44.5817	123.001	53.2735	63.3594	64.2181	49.848	29.1388	33.1984	67.1522	57.449	32.9634	57.0796	60.9221	32.9676	85.3435
ENSG00000110693.14	0.353852	0.293311	0.17767	0.384918	0.143202	2.79481	0.333169	0.324053	0.386068	0.105625	0.175709	0.182082	0.177079	0.197512	0.179175	0.19865	0.198862	0.35284	0.144331	0.201852	0.183414	0.315484	0.151565	0.171439	0.269186	0.277057	0.441437	0.207233	0.21383	0.222845	0.283754	0.238096	0.216836	0.25585	0.156854	0.139066	0.215288	0.277976	0.203333	0.103998	0.168107	0.189272	0.00424698	0.0366949	0.289513	0.0172607	0.0104956	0.018984	0.104521
ENSG00000109424.3	0.00992183	0	0	0	0	0	0	0	0	0	0	0	0	0	0	0	0	0	0	0	0	0	0	0	0	0.0130566	0	0	0	0	0	0	0	0	0	0	0	0.0292821	0	0	0	0	0	0	0	0	0	0	0
ENSG00000101017.12	4.65538	5.06593	7.80278	2.86235	4.3129	2.45486	9.06531	4.35006	4.45005	7.52857	10.6512	3.35224	5.68149	4.77939	3.05083	3.45408	5.68483	3.70803	10.1114	5.07554	3.03796	5.25071	16.2224	2.69138	3.44478	4.02624	3.88477	4.87564	2.8566	3.00458	11.3512	7.67801	4.70341	3.97615	9.89021	4.10233	4.31381	9.60566	9.45958	7.32354	12.3258	1.7465	5.96219	9.3525	6.49332	12.1861	1.80164	13.3337	1.24769
ENSG00000134317.16	0.167823	0.126512	0.188278	0.173744	0.0593652	0.0521361	0.0937931	0.14121	0.0892841	0.206286	0.132964	0.559691	0.22921	0.160391	0.161986	0.0593915	0.114879	0.0869423	0.0645447	0.204414	0.151963	0.0943462	0.244478	0.232084	0.172408	0.115224	0.166352	0.0764034	0.146219	0.223084	0.173007	0.125986	0.0989671	0.113395	0.289753	0.152622	0.116477	0.121131	0.197598	0.288905	0.824895	1.01508	0.975303	2.42838	0.124566	1.0412	0.438231	0.432315	0.779897
ENSG00000242816.1	0	0	0	0	0	0	0	0	0	0	0	0	0	0	0	0	0	0	0	0	0	0	0	0	0	0	0	0	0	0	0	0	0	0	0	0	0	0	0	0	0	0	0	0	0	0	0	0	0
ENSG00000188629.10	0.0105305	0.00912903	0.0102536	0	0.00745004	0	0.00773495	0	0	0	0	0	0.0101783	0.00944796	0	0	0	0	0	0.00808246	0	0	0	0	0	0	0.0315893	0.0051286	0	0.00858545	0	0	0	0.00779294	0	0	0	0	0.00934991	0	0	0	0	0	0.0312648	0	0.00680056	0.00751704	0.0107966
ENSG00000280193.1	0.149608	0.34586	0.163884	0.19209	0.211687	0.24415	0.100734	0.296304	0.334635	0.137746	0.119572	0.102006	0.30126	0.302014	0.198287	0.120271	0.169346	0.170678	0.134258	0.344486	0.203646	0.11054	0.0928277	0.19093	0.184558	0.328127	0.231877	0.206444	0.173497	0.213456	0.118242	0.172212	0.130076	0.295241	0.202074	0.0543282	0.204121	0.229966	0.387437	0.109696	0.200051	0.174687	0.298645	0.309644	0.296122	0.166459	0.434774	0.400483	0.428209
ENSG00000224493.1	0	0	0	0	0	0	0	0	0	0	0	0	0	0	0	0	0	0	0	0	0	0	0	0	0	0	0	0	0	0	0	0	0	0	0	0	0	0	0	0	0	0	0	0	0	0	0	0	0
ENSG00000253362.1	0	0	0	0	0	0	0	0	0	0	0	0	0	0	0	0	0	0	0	0	0	0	0	0	0	0	0	0.0370848	0	0	0.0601816	0	0	0	0	0	0	0	0	0	0	0	0	0	0	0	0	0	0
ENSG00000142748.11	0.240981	0.15088	0.149913	0.0750083	0.142073	0.113374	0.0688365	0.209091	0.0528445	1.12242	0.436563	0.184845	0.116461	0.336325	0.0532317	0.0403597	0.0826588	0.0135763	0.0720856	0.709015	0.142144	0.0791341	0.564862	0.0157713	0.0609799	0.140942	0.0642574	0.0586819	0.126689	0.185556	0.486729	0.27739	0.027936	0.0297225	2.25674	0.163351	0.219192	0.217312	0.0713216	0.82457	0.507759	0.669948	0.41049	0.465509	0.953958	0.647965	0.397709	0.984344	0.288249
ENSG00000233033.1	0.0281664	0.0976718	0	0.0789044	0.0398541	0.0298156	0	0.0382524	0.133414	0	0	0.0288069	0.217796	0.050542	0.0746623	0	0.0695618	0.0856887	0	0.0432372	0	0	0	0.033181	0	0.148262	0.0337975	0.054871	0.0313574	0.0918559	0.0445227	0	0.0783656	0.125065	0.0913062	0	0	0.124691	0.150052	0	0	0.225519	0.107953	0	0.250877	0.0940167	0.291038	0.080425	0.317661
ENSG00000131788.14	2.62039	2.38158	2.25755	2.19881	7.30437	2.06438	2.47912	3.66121	4.04672	3.48454	1.96885	1.69505	2.66115	3.26109	2.40469	2.46816	2.24042	2.34501	3.35315	3.74441	1.99219	3.26105	3.19182	2.41476	2.42355	3.49597	2.90518	1.87018	2.01317	4.06604	2.79636	4.08659	1.94442	3.09644	4.3255	1.46286	3.37583	3.66628	4.29942	2.8156	2.90646	6.58663	3.74881	6.26819	3.6569	6.08634	1.65715	6.73219	5.19988
ENSG00000257687.1	0	0	0	0	0	0	0	0	0	0	0	0	0	0	0	0	0	0	0	0	0	0	0	0	0	0	0	0	0	0	0	0	0	0	0	0	0	0	0	0	0	0	0	0	0	0	0	0	0
ENSG00000278439.1	0.345374	0	0.168147	0.483759	0	0.182798	0	0.703571	0	0	0	0	0	0	0	0	0	0.175118	0	0.795256	0.564149	0	0.571455	0.813725	0	0.227247	0.207211	0	0	0.844747	0.272966	0	0.480456	0.25559	0	0	0.282732	0.509648	0.61331	0	0	0	0	0	0	0	0.223042	0	0
ENSG00000219433.2	0.0214582	0.0744097	0.0835761	0.120224	0	0.0681437	0	0	0.0677598	0.027892	0.0274403	0	0	0	0	0	0	0.0217602	0	0.0329396	0.0350507	0.0317093	0.0355046	0.0252784	0.0244348	0.25414	0.0257481	0	0.0716674	0.0349895	0.101757	0	0.0298508	0.0635193	0.10434	0	0.0351323	0.0949935	0	0	0.125206	0.085904	0.123363	0.213178	0.0637089	0.0716252	0.388014	0.0306353	0.0880017
ENSG00000267518.1	0	0	0.0440011	0	0	0	0	0	0.0713483	0	0	0	0	0	0	0	0	0	0	0	0	0.0667771	0	0	0	0.0594666	0	0	0	0	0.0714305	0	0	0	0	0	0	0	0	0	0.131837	0	0	0	0	0	0	0	0
ENSG00000273961.1	0	0	0	0	0	0	0	0	0	0	0	0	0	0	0	0	0	0	0	0	0	0	0	0	0	0	0	0	0	0	0	0	0	0	0	0	0	0	0	0	0	0	0	0	0	0	0	0	0
ENSG00000272620.1	0.0277519	0.0370132	0.0207864	0.023921	0.0604117	0.00225976	0.0344971	0.060883	0.0168527	0.0110993	0.0327587	0.00873322	0.00825349	0.0191531	0.0141468	0.00772269	0.0527216	0.0368018	0.0164206	0.0426009	0.0383571	0.0788648	0.0141287	0.0100593	0.0267399	0.0533755	0.028177	0.0103968	0.0356491	0.00696186	0.151849	0.0442314	0.0118788	0.0315961	0.0553615	0.00744204	0.00699028	0.0409518	0.0341179	0.35688	0.0186842	0.0769153	0.061364	12.7884	0.0190142	0.0356281	0.0386016	10.7768	0.0350194
ENSG00000251033.1	0	0	0	0	0	0	0	0	0	0	0	0	0	0	0	0	0	0	0	0	0	0	0	0	0	0	0	0	0	0	0	0	0	0	0	0	0	0	0	0	0	0	0	0	0	0	0	0	0
ENSG00000115297.10	0.324092	0.28096	0.315571	0.102505	0.377214	0.354134	0.48379	0.482739	0.297117	0.101919	0.140376	0.251269	0.10105	0.347055	0.131634	0.264742	0.18719	0.265043	0.128667	0.128387	0.264692	0.316704	0.311366	0.234001	0.125001	0.997431	0.26971	0.224032	0.168765	0.35799	0.115679	0.288819	0.130892	0.270787	0.321957	0.154895	0.205401	0.19284	0.176368	0.13798	0.244006	0.502236	0.140242	0	0.341434	0.157033	0.371335	0.283589	0.0321563
ENSG00000265979.1	0	0	0	0	0	0	0	0	0	0	0	0	0	0	0	0	0	0	0	0	0	0	0	0	0	0	0	0	0	0	0	0	0	0	0	0	0	0	0	0	0	0	0	0	0	0	0	0	0
ENSG00000106278.10	0.179914	0.324621	0.0897283	0.315514	1.83993	0.404121	0.251411	0.272149	0.191684	0.315612	0.0897834	0.131646	0.0791726	0.627303	0.197742	0.268102	0.0812794	0.155747	0.319534	0.469279	0.152912	0.0626831	0.992282	0.211944	0.0716216	0.485063	0.233434	0.101158	0.169356	0.844321	0.0578027	1.10115	0.0386612	0.0995864	1.23045	0.114732	1.00343	0.107922	0.062339	0.0643499	0.0042674	0.04099	0.0280305	0.0145314	0.00868553	0.00976477	0	0.0146179	0.0119974
ENSG00000276067.1	0.0209318	0	0	0	0	0	0	0	0.0330488	0	0	0	0	0	0	0	0	0	0	0	0	0	0	0	0	0.0275451	0	0	0	0	0	0.0481886	0	0	0	0	0	0	0	0	0	0	0	0	0	0	0	0.0298838	0
ENSG00000179165.10	0	0.0238619	0.00670036	0.0192769	0	0.00728418	0.010109	0.028036	0.0108647	0	0.0175993	0.0140755	0.0133023	0.0246956	0	0.00829786	0.00849723	0.00697813	0.0105862	0.0105632	0.0112402	0.0101686	0.0113857	0.0243191	0.0235075	0.0543323	0.00825698	0.0134054	0.0229825	0.0336616	0.0108772	0	0.0191453	0	0.0111534	0	0.0112663	0.0203085	0.0122196	0	0.0401516	0	0.0263737	0.0683626	0.0408607	0	0.0177757	0.0294726	0.0211655
ENSG00000104133.13	7.74422	7.23557	7.14143	7.60742	4.19744	5.64301	7.64981	9.69626	8.48832	5.60575	7.76853	6.28568	5.70146	7.08208	7.61203	6.27778	7.58619	9.21587	6.01146	7.33598	6.96255	9.16518	4.12674	8.28245	9.42608	6.74943	8.93855	8.05821	8.39266	6.22004	9.00105	5.98417	6.16117	9.091	6.79574	4.838	6.03905	8.72606	7.81702	3.40265	3.89529	6.7022	6.68153	1.33738	5.4102	2.96974	10.0182	8.10696	3.48563
ENSG00000132740.7	2.45913	2.5131	1.98593	1.92336	5.84792	2.57699	2.54135	3.32447	2.66757	2.73565	1.91378	1.95054	1.87809	3.22898	2.34929	3.09253	2.41322	2.12287	2.36791	3.36849	1.88015	2.73538	2.55418	2.42909	1.88813	3.90338	2.78115	2.00411	1.9259	4.3574	2.89408	3.22841	2.36282	3.61645	4.46588	1.97503	2.73679	2.44016	2.53406	4.50116	3.58065	4.88641	4.23525	3.78939	2.11173	3.39267	4.6223	3.11683	3.87623
ENSG00000232082.1	0.0501061	0.0868756	0.0243944	0	0.0354488	0	0	0.0680483	0	0.0651295	0	0.0256227	0.0484305	0	0.0332047	0.0302105	0	0	0.115625	0.038458	0	0	0.0414527	0.08854	0.0285284	0.164843	0.0300617	0	0	0.0408513	0	0	0.0348517	0.0370804	0.0406068	0	0.0410181	0	0	0	0.0730912	0	0.288061	0	0	0	0	0	0.179803
ENSG00000204946.8	1.43849	1.88834	1.83747	1.75206	1.32438	1.14832	1.48275	1.62556	2.20992	1.12693	0.788759	0.87787	1.27157	1.67568	1.60356	1.24831	1.95207	1.74743	1.38685	1.91684	1.30343	2.13526	1.04554	1.35161	1.25002	1.92704	1.73126	1.38016	1.35176	1.5649	1.52725	1.22636	1.30207	1.70135	2.07638	1.06761	1.37003	2.32638	2.01063	2.16325	2.7433	6.03504	2.80211	3.47094	2.82377	3.06666	3.51814	2.46937	3.72802
ENSG00000274234.1	0	0	0	0	0	0	0	0	0	0	0	0	0	0	0	0	0	0	0	0	0	0	0	0	0	0	0	0	0	0	0	0	0	0	0	0	0	0	0	0	0	0	0	0	0	0	0	0	0
ENSG00000238685.1	0	0	0	0	0	0	0	0	0	0	0	0	0	0	0	0	0	0	0	0	0	0	0	0	0	0	0	0	0	0	0	0	0	0	0	0	0	0	0	0	0	0	0	0	0	0	0	0	0
ENSG00000248774.1	0.334105	0.289641	0.271101	0.311983	0.512137	0.235778	0.204509	0.453743	0.439593	0.25333	0.356039	0.113901	0.215288	0.34972	0.184506	0.167868	0.275043	0.254106	0.599652	0.555611	0.0909568	0.370286	0.276404	0.262391	0.253634	0.512942	0.367491	0.298315	0.185978	0.226995	0.13203	0.256389	0.232389	0.24725	0.270764	0.0970608	0.227922	0.534103	0.395532	0	0.081228	0	0.373484	0.276599	0.33065	0	0.0719215	0.437244	0.256911
ENSG00000240694.7	0.650014	0.617605	0.311399	0.458873	1.39432	0.465137	0.75247	0.575569	0.213469	0.517084	0.329165	0.32442	0.216127	0.727827	0.492786	0.288448	0.128426	0.424501	0.447993	0.502897	0.407716	0.426481	0.856107	0.303233	0.227977	1.45415	0.701969	0.301378	0.370511	0.864885	0.410991	1.41863	0.180849	0.257835	1.13364	0.339904	0.855645	0.30694	0.378605	1.18961	0.493061	0.218586	0.298955	3.048	0.208427	0.130181	6.43772	8.21845	0.407862
ENSG00000222117.1	0	0	0	0	0	0	0	0	0	0	0	0	0	0	0	0	0	0	0	0	0	0	0	0	0	0	0	0	0	0	0	0	0	0	0	0	0	0	0	0	0	0	0	0	0	0	0	0	0
ENSG00000274790.1	0	0	0	0	0	0	0	0	0	0	0	0	0	0	0	0	0	0	0	0	0	0	0	0	0	0	0	0	0	0	0	0	0	0	0	0	0	0	0	0	0	0	0	0	0	0	0	0	0
ENSG00000267513.3	0	0	0	0	0	0	0	0	0	0	0	0	0	0	0	0	0	0	0	0	0	0	0.078951	0	0	0	0	0	0	0	0	0	0	0	0	0	0	0	0	0	0	0	0	0	0	0	0	0	0
ENSG00000248585.2	0.0183385	0	0.0178563	0	0	0.0388244	0	0.0249052	0	0	0	0	0	0	0	0	0	0.0371932	0	0.0281507	0	0	0	0	0	0.0241324	0	0	0	0	0	0	0	0	0	0	0	0.0270609	0	0	0	0	0	0	0	0	0.0236859	0	0
ENSG00000267490.1	0	0	0	0	0	0	0	0	0	0	0.0188704	0	0	0	0	0	0	0	0	0	0	0	0	0	0	0	0	0	0	0	0	0	0	0	0	0	0	0	0	0	0	0	0	0	0	0	0	0	0
ENSG00000235806.1	0.024586	0.021314	0.0359094	0	0.0347879	0.052051	0.0180592	0.0333898	0.0194092	0.0479364	0.01572	0.0377175	0.0237638	0.0220586	0	0.0444709	0.0455394	0.037398	0	0.0943524	0	0.0363313	0.0813597	0.0144815	0	0.0647077	0.0147506	0.0478959	0.0136856	0.0801793	0.077726	0.0849018	0.0342019	0.109167	0.0199249	0.0857096	0	0.05442	0.065489	0	0.0358642	0.295277	0	0	0.0729953	0	0.111143	0.0351008	0.0630182
ENSG00000264254.1	0	0.0533981	0.0599761	0	0	0	0	0	0	0	0	0	0.0595355	0	0	0	0.0760602	0	0	0	0	0	0	0.0362807	0	0	0	0	0	0.0502185	0	0	0	0	0	0	0	0	0	0	0	0	0	0	0	0	0	0	0
ENSG00000144559.9	0.832396	1.13761	0.812896	0.953311	0.883349	0.593469	0.80204	1.23354	1.31039	1.61978	0.867215	0.583407	0.913411	1.15978	0.859876	0.94471	1.1488	1.18672	1.09224	1.11994	0.871788	1.19026	0.826367	1.15364	1.16532	1.20493	1.26026	1.08026	0.904893	1.02596	1.16871	1.04834	0.950207	1.40231	1.23013	1.49786	0.94597	1.38366	1.34773	1.96025	2.74989	3.38135	1.91887	2.99162	1.98436	2.26362	2.26091	0.919255	3.2079
ENSG00000224861.1	1.1937	0.785953	1.13289	1.18521	2.28767	0.847726	1.70922	3.26281	1.59842	2.67112	1.17867	0.679963	0.847079	0.81341	0.740984	1.403	1.53	1.88471	0.883327	0.765434	0.641719	2.05423	1.57507	1.38842	1.20443	0.815249	1.26917	1.41293	0.975673	0.615961	1.50473	1.07837	1.5765	0.49201	1.02862	1.05351	1.16273	0.824992	0.93913	0.531799	0.749413	2.11717	1.6505	0.900677	0.762649	0.958285	1.05387	0.474591	1.36329
ENSG00000255231.1	0	0	0	0	0	0.103054	0	0	0.076855	0	0.0622471	0.0497837	0	0	0	0	0	0.0987241	0	0	0	0	0	0	0	0.192169	0	0	0	0	0	0	0.0677152	0	0.0788971	0	0	0	0	0	0	0	0	0	0	0	0	0	0
ENSG00000229744.1	0.0306675	0	0	0	0	0	0	0	0	0	0	0	0	0	0	0	0	0	0	0.094153	0	0	0	0	0	0	0	0	0	0	0	0	0	0	0.0497069	0	0	0	0	0	0	0	0	0	0	0	0	0	0
ENSG00000251347.2	0	0	0	0	0	0	0	0	0	0	0	0	0	0	0	0	0	0	0	0	0	0	0	0	0	0	0	0	0	0	0	0	0	0	0	0	0	0	0	0	0	0	0	0	0	0	0	0	0
ENSG00000237055.1	0	0	0.0128872	0	0	0	0.0194432	0	0	0	0	0	0	0	0	0	0	0	0	0	0	0	0	0	0	0	0	0	0	0	0	0	0	0	0	0	0	0	0	0	0	0	0	0	0	0	0	0	0
ENSG00000245928.2	0.0172175	0	0.0167648	0	0.0121809	0	0	0	0.0135922	0	0	0	0	0	0	0	0.0106304	0	0.0264874	0.0132149	0	0	0.028488	0.0202828	0	0	0	0	0	0	0.0136078	0	0	0	0.0139533	0	0	0	0	0	0	0.0344635	0.0164973	0	0	0.0574702	0.022238	0	0
ENSG00000083720.11	6.30518	6.96226	4.21643	5.15456	15.5625	6.32654	6.91527	9.24876	5.71751	9.3151	7.62507	4.70111	6.8465	8.37848	4.01105	6.92752	5.09092	5.82574	11.9985	11.5105	4.05073	5.9083	10.341	10.125	7.59731	9.26674	6.29577	4.64238	5.53704	12.1254	7.57746	11.681	3.18517	6.79306	12.2826	7.54792	10.997	8.58454	5.69966	6.51244	5.58008	5.19233	15.8078	18.8983	2.70069	18.5178	3.47997	1.79245	7.83331
ENSG00000149212.9	2.29782	1.5839	3.36294	2.94377	1.90915	5.18064	2.46999	4.1006	2.95549	2.10168	1.54267	2.22254	3.50211	2.82592	3.33889	1.93453	3.18519	3.8462	3.31297	3.05413	1.99111	3.61502	1.65989	2.54351	3.58024	2.4504	3.66675	2.95742	2.60494	2.73472	3.19365	3.14819	3.14002	2.54449	3.28609	1.11365	3.83322	5.18331	5.7773	0.36984	1.29171	3.14671	0.585332	0.584618	3.44854	0.219808	5.45255	0.704117	4.28083
ENSG00000130222.9	5.58503	5.63127	5.53436	2.61274	6.58286	9.48946	7.44715	5.57322	7.83061	4.33579	2.46954	3.4115	4.41193	5.72956	2.64678	5.29255	3.50927	3.02654	5.80679	3.14974	3.51291	4.57247	8.33322	2.4818	3.2861	5.73241	4.753	2.72539	3.15163	3.36365	4.24936	6.01206	2.65595	2.74459	5.79781	3.72953	2.40728	4.85746	4.92967	34.756	4.19356	1.44958	5.46706	12.3179	6.05938	4.87116	5.47044	3.61867	2.59871
ENSG00000211814.1	0.175827	0	0.171204	0	0	0.232652	0.710327	0	0	0.285682	0.337266	0.0899125	0.169947	0.157752	0.116518	0.159017	0.162838	0	0.202869	0.269905	0.359004	0.259824	0	0.82852	0.100109	0.115689	0.158234	0.0856321	0.342556	0.0716755	0.138965	0	0.305744	0.0650592	0.142493	0.459715	0.431808	0.324321	0.234173	0	0	0.175973	0.168472	0	0.522027	0.440169	0	0.188268	0.0450675
ENSG00000255484.2	0	0	0.00683327	0	0	0.00742866	0	0	0.0221604	0	0.00897418	0	0	0	0.00930118	0	0	0	0	0	0.0114631	0	0	0	0	0	0	0	0	0	0	0	0	0	0	0	0	0	0	0	0	0	0	0	0.0416712	0	0	0	0
ENSG00000279589.1	0.0364771	0.0210817	0	0	0.0516132	0	0.0178624	0.016513	0.0191977	0	0	0.0124355	0	0	0	0	0	0.0123302	0	0.0559946	0	0.0359354	0	0	0	0.0160006	0.0145899	0	0.0135365	0.0198264	0	0.0279922	0.0169146	0.0179963	0.0197078	0	0	0.0358847	0	0	0	0.0486765	0	0	0.0360999	0	0.0471137	0.0173591	0.0124663
ENSG00000221962.4	0.115125	0.0665357	0	0	0	0.0406218	0.0563751	0.0521164	0.0605894	0	0	0	0	0	0	0	0	0.0389151	0	0	0.18805	0	0	0.045207	0	0.0504994	0	0	0	0	0.0606592	0	0.053384	0.0567977	0	0	0	0	0	0	0	0	0	0.381239	0	0	0	0.0547869	0
ENSG00000205940.8	0.0378575	0.306313	0.153593	0.300482	0.258904	0.213728	0.00926916	0.437016	0.259014	0.254243	0.161371	0.141967	0.134169	0.362302	0.0669005	0.15217	0.358399	0.249537	0.300907	0.406795	0.154595	0.223772	0.407152	0.423675	0.538863	0.249092	0.068139	0.362605	0.288	0.0102883	0.319153	0.392195	0.394981	0.112064	0.306803	0.208961	0.216937	0.70761	0.30252	0.333097	0.276119	2.14704	1.43886	0.626831	0.112398	0.484397	0.71715	0.324289	1.02211
ENSG00000258443.1	0.0619241	0.053683	0.015074	0.0867358	0.0876195	0.0655498	0.0682278	0.0840981	0.0977708	0	0	0	0.0897798	0.0277792	0	0.018668	0.0573495	0.0156989	0	0.0475287	0	0.0915068	0.0512297	0.0911859	0	0.0814889	0.074304	0.0150793	0.0344697	0.0757297	0.0489417	0.10692	0.0430718	0.0687392	0.0501843	0.0539687	0.0506926	0.0228444	0	0	0.135496	0.185927	0.0296669	0	0	0	0.0399905	0	0.0952334
ENSG00000217825.2	0	0	0.0189844	0	0	0	0	0	0	0	0	0	0	0	0	0	0	0	0.0299941	0	0	0	0	0	0	0	0	0	0	0	0	0	0	0.0288569	0	0	0	0	0	0	0	0	0.0373627	0	0	0.195236	0.0251822	0	0
ENSG00000271049.1	0.0165969	0	0	0	0.0469677	0.0175687	0.0243819	0.0450801	0.0786137	0.0215732	0.0212238	0.0169743	0	0	0	0	0.0409889	0.0336611	0	0.0254773	0	0.0735771	0	0	0.0377985	0	0.019915	0	0	0.0541256	0	0	0	0.0245647	0	0	0	0	0	0	0	0.132886	0.0318054	0	0	0	0.0214366	0	0.136131
ENSG00000216439.1	0	0	0	0	0	0.03274	0	0	0	0	0	0	0	0	0	0	0	0	0	0	0	0	0	0	0	0	0	0	0	0	0	0	0	0	0	0	0.0506385	0	0	0	0	0	0	0	0	0	0	0	0
ENSG00000278947.1	0	0.128977	0.217298	0	0	0.314975	0.218562	0.101026	0.11745	0.0966923	0	0.0760798	0	0.266965	0.0985925	0	0	0.150871	0	0.114191	0.243018	0.329776	0.369248	0	0.169415	0.0978911	0.35704	0	0.0828157	0	0.235171	0.34251	0	0.1101	0.241142	0	0	0.10977	0.52839	0	0	0	0.285106	0	0	0	1.15296	0.212405	0.457609
ENSG00000134007.3	0.00518988	0.00899839	0.00505344	0.0145387	0.0293737	0.0164813	0	0.0140966	0.0163884	0.0202379	0	0.00530789	0.0100326	0.0186255	0.00687855	0.0250331	0	0.00526293	0.00798413	0	0.0169547	0	0	0	0.0118196	0.0273184	0.0249098	0.0202208	0	0.00846258	0.00820364	0.011948	0.0144395	0.0230442	0.0168239	0.00904627	0.0254914	0.00765839	0	0	0.0302825	0.0207768	0.0198911	0.0515593	0	0	0.0134065	0.00740946	0.0106421
ENSG00000255312.1	0	0	0	0	0	0	0	0	0	0	0	0	0	0	0	0	0	0	0	0	0	0	0	0	0	0	0	0	0	0	0	0	0	0	0	0	0	0	0	0	0	0	0	0	0	0	0	0	0
ENSG00000271707.1	0.194352	0	0.120427	0.148486	0	0.0748114	0.0519118	0.143971	0.195274	0.298556	0	0.180701	0.034155	0	0.140503	0.255667	0.152723	0.17917	0.0815431	0.027122	0.0865807	0.182763	0.087702	0.0416278	0.120716	0.0465013	0.148404	0.103259	0.07868	0.144049	0.251355	0.0406756	0.172051	0.0261505	0	0.030797	0.0867824	0	0.0627503	0	0.15464	0	0.135434	0.175528	0.052457	0.235901	0.114102	0.0252247	0.0362297
ENSG00000213111.5	0	0	0	0	0	0	0	0	0	0	0	0	0	0	0	0	0	0	0	0	0	0	0	0	0	0	0	0	0	0	0	0	0	0	0	0	0	0	0	0	0	0	0	0	0	0	0	0	0
ENSG00000232491.1	0	0.0887664	0	0	0.0241469	0	0	0.0231765	0.0269445	0	0	0	0	0	0	0	0	0	0	0	0	0.0252182	0	0.0201038	0.0194329	0.134744	0	0	0	0.0278269	0.0269755	0.0392879	0	0.0252583	0	0.0297463	0	0	0	1.05108	0.049788	0	0.0327034	0	0.152002	0.170889	0.132251	0.0730922	0.0174968
ENSG00000272690.4	0.116856	0.189101	0.0379279	0.0654711	0.0992072	0.0989584	0.0686675	0.327981	0.0984009	0.0405048	0.0199244	0.0398377	0.256016	0.195708	0.051626	0.122124	0.115438	0.126401	0.287634	0.119587	0.101801	0.241753	0.14179	0.146838	0.141937	0.23579	0.0373915	0.144176	0.0954026	0.114327	0.135457	0.0538046	0.173398	0.31132	0.214658	0.14937	0.102038	0.103462	0.249013	0	0.0681844	0.187125	0.14929	0.0773944	0.0693886	0.0780107	0.140869	0.122344	0.0958472
ENSG00000172292.13	8.27753	10.7396	7.22506	7.57606	1.61568	9.83096	6.36851	11.6497	10.599	4.08034	6.92185	6.44356	8.29503	6.24397	8.24141	7.17455	7.89362	9.19241	9.00207	11.1013	6.57719	8.01351	5.45585	9.83145	9.18398	6.64587	10.7761	7.52613	7.76119	5.55636	6.13999	6.06464	6.93632	8.88313	4.97437	5.52756	5.62496	12.0816	12.024	1.70975	5.44704	9.93648	15.4172	6.32875	7.14318	13.982	10.3316	8.97762	12.1324
ENSG00000206887.1	0	0	0	0	0	0	0	0	0	0	0	0	0	0	0	0	0	0	0	0	0	0	0	0	0	0	0	0	0	0	0	0	0	0	0	0	0	0	0	0	0	0	0	0	0	0	0	0	0
ENSG00000213432.2	0.339774	0.36253	0.559885	0.366088	0.22189	0.221334	0.345564	0.283964	0.453929	0.509594	0.401073	0.187115	0.10105	0.0937987	0.173203	0.535788	0.419564	0.450573	0.0804167	0.0802421	0.256154	0.579337	0.129736	0.277106	0.416669	0.206365	0.439063	0.356415	0.378266	0.0852357	0.247883	0.240683	0.509023	0.0773677	0.211814	0.0911147	0.213959	0.347111	0.139238	0.229967	0.0762519	0.104633	0.40069	0.519309	0	0.523445	0.540124	0.0746286	0.214375
ENSG00000166482.10	52.8124	63.332	62.4504	36.6137	212.869	56.2043	61.0676	84.2925	72.6887	84.8562	21.4803	35.1035	62.5064	132.045	79.1713	77.2992	56.0588	67.9376	85.7057	66.874	50.7576	77.7334	86.6918	38.3612	64.8053	88.3654	116.397	56.3399	48.3722	147.512	43.8979	163.529	43.1995	48.6157	200.196	50.5687	123.084	74.7989	101.911	16.6657	23.913	18.5655	15.3586	8.43757	39.6651	2.90242	3.83939	7.74679	9.76512
ENSG00000186082.9	0.0464183	0	0	0.0325086	0	0.0245681	0.0170478	0.01576	0.0366445	0.120672	0.0741985	0.0118684	0	0	0.0307609	0.0139935	0	0	0	0.0178137	0	0.0342967	0	0.0410117	0.0264287	0.015271	0.0278492	0.0452137	0.0258385	0	0.0733734	0	0	0.0343513	0.0188091	0	0	0.0171242	0.0206072	0	0	0	0	0	0	0	0.0449653	0	0.0118978
ENSG00000250326.1	0.0571091	0.173281	0.236333	0.239975	0.181815	0.120906	0.230716	0.213287	0.202879	0.129906	0.21909	0.0876115	0.193198	0.0512384	0.245996	0.172164	0.211561	0.304043	0.373392	0.328748	0.139927	0.126587	0.212608	0.201829	0.162578	0.0751526	0.462554	0.139068	0.365579	0.0931217	0.270817	0.131475	0.218475	0.359234	0.231411	0.199089	0.210379	0.273886	0.278887	0.125622	0.166613	0.400096	0.0547202	0.141839	0.127167	0.428905	0.202845	0.529966	0.131743
ENSG00000221398.1	0	0	0	0	0	0	0	0	0	0	0	0	0	0	0	0	0	0	0	0	0	0	0	0	0	0	0	0	0	0	0	0	0	0	0	0	0	0	0	0	0	0	0	0	0	0	0	0	0
ENSG00000240159.1	0	0	0	0	0	0	0	0	0	0	0	0	0	0	0	0	0	0	0	0	0	0	0	0	0	0	0	0	0	0	0	0	0	0	0	0	0	0	0	0	0	0	0	0	0	0	0	0	0
ENSG00000184164.13	9.13874	7.39176	7.06629	6.96276	3.48903	4.58422	11.4491	7.4223	7.56923	27.1161	15.2024	5.8739	6.87323	6.21373	4.35878	7.17625	8.80176	6.35388	5.89323	9.3035	4.65627	8.04712	16.8449	9.21077	5.48146	6.92222	4.68421	6.82255	6.50653	5.36713	10.1483	6.52377	5.58296	6.5718	13.7791	8.02343	4.77288	8.60767	6.26395	20.1394	10.7663	6.91456	15.0211	38.6986	6.49552	23.1922	4.98768	9.35834	3.82677
ENSG00000164118.11	1.25695	1.06498	1.18231	1.75488	1.92241	1.12385	1.21011	1.63522	2.21257	1.41968	1.17821	1.16904	2.44555	1.4635	1.14836	1.12819	1.35622	1.95733	2.39677	1.68908	1.37209	1.629	2.85375	1.44478	1.37341	1.84411	1.52776	1.20452	1.23858	1.53552	1.46924	2.19603	1.29303	1.71889	1.80983	2.03494	2.04128	2.07989	2.56073	0.357913	2.46252	2.02744	2.06574	1.75791	1.92631	2.21319	1.2373	1.629	1.50766
ENSG00000256134.1	0	0.0349312	0	0	0.0570135	0.0426529	0.0295969	0	0.0954283	0.0261875	0.0257634	0.0206049	0.0389462	0	0	0	0	0.0204304	0	0.0309266	0	0.0595429	0	0	0	0.0265122	0.0241746	0.019624	0	0.0985538	0.0318461	0.0463815	0.0280266	0.0298188	0	0	0	0	0	0	0	0	0	0	0	0	0	0	0.020656
ENSG00000011451.16	5.39616	7.20254	5.3607	4.37223	9.44685	4.95256	5.65051	7.69944	5.45182	5.78078	3.97076	4.05859	4.04512	7.27443	5.66749	6.8606	6.55318	5.78054	5.0795	6.92198	4.33428	6.50196	3.79679	5.6403	4.92946	6.84943	6.34823	4.79491	5.21879	7.89915	5.03492	6.0123	5.01628	6.68211	6.92795	3.14586	5.80244	5.79674	5.53988	8.10818	6.22709	23.3524	7.88043	9.31774	6.83993	8.47402	8.02347	8.33058	6.77982
ENSG00000197958.11	180.008	193.952	229.584	140.485	188.616	153.006	175.736	151.221	177.646	177.546	159.866	113.802	290.11	192.448	222.615	218.078	209.219	245.383	298.576	156.606	99.0964	214.704	359.703	175.21	208.239	196.228	229.497	214.475	185.01	172.921	185.528	288.717	276.722	171.397	253.715	316.333	202.122	244.484	329.646	450.875	397.343	288.437	355.965	198.296	486.632	412.901	312.751	195.371	461.751
ENSG00000265200.1	0	0	0	0	0	0	0	0	0	0	0	0	0	0	0	0	0	0	0	0	0	0	0	0	0	0	0	0	0	0	0	0	0	0	0	0	0	0	0	0	0	0	0	0	0	0	0.1855	0	0
ENSG00000174903.13	126.504	118.635	121.996	97.874	84.4414	95.3436	128.05	112.625	117.219	143.315	126.354	131.31	146.493	120.237	136.839	137.373	125.171	123.022	149.683	113.044	107.61	124.661	126.559	126.191	114.984	116.149	108.987	118.11	123.85	99.3021	126.859	118.188	142.843	129.513	110.094	143.542	105.695	117.019	128.577	103.721	90.9443	69.1818	67.6734	78.3369	38.9686	90.4683	94.4619	114.578	98.4594
ENSG00000262209.2	0.0914803	0.121602	0.0445376	0.0597961	0.431467	0.054874	0.0806341	0.190498	0.0866619	0.0673817	0.0428938	0.0218308	0.0235789	0.109435	0.0889135	0.0661875	0.0979013	0.108229	0.0562934	0.145109	0.0946375	0.0856157	0.100909	0.0574756	0.0625022	0.180575	0.117087	0.0831659	0.0611064	0.193917	0.0578411	0.105302	0.0339359	0.0857518	0.321261	0.0106304	0.114828	0.0719956	0.0866395	0.214642	0.026689	0.04883	0.0292179	0.272646	0.00905344	0	0.10634	0.195906	0.0187584
ENSG00000232938.2	0.00642984	0.100334	0	0	0.0090979	0.0272253	0.132242	0.0174645	0.010152	0.00835771	0	0	0.0248593	0.0115377	0	0.139563	0.00793979	0.0978051	0.0296751	0.0098702	0.0630166	0	0.0638327	0.0302983	0.00732178	0	0.123445	0.012526	0	0.209689	0	0	0	0.00951664	0.0208434	0.0112076	0.0210545	0.00948812	0.011418	0	0.0187588	0.0257407	0.0123218	0	0	0.150235	0.0249143	0.00917972	0.0131847
ENSG00000253897.1	0	0	0	0	0	0	0	0	0	0	0	0	0	0	0	0	0	0	0	0	0	0	0	0	0	0	0	0	0	0	0	0	0	0	0	0	0	0	0.0219039	0	0	0	0	0	0	0	0.0796579	0	0
ENSG00000136875.11	6.7771	10.1841	6.86867	6.08468	6.2262	4.44544	6.39353	7.9716	7.82866	8.44378	7.41369	4.86991	7.00837	7.02419	6.47059	5.83386	7.87778	7.64198	8.78296	7.45732	5.1284	7.71866	10.2236	7.50123	8.05095	7.35443	7.313	7.18783	5.90449	7.73155	7.49498	8.10605	6.45084	7.57049	8.45966	10.7142	6.36956	9.11188	9.36108	10.0678	14.1144	22.8716	19.1962	16.1539	11.5744	19.2308	22.3706	13.1376	13.6209
ENSG00000225196.2	0	0	0	0	0	0	0	0.0623417	0.0724772	0	0	0	0	0	0	0	0	0.0465503	0	0	0.0749818	0.0678337	0.0759529	0	0	0	0	0	0	0	0	0	0.063858	0	0	0	0	0	0.0815158	0	0	0.183769	0	0	0	0	0	0	0
ENSG00000132604.9	5.66964	6.25966	6.49052	5.53039	4.7396	5.16297	5.89517	5.84937	5.65134	5.736	5.6794	6.10208	5.20816	5.63555	5.76321	5.47691	6.89273	5.78085	5.37941	5.95402	4.98249	6.29602	4.33395	5.46604	5.9742	5.03962	6.1095	6.05541	5.95858	5.19682	7.27321	5.26972	5.16595	6.0463	5.77641	3.80997	5.28564	8.54533	6.26905	3.22428	8.93677	8.01693	6.62184	8.79366	6.23674	7.06338	11.846	6.19699	7.65178
ENSG00000249257.1	0	0	0	0	0	0	0	0	0	0	0	0	0	0	0	0	0	0	0	0	0	0	0	0	0	0	0	0	0	0	0	0	0	0	0	0	0	0	0	0	0	0	0	0	0	0	0	0	0
ENSG00000263874.1	0.337342	0.733777	0.209029	0.635739	1.31915	0.921952	0.459535	0.941268	1.42356	0.239175	0.266675	0.370105	0.47427	0.869472	0.276392	0.465957	0.310528	0.273672	0.518968	0.62141	0.31058	0.697899	0.730689	0.455204	0.335248	0.686066	0.787489	0.298716	0.382388	0.620076	0.436285	0.635417	0.503412	0.671774	1.36197	0.438333	0.451892	0.66071	0.62083	0.107934	0.55472	1.08039	0.246831	0.182801	0.327784	0.266149	3.90555	0.192646	0.477926
ENSG00000254779.4	0	0	0	0	0	0	0	0	0	0	0	0	0	0	0	0	0	0	0	0	0	0	0	0	0	0	0	0	0	0	0	0	0	0	0	0	0	0	0	0	0	0	0	0	0	0	0	0	0
ENSG00000231897.1	0	0	0	0	0	0	0	0	0	0	0	0	0	0	0	0	0	0	0	0	0	0	0	0	0	0	0	0	0	0	0	0	0	0	0	0	0	0	0	0	0	0	0	0	0	0	0	0	0
ENSG00000265642.1	0	0	0	0.507947	0	0	0	0	0	0	0	0	0	0	0	0	0	0	0	0	0	0	0	0	0	0	0	0	0	0	0	0	0	0	0	0	0	0	0	0	0	0	0	0	0	0.605233	0	0	0
ENSG00000168477.16	4.95904	16.3302	5.08904	1.7843	18.3125	3.73777	6.63178	11.8291	4.78492	3.97424	1.96028	3.57998	1.80564	9.47832	8.25973	10.0979	2.37216	3.56661	1.11414	17.7918	7.85309	5.41409	1.36421	2.8165	3.85063	16.727	10.4203	5.55567	7.60266	24.5144	1.68927	8.5309	1.25546	7.40021	10.0032	0.718572	9.02671	4.13499	2.96782	0.481999	0.22754	0.750839	0.590725	0.249051	0.242586	0.173555	0.143907	0.48516	0.0685403
ENSG00000266676.1	0	0	0	0	0.540128	0	0	0.25921	0	0.248092	0	0.195205	0	0	0	0	0	0	0	0	0	0	0	0	0	0.502336	0	0	0	0	0	0	0	0	0.30936	0	0	0	0	0	0	0	0	0	0	0	0	0	0
ENSG00000225002.2	0	0	0	0	0	0	0	0	0	0	0	0	0	0	0	0	0	0	0	0	0	0	0	0	0	0	0	0	0	0	0	0	0	0	0	0	0	0	0	0	0	0	0	0	0	0	0	0	0
ENSG00000179344.15	23.4831	5.70297	17.0074	12.968	3.4529	23.7966	51.2843	10.9627	33.7471	17.9668	45.0161	7.64164	34.6913	11.2896	27.9131	9.75537	27.0838	9.66162	13.9564	16.1918	23.5445	12.3569	60.3601	26.6847	28.5999	7.567	8.19176	40.1867	10.2809	5.88429	31.4294	8.73683	18.4015	24.9894	28.1091	36.3385	24.5631	20.685	5.6466	53.1452	9.39768	1.85913	18.2863	40.9345	18.9517	42.5539	1.65044	78.8597	1.80141
ENSG00000263397.1	0	0	0	0	0	0	0	0	0	0	0	0	0	0	0	0	0	0	0	0	0	0	0	0	0	0	0	0	0	0	0.199384	0	0	0	0	0	0	0.186132	0	0	0	0	0	0	0	0	0	0	0
ENSG00000170629.13	0.0649898	0.0811306	0.0961874	0.0582591	0.316333	0.0742986	0.114569	0.0953225	0.131342	0.0709596	0.043216	0.0372218	0.0351772	0.1586	0.0620179	0.0658297	0.105932	0.0817216	0.0999805	0.107744	0.0891719	0.088354	0.13334	0.0581857	0.0651245	0.129995	0.106056	0.037982	0.0636701	0.18651	0.127384	0.149618	0.075943	0.161599	0.164327	0.0589061	0.148966	0.27236	0.152338	0.0686192	0.0758419	0.228954	0.368646	0.0258259	0.0694633	0.208252	0.204815	0.0779388	0.109277
ENSG00000207960.1	0	0	0	0	0	0	0	0	0	0	0	0	0	0	0	0	0	0	0	0	0	0	0	0	0	0	0	0	0	0	0	0	0	0	0	0	0	0	0	0	0	0	0	0	0	0	0	0.23804	0
ENSG00000252942.1	0.114218	0	0	0	0	0	0	0.310236	0	0	0.14606	0	0	0	0	0	0	0	0	0	0	0	0	0.134553	0	0	0	0	0	0.186243	0	0.26295	0	0	0.185129	0	0.187004	0	0	0	0	0	0	0	0	0	0	0	0.117105
ENSG00000242175.3	0	0	0	0	0	0.0511835	0	0	0	0	0	0	0	0	0	0	0	0	0.148771	0.0742239	0	0	0	0.0569608	0	0.127258	0	0	0	0.157686	0	0	0	0.0715651	0.0783712	0	0	0	0	0	0	0	0	0.480361	0.143557	0	0.124904	0	0
ENSG00000222333.1	0	0	0	0	0	0	0	0	0	0	0	0	0	0	0	0	0	0	0	0	0	0	0	0	0	0	0	0	0	0	0	0	0	0	0	0	0	0	0	0	0	0	0	0	0	0	0	0	0
ENSG00000244345.1	0.0335005	0	0.0163099	0.0469235	0.0237008	0	0.0492143	0.0227483	0	0	0.0428398	0	0.0323802	0	0	0	0	0.016986	0.0515373	0	0.0547211	0	0	0.0197324	0.0190738	0.0440849	0	0	0.0186479	0	0.0794313	0	0	0	0	0	0	0.0494347	0.0297448	0	0.0977362	0	0.0320992	0	0	0	0	0	0
ENSG00000264599.2	0	0	0.465638	0	0.451096	0.168737	0	0.216483	0.503358	0	0.203842	0.489084	0	0.286034	0.422539	0	0.196837	0.484942	0.490454	0.244694	0.260376	0.471109	0	0.187783	0.181516	0.209767	0.573815	0.155267	0.354924	0.519844	0.251969	0	0	0.471858	0	0	1.04393	0.235222	0	0	0	0.638144	0.305471	0	0.473266	0	0	0	0.490295
ENSG00000228427.1	0.739272	0.381068	1.03112	0.447777	0.169627	0.232652	0.99798	0.48843	0.473198	0.623305	0.715413	0.347389	1.19735	0.824614	0.37074	0.433683	0.61681	0.709155	1.35246	0.490737	0.261094	0.620034	1.15708	0.28245	0.5688	0.552154	0.335648	0.506008	0.467122	0.228058	1.42123	0.643975	0.694874	0.532303	0.809619	1.46273	0.425266	0.94348	0.816057	0.175801	0.174875	0	0.536047	0.198496	5.10163	0.266769	0.0258065	0.627559	0.163882
ENSG00000278655.1	0.114218	0.0660118	0	0	0	0.120906	0	0	0	0.0494882	0	0	0.367995	0.0683179	0.0504607	0	0	0	0.0585712	0.175332	0	0.0562611	0	0.089702	0.0867084	0	0.228422	0	0	0	0	0.0876501	0.0529636	0	0.123419	0	0.0623345	0.0561816	0	0	0	0	0	0.378237	0.339112	0.127083	0.0491747	0.163066	0.0780697
ENSG00000105568.16	46.2771	55.7288	48.7696	40.5975	36.0931	35.9069	47.7286	46.2024	41.7313	51.3575	45.7742	44.1795	47.5008	47.6133	52.39	49.2299	53.5029	49.4167	52.841	43.2229	42.5649	45.3814	39.9373	47.9215	49.6338	48.9963	44.035	48.779	49.2289	40.1625	43.5337	43.48	54.2479	50.2111	38.743	50.3035	42.0669	46.365	47.5002	89.1551	49.9677	51.9727	43.9002	64.7005	58.309	49.5189	48.1753	46.6763	48.1265
ENSG00000253522.3	1.04648	0.218605	0.908477	1.04194	0.0891998	0.0400392	0.722366	0.599304	0.427997	0.540821	0.177354	0.283687	0.755566	0.542981	0.668424	0.250862	0.404795	0.575354	0.514006	0.619339	0.205947	1.07131	0.57369	0.289631	0.287144	0.530935	0.491687	0.276322	0.435133	0.16447	1.86343	0.290262	0.482335	0.53184	0.367844	0.219768	0.22707	0.660482	0.593319	2.71793	0.86442	0.37856	2.07789	0.751543	0.74867	0.147297	0.6921	1.57503	1.79683
ENSG00000157349.14	3.42915	4.46057	4.17921	3.90901	2.41015	5.04251	3.69929	2.84914	4.50256	3.43576	3.48267	3.44151	3.62142	2.82625	3.78814	4.29368	3.973	4.32644	3.86897	2.66399	3.6626	4.17143	2.96697	3.44259	3.46285	3.22086	3.74519	3.79947	3.34266	2.78793	4.26943	3.80324	4.02512	3.79824	2.93762	3.3828	3.68689	3.9904	4.09569	1.58058	5.67134	3.249	2.07777	3.40991	3.16195	3.80111	4.07276	2.74325	3.27572
ENSG00000260240.3	0	0	0	0	0	0	0	0	0.0175232	0	0.0141925	0	0.0214547	0	0	0	0	0	0	0.0170369	0	0	0.0183635	0	0	0	0.0133173	0	0	0	0	0	0	0	0	0	0	0	0	0	0	0	0	0.110259	0	0	0.0143348	0	0
ENSG00000279561.1	0.0284426	0.0123287	0.0346185	0.0199195	0.231408	0.00752698	0.0365609	0.0144853	0.039294	0.0231066	0.0272789	0.0327255	0	0.0382781	0.0376971	0.0300106	0.0175609	0.0180268	0.0218781	0.0272882	0.0232296	0.0315227	0.0764741	0.0167532	0.0202426	0.0187145	0.0298628	0.0242414	0.0039581	0.040581	0.0842985	0.0818498	0.0148376	0.0263107	0.0230503	0.0123943	0.0465676	0.0262319	0.0315674	0	0.0518625	0.0996317	0	0.0706413	0.0316671	0.0118673	0	0.0101517	0.0182258
ENSG00000223414.2	0.0298335	0.586232	0.0161384	0.139291	0.0234516	0.322821	0.0048697	0.0450183	0.219817	0.103409	0	0	0.00640796	0.0594816	0	0.0759474	0.0818655	0	0.0101991	0.117035	0.0595605	0.00489841	0.109694	0.0234299	0.00754933	0.139589	0.0318203	0.00322881	0.00738074	0.491868	0	0.091576	0.00461132	0.147186	0.112829	0.288898	0.862926	0.039132	0.0353186	0.116665	0.0193418	0.0530814	0	0.0329315	0.0787335	0	0.00856286	0	0.00679721
ENSG00000276038.1	0	0	0	0	0	0	0	0	0	0	0	0	0	0	0	0	0	0	0	0	0	0	0	0	0	0	0	0	0	0	0	0	0	0	0	0	0	0	0	0	0	0	0	0	0	0	0	0	0
ENSG00000215246.5	0.170803	0.07223	0.154143	0.233405	0.394936	0.114656	0.17136	0.226307	0.151282	0.303239	0.186455	0.110777	0.128851	0.441045	0.176685	0.190894	0.128605	0.266147	0.205083	0.473225	0.197339	0.178526	0.337753	0.12269	0.23719	0.186392	0.0999754	0.162312	0.250445	0.176616	0.276573	0.335673	0.185449	0.271298	0.398383	0.167013	0.279646	0.307369	0.266319	0.0366547	0.303847	0.0500325	0.0798331	0.0827733	0.383424	0	0.355125	0.0297379	0.192204
ENSG00000197879.13	53.4516	49.9369	50.3466	45.1121	63.5662	44.1043	48.6816	54.2451	45.2915	51.7471	44.2738	48.5759	36.6063	58.3644	52.2028	60.8826	51.6952	46.3347	39.6163	61.0572	47.4321	55.9683	29.7659	46.085	53.3571	50.197	53.4128	51.3885	50.6045	62.6489	47.5122	45.9095	40.883	51.7091	51.5104	33.1872	47.1785	49.8711	43.5363	31.1721	15.8232	29.8262	47.3778	45.6084	18.4166	32.8216	24.7754	40.9591	20.3728
ENSG00000251588.2	0	0	0	0	0	0	0	0	0	0	0	0	0	0	0	0	0	0	0	0	0	0	0	0	0	0	0	0	0	0	0	0	0	0	0	0	0	0	0	0	0	0	0	0	0	0	0	0	0
ENSG00000207292.1	0	0	0	0	0.181636	0	0	0	0	0	0	0	0	0	0	0	0	0	0	0	0	0	0	0	0	0	0	0	0	0	0	0	0	0	0	0	0	0	0	0	0	0	0	0	0	0	0	0	0
ENSG00000199609.1	0	0	0	0	0	0	0	0	0	0	0	0	0	0	0	0	0	0	0	0	0	0	0	0	0	0	0	0	0	0	0	0	0	0	0	0	0	0	0	0	0	1.58376	0	0	0	0	0	0	0.135203
ENSG00000165891.14	0.356717	0.383063	0.208403	0.2192	0.0488455	0.15835	0.371899	0.653228	0.294324	0.574355	0.744575	0.178883	0.266932	0.313853	0.170812	0.155409	0.278501	0.599785	0.304481	0.356812	0.240589	0.397898	0.399828	0.572048	0.560819	0.466392	0.273388	0.351943	0.371508	0.25518	0.498381	0.249016	0.220904	0.333812	0.566988	0.513469	0.214774	0.682603	0.257467	1.23521	0.798993	2.06377	1.71118	2.88079	1.29823	2.77314	1.74485	1.56725	1.23641
ENSG00000265812.1	0	0	0	0	0	0	0	0	0	0	0	0	0	0	0	0	0	0	0	0	0	0	0	0	0	0	0	0	0	0	0	0	0	0	0	0	0	0	0	0	0	0	0	0	0	0	0	0	0
ENSG00000269082.1	0	0	0.0255414	0	0	0	0.0770698	0	0	0	0	0	0.101415	0	0	0	0.0323909	0	0.0403538	0	0.0428467	0	0	0	0.0298697	0.0690371	0	0	0	0.042772	0	0	0	0	0	0	0	0	0.0931609	0	0	0	0	0	0	0	0	0	0
ENSG00000265739.1	0	0.0921263	0	0	0	0	0.0390289	0	0	0	0	0	0.0513576	0	0.0352116	0	0	0.0269412	0	0.122347	0.173584	0	0	0.0312971	0	0	0.0318786	0.103511	0	0.0433203	0	0	0	0.0393215	0.0430611	0	0.0434972	0.0784073	0	0	0.0775088	0	0	0	0	0.0886788	0	0	0.0272386
ENSG00000227667.1	0	0	0	0	0	0	0	0	0	0	0	0	0	0	0	0	0	0	0	0	0	0	0	0	0	0	0	0	0	0	0	0	0	0	0	0	0	0	0	0	0	0	0	0	0	0	0	0	0
ENSG00000249210.1	0.101337	0.0251003	0.0422885	0.0811093	0.0819356	0.076622	0.0425345	0.196607	0.205714	0.263443	0.203639	0.0592238	0.139926	0	0.0383743	0.0698279	0.0357528	0.146805	0	0	0.0709408	0.128356	0.0718596	0.0852706	0.148365	0.0190507	0.0868549	0.155112	0.161168	0	0.1373	0.0666561	0.18125	0.0214267	0.0938577	0.0252339	0.142212	0.149537	0.0257076	2.29278	0.211177	0.869327	0.0554848	0.862924	0.0429813	1.44966	0.0373963	0.0413362	0.118741
ENSG00000121104.6	3.61509	2.6947	4.56575	3.09323	12.0977	2.74197	5.08858	3.98519	4.17337	4.12391	2.92074	2.17351	3.97665	6.07301	4.03957	4.984	4.17453	4.00342	5.63127	4.67866	2.59426	5.64385	3.56012	3.61722	3.85821	4.36912	4.55562	3.64282	3.46051	5.97489	5.55895	8.28774	3.28779	4.11929	6.5214	2.59039	6.66793	5.59683	5.74138	2.2625	3.94955	3.02769	2.08701	2.36674	2.62715	0.454398	1.71922	1.44685	1.54693
ENSG00000221719.1	0	0.201204	0	0	0	0	0	0	0.183222	0	0	0	0	0	0	0	0	0	0	0	0	0	0	0	0	0	0	0	0	0	0	0	0	0	0	0.606824	0	0	0	0	0	0.929137	0	0	0	0	1.19908	0	0
ENSG00000275227.1	0.0801421	0.416859	0	0	0.113397	0.169669	0	0.435359	0.506139	0.104171	0	0.0819644	0.309848	0	0	0	0	0.16254	0	0.369069	0.130907	0.118428	0	0.0944101	0	0	0.192328	0.0780624	0	0.261358	0.253361	0	0	0.474465	0	0	0	0.236522	0	0	0	0.320835	0.153579	0	0	0	0.207023	0	0.246502
ENSG00000230951.1	0.0163353	0	0.0159058	0	0	0.172917	0.0719926	0.0221847	0.206332	0	0.104446	0.15036	0	0	0.0866015	0.236377	0.161371	0.198782	0.100521	0.0250757	0.240144	0.024139	0.0540566	0.115461	0.14881	0.0429927	0.0980052	0.206848	0.0727435	0	0.0258212	0.0376066	0.181794	0.0967096	0	0.08542	0	0.120525	0	0	0.0476574	0.0653954	0	0	0.0969982	0	0.0210986	0.0466429	0
ENSG00000207865.1	0.395611	0	0	0	0.18659	0.139591	0	0.179091	0.416415	0	0	0	0	0.236628	0.349555	0	0.162838	0.401179	0.202869	0.202429	0	0.584603	0	0.155348	0.150163	0.867671	0.158234	0.128448	0	0	0	0	0.183447	0	0	0	0	0	0	0	0.384725	0	0.505416	0	0.78304	0	0	0.753071	1.21682
ENSG00000261720.1	0	0	0	0	0	0	0	0	0	0	0	0	0	0	0	0	0	0	0	0	0	0	0	0	0	0	0	0	0	0	0	0	0	0	0	0	0	0	0	0	0	0	0	0	0	0	0	0	0
ENSG00000224712.9	0.0132593	0.0114947	0.00645538	0.0185721	0.0187613	0	0.0194788	0.0630256	0.0104675	0.094792	0.0169558	0.0203413	0.0384478	0.0356889	0	0.0479668	0.0163731	0.0537839	0.0203982	0.0610617	0.0216584	0.166546	0.0109694	0.00780998	0.0150987	0.0087243	0.0318203	0.0193729	0	0.0108103	0	0.0152627	0	0.137374	0.0859647	0	0.0325632	0.009783	0.0588643	0.0583326	0	0.0796221	0	0	0.334617	0.354067	0.453832	0.0946501	0.387441
ENSG00000261542.1	0.303674	0.293871	0.364455	0.435242	0.18986	0.291551	0.280119	0.326095	0.267608	0.183593	0.261898	0.245574	0.163824	0.266121	0.299521	0.281028	0.261619	0.17904	0.260747	0.216818	0.322998	0.208719	0.0934805	0.299502	0.337757	0.306684	0.288118	0.275157	0.369526	0.161217	0.256753	0.227617	0.235783	0.146336	0.137359	0.135408	0.497189	0.208425	0.250818	0	0.659315	0.197905	0.243604	0.280639	0.230642	0.259301	0.36486	0.272227	0.470642
ENSG00000240668.1	0.221615	0.471572	0.117703	0.620824	0.114027	0.575814	0.710327	0.943958	0.318094	0.52375	0.888836	0.762383	0.194731	0.307288	0.921223	1.0568	1.72902	0.960229	0.0464909	0.262876	0.674628	0.818715	0.433353	1.56642	0.539127	0.702573	1.02742	0.843833	0.179434	0.0492769	1.32161	0.115954	0.728691	0.462191	0.293892	0.316054	0.6762	0.0297295	0.250435	90.2285	54.1928	0.120981	0.250953	15.5117	49.5572	14.9627	0.468389	0.258868	0.289183
ENSG00000088280.17	13.9008	11.1382	9.95898	11.3891	3.86384	1.74237	10.2747	10.6557	8.82043	7.23883	10.4053	6.95974	6.99344	10.755	8.88815	7.14685	8.03677	11.7343	7.72189	6.95961	8.70246	10.5888	5.29295	8.53726	9.77565	11.5153	10.3743	9.33927	14.6047	4.67557	11.5244	7.23061	12.8486	9.5468	6.04753	11.2026	5.82785	6.93051	10.819	2.99377	1.54415	1.19914	2.94809	1.56011	2.85791	0.563007	6.98263	1.17497	1.58026
ENSG00000167393.15	0.453756	0.892752	0.565601	0.48231	0.311914	0.419006	0.808425	0.959323	1.1915	0.606539	0.582312	0.398248	0.597218	0.695843	0.528889	0.723736	0.768942	0.830542	0.683208	0.689134	0.525663	0.848858	0.425977	0.790437	0.509372	0.997317	0.627494	0.531318	0.471126	0.404054	0.859685	0.388957	0.633466	0.938325	0.803272	0.451556	0.529522	0.850035	0.52861	4.13405	0.990513	4.00024	1.02681	1.40671	1.63383	3.78648	4.90262	0.849972	2.57522
ENSG00000224706.1	0	0	0	0.0998421	0	0	0	0	0	0	0	0	0	0	0	0	0	0	0	0	0	0	0	0	0	0	0	0	0	0	0	0	0	0	0	0	0	0	0	0	0	0	0	0	0	0	0	0	0
ENSG00000198105.10	1.02489	0.904024	0.782857	1.46621	4.64055	0.661474	0.874143	1.64865	1.81614	0.80966	0.697297	0.655378	1.15797	2.19975	0.9047	0.933509	1.06898	1.17453	1.80325	1.72602	0.952451	1.24396	2.64081	0.904933	1.158	1.90914	1.30859	0.947897	0.850767	2.7972	0.921697	2.75349	0.935732	1.18702	3.19979	1.12737	2.26775	1.38022	1.8836	0.717917	1.0683	1.8085	1.31572	1.56188	1.0399	1.20233	1.67846	1.07965	1.97916
ENSG00000169964.5	1.93814	1.58709	2.1373	2.36802	2.29963	1.96264	2.33955	2.95563	3.22232	1.63297	1.37958	1.34695	3.86402	2.87443	2.32118	2.44977	2.86618	2.88894	5.01491	2.02168	1.29685	3.1815	3.92549	1.93659	2.51013	2.51977	2.74031	2.29271	2.31889	1.75912	2.82001	2.72017	2.89109	2.68196	3.55017	3.60623	2.67621	2.67393	4.3291	3.65719	4.01943	4.46844	3.74994	2.55182	3.30006	3.7413	5.10915	3.07375	4.75951
ENSG00000197191.4	0.0894724	0.174522	0.0653402	0.0939917	0.237373	0.295972	0.11501	0.106322	0.282533	0.159911	0.114416	0.0571918	0.172961	0.220756	0.133408	0.175324	0.165726	0.124756	0.15485	0.18885	0.219222	0.21485	0.129536	0.223978	0.114619	0.279635	0.16104	0.119832	0.124511	0.182366	0.300537	0.102991	0.155583	0.480044	0.036255	0.194945	0.109866	0.132029	0.278046	0.295216	0.456806	1.3432	1.20022	1.33331	0.896542	0.410644	11.9896	0.526917	1.032
ENSG00000278566.1	0	0	0	0	0	0	0	0	0	0	0	0	0	0	0	0	0	0	0	0	0	0	0	0	0	0	0	0	0	0	0	0	0	0	0	0	0	0	0	0	0	0	0	0	0	0	0	0	0
ENSG00000255151.2	0.0159579	0.0553366	0.0310767	0	0.0225796	0	0	0	0.0251956	0.0207426	0	0	0.0308484	0.0286349	0.0211502	0	0.0591161	0.0161825	0.0245497	0.0489927	0.0521325	0.0235814	0	0.0751957	0	0.0209997	0	0.0155438	0.0177657	0	0	0	0.0221993	0	0	0	0	0.376769	0.0566755	0	0	0.255538	0	0	0.0473787	0	0.1855	0.0227827	0.0818058
ENSG00000229097.1	1.15386	1.31468	0.642017	1.57002	1.16619	1.01204	0.920196	1.97	3.90389	1.41412	0.843165	1.04523	0.701031	1.00567	0.655416	0.755332	0.977027	1.40413	0.608608	1.16397	1.23856	1.12049	0.381836	0.893248	0.788356	1.47504	1.34499	1.15603	0.807453	0.537566	1.14646	0.227691	0.642063	1.21986	1.12213	0.574644	0.863617	1.2162	0.936691	1.16029	0.865632	2.77157	1.20036	3.93023	1.07668	2.8611	0.809035	0.941338	1.38583
ENSG00000279014.1	0.0242977	0	0	0	0	0.077161	0	0	0	0	0	0	0	0	0.0322036	0	0	0	0.0373796	0	0	0	0	0.0286235	0	0	0.0291553	0	0.0270504	0	0	0	0	0	0	0	0	0	0	0	0	0	0.139688	0	0	0	0	0	0.0747351
ENSG00000240663.3	0	0	0	0	0	0	0	0	0	0	0	0	0	0	0	0	0	0	0	0	0	0	0	0	0	0	0	0	0	0	0	0	0	0	0	0	0	0	0	0	0	0	0	0	0	0.172308	0	0	0
ENSG00000275884.1	0	0	0	0	0	0	0	0.333898	0	0	0	0	0	0	0	0	0	0	0	0	0	0	0	0	0	0	0	0	0	0	0	0	0	0	0	0	0	0	0	0	0	0	0	0	0	0	0	0	0
ENSG00000267128.1	0.0190614	0.0991478	0.0371205	0.0177993	0.0179806	0.0605324	0.074673	0.241612	0.240765	0.0412943	0.0568758	0.0259931	0.0859784	0.0114013	0.14316	0.0612944	0.0863048	0.0708755	0.0879723	0.399892	0.0726499	0.122059	0.010513	0.0523949	0.0868223	0.117058	0.236346	0.0247557	0.0141472	0.0414418	0.0301303	0.0292551	0.0353555	0.150465	0.0617907	0	0.0728192	0.0562555	0.0451318	0	0.0741477	0.457853	0.146112	0.0631224	0.282965	0.148458	0.361088	0.0181423	0.195431
ENSG00000170122.5	0.0514387	0.101927	0.0643968	0.102927	0	0.0155573	0.161929	0.0898176	0.0812156	0.0191033	0.0375879	0.0300619	0.099437	0.145046	0.0584363	0.0708891	0.0635183	0.0223555	0.0226096	0.0564012	0.0600158	0.217178	0.0121586	0.02597	0.033471	0.0967009	0.0881749	0.0501039	0.0409044	0.0239644	0.0116156	0.0676691	0.0613348	0.0978854	0.0595526	0.0128087	0.0601557	0.0325307	0.0130491	0.323282	0	0.0882539	0.084492	0.0730032	0.218172	0.147169	0.123385	0.535046	0.0150682
ENSG00000272341.1	0.394364	0.376564	0.339475	0.704481	1.78723	0.617106	0.361041	0.473483	0.667773	0.304592	0.226571	0.374104	0.541379	0.738415	0.393904	0.392844	0.486974	0.539015	0.483593	0.886125	0.560148	0.515194	0.907844	0.383778	0.397003	0.458792	0.493779	0.378563	0.362686	0.801477	0.478821	1.01316	0.286229	0.541391	0.870791	0.288907	1.31941	0.809653	0.811946	0.150865	1.28393	3.04313	1.0405	0.794924	1.73083	0.610479	0.871077	1.07709	2.02751
ENSG00000258839.2	0.145943	0.51512	0.182708	0.248224	0.22494	0.347599	0.176114	0.424721	0.543149	0.24729	0.0866494	0.146596	0.166252	0.378793	0.148526	0.138276	0.257451	0.192925	0.208482	0.336048	0.297987	0.254175	0.198356	0.153505	0.136512	0.418403	0.218901	0.126925	0.142167	0.267721	0.222453	0.221991	0.170395	0.497587	0.451979	0.140822	0.26028	0.319194	0.249908	1.19239	0.517022	4.56973	1.02382	0.595489	0.255339	0.17398	2.40001	0.390674	0.606541
ENSG00000281312.1	0	0	0	0	0	0	0	0	0	0	0	0	0	0	0	0	0	0	0	0	0	0	0	0	0	0	0	0	0	0	0	0	0	0	0	0	0	0	0	0	0	0	0	0	0	0	0	0	0
ENSG00000258712.2	0	0	0	0	0	0	0	0	0	0	0	0	0	0	0	0	0	0	0	0	0	0	0	0	0	0.0175287	0	0	0	0	0.0210553	0	0.01853	0	0	0	0	0	0	0	0.0388611	0	0	0	0	0	0	0.0190169	0
ENSG00000270814.1	0	0	0.0415423	0	0	0	0	0.289706	0	0.110912	0	0.043634	0	0	0.113091	0.0514467	0	0	0	0.130983	0.0696889	0.0630455	0.0705915	0.150778	0	0.0561434	0	0	0	0	0.0674388	0	0	0	0	0	0	0	0	0	0	0	0	0	0	0	0.0551046	0	0
ENSG00000112335.13	64.4961	55.8308	68.3598	68.366	89.2308	77.3504	58.2144	60.8432	66.9428	78.1632	65.2258	60.5503	97.2918	80.6451	63.5424	62.7315	60.1545	63.0641	111.869	61.8573	54.1417	62.5957	132.189	57.3689	72.3041	53.919	69.1882	60.3908	64.1754	65.8095	66.3104	99.0601	68.5893	52.7764	76.9161	131.899	91.2201	69.3055	95.3307	27.2309	111.267	45.303	69.8418	59.7713	108.603	121.677	62.818	78.172	70.7604
ENSG00000112715.19	4.37152	4.6777	4.43179	7.76334	1.58584	7.62166	3.48641	5.86317	6.6704	4.06733	2.95771	4.38251	2.75147	5.34255	4.82004	3.43389	3.5735	4.34539	1.79069	3.27118	6.11279	4.56456	1.78624	4.75666	4.97793	4.77649	5.68813	4.19737	5.11519	2.80275	3.21272	2.49459	5.33179	8.79997	2.6817	3.07316	3.81808	2.95914	3.41109	15.0176	9.72144	23.4884	18.783	10.1558	11.9016	8.43828	7.82087	12.917	10.2409
ENSG00000210049.1	76.0018	7.08464	82.5579	9.72968	5.20349	3.24402	2.70124	2.21972	11.2901	1.85894	3.39641	5.85064	25.2766	8.43197	6.76955	3.94183	3.78426	3.10772	0.942914	1.56811	5.00583	1.50954	1.35218	1.92543	1.39588	5.10826	54.4235	6.56713	2.95687	1.6657	19.0538	0.470348	5.68426	1.51194	1.65573	1.78059	4.68299	24.42	2.53962	7.19052	17.8816	0	0	6.08908	1.81974	4.77367	1.05552	0	0.418938
ENSG00000252098.1	0	0	0	0	0	0	0	0.189423	0	0	0	0	0	0.25028	0.184861	0	0	0	0.214573	0	0	0	0	0.32862	0	0.183546	0.334725	0	0	0	0	0	0	0.412876	0	0	0	0	0	0	0	0	0	0	0	0	0.180149	0	0.572011
ENSG00000204776.6	0.458514	0.650444	0.974094	1.75154	0	0	0.796056	0.113218	0.460689	0.758534	0.533035	0.127893	0.322313	0.149593	0.497212	0.603169	1.28679	0.338158	1.09013	0.383917	0.272348	0.80075	0.344844	0.196416	0.522119	0	0.200066	0.730825	0.510459	0.0679681	1.38366	0.383847	0.695832	0.185082	0.270245	0.363281	0.204737	0.430564	0.22206	0	0	0	0	0	0	0	0	0	0
ENSG00000113300.10	6.42031	5.50668	5.45159	7.03999	5.71867	4.6233	5.57821	7.22971	6.02998	5.03582	6.34	4.77549	5.08796	6.25237	5.68943	5.23482	5.98341	6.60672	5.97026	7.49903	5.42888	6.50289	5.61945	6.28679	7.12785	5.9301	6.38509	6.40602	5.67645	6.41782	6.20752	6.43961	4.85635	6.15138	6.665	4.48407	6.48008	7.68325	6.15228	2.53868	7.60163	8.55283	6.50418	9.54012	6.24494	8.34424	6.45475	8.54665	8.22199
ENSG00000239224.3	0.250099	0	0.0974094	0.42037	0.0707754	0.105897	0.146964	0.067931	0	0.260069	0.0639642	0	0	0	0.13259	0	0.0617661	0.202895	0.0769505	0	0	0	0	0	0.113917	0.0658233	0	0.0974434	0	0	0	0	0	0	0	0.174375	0.163789	0.147622	0	0	0.14593	0	0.0958547	0	0	2.17049	0.0646053	0.142824	0
ENSG00000244247.1	0	0	0	0	0.0330513	0	0	0	0.0368805	0.0303623	0	0	0	0	0	0	0	0.0236874	0	0	0	0	0	0	0	0	0	0	0	0	0	0	0	0.0345725	0	0.081431	0	0	0	0	0	0	0	0	0	0	0.03017	0	0
ENSG00000256206.2	0	0.0205983	0	0	0	0.0125758	0	0	0	0.0154423	0	0	0	0	0	0.0143259	0	0	0.0548296	0	0	0	0.0196569	0	0	0.0156337	0.0142553	0.0115719	0	0	0	0	0	0	0	0.0207079	0.0194508	0	0.0421933	0	0.0346599	0.0475603	0	0	0	0	0	0	0.0121804
ENSG00000185264.10	0.0251399	0.0217942	0	0	0	0	0	0	0.0595394	0	0	0.0128558	0	0	0	0.0151576	0.0465654	0.0509875	0.0193376	0	0.0615968	0	0	0	0	0.0165414	0.0150829	0	0.041982	0.0204965	0.0397386	0.0289382	0.0524588	0.0558134	0	0	0.0205801	0.0185487	0	0	0	0	0	0	0	0	0	0.0179458	0
ENSG00000174792.9	0.0141244	0.0122446	0.0412591	0.0395674	0	0.022427	0.0311243	0.0383641	0.0446014	0.00917964	0.018062	0.0144455	0.027304	0	0.0187201	0.017032	0.0174413	0.00716158	0.0543224	0.0108409	0	0.010436	0.0584253	0.0249585	0.00804184	0.00929346	0.0508444	0.0137578	0.0157245	0.0115155	0.100469	0.0162584	0.0294729	0	0	0	0	0.0625274	0.0250818	0	0.0206036	0	0.0541341	0.0701599	0.041935	0.0471457	0	0.0504125	0.0289626
ENSG00000260063.1	0.239344	0.402408	0.247176	0.243814	0.389972	0.330133	0.351612	0.2561	0.229028	0.282825	0.222596	0.274458	0.168247	0.28632	0.288383	0.271124	0.268683	0.272133	0.267788	0.256073	0.260637	0.375121	0.264012	0.33322	0.206474	0.30542	0.269789	0.155422	0.274534	0.295661	0.42419	0.333947	0.161433	0.279104	0.176335	0.252843	0.273119	0.385294	0.244711	0.0638158	0.0634797	0.609746	0.12509	0.432325	0.107668	0.121047	0.177988	0.217449	0.223084
ENSG00000151725.10	2.84416	2.65728	3.83601	1.47241	0.924418	1.42995	3.64424	5.45035	3.45132	5.52305	7.50026	2.1452	6.28625	3.71971	1.26304	2.24498	4.45833	3.95518	3.96739	4.34334	2.78425	2.95436	5.69752	3.48361	4.73779	5.15843	4.1024	3.16749	4.10152	2.6192	4.89177	1.75285	2.3097	3.22806	3.16086	6.15626	2.82291	5.42922	4.28299	1.8585	13.199	4.34599	11.3055	7.4665	8.10883	8.52614	7.52467	6.76055	4.5881
ENSG00000107614.20	0.333212	0.577733	0.426345	0.370292	0.442254	0.555318	0.42478	0.41887	0.597843	0.408062	0.404975	0.32389	0.641475	0.424965	0.414257	0.476523	0.397859	0.523608	0.694782	0.536864	0.407087	0.492395	0.549053	0.402267	0.559744	0.422182	0.42461	0.415765	0.452204	0.496183	0.330824	0.52303	0.356271	0.450381	0.374932	0.614408	0.509481	0.572973	0.564815	0.33922	0.698969	0.639416	0.411625	0.300938	0.482386	0.409042	1.11328	0.463923	0.77079
ENSG00000251996.1	0	0	0	0	0	0	0	0	0	0	0	0	0	0	0	0	0	0	0	0	0	0	0	0	0	0	0	0	0	0	0	0	0	0	0	0	0	0	0	0	0	0	0	0	0	0	0	0	0
ENSG00000219500.1	0	0	0	0	0	0	0	0	0	0	0	0	0	0	0	0	0	0	0	0	0	0	0	0	0	0	0	0	0	0	0	0	0	0	0	0	0	0	0	0	0	0	0	0	0	0	0	0	0
ENSG00000268496.1	0.0600651	0.0520714	0.029243	0	0.0849891	0.031791	0.0882393	0.0407867	0	0.0390372	0	0.0614309	0	0	0	0	0	0	0.0924043	0.0922036	0.0981128	0.0443798	0	0.0353794	0	0	0	0.0292532	0	0.146912	0	0	0	0.133351	0	0	0.0491707	0	0.106663	0	0.0876186	0	0.0575525	0.298361	0	0	0.34911	0	0.0307915
ENSG00000270969.1	0	0	0	0	0	0	0	0	0	0	0	0	0	0	0	0	0	0	0	0	0	0	0	0	0	0	0	0	0	0	0	0	0	0	0	0	0	0	0	0	0	0	0	0	0	0	0	0	0
ENSG00000259528.1	0	0	0	0	0	0.144586	0	0.0370998	0	0	0	0	0	0.0490191	0	0	0	0.0277022	0	0	0	0	0	0.0321812	0	0.0718974	0.0327791	0	0	0	0.0431811	0	0	0.0404323	0.0442775	0	0.0447259	0.0403111	0	0	0.0796983	0	0	0	0.0811059	0	0	0	0
ENSG00000260882.1	0.0331181	0	0	0	0	0.0350572	0	0	0.0522895	0.0860958	0	0	0	0	0	0	0	0.0335842	0	0	0	0	0	0	0	0.0435817	0	0	0.03687	0	0	0	0	0.0980344	0.0536789	0	0	0	0.0588105	0	0	0	0	0	0.098327	0	0.0427752	0.0472818	0
ENSG00000230398.1	0	0	0	0	0	0	0	0	0	0	0	0.0308431	0	0	0	0	0	0	0	0	0	0	0	0	0	0.0793712	0	0	0	0	0	0	0.0839049	0	0	0	0	0	0	0	0	0	0	0	0	0	0	0	0
ENSG00000281231.1	0	0	0	0	0	0	0	0	0	0	0	0	0	0	0	0	0	0	0	0	0	0	0	0	0	0	0	0	0	0	0	0	0	0	0	0	0	0	0	0	0	0	0	0	0	0	0	0	0
ENSG00000260896.4	0.0514387	0.109005	0.0779122	0.0160109	0.016174	0.0605006	0.0335852	0.0388101	0.0270719	0.0222872	0.0146175	0.0233815	0.0110486	0.0717903	0.0303003	0.048244	0.105864	0.0173876	0.043963	0.0438676	0.0373432	0.0591207	0.0378268	0	0.0585743	0.0300847	0.130303	0.0389697	0.0254516	0.0279585	0.153584	0.0394736	0.127213	0.0338369	0.0185275	0.12951	0.0280726	0.345789	0.0405973	0	0.0833723	0	0.032858	0.0567803	0.0848448	1.65974	0.0812021	0.097917	0.134776
ENSG00000275759.1	0.590063	0.341024	0.311215	0.757616	0.869698	0.650637	0.252828	0.333898	0.776366	0.287618	0.22008	0.25145	0.142583	0.61764	0.391028	0.444709	0.455394	0.473708	0.264762	0.301928	0.240958	0.762957	0.12204	0.260668	0.503937	0.8412	0.147506	0.215532	0.21897	0.360807	0.38863	0.792417	0.17101	0.254723	0.358648	0.214274	1.36861	0.21768	0.523912	0	0.286914	0	0.141345	0	0.145991	0.820655	0.349307	0.280806	0.302487
ENSG00000236427.1	0.0365383	0	0	0	0	0	0	0	0	0	0	0	0	0.0655646	0	0	0.0451188	0.0741053	0.0562107	0	0	0.0539936	0	0	0	0.0480825	0	0.0355902	0	0	0	0.0841176	0	0	0.23689	0	0	0	0	0	0.213198	0.731374	0	0	0	0	0	0	0
ENSG00000158571.9	0.0916299	0.0977667	0.0823578	0.0394905	0.0498661	0.149223	0.13461	0.114869	0.16693	0.155751	0.108161	0.201844	0.177131	0.328842	0.0840767	0.0509968	0.156666	0.114363	0.0867469	0.476072	0.0805927	0.135404	0.0233247	0.0498199	0.0642097	0.12058	0.109949	0.0823865	0.117705	0.0114932	0.100273	0.0324535	0.117663	0.219077	0.799706	0.0737153	0.0807805	0.135213	0.125165	0	0.102818	0.395041	0.0270145	0.0700235	0.188341	0.023527	0.209387	0.0603774	0.216797
ENSG00000233996.1	0.0117076	0	0.0113998	0	0	0.0123931	0	0	0.0554547	0.0152179	0	0.0239476	0	0	0	0.0282355	0	0	0	0.0359438	0.057371	0.0173006	0.0193714	0.013792	0	0	0.0140482	0.0114038	0	0.0190903	0	0	0.0162866	0.0173281	0	0.020407	0.0191682	0.0518286	0.0207902	0	0.136626	0.140608	0	0	0.451876	0	0.241944	0.0167146	0.0360104
ENSG00000251711.1	0	0	0	0	0	0	0	0	0	0	0	0	0	0	0	0	0	0	0	0	0	0	0	0	0	0	0	0	0	0	0	0	0	0	0	0	0	0	0	0	0	0	0	0	0	0	0	0	0
ENSG00000206765.1	0	0	0	0	0	0	0	0	0	0	0	0	0	0	0	0	0	0	0	0	0	0	0	0	0	0	0	0	0	0	0	0	0	0	0	0	0	0	0	0	0	0	0	0	0	0	0	0	0
ENSG00000263862.1	0	0.11178	0.0156937	0	0	0	0	0	0.0508951	0	0	0.0329679	0	0.0289213	0.0213617	0	0	0	0.0247952	0.0247413	0	0.0238172	0.0266679	0.0189869	0	0.0212097	0.0193397	0	0.0179434	0	0	0	0	0	0	0.0280937	0	0	0	0	0.047022	0.0645234	0	0.16012	0	0.0537985	0.0624518	0.0230105	0
ENSG00000126003.6	8.89667	7.24757	9.01682	9.14571	3.14079	13.9043	6.93642	7.61065	10.3253	6.20678	8.05064	5.72619	7.4367	7.16771	7.54531	6.64416	9.5385	7.94412	6.70838	9.30108	8.84225	8.89356	3.88309	7.48228	10.5651	7.94668	8.5976	8.38346	7.15597	4.95032	8.14679	5.13359	6.41983	9.29908	7.50467	3.90899	5.71153	10.787	11.7123	7.74068	28.4258	32.0129	8.0933	6.71916	24.6476	4.49814	16.0262	8.20755	11.2617
ENSG00000200436.1	0	0	0	0	0	0	0	0	0	0	0	0	0	0	0	0	0	0	0	0	0	0	0	0	0	0	0	0	0	0	0	0	0	0	0	0	0	0	0	0	0	0	0	0	0	0	0	0	0
ENSG00000216613.2	0	0	0.0243944	0	0	0.0265199	0.073609	0.0680483	0.0395558	0.0325647	0	0	0	0	0.0332047	0	0.0309364	0.0762171	0	0	0	0	0.0414527	0	0.0570568	0	0.0300617	0.0488058	0	0.0817026	0.0396014	0	0.0348517	0.0370804	0.0812136	0.043669	0	0	0.0444888	0	0.0730912	0.200591	0	0.497784	0	0.167249	0.0323585	0	0.0256862
ENSG00000226361.5	0	0	0.011702	0	0	0.0127217	0	0	0	0.0312427	0	0.0122913	0	0	0	0	0.0445207	0.0121872	0.0184885	0	0.0196307	0.0355186	0.0596548	0	0	0	0	0.0351184	0.026759	0	0.0379937	0	0.0334368	0	0.0389583	0.0418962	0.0196764	0	0	0.105743	0.105186	0.0481119	0	0	0	0	0	0.0171578	0
ENSG00000238041.3	0.0560066	0.194212	0.218137	0.470684	0.0792466	0.118572	0.164554	0.228185	0.707423	0.582393	0.0716202	0	0	0.100499	0	0	0.069159	0.56795	0.172322	0	0.0914836	0.248287	0.278005	0.131955	0.382655	0.147404	0.134407	0.16366	0.187055	0	0.354119	0.128937	0.0779117	0.082894	0.272332	0.0976229	0.183394	0	0.0994556	0.492786	0	0	0.107328	0	0	0.934722	0.217014	0.319837	0.057422
ENSG00000269244.1	0.0308632	0	0.0300518	0	0.0436699	0.0326703	0	0.125745	0	0.040117	0	0	0.0596622	0.166143	0	0.0372168	0	0.125191	0	0	0	0.182429	0.0510662	0	0.105434	0.0406144	0	0	0.0687194	0	0.097571	0	0.0429343	0	0.0500241	0.0537964	0	0	0	0	0	0	0	0	0	0.103018	0	0.0440626	0.0316432
ENSG00000212856.5	0	0	0	0	0	0	0	0	0	0	0	0	0	0	0	0	0	0	0	0	0	0	0	0	0	0	0	0	0	0	0	0	0	0	0	0	0	0	0	0	0	0	0	0	0	0	0.005914	0	0
ENSG00000127124.12	0.807686	0.650688	0.993988	0.671358	0.431449	0.392944	1.05021	0.680026	0.668213	0.572649	0.815067	0.787461	0.492851	0.6478	0.83936	0.536169	0.83617	0.715639	0.332601	0.593311	0.856218	0.783636	0.433653	0.493761	0.685151	0.526068	0.649778	0.768846	0.776572	0.542101	1.00589	0.415556	0.669611	0.652056	0.647951	0.295079	0.472518	0.800588	0.514311	0.735784	0.410583	0.2817	1.17453	0.577487	0.469307	0.364229	0.0987884	0.937632	0.303217
ENSG00000272514.4	0	0.00696111	0.00390932	0.0224942	0.00568084	0	0.00589809	0.00545253	0.006339	0	0.0102683	0.00410616	0.00776121	0	0.0106424	0	0.0049577	0	0.012353	0	0.0131161	0	0	0	0	0.00528336	0.00481753	0.011732	0	0.0261864	0	0	0	0.0059423	0.00650743	0.00699815	0	0	0.0213886	0	0	0	0	0	0.0119201	0	0.00518559	0.0171958	0
ENSG00000233711.1	0	0	0	0	0	0	0	0	0.066772	0	0	0	0	0	0	0	0	0	0	0	0	0	0	0	0	0	0	0	0	0	0	0	0	0	0	0	0	0	0	0	0	0	0	0	0	0	0	0	0
ENSG00000275403.1	0	0	0	0	0	0	0	0	0	0	0	0	0	0	0	0	0	0	0	0	0	0	0	0	0	0	0	0	0	0	0	0	0	0	0	0	0	0	0	0	0	0	0	0	0	0	0	0	0
ENSG00000266058.1	0	0.303018	0	0	0.247288	0	0	0	0.275937	0	0	0	0	0	0	0	0	0	0	0.268279	0	0	0	0	0	0	0	0	0	0.56995	0	0	0	0.258669	0	0	0	0.257894	0	0	0	0	0	0	0	0	0	0	0
ENSG00000212899.2	0	0	0.020063	0	0	0	0	0.0279829	0	0	0	0	0	0	0	0	0	0	0.0950951	0	0.0336566	0	0	0	0	0	0	0	0.022939	0	0	0	0	0	0	0	0	0.0912154	0.182947	0	0.300567	0	0.0394856	0	0	0	0	0	0.105627
ENSG00000223843.4	0	0	0	0.0152996	0	0	0	0	0	0	0	0	0.0105577	0	0.00723853	0	0.00674404	0.00553836	0.00840197	0	0	0	0	0	0	0	0	0.00531976	0	0	0	0	0.00759757	0	0	0	0	0	0.00969842	0	0	0	0	0	0	0	0	0	0
ENSG00000273989.1	0.0240959	0	0.0469248	0	0	0.0510134	0.141593	0.0327242	0.076089	0	0.0616267	0	0.0465801	0	0.0319361	0.0290563	0.0595089	0.0488701	0.222415	0.0369887	0	0	0.119607	0.0283858	0	0.0634178	0.0578263	0.0234706	0	0	0	0	0.0335202	0	0	0.0840011	0.0789019	0.0711136	0	0	0	0.0964636	0	0	0.0715402	0.0804296	0.186733	0.0344011	0.0988192
ENSG00000222150.1	0	0	0	0	0	0	0	0	0	0	0	0	0	0	0	0	0	0	0	0	0	0	0	0	0	0	0	0	0	0	0	0	0	0	0	0	0	0	0	0	0	0	0	0	0	0	0	0	0
ENSG00000259410.4	0	0	0	0	0	0	0.0531416	0.0982543	0.0571142	0	0	0.0369964	0	0.0649105	0.0958879	0.0436207	0.0893375	0	0	0	0	0	0	0.042614	0	0	0	0	0.040272	0	0	0	0	0	0	0	0	0	0.128474	0	0.105536	0	0.0693214	0	0	0.120745	0.0467221	0.0516445	0.074176
ENSG00000100170.8	21.9744	10.1076	8.15277	12.4203	0.885159	251.918	12.7417	22.1226	7.26334	20.6091	29.3405	8.69738	8.15361	3.96074	21.4558	10.2316	10.0693	9.91463	5.79114	10.6597	3.68131	15.4489	15.8787	11.8556	9.16419	13.1752	20.1887	12.4396	10.1578	5.862	10.3548	8.00592	6.45276	7.92877	10.8834	8.5281	5.32238	10.9445	9.57109	18.7722	22.5466	26.2249	26.018	30.0429	19.1815	0.893602	9.59359	19.8631	12.3236
ENSG00000010244.15	7.01925	8.85366	6.03011	8.61784	6.03924	4.98258	7.15037	7.90164	9.50017	10.7648	8.01544	6.18944	7.98522	7.19689	5.51365	6.00076	7.80561	8.05077	7.79229	8.56852	7.77986	7.65958	9.01595	8.22035	7.73111	7.71194	7.21226	7.29219	7.16172	7.30471	8.32656	7.53564	6.44346	7.6121	7.25505	10.7323	7.11254	8.71673	7.69484	15.7343	12.7275	13.368	8.87446	10.6393	12.275	12.5985	11.087	6.6141	8.62431
ENSG00000164168.6	8.39497	9.19124	7.83255	9.91747	4.5606	7.42334	7.71531	10.7112	9.95922	7.75087	8.704	7.49019	9.24194	7.7999	8.75186	8.21139	10.0015	10.1052	10.0401	9.31422	8.36238	9.01636	8.19563	8.71819	10.4534	7.58365	9.96248	9.2596	9.21922	8.03657	7.48897	7.38482	8.67634	9.5729	7.93857	9.41723	7.46455	10.7662	10.2664	4.33384	8.75675	6.56874	9.62779	7.33998	8.43613	6.55583	3.88468	8.74614	3.7591
ENSG00000272109.1	0.0509867	0.35361	0.0496463	0	0	0.26986	0.0749026	0.0692443	0.0805019	0	0.260803	0.026073	0.0492816	0.0914908	0.0675766	0.0614829	0.12592	0.180965	0	0.156536	0.291493	0.0753443	0.0421812	0.0600641	0.0290298	0.234835	0.0917701	0.0993272	0.056763	0	0	0.11738	0.0709284	0.150928	0.0413205	0.0444364	0.166956	0.037619	0.0452707	0	0	0	0.0977078	0	0.0756893	0.0850942	0.329271	0.0727924	0.156826
ENSG00000130724.7	76.9369	60.1296	80.0292	67.7771	37.0778	77.2512	79.5739	53.7146	65.223	75.4465	77.1696	98.5599	80.0407	58.0734	72.9198	81.1331	74.8205	73.9226	83.2355	53.6441	80.0529	68.6056	65.7579	72.9601	74.7536	60.4851	61.7498	76.626	82.2169	49.65	75.4003	60.2485	96.1566	68.2608	53.3395	71.6013	60.082	58.2535	63.4598	43.643	52.4773	57.8529	35.8931	39.8684	69.3647	47.8273	41.7128	49.0256	48.9689
ENSG00000215094.3	0	0	0	0	0	0	0	0	0	0	0	0	0	0	0	0	0	0	0	0	0	0	0	0	0	0	0	0	0	0	0	0	0	0	0	0	0	0	0	0	0	0	0	0	0	0	0	0	0
ENSG00000201826.1	0	0	0	0	0	0	0	0	0	0	0	0	0	0	0	0	0	0	0	0	0	0	0	0	0	0	0	0	0	0	0	0	0	0	0	0	0	0	0	0	0	0	0	0	0	0	0	0	0
ENSG00000256975.1	0	0.0123166	0	0.0397999	0.0100514	0.0150392	0	0	0	0	0	0	0	0	0	0	0.00877187	0	0	0	0	0.0209946	0	0	0	0.00934807	0.00852386	0	0.00790845	0	0.0112288	0	0.0197641	0	0	0	0	0	0.0126146	0	0	0	0	0	0	0	0.0091751	0	0.0072832
ENSG00000280455.1	0	0	0	0	0	0	0	0	0	0	0	0	0	0	0	0	0	0	0	0	0	0	0	0	0	0	0	0	0	0	0	0	0	0	0	0	0	0	0	0	0	0	0	0	0	0	0	0	0
ENSG00000234562.1	0.0399607	0.0346425	0.0194551	0	0	0	0	0.0542699	0	0	0	0	0.0386243	0	0	0.0240935	0	0	0	0.0613421	0	0	0	0	0.022752	0.0262931	0.0239748	0	0.0222439	0.0325798	0.0631658	0	0.027795	0	0	0	0	0	0	0	0	0	0	0	0	0.0666923	0	0	0
ENSG00000265158.1	0.0841216	0.0273474	0.0460744	0	0.171103	0.0222617	0.0463424	0.0499819	0.0498067	0.027336	0	0.0322629	0.0203271	0.150948	0.0348415	0.0443796	0.0519381	0.0106632	0.0808831	0.032283	0.017176	0.0466157	0.0956913	0.0247745	0.0419085	0.0276749	0.0441609	0.0358481	0.0409726	0.068584	0.0332427	0.0968313	0.00731393	0.0311265	0.144869	0.0274929	0.051648	0.116375	0.112036	0	0.0153388	0.0210479	0.0201507	0	0.0156097	0	0	0.0225184	0.0107809
ENSG00000157103.9	0.0354952	0.133343	0.0403224	0.06629	0.196711	0.0532291	0.0782171	0.164702	0.191479	0.0653619	0.0189128	0.0544535	0.0457443	0.0636928	0.133293	0.0642035	0.0620936	0.0809884	0.045505	0.0817311	0.0338213	0.139872	0.0440477	0.0243918	0.090943	0.179054	0.138422	0.0576235	0.0559817	0.101287	0.00467561	0.108955	0.0617225	0.0656695	0.172596	0.0309352	0.077486	0.0611078	0.136569	0.104104	0.207112	0.0592079	0.158715	0	0.0966027	0.0592397	0.0916911	0.954391	0.0909806
ENSG00000131013.3	8.77141	10.0754	8.28459	12.3013	6.96573	6.26736	7.09521	8.86723	9.29615	8.80755	7.60633	7.79904	10.7248	8.84361	8.00701	5.92979	8.92901	9.4786	10.4663	8.8446	7.52198	8.32791	13.3158	7.35582	9.38264	7.32962	9.61722	9.17923	8.22101	7.34795	8.37097	10.7277	7.64153	7.27011	8.80565	13.1582	9.41541	11.2689	11.5555	1.49531	14.8903	13.4095	11.7558	8.06048	9.60305	13.0104	8.24194	9.61901	15.8109
ENSG00000271456.1	0	0	0	0	0	0	0	0	0	0	0	0	0	0	0	0	0	0	0	0	0	0	0	0	0	0	0	0	0	0	0	0	0	0	0	0	0	0	0	0	0	0	0	0	0	0	0	0	0
ENSG00000273527.1	0	0	0	0	0	0	0	0	0	0	0	0	0	0	0	0	0	0	0	0	0	0	0	0	0	0	0	0	0	0	0	0	0	0	0	0	0	0	0	0	0	0	0	0	0	0	0	0	0
ENSG00000207484.1	0	0.256638	0	0	0	0	0	0	0	0	0	0	0	0	0	0.178489	0.182777	0	0	0.227216	0	0.218729	0	0.17437	0.16855	0.58435	0	0	0.164786	0	0	0	0.20591	0	0	0	0	0	0	0	0	0	0	0	0	0	0	0	0
ENSG00000206703.1	0	0	0	0	0	0	0	0	0	0	0	0	0	0	0	0	0	0	0	0	0	0	0	0	0	0	0	0	0	0.221055	0	0	0	0	0	0	0	0	0	0	0	0	0	0	0	0	0	0	0
ENSG00000224410.1	0	0	0	0	0	0	0	0	0	0	0	0	0	0	0	0	0	0	0	0	0	0	0	0	0	0	0	0	0	0	0	0	0	0	0	0	0	0	0	0	0	0	0	0	0	0	0	0	0
ENSG00000229939.1	1.87008	0.0876324	1.23035	1.55747	3.71879	1.01654	1.55925	2.81428	1.99502	1.64242	1.87435	1.44737	3.41966	3.99053	2.67952	2.43789	2.43406	2.40894	4.19876	0.543102	1.56861	1.49376	2.25794	0.178623	2.87769	1.46325	3.093	1.62462	1.29418	4.45037	2.87613	1.51265	0.843727	1.94498	3.113	2.99536	0.496504	3.72913	4.21837	0	4.42367	0.607015	4.84284	0	1.65066	0.506118	2.08898	2.30907	3.21283
ENSG00000257860.4	0	0	0	0	0	0	0	0	0	0	0	0	0	0	0	0	0	0	0	0	0	0	0	0	0	0.0152344	0	0	0	0	0	0	0	0	0	0	0	0	0	0	0	0	0	0	0	0	0	0	0
ENSG00000104142.9	10.5327	7.49732	10.2139	7.3062	10.7161	10.937	8.49445	8.70906	7.09314	8.93621	9.33208	9.85984	5.94898	8.04209	9.34449	8.76107	9.17949	7.45849	6.87271	10.4654	6.99884	9.30158	5.67277	8.90073	7.76331	7.49596	8.69641	8.57738	9.42461	10.0009	9.8818	9.16313	6.92241	7.73094	9.83656	5.0144	7.59584	8.19414	6.71172	20.7098	4.37935	6.05236	9.59092	11.4247	6.27554	8.72946	11.3089	13.7381	4.63175
ENSG00000280110.1	0	0	0	0	0	0	0	0	0	0	0	0	0	0	0	0	0	0	0	0	0	0	0	0	0	0	0	0	0	0	0	0	0	0	0	0	0	0	0	0	0	0	0	0	0	0	0	0	0
ENSG00000236654.2	0.0700759	0	0	0.392616	0.297462	0	0	0.095169	0	0	0	0	0	0	0.092877	0	0	0	0	0	0.114465	0.103553	0.115947	0	0	0	0	0.0682574	0.0780148	0	0.110769	0	0	0	0.113581	0	0.114732	0	0	0.616578	0	0	0	0	0.208054	0	0	0	0
ENSG00000250539.1	1.21306	1.04278	0.70473	1.39926	0.187508	1.75887	1.49753	1.96585	1.07835	2.08028	2.33337	1.79319	0.729112	0.713377	1.24297	2.29865	2.7441	2.53262	0.250914	0.516386	1.14891	1.76244	0.607196	2.798	1.43937	1.07316	2.28733	2.03549	0.907888	0.465412	3.12597	0.563228	1.94276	0.724201	0.677418	0.675196	1.33518	0.616735	0.543057	1.70415	1.75465	0.816178	0.644645	1.41779	1.27113	1.63324	0.895304	0.756775	0.637533
ENSG00000230891.5	0	0	0	0	0	0	0	0	0	0	0	0	0	0	0	0	0	0	0	0	0	0	0	0	0	0	0	0	0	0	0	0	0	0	0	0	0	0	0	0	0	0	0	0	0	0	0	0	0
ENSG00000281034.1	0	0	0	0	0	0	0	0	0	0	0	0	0	0	0	0.672765	0	0	0	0	0	0	0	0	0	0	0	0	0	0	0	0	0	0	0	0	0	0	0	0	0	0	0	0	0	0	0	0	0
ENSG00000256603.1	0.0742614	0	0	0	0	0.0786094	0.0363648	0.0672355	0.156333	0.0965272	0.0316547	0.0506333	0	0	0.0328081	0	0.0305668	0	0.0380813	0.0379986	0	0.0365793	0	0.0291608	0.0845628	0.195448	0.0594052	0.0482228	0.0551163	0.0807266	0.0782566	0	0.0688708	0	0	0	0	0	0.0439573	0	0.144436	0.297292	0.0948733	0	0.220481	0.247877	0	0	0
ENSG00000226059.2	0	0	0	0	0	0	0	0.0656666	0	0	0	0	0	0	0.0320426	0	0	0	0	0	0	0	0	0	0	0.0318146	0	0	0	0	0	0	0	0	0	0	0	0	0	0	0	0	0	0	0.0717787	0	0	0.0345157	0
ENSG00000261356.2	0	0	0	0	0	0	0	0	0	0	0	0	0	0	0	0	0	0	0	0	0	0	0	0	0	0	0	0	0	0	0	0	0	0	0	0	0	0	0	0	0	0	0	0	0	0	0	0	0
ENSG00000252448.1	0	0.621	0.34875	0	0.506787	0.379137	0	0	0.282751	0.232778	0	0	0	0	0	0	0	0.363207	0	1.64942	0.292522	0	0.88893	0	0.203925	0.235664	0	0.174436	0.199371	0.292011	0	0	0	0.265056	0	0	1.17281	1.84983	0.954037	0	0	0	0.343184	0	0	0	0.231303	0	0.183608
ENSG00000254027.1	0.331086	0.35878	0.120893	0.115936	0.146397	0.109522	0.425588	0.365335	0.882134	0.188281	0.264617	0.105817	0.160007	0.334183	0.219407	0.299433	0.281075	0.230826	0.222838	0.254119	0.202804	0.366941	0.102715	0.487539	0.282761	0.490154	0.148979	0.201559	0.207335	0.101225	0.0981277	0.190555	0.403007	0.30627	0.301858	0.180345	0.135518	0.335888	0.220476	0.182071	1.0263	0.414202	0.594819	0.822301	0.307184	0.966991	0.641445	0.0590854	0.530395
ENSG00000269352.1	0.595543	2.01597	0.759375	0.953331	0.722283	0.735481	1.16652	1.73314	4.54474	1.05057	0.235724	0.884622	0.603037	1.47575	0.714145	0.444564	1.2957	1.49543	0.785301	2.02429	1.71395	2.05345	0.539614	1.13587	0.678156	2.78028	1.39518	0.5939	0.599868	0.739876	1.6362	0.522302	1.47941	3.31592	1.42493	0.642613	0.580388	1.88316	1.46043	2.99429	1.44789	8.0607	3.01619	3.52171	2.31544	2.8398	4.32218	2.28755	3.08204
ENSG00000183566.9	0	0	0	0	0	0	0	0	0	0	0	0	0	0	0	0	0	0	0	0	0	0	0	0.00990622	0	0	0	0	0	0	0	0	0	0	0	0.0146576	0	0	0	0	0	0	0	0	0	0	0	0	0
ENSG00000211701.2	0	0	0	0	0	0	0.137483	0	0	0	0	0	0.0603037	0	0	0	0.0385208	0	0	0	0	0	0	0.0734978	0	0.0821022	0	0	0	0	0	0	0	0	0	0.0543749	0	0.0460327	0.110791	0	0	0	0.0597804	0	0	0	0	0.0890729	0
ENSG00000223341.1	0	0	0	0	0	0	0	0	0	0	0	0	0	0	0	0	0	0	0	0	0	0	0	0	0	0	0	0	0	0	0	0	0	0	0	0	0	0	0	0	0	0	0	0	0	0	0	0	0
ENSG00000158748.3	0.00731135	0.0253533	0.0213574	0.0819269	0.0413808	0.0232183	0.064445	0.0198589	0	0.0285106	0.00934961	0.037388	0	0.026239	0.0193806	0.017633	0.0270849	0.00741426	0.0112478	0.0112234	0.0238853	0.0756291	0.0483893	0.017226	0.0166512	0.0288641	0.0350922	0.0427297	0.0162793	0.0238437	0.0808993	0.016832	0.0203419	0.0541067	0.0592524	0	0.047882	0.0323667	0.0129834	0	0.0213305	0	0.014011	0	0.0217073	0	0.00944332	0.0313147	0.067465
ENSG00000089009.14	104.179	118.462	128.873	108.146	98.2766	80.3766	102.035	105.548	104.523	133.092	94.5668	71.7358	161.507	117.883	114.666	115.277	123.625	116.627	169.668	99.3886	77.4765	116.403	185.128	110.388	128.396	109.562	128.216	119.735	103.253	98.6912	115.76	153.539	126.974	111.953	106.84	145.014	134.972	138.612	175.123	41.4437	123.172	119.315	215.632	97.6061	131.894	96.2711	176.928	131.2	271.293
ENSG00000277257.1	0	0	0	0	0	0	0	0	0	0	0	0	0	0	0	0	0	0	0	0	0	0	0	0	0	0	0	0	0	0	0	0	0	0	0	0	0	0	0	0	0	0	0	0	0	0	0	0	0
ENSG00000264429.1	0.172687	0	0	0.483759	0	0.182798	0	0	0	0	0	0	0	0	0.228875	0	0	0.350236	0	0	0	0	0	0.203431	0	0.227247	0	0	0	0	0.272966	0	0.240228	0	0	0	0	0	0	0	0.503807	0.691322	0	0	0	0.576412	0.223042	0	0
ENSG00000011260.12	8.49232	10.5187	9.05288	9.82665	3.97523	7.03138	9.56239	8.8545	9.78062	11.78	8.64422	5.80119	11.4391	9.49905	7.71565	7.59846	9.3741	9.12003	12.0313	9.40279	5.8343	9.8945	12.4636	8.6603	10.2774	7.42224	8.94914	10.349	8.72441	7.58875	10.466	8.57879	9.09952	7.52736	8.23459	17.7855	7.76811	10.8245	11.5021	5.86327	36.7362	14.9606	18.4604	14.8822	27.9359	19.5383	14.2393	13.3496	9.49946
ENSG00000235373.1	0	0.005175	0	0.00836126	0	0	0	0.0121605	0	0.00775925	0.00763359	0	0	0	0.00395587	0	0.00368563	0.0151336	0	0.00458172	0.00487536	0.00882118	0.0049385	0.0105483	0.0203925	0.00785546	0.00358142	0.00581452	0.00664571	0.0194674	0	0.00687134	0.00415209	0.0044176	0.0290264	0.00520254	0	0.0132131	0.00530021	0	0	0.0358463	0.0171592	0	0	0.00996268	0.0077101	0.0127836	0.00918042
ENSG00000165323.14	0.0165522	0.0560929	0.0219778	0.0210766	0.136265	0.00955708	0.0221056	0.052111	0.0320734	0.0127134	0.00769694	0.0146201	0.0159986	0.0486021	0.022935	0.0235887	0.0241554	0.0213629	0.0104171	0.0300284	0.0233501	0.016677	0.00746923	0.0150674	0.019705	0.0425735	0.025278	0.0256496	0.0209402	0.0490724	0.0107035	0.038106	0.0136063	0.0233849	0.0621929	0.0104914	0.0726773	0.0788262	0.0213768	0.0264796	0.010975	0.0180719	0.0302778	0.0074745	0.0268053	0.00502268	0.00388704	0.0322242	0.0269984
ENSG00000260177.1	0.0191875	0	0.0747321	0	0	0	0.0281876	0	0	0	0	0.0196237	0	0	0.0254306	0.0462748	0.0473867	0	0	0	0	0	0	0	0.0218491	0	0	0.0186895	0	0	0.0606592	0	0.026692	0	0	0	0.0314146	0.141569	0	0	0	0	0	0	0	0	0	0	0
ENSG00000240990.8	5.06233	5.76814	4.06735	2.96723	12.5809	0.126336	5.8297	9.76558	8.50317	4.58932	3.32583	4.70445	6.94062	7.04937	8.10676	8.31719	8.34509	7.52892	7.58135	7.45802	4.99553	6.85611	4.74756	7.17624	4.76229	8.62495	7.53631	7.38676	2.56879	6.77882	5.66745	8.48319	6.35743	11.6585	6.41585	0.650094	8.06032	7.15464	6.57	3.19407	0.319176	19.5893	5.58435	6.12596	6.54055	5.74318	6.9046	2.66234	13.7659
ENSG00000223052.1	0	0	0	0	0	0	0	0	0	0	0	0	0	0	0	0	0	0	0	0	0	0	0	0	0	0	0	0	0	0	0	0	0	0	0	0	0	0	0	0	0	0	0	0	0	0	0	0	0
ENSG00000221891.2	0	0	0	0	0	0	0	0	0	0.0411681	0	0	0	0	0	0.0381919	0	0	0	0.0486183	0	0	0	0.0373105	0	0	0	0	0	0	0	0	0	0	0	0	0	0	0	0	0	0	0	0	0	0	0	0	0
ENSG00000238244.3	0	0	0	0	0	0	0	0	0	0	0	0	0	0	0	0	0	0	0	0	0	0	0	0	0	0	0	0	0	0	0	0	0	0	0	0	0	0	0	0	0	0	0	0	0	0	0	0	0
ENSG00000262708.1	0	0	0	0	0	0.0517005	0	0	0	0	0	0	0	0	0	0	0	0	0	0.0374868	0	0	0	0	0	0	0	0	0	0	0	0	0	0	0	0	0.0399823	0	0	0	0	0.195525	0.0467978	0	0	0	0.094624	0	0
ENSG00000225011.4	0	0	0	0	0	0	0	0	0	0	0	0	0	0	0	0	0	0	0	0	0	0	0	0	0	0	0	0	0	0	0	0	0	0	0	0	0	0	0	0	0	0	0	0	0	0	0	0	0
ENSG00000261581.1	0	0.0346903	0	0	0	0	0	0	0	0	0	0	0	0	0	0	0	0	0	0	0	0	0	0	0	0	0	0	0	0	0	0.0460617	0	0	0	0	0	0.0295244	0.0355297	0	0	0	0	0	0	0	0	0	0
ENSG00000226868.1	0	0	0	0	0	0	0	0	0	0	0	0	0	0	0	0	0	0	0	0	0	0	0	0	0	0	0	0	0	0	0	0	0	0	0	0	0	0	0	0	0	0	0	0	0	0	0	0	0
ENSG00000276829.1	0	0	0	0	0	0	0	0	0	0	0	0	0	0	0	0	0	0	0	0	0	0	0	0	0	0	0	0	0	0	0	0	0	0	0	0	0	0	0	0	0	0	0	0	0	0	0	0	0
ENSG00000132952.10	2.19072	2.80213	2.51896	3.14778	2.44696	2.31	2.56133	2.58695	3.7717	2.39872	2.08842	1.82079	2.75762	2.62069	2.22453	1.81574	2.43256	2.63199	3.30054	3.26296	2.1452	3.26656	3.1939	2.05392	2.45271	2.8121	2.65246	2.16419	2.2782	2.60297	3.05573	3.14725	1.86632	2.62243	2.95899	3.04399	2.63214	3.20347	3.83495	1.12067	6.68033	8.19227	3.34117	4.04909	9.7647	3.0799	8.61652	5.62085	5.51943
ENSG00000250194.1	0	0	0	0	0	0	0	0	0	0.0596677	0	0	0	0	0	0	0	0.0465503	0	0	0	0	0	0	0	0	0	0	0	0	0	0	0	0	0	0	0	0	0	0	0.133923	0	0	0	0	0	0	0	0
ENSG00000203489.3	0	0	0	0	0.0233237	0.0348978	0.0242157	0	0.0260259	0.0214261	0	0.0168586	0	0	0.0218472	0	0	0	0	0	0	0	0	0	0.0187704	0	0.0197792	0	0.0183512	0	0	0	0	0	0.0267174	0.0287322	0.026988	0.0486482	0	0	0	0	0	0	0	0.110042	0.0212904	0	0.0338007
ENSG00000223466.1	0	0	0	0	0	0	0.0752111	0	0	0.133094	0	0.0174536	0.0329897	0	0	0.0205787	0	0.0346115	0.105015	0.0261967	0	0.0504364	0	0	0	0	0	0	0.0569967	0	0.053951	0	0.0237402	0.0252583	0	0	0.0279405	0.0755478	0	0	0.049788	0	0	0.169539	0	0.0569631	0.0661255	0	0
ENSG00000274713.1	0	0	0	0	0	0	0	0	0.289909	0	0	0	0	0	0	0	0	0	0	0.281863	0.299927	0.54267	0	0	0	0	0	0	0	0	0	0	0	0	0	0	0	0	0	0	0.535693	0.735077	0.351872	0	0	0.612894	0.237159	0	0
ENSG00000198712.1	8522.87	13640.8	13934.7	14235.6	8281.03	8078.1	10352.3	9324	10503.5	4579.61	7857.01	14484.6	7959.82	13126.9	13046.9	8032.74	8145.95	7209.33	2793.01	13947.9	18044.1	8602.73	2910.77	7187.97	10356.3	21853.9	8012.84	9929.81	12146.2	11959.4	6759.78	3703.49	8743.11	9936.53	8134.24	3139.32	13741.3	9472.4	4278.71	4674.23	9335.66	20415.9	3068.7	7918.16	9638.49	3286.45	15299.6	6802.2	25413.9
ENSG00000199260.1	0	0	0.134518	0	0	0.146238	0	0	0	0	0	0	0	0	0	0	0	0	0	0	0	0	0	0	0	0	0	0	0	0	0	0	0	0	0	0	0	0	0	0	0	0.553058	0	0	0	0	0	0.197233	0
ENSG00000166473.15	0.0194582	0.0634261	0.0280411	0.0130823	0.0682804	0.0205975	0.019438	0.109932	0.0565289	0.0131521	0.00796249	0.0469656	0.0240736	0.100558	0.0350737	0.0206483	0.0172999	0.0568285	0.0191581	0.0215061	0.0355979	0.07361	0.0064391	0.00641829	0.0301341	0.0932059	0.0653754	0.0341159	0.0233957	0.0520346	0.0406	0.0537555	0.0368134	0.0483834	0.251047	0.0271335	0.0471498	0.0459413	0.179679	0.0205449	0.0113537	0.031159	0.0104408	0	0.0115542	0	0.00402115	0.0044448	0.00319199
ENSG00000250620.1	0	0	0	0.075813	0	0	0	0	0	0	0	0	0	0	0	0	0	0	0	0.0415432	0	0	0	0	0	0	0.0324734	0	0	0	0	0	0	0	0	0	0	0	0	0	0	0	0	0	0	0	0	0.077274	0
ENSG00000198443.6	0.28053	0.101332	0.409732	0.425677	0.0496169	0.222716	0.274744	0.746091	0.609019	0.151934	0.328841	0.155409	0.31634	0.440461	0.433775	0.606085	0.389709	0.592663	0.413586	0.0717717	0.248207	0.483636	0.135381	0.0275394	0.572338	0.199963	0.406741	0.318791	0.390388	0.0762382	0.443433	0.349824	0.552853	0.0692008	0.170509	0.651973	0.28706	0.275974	0.0622699	0.617075	0.75023	0.233969	0.223996	0.348368	1.11052	0	1.10209	0	0.659126
ENSG00000224986.2	0.0138944	0.0240905	0	0	0.0196598	0	0.0204117	0	0.0219376	0	0.0355357	0	0	0	0	0.0167547	0	0.0704497	0.0213751	0.0213287	0	0	0	0.0327361	0	0.0182843	0.0500164	0.0135338	0.0154685	0	0	0	0	0	0	0	0	0.0205031	0	0	0	0.0556236	0.0266263	0	0	0.092756	0.0538378	0.0198366	0.028491
ENSG00000184814.5	0	0	0	0	0	0	0	0	0	0	0	0	0	0	0	0	0	0	0	0	0	0	0	0	0	0	0.00918023	0	0	0	0	0	0	0	0	0	0	0	0	0	0	0	0	0	0	0	0	0	0
ENSG00000239482.5	0.0229885	0.0597872	0.0111921	0	0.0162638	0.0365017	0	0.0624405	0.0725921	0	0	0.0117556	0.0444394	0	0.0609367	0	0.0709674	0.023312	0.0353655	0	0.0187752	0.0169853	0	0.0270812	0	0.0605032	0.0137922	0.011196	0.0255928	0.0187424	0.0181689	0.0264617	0.0479694	0.0170123	0.0558907	0	0.0188189	0.0169613	0.0612338	0	0	0	0.0220268	0	0	0.1151	0.0445378	0.01641	0.141416
ENSG00000272382.1	0.141904	0.0820125	0.230289	0	0.178477	0.0166903	0.231628	0.278369	0.17426	0.143462	0.120976	0.177382	0.304796	0.141463	0.146281	0.152103	0.077879	0.0639561	0.218305	0.0726104	0.103018	0.209695	0.156529	0.0928708	0.143634	0.0829946	0.170273	0.0614317	0.0702133	0	0.174461	0.0725972	0.0877354	0.116682	0.230002	0.0824489	0.180702	0.279198	0.111996	0	0.0459998	0.252483	0.0302151	0.156639	0.140437	0.157887	0.162918	0.360164	0.0646621
ENSG00000235288.2	0.00741601	0.0385744	0	0.0623248	0	0	0.0108946	0.0402863	0.046836	0	0	0.00758464	0.028672	0.039922	0.009829	0	0.0274727	0.037602	0.0114088	0.011384	0.0726817	0.0109588	0.0122705	0.0349453	0.0253343	0.0585545	0.0355945	0.00722356	0.00825617	0.0483699	0.0117225	0.017073	0.0309496	0.0109762	0	0	0.0242837	0.0328301	0	0	0	0	0.0142116	0	0	0	0.0095785	0	0.0152068
ENSG00000270679.1	0	0.0478146	0.0268524	0	0	0.0583842	0.0810259	0	0	0	0.0705309	0	0	0.19794	0.0365504	0	0	0.0279656	0	0.0846661	0.0900922	0.0815037	0.0456295	0	0.0314029	0.0725809	0.0661814	0	0.122807	0.17987	0.0435916	0	0	0.0816332	0.0446984	0	0.0451511	0.0813886	0.0489715	0	0	0	0	0	0	0	0.0712378	0.0787431	0.0282743
ENSG00000200720.1	0	0	0	0	0	0	0	0	0	0	0	0	0	0	0	0	0	0	0	0	0	0	0	0	0	0	0	0	0	0	0	0	0	0	0	0	0	0	0	0	0	0	0	0	0	0	0	0	0
ENSG00000271404.1	0	0	0	0	0	0	0.0859266	0	0.1847	0	0	0	0	0	0.155045	0	0	0	0	0	0	0.172867	0.0967787	0	0.133209	0.0769708	0.0701844	0.113946	0	0.0953746	0	0	0	0	0.0948038	0	0	0.172623	0	0	0	0.234158	0.112088	0.581082	0	0.195236	0.22664	0.0835058	0.0599689
ENSG00000064201.14	0.133852	0.0530461	0.175019	0.139274	0.395021	0.149786	0.162928	0.124651	0.368329	0.188898	0.132043	0.144718	0.133072	0.411745	0.228091	0.0968441	0.212509	0.0620507	0.353002	0.181989	0.131184	0.452106	0.322715	0.0946092	0.121936	0.246599	0.110134	0.0931274	0.144758	0.442751	0.423159	0.475432	0.207484	0.288676	0.712841	0.199982	0.438297	0.163657	0.292021	0.504739	0.278933	0.0459302	0.300478	0.11398	0.158962	0.191479	0.128427	0.398574	0.0548938
ENSG00000204889.9	0.306413	0.113036	0.101568	0.237422	0.027674	0.0897149	0.0957744	0.610921	0.216161	0.127112	0.125054	0.0666766	0.113425	0.315859	0.336987	0.117923	0.378369	0.152057	0.431269	0.180139	0.0532455	0.192678	0.194166	0.115202	0.445428	0.257377	0.289443	0.26036	0.210482	0.021261	0.226716	0.240142	0.263009	0.25088	0.0422676	0.250002	0.213478	0.769625	1.21559	0.401538	0.266282	0.0260994	0	0	6.48428	0	0.277876	0	0.16042
ENSG00000108091.10	11.9146	10.8375	9.33035	12.1935	15.7604	9.53915	11.2859	15.0063	9.63196	10.5352	13.1931	7.79649	8.49064	9.7277	10.9752	9.98788	11.2984	10.7505	9.94709	13.2512	7.56474	12.0004	10.169	11.935	11.7503	11.5364	13.19	10.5013	10.3864	12.1372	11.1415	11.5302	8.85739	10.2305	13.4826	6.8297	9.90396	9.84727	12.3412	7.61098	15.7468	7.3923	15.4071	17.6187	10.2787	11.0681	10.624	14.1879	16.2633
ENSG00000255292.5	0.036569	0.0634046	0.0356076	0.0341477	0.0344956	0.064517	0.0179074	0	0	0.0316891	0.0155879	0.0498674	0	0.0874929	0.0323118	0.0293981	0.0301045	0.0370838	0.0187526	0.0935596	0.0398223	0	0.100845	0	0.0555225	0.0802049	0.0731333	0.0118734	0.0135706	0	0.0385364	0.0280628	0.0339145	0.0721665	0.0395149	0.0849893	0	0.0179876	0.0432924	0	0	0.0487992	0	0	0.0361909	0	0.0314883	0.0348058	0.124977
ENSG00000276702.1	0.0226298	0.0784727	0.0440698	0.190183	0.19212	0	0.0332446	0.0307332	0.0357298	0	0.0289386	0	0.0874922	0.0406071	0.029993	0.0272884	0.0279441	0.0458967	0	0.138953	0.0369645	0.133763	0.0374432	0.106635	0	0.178678	0.054308	0	0.0755806	0.0738	0.0715419	0.0520978	0	0.0334938	0.183396	0	0.185253	0.133574	0	0	0	0	0.0867328	0	0	0	0	0	0.0696051
ENSG00000201882.1	0.414449	0	0	0	0	0	0	0	0	0	0	0	0	0	0	0	0	0.210141	0	0.318103	0	0	0	0	0.235971	0	0.497306	0	0	0	0	0	0	0	0	0	0	0	0	0	1.20914	0	0	0	0.615246	0	1.0706	0	0.212461
ENSG00000231957.2	0	0	0	0	0	0	0.023264	0	0	0	0	0	0	0	0	0	0	0	0	0	0.0258671	0	0	0	0	0	0	0	0	0	0	0	0	0	0	0	0	0	0	0	0	0	0	0	0	0	0	0	0
ENSG00000236453.4	0.0136332	0.0236377	0	0	0.0578709	0	0	0	0	0.0354417	0	0.0139432	0.0263545	0	0	0	0.0505042	0	0.0209733	0	0	0	0	0	0.0155244	0.0358811	0	0	0	0	0	0.094158	0	0	0	0	0.0223209	0.0402353	0	0	0	0	0	0	0	0.136519	0	0	0
ENSG00000267413.1	0	0	0	0.0364446	0.018408	0	0	0	0	0	0	0.0266109	0.0251491	0	0	0.0156878	0	0	0.020014	0	0	0	0	0	0	0	0	0	0	0.0212134	0.0205643	0.0299504	0	0	0.0210864	0.0226765	0.0425999	0.0191975	0	0	0.037955	0	0	0	0	0	0.0168032	0.0185735	0
ENSG00000134363.10	0.889202	6.64129	0.575631	1.31392	7.06514	0.470633	0.861292	1.22752	1.41937	0.781126	0.524813	0.484691	0.406121	2.46352	0.718772	0.583259	0.500744	0.391405	0.375811	0.592491	1.59611	0.440405	1.14791	0.483466	0.667616	3.54258	1.61218	0.480653	0.745174	1.25076	0.424758	3.90298	0.312644	0.846054	1.24327	1.70322	2.93569	0.446993	0.980386	2.45032	0.484632	0.410742	0.543037	0.194151	1.33452	0.212005	0.107277	0.962581	0.410754
ENSG00000112309.9	0.0795439	0.287325	0.0753013	0.204262	0.103171	0.0818624	0.107117	0.201051	0.289556	0.0746732	0.0678128	0.0903918	0.0982404	0.142734	0.0790692	0.0719392	0.0927668	0.107551	0.0679837	0.193333	0.180459	0.1404	0.0658066	0.0676762	0.0704497	0.174459	0.14317	0.0731753	0.0885554	0.104484	0.087316	0.0661281	0.0768436	0.10792	0.0752077	0.0654735	0.0904397	0.114118	0.0313895	0.0388825	0.070909	0.247676	0.0677481	0.153657	0.0459209	0.191757	0.182647	0.0536269	0.144985
ENSG00000261695.1	0	0	0	0	0	0	0	0	0	0	0	0	0.0484305	0	0	0.0302105	0	0	0	0	0	0	0	0	0	0	0	0	0	0	0	0	0	0	0	0	0	0	0	0	0	0	0	0	0	0	0	0	0
ENSG00000225738.2	0	0	0	0	0	0	0	0	0	0	0	0	0	0	0	0	0	0	0	0	0	0	0	0	0	0	0	0	0	0	0	0	0	0	0	0	0	0	0	0	0	0	0	0	0	0	0	0	0
ENSG00000236892.1	0.0200632	0	0	0	0	0	0	0	0	0	0	0	0	0	0	0	0	0	0	0	0	0	0	0	0	0	0	0	0	0	0	0	0	0	0	0	0	0	0	0	0	0	0	0	0	0	0	0	0
ENSG00000266388.1	0	0	0	0	0	0	0	0	0	0	0	0	0	0	0	0	0	0	0	0	0	0	0	0	0	0	0	0	0	0	0	0	0	0	0	0	0	0	0	0	0.45021	0	0	0	0	0	0	0	0
ENSG00000207803.1	0	0	0	0	0	0	0	0	0	0	0	0	0	0	0	0	0	0	0	0	0	0	0	0	0	0	0	0	0	0	0	0	0	0	0	0	0	0	0	0	0	0	0	0	0	0	0	0	0
ENSG00000260841.1	0.450955	0.521254	0.34762	0.394777	0.451972	0.765763	0.731489	0.606055	0.875172	0.512895	0.288336	0.317081	0.345067	0.665901	0.429586	0.838342	0.452445	0.447775	0.448047	0.670611	0.491072	0.59003	0.16322	0.520173	0.28885	0.482164	0.760937	0.553641	0.303318	0.428939	0.638572	0.432574	0.333269	0.653542	1.03547	0.188322	0.469144	0.582266	0.417082	0.165326	0.370024	0.526551	0.52211	0.420005	0.25104	0.219514	0.182016	0.516395	0.303418
ENSG00000273415.1	0	0.132232	0	0.0427295	0	0.0161462	0.0224078	0.103575	0.0481657	0.0594795	0.0195054	0.0156	0	0.0273703	0.0606484	0	0.0941754	0.0464035	0	0	0.0249151	0.0225399	0	0.0179687	0.0521071	0.0200723	0.0915127	0.0148573	0.0339623	0.0248716	0	0	0.0212189	0	0.0494455	0	0.0249731	0.0450162	0	0	0.133501	0	0.0292302	0	0.0452862	0	0	0.0217765	0
ENSG00000253349.1	0	0	0	0	0	0	0	0	0	0	0	0	0	0	0	0	0	0	0	0	0	0	0	0	0	0	0	0	0	0	0	0	0	0	0	0	0	0	0	0	0	0	0	0	0	0	0	0	0
ENSG00000223109.1	0	0	0	0	0	0	0	0	0	0	0	0	0	0	0	0	0	0	0	0	0	0	0	0	0	0	0	0	0	0	0	0	0	0	0	0	0	0	0	0	0	0	0	0	0	0	0	0	0
ENSG00000279332.1	0.520924	0.903194	1.17053	1.34704	0.907176	0.805928	1.29507	0.816298	0.506139	0.83337	0.973599	0.36884	0.619696	1.50998	0.531092	0.676482	0.940141	0.690796	0.6781	0.676627	0.261815	0.355284	1.12712	0.566461	0.821334	1.10736	0.865478	0.66353	0.802992	0.326698	1.14013	1.19926	1.05913	0.474465	0.649485	0.349231	2.03379	0.768695	0.640417	0	1.40287	0.481252	0.460738	1.19427	2.26043	1.07002	1.13862	0.972543	2.5061
ENSG00000202383.1	0	0	0	0	0	0	0	0	0	0	0	0	0	0	0	0	0	0	0	0	0	0	0	0	0	0	0	0	0	0	0	0	0	0	0	0	0	0	0	0	0	0	0	0	0	0	0	0	0
ENSG00000227104.3	0	0	0	0	0	0	0	0	0.0532623	0	0	0	0	0	0	0	0	0.0342091	0	0	0	0	0	0	0	0	0	0	0	0	0	0	0	0	0	0	0	0	0	0	0	0	0	0	0	0	0	0	0
ENSG00000214904.5	0	0	0	0	0	0	0	0	0	0	0	0	0	0	0	0	0.0366302	0	0	0	0	0	0	0	0	0	0	0	0	0	0	0	0	0	0	0	0	0	0	0	0	0	0	0	0	0	0	0	0
ENSG00000225416.1	0.227362	0.315367	0.398493	0.127385	0.0643413	0.240675	0.0668019	0.185266	0.0717956	0.118213	0.232597	0.186026	0.263711	0.081596	0.120536	0.219334	0	0.230563	0	0	0.148553	0.0671958	0.150477	0.214272	0.310682	0.0598394	0.218254	0.0885849	0.303744	0	0.287513	0.104686	0.442802	0.134605	0.0737033	0.0792612	0	0	0.161498	0	0	0.364082	0.174281	0	0.135007	0	0.176196	0	0.139865
ENSG00000153885.13	2.57733	2.5119	2.27299	1.71118	12.91	2.23066	1.3377	3.80862	2.82879	3.40913	1.21089	1.56066	1.66369	5.31747	2.30538	3.11612	2.11144	2.03792	2.78421	4.79644	1.5764	2.94956	4.73034	2.50117	2.19532	3.37669	2.7084	1.54608	2.0199	6.97961	1.18092	6.41964	1.65527	2.75259	6.69124	2.02655	4.7142	2.83817	4.0566	3.15683	3.12032	5.50893	2.46734	5.27886	1.81357	6.41994	1.96506	1.86087	0.586696
ENSG00000114126.16	3.83218	3.60863	4.09472	4.01336	6.0831	6.43267	3.5376	4.5636	3.88098	2.75764	3.39435	2.90426	3.89612	4.30136	4.62984	3.96975	4.19913	5.03477	4.17164	3.76391	3.43155	4.8341	2.81429	4.35788	4.33601	4.15085	5.07966	3.68879	3.74237	5.45744	3.4229	3.86241	3.36686	4.72629	4.33587	2.67784	5.36394	4.05182	5.6381	2.36017	3.5643	3.91468	2.69404	2.39837	3.89513	3.8704	4.01735	5.8297	6.76672
ENSG00000221160.1	0	0	0	0	0	0	0	0	0	0	0	0	0	0	0	0	0	0	0	0	0	0	0	0	0	0	0	0	0	0	0	0	0	0	0	0	0	0	0	0	0	0	0	0	0	0	0	0	0
ENSG00000118263.13	0.950655	1.12691	1.03089	1.19336	6.5661	2.05905	1.06296	1.54205	1.28831	1.19498	0.566783	0.634299	0.711476	2.14146	1.01296	1.08781	0.808388	0.762335	0.869785	2.19739	1.3226	1.06923	1.7077	0.745373	0.859604	2.25883	1.34931	0.721567	0.896202	2.60739	0.767442	3.90122	0.422668	1.21696	2.88625	0.494112	2.52572	1.27572	1.30992	0.826808	1.91449	1.75555	2.47906	0.560127	3.71061	0.616864	2.25951	1.34157	2.70566
ENSG00000224598.1	0.0226652	0.0392976	0	0.0634933	0	0.0479845	0.133186	0.0615625	0.107357	0.0294609	0	0	0.0438144	0	0.150199	0	0	0.0229842	0	0	0.0370223	0	0	0	0.0258093	0.0298262	0.0815893	0	0.100932	0.0369577	0	0	0	0	0.0367365	0	0	0.133783	0.0402484	0.598273	0.198374	0.272208	0.0434342	0	0.201878	0.453925	0.146371	0	0
ENSG00000279211.1	0	0	0	0	0	0	0	0	0	0	0	0	0	0	0	0	0	0	0	0	0	0	0	0	0	0	0	0.0360441	0	0	0	0	0	0	0	0	0	0	0	0	0	0	0	0	0	0	0	0	0
ENSG00000265595.1	0	0	0	0	0	0	0.273203	0	0.880877	0.241731	0.237816	0.380399	0	0	0	0	0	0.565765	0	0	0.303772	0	0	0	0	0	0.22315	0	0.207039	0	0	0	0	0.550501	0	0.324158	0	0.548851	0	0	0	0	0	0	0	0	0	0	0
ENSG00000251178.1	0	0	0	0	0	0	0	0	0	0	0	0	0	0	0	0	0	0	0	0	0	0	0	0	0	0	0	0	0	0	0	0	0.0204449	0	0	0	0	0	0	0	0	0	0	0	0	0	0	0	0
ENSG00000213778.2	0.0150631	0	0	0.042197	0.0213135	0.015945	0.0663857	0.0818276	0.0713483	0.0391589	0	0	0	0	0.0199642	0.0363279	0.0558011	0.0152751	0.023173	0	0	0	0	0	0	0	0.0180745	0.0146722	0	0.0245617	0.0238102	0	0.0209545	0	0	0	0	0	0.0267487	0	0	0	0.0288659	0.149645	0	0	0	0	0.0308874
ENSG00000260611.1	0	0	0	0	0	0	0	0	0	0	0	0	0	0	0	0	0	0	0	0	0	0	0	0	0	0	0	0	0	0	0	0	0	0	0	0	0	0	0	0	0	0	0	0	0	0	0.0426131	0	0.0112754
ENSG00000046647.12	4.2069	5.03217	3.57188	3.38631	4.98727	2.64152	3.59559	5.20944	5.54618	5.35158	2.86968	3.17642	6.1774	3.97309	3.84669	4.19979	4.9288	2.87037	5.57891	4.54713	3.39187	5.20853	6.66368	3.92663	3.45487	4.81157	4.9905	4.1327	3.17785	3.47378	5.01339	6.54393	4.86996	5.56224	6.79928	4.80861	3.67411	4.88328	6.80106	6.16044	9.27055	4.31221	5.88297	6.24232	15.1908	8.40934	10.0402	8.76563	9.49151
ENSG00000221463.2	0	0	0	0	0	0	0	0	0	0	0	0	0	0	0	0	0	0	0	0	0	0	0	0	0	0	0	0	0	0	0	0	0	0	0.217698	0	0	0	0	0	0	0	0	0	0	0	0	0	0
ENSG00000275138.1	0	0	0	0	0	0	0	0	0	0	0	0	0	0	0	0	0	0	0	0	0	0	0	0	0	0	0	0	0	0	0	0	0	0	0	0	0	0	0	0	0	0	0	0	0	0	0	0	0
ENSG00000270697.1	0	0	0	0	0.0524933	0.0392712	0.0545008	0.0503836	0	0.0482225	0	0	0	0.133141	0	0	0.0916223	0	0	0	0.0605991	0.0548221	0	0	0	0.0976407	0	0	0	0	0	0	0	0	0	0	0	0.0547448	0	0	0	0	0	0	0	0	0	0	0
ENSG00000230019.1	0	0	0	0	0	0	0	0	0	0	0	0	0	0	0	0	0	0	0	0	0	0	0	0	0	0	0	0	0	0	0	0	0	0	0	0	0	0	0	0	0	0	0	0	0	0	0	0	0
ENSG00000122188.11	1.75085	1.42346	2.46448	2.13471	0.121943	0.360109	3.54497	1.42914	1.91931	1.89847	1.5371	0.60771	1.0522	1.28599	1.1783	0.809506	2.55968	1.43051	1.09555	1.7616	0.866863	3.19052	1.23833	1.21295	1.81811	0.57899	1.85051	1.50218	0.96955	0.606485	5.19814	1.01291	1.43235	1.16814	1.24247	1.55754	0.920867	2.87812	1.03906	0.758287	1.00572	0.0726342	0.938765	0.67593	0.579078	0.227104	0.0761608	1.12678	0.0976604
ENSG00000063978.14	9.0147	9.80765	8.74856	7.83649	6.32685	7.73877	8.56789	8.16452	8.82404	8.92954	9.43046	8.42586	7.91866	8.28851	8.52588	7.43706	9.69524	9.12337	8.84338	9.0447	6.93228	9.90985	6.95933	8.32317	9.18143	7.9007	8.26712	8.3804	6.67287	7.52533	10.3512	7.83191	7.7469	8.92743	9.0488	7.09144	7.17711	9.49838	8.99616	7.8475	8.16708	7.82002	11.0656	11.0807	8.08621	7.86553	7.25455	10.4202	15.3408
ENSG00000175592.7	0.407421	21.8184	0.980547	0.732176	0.391571	1.26942	0.68887	1.01267	0.291292	2.42807	0.334228	0.125792	0.0891613	0.331054	0.101884	0.463484	2.98062	0.194885	0.0709559	0.578215	1.09242	0.181753	0.343418	0.869353	0.131303	1.72982	1.10688	0.19468	0.196835	0.814753	0.291627	0.566312	0.160406	4.77859	0.834796	3.53739	2.69337	0.22687	0.0819046	5.68154	20.902	3.13898	15.8508	10.6153	7.8968	18.8081	2.02546	9.28468	14.5413
ENSG00000235124.1	0.210373	0.0521074	0.175579	0.196444	0.0283493	0.159065	0.0588669	0.217679	0.110718	0.403663	0.281831	0.143438	0.0580965	0	0.0663865	0.193281	0.160814	0.172699	0.0154114	0.0461337	0.114544	0.118428	0.0165754	8.73293	0.148296	0.0659142	0.0841437	0.17564	0.0892214	0.0326698	0.205856	0.0922506	0.153295	0.014827	0.0324742	0.0174616	0.0492047	0.073913	0.124526	0	0.116905	0	0.0191974	0	0	0.100315	0.0517557	0.0572084	0.0205418
ENSG00000107036.10	2.6087	2.31276	2.6141	3.3063	2.95055	2.55053	2.48296	2.83885	3.81758	2.58101	2.24988	1.99108	2.34683	2.4996	2.16402	2.0605	2.66462	2.76185	2.27546	2.84074	3.01729	3.10142	2.26853	2.53409	2.6168	2.19084	3.112	2.42094	2.27828	2.7835	3.14139	3.07864	2.12103	3.08885	2.60538	2.43985	2.51013	3.63522	2.68954	1.69363	1.44334	3.1905	3.32953	2.56647	2.17567	2.65454	1.86461	2.87584	2.02717
ENSG00000207616.1	0	0	0	0	0	0	0	0	0	0	0	0	0	0	0	0	0	0	0	0	0	0	0	0	0	0	0	0	0	0	0	0	0	0	0	0	0	0	0	0	0	0	0	0	0	0	0	0	0
ENSG00000276978.1	0	0	0	0	0	0	0	0	0	0	0	0	0	0	1.01187	0	0	0	0	0	0	0	0	0	0	0	0	0	0	0	0	0	0	0	0	0	0	0	0	0	0	0	0	0	0	0	0	0	0
ENSG00000259274.1	0.0334233	0.115901	0	0.280892	0.0945846	0.106141	0.0982018	0.181567	0.211086	0	0	0.0683666	0.323056	0	0.0442985	0	0.0825446	0.0677875	0.154256	0.307841	0	0.0987809	0.0553021	0.0393738	0.190299	0.0439833	0.0401053	0.130224	0.0372098	0	0.158497	0.153893	0.0929914	0	0	0	0.109445	0.345245	0.118705	0	0.097511	0	0.0640504	0.664094	0.0992332	0	0	0.0954352	0.0342679
ENSG00000255310.2	0.471305	1.12846	1.10722	1.00594	1.0797	1.10075	1.27485	1.04647	1.9253	0.95296	0.803594	0.856927	1.40279	1.11419	0.971688	1.10057	1.27482	0.82691	1.66878	1.81445	0.745409	2.27731	0.569392	1.31312	0.77521	1.28965	1.60682	0.743263	0.449742	1.31744	1.65554	1.37781	0.55157	1.79374	1.38231	0.612874	1.10235	2.90334	2.59051	0.394941	0.545639	1.04821	0.243715	0.297284	0.22211	0.0998837	0.00966248	1.43118	0
ENSG00000244116.3	6.28581	2.19261	3.80271	4.89713	0.999929	0.590579	12.8952	3.58641	7.22319	5.26973	5.13682	0.722758	8.05287	3.20359	3.79581	5.02331	9.32351	8.82594	0.972733	1.88415	2.36942	17.2583	3.75402	1.3583	3.13417	1.27258	8.30119	3.33306	1.65631	0.667133	20.1659	2.74008	4.19105	0.880801	0.120571	7.52047	0.426272	8.56208	3.36848	0	0.325537	0	6.48617	0	0.110429	0.248301	0	2.23025	0
ENSG00000144227.4	0	0.0239073	0	0	0.0975516	0.0583842	0	0	0	0.017923	0	0	0.0266552	0.0989701	0	0.0498818	0	0	0.148488	0	0	0	0.296592	0.0649743	0	0	0	0	0	0.157386	0	0.190464	0	0.0204083	0.134095	0	0.112878	0	0	0	0	0	0	0	0	0	0	0.0196858	0
ENSG00000220614.1	0.0845814	0.14665	0.329431	0.355415	0.0598393	0.0895338	0	0.0574344	0.267088	0.164912	0.0540805	0.0865047	0.163506	0	0.0560511	0.101994	0.208888	0.21443	0	0.129838	0.138159	0.374964	0.139948	0.0996398	0.0481573	0.166957	0.0507455	0.0411933	0.188327	0.206877	0.0668489	0	0.0588313	0.0625934	0.137092	0	0.207721	0.312029	0.600793	0	0.246763	0.677214	0.162087	0	0	0.423486	0.21849	0.0603774	0.260157
ENSG00000238258.1	0.0557198	0.0322029	0	0	0.0525605	0.0589822	0.0818558	0.0504481	0.029325	0.0724263	0.0237511	0	0.143617	0	0.0492331	0	0.0458698	0.0188347	0.0285732	0.0285111	0	0	0.0614625	0.0218799	0.0211497	0.0244414	0	0	0.0413548	0.0302854	0.0293587	0.0427589	0.0258376	0.0274898	0.0903125	0	0	0.0548149	0.0659642	0	0	0.0743548	0.106778	0	0	0.123991	0.0239892	0.106066	0.0190426
ENSG00000229282.1	0	0	0	0	0	0.0385805	0	0	0	0	0	0.0372753	0	0	0	0	0	0	0	0.0559477	0	0	0	0	0	0.0479617	0	0	0.0811511	0	0	0	0.0507013	0	0.118147	0.0635285	0.119344	0.0537819	0.0647211	0	0	0	0.0698439	0	0	0	0	0.104068	0.0747351
ENSG00000237031.6	0	0	0	0	0	0	0	0	0	0	0	0	0	0	0	0	0	0	0	0	0	0	0	0	0	0	0	0	0	0	0	0	0	0	0	0	0	0	0	0	0	0	0	0	0	0	0.0111621	0	0
ENSG00000270506.1	0.0299705	0	0	0	0	0	0	0	0	0	0	0	0	0	0	0	0	0	0	0	0	0	0	0	0	0	0	0	0	0	0	0	0	0	0	0	0	0	0	0	0	0	0	0	0	0	0	0	0
ENSG00000272445.1	0	0	0	0	0	0	0	0	0	0	0	0	0	0	0	0	0	0	0	0	0	0	0	0	0	0	0	0	0	0	0	0	0	0	0	0	0	0	0	0	0	0	0	0	0	0	0	0	0
ENSG00000226133.4	0	0	0	0	0	0	0	0	0	0	0	0	0	0	0	0	0	0	0	0.0198992	0	0	0	0	0	0	0.0155547	0	0	0.0211375	0	0	0	0	0	0	0	0.0191289	0.0230197	0	0	0.207582	0	0	0	0	0	0	0.0265814
ENSG00000252319.1	0	0	0	0	0	0	0	0	0	0	0	0	0	0	0	0	0	0	0	0	0	0	0	0	0	0	0	0	0	0	0	0	0	0	0	0	0	0	0	0	0	0	0	0	0	0	0	0	0
ENSG00000144792.8	0.18263	0.262588	0.151805	0.199654	0.497916	0.143814	0.147235	0.302472	0.228571	0.179489	0.0768985	0.100225	0.0904139	0.29574	0.191872	0.15577	0.228268	0.21682	0.209006	0.294024	0.189176	0.184306	0.254273	0.173165	0.187675	0.263778	0.192417	0.164874	0.116537	0.483009	0.140821	0.410191	0.120833	0.17471	0.357381	0.100935	0.331829	0.262923	0.407366	0.0783858	0.0649774	0.133743	0.0640209	0.110631	0.495938	0.0223025	0.0230131	0.101751	0.0502365
ENSG00000232656.6	0.0454725	0.0197104	0.044277	0.0955386	0.0321706	0.0361012	0	0.123511	0.179489	0.0738832	0	0.0465064	0.0659277	0.040798	0.0301341	0.0411251	0.0701887	0.0576407	0	0.0698031	0.0928458	0.117593	0.0376193	0.0803522	0.0129451	0.194478	0.0136408	0.0664387	0.06328	0.074147	0.0898479	0	0	0.0673026	0.0921291	0	0.0558373	0.0503257	0.0201873	0.100025	0.033166	0.182041	0.435703	0	0	0.151783	0.205562	0.1623	0.0932432
ENSG00000109099.12	20.3576	36.7412	17.8426	17.2823	72.2966	361.366	27.5971	37.595	30.6154	33.8036	10.5019	12.4619	17.4383	41.2729	20.2443	25.7624	17.606	16.4952	29.449	26.8805	15.5369	18.8192	45.3272	14.5703	16.5179	37.7794	36.1027	16.3562	17.706	54.1793	11.5547	56.3885	10.7415	22.6293	59.4496	25.8894	52.2975	20.388	24.9488	14.7049	18.8233	14.7709	20.7177	13.4501	21.3937	19.2185	4.48372	29.8995	8.059
ENSG00000266079.3	0	0	0	0	0	0	0.0303991	0	0.0326716	0.0268973	0	0	0	0.0371314	0	0	0	0	0	0	0	0	0	0	0	0	0	0	0.0230372	0.0337417	0	0	0	0	0	0	0	0.0305352	0	0	0	0	0	0	0	0	0	0	0
ENSG00000199122.2	0	0	0	0	0	0	0	0	0.210117	0	0	0	0	0	0	0	0	0	0	0.204286	0	0	0	0.156773	0.151541	0	0.159686	0	0	0.216999	0	0	0	0	0	0	0	0	0	0	0	0.532762	0	0	0.395112	0.444208	0	0	0.409329
ENSG00000244441.1	0	0	0	0	0	0	0	0	0.0675599	0.0556194	0	0	0	0	0	0	0	0	0	0	0	0	0	0	0	0	0	0	0	0	0	0	0	0	0	0	0	0	0.151971	0	0.124837	0	0.0819996	0	0	0	0	0	0
ENSG00000202241.1	0	0	0	0	0	0	0	0	0	0	0	0	0	0	0	0	0	0	0	0	0	0	0	0	0	0	0	0	0	0	0	0	0	0	0	0	0	0	0	0	0	0	0	0	0	0	0	0	0
ENSG00000260534.1	0	0	0	0	0	0	0	0	0	0	0	0	0	0	0	0	0	0	0	0	0	0	0	0	0	0	0	0	0	0	0	0	0	0	0	0	0	0	0	0	0	0	0	0	0	0	0	0	0
ENSG00000207846.1	0	0	0	0	0	0	0	0	0	0	0	0	0	0	0	0	0	0	0	0	0	0	0	0	0	0	0	0	0	0	0	0	0	0	0	0	0	0	0	0	0	0	0	0	0	0	0	0	0
ENSG00000254715.3	0	0	0	0	0	0	0	0	0	0	0	0	0	0	0	0	0	0	0	0	0	0	0	0	0	0	0	0	0	0	0	0	0	0	0.0252268	0	0	0	0	0	0	0	0	0	0	0	0	0	0
ENSG00000254424.1	0	0	0	0	0	0	0	0	0	0	0	0	0	0	0	0	0	0.0860228	0	0	0	0	0	0	0	0	0	0	0	0	0	0	0	0	0	0	0	0	0	0	0	0	0	0	0	0	0	0	0
ENSG00000103257.7	5.95208	11.9153	4.60195	4.4618	3.7546	2.72475	8.45656	5.89962	3.7745	12.3382	4.91008	2.31679	1.73152	3.88928	2.83622	5.12039	6.61372	2.91408	1.84827	4.48159	4.44922	4.14705	3.37381	3.06472	3.79095	6.70219	3.59119	3.2219	2.98817	3.65885	9.16201	4.59573	2.41129	3.51114	12.6897	5.63769	6.6018	5.53964	2.46461	58.6648	65.7941	27.9157	56.0644	99.0688	27.6919	30.0002	69.9434	37.9622	32.2646
ENSG00000281437.1	0	0	0	0	0	0	0	0	0	0	0	0	0	0	0	0	0	0	0	0	0	0	0	0	0	0	0	0	0	0	0	0	0	0	0	0	0	0	0	0	0	0	0	0	0	0	0	0	0
ENSG00000212182.2	0	0.232875	0.130781	0	0	0	0	0	0	0	0	0	0	0	0	0	0	0	0	0	0.329087	0	0	0	0	0.0883739	0.080582	0	0	0	0	0	0	0.099396	0	0	0.109951	0.198196	0	0	0	0	0	0	0	0	0.0867386	0.0958771	0.20656
ENSG00000252723.2	0	0	0	0	0	0	0	0	0	0	0	0	0	0	0	0	0	0	0	0.220467	0	0	0	0	0	0	0	0	0	0	0	0	0	0	0	0	0	0	0	0	0	0	0	0	0	0	0	0	0
ENSG00000274090.1	0	0	0	0	0	0	0	0	0	0	0	0	0	0	0	0	0	0	0	0	0	0	0	0	0	0	0	0	0	0	0	0	0	0	0	0	0	0	0	0	0	0	0	0	0	0	0	0.0255988	0
ENSG00000268651.2	0	0	0	0	0	0	0	0	0	0	0	0	0	0	0	0	0	0	0	0	0	0	0	0	0	0	0	0	0	0	0	0	0	0	0	0	0	0	0	0	0	0	0	0	0	0	0	0	0
ENSG00000267645.4	0.0179415	0.155538	0	0	0.203091	0.123448	0	0	0.056655	0	0.126188	0.165145	0.034683	0.0804859	0.0356689	0.021635	0.243703	0.154649	0.0276013	0.0137707	0	0.0132563	0.014843	0.0951107	0.0102152	0.011805	0.247577	0.0611658	0.00998705	0	0.226881	0.0413045	0	0.159329	0.130861	0.0781828	0.0587494	0	0	0	0	0	0.017191	0	0.213072	0.059887	0	0	0.0275924
ENSG00000201633.1	0	0	0	0	0.216051	0	0	0	0	0	0	0	0	0	0	0	0	0	0	0	0	0	0	0	0	0	0	0	0	0	0	0	0	0	0	0	0	0	0	0	0	0	0	0	0	0	0	0	0
ENSG00000115085.12	1.02741	0.772574	2.20529	0.651953	0.232918	0.693996	3.99845	0.605145	1.50116	1.30963	1.72031	0.928855	1.38807	1.27319	0.981777	0.811109	1.10045	1.29514	1.75958	1.21988	0.992089	2.14313	0.882843	1.89238	0.782106	1.42297	0.837763	0.931632	0.752001	0.351716	4.02865	0.712194	1.25157	1.65506	1.41685	1.02898	1.70535	2.54634	1.10374	6.16807	0.977056	0.249964	2.13746	1.57896	0.985886	1.75258	0.194284	1.79501	0.229879
ENSG00000231590.1	0	0	0	0	0	0	0	0	0	0	0	0	0	0	0	0	0	0	0	0	0	0	0	0	0	0	0	0	0	0	0	0	0	0	0	0	0	0	0	0	0	0	0	0	0	0	0	0	0
ENSG00000233733.1	0	0	0	0	0.0520936	0	0.108172	0	0	0.0478553	0	0	0	0	0.0487958	0	0	0.0746695	0	0	0.0601377	0	0.0609165	0.0433711	0	0	0.176708	0	0	0.0600328	0	0.0847581	0.0512161	0.0544912	0.119347	0	0.120556	0	0	0	0	0	0	0	0.109308	0	0	0	0
ENSG00000236950.1	0	0	0	0	0	0	0	0	0	0	0	0	0	0	0	0	0	0	0	0	0	0	0	0	0	0	0	0	0	0	0	0	0	0	0	0	0	0	0	0	0	0	0	0	0	0	0	0	0
ENSG00000244730.1	0.0439567	0	0	0.246277	0.0621966	0.0465304	0	0.0596969	0.0694024	0	0.056211	0	0	0	0	0	0	0.0445754	0	0.0674763	0	0	0	0.0517825	0.0500544	0	0	0	0.0489366	0	0	0	0	0	0	0	0	0	0	0	0.256484	0	0.084236	0	0	0.146723	0	0	0.135203
ENSG00000257991.1	0	0	0	0	0	0	0	0	0	0	0	0	0	0	0	0	0.0493448	0	0	0	0	0	0	0	0	0	0	0	0	0	0	0	0	0	0	0	0	0	0	0	0	0	0	0	0	0	0	0	0
ENSG00000199071.2	0	0	0	0	0	0	0	0	0	0	0	0	0	0	0	0	0	0	0	0	0	0	0	0	0	0	0	0	0	0	0	0	0	0	0	0	0	0	0	0	0	0	0	0	0	0	0	0	0
ENSG00000251733.1	0.221461	0.191988	0	0	0	0.117214	0.32534	0.451145	0.174831	0	0	0	0	0.198696	0	0	0.136734	0	0	0.169978	0.180872	0.490888	0	0	0	0	0.132868	0	0	0.180557	0.175032	0	0.154039	0.16389	0	0	0	0	0	0	0	1.32987	0.212198	0	0.986272	0	0.143019	0.316175	0.340587
ENSG00000253590.1	0.650481	1.12782	0.823394	1.64001	0	0	0.955596	0.618385	2.67028	1.43738	0.249547	0.0665271	1.3832	0	1.89669	1.01971	2.57036	1.18735	1.0007	0.69897	0.531261	3.55656	1.82968	0.536402	1.25922	0.0855998	0.702473	0.6336	0.362087	0	6.37493	0.898512	1.26685	0.192552	0.105432	1.13383	0.425999	0.959875	0.808579	0	0.189775	0	0.498617	0	0.193127	0.217124	0.0840159	0.185735	0
ENSG00000202079.1	0.54227	1.41031	0.792021	1.51909	1.34275	0.143505	0.199157	1.10467	0.42809	0.528645	0.173361	0.41595	1.04827	1.45958	0.359356	0.326951	0.334807	0.412427	0	1.24863	0.442883	0.801326	0.224309	0.479109	0.154373	0.356799	0.813351	0.396148	0.452778	0.884221	0.214291	1.5605	0.37718	0.802599	0.219732	0.236302	0.665873	0.400097	1.68517	0	0.395512	2.17088	0	0	0.804995	0.45251	0.875493	1.54837	2.36289
ENSG00000246548.3	0.0148827	0.0086014	0.028983	0.0277946	0.0140389	0.0630166	0.0218637	0.0269494	0.078327	0.0128967	0.0126878	0.0202949	0	0.0356076	0.0131502	0.0119644	0.0122518	0.020123	0.0228957	0.0228459	0.0162067	0.0293235	0.00820832	0.0116883	0.0225964	0.0456981	0.0476217	0	0.00552294	0.0161785	0.0156834	0.0114209	0.0207036	0.014685	0.0402041	0.00864717	0.0568558	0.0658847	0.017619	0	0	0	0	0	0	0.016559	0.012815	0.00708257	0.0610354
ENSG00000275773.1	0	0	0	0	0	0	0	0	0	0	0	0	0	0	0	0	0	0	0	0	0	0	0	0	0	0	0	0	0	0	0	0	0	0	0	0	0	0	0	0	0	0	0	0	0	0	0	0	0
ENSG00000265552.1	0	0	0	0	0	0	0	0	0	0.0284389	0	0	0	0	0	0	0	0	0	0	0	0	0	0	0	0	0	0	0	0	0	0	0	0	0	0	0	0	0	0	0	0	0	0	0	0	0	0	0
ENSG00000205277.8	18.4493	35.0756	17.5083	12.4018	3.12366	0.942099	13.9117	30.3033	29.3525	31.8675	15.0335	48.4377	32.8539	9.53794	14.4231	33.7411	19.671	12.5124	9.73134	87.4841	48.123	12.9539	8.6645	47.5498	9.61473	15.758	14.2538	15.4135	6.92817	69.5116	12.7817	8.25997	6.58266	78.6978	26.4623	1.28119	14.8403	60.2807	21.114	2.39915	2.17899	0.871236	0.230432	1.71618	15.286	0.0904493	0.76014	0.149911	2.98053
ENSG00000207087.1	0	0.470103	0.264007	0	0	0.143505	0	0	0	0	0	0.2773	0.262068	0.243263	0.179678	0	0	0	0.208557	0.416209	0.221442	0.200331	0	0	0	0.1784	0.16267	0.528198	0.150926	0	0	0	0.18859	0	0	0	0	0	0.240738	0	0	0.54272	0.259793	0	0	0	0	0	0.277987
ENSG00000181371.3	0	0	0	0	0	0	0	0	0	0	0	0	0	0	0	0	0	0	0	0	0	0	0	0	0	0	0	0	0	0	0	0	0	0	0	0	0	0	0	0	0	0	0	0	0	0	0	0	0
ENSG00000228855.1	0	0	0	0	0	0	0	0	0	0	0	0	0	0	0	0	0	0	0	0	0	0	0	0	0	0	0	0	0	0	0	0	0	0	0	0	0	0	0	0	0	0	0	0	0	0	0	0	0
ENSG00000280492.1	0	0	0	0	0	0	0	0	0	0	0	0	0	0	0	0	0	0	0	0	0	0	0	0	0	0	0	0	0	0	0	0	0	0	0	0	0	0	0	0	0	0	0	0	0	0	0	0	0
ENSG00000258757.1	0	0	0	0	0	0	0	0	0	0	0	0	0	0	0	0	0	0	0	0	0	0	0	0	0	0	0	0	0	0	0	0	0	0	0	0	0	0	0	0	0	0	0	0	0	0	0	0	0
ENSG00000167807.14	0.00694054	0.0481349	0.0473065	0.136101	0.0491026	0.0220407	0.0509804	0.131962	0.0657497	0.0180431	0	0.0567868	0.0536674	0.124541	0	0.025108	0.0599929	0.0492676	0.0747414	0.106542	0.0340109	0.0307686	0.0229676	0.0245286	0.0316133	0.109601	0.0416405	0.0202813	0.0231805	0.0565859	0.0767963	0.0319567	0.0386204	0.174633	0.0449978	0.0846844	0.0568169	0.0921755	0.0739493	0	0.0202487	0.361208	0.0665021	0.0689514	0	0	0.125501	0.0990882	0.106739
ENSG00000275532.1	0.179083	0.25875	0.261562	0.0836126	0.295626	0.315947	0.394626	0.445885	0.471251	0.193981	0.229008	0.152629	0.173094	0.160674	0.395587	0.46789	0.405419	0.33294	0.688754	0.687259	0.195014	0.617482	0.79016	0.281288	0.373863	0.43205	0.573028	0.348871	0.166143	0.146006	0.235897	0.137427	0.49825	0.530112	0.628904	0.260127	0.34207	0.616611	1.00704	0.525233	0.174155	1.55334	0.285986	0.296519	0.0886157	0.199254	1.46492	0.383508	0.520224
ENSG00000177340.5	0.0574863	0.0830597	0.0653042	0.02684	0.0135567	0.0507102	0.0703758	0.0390356	0.0756367	0.0747225	0.0122521	0.0293967	0.0555639	0.0343846	0.025397	0.0577671	0.0473241	0.0485796	0	0.0147075	0.0313002	0.0991071	0.110969	0.056434	0.0436405	0.075649	0.0804756	0.00933242	0.042666	0.078114	0.0454343	0.0220573	0.0666418	0.0141807	0.0155293	0.0167004	0.0313731	0.0848291	0.0170139	0.337204	0.0838569	0.0383561	0.0183606	0	0.028446	0.0639612	0.0494995	0.0547145	0.0294695
ENSG00000166206.12	0.363498	0.177812	0.224126	0.357518	0.488534	0.171282	0.2059	0.244509	0.284261	0.173294	0.230231	0.402063	0.482406	0.171755	0.315643	0.16901	0.375691	0.159463	0.611796	0.34459	0.266165	0.451273	0.233789	0.171822	0.236156	0.33739	0.247481	0.13541	0.16111	0.581568	0.298998	0.438092	0.218753	0.263099	0.397089	0.119172	0.235069	0.38674	0.390533	0.0100261	0.00997324	0.0136852	0.0371221	1.57353	0.0135325	0.0114105	0.593121	0.592163	0.0140194
ENSG00000271749.1	0	0	0	0	0.0884693	0	0.0918526	0.254741	0	0.162543	0	0.0639464	0	0	0	0	0	0	0	0.0959792	0.204261	0	0	0	0	0	0.225074	0	0.069608	0	0	0	0.086979	0	0	0	0	0	0	0	0	0.250306	0	0	0	0	0	0	0
ENSG00000222232.1	0	0	0	0	0	0	0	0	0	0	0	0	0	0	0	0	0	0	0	0	0	0	0	0	0	0	0	0	0	0	0	0	0	0	0	0	0	0	0	0	0	0	0	0	0	0	0	0	0
ENSG00000162643.11	0.0332785	0.0641103	0.0288032	0.06215	0.0523193	0.0195705	0.0488881	0.0552383	0.0408666	0.0432564	0.0472843	0.0340352	0.00714791	0.0729851	0.0343051	0.0445881	0.0502253	0.0374965	0	0.0397324	0.0483186	0.0273202	0.0367083	0.0304914	0.0336843	0.0729879	0.0621158	0.0360165	0.0411651	0.0663222	0.0467585	0.0170251	0.0462942	0.0492546	0.0599321	0.0515612	0.0665929	0.049107	0.0262646	0	0.0323628	0.0592109	0.0354294	0.0734684	0.0878251	0.0123422	0.00955164	0.0263949	0.250209
ENSG00000211710.3	0.350004	0.0674276	0.49227	0	0.165079	0.658661	0.971224	0.052815	0	0.556045	0.845425	0.715925	0.225533	0.837398	0.309258	0.844113	0.288131	0.197184	0.418792	0.298488	0.381141	0.459742	0.386077	0.733007	0.309988	0.153529	0.139992	0.303041	0.25977	0.25365	0.922085	0.44765	0.811493	0.287795	0.504265	2.44031	1.01874	1.37728	0.621531	0.342176	0.113458	0.155687	0.0745251	0.386349	0.69277	0.129809	0.0502293	0.333128	0.0398721
ENSG00000274689.1	0	0	0	0	0	0	0	0	0	0	0	0	0	0	0	0	0	0.171045	0	0	0	0	0	0	0	0	0	0	0	0	0	0	0	0	0	0	0	0	0	0	0	0	0	0	0	0	0	0	0
ENSG00000084093.14	4.9799	3.58841	4.12811	5.92551	4.75516	3.15015	3.80924	5.0321	3.9702	3.49368	3.96176	3.84922	3.51088	4.02462	4.17137	3.56654	4.76457	4.65983	4.06478	5.00487	3.47893	4.49727	3.51192	4.06208	5.33848	3.73857	4.42856	4.33914	3.95454	4.80194	4.48207	4.37426	3.3763	3.48694	4.30032	2.8129	4.48418	4.33486	4.28399	2.31037	4.74003	8.30004	4.84672	4.9274	3.96836	3.62151	3.86251	4.96454	5.38992
ENSG00000083857.12	22.8046	22.949	17.1296	22.3061	13.671	32.0076	21.2084	29.5409	19.3733	13.9702	21.7316	18.9844	10.2219	13.8585	21.7213	20.8017	23.3621	24.0376	7.93745	22.9265	25.1135	22.9288	5.74917	23.6935	22.5596	15.9842	21.1264	26.9747	22.2116	27.7586	16.8755	14.9747	11.3326	22.875	17.2327	5.82366	15.2315	21.9279	10.0348	20.2923	31.2461	63.5418	71.8961	19.2507	18.6624	23.7618	8.86571	27.9924	13.188
ENSG00000275096.1	0	0	0	0	0	0	0	0	0	0	0	0	0	0	0	0	0	0	0	0	0	0	0	0	0	0	0	0	0	0	0	0	0	0	0	0	0	0	0	0	0	0	0	0	0	0	0	0	0
ENSG00000085365.16	8.70457	8.15199	7.82566	10.2743	10.4473	7.07908	6.20597	9.9233	7.99759	7.09001	6.15415	7.13594	10.764	8.64579	9.36049	7.7422	7.29677	8.14431	11.0136	8.29023	7.12312	8.11071	10.6515	7.29245	8.76687	7.51064	9.08125	7.79795	8.00811	9.57512	6.84373	11.2493	7.18482	6.92105	8.85474	8.34393	10.4747	9.24373	12.2338	1.54978	7.65834	9.49654	6.1519	7.1405	9.45522	8.95166	9.40447	8.14831	13.3402
ENSG00000253418.1	0	0	0	0	0	0	0	0	0	0	0	0	0	0	0	0	0	0	0	0	0	0	0	0	0	0	0	0	0	0	0	0	0	0	0	0	0	0	0	0	0	0	0	0	0	0	0	0	0
ENSG00000233877.2	0	0	0.0364971	0.105002	0	0.0396771	0	0	0	0	0	0	0	0	0	0	0	0.0760201	0	0	0	0	0	0	0	0.049325	0	0	0	0.0611186	0	0	0	0	0	0	0	0	0	0	0.109353	0	0	0	0	0	0	0	0
ENSG00000248987.2	0	0	0	0	0	0	0	0	0	0	0	0	0	0	0	0	0	0	0	0	0	0	0	0	0	0	0	0	0	0	0	0	0	0	0	0	0	0	0	0	0	0	0	0	0	0	0	0	0
ENSG00000222311.1	0	0	0	0	0	0	0	0	0	0	0	0	0	0	0	0	0	0	0	0	0	0	0	0	0	0	0	0	0	0	0	0	0	0	0	0	0	0	0	0	0	0	0	0	0	0	0	0	0
ENSG00000154582.15	5.09494	5.57144	5.23867	5.91335	4.65075	4.48452	4.89771	4.51974	4.35868	7.8607	5.59045	4.7297	7.05293	5.20161	4.32906	5.13696	5.19141	4.77013	7.56669	4.64388	4.36043	4.30099	11.7136	5.00456	5.44014	4.81668	4.84002	4.89399	5.07645	4.95685	5.5255	6.80889	4.68284	4.33829	5.56095	11.7966	6.80138	5.24935	5.17373	5.58744	27.344	6.21433	7.26779	7.00973	11.2251	8.35108	8.22101	7.05145	13.754
ENSG00000229044.1	0	0.114581	0.032174	0.185129	0.0467537	0	0.0485417	0.0897494	0.0521704	0	0	0	0	0.0592919	0	0.0398449	0	0	0	0	0	0	0	0.0778507	0	0.217412	0	0.0321852	0	0	0	0	0	0.0489056	0	0	0	0.146277	0	0	0	0.13228	0	0	0.098103	0.110293	0.0853556	0	0.101633
ENSG00000005156.10	1.58542	1.99545	1.4202	1.47835	2.08442	1.23492	1.79795	2.09672	2.08304	1.99948	1.81634	1.23563	1.26977	2.03696	1.5581	1.41625	1.75947	1.57016	1.8569	1.74601	1.39389	2.14537	1.82995	2.0899	1.93577	1.80264	1.68143	1.79255	1.59128	1.89128	1.83519	1.92836	1.40109	2.0258	2.53695	1.63813	1.57362	2.17382	2.12149	2.75635	4.24541	3.62298	3.98496	3.46913	3.36697	1.52913	3.4414	1.90599	1.84421
ENSG00000264187.1	0	0.0148556	0.0166856	0.0480044	0.0484935	0.00906972	0	0.0349084	0.0405838	0.0222741	0.0219133	0.0175258	0	0	0.0227118	0	0	0.026066	0.0131811	0.026305	0.0419863	0.10129	0.0141767	0.0100935	0.0292698	0.0563756	0.051405	0.0166914	0.0381549	0.013971	0.0406306	0.0394503	0.0357575	0.0507254	0.0555496	0.0149346	0.0701402	0.0252867	0.06086	0	0	0.274406	0.0656772	0.0851201	0.0508768	0.0285993	0.154931	0.0122324	0.0439229
ENSG00000207393.1	0	0	0	0	0	0	0	0	0	0	0	0	0	0	0	0	0	0	0	0	0	0	0	0	0	0.1784	0	0	0	0	0	0	0	0	0	0	0	0	0	0	0	0	0	0	0	0	0	0	0
ENSG00000231418.1	0	0	0.0245641	0.212013	0.0356954	0	0	0.0685217	0	0.131165	0.0645204	0.0516019	0.0975347	0	0.100307	0	0.155758	0.0511648	0	0	0.123622	0.0372791	0	0.0297187	0.0287269	0	0.0605416	0.0491454	0.0561707	0.0411355	0.0398768	0.0580777	0.140377	0	0	0	0.0413034	0.0744529	0.26879	0	0	0	0.0483441	0	0	0	0	0	0.258648
ENSG00000270554.1	0	0	0	0.0369752	0	0.0139718	0	0.0179254	0	0	0	0	0	0	0	0	0.0162986	0.0133848	0	0	0.0215598	0	0	0.0155489	0	0	0	0.0128565	0	0	0	0	0	0	0	0	0	0	0	0	0	0	0	0.131127	0	0.044057	0.0170478	0	0
ENSG00000179218.12	380.911	257.037	264.174	219.978	133.389	185.901	343.367	279.465	232.336	683.775	536.661	278.585	261.567	301.531	209.788	223.457	275.355	217.44	211.497	328.847	217.709	253.972	486.505	360.427	246.826	221.99	183.818	266.608	254.767	218.349	281.267	231.843	252.648	253.647	398.004	345.13	215.872	284.546	240.62	559.811	387.848	341.109	542.028	663.992	308.992	763.869	316.689	527.854	332.029
ENSG00000025156.11	2.31383	2.04778	2.95869	3.05294	7.87723	2.47772	2.39755	2.80699	2.86497	3.13319	1.83986	1.53736	2.8228	3.46798	2.14882	2.706	2.37989	2.49883	3.91473	4.12874	1.70122	2.75281	4.38806	2.64988	3.00771	2.94597	3.36262	2.19103	2.56998	3.62409	2.1215	6.48861	1.93427	2.88432	4.23761	3.23774	4.83427	3.10542	3.38432	1.98391	4.79269	5.05059	2.16046	4.58672	6.23216	5.94929	4.79136	2.66724	6.04909
ENSG00000159496.13	0.230738	0.261373	0.33551	0.241315	0.121887	0.254018	0.881317	0.263224	0.485743	0.239936	0.365878	0.163616	0.315204	0.314668	0.236496	0.211461	0.262129	0.290142	0.265043	0.330584	0.221113	0.418253	0.264699	0.391416	0.18217	0.263154	0.228877	0.245727	0.164402	0.180595	0.554385	0.177066	0.162631	0.455345	0.284231	0.391465	0.292146	0.426742	0.278623	0.622593	0.215414	0.258641	0.341946	0.213947	0.228352	0.297803	0.218548	0.188867	0.12617
ENSG00000206746.1	0	0	0	0	0	0	0	0	0	0	0	0	0	0	0	0	0	0	0	0	0	0	0	0	0	0	0	0	0	0	0	0	0	0	0	0	0	0	0	0	0	0	0	0	0	0	0	0	0
ENSG00000022840.14	33.3035	30.1329	32.0194	32.5993	26.1188	30.6503	33.7582	32.1046	34.6777	32.2107	36.3241	37.9937	31.4901	31.1064	29.0904	32.2376	35.194	34.3994	31.7991	33.8472	32.4127	33.8268	24.5087	33.6966	33.9608	31.7317	35.9716	34.7627	36.3033	32.2882	34.0156	28.7564	34.7596	35.2099	27.8031	23.8129	32.6289	30.0057	32.0168	29.7757	22.0011	14.6971	30.1587	29.5726	26.7831	22.7717	22.7641	24.4022	34.6106
ENSG00000228950.1	0.094193	0	0	0	0.0666392	0	0.0691877	0	0.0743598	0.122435	0	0.0481674	0	0.0845102	0.124841	0.113584	0.174469	0	0.144907	0	0.0769294	0	0.155851	0	0.0536297	0.309883	0.0565121	0	0.104864	0.0767951	0	0	0	0	0.305342	0.082092	0.231326	0	0	0	0	0	0	0	0	0.157203	0	0.0672385	0.14486
ENSG00000249184.1	0.0189865	0.0329195	0	0	0	0.0200982	0.0278924	0.0257853	0.0299775	0	0	0.0388365	0	0.0340695	0	0	0	0	0.029209	0.0291455	0	0.0280569	0	0	0.0216203	0.0249853	0	0.0554815	0	0	0	0	0.0264125	0	0	0.0330947	0.0621714	0	0	0	0	0	0	0	0	0	0.0490459	0	0
ENSG00000116977.17	4.88205	5.38754	4.34932	6.09327	4.70952	3.39044	5.77406	4.40866	5.20089	4.85453	4.46643	3.97092	4.00259	4.47669	4.18368	3.25338	4.05099	5.47796	4.31374	4.30438	4.09952	4.99793	4.61484	4.25886	4.17286	4.29153	4.90623	4.09473	5.36029	4.70866	5.04395	4.83209	4.28105	4.18999	4.70953	3.8252	4.13842	4.43535	4.92896	2.18196	3.26878	4.52129	4.85532	2.16682	4.00068	4.68728	4.77747	3.63855	5.76971
ENSG00000076344.14	0.347678	0.938295	0.423908	0.347242	1.19351	2.44183	0.994872	0.862234	1.60386	0.32617	0.166243	0.312295	0.409105	0.976499	0.512895	0.473936	0.451724	1.04852	0.906951	0.914263	0.449391	0.880114	1.0805	0.345469	0.389022	1.83408	0.460718	0.568352	0.979445	1.48385	0.372755	1.05098	1.03041	0.912836	1.13196	0.748307	0.678132	0.49074	0.724774	1.09064	0.158765	3.27996	0.521427	0.720842	0.448804	0.0706399	7.59887	0.625859	0.68813
ENSG00000277867.1	0	0	0	0	0.214546	0	0	0.0686411	0	0	0	0	0	0	0.0669879	0	0	0	0.0777548	0	0.0825583	0	0	0	0	0.133023	0	0.049231	0	0.164829	0	0	0	0	0	0.0880987	0	0	0	0	0	0.202338	0	0	0	0	0.0652807	0	0
ENSG00000281664.1	0	0	0	0	0	0	0	0	0	0	0.00973223	0	0	0	0.0100868	0	0	0	0.0117081	0	0	0	0	0	0	0	0	0	0	0	0	0	0	0	0.0123354	0	0	0.0112304	0	0	0	0.060935	0	0	0	0.0254033	0.0294893	0	0.0234086
ENSG00000214880.3	0	0	0	0	0	0	0	0	0	0	0	0	0	0	0	0	0	0	0	0	0	0	0	0	0	0	0	0	0	0	0	0	0	0	0	0	0	0	0	0	0	0	0	0	0	0	0	0	0
ENSG00000132967.9	9.25702	23.2716	9.67475	5.4498	6.39208	9.32912	9.4561	10.71	8.63751	13.5939	13.7745	7.2108	10.8026	7.216	7.18145	8.51765	9.88313	9.04308	11.911	8.51805	5.26776	9.85915	14.5173	37.8064	11.7752	9.4327	8.66369	9.91975	9.3464	6.00371	11.4543	10.7308	8.7001	7.34332	10.7081	16.4314	8.059	12.8701	8.46268	0	0.647557	93.8232	13.7363	2.72392	0.465173	3.70439	33.4744	23.841	21.4852
ENSG00000271632.1	0	0	0	0	0	0	0	0	0	0	0	0	0	0	0	0	0	0	0	0	0	0	0	0	0	0	0	0	0	0	0	0	0	0	0	0	0	0	0	0	0	0	0	0	0	0	0	0	0
ENSG00000279636.2	0.0901776	0.223361	0.0752631	0.216531	0.0911406	0.0409104	0.151402	0.174956	0.1017	0.0502353	0.0823696	0.0131754	0.0747102	0.0924658	0.0341484	0.0466036	0.174986	0.117575	0.039637	0.237306	0.126257	0.0380736	0.0213154	0.197289	0.102687	0.203433	0.015458	0.0376446	0.028684	0.0420123	0.0407268	0.118631	0.0537632	0.0572013	0.0835217	0.08982	0.0843675	0.0760398	0.0457531	0.11335	0.0751684	0.0515729	0.296247	1.15184	0.114744	0.387005	0.199668	0.0735682	0.0924565
ENSG00000214534.4	0	0.0290505	0.00407865	0	0.0118538	0.0221701	0.00615357	0.00568871	0.0396814	0.0054447	0.00535652	0.00856804	0	0.0225491	0	0	0.00517244	0.0254864	0.00644402	0	0.0136842	0.043329	0	0.0197381	0.00476984	0.0110244	0.0150786	0.0122402	0.00466332	0.0204905	0.0264848	0.0192866	0.0233083	0.0185991	0.0067893	0.0438077	0.0548645	0.0123622	0.0297534	0.0737116	0.0122206	0.083845	0.00802711	0	0	0.0139817	0.0486919	0.0119604	0.0257678
ENSG00000248429.4	0.0617374	0.214085	0.0801525	0.172949	0.837155	0.0517372	0.215403	0.317911	0.24369	0.197277	0.108554	0.113128	0.223773	0.364657	0.187516	0.0992624	0.108	0.172168	0.340334	0.458059	0.163872	0.201468	0.314964	0.115154	0.0820185	0.335128	0.132727	0.122776	0.128872	0.268449	0.0813236	0.438235	0.107355	0.239862	0.629582	0.192805	0.353778	0.140449	0.388281	0.0226337	0.112573	0.092683	0.0591549	0.076667	0.236759	0.0257592	0.222607	0.157919	1.26595
ENSG00000231976.6	0	0	0	0	0	0	0	0	0.0177955	0	0	0.0115272	0	0	0	0	0	0	0	0	0	0	0	0	0	0.014832	0.0270485	0	0	0	0	0	0	0	0	0.0196459	0	0	0	0	0	0	0	0	0	0	0.131018	0	0.0115558
ENSG00000255672.1	0	0	0	0	0	0	0	0	0	0.0342818	0	0	0	0	0	0	0	0	0	0	0.0430804	0	0	0	0	0	0	0	0	0.0430053	0	0	0	0	0	0	0	0	0	0	0	0	0	0	0	0	0	0	0
ENSG00000227999.1	0.0527481	0.0365825	0.0410891	0.206873	0.597087	0.0446692	0.0464941	0.143273	0.233192	0.0548509	0.0809438	0.064737	0	0.340745	0.069911	0.216263	0.0521081	0.0320943	0.0973773	0.259109	0.0689287	0.155894	0.209464	0.0745668	0.0360391	0.166593	0.10127	0.0411034	0.0352343	0.636478	0.0833788	0.194296	0.0293515	0.124914	0.735264	0	0.328174	0.0778371	0.24354	0.092823	0.061556	0.464569	0.0202166	0.104806	0.0626432	0	0.0272517	0.0301228	0.0108162
ENSG00000271175.1	0	0	0	0	0	0	0	0	0	0	0	0	0	0	0	0	0	0	0	0	0	0	0	0	0	0	0	0	0	0	0	0	0	0	0	0	0	0	0	0	0	0	0	0	0	0	0	0	0
ENSG00000278909.1	0.00431076	0	0	0	0	0.00456316	0	0	0	0	0	0	0	0	0	0	0	0	0	0.00661729	0.00704138	0	0	0	0	0.0340364	0	0.0041989	0	0.0351455	0.00681402	0	0	0.00638025	0.00698703	0	0	0	0	0.0379292	0.251529	0.155316	0.00826088	0	0.35836	0	0.20044	0	0.243083
ENSG00000257921.4	0.0640901	0.0370405	0.104009	0	0.0906842	0.0678426	0.0941523	0	0	0.0277688	0.027319	0.0873965	0.0825957	0.115004	0	0.0772838	0.0527604	0.0216641	0.0657309	0.0655882	0	0.0631383	0.0353477	0	0.0243269	0	0.0256343	0	0.0237836	0.0348349	0.0675381	0.0983644	0.0297189	0.094858	0.173132	0	0.0699542	0.157623	0.0758734	0.18797	0.124653	0.171049	0.286576	0	0.25371	0.142617	0.248336	0.182999	0.131419
ENSG00000231742.4	0.0973538	0	0	0.181815	0.551003	0.12023	0	0.0881431	0.179328	0.379631	0.041498	0.0165946	0.0940981	0.262038	0.0215051	0.254356	0.040072	0.0658161	0.274577	0.0249074	0.0795109	0.0959081	0.456397	0.057343	0.0369529	0.256225	0.116817	0	0.0541915	0.317489	0.102591	0.522959	0.0451435	0.0480303	0.315589	0.113129	0.292219	0	0.288132	0.571059	0.426038	0.194869	0.373126	0	0.337215	0	0.314355	0.0463299	0.099814
ENSG00000235089.1	0.0451189	0	0	0.0631971	0	0.0238803	0	0.0306376	0.0356187	0.0586469	0.0576971	0.0230724	0	0.0404808	0.0298997	0	0	0.0686309	0	0.0346301	0.073699	0.0333366	0	0.0797273	0.0256889	0	0.0270695	0.043948	0	0	0.0356597	0.0519358	0.0313828	0	0.0731302	0.0393224	0	0	0.0400607	0.595482	0.131632	0	0	0.224119	0.133957	0.225903	0	0	0.0231295
ENSG00000280176.1	0.0671561	0.116437	0.0653906	0	0	0.0710882	0	0.273611	0.106031	0.0872916	0	0.0686831	0.259641	0.24101	0.178014	0.080981	0.331707	0.0681014	0	0.721621	0	0	0	0.0791122	0.152944	0.0883739	0	0.0654134	0	0	0.106154	0.154605	0.186844	0.099396	0	0	0	0.0990982	0	0	0	0.268848	0.128694	0.667168	0.199385	0	0	0.0958771	0.20656
ENSG00000234696.1	0	0	0	0	0	0	0	0	0	0	0	0	0	0.0160674	0	0	0	0	0	0	0	0	0	0	0	0	0	0	0	0	0	0	0	0	0	0	0	0	0	0	0	0	0	0	0	0	0	0	0
ENSG00000258658.1	0.0727104	0.126068	0.0353994	0.203688	0.102882	0.153935	0.160224	0.197494	0.287003	0.0472556	0.139471	0.0743637	0.140558	0.32618	0.240921	0	0.0897853	0.0737338	0.0559289	0.390652	0.118768	0.268615	0.120306	0.256966	0.0413983	0.0478415	0.13087	0.177059	0.0404738	0.0592805	0.0574666	0.167392	0.151723	0.0538084	0.117851	0	0.119045	0.482824	0.0645589	0	0.106065	0.436625	0.209007	0	0.215876	0.12135	0.0469563	0.15571	0.111822
ENSG00000185158.11	0.586603	0.488514	0.568932	0.601676	0.676428	0.914311	0.709083	0.875067	0.937115	0.474302	0.372115	0.441689	0.754493	0.621616	0.60912	0.582042	0.596027	0.789243	0.827821	0.74803	0.445139	0.904378	0.577005	0.633905	0.583822	0.978599	0.889546	0.485898	0.503935	0.677842	0.71186	0.505094	0.562227	0.912652	0.801055	0.515267	0.752451	0.804271	1.26724	0.447046	1.08478	1.30362	0.557639	0.550645	0.877663	0.824836	1.51829	0.817695	0.596691
ENSG00000185681.11	2.49004	0.0289752	0.0976339	0.795861	34.2633	3.50265	0	0.113479	0.105543	1.08612	0.833451	0.649483	0	10.2257	1.77194	3.22431	0.0412723	0	11.1835	5.36157	0.54595	0.0987809	22.7845	0.748102	0.0380598	4.17842	1.28337	0.0976679	0.260469	14.7967	0	25.3538	0.0232479	1.13779	9.88668	3.05859	13.4617	0	2.52248	0.441123	0.0487555	0.0669022	0.0640504	0	0.14885	0	0	0	0.0342679
ENSG00000258181.1	0.142213	0.0986294	0.166169	0.159356	0.321959	0.0301079	0.250704	0.115882	0.0898149	0.184853	0.181859	0.174536	0	0.153113	0.188486	0.102893	0.386341	0.115372	0.0875123	0.0873223	0.0929186	0.168121	0.235305	0.100519	0.161941	0.224574	0.273031	0.193931	0.0633297	0.463782	0.359673	0.327399	0.197835	0.168389	0.0461007	0.198308	0.139703	0.503652	0.101016	0	0.08298	0.797054	0.163517	0	0.422228	0.0949385	0.110209	0.12182	0.174968
ENSG00000241439.1	0	0	0	0	0.235018	0	0	0	0	0	0	0	0	0.0993478	0	0	0.0683671	0	0	0.0849892	0	0.0818147	0	0.0652222	0	0	0	0	0	0.0902783	0	0	0	0	0	0	0	0	0	0	0	0	0.106099	0	0	0	0	0	0
ENSG00000207357.1	0.54227	0.235051	0	0	0.191821	0.143505	0.199157	0.184112	0.642135	0.35243	0.346722	0.8319	0.262068	0	0	0.490427	0.167403	0.137476	0.625672	0	0.221442	0.600994	0.224309	0.159703	0	1.4272	0	0.264099	0.452778	0	0	0	0	0	0	0.236302	0.443915	0	0.481477	0	0.395512	0	0.259793	0	1.60999	0.45251	0.175099	0.387092	0
ENSG00000249785.1	0	0	0	0	0	0	0	0	0	0	0	0	0	0	0	0	0	0	0	0	0	0	0	0	0	0	0	0	0	0	0	0	0	0	0	0	0	0	0	0	0	0	0	0	0	0	0.0716465	0	0
ENSG00000229494.1	0	0	0	0	0	0	0	0	0	0	0	0	0	0	0	0	0	0	0	0	0	0	0	0	0	0	0	0	0	0	0	0	0	0	0	0	0	0	0	0	0	0	0	0	0.0390455	0	0.033972	0	0
ENSG00000200652.1	0	0	0	0.322506	0	0	0	0	0	0	0	0	0	0	0	0	0	0	0	0	0	0	0	0	0	0	0	0	0	0	0	0	0	0.170393	0	0	0	0	0	0	0	0	0	0	0.683607	0	0	0	0
ENSG00000267522.1	0	0.0302835	0.00850353	0	0	0.0277334	0	0	0	0	0	0	0	0	0	0	0	0	0	0	0	0.0387155	0	0	0	0.0114923	0	0	0	0.0142402	0.0276089	0	0	0	0	0.0152224	0.0142983	0.0128869	0	0	0	0	0	0	0	0	0	0	0.00895382
ENSG00000262662.1	0.0792662	0	0	0	0.224315	0.0559382	0	0	0	0.0343442	0	0	0	0.142236	0	0.0955841	0	0	0.0406478	0	0	0	0	0	0	0.0695401	0.0634088	0	0.0294154	0.0430836	0.0417654	0.121656	0	0	0.128477	0.0460552	0.0432595	0	0	0	0	0	0	0.524985	0	0	0.0341267	0.0377221	0
ENSG00000160783.18	6.40094	10.15	7.1967	6.74037	5.29411	7.40942	7.94044	7.55948	8.00689	7.65423	5.87405	5.09236	10.2039	6.23873	7.82754	8.21147	8.65755	8.16633	10.8125	6.19416	5.17136	7.06009	9.36234	6.84207	6.12868	8.87022	7.04517	7.38984	6.33146	5.3219	7.11533	8.05713	8.95249	8.27259	7.25866	12.7626	7.29448	8.57907	7.95258	6.83741	9.82424	8.80284	4.79844	7.31979	6.4259	11.2593	8.81017	8.28378	10.6349
ENSG00000279417.1	0	0	0	0	0	0	0	0	0	0	0	0.00377495	0	0	0	0	0	0	0	0	0	0	0	0.00434815	0	0	0.00442894	0	0	0	0	0	0	0	0	0	0	0	0	0	0	0	0	0	0	0	0.0143019	0	0
ENSG00000229079.1	0	0	0	0	0	0.0195109	0	0	0	0	0	0	0	0	0	0	0	0	0	0	0	0	0	0	0	0	0	0	0	0	0.0291349	0	0	0	0	0	0	0	0	0	0	0	0	0	0	0	0	0	0
ENSG00000280042.1	0.014608	0.0126639	0	0	0.0310043	0.00773164	0.01073	0.0396777	0	0	0	0	0	0	0.0193611	0.0088076	0.00901922	0.00740679	0	0	0	0	0	0	0	0.00961166	0	0.0142289	0	0.0714589	0.0230908	0.0168151	0.0203214	0	0.0118385	0	0	0.010778	0	0	0.0213091	0.0584804	0	0.0725621	0	0	0.0188676	0	0.0299543
ENSG00000271774.1	0	0	0	0	0	0.0212086	0	0.0544199	0	0.0260428	0.025621	0	0	0	0	0	0	0.0203175	0	0	0	0	0	0	0	0.0527314	0	0	0	0.0653395	0	0	0	0	0	0	0	0	0	0	0	0	0	0	0	0	0	0.0286042	0.0205418
ENSG00000110427.13	0.0400385	0.0387936	0.0171997	0.0461845	0.221611	0.0349035	0.0242196	0.0271878	0.0167337	0.361242	0.0225884	0.0373358	0.00682933	0.0739584	0.0296546	0.0454409	0.0145415	0.0167185	0.0271744	0.0668847	0.0327003	0.0121812	0.0954745	0.0568775	0.033524	0.0697349	0.0169564	0.0424406	0.0262203	0.209301	0.0204758	0.135552	0.0114673	0.0156865	0.139335	0.00821053	0.111826	0.0312789	0	0.186505	0.0343561	1.7443	2.24089	1.64956	0.0874071	2.44884	0.0182519	1.64425	0.0350135
ENSG00000226759.6	0	0	0	0	0	0	0	0	0	0	0	0	0	0.00600303	0	0	0	0	0	0	0	0	0	0	0	0	0.00401423	0	0	0.00545501	0	0	0	0	0	0	0	0	0	0	0	0.0133928	0	0	0	0	0	0	0
ENSG00000255734.1	0.0395251	0.034265	0.057729	0.110724	0.0559261	0.0209197	0.0870973	0.187875	0.0624055	0.102752	0.0505439	0.0202119	0	0	0.0523857	0.0476618	0.0732105	0.140285	0.0304028	0.0606735	0.129124	0.116814	0	0.116405	0.090016	0.0260065	0.047427	0.0577491	0.0220015	0	0.0624773	0.0454969	0.027492	0.02925	0.0320318	0.0344473	0.0323562	0	0.035094	0.521655	0.230626	0.0791159	0.113615	0.392666	0	0.857551	0.0255253	0	0.10131
ENSG00000183336.7	0	0	0	0	0	0	0	0	0	0	0	0	0	0	0	0	0	0	0	0	0	0	0	0	0	0	0	0	0	0	0	0	0	0	0	0	0	0	0	0	0	0	0	0	0	0	0	0	0
ENSG00000229241.1	0.00626597	0	0	0	0	0.00663285	0	0.00850972	0.00989322	0.0162894	0	0.00640845	0	0	0	0	0	0.00635417	0	0.00961865	0.0102351	0	0	0	0	0	0.00751867	0	0	0	0.0198092	0	0	0.0092741	0	0	0	0	0	0.330795	0.0182807	0	0	0	0	0.0836607	0.00809311	0	0.0128486
ENSG00000215952.1	0	0	0	0	0	0	0	0	0	0	0	0	0	0	0	0	0	0	0	0	0	0	0	0	0	0	0	0	0	0	0	0	0	0	0	0	0	0	0	0	0	0	0	0	0	0	0	0	0
ENSG00000258653.3	0.0157031	0.0136133	0.0114677	0.0109975	0.00555477	0.0249338	0	0.0106631	0.00619832	0.00510284	0.0100404	0	0	0	0	0	0.00484768	0	0	0.0060263	0.00641251	0	0	0.00924938	0.00447035	0.00516611	0	0.00764779	0.00874104	0.00640133	0	0	0	0.0348626	0.012726	0.0136857	0.00642746	0.00579302	0.0209139	0	0	0.0157161	0.00752311	0.0390009	0.0349666	0	0	0.00560472	0.0120749
ENSG00000263252.1	0	0	0	0	0	0	0	0	0	0	0	0	0	0	0	0	0	0	0	0	0	0	0.0338999	0	0	0	0	0	0	0	0	0	0	0	0	0	0	0	0	0	0	0	0	0	0	0	0	0	0
ENSG00000256035.1	0	0	0	0	0	0.0158463	0.0219915	0.0203302	0	0	0	0	0	0	0	0.0180515	0	0	0	0	0	0	0	0	0	0	0	0	0.0166657	0	0	0.0344631	0	0	0	0	0	0	0	0	0	0	0.0286872	0	0.044445	0.149903	0	0	0
ENSG00000258793.1	0.255521	0.272634	0.15311	0.385434	0.0278115	0.0832252	0.1155	0.8542	0.651706	0.0510975	0.10054	0.261331	0.379963	0.105809	0.182356	0.237018	0.0485425	0.239185	0.362856	0.452585	0.224742	0.493771	0.292697	0.57887	0.201438	0.517311	0.14151	0.344617	0.175058	0.22435	0.341763	0.271502	0.355459	0.407281	0.286724	0.239824	0.38617	0.319048	0.209423	0	0.114688	0	0.075333	0	0.0583567	0	0.0253869	0	0
ENSG00000183878.14	0.0031565	1.7732	2.03774	2.25926	1.29076	0.00167066	0.00231855	2.23342	2.8507	1.61655	0.00403648	0	0	1.69638	0	1.53204	2.13597	2.25986	2.02737	1.9406	0.00773395	0.0186578	1.91675	0	0	0.0020769	0.00378756	0.00461189	0	1.39483	2.17542	0.00363341	0.00219553	0	0.00255808	1.6836	1.88631	2.70389	0	0.0277732	0.00460448	4.21428	1.56365	1.11323	0.0046858	0	1.75308	0.00225323	0
ENSG00000276472.1	0	0	0	0	0	0	0	0	0	0	0	0	0	0	0	0	0	0	0	0	0	0	0	0	0	0	0	0	0	0	0	0	0	0	0	0	0	0	0	0	0	0	0	0	0	0	0	0	0
ENSG00000275446.1	0	0	0	0	0	0	0	0	0	0	0	0	0	0	0	0	0	0	0	0	0	0	0	0	0	0	0	0	0	0	0	0	0	0	0	0	0	0	0	0	0	0	0	0	0	0	0	0	0
ENSG00000268649.3	0.122102	0	0.0475568	0	0.103661	0	0.215251	0.0994949	0.154228	0.0317424	0	0.0249757	0.0472075	0.13146	0.0323662	0.0588953	0.120621	0	0	0.299895	0	0.21652	0	0.0575361	0	0.192816	0.0879077	0.0951467	0.054374	0	0.0386013	0.05622	0	0.18072	0.0791628	0	0.0799645	0.0720714	0	0.859472	0.0712454	0	0	0	0	0.244538	0.315413	0	0.050075
ENSG00000279233.1	0.188277	0.413492	0.167032	0.375063	0.189442	0.128438	0.356495	0.647764	1.35422	0.0978915	0.133758	0.226791	0.218377	0.983506	0.221812	0.161448	0.377153	0.25457	0.173788	0.783558	0.2597	0.290587	0.103841	0.25137	0.190573	0.49002	0.326326	0.256748	0.279476	0.368404	0.271156	0.0963216	0.122227	0.334397	0.488266	0.109393	0.0616513	0.321047	0.208033	1.06759	0.195303	0.351743	1.02628	0.58192	0.67079	0.237415	1.11322	0.125439	1.51425
ENSG00000259186.1	0	0	0.0188828	0	0.0274397	0.0205281	0	0	0.0306187	0	0	0	0.0374883	0	0	0	0	0	0	0	0.0316768	0	0	0	0.0220828	0.0255197	0.0232697	0.0377789	0	0	0	0.0446453	0.0539549	0.0287026	0	0	0	0	0	0	0	0	0	0	0	0	0	0.0276864	0
ENSG00000176153.11	435.762	260.817	126.13	165.281	25.1803	52.3444	180.259	250.173	185.041	305.894	520.07	161.261	313.037	141.78	144.814	183.764	187.211	142.124	293.498	229.148	127.718	169.796	680.629	226.695	180.055	339.93	109.485	174.132	111.923	153.988	189.736	106.801	210.743	230.751	295.092	187.229	68.2856	247.195	194.541	288.385	433.954	172.16	238.702	527.212	583.835	140.508	446.741	435.009	423.141
ENSG00000239008.1	0	0	0	0	0	0	0	0	0	0	0	0	0	0	0	0	0	0	0	0	0	0	0	0	0	0	0	0	0	0	0	0	0	0	0	0	0	0	0	0	0	0	0	0	0	0	0	0	0
ENSG00000256243.2	0.0614649	0	0	0.0860927	0.0869698	0	0.0451479	0.166949	0.0485229	0.159788	0	0	0.0594094	0	0.0407321	0	0	0	0	0.0943524	0.0501997	0	0.0508498	0	0.0699913	0.0404423	0	0	0	0.150336	0	0	0	0.136459	0.0498122	0	0	0	0	0	0	0	0.0588938	0	0	0.205164	0.0793879	0	0.0315091
ENSG00000257764.2	0	0	0	0	0	0	0	0	0	0	0	0	0	0	0	0	0	0	0	0	0	0	0	0	0	0	0	0	0	0	0	0	0	0	0	0	0	0	0	0	0	0	0	0	0	0	0	0	0
ENSG00000196507.9	3.93951	4.27722	3.34573	3.63165	15.2534	4.21681	4.16951	4.41006	3.57701	6.02051	2.86493	3.57855	3.90509	5.81562	3.5365	4.75051	2.89859	3.12067	6.53495	5.40015	2.52876	3.37574	12.2036	3.0618	3.03128	5.10966	4.77241	2.96071	3.11772	8.79416	3.04396	10.3879	2.37247	4.10762	12.3116	3.45534	7.97487	5.16325	6.36991	1.32892	1.39536	2.49416	1.76073	4.25135	2.33553	1.13432	0.690899	2.65045	1.66466
ENSG00000260633.1	0.0149082	0.0258484	0.00725815	0.0417634	0.0949249	0.0394528	0.0438023	0.0708633	0	0.0096891	0.0285965	0.0152472	0.043229	0.0267514	0.00987951	0.0179773	0.0552277	0.00755904	0.0802721	0.0572127	0.0365276	0.0330454	0.0370007	0.105374	0.0254645	0.0588554	0.0626105	0.0217821	0.0248958	0.0364639	0.0117827	0.0171607	0.0207391	0.0661959	0.0362457	0	0.0244085	0	0.0264738	0	0.0869883	0.0298412	0.0142846	0.0740536	0.0885246	0.0497622	0.0866495	0.159631	0.106995
ENSG00000249838.1	0	0	0.0495592	0	0.0720171	0	0	0	0	0	0	0	0	0	0	0	0	0	0	0	0	0	0.0842144	0	0	0	0	0	0	0	0	0	0	0	0	0	0	0.075106	0	0	0	0	0	0	0	0	0	0	0
ENSG00000134697.11	5.57757	10.5724	6.08245	6.72665	4.38721	4.85642	6.49124	6.64553	7.12	9.23878	6.01531	4.79541	5.4667	5.45955	5.11342	4.94462	7.3457	6.54968	6.31597	7.12395	5.62145	5.70493	6.67185	7.02566	6.54967	6.26656	6.49268	6.7068	5.29869	6.76856	6.4537	5.72564	5.19143	7.42932	7.4074	9.11908	6.34559	7.37725	6.95874	3.93225	12.0882	21.8537	15.4594	12.6675	6.74682	7.55145	11.1468	9.51661	20.2387
ENSG00000206721.1	0	0	0	0	0	0	0	0	0	0	0	0	0	0	0	0	0	0	0	0	0	0	0	0	0	0	0	0	0	0	0	0	0	0	0	0	0	0	0	0	0	0	0	0	0	0	0	0	0
ENSG00000231123.1	0.0331181	0	0	0	0	0	0	0.0449771	0.0522895	0.0860958	0.0423507	0	0	0	0	0	0	0	0	0	0	0	0.0547971	0	0	0	0	0	0	0	0.0523497	0	0	0	0.107358	0	0	0	0	0.874189	0	0.265165	0.761586	0.329014	0.196654	0.22109	0.0427752	0.614664	0
ENSG00000182372.6	2.68081	3.42637	2.82453	2.71039	1.23488	1.97262	2.22004	2.69354	4.22139	2.2851	1.6329	2.56618	2.83144	2.4293	2.51252	3.07526	3.36557	3.11753	2.07171	3.11867	3.33314	2.8859	1.2872	2.81468	2.31549	2.31343	3.95711	2.68615	2.68388	2.5458	2.08344	1.88157	2.60231	4.8863	2.37983	2.4876	2.69967	3.23282	2.73755	1.60503	1.67484	1.34599	3.13587	2.93156	2.4	1.64758	1.17343	2.57113	1.46138
ENSG00000152207.6	0.348332	0.168544	0.433827	0.264753	0.221601	0.454477	0.527588	0.150354	0.439127	0.224631	0.524859	0.121512	0.250555	0.411853	0.318517	0.250721	0.44347	0.386094	0.386328	0.215542	0.202892	0.454885	0.629962	0.270383	0.304407	0.152795	0.336969	0.428718	0.261535	0.202538	0.507925	0.4538	0.304265	0.183842	0.319495	0.225921	0.327152	0.278921	0.234957	0.118793	0.0945341	0.0648597	0.201809	0.375562	0.176374	0.3425	0.0383639	0.55513	0.0110739
ENSG00000220666.2	0.011476	0	0.0111743	0.0321485	0.0324761	0.024296	0.016859	0.0311709	0.0181193	0	0	0.011737	0	0	0.0152101	0.0138385	0	0.0232751	0	0.0352329	0	0	0	0.0135192	0	0.0151019	0.0137703	0.0111782	0.0127762	0	0.0181402	0.0264199	0	0.0169854	0	0.0200034	0	0	0	0.201949	0	0	0	0.22802	0	0.0383059	0	0	0
ENSG00000266509.1	0	0	0	0	0	0	0	0	0	0	0	0	0	0	0	0	0	0	0	0	0	0	0	0	0	0	0	0	0	0	0	0	0	0	0	0	0	0	0	0	0	0	0	0	0	0	0	0	0
ENSG00000214434.2	0	0	0	0	0	0	0	0	0	0	0	0	0	0	0	0.0196759	0	0	0	0	0	0	0	0	0	0	0	0.0158935	0	0	0	0	0	0	0	0	0	0	0	0	0.0476038	0	0	0	0	0.0544641	0	0.0232952	0
ENSG00000223445.1	0.0171462	0	0	0	0	0	0	0	0	0	0	0	0	0	0	0	0	0	0	0	0	0	0	0	0	0	0	0	0	0	0	0	0	0	0	0	0	0	0	0	0	0	0	0	0	0	0	0	0.0175795
ENSG00000275111.3	1.07087	0.673449	1.09573	0.589808	1.39195	0.837687	0.927904	0.902177	0.957149	0.877635	0.700949	0.694256	1.03856	1.25065	0.952617	0.72664	1.14753	1.25527	1.55807	1.23707	0.622596	1.12112	1.32739	0.880925	1.0086	1.0366	1.25882	0.951146	0.994162	0.952982	0.998418	1.68812	1.11601	0.832777	1.55919	1.07566	1.04602	1.0874	1.36015	1.21371	1.1226	1.33697	1.00868	0.865516	1.45497	1.07839	1.12995	1.47702	1.0756
ENSG00000100983.8	44.0002	54.5276	41.8881	45.8579	14.4272	25.1976	43.8836	45.5396	45.889	49.5311	45.2256	39.2502	51.1804	42.9305	43.6226	47.5612	58.1819	48.5381	53.2464	44.0709	39.8068	47.0866	34.141	51.2558	52.3383	48.3675	46.7383	50.2244	50.6402	28.7354	49.7952	36.9044	54.1225	56.3883	33.8236	59.1459	34.9075	49.5037	44.0664	57.4409	109.124	115.054	52.0234	53.3846	77.2163	51.3409	86.1621	35.956	58.5683
ENSG00000254044.4	0	0	0	0	0	0	0	0	0.0297439	0	0	0	0	0	0	0	0	0	0	0	0	0	0	0	0	0	0	0	0	0	0	0	0	0	0	0	0	0	0	0	0	0	0	0	0	0	0.194655	0	0
ENSG00000232430.1	0	0	0	0	0	0	0	0	0	0	0	0	0	0	0	0	0	0	0	0	0	0	0	0	0	0	0	0	0	0	0	0	0	0	0	0	0	0	0	0	0	0	0	0	0	0	0	0	0
ENSG00000275361.1	1.88037	0.3105	0.435937	1.75587	0	0.0947842	1.05234	0.121605	1.131	1.97861	0.687023	0.0915775	0.346188	0.482021	0.237352	0.107975	0.331707	0.635613	1.79076	0.962162	0.146261	1.32318	1.03709	1.58224	0.101963	0.471328	0.107443	0.523307	1.29591	0.292011	2.12307	0.61842	0.373688	1.19275	0.145132	0.624304	0.439805	1.18918	0.954037	0	0	0	2.40229	0	0.265847	0	0	0.127836	0
ENSG00000238227.6	20.9897	16.9744	23.0082	15.5435	11.6948	18.7236	23.6002	18.9923	18.2089	18.0777	23.4601	21.7466	19.7428	19.7211	22.543	23.7552	25.5549	22.9008	19.7989	20.0247	16.8078	21.9972	14.3046	24.8876	20.2972	18.9033	21.1062	24.1729	24.0191	13.8741	20.1339	15.6157	25.4735	20.1293	15.8542	18.4048	17.4205	16.5455	19.4254	24.6544	12.1501	23.5978	20.7993	24.8243	17.2218	21.3293	35.0767	18.0994	22.2471
ENSG00000109113.16	4.74225	4.77617	4.83403	3.00372	20.0561	4.36936	4.60389	6.22728	5.00311	9.02524	2.76461	3.09817	5.36727	8.98662	4.26335	5.52403	3.15401	3.18243	10.0045	6.2961	2.89058	4.63104	14.1497	3.66103	3.02266	6.76825	5.39222	3.46015	3.29969	10.739	4.23032	16.1856	3.70476	3.16753	13.4653	5.98679	9.50549	3.26095	7.43822	3.95014	5.86221	4.25761	4.34342	3.72395	7.50571	3.14255	1.30608	5.32049	2.46233
ENSG00000174705.10	3.6387	5.80444	2.88083	2.75592	8.10497	1.72087	4.52536	7.96199	3.6865	5.59008	2.33004	1.61988	1.4975	4.9859	3.23438	3.62907	3.53213	3.11827	2.08973	5.43211	2.72675	3.63035	2.21748	2.91552	2.76438	7.17653	5.87609	3.45572	2.84031	7.2468	2.40588	5.64742	2.10974	3.37774	7.68385	2.59278	3.40299	3.75403	3.11291	3.19999	6.02143	9.06337	8.74673	7.26232	6.26275	3.95143	4.96984	9.11766	8.5669
ENSG00000228024.1	0	0.0175509	0.0098565	0	0	0	0.0148708	0	0	0	0	0	0	0	0	0	0	0	0	0	0.0165347	0	0.0167489	0	0	0	0	0	0	0	0	0	0	0	0	0	0	0	0	0	0	0	0	0	0	0	0	0	0
ENSG00000244021.4	0.150787	0.209152	0.352375	0.168964	0.256027	0.159616	0.132909	0.573388	0.47615	0.627193	0.0385647	0.0616863	0.349787	0.324688	0.23982	0.472754	0.0372394	0.183491	0.603125	0.0462935	0.0492604	0.401079	0.449085	0.142106	0.240386	0.277799	0.180933	0.205624	0.201444	0.196698	0.381359	0.208283	0.33562	0.312446	0.391041	0.420529	0.296251	0.133504	0.267765	0	0	0.48292	0.520127	0	0	0	0.701122	0.17222	0.371034
ENSG00000254226.4	0.00387336	0	0.00377153	0.0108507	0.00548061	0	0.0056902	0.0263017	0	0.00503471	0	0.00396143	0	0	0	0	0.00956591	0	0.0178763	0.0178375	0	0.0114475	0	0	0.00882133	0.00509713	0.00464772	0.00754568	0.00431217	0	0.00612261	0.0178343	0.00538829	0.0114657	0.0313903	0.00675149	0.0380499	0.017147	0.00687824	0	0.0113003	0	0	0	0.0344998	0	0.0800451	0	0.0238274
ENSG00000123329.16	2.02576	1.72674	4.93678	1.91805	0.480395	1.44356	6.94948	1.87509	3.35926	2.47134	2.76056	2.18757	2.8167	2.8329	1.73619	2.04021	3.18625	2.48464	2.48532	2.09773	1.78851	3.72518	1.91934	2.42975	1.69464	2.81845	2.05392	2.04209	1.59695	0.765824	6.37294	1.5437	2.64096	2.8559	2.96701	2.33758	2.89515	5.28555	2.34629	3.7341	1.64261	0.74755	3.86036	2.97942	2.31002	2.41763	0.975696	3.18296	0.3742
ENSG00000257400.1	0	0	0.0336294	0	0	0	0	0	0	0	0	0	0	0	0	0	0	0	0	0	0	0	0	0	0	0	0	0.0336412	0	0	0	0	0	0	0	0	0	0	0.122662	0	0	0	0	0	0	0	0	0	0
ENSG00000090661.10	1.06139	1.32599	2.40452	0.941059	4.26274	1.64181	1.51725	1.62104	1.56297	2.383	0.74034	1.41448	1.52676	2.88571	1.53937	1.62896	1.39449	1.18505	2.93034	1.65125	1.19668	2.0807	3.11027	1.15353	1.44466	2.01751	1.90824	1.30885	1.32487	2.91946	2.2031	2.78083	1.46658	1.42284	3.3538	2.04941	3.11276	2.76332	2.06884	0.974767	1.41796	5.95161	0.513634	0.532551	1.98413	0.310146	2.05865	0.688784	0.344419
ENSG00000253912.1	0	0	0	0	0	0	0	0	0	0	0.101364	0	0	0	0	0	0	0	0	0.121679	0	0	0	0	0	0	0	0	0	0	0	0	0	0	0	0	0	0	0	0	0	0	0	0	0	0	0	0	0
ENSG00000226530.1	0.120737	0.0598109	0.0503842	0.0483184	0.244053	0.0730323	0.0253386	0.0702734	0.0544656	0	0.0441133	0.0176404	0.0666855	0.185701	0.068581	0.0415978	0.063896	0.0699638	0.132673	0.105908	0.0281739	0.0509761	0.285388	0.0812758	0	0.113488	0.0620894	0.0504017	0.0576067	0.0562495	0.0545284	0.23825	0.0719827	0.0255286	0.223651	0.0601292	0.169437	0.12726	0.061258	0	0.0503208	0	0	0	0	0	0	0.0246248	0.0176841
ENSG00000227896.2	0.104358	0.0904694	0.110852	0.212613	0.161085	0.0803403	0.118465	0.173937	0.157279	0.0616579	0.0849231	0.101879	0.146717	0.221307	0.106878	0.154441	0.175724	0.187602	0.094867	0.254857	0.100728	0.294405	0.180519	0.0614684	0.129637	0.205994	0.199215	0.147854	0.110899	0.108287	0.239939	0.0873635	0.0923832	0.0982909	0.1999	0.0909508	0.124261	0.237991	0.19374	0.292159	0.304459	0.569697	0.0999924	0.612625	0.126751	0.221668	0.894503	0.189622	0.320985
ENSG00000270798.1	0.0711065	0	0	0	0	0	0	0	0.112269	0.0924264	0	0	0	0	0	0	0	0	0	0	0	0	0	0	0	0.0935724	0.0853222	0	0	0.115946	0	0	0	0	0.115252	0	0	0	0	0	0	0	0	0	0	0	0.0918409	0	0
ENSG00000166763.7	0.106179	0.207699	0.087482	0.16779	0.0115568	0.0922225	0.0799917	0.0591591	0.214929	0.0283108	0.0870384	0.0389823	0.0842079	0.0879362	0.115469	0.0919244	0.104219	0.182217	0.0879558	0.158812	0.164543	0.0643708	0.0360377	0.118668	0.0279019	0.0429927	0.127407	0.100772	0.148518	0.0799085	0.0645529	0.0313389	0.121196	0.0886505	0.0397151	0.109148	0.0891496	0.19284	0.13537	0	0.0079429	0.0544961	0.15652	0.0270474	0.0565823	0.0272627	0.119559	0.0777382	0.0502442
ENSG00000280827.1	0	0	0	0	0	0	0	0	0	0	0	0	0	0	0	0	0	0	0	0	0	0	0	0	0	0	0	0	0	0	0	0	0	0	0	0	0	0	0	0	0	0	0	0	0	0	0	0	0
ENSG00000259071.1	0	0	0	0	0	0	0	0	0	0	0	0	0	0	0	0	0	0	0	0	0	0	0	0	0	0	0	0	0	0	0	0	0	0	0	0	0	0	0	0	0	0	0	0	0	0	0	0	0
ENSG00000266840.1	0	0	0	0	0	0	0	0	0	0	0	0	0	0.0538905	0	0.0362151	0	0	0	0	0	0	0	0	0	0	0	0.0292532	0	0	0.0474724	0	0	0	0	0	0	0	0	0	0	0	0	0	0	0	0	0	0
ENSG00000254364.1	0	0	0.121239	0	0	0	0	0	0.0982953	0	0	0.0636719	0.120349	0	0.165026	0.150145	0.0768763	0	0.0957753	0	0.203384	0.0919977	0	0	0	0	0.0747027	0	0	0	0.196817	0	0	0	0	0	0.203858	0.275604	0.110554	0	0	0	0	0	0	0	0	0	0
ENSG00000104635.12	29.2935	24.4947	28.4013	23.9471	7.96218	43.9771	19.5294	27.3138	34.5258	24.3605	21.6893	38.0784	28.1584	24.2669	25.3682	29.1985	27.503	31.3544	22.3285	26.5686	30.7868	25.2458	15.3853	33.4035	31.3084	17.6616	26.5348	29.9337	28.1806	19.83	23.3916	18.2848	30.0362	32.8259	12.9411	22.3232	22.8155	29.6657	28.5679	15.3334	28.4327	7.71269	37.4843	29.1663	39.6427	21.6008	9.48652	69.7952	7.46399
ENSG00000249276.1	0	0	0	0	0	0	0	0	0	0	0	0	0	0	0.0567125	0	0	0	0	0	0	0	0.0707997	0	0	0	0	0	0	0	0	0	0	0	0	0	0	0	0	0	0	0	0	0	0	0	0	0	0
ENSG00000237234.5	0.0384512	0.033334	0.0468004	0.0538578	0.367244	0.0712295	0.0423654	0.13055	0.18213	0.02499	0.0245853	0.0196628	0.055748	0.0862463	0.0509623	0.0579586	0.0712213	0.087733	0.0591534	0.265612	0.0628078	0.0568203	0.127242	0.056621	0.0218926	0.151799	0.0461384	0.0561801	0.0214037	0.266467	0.0303899	0.243434	0.026745	0.0995936	0.233711	0.0167557	0.157385	0.156035	0.102421	0	0.0560898	0.346348	0.0552642	0	0.0570805	0	0.0620793	0.0274479	0.108413
ENSG00000250147.1	0	0	0	0	0	0	0	0	0.0266932	0	0	0	0	0	0	0	0	0	0	0	0	0	0	0.0199164	0.0192517	0	0	0	0	0	0.026724	0	0	0	0	0	0	0	0	0	0	0	0	0	0	0	0.0436726	0	0
ENSG00000132259.11	0.0133878	0.0812429	0.0260717	0.0562562	0.142073	0.0779444	0.0590027	0.0454545	0.0105689	0.0174019	0	0.0273845	0.0258802	0.0960928	0.0266159	0.0403597	0.0578612	0.0339407	0.0411918	0.071929	0.0546706	0.148377	0	0.0394283	0.045735	0.0792796	0.048193	0.208647	0.0447136	0.0764053	0.0317432	0.0308211	0.0465601	0.0792599	0.0867978	0.0116679	0.0876768	0.0592668	0.0475478	0	0.0195292	0.0267979	0.0128278	0	0.0397482	0	0.146979	0.0286702	0.0411785
ENSG00000227602.1	0	0	0	0	0	0	0	0	0	0	0	0	0	0.0788761	0	0	0	0	0	0	0	0	0	0	0	0	0.0527446	0	0.0489366	0	0.0694824	0	0	0	0	0	0	0	0	0	0	0.175973	0	0	0	0	0	0	0
ENSG00000212572.1	0	0	0	0	0	0	0.195503	0.361468	0	0	0	0	0	0	0	0	0	0	0	0	0	0	0	0	0	0	0	0	0	0	0	0	0	0	0	0	0.217885	0	0	0	0	0	0	0	0	0	0	0	0
ENSG00000280998.1	0	0	0	0	0	0	0	0	0	0	0	0	0	0	0	0	0	0	0	0	0	0	0	0	0	0	0	0	0	0	0	0	0	0	0	0	0	0	0	0	0	0	0	0	0	0	0	0	0
ENSG00000213073.4	0.356736	0.465899	0.338335	0.765733	0.288436	0.353102	0.442394	0.509645	0.855838	0.240881	0.42064	0.497519	0.259724	0.473862	0.534213	0.340787	0.50344	0.662439	0.171056	0.718296	1.0519	0.472388	0.199307	0.452994	0.427325	0.524316	0.800519	0.523474	0.474517	0.362612	0.483336	0.298643	0.399587	0.425139	0.488099	0.129208	0.265484	0.560596	0.361992	0.285347	0.459557	1.16847	0.630357	1.0586	0.536449	0.262893	1.71139	0.390245	1.01175
ENSG00000280284.1	0	0	0	0	0	0	0	0	0	0	0	0	0	0	0	0	0	0.0381085	0	0	0	0	0	0	0	0	0	0	0	0	0	0	0	0	0	0	0	0	0	0	0	0	0	0	0	0	0	0	0
ENSG00000204099.10	9.02083	12.2829	11.8893	5.85834	1.20374	6.58541	15.529	12.4779	21.8869	5.80648	8.74669	7.60919	8.95239	3.08086	11.2959	17.4509	14.2755	12.0183	13.4922	9.45488	5.86671	14.5463	3.74681	18.1378	12.8825	7.84475	18.2446	8.12381	11.8854	6.62826	8.22986	5.71178	7.64303	13.2553	3.545	4.97167	6.29064	20.0083	19.9963	1.30653	0.40614	1.63476	0.444624	3.90313	0.964397	0.061956	4.01162	0.0088332	1.12914
ENSG00000269253.1	0	0	0	0	0	0	0	0	0	0	0	0	0	0	0	0	0	0	0	0	0	0	0	0	0	0	0	0	0	0	0	0	0	0	0	0	0	0	0	0	0	0	0	0	0	0	0	0	0
ENSG00000123064.11	12.3259	18.1328	14.0128	9.38057	8.8398	13.3174	15.1786	17.3775	12.0755	15.5822	12.2932	9.38355	10.6927	12.4543	14.366	14.9911	16.1153	13.8385	13.1629	14.4227	9.87728	15.5221	8.73026	13.9736	13.1843	16.4765	13.587	15.1868	12.74	13.3538	13.1852	10.9865	13.3412	15.6739	15.1867	10.61	9.40786	17.3093	13.0677	54.4652	17.8672	14.1852	32.3156	18.0135	17.0772	24.1328	34.1746	21.053	24.6374
ENSG00000279525.1	0	0	0	0	0	0	0	0	0	0	0	0	0	0	0	0	0	0	0	0	0	0	0	0	0	0	0	0.00589211	0	0	0.00956179	0	0	0.0089531	0	0	0	0	0	0	0	0	0	0	0	0	0.171886	0	0.00620195
ENSG00000221683.1	0	0	0	0	0	0	0	0	0	0	0	0	0	0	0	0	0	0	0	0	0	0	0	0	0	0	0	0	0	0	0	0	0	0	0	0	0	0	0	0	0	0	0	0	0	0	0	0	0
ENSG00000179085.7	37.1738	34.2483	36.1057	27.5043	21.5478	35.524	40.5297	42.4405	39.2882	38.1647	30.1208	33.1057	65.1891	30.0465	33.011	44.1234	44.0029	33.6294	71.9339	28.9617	25.9037	38.253	76.4794	42.3085	31.3894	38.8834	32.2649	33.2561	37.6725	25.5923	45.9321	41.6092	45.1273	40.1087	42.2977	83.4546	29.515	34.1726	50.2756	148.562	25.2422	24.7409	41.2499	51.8975	36.4202	98.2384	21.0549	32.2628	31.9682
ENSG00000242735.1	0	0	0	0	0	0	0	0	0	0	0	0	0	0	0	0	0	0	0	0	0	0	0	0	0	0	0	0	0	0	0	0	0	0	0	0	0	0	0	0	0	0	0	0	0	0	0	0	0
ENSG00000207255.1	0	0	0	0	0	0	0	0	0	0	0	0	0	0	0	0	0	0	0	0	0	0	0	0	0	0	0	0	0	0	0	0	0	0	0	0	0	0	0	0	0	0	0	0	0	0	0	0	0
ENSG00000235272.1	0.24586	0	0.0398993	0.11479	0.0579798	0.0433758	0	0.278248	0.129394	0.319576	0.0524001	0.167633	0	0.0735286	0.0543094	0.0988243	0.101199	0.290874	0.252154	0.0629016	0.0669329	0.302761	0.0677998	0.0482718	0.186643	0.107846	0.147506	0.159653	0	0.0668161	0.129543	0.188671	0.0570032	0	0	0	0.0670889	0.0604667	0	0	0.119547	0	0.0785251	0.814171	0.121659	1.23098	0	0.0585013	0.210061
ENSG00000105518.12	17.9741	22.3786	21.6527	19.1034	15.1572	26.9239	19.6247	19.7	22.6461	27.5428	14.484	16.7385	32.3365	20.4376	21.3923	25.5952	23.21	18.0256	31.5142	23.7785	15.1962	23.7312	30.0388	25.2174	17.8139	21.6799	18.2728	20.8332	16.7624	20.236	18.489	28.3626	22.3529	27.4184	23.5845	19.1443	20.9397	25.6169	29.5924	33.4576	35.9955	45.1624	15.7337	34.9952	37.9453	40.0675	33.493	45.6098	41.5053
ENSG00000235725.1	0	0	0	0	0	0.00927237	0	0	0	0	0	0.00895867	0	0	0	0	0	0	0	0	0	0.0258882	0	0.010319	0	0.011527	0	0.00853218	0	0	0	0	0	0	0	0	0	0	0	0	0	0	0	0	0	0	0.0113137	0	0
ENSG00000235414.3	0	0	0.0161791	0	0	0	0	0	0.0262346	0.0647938	0	0	0	0	0	0	0	0	0.025562	0	0	0	0	0	0	0	0	0	0	0.0270938	0.0262648	0	0	0	0	0.0289626	0	0.0245191	0	0	0	0	0	0.165073	0	0	0	0	0
ENSG00000207821.1	0	0	0	0	0	0	0	0	0	0.196406	0	0	0	0	0	0	0.186585	0.153228	0	0	0	0	0	0	0	0	0	0	0	0	0	0	0	0	0	0	0	0	0.268323	0	0	0	0	0	0	0	0	0.215723	0
ENSG00000276668.1	0	0	0	0	0.0480676	0	0	0	0	0	0	0	0	0	0	0	0.0838977	0	0	0	0	0	0	0	0	0	0	0	0	0	0	0	0	0	0.0550617	0	0	0	0	0	0	0	0	0	0	0	0	0	0
ENSG00000202044.1	0	0	0	0	0	0	0	0	0	0	0	0	0	0	0	0	0	0	0	0	0	0	0	0	0	0	0	0	0	0	0	0	0	0	0	0	0	0	0	0	0	0	0	0	0	0	0	0	0
ENSG00000172927.6	1.6859	0.802675	0.356866	1.65353	0.109175	0.077592	1.60957	0.314362	0.925858	2.22148	1.8895	0.481366	0.53696	1.32222	0.807881	0.674554	0.886081	0.676812	0.296751	1.18442	1.05238	1.16869	0.995791	0.413571	0.584278	0.416298	0.212942	0.7478	3.42309	1.37137	1.90263	0.506249	0.413243	0.748008	3.98943	3.61781	0.246337	0.65468	0.274032	10.7265	6.52805	1.112	8.91602	15.5606	1.61502	21.9944	5.09746	15.5266	6.73999
ENSG00000184697.6	0.0250242	0.0289252	0.0243664	0.0467346	0	0.0176596	0.0122541	0.0792984	0.0263402	0.0325273	0.0320005	0.0255933	0	0	0.0110555	0.0100586	0.0103003	0.00845882	0	0	0.0408756	0.0123263	0	0.0393059	0.0284956	0.164653	0.0200181	0.0324998	0.0185728	0	0.0527411	0.0192034	0.0580194	0.0493836	0	0.0581583	0	0.0123089	0.0296251	0.366969	0.0730071	0.0667867	0.0639399	0.0828685	0	0	0.043095	0.821709	0.042761
ENSG00000236246.1	0	0	0	0	0.0255921	0	0	0	0	0	0	0	0	0	0	0	0	0	0	0	0	0	0	0	0	0	0	0	0	0	0	0	0	0	0	0	0	0	0	0	0	0	0	0	0	0	0	0	0
ENSG00000226629.1	0.636869	0.798801	0.758665	0.702252	0.0862792	0.545065	1.02518	0.745306	0.812991	0.590044	0.987696	0.665209	0.628669	0.425511	1.09552	0.906866	1.37207	0.501552	0.552419	0.312011	0.973888	0.570678	0.224205	0.50283	0.802366	1.05207	0.804842	0.798526	0.618507	0.298285	0.899604	0.40554	0.754008	1.01281	0.318463	0.956577	0.421522	0.689845	0.168438	0	0	0	0	0.0673089	0.160924	0.0452299	0.00875084	0.00967279	0
ENSG00000248271.1	0	0	0	0	0	0	0	0	0	0	0	0	0	0	0	0	0	0	0	0	0	0	0	0	0	0	0	0	0	0	0	0	0	0	0	0	0	0	0	0	0	0	0	0	0	0	0	0	0.0267487
ENSG00000258076.1	0	0	0	0	0	0	0	0	0	0	0	0	0	0	0	0	0	0	0	0	0	0	0	0	0	0	0	0	0	0	0	0	0	0	0	0	0	0	0	0	0	0	0	0	0	0	0	0	0
ENSG00000168028.12	154.263	163.401	155.26	134.286	85.9114	77.6608	141.968	148.871	137.015	198.298	155.41	95.7187	275.66	147.531	160.242	151.139	163.986	191.21	309.55	123.674	87.2642	173.842	292.056	160.146	187.422	129.043	168.056	154.166	145.087	85.2009	162.893	167.898	203.283	113.495	136.092	407.459	159.88	167.489	219.325	443.533	292.852	190.929	276.616	206.094	248.249	323.566	126.56	139.384	234.307
ENSG00000112658.7	16.0764	26.0303	12.9983	14.1094	70.0932	16.1955	14.7373	16.4557	15.5774	19.0883	12.2767	11.7039	10.0633	27.5344	14.362	21.101	21.2158	11.9058	19.6231	30.2478	15.2022	12.0185	26.7942	19.7682	10.7787	22.8547	17.6998	11.8932	11.0991	41.1534	12.9106	37.5988	10.954	23.2731	32.0833	11.7095	37.2237	15.2822	14.6266	32.4091	15.8019	31.1223	24.7879	16.0844	16.0195	16.6389	15.5788	28.2402	18.9354
ENSG00000260281.4	0.139032	0.200882	0.0902515	0.38948	0.0327873	0.0490576	0.136165	0.125879	0.146344	0	0.059264	0.118495	0.0447943	0.16632	0.0614234	0.083827	0.314751	0.164488	0.035648	0.177853	0.113551	0.17121	0.0766809	0.136487	0.131932	0.0914797	0.083414	0.112854	0.232175	0.0377842	0.146512	0	0.0644701	0.171482	0.0751161	0.121171	0.151754	0.273549	0	0	0.0676035	0.463826	0.133217	0.230205	0.206392	0.464076	0.119716	0.0992465	0.213819
ENSG00000236024.1	0	0	0	0	0	0	0.0496732	0	0	0	0	0	0	0.060674	0	0	0	0.0342888	0	0	0	0	0	0	0	0.044496	0	0	0	0	0	0	0	0	0	0	0	0	0	0	0	0	0.0647969	0	0.10039	0	0	0	0
ENSG00000251126.2	0.0165969	0	0	0	0	0.0351374	0	0	0	0	0	0.0339486	0.0641676	0.0595632	0	0.0400272	0	0	0.178729	0	0.0542202	0	0.21969	0	0.0188992	0	0	0	0.0369544	0.0541256	0	0.114627	0	0.0245647	0.32281	0	0.0271733	0	0.11789	0	0	0	0	0	0	0	0	0	0
ENSG00000277451.1	0	0	0	0	0	0	0	0	0	0	0	0	0	0	0	0	0	0	0	0	0	0	0	0	0	0	0	0	0	0	0	0	0	0	0	0	0	0	0	0	0	0	0	0	0	0	0	0	0
ENSG00000239480.1	0.0804384	0.139467	0.0783237	0	0	0.0567654	0.157559	0.109242	0.169337	0.0348521	0.0342877	0.0548449	0.0518322	0.192452	0	0.0323325	0.0993281	0.0271902	0.123747	0.164637	0	0.0792438	0	0.0315864	0.0305322	0.0352842	0.0643465	0.052234	0.0597008	0	0	0.0617277	0.0745994	0.119055	0.130377	0	0.0877984	0.118698	0.0476137	0	0	0.21468	0.0513824	0	0.0796067	0	0.103894	0.0382799	0.109961
ENSG00000273232.1	0.0544305	0.14156	0.0529995	0	0	0.0288087	0.0399809	0.0739212	0.0859392	0.0353752	0.104407	0.0556681	0	0	0.0360704	0	0.0336063	0.0275983	0	0	0.0444545	0.0402166	0.0450302	0.0641209	0.061981	0	0.0653123	0	0	0	0	0	0.0757191	0	0	0	0.0891162	0	0	0	0	0	0	0.811116	0.323206	0	0.140604	0.660526	0.111612
ENSG00000255328.1	0.0340776	0.0984749	0.0221212	0.0318213	0.128582	0.0240486	0.0333748	0.0617071	0.0358697	0.103355	0.0145259	0.0580875	0.0219587	0.0407661	0.0301105	0.0547906	0.0841605	0.0806337	0.0349501	0.0174371	0.0185546	0.0503574	0.0563848	0.0535262	0.0776097	0	0.081781	0.0663866	0	0.0926112	0	0.183056	0.015802	0	0.110468	0.118799	0.167381	0.0335242	0.161372	0.0999465	0.43082	0.136424	0.0870724	0	0.57333	0	0.924307	0.0162173	0.0465851
ENSG00000249937.4	0.011736	0	0	0	0.0166059	0	0	0.0159385	0	0.0152548	0.0150078	0	0	0	0	0	0	0	0	0	0	0	0	0	0	0	0	0	0	0	0	0	0	0	0.0380443	0	0	0	0	0.103262	0	0.845695	0.0449804	0	0.383284	0	0	0	0.613662
ENSG00000244091.1	0	0	0	0	0	0.0538773	0	0	0	0.0661579	0	0	0	0	0	0	0	0	0	0	0	0	0	0	0	0	0	0	0	0	0	0	0	0	0	0	0	0	0.0903825	0	0	0	0	0	0.151113	0	0	0	0
ENSG00000225583.1	0	0	0	0	0	0	0	0	0	0	0	0	0	0	0	0	0	0	0	0	0	0	0	0	0	0	0	0	0	0	0	0	0	0	0	0	0	0	0	0	0	0	0	0	0	0	0	0	0
ENSG00000241947.1	0	0	0	0	0	0	0	0	0	0	0	0	0	0	0	0	0	0	0	0	0.0226522	0	0	0	0	0	0	0	0	0	0	0	0	0	0.0224774	0	0	0	0	0	0.0404587	0	0	0	0	0	0.0179116	0	0.0142182
ENSG00000273311.1	0.701044	1.88572	0.74641	0.697452	0.509877	0.922412	1.01063	0.791915	0.879286	1.18376	1.13945	0.716985	0.658602	0.858232	0.859678	0.861164	0.825222	0.903589	0.987774	0.442527	1.15582	0.580907	0.910611	0.818136	0.805753	0.586285	0.597486	0.631798	0.904464	0.886717	1.07707	0.57317	0.464831	0.64971	0.690261	1.0164	0.761613	0.841126	0.372307	1.0953	0.516095	1.04916	0.778441	1.56215	0.466853	0.962249	0.795457	0.682832	0.396326
ENSG00000134453.14	9.17257	11.3273	9.26148	11.3253	7.37987	7.12853	9.69714	10.1646	10.8823	10.7273	8.83701	6.95901	9.45775	9.37519	7.72436	7.82353	9.95648	9.88146	10.8571	9.7755	8.08757	10.5691	9.91602	10.0149	10.1079	10.5005	10.0546	9.0468	9.09973	9.52159	10.1411	9.30723	9.21092	10.0541	10.0543	10.4029	9.92675	11.9314	11.0677	8.33115	11.2738	16.0761	18.3183	13.2681	10.0237	14.0225	37.4361	10.2112	16.2879
ENSG00000252136.1	0	0	0	0	0	0	0	0	0	0	0	0	0	0	0	0	0	0	0	0	0	0	0	0	0	0	0	0	0	0	0	0	0	0	0	0	0	0	0	0	0	0	0	0	0	0	0	0	0
ENSG00000216854.2	0.026231	0.0454801	0.0510827	0.220447	0	0.0277668	0.115605	0.0356239	0.0414156	0.102287	0.0335436	0	0	0	0.0695318	0	0.129564	0.159601	0	0.0805323	0.0856935	0	0.0434017	0.0618019	0.0298697	0.0690371	0.0314751	0.0511005	0.0876079	0	0.0829265	0.0603882	0.0729806	0	0	0	0.0429466	0.0774148	0.0931609	0.923195	0.153055	0.210022	0.0502674	0	0	0.0875563	0.0677597	0	0
ENSG00000242888.1	0.0178203	0	0	0	0	0.0188637	0	0	0	0	0	0	0	0	0	0	0	0	0	0	0	0	0.0294854	0	0.0405846	0.0234506	0.0213829	0	0.0198391	0	0	0	0	0	0	0	0	0	0	0	0	0	0	0	0	0.0594823	0	0.0254416	0.0182706
ENSG00000168291.11	14.2689	13.6123	12.7979	14.0937	15.5775	9.64858	14.2577	12.8257	15.207	16.7365	12.0177	11.4608	17.2991	16.2123	12.7776	14.4437	15.4173	15.2899	19.1507	14.9833	13.2913	14.1509	23.9401	16.0775	16.623	11.6426	14.5054	14.297	16.7311	14.4415	15.7204	19.8301	15.1782	14.0232	14.3052	23.4618	15.0996	17.0488	16.6393	12.149	14.1574	11.24	13.8194	13.6257	12.5449	14.6991	11.3001	9.25054	17.5144
ENSG00000169609.12	0.879134	0.859892	1.07155	1.23724	0.920391	1.44786	0.921845	1.02095	1.15561	0.895724	0.865195	0.904464	1.66112	0.880565	1.11675	1.03242	1.03788	1.05668	1.27054	0.905561	0.93972	1.05688	1.24558	0.857302	0.895272	0.968659	1.21526	0.923443	0.954321	0.771235	1.17674	1.07446	1.05304	0.99675	0.957851	1.44685	0.895754	1.18943	1.56857	0.440964	1.03264	0.622802	0.762326	1.18249	1.37947	1.04902	1.4551	0.93314	0.684042
ENSG00000141433.11	0.461286	0.733694	0.623625	0.640774	1.23527	0.137207	0.974482	0.522917	0.162517	1.79878	0.112127	0.218342	0.103174	0.663555	0.348636	0.257437	0.230669	0.332471	0.187674	0.415498	0.311357	0.45068	1.21109	0.175149	0.0955045	1.17392	0.201275	0.311921	0.237673	0.590546	0.126547	1.04441	0.0689432	0.191843	0.617907	0.398702	0.761481	0.742572	0.514503	0.0335431	0.200199	0.366283	0.314142	0.0757468	0.23769	0.038175	0	0.0108854	0.00781723
ENSG00000236890.2	0.0690749	0.239528	0.134518	0.193504	0	0.0731192	0.101475	0.656666	0.327183	0.0897857	0.264995	0.353227	0.13353	0.123948	0.0915502	0.166589	0.341184	0.210141	0	0.212068	0.225659	0.306221	0.342873	0.0813725	0.314627	0.363596	0.331538	0.134565	0.153801	0.112633	0.109187	0.318045	0	0	0.111959	0	0.113093	0.203859	0.245324	0	0.201523	0.553058	0.132371	0	0	0	0.178434	0.295849	0.141641
ENSG00000225982.1	0.0253375	0.0219655	0.0123357	0.177449	0.0179256	0	0.0372224	0.120437	0.220027	0.065869	0.0324011	0.0518273	0.146941	0.0227329	0.167909	0.0305535	0.0469314	0.141318	0.136427	0.0972366	0.0206937	0.0374419	0.0419233	0.28356	0.0721307	0.0500142	0.19762	0.16042	0.028208	0.123945	0.0801019	0.087497	0.0704948	0.168756	0.0205339	0.0662472	0.0622257	0.0934725	0.134982	0	0	0	0	0	0.22568	0	0	0	0.0259778
ENSG00000228161.1	0	0	0	1.25419	0	0	0	0	0	0	0	0	0	0	0	0	0	0	0	0	0	0	0	0	0	0	0	0	0.0996856	0	0	0	0	0	0	0	0	0	0	0	0	0	0	0	0	0	0	0	0
ENSG00000100519.10	6.89807	6.86411	6.58269	8.46171	4.94879	6.13627	6.83269	6.2981	7.55468	11.0126	7.70298	6.65835	9.11846	6.50206	5.35499	5.91479	6.8613	7.04235	9.38617	6.52956	6.71052	6.42892	12.8603	7.08926	7.52381	6.1129	6.42769	7.00988	7.07304	6.00648	7.63693	7.83762	6.99878	6.31001	6.28792	15.3186	7.65303	7.41258	7.84269	2.5076	15.6847	12.0302	10.4511	8.64804	9.71632	9.63584	5.86707	7.71968	9.80951
ENSG00000257851.2	0.15296	0.176805	0.0744694	0.35708	0.0901796	0.094451	0.13108	0.207733	0.0805019	0.215391	0.228203	0.0782191	0.0492816	0.0914908	0.0844707	0.107595	0.0629602	0.103409	0	0.0978347	0.0832838	0.150689	0.126544	0.180192	0.145149	0.0503219	0.03059	0.161407	0.127717	0.0207846	0.120892	0.0293451	0.0531963	0.018866	0.0413205	0	0.166956	0.0940475	0.067906	0.560772	0.334691	0.255145	0.195416	0.253266	0.189223	0.765848	0.0987814	0.127387	0.352857
ENSG00000271762.1	0	0	0	0	0	0	0	0	0	0	0	0	0	0	0	0	0	0	0	0	0	0	0	0	0	0	0	0	0	0	0	0	0	0	0	0	0	0	0	0	0	0	0	0	0	0	0	0	0
ENSG00000277184.1	0	0	0	0	0	0	0	0	0	0	0	0	0	0	0	0	0	0	0	0	0	0	0	0	0	0	0	0	0	0	0	0	0	0	0	0	0	0	0	0	0	0	0	0	0	0	0	0	0
ENSG00000254727.1	0	0	0	0	0	0	0	0	0	0	0	0	0	0	0	0	0	0	0	0	0	0	0	0	0	0	0	0	0.0337847	0	0	0	0	0	0	0	0	0.0447808	0	0	0	0	0	0	0	0	0	0	0.0311136
ENSG00000237092.1	0	0	0	0	0	0	0	0	0	0	0	0	0	0	0	0	0	0	0	0	0	0	0	0	0	0	0	0	0	0	0	0	0	0	0	0	0	0	0	0	0	0	0	0	0	0	0	0	0
ENSG00000157064.9	0.208526	0.530038	0.337092	0.266557	1.79038	0.47576	0.401511	0.434417	0.127859	0.399994	0.183813	0.229832	0.152632	0.860977	0.273692	0.454081	0.129998	0.21762	0.414233	0.466166	0.416675	0.296177	0.780497	0.28858	0.18904	1.10297	0.357103	0.236638	0.286243	2.48578	0.0800041	1.08597	0.0901231	0.377552	1.56852	0.172914	1.3358	0.277834	0.402653	0.0356264	0.307136	1.63717	0.112511	0.0201128	0.0420754	0.0946072	0.0366082	0.0838205	0.0477408
ENSG00000252506.1	0	0	0	0	0	0	0	0	0	0	0	0	0	0	0	0	0	0	0	0	0	0	0	0	0	0	0	0	0	0	0	0	0	0	0	0	0	0	0	0	0	0	0	0	0	0	0	0	0
ENSG00000265828.1	0.136846	0.474537	0	0	0.580892	0.579436	0.402072	0.185849	0.216064	0	0.174996	0.139958	0	0.245558	0.181373	0.165018	0.844914	0.693863	0	0	0	0.606664	0	0.322419	0	0.180083	0	0.133295	0	0.446281	0	0	0.571108	0	0	0	0.224052	0.605808	0	0	0.399243	0	0.524488	0	0	0.456779	0.353501	0	0.701523
ENSG00000281290.1	0	0	0	0	0	0	0	0	0	0	0	0	0	0	0	0	0	0	0	0	0	0	0	0	0	0	0	0	0	0	0	0	0	0	0	0	0	0	0	0	0	0	0	0	0	0	0	0	0
ENSG00000267112.1	0.0255833	0.0887142	0.0249107	0	0	0.0541624	0.0375834	0.0694885	0.0807859	0	0.0327154	0.05233	0.0989109	0	0.0678149	0	0.0631823	0.0518868	0.0393574	0.0785438	0	0	0	0.030138	0.0582643	0.0336663	0.0920938	0.0249194	0.0284816	0.0834318	0	0.0588972	0.106768	0.189326	0.0414662	0	0	0.0377517	0.136291	0	0.0746381	0	0	0	0	0	0.0330433	0	0.0262298
ENSG00000197506.7	0.260719	0.273213	0.0920609	0.168546	0.0567545	0.403362	0.378803	0.501935	0.298555	0.443165	0.344394	0.061534	0.448616	0.164514	0.186066	0.155468	0.258264	0.168512	0.60384	0.501374	0.0889178	0.249791	0.436125	0.259884	0.257736	0.486362	0.275026	0.231628	0.178619	0.19154	0.425705	0.197875	0.0996402	0.309555	0.761576	0.499394	0.131342	0.439688	0.717365	2.44524	0.710484	0.883167	0.439232	1.59393	0.535895	0.143448	0.0259034	4.18034	1.45991
ENSG00000157954.13	7.03068	6.39899	7.7647	6.369	7.41932	6.5409	7.22591	7.54687	7.43952	5.91043	5.87463	6.26012	7.55305	6.99658	7.65852	7.77656	8.33853	8.18327	8.75771	6.77664	5.9097	7.40463	6.74822	6.82044	7.14851	7.00651	8.51188	7.54548	7.1166	6.58445	7.24631	8.53747	8.51718	7.63643	7.75505	5.77396	7.24892	7.37033	8.8178	11.0044	12.6248	15.8293	5.02573	8.18706	11.1158	10.0969	14.2713	6.96467	10.989
ENSG00000198353.7	0.25019	0.119984	0.196964	0.238595	0.625161	0.766343	0.328445	0.22411	0.0924517	0.221416	0.224638	0.108885	0.102904	0.315215	0.169326	0.0962856	0.262931	0.215925	0.245677	0.326858	0.191293	0.298917	0.519657	0.0752509	0.230342	0.399288	0.114974	0.155552	0.331871	0.173599	0.61425	0.551472	0.19994	0.086666	0.284725	0.148458	0.174308	0.35348	0.0945284	0.234187	0.0310604	0	0.255026	3.49033	0.237067	1.54584	4.47591	2.27994	0.0764081
ENSG00000178038.15	2.02122	4.20702	2.69637	2.84903	0.895144	1.47498	2.9246	3.36707	5.71242	2.061	1.02815	2.22771	2.57285	2.67275	2.54727	2.66328	3.53418	4.29749	2.41217	3.30185	4.32969	3.91694	0.797652	2.20938	2.02804	4.07615	2.94227	2.90948	2.48379	2.15976	2.8633	1.82146	3.01896	9.58864	2.37009	2.79448	1.63627	3.38201	2.83272	2.74795	3.36895	9.08543	8.43727	3.11861	4.37472	2.02613	2.46787	2.17681	9.1283
ENSG00000268746.1	0	0	0.205296	0.118127	0.0596653	0.178547	0	0.0572674	0.266312	0.109622	0	0.0431266	0	0.151332	0.0558882	0.0508485	0.156211	0.0855226	0.259484	0.0647302	0.137757	0	0	0	0.0480173	0.110981	0	0.0410735	0.0938899	0.0687584	0.133309	0.0970776	0	0.0624114	0.0683469	0.147002	0.0690391	0	0.0748808	0	0.123023	0	0	0	0	0	0	0	0.0864668
ENSG00000241566.1	6.62056	5.48152	10.0681	10.6278	0.157884	1.06304	12.4034	1.26282	12.0974	8.99238	5.89783	1.67375	2.73222	5.33931	3.45074	4.21599	3.49058	8.29789	2.9182	3.53991	3.76678	13.5208	5.16947	2.89185	7.83543	0.636292	3.74892	6.81104	6.16977	1.57686	27.3974	4.96639	3.25971	3.13786	0.783712	7.13148	1.70509	6.47645	3.43453	1.30904	1.30215	0	0.855319	0.369509	5.19015	0.12415	0.288239	0.265506	0
ENSG00000252697.1	0	0	0	0	0	0	0	0	0	0	0	0	0	0	0	0	0	0	0	0	0	0	0	0	0	0	0	0	0	0	0	0	0	0	0	0	0	0	0	0	0	0	0	0	0	0	0	0	0
ENSG00000175879.8	2.66499	4.16145	4.29265	3.87964	3.78644	1.22069	2.0021	4.00144	2.326	2.2233	1.21359	1.23018	3.11451	3.8613	4.39503	3.07389	2.71169	3.93346	2.95391	1.90571	3.00121	3.73429	2.95792	1.96947	3.54988	2.2073	3.85323	5.1218	3.48289	2.10528	1.52629	5.79231	1.61955	1.80478	2.79918	2.28896	4.66136	1.71795	3.4489	1.31079	1.07852	0.419684	0.867032	2.08297	5.68441	3.95968	2.1522	1.12646	0.560044
ENSG00000271934.1	0	0	0	0	0	0	0	0	0	0	0	0	0	0	0	0	0	0	0	0	0	0	0	0	0	0	0	0	0	0	0	0	0	0	0	0	0	0	0	0	0	0	0	0	0	0	0	0	0
ENSG00000221914.7	5.86781	6.53574	5.18664	6.95051	3.33096	6.20164	5.28081	5.40181	6.04755	7.1415	6.54333	5.72075	6.50773	5.06645	5.13022	4.38574	6.11164	5.85335	5.69996	5.70736	6.25052	5.5513	7.12328	5.68523	6.38627	4.91934	5.23651	5.90917	5.63506	4.66395	6.4502	5.55943	4.84699	4.65568	4.82399	7.07422	5.59006	5.42396	6.72329	4.19447	8.4951	3.69898	8.86739	10.4593	11.7491	11.372	2.48904	8.19864	6.001
ENSG00000274013.1	0	0	0	0	0	0	0	0	0	0	0	0	0	0	0	0	0	0	0	0	0	0	0	0	0	0	0	0	0	0	0	0	0	0	0	0	0	0	0	0	0	0	0	0	0	0	0	0	0
ENSG00000227240.1	0	0	0	0.048841	0	0.0369112	0.0256127	0	0	0	0	0.0178312	0	0	0.0231076	0	0	0.0176802	0	0.0267634	0	0	0	0	0	0.0229432	0	0.0339646	0	0	0.0275591	0	0	0.0258047	0.0282588	0	0.028545	0.0257274	0	0	0	0	0	0	0.103527	0	0	0.0497823	0.0178753
ENSG00000180901.9	8.35336	7.06062	8.47623	6.54298	10.6921	6.31479	5.77653	6.05292	6.09122	6.53263	6.88715	7.20841	6.91602	7.44042	7.86284	6.54082	6.07704	7.43715	7.27932	7.73594	6.2658	7.93019	6.71522	6.41254	6.73672	7.32959	7.45488	6.20147	7.21645	8.16359	7.40562	9.62177	6.12369	7.49949	9.50876	4.39207	8.79076	7.20535	7.83651	4.52114	6.42934	7.02925	5.3342	5.67807	4.49518	6.42035	5.63947	8.0892	3.92725
ENSG00000264919.1	0	0	0	0	0	0	0	0	0	0	0	0	0	0	0	0	0	0	0	0	0	0	0	0	0	0	0	0	0	0	0	0	0	0	0	0	0	0	0	0	0	0	0	0	0	0	0	0	0
ENSG00000168658.17	0.199067	0.208906	0.103718	0.283721	0.0321203	0.0573018	0.343748	0.170747	0.28949	0.215628	0.296991	0.316106	0.30043	0.219338	0.134234	0.271633	0.250128	0.228431	0.32505	0.174235	0.302346	0.291586	0.130017	0.320906	0.28037	0.186131	0.253532	0.173491	0.274108	0.0768783	0.391952	0.144722	0.255063	0.299803	0.118873	0.158274	0.171538	0.249946	0.167447	0	0.0254724	0.0139812	0.103736	0.0693913	0.04666	0.0757725	0.103748	0.633225	0.0734036
ENSG00000187109.12	7.17053	8.62261	10.3758	7.3615	12.8081	4.99448	7.87192	8.7302	7.04966	9.46932	6.80527	5.27857	8.66685	11.28	6.88375	6.46762	7.56223	8.14278	11.0273	7.2402	5.31636	9.31772	12.755	6.65707	9.7975	9.03018	9.03733	7.96874	6.79089	9.29489	9.74243	14.193	7.31588	6.19406	12.4798	9.10265	13.6667	11.4654	11.4405	13.5611	23.919	26.9894	31.3281	14.3403	22.4629	23.4602	15.5109	11.3625	30.1756
ENSG00000235848.3	0.00441978	0.0153263	0.0172143	0.0371442	0.00625377	0.00935712	0.0194788	0.0360146	0.00697831	0	0.0113039	0.0180811	0.00854395	0	0.0117157	0	0.0218308	0.017928	0.0067994	0.0203539	0.0577556	0.0261249	0	0.0260333	0.0201316	0.0465296	0.0318203	0.0215254	0.0049205	0.0144137	0.020959	0.0101751	0.0245937	0.0457912	0.0143275	0.0154079	0.00723628	0	0	0	0	0	0	0	0.0393667	0	0.03996	0.00631001	0.0498462
ENSG00000212605.1	0	0	0	0	0.125152	0.187257	0	0	0	0	0.113107	0.0904607	0.170983	0	0	0	0	0	0	0	0	0	0	0	0	0	0	0	0	0.144225	0.139812	0	0	0	0	0	0	0	0	0	0	0.354092	0	0	0.262605	0	0.228482	0	0.362739
ENSG00000169727.11	14.1263	13.9012	13.5553	10.2596	10.4442	11.8574	15.341	13.3403	14.8468	18.5915	12.9561	12.2903	15.3532	13.5326	13.247	15.926	14.4345	13.0728	17.3014	13.657	10.1283	14.7872	16.6429	14.5285	12.055	15.4106	11.8178	13.2547	13.019	12.7891	14.89	13.6834	15.5368	15.4978	13.9082	17.2287	12.0156	14.4568	15.016	36.2884	27.0008	19.9451	14.0548	24.6541	21.5511	32.5282	17.7067	15.3159	10.6752
ENSG00000260269.4	0.291439	0.0689054	0.180586	0.0742205	0.149953	0.19632	0.252993	0.21589	0.188242	0.103315	0.152463	0.243872	0.358518	0.118854	0.140461	0.255589	0.147223	0.228373	0.183416	0.162683	0.15147	0.176182	0.350701	0.21848	0.362037	0.174327	0.222539	0.129035	0.103236	0.280811	0.209399	0.304974	0.110571	0.235283	0.150301	0.207816	0.195201	0.136837	0.399911	0.116559	0.154593	0.318198	0.431565	0.263212	0.0786616	0.0884358	0.239541	0.453906	0.013582
ENSG00000258406.1	0.0165969	0	0	0	0	0	0	0	0	0	0	0	0	0	0	0	0	0	0	0	0	0	0	0	0	0	0	0	0	0	0	0	0	0	0	0	0	0	0	0	0	0	0	0	0	0	0	0	0
ENSG00000100580.7	2.67976	3.26013	3.57827	3.06961	3.56759	1.88782	2.70479	3.25212	2.60099	2.68873	2.38066	2.40716	2.00655	2.74536	2.42789	2.26738	2.74988	2.66078	2.64898	3.22393	2.46866	3.11178	2.25088	2.62997	2.6865	3.5019	2.92928	2.84437	2.42111	3.26656	3.50536	3.38495	2.08428	2.69472	3.21378	1.66635	3.37447	5.4998	2.85586	1.31173	2.89236	4.1927	3.20333	3.75822	2.12459	2.42591	2.56579	2.6073	3.40855
ENSG00000119681.10	3.52311	4.83865	4.00535	2.58806	4.22418	1.7414	3.79971	3.89189	1.9726	2.30839	0.861065	1.39037	1.1752	3.07791	4.84498	2.25696	3.5781	3.16819	1.08498	3.47075	2.1372	4.63794	0.852751	1.38157	3.19966	4.80211	4.52231	3.4177	3.60427	2.65903	3.51593	3.35747	1.7025	1.62008	5.39486	0.859406	2.79006	3.46354	2.02876	4.04333	4.82271	8.8662	5.77912	3.70931	7.2055	1.92801	1.11906	15.4131	2.63713
ENSG00000224920.1	0	0	0	0	0	0	0	0	0.0157516	0	0	0	0	0	0	0.0120302	0	0	0	0	0	0	0	0	0	0	0	0	0	0	0	0	0	0	0	0	0	0	0	0	0	0	0	0	0	0	0	0	0
ENSG00000250686.2	0	0.0373707	0.0419743	0	0	0	0	0	0	0	0	0.0220439	0.041666	0	0	0	0.0532308	0	0	0	0.0704138	0	0.0356629	0	0	0	0	0.0209945	0.0239956	0	0	0	0	0	0	0	0.0352889	0.0636113	0.0765498	0	0	0	0	0	0	0	0	0.0307718	0
ENSG00000196659.9	2.19193	1.05185	2.47185	2.69084	2.14088	1.92655	2.33416	2.1235	2.54286	1.98078	2.35507	2.04972	2.68755	2.39751	2.6754	2.45592	2.42129	2.57066	3.48317	1.99002	1.98779	2.58271	2.617	2.13975	2.51244	1.84377	2.67347	2.53954	2.44829	2.22574	2.21472	2.494	2.43637	1.53392	2.03683	4.12908	1.886	2.63236	2.55859	0.730776	2.31774	2.18291	0.954968	0.968615	3.06627	0.0723206	3.1156	1.33526	2.14365
ENSG00000235843.1	0.0299087	0.0518567	0	0	0	0.0316599	0	0.0812371	0	0	0.0382467	0	0	0	0	0	0	0	0	0.183647	0.0488541	0	0	0	0	0.157433	0.0358881	0.0291326	0.033297	0.0975378	0.0472767	0	0	0	0	0.0521326	0	0	0	0	0.0872573	0.119734	0.286576	0	0	0	0.34767	0	0.122658
ENSG00000243398.3	0	0	0	0	0	0	0.080112	0	0	0	0	0	0	0	0	0	0	0.0553004	0	0.0837112	0.0890761	0	0	0	0	0	0	0	0.0607108	0	0	0	0	0	0	0	0	0	0	0	0	0	0	0	0	0	0.0704344	0	0
ENSG00000183977.12	0.0747421	0.239244	0.0671789	0.0644245	0.0894861	0.176495	0.101355	0.29671	0.181552	0.0672592	0.117635	0.094082	0.111142	0.0722172	0.0990614	0.117861	0.16329	0.0641335	0.0619142	0.194165	0.0563478	0.135936	0.0856163	0.203189	0.0982042	0.257241	0.131078	0.106404	0.0768089	0.0843742	0.127233	0.0661805	0.0879788	0.119133	0.0559128	0.160345	0.160024	0.101808	0.0816774	0	0.0503208	0.115083	0.0661067	0.114236	0.0170698	0.0191909	0.0891108	0.114916	0.123788
ENSG00000251214.1	0	0	0	0	0	0	0	0	0	0	0	0	0	0	0	0	0	0.0230563	0	0	0	0	0	0	0	0	0	0	0	0	0	0	0	0	0	0	0	0	0	0	0	0	0	0	0	0	0	0	0
ENSG00000262008.1	0	0	0	0	0	0	0	0	0	0	0	0	0	0	0	0	0	0	0	0	0	0.111065	0	0	0	0	0	0	0	0	0	0	0	0	0	0	0	0	0	0	0	0	0	0	0	0	0	0	0
ENSG00000253513.1	0	0	0	0	0	0	0	0	0	0.0457645	0	0.0360086	0	0	0	0	0.0434761	0	0	0	0	0.0520278	0	0	0	0	0	0	0	0	0	0	0	0	0.0570664	0	0	0	0	0	0.410872	0	0	0	0.104532	0	0.0454746	0	0.0360978
ENSG00000264864.1	0.333465	0	0	0	0	0.352989	0	0	0.263251	0.216724	0	0.511571	0	0	0	0	0.411774	0.169079	0.256502	0.255945	0	0.492769	0.275875	0	0	0.219411	0.200066	0.487217	0.185621	0	0	0	0	0	0.810736	0	0	0	0.29608	0	0	0	0.319516	0	0	1.11307	0.215351	0.23804	0.170946
ENSG00000233214.1	1.25716	1.39725	0.533587	2.07694	0.182443	0.784813	0.947102	2.364	4.52967	0.838	0.370993	1.21981	1.24628	1.15685	0.811745	0.660805	0.835901	1.30755	1.19017	0.890687	0.631846	1.6672	1.22672	0.569608	0.880957	1.69678	1.70189	0.627968	0.610076	0.157686	1.9872	0.593684	1.65917	2.3855	0.731464	1.46087	0.474989	1.66485	1.4883	1.1345	0.188088	0.258094	0.741277	0	0.478525	0	0.0416345	0	0.859288
ENSG00000186094.15	0.0272152	0.0202229	0.0151427	0.0217828	0.0385082	0.00205776	0.025702	0.0105602	0.0153463	0.0101072	0.0149153	0.0178933	0.0375787	0.00697645	0.0103058	0.0164089	0.00960181	0.0275983	0.0328963	0.00895223	0.00952596	0.0114905	0.028948	0.0160302	0.0154953	0.0306976	0.00933032	0.0094675	0.0454476	0.0190187	0.0215096	0.0492283	0.0189298	0.0201403	0.0252065	0.0338841	0.0254618	0.0200799	0.0310682	0.171042	0.00567137	0	0.0745052	0.193123	0	0	0.0200864	0.0860349	0.0956674
ENSG00000169093.13	7.89002	9.92103	9.74122	6.54854	11.6909	13.4587	7.6584	10.2152	9.4786	8.36804	5.48129	4.82811	8.14204	9.38415	9.11376	9.77371	9.28306	10.187	16.148	7.84369	6.42705	9.12811	12.5893	9.50917	9.05519	9.31026	6.98513	10.3894	8.00544	10.0724	9.11674	11.5348	8.93845	11.1634	10.1663	10.796	11.8951	10.7148	14.0257	14.5251	6.25261	6.74128	8.91974	8.13846	6.19107	13.6031	9.54412	2.95343	11.992
ENSG00000204710.2	0.0292749	0.0507578	0.0570106	0.0820096	0	0.0154945	0.0860133	0.119273	0.0693324	0.0190262	0	0.0299406	0.0848877	0.052531	0.116401	0.070603	0.180748	0.0593739	0.157628	0.0449388	0.0239094	0.108151	0.0484382	0.0344868	0.0333359	0.0770485	0.0702552	0.0427728	0.0488872	0	0.208237	0	0.0407248	0.108323	0.0474497	0.0510279	0	0.151197	0.0519859	2.8334	0.982195	0.76178	0.0280503	0.436251	0.304208	0	2.57118	0.0626926	0.705346
ENSG00000120217.12	1.16173	1.05304	0.893947	0.830916	0.354738	0.6915	1.66515	0.455574	0.696896	1.67529	3.11117	0.617546	0.887381	0.595603	0.781564	0.408769	0.623525	0.72332	0.9941	0.693817	0.542176	0.824441	6.73059	0.790351	0.631285	0.599428	0.559288	0.746362	0.727258	0.345466	1.73029	1.01615	0.800681	0.538306	1.8658	0.486237	0.537658	0.687801	0.645856	1.52238	1.27742	0.353402	2.87588	2.35035	1.36289	2.91125	0.155065	2.61641	0.409097
ENSG00000102760.12	5.35531	10.4063	6.04939	9.7258	6.90129	5.62423	7.3717	4.18052	6.9241	8.02068	3.64881	3.8814	6.2495	7.81883	4.22887	5.72893	7.22041	3.91979	6.83308	5.73941	4.54599	7.31132	5.88399	5.09998	6.41831	11.9675	7.47164	4.99728	5.50821	4.79017	7.90968	10.7756	3.96935	3.59906	5.42219	13.7692	8.92906	5.08166	7.1636	4.08124	31.5758	7.14634	9.02354	7.12163	20.9911	6.70917	3.758	8.68914	8.19993
ENSG00000252554.1	0	0	0	0	0	0	0	0	0	0	0	0	0	0	0	0	0	0	0	0	0	0	0	0	0	0	0	0	0	0	0	0	0	0	0	0	0	0	0	0	0	0	0	0	0	0	0	0	0
ENSG00000234228.1	0	0	0	0	0	0	0	0	0	0	0	0	0	0	0	0	0	0	0	0	0	0	0	0	0	0	0	0	0	0	0	0	0	0	0	0	0	0.014641	0	0	0	0	0	0	0	0	0	0	0
ENSG00000273820.1	1.06383	1.08556	1.23548	0.9313	3.01052	0.926698	0.919789	1.47487	0.918562	0.97948	0.609346	0.714011	0.974695	1.63055	1.11623	1.06902	1.05366	1.07318	1.32973	1.24179	0.615435	1.32641	1.1918	0.900755	1.01581	1.0135	1.18343	0.852723	0.851249	1.78888	1.07727	2.23227	0.770784	0.820074	2.17332	0.589131	1.85061	1.27548	1.35781	1.21879	1.95596	2.55087	1.00871	1.92658	2.84592	0.462363	2.82679	1.40014	2.42001
ENSG00000213530.3	0	0	0	0	0	0	0	0	0	0	0	0	0.0332242	0	0	0	0	0	0	0	0	0	0	0	0	0	0	0.0167409	0	0	0	0	0.0239089	0	0	0	0	0	0	0	0	0	0	0	0	0.229472	0	0	0
ENSG00000276637.1	0	0	0	0	0	0	0	0	0	0	0	0	0	0	0	0	0	0	0	0	0	0	0	0	0	0	0	0	0	0	0	0	0	0	0	0	0	0	0	0	0	0	0	0	0.0751609	0	0	0	0
ENSG00000201104.1	0	0	0	0	0	0	0	0	0	0	0	0	0	0	0	0	0	0	0	0	0	0	0	0	0	0	0	0	0	0	0	0	0	0	0	0	0	0	0	0	0	0	0	0	0	0	0	0	0
ENSG00000231879.1	0	0	0	0	0	0	0	0	0	0	0	0	0	0	0	0	0	0	0	0	0	0	0	0	0	0	0	0	0	0	0	0	0	0	0	0	0	0	0	0	0	0	0	0	0	0	0	0	0
ENSG00000258169.1	0	0	0	0	0	0	0	0	0	0.00506582	0	0	0	0	0	0	0	0.00395215	0	0	0	0	0.00644845	0	0	0	0	0	0	0	0	0	0	0	0	0	0	0	0	0	0.0113702	0	0	0	0	0	0.0100675	0	0.00399578
ENSG00000224384.1	0	0	0	0	0	0	0	0	0.047615	0	0.0385647	0	0	0	0	0	0	0	0	0.0462935	0	0	0	0	0.0343408	0	0	0	0	0	0.0476698	0	0	0	0	0	0	0	0	0	0	0	0.0577918	0	0.0895368	0	0	0	0
ENSG00000260371.1	0	0	0	0	0	0	0	0	0	0	0	0	0	0	0	0	0	0	0	0	0	0	0	0	0	0	0	0	0	0	0	0	0	0	0	0	0	0	0	0	0	0	0	0	0	0	0	0	0
ENSG00000237948.1	0	0	0	0	0	0	0	0	0	0.0335498	0	0	0	0	0	0	0	0.0261742	0	0	0	0.0381414	0	0	0	0	0	0	0	0	0	0	0	0	0	0	0	0	0	0	0	0	0	0	0	0	0	0	0
ENSG00000279115.1	0	0	0.0347891	0.100088	0	0	0	0	0.0564108	0.0464409	0	0	0	0	0.0473535	0	0.0441186	0.0362313	0	0	0.11672	0	0.059116	0	0.122054	0	0	0.0348012	0	0	0	0	0.0497023	0	0	0	0.0584962	0	0	0	0	0.143032	0	0	0	0	0.0461467	0	0
ENSG00000154975.12	0.130388	0.0565179	0.142831	0.0913163	0.230616	0.158726	0.301689	0.10182	0.0566137	0.0720303	0.0875376	0.060009	0.182741	0.0760402	0.177134	0.1022	0.0402521	0.191724	0.140413	0.125097	0.0425964	0.154143	0.194166	0.203523	0.118781	0.175874	0.058671	0.0539771	0.0580641	0.175404	0.139121	0.165097	0.154178	0.0337723	0.147937	0.210229	0.19213	0.091393	0.138925	0	0.0190201	0	0.00624671	0	0.0483901	0	0	0.00465381	0.00334209
ENSG00000229409.1	0.0895415	0	0.261562	0	0.38009	0.0947842	0.131542	0	0.565501	0.349166	0.114504	0.0915775	0.173094	0.482021	0.118676	0.431899	0.110569	0.0908018	0.275502	0	0	0.264635	0.29631	0.210966	0.40785	0.235664	0.322328	0.0872178	0.0996856	0.584022	0.141538	0.61842	0.49825	0.397584	0.725659	0.780381	0.439805	0	0.477019	0.78785	0.261233	0.358463	0.171592	0	0	0.29888	0	0.511344	0.0918042
ENSG00000253879.1	0	0	0	0	0	0	0	0	0	0	0	0	0	0	0	0	0	0	0	0	0	0	0	0	0.0162418	0	0	0	0	0	0	0	0	0	0	0	0	0	0.0506568	0	0	0	0	0	0	0	0	0	0
ENSG00000233663.1	0	0	0	0	0	0	0	0	0	0	0	0	0	0	0	0	0	0	0	0	0	0	0	0	0	0	0	0	0	0	0	0	0	0	0	0	0	0	0	0	0	0	0	0	0	0	0	0	0
ENSG00000254372.1	0	0.0790896	0.0444162	0	0	0.0482863	0	0	0	0	0	0	0	0	0	0	0.0563276	0	0	0	0	0	0	0	0	0	0	0	0	0.0743802	0.0721043	0	0	0	0	0	0	0	0.162006	0	0	0.182613	0	0	0	0	0.0589168	0	0
ENSG00000143147.13	0.50403	0.761864	0.344804	0.456175	3.55491	0.514388	0.47275	1.03028	1.35287	0.539242	0.297482	0.392566	0.961856	0.881243	0.40253	0.913244	0.419717	0.45608	0.76546	1.69424	0.455983	0.44689	0.765538	0.765804	0.407651	1.09186	0.702494	0.399054	0.453221	1.43511	0.267616	1.63344	0.199562	1.2529	1.44746	0.362685	0.812526	2.10162	1.83599	0.830106	0.731472	0.951985	0.79005	0.821715	0.452774	1.50122	0.136878	1.49453	0.29681
ENSG00000232215.2	0	0	0.0150259	0	0	0	0	0	0	0	0	0	0	0	0	0	0	0	0	0	0	0	0.0255331	0	0	0	0	0	0	0.0251627	0	0	0	0	0.0250121	0	0	0	0	0	0	0	0	0	0	0	0	0	0
ENSG00000201763.1	0	0	0	0	0	0	0	0	0	0	0	0	0	0	0	0	0	0	0	0	0	0	0	0	0	0	0	0	0	0	0	0	0	0	0	0	0	0	0	0	0	0	0	0	0	0	0	0	0
ENSG00000212564.1	0	0	0	0	0	0	0	0	0	0	0	0	0	0	0	0	0	0	0	0	0	0	0	0	0	0	0	0	0	0	0	0	0	0	0	0	0	0	0	0	0	0	0	0	0	0	0	0	0
ENSG00000184647.9	0	0	0.00901076	0	0.013094	0	0.00679738	0	0	0	0	0	0	0	0	0	0	0.00469215	0	0	0.0151159	0	0	0.00545079	0	0	0	0	0	0	0	0	0	0	0	0	0	0.00682782	0	0	0.0134991	0	0	0	0	0	0	0	0
ENSG00000207310.1	0	0	0.132003	0	0	0	0	0	0	0	0	0	0	0	0	0	0	0	0	0	0	0	0	0	0	0	0	0	0	0	0	0	0	0	0	0	0	0	0	0	0	0	0	0	0	0	0	0	0
ENSG00000276002.1	0.0518061	0.0898232	0	0	0	0.0548394	0.0761064	0	0.327183	0	0	0	0	0	0.137325	0.062471	0.063972	0.0525353	0	0.0795256	0.169245	0	0	0.0610294	0	0.0681742	0.18649	0	0	0	0.16378	0	0	0.230031	0	0.0903012	0.0848195	0	0.183993	0	0.151142	0	0.0992781	0.514673	1.23049	0.172924	0	0.0739623	0.0531153
ENSG00000119522.14	5.78475	5.2356	6.25102	4.21176	3.95848	7.73591	5.89261	5.22657	5.40413	5.26344	7.23284	6.36471	5.40538	4.21045	6.24043	6.61404	5.8735	5.81741	4.90004	4.9871	5.14038	4.97639	4.10003	5.91823	4.98953	4.87828	6.23524	5.70903	4.82299	4.42569	6.19955	4.44134	6.10136	6.60247	5.52939	3.14575	4.67533	4.77109	4.78209	6.17251	3.42487	5.06197	6.2529	5.80311	4.77032	5.96735	12.8807	7.19863	4.56928
ENSG00000211772.7	8.46896	9.2987	20.2069	6.22526	1.93117	6.22352	32.9158	3.3269	7.48692	12.2023	12.0159	9.04629	14.5957	11.4604	8.7431	9.1152	10.1553	8.33087	21.037	9.804	6.94536	15.1522	11.7545	13.0068	7.43208	8.19735	6.3723	10.4393	6.57456	3.23837	20.1633	7.97606	9.98003	9.10319	9.11809	14.0604	17.1747	21.9345	9.27511	17.2434	11.9455	1.50607	10.311	10.6039	12.4162	9.84142	1.00571	13.8896	1.66842
ENSG00000266139.1	0	0	0	0	0	0	0	0	0	0	0	0	0	0	0	0	0	0	0	0	0	0	0	0	0	0	0	0	0	0	0	0	0	0	0	0	0	0	0	0	0	0	0	0	0	0	0	0	0
ENSG00000237481.1	0.0679956	0.117893	0.0441386	0	0.0320701	0.119961	0	0.123125	0.178928	0.0883828	0	0.0695417	0.131443	0.081341	0.0600798	0.0546622	0.0839633	0.0919368	0	0.243547	0.0740445	0.133972	0.112505	0.0801011	0.0774279	0.0894786	0.0815893	0.066231	0.0504658	0.0739153	0.0358268	0	0.0315299	0.201277	0.0367365	0	0.0371085	0.0334456	0.0804969	0	0	0.090736	0.130303	0	0.201878	0.151308	0.20492	0.0970755	0.0929518
ENSG00000279450.1	0	0	0	0	0	0	0	0	0	0	0	0	0	0	0	0	0	0	0	0	0	0	0	0	0	0	0	0	0	0	0	0	0	0	0	0	0	0	0	0	0	0	0	0	0	0	0	0	0
ENSG00000251663.1	0	0	0	0	0	0	0	0	0	0	0	0	0	0	0	0	0	0	0	0	0	0	0	0	0	0	0	0	0	0	0	0	0	0	0	0	0	0	0	0	0.172734	0	0	0	0	0	0	0	0
ENSG00000268580.1	0	0	0	0	0	0	0	0	0	0	0	0	0	0	0	0	0	0	0	0	0	0	0	0	0	0	0	0	0	0	0	0	0	0	0	0	0	0	0	0	0	0	0	0	0	0	0.0228204	0	0
ENSG00000255568.3	0.366876	0.415913	0.467148	0.237174	0.199658	0.612409	0.621881	0.632393	0.490138	0.238439	0.28871	0.331924	0.43644	0.430443	0.467547	0.493448	0.662123	0.443586	0.716358	0.194946	0.391831	0.792361	0.4436	0.382324	0.610585	0.557065	0.423291	0.357356	0.581241	0.276104	0.423788	0.357336	0.39259	0.313271	0.343064	0.5657	0.462052	0.66631	0.57632	0.372466	0.411671	0.734362	0.243367	0.700916	0.167577	0.329699	0.947713	0.0402907	0.245942
ENSG00000273925.1	0	0	0	0	0	0	0	0.0749049	0.0435415	0	0.0705309	0.0282045	0.0533103	0	0	0	0	0.0559312	0	0	0.0900922	0	0.0456295	0	0	0.0725809	0	0	0	0	0	0	0.0383634	0	0	0	0	0.0406943	0	0	0	0.110401	0	0	0	0	0.0356189	0	0
ENSG00000255087.2	0	0	0	0	0	0	0	0	0	0	0	0	0	0	0	0.00748476	0	0	0	0	0	0	0	0	0	0	0	0	0	0	0	0	0	0	0	0	0	0	0	0	0	0	0	0	0	0	0	0	0
ENSG00000115221.9	5.93509	4.12647	4.63036	8.87249	0.513364	2.90821	4.98804	5.37977	6.28323	7.84216	5.40994	6.64181	6.22403	4.10275	6.07584	4.63644	6.80476	5.02594	3.81932	3.76549	7.95026	5.04443	3.54901	6.79282	7.09619	3.85259	5.85667	6.3234	8.08596	3.41194	4.12632	4.10276	6.43752	6.79514	3.72069	7.42581	5.14441	5.29658	6.00111	1.56603	4.51358	2.18326	3.17902	0.770754	5.71113	0.121865	2.59651	2.91568	5.75052
ENSG00000215203.2	0	0	0	0	0	0	0	0	0	0	0	0	0	0	0	0	0	0	0	0	0	0	0	0	0	0	0	0	0	0	0	0	0	0	0	0	0	0	0	0	0	0	0	0	0	0	0	0	0
ENSG00000175513.8	0.0281391	0	0.0273994	0	0	0.02234	0.0413381	0.00955383	0.0333212	0.00914403	0.0269878	0.0431684	0	0.050493	0.0279712	0.00848297	0.0173736	0.0428028	0.0216447	0	0.0114909	0.0207909	0	0.00828721	0.00801064	0.0092574	0.00844118	0	0	0.0114709	0.0444795	0.0161953	0.0195724	0	0.0114022	0.012262	0.0115177	0.0103808	0	0	0.0205237	0.0281625	0.013481	0	0.0208861	0	0.0090861	0.0401735	0
ENSG00000266594.1	0.190865	0.330927	0	0	0	0	0.280392	0.518421	0.602705	0	0	0	0	0	0	0.230156	0	0.193551	0	0	0.311766	0	0	0	0.217341	0	0	0.185912	0	0	0	0.439404	0.265515	0.282494	0	0	0.312493	0	0	0	0	0	0.365762	0	0	0	0.493041	0	0.195688
ENSG00000258454.1	0	0.0967326	0	0.156291	0.0394709	0.0295289	0.0819608	0.113654	0.0880877	0.0362596	0	0	0.0539255	0	0.0369722	0.0336383	0.068893	0	0.0858294	0.256929	0	0.0824441	0	0.065724	0	0.0734183	0.0669451	0.0543434	0	0.136459	0.0440946	0	0	0	0.271285	0	0.045672	0.164655	0	0	0	0	0.21383	0.277131	0	0.0931127	0.14412	0.0796517	0.171603
ENSG00000230683.1	0.0378739	0.262668	0	0	0.214359	0	0	0.102872	0	0	0	0	0	0	0	0	0.140304	0.0768141	0	0.406972	0.0618649	0	0	0.0892336	0.0431278	0.299041	0	0	0.0421647	0.123514	0.0598673	0	0	0	0.0613873	0	0.062009	0.111777	0	0.333242	0	0	0	0	0	0	0	0	0.038831
ENSG00000197045.11	13.7391	13.5256	12.3867	18.3947	4.12249	8.18447	10.8689	12.9215	12.9033	13.7187	14.279	14.4426	15.9391	11.7664	11.7656	11.124	11.6454	14.2409	16.4048	11.5333	15.7049	12.5448	14.4923	14.6299	13.335	10.8983	13.0598	12.9853	13.4244	8.18023	12.5353	11.8596	12.6126	11.2199	7.12188	21.8691	12.4829	11.1567	12.9377	1.16961	11.4857	13.027	8.88792	7.21808	10.4938	8.13258	7.05582	9.66579	8.13252
ENSG00000249392.1	0	0	0	0	0	0	0	0.0353046	0	0	0	0	0	0	0	0	0	0	0	0.0399053	0	0	0	0.0306241	0	0	0	0	0	0.0423887	0	0	0	0	0.042135	0	0	0	0	0	0	0	0	0	0	0	0	0	0
ENSG00000221808.1	0	0	0	0	0	0	0	0	0	0	0	0	0	0	0	0	0	0	0	0	0	0	0	0	0	0	0.146267	0	0	0	0	0	0	0	0	0	0	0	0	0	0	0	0	0	0	0	0	0	0
ENSG00000243323.4	0.00879668	0.00762598	0.0406857	0.018482	0.00622343	0.111741	0.0646143	0.0119466	0.0451389	0.00857565	0.022498	0.0292393	0.0425125	0.0236772	0.0291473	0.0185633	0.0190093	0.00892049	0.0304489	0.0168793	0.0179611	0.0487465	0.0218324	0.0362697	0.0125212	0.0347279	0.015833	0.0278473	0.0587595	0.0179297	0.0695245	0.0151886	0.0428302	0.0325493	0.0178224	0.0306663	0.0252041	0.0389422	0.0390525	0.212848	0.0320799	0.0968438	0.130645	0	0.00652929	0.0220218	0.445949	0.0565146	0.0225474
ENSG00000146700.8	0.102914	0.124905	0.105219	0.0576598	0.385888	0.185197	0.151187	0.195672	0.129991	0.160525	0.0987032	0.110517	0.159156	0.24007	0.1364	0.241995	0.152498	0.156544	0.213736	0.102687	0.159699	0.129267	0.195823	0.0606181	0.140628	0.169287	0.172884	0.170414	0.160402	0.142639	0.0976056	0.355389	0.150323	0.137088	0.241869	0.188354	0.134797	0.106305	0.0913764	0.452755	0.360296	0.411998	0.394436	0.204481	0.626377	0.223286	0.638032	0.308548	0.290165
ENSG00000281328.1	0	0	0	0	0	0	0	0	0	0	0	0	0	0	0	0	0	0	0	0	0	0	0	0	0	0	0	0	0	0	0	0	0	0	0	0	0	0	0	0	0	0	0	0	0	0	0	0	0
ENSG00000277029.1	0	0	0	0	0	0	0	0	0	0	0	0	0	0	0	0	0	0	0	0	0	0	0	0	0	0	0	0	0	0	0	0	0	0	0	0	0	0	0	0	0	0	0	0	0	0	0	0	0
ENSG00000227068.1	0.0229158	0.0397322	0.0223134	0	0.0324247	0.0242576	0	0	0	0	0	0	0	0	0	0.0552666	0	0	0	0.0351772	0	0	0.0379165	0	0	0.030156	0.0549944	0	0	0.0373664	0	0	0	0	0	0	0	0	0.0406935	0	0	0	0	0	0	0	0	0	0
ENSG00000180398.10	9.13081	9.90243	8.50667	9.281	16.0665	12.3476	8.27648	11.3454	9.64027	14.0422	8.06479	6.99702	9.53421	10.687	8.87505	9.28582	8.85747	8.42248	12.2338	10.372	7.5265	9.46608	16.6815	8.90333	10.2183	7.97754	10.6601	8.32105	8.34395	13.618	10.0301	16.6639	6.35606	8.80416	18.1219	10.2715	13.0713	10.3491	13.2878	5.85564	17.6368	12.9822	19.9325	30.4373	18.0704	15.146	13.2093	16.5116	13.262
ENSG00000275389.1	0.0664462	0.0531723	0.0248844	0.0286369	0.0506251	0.129852	0.0225262	0.013883	0.0403503	0.026575	0.0326808	0.0313648	0.0395225	0.0275149	0.0812919	0.110942	0.0252462	0.0725647	0.0550421	0.0313843	0.0500935	0.0981892	0.0930276	0.0361273	0.0814839	0.0201784	0.0551978	0.0348503	0.0682836	0.0916779	0.0565554	0.011767	0.0355517	0.0453901	0.0994137	0.0178184	0.0502103	0.0377118	0.0272294	0.17989	0.089471	0.0409239	0.0489744	0.101556	0.075876	0.0511825	0.0330084	0.036486	0.115289
ENSG00000102401.18	8.75681	7.95038	7.78689	8.30162	14.5354	5.60374	7.15354	10.001	8.88233	9.19842	6.04755	5.42115	7.74624	10.1132	7.13417	6.42896	7.40319	6.64183	8.89151	11.2886	4.98591	9.42574	11.5901	7.02637	8.87659	7.64181	8.47908	6.52634	6.65544	13.386	8.38411	12.9514	5.51725	6.36641	15.763	6.72817	11.3453	10.7152	10.8225	4.7271	12.3495	9.79496	12.5054	13.6323	16.4283	9.86876	7.71256	4.11355	10.0061
ENSG00000158578.17	0.0203923	0.624637	0.0330936	0.0761682	0.375103	0.525266	0.0699009	0.138472	0.0429293	0.017671	0.0173848	0.013904	0.0394207	0.0731841	0.135137	0.0491806	0.52041	0.0275724	0.0627431	0.438248	0.155445	0.0502237	0.269928	0.152144	0.503124	1.69956	0.146815	0.0662104	0.597833	0.0886707	0.0322341	0.0156489	0.018912	0.0603642	0.154245	0.118483	0.667745	0.0601833	0.0844953	0.598086	0.0198312	0.0816369	0.156314	0	0.0605444	0.113446	0.210709	0.0291136	0.0766613
ENSG00000143669.12	1.05017	1.05916	0.964236	1.32593	1.21596	0.744501	1.07233	1.17011	1.35334	0.867095	0.745238	0.869832	0.923557	0.91435	0.984115	0.760711	0.908668	1.10845	0.794143	1.39071	1.22252	1.09505	0.812519	0.992327	0.914576	1.3956	1.07554	0.951606	0.891681	1.58096	1.10356	1.29908	0.627576	1.06067	1.60626	0.746387	1.30771	1.34997	1.17146	0.25378	0.412108	0.458908	0.843262	0.727375	0.579675	0.459155	0.407876	0.568047	0.8917
ENSG00000253307.1	0.146153	0.126703	0	0.204714	0	0.0386777	0	0.0992443	0.0576897	0.0949873	0	0.0747383	0.0706328	0	0	0.0881204	0.0451188	0.111158	0.0562107	0.0560886	0.0596832	0.161981	0	0.0430434	0.0832138	0.19233	0	0.0711803	0.0406777	0.178737	0.173268	0.0841176	0	0.270397	0.23689	0	0	0.377422	0	2.57192	0.532995	0.731374	0.840238	0.362993	0.108482	0.243923	0.283157	1.0433	0.0749234
ENSG00000255563.1	0	0	0	0	0	0	0	0	0	0	0	0	0	0	0	0	0	0	0	0	0	0	0	0	0	0	0	0	0	0	0	0	0	0	0	0	0	0	0	0	0	0	0	0	0	0	0	0	0
ENSG00000229753.1	0	0	0	0	0	0	0	0	0.0982953	0.0404613	0	0	0	0	0	0	0	0	0	0	0	0	0	0	0	0	0	0	0	0	0.0492043	0	0	0	0	0	0	0.0459339	0	0	0	0	0	0	0	0	0	0	0
ENSG00000235264.1	0.0837271	0	0.040763	0	0.0296174	0.0221573	0.123	0.0568542	0.165244	0.0544156	0.0267671	0.0214077	0	0.0375601	0.0277425	0.0252408	0.0258473	0.0849056	0	0	0	0.0618628	0	0.0246583	0	0	0	0.0611658	0.0466062	0.0341312	0.0330868	0	0.0291185	0	0.0678538	0	0.0342705	0	0.0371703	0	0.0610675	0	0	0.207949	0.0621461	0.558945	0.0270354	0	0.0858429
ENSG00000257070.1	0	0	0	0	0	0	0	0.0588059	0	0	0	0.0885705	0	0	0	0	0	0.0439101	0	0.0664692	0	0	0.0716451	0	0	0	0	0	0	0.0706057	0.136891	0	0	0	0.0701831	0.0754756	0.0708939	0	0	0	0.126328	0.520039	0.0829787	0	0	0.144533	0.055927	0.123638	0.0443949
ENSG00000169372.11	2.85297	2.56446	2.9134	3.18358	2.96641	5.93589	2.73599	2.48784	3.22439	3.08664	2.77637	3.28561	4.76754	2.84275	3.3901	3.46483	3.56484	3.3541	5.39625	2.04654	2.73182	2.80726	4.4511	2.86136	3.07104	2.34369	3.25645	2.84502	3.74646	2.24581	2.93318	3.68623	3.87443	3.12302	2.74372	6.25604	3.40468	3.11367	3.68674	1.34318	2.03879	0.855584	1.74224	1.58398	2.89062	1.68718	1.09539	2.07772	1.00864
ENSG00000185130.5	0.178349	0.206152	0.0868301	0.08327	0	0.0629305	0.17467	0.444057	0.23466	0.386373	0.380115	0.182404	0.0574616	0.0533384	0.11819	0.250908	0.110116	0.542578	0.137186	0.0456295	0.145661	0.439251	0.147548	0.280135	0.236938	0.156465	0.249672	0.260581	0.198554	0.0969381	0.375888	0.342159	0.372156	0.131985	0.240895	0.155436	0.146001	0.350905	0.10557	0	0.173442	0.59499	0.626591	0.590608	0.264758	1.28984	0.383925	0.381936	0.365712
ENSG00000215515.2	0	0.0173571	0	0	0	0.010597	0	0.0135956	0.0316119	0	0.0128017	0.0102385	0	0.035927	0	0	0.0123617	0	0	0.0461018	0	0	0	0.0117931	0.0113995	0	0	0.00975106	0	0	0.0158241	0	0	0.0148168	0	0	0	0	0.0177771	0	0	0.0801533	0.0383684	0	0	0.0334152	0.0646499	0.0714612	0.0410553
ENSG00000264243.1	0	0	0	0	0.025153	0	0	0	0	0.0231066	0	0	0	0	0	0	0	0	0	0	0	0	0	0	0	0	0	0	0	0	0.0280995	0	0	0	0.0288129	0	0	0	0	0	0	0	0	0	0	0	0.0688807	0	0
ENSG00000231307.1	0.0620787	0.071756	0.0201489	0.115936	0.0292794	0.043809	0	0.0843081	0.130686	0	0.0264617	0	0	0	0.0274259	0	0.0511046	0.0209842	0	0.0317649	0.169003	0.0611568	0	0.0243769	0	0.136154	0.0248298	0.0806236	0.0230372	0.0337417	0	0.0476387	0	0	0	0	0.0338794	0.0610705	0.0734922	0	0.120741	0.579882	0	0	0	0	0.187088	0.0295427	0.0424316
ENSG00000249673.5	1.10078	1.43318	1.24459	1.12391	1.58893	1.34023	1.35352	1.09794	1.67752	1.1216	0.706407	0.870133	1.32119	1.3096	1.2051	1.16207	1.43895	1.2369	1.42361	0.940823	1.18883	1.37342	1.20089	1.04738	0.801218	1.31326	1.55793	0.883694	1.23222	1.42674	1.19187	1.44811	1.09941	1.05632	1.75477	1.1913	1.36324	1.309	1.53587	1.54329	1.7469	1.54157	2.06311	1.54223	1.05349	1.61508	1.15616	0.780022	1.74044
ENSG00000077942.16	33.5231	77.6214	47.109	14.0241	53.0946	22.3583	42.219	71.418	28.9113	32.491	16.8425	22.8028	24.3905	66.3217	49.6848	39.2561	23.9206	35.0866	23.0169	46.14	29.8139	40.7869	29.301	18.342	26.4477	62.9597	54.1145	38.8674	29.5726	85.7484	18.4579	57.6864	23.3158	30.1983	57.7031	21.762	66.3106	38.5702	46.5057	12.8384	18.8147	11.1938	14.9207	6.26734	22.9958	1.83404	4.51041	7.82124	7.47996
ENSG00000139579.11	14.3945	13.97	14.2645	12.3483	11.0027	16.0266	14.8246	12.2215	13.3823	19.4245	15.1542	12.0464	19.1788	15.1621	12.2218	14.1402	14.6657	13.8477	20.0116	15.1995	11.8792	14.9217	21.0037	17.7123	15.5721	14.6996	13.9764	13.1164	15.239	12.4343	14.8761	15.7789	16.6764	14.5776	17.1618	21.4085	13.8021	17.5835	16.3404	39.5324	26.5787	24.8203	28.7378	21.1809	28.815	31.3258	26.8447	23.4358	30.3682
ENSG00000255505.1	0	0	0	0	0	0	0	0	0	0	0	0	0	0	0	0	0	0	0	0	0	0	0	0	0	0	0	0	0	0	0	0	0	0	0	0	0	0	0	0	0	0	0	0	0	0	0	0	0
ENSG00000276738.1	0	0	0	0	0	0	0	0	0	0	0	0	0	0	0	0	0	0	0	0	0	0	0	0	0	0	0	0	0	0	0	0	0	0	0	0	0	0	0	0	0	0	0	0	0	0	0	0	0
ENSG00000249451.1	0	0	0	0.116435	0.0588105	0.131992	0	0.112894	0.0656241	0	0	0.0425088	0.0803474	0	0	0	0	0.0421487	0	0.0638028	0	0	0.0687711	0	0	0.273478	0	0	0	0	0.0656997	0.191374	0.0578199	0.0615173	0.0673678	0	0	0	0.073808	0	0	0.332786	0	0	0	0	0.0536835	0	0
ENSG00000242206.2	0.125772	0.145379	0	0.117444	0	0.133136	0.061589	0.113873	0.0661931	0.217977	0.0536116	0.0428773	0.081044	0	0	0	0	0.0425141	0.128992	0	0	0	0.0693674	0.0987759	0.0477397	0.0551698	0	0.20418	0	0	0	0	0.116642	0.0620507	0	0.0730761	0	0.12373	0	0	0.122312	0	0	0	0	0	0.054149	0.0598539	0.0429835
ENSG00000276980.1	0.192412	0.0556017	0.343481	0.239562	0.0605007	0.0452617	0.141333	1.62594	0.0168775	0.430733	0.3144	0.109326	0.0413283	0.901525	0.0991737	0.0128901	0.0395995	0	0.0493345	0.623547	0.069843	0.0631848	2.06937	0	0.0730344	0.647077	0.0769597	0.104122	0.0238011	0.122012	0.0337939	0.270701	0.0446112	0.0316426	0.450475	0.0745301	0.0875072	0.141965	0.170841	1.88109	1.02915	0.171175	0.286787	0.212393	0.380845	0.428168	0.110453	0.274702	0.0767178
ENSG00000220157.4	0.120755	0.0785135	0.146976	0.169139	0.0640735	0.0958691	0.155222	0.327992	0.21449	0.412024	0.154419	0.123501	0.0583585	0.0541709	0.180052	0.200219	0.186391	0.275524	0.162549	0.139025	0.0986233	0.223054	0.174826	0.177817	0.189071	0.178771	0.181121	0.117622	0.134436	0.0246128	0.357896	0.0694999	0.125988	0.0670225	0.269121	0.0789313	0.14828	0.155917	0.241239	0.132811	0.0440372	0.845989	0.462816	0.44987	0.044815	0.453452	0.311934	0.323248	0.55713
ENSG00000260880.2	0	0.139854	0	0	0.0190221	0	0	0.200834	0	0	0	0.0137494	0	0	0	0.0324224	0	0.0136329	0	0	0.0219594	0.019866	0.0444877	0	0.0153086	0.0176912	0	0.0130948	0	0.109606	0	0.0309497	0	0	0.0217899	0	0.0220106	0	0	0	0	0	0	0	0.039914	0	0	0.0191932	0
ENSG00000168152.11	0.696489	0.77797	0.717304	0.872374	0.653839	0.595486	0.669006	0.713965	1.00451	0.752981	0.710812	0.52397	0.9127	0.624891	0.67458	0.72681	0.839374	1.07642	1.14875	0.894388	0.831377	0.846137	1.00836	0.840211	0.751162	0.841633	1.10493	0.808879	0.630007	0.638825	0.703966	0.894226	0.596244	0.698801	0.748976	1.19067	0.98682	1.0673	1.32006	0.35355	1.67052	1.24668	0.63527	0.798384	0.755565	1.10652	1.12448	0.6645	1.22906
ENSG00000149313.9	3.03815	3.64871	3.29866	3.74614	3.36604	2.4884	2.85371	4.02093	3.41153	3.19891	2.79909	2.12108	3.59189	3.5699	3.37372	2.67909	3.21857	3.39258	3.98816	3.51852	2.57138	3.57431	4.12634	3.10921	3.64127	3.18609	3.61739	3.25867	3.02452	3.2287	3.23745	4.31544	2.72841	3.16331	3.87863	3.79899	4.08692	4.06779	3.92863	1.13533	8.09025	7.50425	4.83754	4.45167	5.63503	3.87631	4.81797	5.07772	7.7741
ENSG00000263072.4	0.801445	0.967326	1.32362	1.55051	1.1528	1.19522	1.06029	1.36505	1.78273	0.811524	0.849342	1.05968	1.67768	0.913721	1.01527	1.14797	1.12635	1.54463	1.28744	1.6313	0.759431	1.84518	1.01104	0.850238	0.821863	1.4101	0.92448	1.13862	0.773933	0.758106	1.6588	1.03976	0.880835	1.4549	1.48561	0.957038	1.5514	1.69229	1.54114	1.28567	1.42099	2.80074	1.84131	3.21121	1.09114	1.611	4.65529	1.08099	2.64215
ENSG00000125898.11	4.1993	4.11167	5.9258	3.41866	1.13859	5.09954	5.59754	6.20962	4.13126	4.87653	5.03607	3.78792	5.20236	4.96294	4.11068	4.38904	6.40284	4.91771	5.11571	3.24764	2.41121	6.48104	2.84804	4.06175	3.35578	3.33808	3.93259	4.76513	4.13516	1.93777	6.27562	3.34928	5.58967	4.07779	3.73141	3.03746	2.70475	4.34081	4.25847	7.22089	6.17228	3.3921	7.08734	7.51777	4.46178	7.80888	8.1426	7.65382	7.66016
ENSG00000166224.15	13.5834	12.1351	15.0545	18.114	4.94615	20.1404	12.3743	12.3	13.4523	10.9664	12.7761	15.1308	12.2076	11.5473	13.8529	12.3911	17.9217	14.5959	12.4069	11.4846	11.999	14.9098	7.1593	19.4189	19.2165	10.0263	14.983	19.7255	20.2974	10.8817	13.1247	9.45722	14.9254	13.8809	9.95605	11.1223	11.4179	13.8393	12.415	9.44536	12.1204	7.53233	11.6412	12.2432	10.9538	14.8373	12.4461	13.1654	10.736
ENSG00000281468.1	0.662466	0.712927	0.64505	1.85581	0.420194	0.169268	1.10744	0.930708	1.11809	0.178157	0.408968	0.60744	1.01567	0.573871	0.544976	0.771296	0.705203	0.509634	1.12457	1.33252	1.00747	0.877672	0.793738	1.18407	0.6243	0.931892	1.06901	0.689776	0.508632	0.595979	0.68607	0.841441	0.762676	0.710016	0.222154	0.637086	1.12202	0.775307	1.54148	0.200995	0.599808	1.64611	3.80853	0	1.2208	0.0762498	2.38989	1.33715	1.68631
ENSG00000106526.9	0.682622	0.521697	0.524744	0.635327	0.136621	0.449242	0.445329	0.561114	0.521163	0.753032	0.545577	0.457009	0.594683	0.431133	0.407724	0.479267	0.562875	0.528281	0.563073	0.582531	0.388791	0.557455	0.705915	0.547564	0.542075	0.531885	0.414935	0.478996	0.454974	0.497956	0.42238	0.387709	0.377968	0.574958	0.374871	0.634065	0.389697	0.573235	0.48647	0.770532	2.20115	0.467445	0.593825	0.446156	0.960012	0.314796	1.2094	0.288522	0.354541
ENSG00000010310.7	0.159269	0.371734	0.384722	0.360368	0.043338	0.226954	0.409458	0.428442	2.10361	0.46182	0.152752	1.01806	0.823001	0.280297	0.231388	0.421046	0.612705	0.503168	0.381665	0.827496	1.11567	1.041	0.172305	0.490709	0.453406	0.834327	0.709313	0.271488	0.351215	0.364582	0.973135	0.176281	0.724336	2.85142	0.28297	0.277615	0.245719	0.732188	1.26728	0.72763	0.0804219	0.282017	1.22085	1.94741	0.181872	0.0920117	0.656694	0.275485	0.166434
ENSG00000235514.1	0.0366306	0.0635113	0	0	0	0	0	0.0497475	0	0	0	0	0	0	0	0	0	0	0.0563526	0.11246	0	0	0	0	0	0	0	0	0	0	0	0	0	0	0	0	0	0	0	0	0	0	0	0	0	0	0.047312	0	0
ENSG00000130037.4	0.341921	1.0689	0.242132	0.565998	3.88506	0.526459	0.312036	0.900571	0.392619	0.242421	0.0662487	0.13246	0.0400589	1.30146	0.446307	0.481027	0.153533	0.131338	0.526011	0.262435	0.609281	0.35981	0.814324	0.170882	0.135683	2.66561	0.696229	0.201847	0.271074	0.971459	0.0655119	2.57616	0.0720683	0.122683	0.982439	0.370235	3.01957	0.152894	0.551979	0	0.166256	0.228136	0.0694947	0	0.0769058	0	0.0602214	0.140528	0.0690499
ENSG00000225488.1	0	0	0	0	0	0	0	0	0	0	0	0	0	0	0	0	0	0	0	0	0	0	0	0	0	0	0	0	0	0	0	0	0	0	0	0	0	0	0	0	0	0	0	0	0	0	0	0	0
ENSG00000259262.1	0.40616	0.301806	0.22599	0.650172	0.0820995	0.245681	0.0852392	0.394	0.274834	0.07542	0.148397	0.237369	0.22433	0	0.384511	0.489773	0.0716487	0.176519	0.267788	0	0.284331	0.0857418	0.0960045	0.205059	0.264287	0.381775	0.348114	0.169551	0.258385	0.283835	0	0.133579	0.24215	0.601147	0.0940454	0.303412	0.189996	0.171242	0.618216	0	0.338558	0	0	0	0.172269	0	0.299769	0.0828378	0.356935
ENSG00000239345.2	0.305523	0.783074	0.310426	0.260486	0.056387	0.0421842	0.234174	0.992216	0.755037	0.172665	0.220829	0.190199	0.102715	0.452888	0.299299	0.27231	0.295256	0.417589	0.122613	1.32543	0.238678	0.726293	0.285728	0.391214	0.2874	0.804105	0.621633	0.452862	0.236616	0.454864	0.272966	0.122325	0.517414	0.727448	0.430611	0.0231541	0.260983	0.588055	0.117944	1.05191	0.465053	5.4774	0.56003	0.263935	0.946532	1.01981	1.38972	0.0948235	1.71603
ENSG00000198454.2	0	0	0	0	0	0	0	0.0201431	0	0	0	0	0	0	0	0	0	0.0150408	0	0	0	0.0219176	0	0.0174726	0	0.0390363	0	0	0	0	0	0	0	0	0	0	0	0	0	0	0	0.0593774	0	0	0	0	0	0	0
ENSG00000253844.1	0.0863436	0.0748526	0.0210184	0	0.030543	0.342746	0.095133	0.0879464	0.136326	0	0.0828108	0.0441534	0.041728	0	0.0286094	0	0.026655	0	0.0332078	0.0331357	0.0352593	0	0	0	0.0737408	0.170435	0	0	0.0961254	0.0351978	0.0341208	0.0496945	0.0300285	0	0.0349871	0.0376255	0.0706829	0.031853	0	0.189928	0.881662	0.518492	0.0413659	0	1.47403	0	0.195162	0.215723	2.56724
ENSG00000257433.4	0.0789248	0.114035	0.227348	0.0552742	0.120981	0.365513	0.178749	0.133983	0.280379	0.0897653	0.13457	0.110989	0.222499	0.159326	0.117681	0.146724	0.166493	0.140062	0.161891	0.0757215	0.102061	0.184663	0.130589	0.147212	0.112341	0.151464	0.169677	0.121721	0.23431	0.0857961	0.140351	0.128703	0.256185	0.121682	0.181226	0.21782	0.0915305	0.145581	0.20439	0.115739	0.11513	0.0921554	0.157549	0	0.195272	0.131721	0.263343	0.230053	0.118007
ENSG00000260156.1	0	0	0	0	0.0372502	0	0	0	0	0	0.0336654	0	0.0508915	0	0	0	0.0325085	0.0266967	0	0	0.0430023	0.0389028	0	0	0	0.0692877	0.0631787	0	0.0293086	0	0	0	0	0	0.128011	0	0	0.0388479	0	0	0.0768054	0	0.252249	0	0.0781619	0	0.0340028	0.0375852	0.161949
ENSG00000114383.8	11.2983	14.6659	11.7644	11.2314	9.92121	12.9873	13.0906	10.5951	13.9454	13.8395	10.7551	10.1432	15.9786	12.1058	11.5785	12.9553	13.7133	11.3595	18.5314	11.9388	10.4093	12.4461	18.0457	13.0896	10.3186	12.2657	11.2132	12.4909	11.6655	11.6003	13.504	13.1441	14.0902	13.7955	12.2052	21.7218	12.7829	13.2559	15.2456	16.3385	17.343	9.07511	13.3328	15.5728	16.8617	11.8531	10.5592	10.3719	16.0406
ENSG00000242707.3	0	0.0941966	0	0	0	0	0	0	0	0	0	0	0	0	0	0	0	0	0	0	0	0	0	0	0	0	0	0	0	0	0	0	0	0	0	0	0	0	0	0	0	0	0	0	0	0	0	0	0
ENSG00000239580.3	0	0	0	0	0	0	0	0	0	0	0	0	0	0	0	0	0	0	0	0	0	0	0	0	0	0	0	0	0	0	0	0	0	0	0	0	0	0	0	0	0	0	0	0	0	0	0	0	0
ENSG00000255213.1	0.0167117	0.0289752	0.0813616	0	0	0.0353803	0.0245505	0	0.0263857	0.065167	0.0641116	0.0170917	0.0323056	0	0	0.10076	0.0206361	0.0508406	0.0257093	0	0	0.0493905	0.110604	0	0.0570897	0.0219917	0.0200527	0.048834	0	0.0272499	0.0264161	0.0384732	0.0464957	0	0.0270868	0.0291294	0.0273611	0.0493208	0	0	0	0.133804	0.0320252	0	0	0.111564	0.0647542	0.0477176	0.102804
ENSG00000259895.1	0.00444415	0	0	0	0.00628826	0.0141131	0	0.0181066	0	0.0115533	0.0056831	0.00454521	0.00859107	0.0159492	0	0.00535904	0	0	0	0	0.0145185	0.00656724	0.00735328	0.00523536	0.00506064	0.0233931	0	0	0.00494763	0	0.00702487	0	0.018547	0	0.00720323	0.0154928	0	0	0	0	0.0129656	0.0355828	0	0.0441508	0.0263892	0	0.0401804	0.0126896	0.00911292
ENSG00000134186.10	6.14193	11.4835	5.41956	10.5065	6.41468	4.48218	6.08851	8.80184	12.2211	6.9041	5.66024	4.44531	7.23567	8.64953	4.78242	4.49551	8.24323	7.34104	7.42704	12.9729	7.99177	7.82687	7.65378	6.89757	7.38295	8.43686	7.87551	6.30074	5.7467	8.42917	7.26859	7.19332	5.63365	10.087	10.0884	8.34118	7.54087	12.2131	9.75096	4.10299	10.3162	14.5852	15.3636	10.3802	7.79608	10.313	10.4065	12.2825	19.0039
ENSG00000162624.13	0	0	0	0	0	0	0	0	0	0	0	0	0	0	0	0	0	0	0	0	0.00595782	0	0.00603498	0	0	0	0	0	0	0	0	0	0	0	0	0	0	0	0	0	0	0	0	0	0	0.0121747	0	0	0
ENSG00000255160.4	0.0223854	0.0388125	0	0	0	0.0236961	0	0	0.0706877	0	0	0	0	0	0	0	0.0276422	0.0454009	0	0	0	0	0	0	0.0254907	0.029458	0	0	0	0	0.0353845	0	0.0311406	0	0	0	0	0	0	0	0.0653083	0.0896159	0	0.222389	0	0	0.0289129	0	0.0459021
ENSG00000229797.1	0.0269123	0	0.0131024	0	0	0	0	0	0	0	0	0	0	0	0	0.0324525	0	0.0272911	0.0414019	0	0	0	0	0	0.0153228	0.0177076	0	0	0	0	0	0.0309784	0	0	0	0	0	0	0.0238952	0	0	0	0	0	0	0	0	0	0
ENSG00000167716.17	4.40139	4.3512	4.82295	3.45607	3.66506	5.30722	6.11314	6.09945	5.17795	4.76319	4.25472	4.32524	2.96253	5.19727	5.0706	5.57274	5.77001	5.20135	3.45747	4.83164	4.01242	6.458	1.9321	4.49827	4.02459	6.20451	5.93242	4.81035	4.49186	4.80352	5.0825	4.13161	3.64413	5.32058	6.65556	2.24309	3.29245	5.88893	4.12769	13.1132	2.8773	7.76434	8.31161	4.22509	2.85736	5.62936	4.60753	7.76244	2.14448
ENSG00000160439.14	2.47445	5.73012	2.41597	2.66681	1.15832	1.47404	2.98793	2.66365	4.60241	2.83022	2.66567	2.45475	2.77672	2.68651	2.46527	2.68668	3.67039	2.88755	2.36815	3.288	3.09894	3.3747	1.469	2.89112	2.45443	3.16517	3.28307	2.62068	2.91262	2.46327	2.65204	1.41832	2.7073	4.60418	2.03269	2.66259	2.05604	2.81202	2.9164	4.35142	2.72316	2.84477	4.24052	3.78968	2.79631	4.48467	4.09854	2.76158	2.8554
ENSG00000268916.4	0	0	0	0	0	0	0	0	0.0290276	0	0	0	0	0	0	0	0	0	0	0	0	0	0	0	0	0	0	0.0179078	0	0	0.0581221	0	0	0	0	0	0	0.0542591	0	0	0	0	0	0	0	0	1.04482	0	0
ENSG00000248456.1	0	0	0	0	0	0	0	0	0	0	0	0	0	0	0	0	0	0	0	0	0.0241532	0	0	0	0	0	0	0	0	0	0	0	0	0	0	0	0	0	0	0	0	0	0	0	0	0	0	0	0
ENSG00000128573.21	0.92005	0.667726	0.489547	0.798193	6.67429	0.909705	0.31191	0.81636	0.698026	0.597357	0.366714	0.436174	0.609438	1.7433	0.855172	1.2081	0.471014	0.652447	1.51014	1.77917	0.504452	0.566379	1.88274	0.763351	0.567274	1.49619	1.04112	0.43242	0.585304	3.32268	0.382105	3.47024	0.423222	0.912816	3.02123	0.607196	2.82309	0.694428	1.61422	0.0404358	0.0938533	0.158222	0.0669319	0.100443	0.725883	0.147262	0.0308658	0.0262444	1.17889
ENSG00000204658.5	0	0.0785953	0	0.126987	0	0	0	0.0615625	0	0	0	0.0463611	0	0	0	0	0	0	0	0	0.0740445	0.133972	0	0	0	0	0	0	0	0	0	0	0.12612	0	0	0.0790135	0.0742171	0	0	0	0	0	0	0	0	0	0.0585486	0	0.0929518
ENSG00000251605.1	0	0	0	0	0	0	0	0	0	0	0	0	0	0	0	0	0	0	0	0	0	0	0	0	0	0	0	0	0	0	0	0	0	0	0	0	0	0	0	0	0	0	0	0	0	0	0	0	0
ENSG00000279714.1	0	0.0114061	0	0	0	0	0	0	0.0103868	0.00855102	0	0.00672814	0.0127171	0	0	0	0	0	0	0	0	0.0097213	0.0108849	0	0	0	0.00789375	0	0	0.0107269	0	0	0	0	0.0106627	0.0114668	0	0	0	0	0	0	0	0	0	0	0	0	0
ENSG00000272871.1	0.262909	0.356745	0.333909	0.704481	0.549918	0.931709	0.302267	0.496769	0.77606	0.282305	0.263115	0.409176	0.508234	0.881996	0.363603	0.20676	0.465801	0.370935	0.316534	0.403582	0.597491	0.574315	0.094567	0.350113	0.29938	0.616737	0.452631	0.489904	0.381775	0.428697	0.343305	0.289473	0.318032	0.609065	0.389077	0.0796984	0.711174	0.371091	0.466869	0.201153	0.200094	0.960987	0.32858	0.113561	0.271503	0.114465	0.250988	0.359029	0.7735
ENSG00000225178.4	0.114605	0	0.111592	0.137593	0.0694973	0.0346615	0.0962068	0.177878	0.258497	0.106405	0.0837455	0.0502333	0.0632985	0.0293782	0.0650977	0.118455	0.0404338	0.0996155	0.100748	0.0251323	0.0267429	0.120968	0.297982	0.0578608	0.0559298	0.0861795	0.0392906	0.111631	0	0.0533926	0.0776383	0.113075	0.0683266	0	0.0796095	0.0570752	0.0268053	0.0966375	0.116293	0.288108	0.047765	0.131086	0.0627492	0	0	0.437188	0.0211462	0.0467482	0.167859
ENSG00000265039.1	0	0	0	0	0	0	0	0	0	0	0	0	0	0	0	0	0	0	0	0	0	0	0	0	0	0	0	0	0	0	0	0	0	0	0	0	0	0	0	0	0	0	0	0	0	0	0	0	0
ENSG00000228917.1	0	0	0	0.0366418	0	0	0	0.0355275	0.0413035	0	0	0	0	0	0	0	0.0161516	0	0	0	0	0.0193286	0	0.0154087	0	0.0344252	0	0	0	0	0	0	0	0.0193594	0	0.0227992	0	0	0	0	0.0381603	0	0.100263	0	0	0	0.0168941	0	0.0134105
ENSG00000269782.1	0	0	0	0	0	0	0	0	0	0	0	0	0	0	0	0	0	0	0	0	0	0	0	0	0	0	0	0	0	0	0	0	0	0	0	0	0	0	0	0	0	0	0	0	0	0	0	0	0
ENSG00000275933.1	0	0	0	0	0	0	0	0	0	0	0	0	0	0	0	0	0	0	0	0	0	0	0	0	0	0	0	0	0	0	0.0917167	0	0	0	0	0	0	0	0	0	0	0	0	0	0	0	0	0	0
ENSG00000271477.1	0	0	0	0	0	0	0	0	0	0	0	0	0.0432068	0	0	0	0	0	0	0	0	0	0	0	0	0	0	0	0	0	0	0	0	0	0	0	0	0	0	0	0	0	0	0	0	0	0	0	0
ENSG00000185862.6	6.97983	8.43609	16.0331	12.1005	2.27834	3.51269	14.9127	4.70632	12.1809	10.4103	7.49326	5.29841	9.37866	12.1101	9.54782	6.67765	11.5841	10.2231	9.26228	7.39373	7.08998	14.9593	7.36714	7.33177	11.9181	4.95645	12.9283	12.3631	8.66687	4.06392	20.5167	11.282	9.29097	7.06671	16.8392	14.4726	12.3447	17.4072	11.6363	1.53996	3.51303	1.12106	5.31272	5.70313	7.54508	5.11761	1.07603	11.0244	0.631642
ENSG00000243468.5	0	0.0605064	0.0453067	0	0.0164594	0.0123136	0	0	0.0367326	0.0151203	0.0297508	0	0.022487	0	0	0	0.0143642	0.0235925	0	0	0	0	0.0384942	0	0	0.0153078	0	0.0226613	0	0.0189678	0	0	0	0	0	0	0	0.0514961	0	0	0.0339373	0.0931372	0	0	0	0	0.030049	0	0
ENSG00000251973.1	0	0	0	0	0	0	0	0	0	0	0	0	0	0	0	0	0	0	0	0	0	0	0	0	0	0	0	0	0	0	0	0	0	0	0	0	0	0	0	0	0	0	0	0	0	0	0	0	0
ENSG00000268473.1	0.0194969	0.0338044	0.0189844	0	0	0	0.0286422	0	0	0.0506855	0	0.0199403	0	0	0.0258408	0	0	0	0	0	0	0	0	0.022968	0	0.0256569	0	0	0.0217057	0.0317915	0	0.0448853	0	0	0	0	0	0	0	0	0	0.0780525	0	0	0	0.0650788	0	0	0.0399793
ENSG00000237356.4	0.0742498	0.117033	0.118306	0.0945457	0.085958	0.0643068	0.158658	0.119172	0.564843	0.210572	0.034527	0.0966486	0.339261	0.133234	0.125248	0.227907	0.175037	0.157435	0.384215	0.103616	0.15436	0.149619	0.167528	0.270358	0.161413	0.0621784	0.14579	0.0854727	0.0526028	0.253149	0.0853576	0.139857	0.19719	0.369648	0.164109	0.0705938	0.121565	0.348619	0.407541	0.178174	0.216621	0.297246	0.0258705	0.134117	0.0601218	0.0225308	0.0261548	0.125278	0.103808
ENSG00000221019.1	0	0	0	0	0	0	0	0	0	0	0	0	0	0	0	0	0	0	0	0	0	0	0	0	0.111608	0	0	0.0954682	0	0	0	0	0	0	0	0	0	0	0	0	0	0	0	0	0	0	0	0	0
ENSG00000255437.1	0	0	0.0191907	0	0	0	0	0	0	0	0	0	0	0	0	0.0237662	0	0	0	0	0	0	0	0	0	0	0	0	0	0	0	0	0	0	0.0319448	0	0	0	0	0	0	0	0	0	0	0	0	0	0
ENSG00000253614.1	0	0	0	0	0	0	0	0	0	0	0	0	0	0	0	0	0	0	0	0	0	0	0	0	0	0	0	0.00475574	0	0	0	0	0	0	0	0	0	0	0	0	0	0	0	0	0	0	0	0	0
ENSG00000246375.2	0	0	0.0341581	0.0245682	0.0124092	0.120687	0.0128838	0	0.0138469	0	0	0.0269085	0.0169536	0	0.0464946	0.021151	0.0108296	0	0	0	0	0.0129598	0.014511	0.0619887	0	0.0230819	0.0105234	0	0.00976364	0.0286009	0.0138629	0	0	0.0129804	0.227437	0.0764339	0.0143588	0.025883	0.0155738	0	0.0255863	0.070219	0	0	0.0260382	0	0.0113274	0	0.00899171
ENSG00000261020.1	0	0	0	0	0.00435772	0	0	0	0	0	0	0	0	0	0	0	0	0	0	0	0	0	0	0	0	0	0	0	0	0	0	0	0	0	0	0	0	0	0	0	0	0	0	0	0	0	0	0	0
ENSG00000204471.3	0	0	0	0	0	0	0	0	0	0	0	0	0	0	0	0	0	0	0	0	0	0	0	0	0	0	0	0	0	0	0	0	0	0	0	0	0	0	0	0	0	0	0	0	0	0	0	0	0
ENSG00000268170.2	0	0	0	0	0	0.00853058	0	0	0	0.010475	0	0	0	0	0	0	0	0	0	0	0	0	0	0	0	0	0	0	0	0	0	0	0	0.0119275	0.0130619	0	0	0	0	0	0	0	0	0	0	0	0	0	0
ENSG00000200906.1	0	0.940205	0	0	0	0	0	0	0	0	0	0	0	0	0	0	0	0	0	0	0.221442	0	0	0	0	0	0.16267	0	0	0	0	0	0	0	0	0	0	0	0	0	0	0	0	0	0	0	0	0	0
ENSG00000212214.1	0	0	0	0	0	0	0	0	0	0	0	0	0	0	0	0	0	0	0	0	0	0	0	0	0	0	0	0	0	0	0	0	0	0	0	0	0	0	0	0	0.31348	0	0	0	0	0	0	0	0
ENSG00000278994.1	0	0	0	0	0	0	0.046732	0	0	0	0	0	0	0	0	0	0	0	0	0	0	0	0	0	0	0	0	0	0	0	0	0	0	0	0	0	0	0	0	0	0	0	0	0	0	0	0.0410867	0	0
ENSG00000252653.1	0	0	0	0	0	0	0	0	0	0	0	0	0	0	0	0	0	0	0	0	0	0	0	0	0	0	0	0	0	0	0	0	0	0	0	0	0	0	0	0	0	0	0	0	0	0	0	0	0
ENSG00000255949.1	0	0	0	0	0	0	0	0	0	0	0	0	0	0	0	0	0	0	0	0	0	0	0	0	0	0	0	0	0	0	0	0	0	0	0	0	0	0	0	0	0	0	0	0	0	0	0	0	0
ENSG00000256632.3	0.23025	0.443571	0.224196	0.35834	0.0361991	0.46038	0.0751668	0.138977	0.242358	0.0997618	0.261723	0.47097	0.247277	0.0918135	0.13563	0.462748	0.537049	0.441037	0.196787	0.0785438	0.33431	0.453661	0.25398	0.331518	0.349586	0.235664	0.613958	0.348871	0.256334	0.0417159	0.202197	0.294486	0.782965	0.340786	0.0829324	0.312152	0.293203	0.22651	0.272582	0	0	0	0.0490262	0	0	0	0.0991299	0.146098	0.0262298
ENSG00000197798.7	9.87415	8.67123	7.92889	10.4918	4.13593	4.88678	10.9209	9.3429	12.559	13.0455	10.1526	9.81708	12.9999	7.53261	9.30284	10.3014	11.0519	10.212	14.3665	8.55138	9.38898	8.24312	13.3735	10.0015	10.3033	8.75522	10.2325	9.93385	10.3336	7.8966	12.1144	9.06502	9.5439	11.1032	6.99961	23.9432	8.73778	10.2073	10.6492	2.35617	9.25401	8.04781	10.0104	13.4516	8.89115	8.20825	5.78727	5.46006	5.32092
ENSG00000143321.17	85.3184	76.2842	79.5189	85.4924	39.5261	106.124	79.0767	72.9242	62.5195	92.3567	84.3228	70.4263	74.547	83.1612	69.9306	69.8321	72.6961	70.8235	66.0054	72.2301	76.3087	83.9904	62.7554	86.0024	89.6512	82.5073	72.6021	83.0214	79.2964	62.407	83.6043	66.8429	87.4411	71.3912	68.5878	81.531	71.5211	73.5207	70.9215	48.8715	120.665	131.99	134.009	111.015	61.4671	126.315	178.871	133.447	194.889
ENSG00000260763.1	0.00439567	0	0	0	0	0	0	0	0	0	0	0	0	0	0	0.00530057	0	0.00445754	0	0	0	0	0	0	0	0	0	0.0042816	0	0	0	0	0.00611489	0	0	0	0	0	0	0	0	0	0	0	0.0130507	0	0.0851616	0	0
ENSG00000232395.1	0	0	0	0	0	0	0	0	0	0	0	0.0157323	0	0	0	0	0	0	0	0	0	0	0	0	0	0	0	0	0	0	0	0	0	0	0	0	0	0	0	0	0	0	0	0	0	0	0	0	0
ENSG00000173213.8	0.0347027	0.0515731	0.0434447	0.0972147	0.00701465	0.0734691	0.0582633	0	0.0704461	0.0193318	0.0824146	0.0354918	0.0958347	0.00889581	0.0525647	0.0239124	0.0795824	0.0553004	0.129653	0.0152202	0.11337	0.0659327	0.0246081	0.0642415	0.0395166	0.0652384	0.0535378	0.0193155	0.143498	0.0080837	0.133218	0.0342393	0.0758614	0.014675	0	0.0432063	0.0487002	0.0731552	0.17607	0.0872397	0	0.0396931	0.0285009	0	0	0.0165477	0	0	0.28972
ENSG00000277838.1	0	0	0	0	0	0	0	0	0	0	0	0	0	0	0	0	0	0	0	0	0	0	0	0	0	0	0	0	0	0	0	0	0	0	0	0	0	0	0	0	0	0	0	0	0	0	0	0	0
ENSG00000260104.1	0	0	0.0802521	0	0	0	0	0	0	0	0	0	0	0	0	0	0	0	0	0	0	0	0	0	0	0	0	0	0	0	0.130279	0	0	0	0	0	0	0	0	0	0	0	0	0	0	0	0	0	0
ENSG00000280069.1	0.0277091	0.0840752	0.0202355	0.0388116	0.0294053	0.0146658	0.0101766	0.103486	0.142186	0	0.0177169	0.0283392	0.0803474	0.0870124	0.0275437	0.02506	0.0256621	0.0702478	0.0213139	0.106338	0.0905224	0.0818929	0	0	0.0157764	0.0820434	0.0581853	0.00674751	0.00771207	0.0338867	0.0547497	0.0159478	0.00963665	0.0717702	0.0224559	0	0.0113417	0.0511108	0.073808	0	0.02021	0.194125	0.13275	0	0.020567	0.138735	0.116314	0.0395596	0.0497163
ENSG00000230149.2	0.743177	1.38399	0.857647	0.693969	0.856826	0.815828	1.49613	0.747628	1.86873	0.393558	1.02076	0.506717	0.691719	0.839649	0.583697	0.69702	1.15562	0.949025	0.465791	1.22533	1.12402	1.09821	0.455429	0.583659	0.47015	1.73864	0.726615	0.509405	0.612868	0.897643	1.04421	0.887146	0.574359	1.91474	0.892271	0.0959557	0.405588	1.13728	0.635421	2.90622	0.481819	1.65288	2.0044	1.0938	0.898936	1.37814	1.84867	1.10031	0.451531
ENSG00000201371.1	0	0	0	0	0	0	0	0	0	0	0	0	0	0	0	0	0	0	0	0	0	0	0	0	0	0	0	0	0	0	0	0	0	0	0	0	0	0	0	0	0	0	0	0	0	0	0	0	0
ENSG00000252798.1	0	0	0	0	0	0	0	0	0	0	0	0	0	0	0	0	0	0	0	0	0.0995556	0	0	0	0	0	0	0	0	0	0	0	0	0	0	0	0	0	0	0	0	0	0	0	0	0	0	0	0
ENSG00000083642.17	2.68551	2.17583	2.44814	2.80193	3.62121	2.33254	2.04195	2.81514	2.2726	2.25769	2.58617	2.02905	2.09057	2.63995	2.33262	2.2785	2.19903	2.46167	2.30892	2.92581	2.13054	2.56667	2.64499	2.504	2.63547	2.46773	2.65196	2.41798	2.10481	3.38896	2.50256	3.13928	1.66174	2.28638	3.02523	1.80274	3.28056	3.0977	2.66714	0.69554	2.52407	4.03491	1.92936	3.85031	3.29882	1.94964	4.22301	5.01121	3.56498
ENSG00000211451.10	0.284654	0.151084	0.29414	0.244107	0.789102	0.215229	0.256025	0.520705	0.458606	0.377553	0.170862	0.231713	0.572729	0.437815	0.369574	0.378279	0.437582	0.494846	0.607715	0.436961	0.161314	0.429224	0.586331	0.437984	0.396907	0.443391	0.578564	0.384778	0.368641	0.606242	0.495865	0.722192	0.290929	0.464299	0.67794	0.779693	0.551649	0.548632	0.546747	0.306684	0.220327	0.627921	0.601156	0.750264	0.0862379	0.329642	0.367658	0.373218	0.524133
ENSG00000225000.1	0	0	0	0	0	0	0	0	0	0	0	0	0	0	0	0	0	0	0	0	0	0	0	0	0	0	0	0	0	0	0	0	0	0	0	0	0	0	0	0	0	0	0	0	0	0	0	0	0
ENSG00000107518.15	0.698413	0.153606	0.14665	0.281273	5.63264	0.146923	0.10412	0.17045	0.0512889	0.270618	0.124621	0.0981587	0.0627959	1.02007	0.481421	0.256396	0.0638157	0.0943326	0.134021	0.167729	0.127829	0.130917	0.117269	0.0713169	0.0437161	0.734482	0.246274	0.117936	0.124932	0.611547	0.0560159	0.911012	0.0739463	0.0939729	0.354202	0.218767	0.730083	0.104586	0.152079	0.0519673	0	0.041378	0.0141479	0	0.0438388	0.00492861	0	0.0105402	0.0363329
ENSG00000268721.1	0	0	0	0	0.0364562	0	0	0	0	0	0	0	0	0	0	0	0	0	0	0	0	0	0.0213154	0	0	0	0	0	0	0	0	0.0296578	0	0	0	0	0	0	0	0	0	0	0	0	0	0	0	0	0
ENSG00000232227.4	0	0	0	0	0	0	0	0	0	0	0	0	0	0	0	0	0	0	0	0	0	0	0	0	0	0	0	0	0	0	0	0	0	0	0	0	0	0	0	0	0	0	0	0	0.0687975	0	0.059858	0	0
ENSG00000213625.7	19.2477	18.9745	18.2562	21.5555	20.4269	14.7217	17.2692	21.1558	21.9013	20.2735	17.9369	18.9092	23.9986	17.8481	19.6844	18.8747	16.5851	20.2405	25.3411	17.8112	17.1429	17.2605	30.014	17.6951	19.0885	16.7997	20.952	17.8849	18.8318	18.0615	17.6183	26.5972	17.6746	18.8048	19.8345	28.5481	21.8357	18.8098	22.7144	4.09435	18.6912	14.9807	9.49597	12.7956	24.6216	12.0561	9.60926	11.8317	13.458
ENSG00000253263.1	0.0272152	0.0471867	0.0264998	0	0	0.0288087	0	0.0369606	0.0859392	0.0353752	0	0.0835022	0.0526102	0	0	0.0328178	0.134425	0	0	0.167108	0.088909	0.0804332	0	0.0320605	0	0.0716276	0	0	0	0	0.0430191	0	0	0	0	0	0	0.160639	0	0	0.158798	0.108951	0	0	0	0	0	0.0388545	0.0837089
ENSG00000252940.2	0	0	0	0	0	0	0.24494	0	0	0	0	0	0	0	0	0	0	0	0	0	0	0	0	0	0	0	0	0	0	0	0	0	0	0	0	0	0	0	0	0	0	0	0	0	0	0	0	0	0
ENSG00000236917.1	0.0121184	0	0	0	0	0	0	0.0164578	0	0.0157519	0	0	0	0	0.0160614	0	0	0	0	0	0	0	0	0	0	0	0	0	0.0134913	0	0	0	0.0168581	0	0	0	0	0	0	0	0	0	0.023223	0	0	0	0	0	0
ENSG00000082556.9	0.00252801	0	0	0.0141637	0.0393471	0.0214082	0	0.0068665	0	0	0	0	0	0.0317539	0.0100517	0.00304843	0	0	0.0155564	0.00388065	0.00412936	0.0112071	0.0418284	0.00595616	0	0.00332673	0	0	0	0.0206108	0	0.0465594	0	0	0.0163899	0	0.0289729	0	0	0	0.00737535	0.0101204	0.00484452	0	0	0	0	0.00721835	0
ENSG00000125903.4	0	0	0	0	0	0	0	0	0	0	0	0	0	0	0	0	0	0	0	0	0	0	0	0	0	0	0	0	0	0	0	0	0	0	0	0	0	0	0	0	0	0	0	0	0	0	0	0	0
ENSG00000153933.8	0.703195	0.910966	0.642075	0.947783	1.03816	0.490159	0.641263	0.933376	1.03904	0.772618	0.507303	0.701544	0.856652	0.811848	0.669983	0.651166	0.647151	0.613529	1.03077	1.19147	0.687009	0.811697	0.952756	0.842455	0.790166	0.982985	0.708456	0.648761	0.641059	1.20287	0.840995	1.02631	0.583244	0.903319	1.15051	0.617481	1.02097	0.894739	1.24872	0.875549	0.836099	1.48723	1.10093	2.10897	1.37478	1.57661	1.26983	0.681917	0.912769
ENSG00000232080.5	0	0	0	0	0	0	0	0	0	0	0	0	0.0275725	0	0	0	0	0	0	0	0	0	0	0	0	0	0	0	0	0	0	0	0	0	0	0	0	0	0	0	0	0	0	0	0	0	0	0	0
ENSG00000239827.7	0.348748	0.547982	0.382026	0.610605	0.308413	0.622969	0.272176	0.384823	0.447388	0.113328	0.195113	0.2898	0.37922	0.469346	0.404444	0.27598	0.430646	0.342605	0.435918	0.368053	0.213622	0.547562	0.37868	0.462191	0.446766	0.473275	0.51001	0.371544	0.363991	0.390957	0.430676	0.401439	0.485148	0.451651	0.353288	0.493909	0.26765	0.434215	0.832184	0	0.540523	0.785334	0.355044	0.108271	0.55007	0.0727553	0.577128	0.513457	0.692774
ENSG00000206053.11	18.9414	23.0669	18.5738	18.4429	12.7807	13.9445	18.1187	23.2078	19.8094	21.7299	19.4756	12.9469	22.413	20.8047	18.0118	17.778	21.1092	20.4266	25.297	23.5608	14.0486	20.6757	21.6604	21.7832	23.9974	20.8823	19.7603	20.8206	21.9848	19.0096	18.5001	18.2242	19.629	20.1142	18.4866	31.4887	17.8221	22.0696	26.2128	15.7933	40.0565	33.6637	36.5955	32.0375	26.5467	35.2883	35.2077	31.5767	41.1702
ENSG00000167261.12	0.692526	0.740566	1.18309	0.999049	0.557422	0.904271	1.23058	0.687078	2.04934	0.97024	0.371205	0.547109	1.3227	1.51055	1.02228	0.765083	1.22897	1.33726	1.47367	1.05034	0.894122	1.63003	0.638109	0.86467	1.01998	0.638475	1.61717	0.884595	0.877165	0.743802	1.36343	1.327	1.11337	1.17229	2.52723	1.47456	1.51405	1.27281	1.93671	0.547306	0.459735	0.332024	0.699318	0.659158	0.874149	0.719774	0.417774	1.75243	0.0935364
ENSG00000266693.1	0	0	0	0	0	0	0	0	0	0	0	0	0	0	0	0	0	0	0	0	0	0	0	0	0	0	0	0	0	0	0	0	0	0	0	0	0	0	0	0	0	0	0	0	0	0	0	0	0
ENSG00000230584.1	0.00893209	0	0.0173945	0.025022	0	0	0	0.0242611	0.0564108	0.0812715	0.0114222	0	0	0.0160278	0.0236768	0.0215417	0.0220593	0.0181156	0	0	0	0.0263984	0.014779	0.0105223	0.0406846	0.0235083	0	0.0087003	0.00994401	0.0145646	0.0282379	0	0.0124256	0	0.0144774	0.0155692	0	0.0131805	0.0158615	0.392955	0.104236	0.035758	0	0.177473	0.0265192	0.506845	0	0.0255042	0
ENSG00000220418.1	0	0.0188817	0.0106039	0	0	0	0	0	0	0.0141554	0	0.0111378	0	0	0	0	0	0	0	0	0	0	0.0180189	0.012829	0.0124009	0	0	0	0	0	0	0	0	0	0	0	0	0	0	0	0	0	0	0	0.0323327	0.0727006	0.0140657	0	0
ENSG00000262732.1	0.00292513	0.00507169	0.00569646	0.00819434	0.00413891	0.0061928	0.0171888	0.00397257	0.00461843	0	0.0037406	0.00299164	0.0169638	0.0157466	0.0038769	0.0035273	0.0108362	0.0059326	0.00450003	0.00898051	0.00477803	0	0	0	0.00999271	0.00769863	0.00701985	0.00569844	0.0227956	0.00953938	0.00462375	0	0	0	0.0189646	0	0.0143675	0.00863287	0	0	0.00853394	0	0.00560554	0	0.026054	0.00976379	0.0264466	0.00835227	0.0119962
ENSG00000170703.14	0.717175	1.94908	0.504343	0.924808	0.108725	1.44302	1.24589	2.12189	5.25727	2.38601	1.38658	1.99961	2.5197	1.22562	1.29754	3.53132	2.24912	2.07214	2.38174	2.7479	0.860003	2.1364	1.8035	3.63758	0.897679	1.89502	2.47238	1.22803	1.20397	1.11837	1.98387	0.995879	1.31044	3.74885	0.982523	0.798661	1.39319	2.54914	3.42645	0.100162	0.456658	0.136718	1.22164	0.593737	0.549219	1.10193	0.327146	0.142207	0.180907
ENSG00000135638.12	0.0683736	0.10487	0.184364	0.139971	0.0223258	0.130835	0.0811287	0.189286	0.249124	0.0136729	0.0638947	0.126409	0.122007	0.103815	0.0836499	0.250518	0.172107	0.149339	0.084958	0.0766999	0.107389	0.139898	0.00435118	0.102232	0.122777	0.124582	0.321861	0.0794068	0.120035	0.0171522	0.0665096	0.0484332	0.285347	0.108982	0.0127872	0.0825087	0.0559723	0.0814919	0.140096	0.0694153	0	0.0315833	0.0050395	1.04502	0.163962	2.02768	0.743851	1.34033	0.0215697
ENSG00000277785.1	0	0	0	0	0	0	0	0	0	0	0	0	0	0	0	0	0	0	0	0	0	0	0	0	0	0	0	0	0	0	0	0	0	0	0	0	0	0	0	0	0	0	0	0	0	0	0	0	0
ENSG00000281135.1	0	0	0	0	0	0	0	0	0	0	0	0	0	0	0	0	0	0	0	0	0	0	0	0	0	0	0	0	0	0	0	0	0	0	0	0	0	0	0	0	0	0	0	0	0	0	0	0	0
ENSG00000204920.9	0.53336	0.531553	0.691088	0.68236	0.68337	0.537915	0.567603	0.399247	0.623296	0.464005	0.440379	0.48106	0.405924	0.263758	0.456426	0.379818	0.658612	0.591973	0.607316	0.605997	0.507636	0.707482	0.667084	0.613474	0.325194	0.58029	0.811326	0.507247	0.626513	0.671102	0.630652	0.464084	0.560856	0.578074	0.741962	0.48314	0.446935	0.842822	0.701027	0.0369518	0.318562	0.386692	0.458737	0.333777	0.598502	0.588761	0.493612	0.149895	0.482251
ENSG00000134278.13	0.886658	0.614926	0.597868	0.521608	2.82593	0.783708	0.709893	0.936231	1.04995	1.31674	0.56692	0.854677	0.809871	1.22509	0.896056	0.882079	0.563861	0.63614	1.10146	1.11268	0.644495	0.759937	1.72013	0.629319	0.779958	0.892598	1.0054	0.658532	0.723056	2.2518	0.616677	1.98511	0.45329	0.666002	2.08383	0.680019	1.27022	1.014	1.14152	0.565605	1.01531	1.48195	3.23261	2.9729	2.0994	2.26407	0.735794	1.99056	0.186358
ENSG00000241216.1	0	0	0	0	0	0	0	0	0	0	0	0	0	0	0	0	0	0	0	0	0	0	0	0	0	0	0	0	0	0	0	0	0	0	0	0	0	0	0	0	0	0	0	0	0	0	0	0	0
ENSG00000281672.1	0	0	0	0	0	0	0.188582	0	0	0	0	0	0	0	0	0	0	0	0	0	0	0	0	0	0	0	0	0	0	0	0	0	0	0	0	0	0	0.189427	0	0	0	0	0	0	0	0	0	0	0
ENSG00000224054.1	0	0	0	0	0	0	0	0	0	0	0	0	0	0	0	0	0	0	0	0	0	0	0	0	0	0	0	0	0	0	0	0	0	0	0	0	0	0	0	0	0	0	0	0	0	0	0	0	0
ENSG00000143171.11	0.505763	0.774292	0.518662	0.256234	1.53784	0.672068	1.05126	0.511498	0.79854	0.447596	0.419706	0.638325	0.707272	1.15857	0.670326	0.596904	0.245827	0.589269	0.786345	0.62771	0.351547	0.580411	2.1544	0.627498	0.422751	1.31695	0.83284	0.461193	0.646921	0.886107	0.518798	1.17674	0.276939	0.422064	1.20347	0.590843	1.0571	0.666928	0.61149	0.0946822	0	0.107699	0.0206216	0	0.0798724	0	0.0416963	0.0153631	0.0110329
ENSG00000255664.1	0	0	0	0	0	0	0	0	0.0375456	0	0	0	0	0	0	0	0	0.0241146	0	0	0	0	0	0	0	0	0	0	0	0	0	0	0	0	0	0.0414497	0	0	0	0	0	0	0	0	0	0	0	0	0
ENSG00000233011.1	0	0	0	0	0	0	0	0	0	0	0	0	0	0	0	0	0	0	0	0	0	0	0	0	0	0	0	0.00838534	0	0	0	0	0	0	0	0	0	0	0	0	0	0	0	0	0	0	0.011119	0	0
ENSG00000160321.13	0.0337981	0.0659253	0.0287959	0.0591754	0.310847	0.0603737	0.027929	0.0573758	0.0433576	0.0494233	0.0162076	0.0324062	0.0408348	0.0492761	0.0447952	0.0280196	0.0443435	0.0214211	0.0974908	0.0940364	0.0310541	0.0374582	0.192233	0.0174192	0.0336757	0.063935	0.032951	0.0205756	0.030572	0.0826663	0.0534246	0.179934	0.0117543	0.0312648	0.208853	0.11046	0.0587944	0.0529909	0.0900271	0.111517	0.0308139	0.0845654	0.0566725	0.0419713	0.050173	0	0.0272835	0.0482527	0.0108288
ENSG00000266758.1	0	0.289086	0	0	0.235918	0	0	0.226437	0	0	0	0	0.322313	0	0	0	0	0.169079	0	0	0	0.492769	0	0	0	0	0.400132	0.162406	0	0	0	0	0	0	0.270245	0	0	0	0	0	0	0	0	0	0	0	0.215351	0	0
ENSG00000263783.1	0	0	0	0	0	0	0	0	0	0	0	0	0	0	0	0	0	0	0	0.412355	0	0	0	0	0	0	0	0	0	0	0.424614	0	0	0	0	0	0	0	0	0	0	0	0	0	0	0	0	0	0
ENSG00000100483.12	1.75057	3.03519	2.26127	3.40114	1.70791	2.60774	2.16727	2.34866	4.40224	2.31214	1.71505	1.74706	2.51075	2.1406	1.37526	1.63428	2.34471	2.04006	2.29129	2.42718	2.29448	2.14876	2.55778	2.29506	1.87284	2.74024	2.35464	1.69139	2.11392	2.01424	2.42123	2.14506	1.57112	2.85216	2.19668	2.87909	3.32839	2.39572	2.53203	0.993726	2.34767	4.04096	2.51601	2.38427	2.20051	2.89805	2.4069	3.45661	3.13367
ENSG00000254481.1	0.202271	0.200402	0.0844086	0	0.367976	0.0611755	0.0424498	0.156972	0.0912462	0.338038	0	0.147764	0	0	0.0765958	0.139378	0.142726	0.205118	0.311174	0.221785	0.0471997	0.0427001	0.095622	0.0340403	0.0658085	0.0760509	0.138691	0.084438	0.0643389	0.141352	0.137027	0.266093	0.080395	0	0.0468354	0.100734	0.283858	0.255839	0.0513128	0	0.674419	0.462718	0.276871	0.287068	0.171583	0.578709	0.0373218	0.206269	0.207382
ENSG00000106692.12	2.22317	2.88078	1.85875	2.80281	1.56134	0.938661	1.94473	3.26943	2.89992	1.73244	1.88452	1.32434	2.31815	2.5569	2.43431	1.79231	2.31261	3.09325	2.41438	2.88874	2.14464	2.66342	1.91543	2.46367	2.85445	2.45502	2.77165	2.47509	2.658	2.28519	1.92409	2.34079	2.16815	2.11702	2.37104	2.2256	1.89534	3.04342	3.17498	0.79452	1.93369	6.0081	2.27727	2.22478	2.30564	1.72407	5.63093	2.122	5.26233
ENSG00000167395.10	3.51094	2.79029	4.04511	2.47062	1.80172	2.84873	4.13363	3.80996	3.69734	2.50672	3.23732	3.34337	2.51673	3.4183	3.84065	3.2006	3.99523	4.25199	2.46803	3.37296	3.19399	4.73144	1.51484	3.52253	3.81816	3.27394	4.04555	3.50819	3.63377	2.98572	3.17052	2.45191	3.50068	4.18451	3.5478	1.43771	2.2498	3.92408	2.98309	6.00098	2.87196	6.36193	3.95641	3.08744	3.32667	2.27094	6.5786	4.05555	3.91829
ENSG00000236284.1	0	0	0	0	0	0	0	0	0	0	0	0	0	0	0	0	0	0	0	0	0	0	0	0	0	0	0	0	0	0	0	0	0	0	0	0	0	0	0	0	0	0	0	0	0	0	0	0	0
ENSG00000108055.9	12.7379	11.2545	13.12	12.1384	13.7217	19.8161	11.5397	13.0596	11.5184	12.7729	14.5403	10.1021	10.4556	13.249	10.5909	10.5033	11.7655	14.469	11.5728	14.4593	11.1127	13.6084	10.6335	13.4987	14.7483	11.4845	13.9653	13.2336	11.7255	14.7008	12.6794	13.9203	10.5923	11.6111	13.4798	8.51683	14.3663	16.6535	12.4969	3.70206	15.4034	14.7793	20.5867	17.1919	10.6283	22.2329	16.0709	16.5482	10.708
ENSG00000168994.12	3.82285	12.7786	4.96123	3.17005	9.26689	16.0191	4.69436	7.0232	4.4991	5.35774	2.38431	2.51257	3.45698	6.92286	3.94768	5.10475	5.28532	3.31181	5.0783	6.18333	4.13739	4.07222	8.54688	3.08749	4.07273	7.95494	5.95903	3.12398	2.86558	7.80144	3.17894	9.3543	2.5856	5.28494	9.60791	9.99518	7.06532	3.56465	5.23718	3.19853	5.3028	9.0604	3.68541	3.78619	6.54538	3.24878	0.946622	5.84284	6.64865
ENSG00000253558.1	0.0128369	0.0222571	0.00624972	0.0179804	0.0181636	0	0	0.043584	0.010134	0	0.0164156	0	0	0.0115173	0.00850687	0.0154796	0.0158515	0.0130176	0	0.0197055	0	0.0284542	0	0	0.0146176	0.0168927	0.00770165	0.0125038	0.0142912	0	0	0	0.00892882	0.0189996	0.0312098	0	0.0105086	0	0	0.0564742	0	0.0513903	0	0.127529	0	0	0.0331603	0.0183269	0.019742
ENSG00000229356.1	0.0370044	0.0320797	0	0	0.235617	0.0783421	0.0815426	0.0753826	0.0292128	0.0721492	0	0	0	0.365205	0	0.0669333	0.0228472	0.0187626	0	0.14201	0.0604445	0	0.214296	0.0217962	0	0.12174	0.0444023	0	0	0.181017	0	0.383358	0.0257387	0.0821538	0.539801	0.0322504	0.212049	0	0.0985676	0	0	0	0	0	0	0	0.0477948	0	0.0569093
ENSG00000201441.1	0	0	0	0	0	0	0.201036	0	0	0	0	0	0	0	0.181373	0	0.337965	0.138773	0	0	0	0	0	0	0	0	0	0	0	0	0	0	0	0	0.44361	0	0	0	0	0	0	0	0	0	0	0	0.17675	0	0
ENSG00000207138.1	0	0	0	0	0	0	0	0	0	0	0	0	0	0	0.179678	0	0	0	0	0.208104	0	0	0.224309	0	0	0	0	0	0	0	0	0	0	0	0	0	0	0	0	0	0	0	0	0	0	0	0	0	0.138993
ENSG00000279593.1	0	0	0.00706925	0	0	0	0	0	0	0	0	0	0	0	0	0	0	0	0	0	0	0	0	0	0.00826724	0	0	0	0	0.0118383	0	0	0	0	0	0	0	0	0	0	0	0	0	0	0	0	0	0	0
ENSG00000276369.1	0	0	0	0	0	0	0	0	0	0	0	0	0	0	0	0	0	0	0	0	0	0	0	0	0	0	0	0	0	0	0	0	0	0	0	0	0	0	0	0	0	0	0	0	0	0	0	0	0
ENSG00000073711.9	3.89065	3.50765	3.00618	4.36068	6.1022	1.97498	2.84693	3.73538	3.28769	2.98331	3.72318	3.37146	2.70501	3.45417	3.92263	3.5823	3.18154	3.55312	2.82469	3.68515	4.54112	3.30134	2.65828	3.56504	3.28378	3.48308	4.4908	3.50843	4.44681	4.40945	2.62441	4.60631	3.32156	3.77504	2.91904	3.34242	4.01532	2.56196	2.61304	0.244287	0.459	0.904003	0.290854	0.809081	0.74737	0.123564	0.898886	0.245755	1.62823
ENSG00000260314.2	9.66118	1.91604	6.05951	4.80781	4.13419	6.18869	13.951	10.0584	10.438	11.3645	5.85609	2.77703	3.54966	9.4492	7.47125	3.39877	6.56802	7.67756	5.32347	3.20428	5.62499	7.31973	6.84295	4.39205	8.49095	2.48984	17.1546	8.86682	6.87531	3.66306	6.23737	13.7228	4.49159	4.51447	22.8691	7.45688	5.40051	4.48447	11.2491	2.97103	3.34618	1.95507	6.00558	6.82006	5.52632	13.1246	0.573096	10.8567	0.829735
ENSG00000147571.4	0	0	0	0	0	0	0	0	0	0	0	0	0	0	0	0	0	0	0	0	0	0	0	0	0	0	0	0	0	0	0	0	0	0	0	0	0	0	0.0166941	0	0	0	0	0	0	0	0	0	0
ENSG00000251630.1	0	0	0	0	0	0	0	0	0	0.101371	0	0	0	0	0	0	0	0	0	0.119716	0.127388	0	0.129038	0	0	0	0	0	0	0	0	0	0	0	0	0.135937	0	0	0.138489	0	0	0	0	0.774776	0.926177	0	0	0	0
ENSG00000272023.1	0.0367233	0.127344	0.0357579	0.102875	0	0	0.107898	0.0498734	0.0579818	0.0477341	0.0469611	0.0375584	0	0.19769	0.0486722	0.13285	0.136042	0.111721	0.112991	0.0563726	0.179956	0.108534	0	0.0432613	0.0836351	0.048326	0.0881302	0.0715407	0	0.119762	0.116097	0.253631	0.102173	0.0543533	0.0595224	0.128022	0.0601252	0.0541904	0.0652127	0	0	0	0.0703744	0.364831	0.109031	0	0.142295	0.052429	0.0376514
ENSG00000268896.1	0.0323788	0	0	0	0.0916289	0.0685493	0.0475665	0.0879464	0.102245	0.042087	0	0	0.0625921	0	0	0	0.0399825	0	0	0	0	0	0	0	0.0368704	0.0426089	0.0388521	0.0315386	0	0.0527967	0	0	0	0	0.209923	0	0	0.143338	0	0	0.283391	0.259246	0	0	0.0961322	0.108077	0.0418204	0	0.0995912
ENSG00000275670.1	0	0	0	0	0	0	0	0	0	0	0	0	0	0	0	0	0	0	0	0.268279	0	0	0	0	0	0	0	0	0	0	0	0	0	0	0	0	0	0	0	0	0	0	0.334914	0	0	0	0	0	0
ENSG00000254948.1	0	0	0	0	0	0	0	0	0	0	0	0	0	0	0	0	0	0	0	0	0	0	0	0	0	0	0	0	0	0	0	0	0	0	0	0	0	0	0	0	0.0930105	0	0	0	0	0	0.0205885	0.0227576	0
ENSG00000265501.1	0	1.45099	0.814867	0	0	1.77174	0.409804	0.757692	0.440439	0.362596	0	0.285299	0	1.00112	0.739444	0.336383	0.68893	1.13153	0	0.428215	0.911317	0.41222	0.46156	0.65724	0.952958	0	0.334725	1.08687	0.931677	0.454864	1.76378	1.28441	0	0	1.35642	0.486237	0	1.23492	0.990731	0	0	0	0	0	0	0.931127	0	0	0.286006
ENSG00000236827.1	0	0	0	0	0	0	0	0	0	0	0	0	0	0	0	0	0	0	0	0	0	0	0	0	0	0	0	0	0	0	0	0	0	0	0	0	0	0	0	0	0	0	0	0	0	0	0	0	0
ENSG00000255629.1	0	0	0	0	0	0	0	0	0	0	0	0	0	0	0	0	0	0	0	0	0	0	0	0	0	0	0	0	0	0	0	0	0	0	0	0	0	0	0	0	0	0	0	0	0	0	0	0	0
ENSG00000201294.1	0.135567	0	0	0	0	0	0	0	0	0	0	0	0	0	0	0	0	0	0	0	0	0	0	0	0	0	0	0	0	0	0	0	0	0	0	0	0	0	0	0	0	0	0	0	0	0	0	0	0
ENSG00000176715.14	3.67352	3.64638	4.28626	3.79835	1.45963	5.4216	4.06075	4.89239	4.24812	2.85687	3.32263	3.66775	3.66762	3.89463	4.16947	4.28686	4.77494	4.25903	3.64219	3.68024	3.68179	4.89021	2.06803	3.82939	4.12771	4.69299	4.52318	3.70333	4.76737	2.53431	4.37328	2.67066	4.74068	4.96999	2.88509	3.45271	2.7979	4.3219	3.33146	5.32302	2.64567	3.93998	5.45249	2.03231	3.36272	2.20255	5.02021	3.65964	4.14874
ENSG00000227834.1	0	0	0	0	0	0	0.0238632	0	0	0	0.0207723	0	0	0	0	0.0587634	0	0	0.0999581	0	0	0	0	0.0191358	0	0.021376	0	0	0	0.026487	0.0513532	0	0	0.0480841	0	0	0.0265951	0.04794	0	0	0	0	0.0311286	0	0	0	0	0	0
ENSG00000263462.1	0	0	0	0	0	0	0	0	0	0	0	0	0	0	0	0	0	0	0	0	0	0	0	0	0	0	0	0	0	0	0	0	0	0	0	0	0	0	0	0	0	0	0	0	0	0	0	0	0
ENSG00000234070.1	0	0	0	0	0	0	0	0	0	0	0	0	0.0667649	0	0	0	0	0	0	0	0	0	0	0	0	0	0	0	0	0	0	0	0	0	0	0	0	0	0	0	0	0	0	0	0	0	0	0	0.0354102
ENSG00000275803.1	0	0	0.0525069	0	0	0.114164	0	0	0	0.0700929	0	0.0551508	0	0	0.0714704	0	0	0	0	0	0	0	0	0	0	0	0	0.0525252	0	0	0.0852386	0	0	0	0	0.0939938	0	0	0	0	0	0	0	0	0	0	0	0	0
ENSG00000267544.1	0.281664	0.305224	0.479954	0.0986304	0.448359	0.223617	0.36206	0.478155	0.277947	0.732233	0.225117	0.180043	0.136123	0.189532	0.23332	0.297192	0.217381	0.357036	0.433313	0.378326	0.0575103	0.364195	0.932082	0.290334	0.441013	0.416988	0.211234	0.377238	0.195984	0.28705	0.445227	0.486331	0.293871	0.208442	0.456531	0.429588	0.691732	0.103909	0.562697	0.309786	0	0.704746	0.742176	0.349778	0	0.352563	0.545696	0.251328	0.97464
ENSG00000240751.1	0.0137756	0	0.0536538	0.0385904	0.0779672	0.0437466	0.0404745	0.0748338	0.0435001	0	0	0.0281777	0.0798896	0	0	0.0498345	0.0170106	0.0139695	0.0211924	0	0.112508	0.0610697	0	0.0324563	0.0313731	0.0543839	0.0330593	0.0268363	0.0306725	0.0673872	0.0217751	0.0317139	0.0958174	0	0.0446559	0	0.0451082	0.0203278	0.0244625	0	0	0.0551482	0.0527975	0.136855	0	0.0459816	0.0533776	0.0196671	0.0847424
ENSG00000171566.10	8.08746	8.84177	8.38398	8.42654	9.04493	10.9605	8.94767	8.40049	8.85902	10.9679	9.82039	7.09309	8.5751	8.51656	7.46327	7.53859	8.9685	8.94713	10.1877	8.31767	7.58366	8.17256	11.1425	9.65592	8.74806	8.13607	8.939	8.34773	7.94819	8.51205	9.85923	10.3908	8.93254	8.05373	8.97799	10.7667	10.5083	9.73388	9.19345	6.26909	15.104	8.37309	12.2996	9.73281	8.68339	11.1241	6.03738	8.2321	7.19608
ENSG00000237259.1	0	0.0974825	0	0.157503	0	0	0.165192	0	0.0887706	0	0	0	0	0	0	0.067798	0	0	0	0	0	0	0	0	0.064023	0.0739875	0.067464	0.0547647	0	0.0916779	0.0888728	0	0	0	0.0911293	0	0.0920522	0	0	0	0	0	0	0	0	0	0.145237	0	0.0576445
ENSG00000228351.1	0	0	0	0	0	0	0	0	0	0.0333127	0	0.0262112	0	0	0	0	0	0	0	0	0	0	0	0	0.0291836	0	0	0	0	0	0	0	0	0.0758641	0	0	0	0	0.0455106	0	0	0	0	0	0	0	0	0	0
ENSG00000235181.1	0	0	0	0	0	0	0	0	0	0	0	0	0	0	0	0	0	0	0	0	0	0	0	0	0	0	0	0.049231	0	0	0	0	0	0	0	0	0	0	0	0	0	0	0	0	0	0	0	0	0
ENSG00000238962.1	0	0	0	0	0	0	0	0	0	0	0	0	0	0	0	0	0	0	0	0	0	0	0	0	0	0	0	0	0	0	0	0	0	0	0	0	0	0	0	0	0	0	0	0	0	0	0	0	0
ENSG00000130741.9	44.3736	37.4432	38.9518	34.1986	35.15	29.4939	33.6648	39.9901	35.5679	35.3042	38.7875	29.0473	41.65	36.7122	39.3813	32.5807	35.7057	42.2909	42.3946	33.42	28.6351	43.9946	41.8291	37.3362	47.6841	40.1018	49.7808	41.1019	37.1075	30.915	35.741	54.2183	39.4225	33.7688	51.2415	31.9331	37.4232	38.3715	53.306	66.389	67.3679	58.7568	66.5884	45.781	115.011	115.664	84.9629	61.0368	107.918
ENSG00000103546.17	0.0238974	0.0230189	0.0310255	0	0.0375707	0.0084322	0.0390075	0.0540911	0.0545005	0.0552224	0.0033955	0.0325877	0.0256647	0.038117	0.0175961	0.0416245	0.0262305	0.00538528	0.0122546	0.004076	0.0477094	0.0549325	0.00878679	0.0312799	0.00907081	0.0314477	0.0605361	0.0258636	0.0236486	0.12123	0.00419718	0.116145	0	0.0628798	0.0473412	0.0138849	0.0912939	0.0195911	0.0754428	0	0.00774662	0	0	0	0	0	0	0	0.0217789
ENSG00000221041.2	0	0	0	0	0	0	0	0	0	0	0	0	0	0	0	0	0	0	0	0	0	0	0	0	0	0	0	0	0	0	0	0	0	0	0	0	0	0	0	0	0	0	0	0	0	0	0	0	0
ENSG00000170516.15	0	0	0	0	0	0	0	0	0	0	0	0	0	0	0	0	0	0	0	0	0	0	0	0.021175	0	0	0	0	0	0	0	0	0	0	0	0	0	0	0	0	0	0	0	0	0	0	0.0696489	0	0.0184291
ENSG00000179772.7	0.428903	1.14407	0.610378	0.123232	1.16707	0.267753	0.516993	1.32926	0.295184	0.643271	0.168761	0.461151	0.297633	0.355212	0.787095	0.424367	0.0543205	0.334569	0.7275	0.523338	0.125747	0.845067	0.400322	0.233198	0.688769	0.998578	0.382688	0.471333	0.342816	0.87869	0.295524	0.607637	0.413068	0.179048	0.784306	0.594249	0.324102	0.486851	0.663992	1.83852	1.15505	1.4969	1.3488	0.874046	1.0775	0.917715	1.12214	3.26578	1.01479
ENSG00000280246.1	0.00705188	0	0	0	0	0	0	0	0	0.00458313	0	0	0.00681605	0	0	0	0	0	0	0	0	0	0	0	0	0	0	0	0	0	0	0	0	0	0	0	0	0	0	0	0	0.0141155	0	0	0	0	0.0045541	0	0
ENSG00000251529.1	0	0	0	0	0	0.187638	0	0.0401222	0.0466452	0	0	0	0	0	0	0	0.036481	0	0.0908987	0	0	0.0436567	0	0.0348029	0	0.0388773	0	0	0	0	0	0.136027	0	0.0437261	0	0	0	0	0	0	0	0	0	0	0	0	1.41184	0	0.0605796
ENSG00000252717.1	0	0	0	0	0	0	0	0	0	0	0	0	0	0	0	0	0	0	0	0	0	0	0	0	0	0	0	0	0	0	0	0	0	0	0	0	0	0	0	0	0	0	0	0	0	0	0	0	0
ENSG00000159714.9	2.49546	2.02839	2.75038	1.85671	3.66943	2.60391	2.89489	3.23198	3.75041	2.5961	1.15473	2.28834	4.31668	3.13691	2.78272	3.90497	3.15289	2.85537	4.14697	3.44148	1.58398	3.8125	2.51714	2.71441	2.20847	3.37756	2.99436	2.71234	2.10963	3.25672	2.77738	2.99026	3.14351	3.23919	3.40305	2.08571	3.02968	3.41984	5.79005	3.1311	5.02231	6.53544	2.88975	3.6237	6.27321	3.19227	8.7559	22.5702	4.82517
ENSG00000233529.1	0	0.0415711	0.0233461	0.0671665	0.0339254	0	0.105668	0.032562	0.0378559	0.0934958	0.0306605	0.0490432	0	0.0430234	0	0	0.0888207	0	0.110656	0	0	0.0354305	0.119014	0.05649	0	0	0.0287698	0	0.0266927	0.0781914	0.113698	0.110396	0	0.0354868	0.194309	0.125377	0	0.070761	0.127731	0	0	0.0959852	0	0	0	0	0.0309678	0	0
ENSG00000280024.1	0	0	0	0	0	0	0	0	0	0	0	0	0	0	0	0	0	0	0	0	0	0	0	0	0	0	0	0	0	0	0	0	0	0	0	0	0	0	0	0	0	0	0	0	0	0	0	0	0
ENSG00000238290.1	0.0141935	0.0615227	0.0207305	0.039761	0.0401661	0.0450735	0.0208511	0.0289139	0.0560245	0.0368982	0.00907516	0.0435486	0	0	0.0282175	0.025673	0.0350532	0.00719662	0.0218353	0.0108939	0.0115921	0.031461	0.0117422	0.0167204	0.00808118	0.0466946	0.00851552	0.0207377	0.00790072	0.0231437	0.0336534	0.0653517	0	0.0105037	0.0460105	0.0247401	0.0232382	0.0209444	0.0126023	0.312211	0	0.113642	0.0271995	0.0705031	0.0421401	0.0236882	0.11916	0.0810546	0.327423
ENSG00000271245.1	0	0	0	0	0	0	0	0.0887387	0	0	0	0	0	0	0	0	0	0	0	0	0	0	0	0	0	0	0	0	0	0	0	0	0	0	0	0	0	0	0	0	0.19063	0	0	0	0	0	0	0	0
ENSG00000255530.1	0	0	0	0	0	0	0	0	0	0	0	0	0	0	0	0	0	0	0	0	0	0	0	0	0	0	0	0	0	0	0	0	0	0	0	0	0	0	0	0	0	0	0	0	0	0	0	0	0
ENSG00000242266.3	0	0	0	0	0	0	0	0	0	0	0	0	0	0	0	0	0	0	0	0	0	0	0	0	0	0	0	0	0.0547426	0	0	0	0	0	0	0	0	0	0	0	0	0	0	0	0	0	0	0	0
ENSG00000152147.9	1.82278	1.62057	1.81048	1.85428	2.08025	1.87317	1.88617	2.01472	1.75933	2.27419	1.55679	1.37436	3.49149	2.14273	1.82072	1.53621	1.88528	1.84506	3.14701	2.01176	1.25507	2.32983	3.75895	2.10419	2.2688	2.11854	1.76412	1.82407	1.99595	2.01763	1.90332	2.38151	2.08223	1.87569	2.70642	4.57449	2.36896	2.33636	2.99468	1.08286	3.82343	2.30367	4.08586	2.18096	4.31561	2.75346	4.6957	2.74005	4.12645
ENSG00000070061.13	4.60019	5.50583	4.28075	4.23961	4.41515	3.99617	4.85883	5.71652	6.27858	4.92574	3.95038	3.50775	3.67207	5.42704	4.33274	4.28042	5.30731	5.20003	4.40926	6.23687	3.78841	5.42621	4.02003	5.85995	5.40766	4.97419	5.23783	4.58127	4.53658	5.02937	4.65939	4.85902	3.72353	5.44548	5.69513	4.04265	5.29337	6.49447	5.74126	4.87482	5.86375	16.7742	10.6448	9.10208	4.21557	7.79758	11.973	6.75248	8.29189
ENSG00000280189.1	0	0	0	0	0	0	0	0	0	0	0	0	0	0.00993478	0	0	0	0	0	0	0	0	0	0	0	0	0.0066434	0	0	0	0	0	0.0154039	0	0	0	0	0	0	0	0	0	0	0	0	0	0	0	0
ENSG00000134954.13	10.2102	14.9939	18.9352	12.9257	7.36128	6.48009	16.3944	11.7142	10.4503	12.6544	13.4406	10.5482	8.92346	13.7009	11.8274	8.94046	14.2942	11.3107	9.32081	13.1971	13.4065	16.671	8.76919	11.4782	13.6436	11.8287	12.0713	13.9198	10.5289	12.0531	18.2818	11.8182	9.64782	12.5442	12.4118	7.64649	18.2249	29.1002	8.87819	3.08858	7.12729	7.24568	8.56605	5.60388	6.25918	5.60109	1.82926	13.534	2.68571
ENSG00000228827.1	0	0	0	0	0	0	0	0	0	0	0	0	0	0	0	0	0	0	0	0	0	0	0	0	0	0	0	0	0	0	0	0	0	0	0	0	0	0	0	0	0.274804	0	0	0	0	0	0	0	0
ENSG00000200278.1	0	0	0	0	0	0	0	0	0	0	0	0	0	0	0	0	0	0	0	0	0	0	0	0	0	0	0	0	0	0	0	0	0	0	0	0	0	0	0	0	0	0	0	0	0	0	0	0	0
ENSG00000260091.1	0.305892	0.362882	0.266497	0.360806	0.250581	0.272676	0.354769	0.874583	0.864257	0.104634	0.164703	0.279916	0.404591	0.520005	0.384084	0.310622	0.576529	0.669374	0.321979	0.914412	0.315573	0.713722	0.0532766	0.436214	0.311659	0.677958	0.560229	0.470454	0.286776	0.57754	0.407177	0.18532	0.447928	1.02463	0.782842	0.11225	0.26359	0.712715	0.600376	0.141656	0.328789	0.515614	0.524488	0	0.382395	0.322433	0.790178	0.482684	0.445673
ENSG00000258272.1	0	0	0	0	0	0	0	0	0	0	0	0	0	0	0	0	0	0	0	0	0	0	0	0	0	0	0	0	0	0	0	0	0	0	0	0	0	0	0	0	0	0	0	0	0	0	0	0	0
ENSG00000258725.1	0.0483793	0.209704	0.0471074	0.0677639	0.0912723	0.0938885	0.0355361	0.0766537	0.203694	0.0209616	0.0309332	0.0164931	0.0155871	0.101281	0.0427472	0.00972312	0.0398269	0.0245301	0.0620223	0.136153	0.0526831	0.0953217	0.0133414	0.0664912	0.0367269	0.201605	0.0774018	0.0314159	0.00897669	0.0525912	0.0764731	0.0742517	0.0336506	0.131276	0.0784147	0.0281093	0.026403	0.0832887	0.0715926	0	0.141144	0.0322796	0.16997	0.0801047	0.0478791	0.161485	0.239532	0.0575582	0.19014
ENSG00000251707.2	0	0	0	0	0	0	0	0	0	0	0	0	0	0	0	0	0	0	0	0	0	0	0	0	0	0	0	0	0	0	0	0	0	0	0	0	0	0	0	0	0	0	0	0	0	0	0	0	0
ENSG00000228522.2	0	0.0288093	0	0	0.0470215	0	0	0.0676976	0	0	0	0	0.0642411	0.0298157	0	0.0601096	0	0.0168498	0	0.0765195	0.0542823	0	0	0	0	0.0218657	0.0398756	0.0161848	0	0	0.0262648	0	0	0.0245928	0.107727	0	0	0	0	0	0.0484763	0.133038	0.0636836	0	0.0493324	0	0.0214611	0.0474443	0.20443
ENSG00000211848.1	0	0.405653	0	0	0	0	0	0	0	0	0	0	0.452278	0.419825	0	0	0	0	0	0	0	0.345733	0	0	0	0	0	0	0	0	0	0	0	0	0	0	0	0	0	0	0	0	0	0	0	0	0	0	0
ENSG00000042832.10	0.0482134	0.0519638	0.0203009	0.0182518	0.0165939	0.0110349	0.0287142	0.0424721	0.0596641	0.10332	0.034993	0.0439789	0.0352657	0.0327352	0.0189976	0.0329976	0.0337905	0.0409636	0.0300696	0.0740106	0.0191563	0.040437	0.107802	0.0353063	0.0281927	0.0342953	0.0171993	0.020308	0.0116055	0.0148734	0.0576731	0.368986	0.00543814	0.0270009	0.190085	0.0249845	0.0597363	0.17498	0.0138838	0.0687918	0.680492	3.80811	0.963886	0.0258908	1.57072	0.0478445	1.09902	0.0595313	1.30794
ENSG00000272866.1	0.0471731	0.245371	0.0918658	0	0.133495	0	0.0346501	0.0960975	0.0744807	0.183951	0.030162	0.0241229	0.182382	0.0423238	0.0625221	0.0284421	0.0291255	0.119593	0.0362856	0.0362068	0.192636	0.0697088	0.0390262	0.1945	0.0537169	0.0931159	0.084906	0.0459489	0.0262586	0.03846	0.0372832	0	0.0984348	0.0349098	0.0382298	0.0822255	0.231702	0	0.0418846	0	0	0	0	0	0.070028	0	0.0304643	0	0.0241826
ENSG00000260426.1	0	0	0	0	0.0110289	0	0	0	0	0	0	0	0	0	0	0	0	0	0	0	0	0	0	0	0	0	0	0	0	0	0	0	0	0	0	0	0	0	0.0138415	0	0	0.0312042	0	0	0	0	0	0	0
ENSG00000143753.11	10.9528	11.5702	10.4065	8.53108	31.7381	13.2426	11.5234	11.35	9.6893	14.5892	8.52619	6.25276	10.6144	15.3484	8.92095	10.0709	8.11923	8.93122	15.0575	15.4144	5.49254	10.0146	24.7646	9.01633	8.59064	11.3698	10.3396	9.52814	7.49342	17.8408	10.7945	21.8692	7.12488	8.66464	19.557	13.2001	17.2809	12.0346	12.8641	7.35848	21.6395	7.91983	14.4239	18.2213	19.3674	22.5633	12.4556	16.3123	13.7251
ENSG00000281100.1	1.27864	0.400805	1.04104	1.41658	0.153323	1.13175	1.99514	0.461105	1.23182	0.478887	1.81986	1.04174	0.782027	1.20553	1.04362	1.36764	0.874199	1.34792	0.477875	0.754068	1.85259	1.33438	0.239055	1.97434	0.616955	0.674951	1.60361	1.2525	1.1018	0.565408	1.38169	0.515556	1.06523	1.34719	0.515189	0.27702	1.01716	1.34316	0.602925	0.190685	0.0843024	0.144599	0.207653	0.215301	0.300269	0.217016	0.2146	0.340344	0.140724
ENSG00000254092.1	0.0347859	0.0603129	0	0	0	0	0	0	0	0	0.177934	0	0.13449	0	0.0922088	0.041947	0.0859097	0.0352755	0	0.0533985	0	0.051404	0	0	0.0792227	0	0.0834807	0.0677664	0.0774535	0.0567216	0.109972	0	0	0	0.0563821	0.181902	0.0569531	0.0513314	0.247089	0	0	0	0	0	0	0	0	0	0
ENSG00000228740.2	0	0	0	0	0	0	0	0	0	0	0	0	0	0	0	0	0	0	0	0	0	0	0	0	0	0	0	0	0	0	0	0	0	0	0	0	0	0	0	0	0	0	0	0	0	0	0	0	0
ENSG00000230111.1	0	0	0	0	0	0	0	0	0	0	0	0	0	0	0	0	0	0	0	0	0	0	0	0	0	0	0	0	0	0	0	0	0	0	0	0	0	0	0	0	0	0	0	0	0	0	0	0	0
ENSG00000161021.10	5.19438	5.52417	5.52819	4.58435	4.63297	4.40685	5.25668	6.25277	6.42521	4.22429	4.73892	4.57002	4.67441	5.71472	5.90614	5.28684	6.18129	6.84306	4.83888	6.13024	4.78539	6.43064	3.05795	5.68755	5.55182	5.282	6.36473	5.3834	5.40367	5.53597	5.24004	4.56717	4.93813	6.32638	5.60182	3.27821	4.4944	6.54371	6.66023	4.94289	3.91131	7.22493	6.29548	6.0663	4.34298	4.85545	5.49623	6.56929	5.6651
ENSG00000263678.1	0	0.295888	0	0	0	0	0	0	0.269445	0	0	0	0	0	0	0	0	0	0	0.261967	0	0	0.282366	0	0	0	0.204773	0	0.189989	0	0.269755	0	0	0	0	0	0	0	0	0	0	0	0	0	1.01335	0	0.440836	0	0
ENSG00000254536.1	0.00903783	0.0313402	0.0176005	0	0	0.009567	0.0265543	0.0122741	0.0713483	0.0117477	0.0115574	0.0369733	0.0174712	0	0	0.0326951	0.0446409	0.0641553	0.0278076	0.0277473	0.0147628	0.0400663	0.014954	0	0.0102916	0.0356799	0.0325341	0	0.0100617	0	0.0142861	0	0.0251453	0.0267533	0.0146488	0.0157535	0.0147972	0.0266732	0.0160492	0	0.0263675	0	0	0	0	0	0.0350197	0	0
ENSG00000248663.5	2.92904	3.34167	3.08662	3.69416	0.41265	1.97307	2.71961	2.66914	3.52351	2.12613	3.14565	3.22907	3.72576	1.29691	2.94097	3.76137	2.75572	2.59738	5.98855	2.16054	2.56826	3.57882	3.7764	2.89783	2.67117	2.97011	2.49523	2.74187	3.38792	2.04689	3.18684	3.00669	3.36907	3.47191	1.25366	3.64678	2.2836	4.20994	4.05299	1.67349	0.850835	1.47208	0	0.629844	1.69408	2.53944	6.45263	0.162924	0.767015
ENSG00000234225.2	0.0164092	0	0	0	0	0.01737	0	0.0222851	0	0	0	0	0	0	0	0	0	0	0	0.0251891	0	0	0.0271506	0	0	0	0	0	0	0.0267567	0	0	0	0	0	0	0	0	0	0	0	0	0.0314456	0	0	0	0	0	0.0168239
ENSG00000221432.1	0	0.267558	0	0	0	0	0	0	0	0	0	0	0	0	0	0	0	0	0	0	0	0	0	0	0	0	0	0	0	0	0	0	0	0	0	0	0	0	0	0	0	0	0	0	0	0	0	0	0
ENSG00000264038.1	0.154316	0	0	0	0	0.163352	0	0	0	0.200585	0	0	0	0	0	0	0	0	0	0	0	0	0	0	0	0.203072	0	0	0	0	0.243927	0	0.214672	0.228399	0	0	0	0	0	0	0	0	0	0	0	0	0.398629	0	0
ENSG00000271347.1	0.162377	0.563071	0.158109	0	0.689268	0.401065	0.318057	0.367537	0.256375	0.211063	0.069215	0.16607	0	0.291371	0.0717371	0.195805	0.133673	0.164663	0.249802	0.581605	0.618879	0	0.626895	0.127524	0.369805	0.854721	0.259787	0.369049	0.120515	1.41211	0.0855567	0.249214	0	0.0801102	0.175458	0	0.35447	0.239611	0.288347	0	0	0.433366	0	0	0	0	0.0699088	0	0
ENSG00000226734.1	0	0	0	0	0	0	0	0	0	0	0	0	0	0	0	0	0	0	0	0	0	0	0	0	0	0	0	0	0	0	0	0	0	0	0	0	0	0	0	0	0	0	0	0	0	0	0	0	0
ENSG00000203363.2	0	0	0	0.0408399	0	0	0	0	0	0	0	0.0149101	0	0	0	0.0175798	0	0	0	0	0	0	0	0.0171741	0	0	0	0	0	0	0	0	0.0202805	0	0.0236295	0	0	0	0	0	0	0	0.0279376	0	0	0	0	0	0
ENSG00000204717.4	0	0	0	0	0	0	0	0	0	0	0	0	0	0	0	0	0	0	0	0	0	0	0	0	0	0	0	0	0	0	0	0	0	0	0	0	0	0	0	0	0	0	0	0	0	0	0	0	0
ENSG00000248126.1	0.239764	0.831421	0.817112	0.335833	1.35702	1.01521	0.528342	0.32562	1.13568	1.55826	0.613211	0.122608	0.463492	0.430234	0.158889	0.578244	0.296069	0.364708	0.922134	0.368053	0.587461	0.177153	0.595069	0.423675	0.409536	0.631034	1.87004	0.817397	0.266927	0.390957	1.32648	2.20791	1.00062	1.06461	1.36016	0	0	0.530708	0.851537	0	0	1.9197	0.689204	0	0	0	0.464518	0	1.35203
ENSG00000233381.3	0.0650481	0	0	0	0	0	0	0	0.0342344	0	0	0.0221757	0	0.0389075	0.0574754	0	0.0267745	0	0	0	0.0354174	0	0.0358761	0	0	0.0855998	0.052035	0	0.0482782	0	0.0342738	0	0	0.064184	0	0	0.142	0	0.0385037	0	0.189775	0.347211	0.124654	0	0	0	0.308058	0.0619116	0.0222306
ENSG00000199179.2	0.134312	0	0	0	0	0	0	0	0	0.174583	0	0	0	0	0	0	0.165853	0	0	0	0.219391	0.198476	0	0	0	0.176748	0.161164	0.261654	0	0	0	0	0.186844	0	0	0	0	0.198196	0.238509	0	0.39185	0.537695	0	0	0	0	0	0	0
ENSG00000258359.1	0.312256	0.147655	0.221125	0.079522	0.0803322	0.150245	0.250213	0.385518	0.0896392	0.110695	0.326706	0.232259	0.219501	0.254688	0.11287	0.0342307	0.175266	0.345438	0.131012	0.392181	0.324579	0.251688	0.234845	0.300967	0.193948	0.410913	0.102186	0.221202	0.158014	0.18515	0.134614	0.0653517	0.157958	0.168059	0.276063	0.395841	0.139429	0.209444	0.050409	0	0.165635	0	0.326394	0.282012	0.758522	0.473763	0.403309	0.405273	0.174626
ENSG00000269463.1	0.113919	0.329195	0.0739496	0.425505	0	0.0401964	0	0.360995	0.419685	0.148076	0.145678	0.11651	0.220219	0.340695	0.150986	0.0457903	0.234452	0.115523	0.116836	0.174873	0.248107	0.280569	0.251321	0.134201	0.129722	0.499706	0.0911294	0.147951	0.126825	0.123837	0.060024	0	0.2113	0.449624	0.123096	0.0661893	0.124343	0.168104	0.134864	0	0.110785	0.152019	0.145539	0	0.563707	0.633752	0.343322	0.325279	0.545058
ENSG00000176435.6	4.90776	11.0387	8.82228	3.08308	11.9329	6.46849	6.2792	10.8624	5.32412	12.6587	3.4039	4.60707	5.45487	7.21054	10.1937	8.58777	3.35014	4.74324	6.35902	9.508	4.0762	5.25722	7.30515	3.96489	6.44105	8.5129	7.57805	6.1391	5.45663	11.9151	3.21636	13.1104	3.20445	5.35081	12.1135	4.58397	10.8428	5.79744	8.59012	2.36459	4.6296	2.94582	3.55597	3.87764	3.7045	4.03666	2.53719	5.70035	1.67945
ENSG00000111716.11	59.5498	46.8694	53.9359	43.6463	104.647	19.6326	60.8504	65.8295	45.153	92.1764	80.7528	32.486	53.77	71.2725	39.8239	53.1324	51.6108	48.8785	75.9764	67.6749	28.6348	56.1648	118.863	88.9699	62.251	66.5323	53.3375	53.3152	45.0257	69.9913	69.4332	95.7733	53.5495	46.9048	91.5469	61.0452	88.7161	75.9479	61.25	108.592	190.177	99.7117	280.672	159.857	97.8	192.895	150.764	21.126	185.507
ENSG00000249072.1	0.24586	0	0.718188	6.42825	0.579798	1.56153	0.120394	0.445198	0.776366	0.639152	0.3144	0.419083	0	0.147057	0.325857	0.197649	0.708391	0.581747	0	0.251607	1.60639	0.484417	0.1356	0.193087	0.0933217	0	0.786699	0.399132	0.364951	0.133632	0.518174	0	0.570032	0.121297	0.132832	0	0.268355	0.120933	0	0	0	0.65617	0	0	0	0	0.529253	0.117003	0.420121
ENSG00000053501.11	5.36431	8.10071	5.98441	4.84754	5.51326	5.58365	6.87243	6.33706	6.53827	8.29123	5.18108	6.16978	7.79756	7.04532	6.66686	7.4256	7.8398	7.53345	8.0138	4.6806	4.72715	6.0312	8.31301	5.61641	6.37344	7.25546	6.32219	6.35847	5.26123	5.32215	6.20625	7.41799	8.93161	7.28604	6.75069	11.1288	5.96912	6.60383	6.32584	9.39781	12.6385	16.3392	8.37024	3.91244	12.9149	5.37763	8.26954	4.48946	10.6204
ENSG00000120688.8	3.56145	3.66279	3.71552	4.80255	6.31474	4.93492	3.77776	3.84537	4.5142	5.13247	3.67032	3.70465	4.98178	4.8724	3.54753	3.24097	3.9471	4.21725	6.29568	5.23784	4.3179	4.01251	8.56464	3.86977	3.54541	5.06511	4.48581	3.63063	3.84795	5.73513	4.44073	6.78588	3.71579	4.22352	6.31033	6.63196	6.62776	5.10036	5.8628	1.07049	7.59917	8.03652	6.88853	5.54897	8.7842	5.74083	5.27852	8.81119	6.85497
ENSG00000221521.1	0	0	0.138474	0	0	0	0	0.193137	0.449075	0	0	0	0	0	0	0	0	0	0	0	0	0.210152	0	0	0.161941	0	0	0	0	0	0	0	0.197835	0.210486	0.230503	0	0	0.209855	0	0	0	0	0.272528	0	0	0	0.551046	0	0.145807
ENSG00000232218.1	0.866013	1.12614	0.281082	0	0.204228	0.687539	0.424076	1.17612	0.569721	1.03187	0.369147	0.811896	0.837052	0.906487	0.382598	0.348097	0.980268	0.951386	0.444092	0.55391	0.235764	0.746509	0.238817	0.42508	0.410894	0.284907	0.346382	0.492065	0.642749	0.353028	0.570378	0.664571	0.501969	0.320441	0.584859	0.125793	0.118157	0.212987	0.256308	0	0.842185	0.288911	0.276596	0	0.214265	0.240889	0.186423	0.51516	0
ENSG00000232160.5	0.266649	0.312959	0.17975	0.206856	1.13189	0.269234	0.241061	0.334276	0.220219	0.25595	0.157378	0.163627	0.293418	0.331253	0.266417	0.296808	0.182364	0.299523	0.32186	0.34635	0.348445	0.272793	0.46156	0.270628	0.168169	0.296912	0.36426	0.219771	0.283157	0.688984	0.25938	0.670538	0.233978	0.297513	0.571826	0.207366	0.463437	0.217926	0.356955	0	0.107714	0.706181	0.0471683	0.163018	0.219234	0.109544	0.211941	0.169846	0.433214
ENSG00000138376.9	1.34609	1.52553	1.16869	1.52711	1.67798	0.688408	1.34174	1.86057	1.23442	1.47309	1.79167	0.860741	1.30338	1.6346	1.0489	0.919715	1.41715	1.51051	1.26162	1.77638	1.19897	1.39558	1.59032	1.65897	1.53282	1.69902	1.14183	1.4276	1.14191	1.22027	1.40591	1.56873	0.828186	0.969615	1.77488	1.14607	1.374	2.28623	1.25674	1.57778	2.04379	3.59893	3.18894	2.77908	2.12958	4.53301	2.45505	1.2937	4.0251
ENSG00000251049.2	0	0	0	0	0	0	0	0	0	0	0	0	0	0	0	0	0	0	0	0	0	0	0	0	0	0	0	0	0	0	0	0	0	0	0	0	0	0	0	0	0	0	0	0	0	0	0	0	0
ENSG00000259589.2	0	0	0	0	0.0353877	0	0	0	0.0394876	0	0	0	0	0	0.0331475	0	0.030883	0.0253619	0	0.0383917	0	0	0	0	0	0	0	0.0243608	0	0	0	0.0575771	0.0347916	0.0370164	0	0.0435937	0	0	0	0	0	0	0	0	0	0	0	0	0
ENSG00000155816.18	0.284397	0.085643	0.0655863	0.113215	2.13064	0.193305	0.0637689	0.203281	1.44162	0.311299	0.101448	0.494467	0.289353	0.738625	0.194418	0.49095	0.0850232	0.0971451	1.10761	0.978828	0.119804	0.0729925	0.557244	0.606578	0.102268	0.466829	0.195772	0.0874788	0.0566575	1.38876	0.085177	1.08203	0.0208226	0.522837	1.06263	0.0860987	1.00478	1.59694	1.67456	0.0131701	0.218346	0.0359536	0.0172105	0	0.0222202	0.0149887	0.00193329	0.0235067	0.00460395
ENSG00000129473.8	15.3126	12.7704	12.3104	15.1717	34.2489	13.5443	11.2425	13.1819	14.997	13.8633	11.4424	13.1427	10.2285	17.883	11.5151	17.2956	12.1353	12.4063	17.5318	20.4227	12.212	12.0763	20.2826	14.5509	12.1923	16.0721	15.2368	12.2202	11.1297	29.2316	11.96	20.1931	9.6488	18.2099	31.8517	8.86672	22.5645	13.7353	13.2085	9.93266	6.24341	10.0228	12.8538	14.7927	5.44894	8.33369	6.03348	10.4066	8.82964
ENSG00000230805.5	0	0	0	0	0	0	0	0	0	0	0	0	0	0	0	0	0	0	0	0	0	0	0	0	0	0	0	0	0	0	0	0	0	0	0	0.0197072	0	0	0	0	0	0	0	0	0	0	0	0	0.0115918
ENSG00000231195.1	0	0	0	0	0.0390207	0	0	0	0	0	0	0	0	0	0	0	0	0	0	0	0	0	0	0	0	0	0	0	0	0	0	0	0	0	0	0	0	0.0406943	0	0	0	0	0	0	0	0	0	0	0
ENSG00000226962.1	0	0	0	0	0	0	0	0	0	0	0	0	0	0	0	0	0	0	0	0	0	0	0	0	0	0	0	0	0	0	0	0	0	0	0	0	0	0	0	0	0	0	0	0	0	0	0	0	0
ENSG00000275484.1	0.22446	0	0.327838	0.235797	0.1191	0.148501	0.206091	0.266731	0.354395	0.18235	0.215276	0.0860864	0.488145	0.100693	0.0371867	0.203001	0.311817	0.398334	0.129491	0.34456	0.320812	0.456074	0.0928476	0.297474	0.255597	0.553833	0.606002	0.136647	0	0.183001	0.266103	0.322966	0.195156	0.415271	0.136429	0.0489059	0.275622	0.289819	0.199296	0	0.491139	0.336969	0.215071	0.27874	0.499813	0.187306	1.12341	0.240342	1.40956
ENSG00000263004.1	1.95106	1.26488	2.61012	2.18625	1.99247	4.95672	1.62004	2.83403	2.51797	0.838	1.04138	2.20364	3.14849	1.52217	2.78826	3.06875	1.52934	3.06241	4.22823	1.35426	1.71818	2.78285	2.07729	2.05858	2.02852	1.92004	3.33864	1.73518	2.34209	1.4662	1.76997	4.41357	4.17744	2.48595	2.47488	4.34713	1.74996	2.62871	3.76594	0.149277	0.791949	1.29047	0.877828	3.37096	1.00742	1.1326	2.76103	1.69551	1.46114
ENSG00000246283.2	0	0	0	0	0	0	0	0	0	0	0	0	0	0	0	0	0	0	0	0	0	0	0	0	0	0	0	0	0	0	0	0	0	0	0	0	0	0	0	0	0	0	0	0	0	0	0	0	0
ENSG00000206784.1	0	0.445141	0	0	0	0	0	0.174336	0	0	0	0	0	0	0	0	0	0	0	0	0	0	0	0	0	0	0	0	0	0	0	0	0	0	0	0	0	0	0	0	0	0	0	0	0	0	0	0	0.131613
ENSG00000254442.1	0	0	0	0	0	0	0	0	0	0	0	0	0	0	0	0	0	0	0.0726894	0	0	0	0	0	0	0	0	0	0	0	0	0	0	0	0	0	0	0	0	0	0	0	0	0	0	0	0	0	0
ENSG00000109255.10	0.848027	1.44454	0.622921	0.625165	0.18946	0.188985	0.80868	1.15169	0.587251	0.541477	0.665884	0.273887	0.719006	0.453841	0.867614	1.30965	0.808344	0.829789	0.640859	0.685144	0.461734	0.681538	0.344631	0.788687	1.11814	0.743972	0.517709	1.62306	1.02691	0.533707	0.776065	0.856274	0.66229	0.726661	0.0964568	0.803912	0.608961	1.42701	0.977521	3.1417	4.81794	2.20372	4.96085	0.886821	0.309201	0.0496601	6.43734	3.71708	11.7148
ENSG00000280302.1	0.0218921	0.00759145	0	0	0.0681478	0.0139044	0	0.0237851	0.0345651	0.00569121	0	0.00447798	0	0.0314267	0.0174092	0.0158393	0	0	0.00673578	0.0134423	0	0	0.0217336	0.00515793	0	0.0288089	0.00525376	0.0042648	0	0.0428365	0.0138419	0.0403196	0	0.0194412	0.0780636	0.00763185	0.0215057	0	0.0155503	0	0	0.0175282	0.00839055	0	0	0	0.00565516	0.00625096	0
ENSG00000243508.1	0	0.105823	0	0	0	0.0430716	0.059775	0	0	0.0264446	0	0	0	0	0	0	0.0251223	0.041262	0	0	0	0	0	0.0479333	0	0	0	0.0198167	0	0	0	0.0468369	0	0	0	0	0	0.0300213	0	0	0	0	0	0	0	0	0	0	0
ENSG00000123576.5	0	0	0	0	0	0	0	0	0	0	0	0	0	0	0	0	0	0	0	0	0.015849	0	0	0	0	0	0	0	0.010802	0	0	0	0	0	0.0157267	0	0	0.0143179	0	0	0.0283075	0	0	0	0	0	0	0	0
ENSG00000232220.2	0	0	0	0	0	0	0	0	0	0	0	0	0	0	0	0	0	0	0	0	0	0	0	0	0	0	0	0	0	0	0	0	0	0	0	0	0	0	0	0	0	0	0	0	0	0	0	0	0
ENSG00000148288.10	1.13686	0.887345	1.30098	0.86459	1.3709	0.723709	2.03743	1.75618	1.89983	1.98554	0.799338	0.823088	1.27632	2.08205	1.08736	1.23899	1.44725	1.28756	1.60471	1.20541	0.925307	1.87625	1.70005	0.786988	1.14331	1.32639	2.42827	1.53356	1.02209	1.13391	1.88349	2.28447	1.34781	1.51495	3.38138	1.47089	0.991426	1.6776	2.20613	1.51247	1.48171	0.797637	2.02139	0.85386	1.09031	1.34315	1.72571	1.86848	0.592809
ENSG00000201482.1	0	0	0	0	0	0	0	0	0	0	0	0	0	0	0	0	0	0	0	0	0	0	0	0	0	0	0	0	0	0	0	0	0	0	0	0	0	0	0	0	0	0	0	0	0	0	0	0	0
ENSG00000120563.7	0	0	0	0	0	0	0	0.0174028	0	0	0	0	0	0	0	0	0	0	0	0	0	0	0	0	0	0	0	0	0	0	0	0	0	0	0	0	0	0	0	0	0	0	0	0	0	0	0	0	0
ENSG00000137504.12	4.48906	7.44566	4.65419	9.01158	4.07779	4.89756	5.82043	8.40608	11.9741	4.26574	3.78828	4.61503	6.59499	6.25221	4.91736	4.61796	6.58842	6.82179	5.9314	8.25404	6.81098	7.3664	5.02619	5.11699	5.09109	7.40044	6.3741	5.0301	4.34149	5.34699	6.34072	4.53671	4.63755	8.34265	5.9378	4.41695	5.25404	9.25247	8.29894	5.80248	12.8315	33.8427	11.6326	9.49201	8.65661	9.71492	10.2615	6.59055	13.8102
ENSG00000256684.1	0	0	0	0	0	0	0	0	0	0	0	0	0	0	0	0	0	0	0	0	0	0	0	0	0	0	0	0	0	0	0	0	0	0	0	0	0	0	0	0	0	0	0.0688066	0	0	0	0	0	0.0368126
ENSG00000093167.16	9.07493	7.04374	8.72223	10.4033	3.75055	7.37169	7.48165	7.15707	8.78328	7.35139	8.11764	9.90849	7.40285	6.59776	7.11114	8.04423	7.3759	8.85855	7.26034	7.30524	10.1642	8.48839	5.07803	9.47366	7.95946	7.92137	9.1918	8.16509	8.20501	5.14435	9.06483	7.02782	9.75022	8.29413	4.98766	5.57757	6.83656	6.72281	7.24321	1.36697	4.6916	4.27186	5.4478	6.03836	3.69818	3.78924	4.91271	6.50624	5.57082
ENSG00000182111.8	0	0	0	0	0	0	0	0	0	0	0	0	0	0	0	0	0	0	0	0	0	0	0	0	0	0	0.00334919	0.00271874	0	0	0.004412	0	0	0	0	0	0	0.00411876	0	0	0	0	0	0	0	0	0.104547	0	0
ENSG00000207325.1	0	0	0	0	0	0	0	0	0	0	0	0	0	0	0.167179	0	0	0.255824	0	0.387255	0	0	0	0	0	0.165989	0.151354	0	0	0	0	0	0	0	0	0	0.206517	0	0	0	0	0	0.241721	0	0	0.421031	0.488753	0.180082	0.129324
ENSG00000260988.1	0.015024	0.0390738	0.0877744	0.0420878	0.0318874	0.0795186	0.0441425	0.0816157	0.059303	0.0195287	0.0288187	0.046097	0.0580865	0.0404388	0.0497813	0.0543508	0.0463805	0.0990309	0.0346696	0.0345943	0.0368114	0.0777049	0.0497175	0.0265483	0.0513245	0.10874	0.0630969	0.0365854	0.0501783	0.0734943	0.0356228	0.069176	0.0418004	0.0778285	0.0487029	0.0261878	0.0491962	0.0997653	0.0933781	0.0660961	0.065748	0	0.0143956	0	0.0892123	0.0250744	0.0679176	0.0321742	0.0308074
ENSG00000111752.9	0.547835	0.768143	0.644758	0.39368	2.40973	0.529484	0.689332	0.815172	0.722059	0.743054	0.353326	0.377588	0.455843	1.04715	0.697675	0.597424	0.61472	0.635255	0.729197	0.96162	0.439647	0.841227	1.07985	0.502265	0.480078	0.940333	0.805979	0.457056	0.448143	1.37101	0.523343	1.38185	0.394305	0.987105	1.69869	0.469151	1.03733	1.05796	0.993984	1.32033	0.555925	2.03106	0.74858	1.01751	0.707179	0.182862	0.652206	0.666511	0.681341
ENSG00000279694.1	0.011377	0	0.00553897	0.0159356	0.0241469	0.0180648	0.0334271	0.00772549	0.035926	0	0	0.0349072	0.0109966	0	0.0301577	0.0137191	0.0140488	0.00576859	0	0	0	0	0.0094122	0.0201038	0.00647762	0.0149716	0.0204773	0.0055409	0.00633297	0	0.00899184	0.013096	0.00791339	0	0	0.0198308	0	0	0	0	0	0	0	0	0	0	0.00734727	0	0
ENSG00000166398.11	3.65025	6.49415	4.45754	3.66642	4.00096	3.05289	3.94827	5.9953	6.4726	3.39739	3.0141	3.59403	3.95111	4.49813	4.49773	3.71928	4.78843	5.1886	3.9641	4.95854	3.89451	5.32222	2.82839	4.72853	4.07246	4.56298	6.49418	4.0272	3.71738	5.25761	3.66732	4.49501	3.81994	6.07618	4.96137	3.08808	4.53083	6.40233	5.82591	4.99644	3.23398	5.83903	3.39135	2.22181	4.80963	2.83021	4.21983	3.17347	4.17118
ENSG00000253794.1	0.133899	0	0.0869192	0.500132	0	0	0.0655686	0	0.0704702	0.0580154	0.114152	0	0	0	0.295777	0	0.110229	0.135784	0.274654	0	0	0	0	0	0	0.117469	0.0535561	0.173899	0.149068	0	0.634962	0.102753	0.310448	0	0	0	0	0.263449	0.0792585	0.392713	0	0	0	0	0	0	0	0	0
ENSG00000113360.15	5.96636	6.38137	5.52085	5.6514	5.83824	2.41575	6.00673	7.16087	6.19965	5.1936	6.03459	4.40109	4.40442	6.01547	5.65646	5.69723	6.26926	7.7123	4.71841	6.96923	4.95508	6.61524	4.05366	6.68154	6.68361	6.04314	7.02941	6.26011	5.60028	6.39054	5.40221	5.70457	5.57909	6.85204	6.74818	3.8349	5.93736	8.19341	5.80405	7.54634	8.4694	11.4276	8.56446	7.48326	4.11298	6.32305	7.5472	7.38672	9.2082
ENSG00000279120.1	0	0	0	0	0	0	0	0	0	0	0	0	0	0	0	0	0	0	0	0	0	0	0	0	0	0	0	0	0	0	0	0	0	0	0	0	0	0	0	0	0	0	0	0	0	0	0	0	0
ENSG00000143624.12	3.2676	4.26475	3.25334	2.71035	4.66278	2.62432	3.46463	4.9561	4.59809	3.79265	3.2058	2.31264	2.29965	4.55821	3.18463	2.97111	3.91839	3.55712	3.1007	4.86682	2.66419	4.0471	2.80204	3.5779	3.39843	4.89732	4.22901	2.72175	2.93156	4.54498	3.28249	3.56636	2.85404	4.76233	5.86546	2.32761	3.97036	4.50431	3.89713	5.63045	3.17095	10.3861	7.37641	5.47474	2.72004	4.38316	6.42208	5.66983	4.49869
ENSG00000274966.1	0	0	0	0	0	0	0	0	0	0	0	0	0	0	0	0	0	0	0	0	0	0	0	0	0	0	0	0	0	0	0	0	0	0	0	0	0	0	0	0	0	0	0	0	0	0	0	0	0
ENSG00000259179.1	0	0.0470103	0	0	0	0	0	0	0	0	0	0	0	0	0.0359356	0	0	0	0	0	0	0	0	0	0	0	0	0	0	0	0	0	0	0	0	0	0	0	0	0	0.0791024	0	0	0	0	0	0	0	0
ENSG00000207403.1	0	0	0	0	0	0	0	0	0	0	0	0	0	0	0	0	0	0	0	0	0	0	0	0	0	0	0	0	0	0	0	0	0	0	0	0	0	0	0	0	0	0	0	0	0	0	0	0	0
ENSG00000277064.1	0	0	0	0	0	0	0	0	0	0	0	0	0	0	0	0	0	0	0	0	0	0	0	0	0	0	0	0	0	0	0	0	0	0	0	0	0	0	0	0	0	0	0	0	0	0	0	0	0
ENSG00000085721.11	8.49541	13.3801	9.19307	12.8771	7.44249	5.30554	9.35765	9.33806	12.8456	8.27968	7.88225	9.97009	9.10868	8.3173	9.80243	9.27626	12.0549	9.29456	10.9591	12.891	11.0261	9.6965	8.85893	8.23162	12.7978	9.39281	10.9477	10.699	11.288	8.84423	9.80945	7.85049	10.6479	9.53111	9.96234	11.8391	9.43464	12.2271	14.5468	4.45298	16.5776	13.8191	11.899	9.98633	12.2176	8.28336	19.0241	5.8102	15.5987
ENSG00000244199.1	0	0	0	0	0	0	0	0	0	0	0	0	0	0	0	0	0	0	0	0	0.0361193	0	0	0	0	0	0	0	0	0	0	0	0.0307609	0	0	0	0.0362034	0	0	0	0	0	0	0	0	0	0	0.0315693	0
ENSG00000214559.3	0.255768	0.0633514	0.0711555	0	0	0.0773554	0.268385	0.446599	0.346138	0.0949873	0.327072	0.0373692	0.0706328	0.131129	0.048427	0.220301	0.36095	0.111158	0.337264	0	0.119366	0	0.241825	0.172174	0.208035	0.144248	0.219216	0.177951	0.0406777	0.0595791	0.115512	0.336471	0.203316	0.108159	0.23689	0.254754	0	0.107835	0.0648841	0.32149	0.106599	0	0.490139	0	0	0.121961	0	0.10433	0
ENSG00000274388.1	0.213319	0	0	0	0	0	0	0	0	0	0	0.21817	0.412371	0	0	0	0	0	0	0	0	0	0	0	0	0.561434	0	0	0.237486	0	0	0	0	0	0	0	0	0	0	0	0	0	0	0	0	0	0	0	0
ENSG00000136877.13	8.3359	11.1453	9.2845	7.26709	4.47464	7.57791	11.6171	11.3359	9.2054	13.3055	9.2347	6.2686	9.95817	7.62135	8.57837	9.32664	9.65553	8.36342	9.63359	10.2867	7.21496	10.9495	12.0402	10.3155	6.99628	10.6054	8.42169	9.58247	8.54081	7.58746	10.4409	8.48672	9.3324	10.2241	11.2144	13.1921	5.97512	11.0103	9.78331	29.3835	13.6724	15.393	19.4536	30.7573	18.5482	31.8644	33.1387	13.0863	26.4077
ENSG00000233735.4	0.0291866	0	0	0	0	0	0	0	0	0	0	0	0	0	0	0	0	0	0	0	0	0	0	0	0	0	0	0	0	0	0	0	0	0	0	0	0	0	0	0	0	0	0	0	0	0	0	0	0
ENSG00000267643.1	0	0	0	0	0	0	0	0	0	0	0	0.0351553	0	0	0	0	0	0	0	0.0527658	0	0	0	0	0	0	0	0	0	0	0	0	0	0.0508757	0	0	0	0	0	0	0	0	0	0	0	0	0.0887941	0	0
ENSG00000207759.1	0	0	0	0	0	0	0	0	0	0	0	0.134869	0	0	0	0	0	0	0	0	0	0	0	0	0	0	0	0	0	0	0	0	0	0	0	0	0	0	0	0	0	0	0	0	0	0	0	0	0
ENSG00000275034.2	0	0	0	0	0	0	0	0	0	0	0	0	0	0	0	0	0	0	0	0	0	0	0	0	0	0	0	0	0	0	0	0	0	0	0	0	0	0	0	0	0	0	0	0	0	0	0	0	0
ENSG00000209645.1	0	0	0.166169	0	0	0	0	0	0	0	0	0	0	0	0	0	0	0	0	0	0	0	0	0	0	0	0.204773	0	0	0	0.269755	0	0	0	0	0	0	0	0	0	0.49788	0	0.327034	0	0	0.569631	0	0	0
ENSG00000146066.2	129.922	154.819	146.699	126.47	94.2362	91.6935	140.619	134.449	132.925	125.465	125.238	127.657	204.055	136.887	172.886	170.048	149.357	160.091	208.825	102.869	115.598	125.372	136.354	121.229	126.53	141.28	139.845	124.033	135.889	92.735	130.607	133.129	225.475	156.168	104.076	186.188	133.466	127.149	150.235	54.4536	95.2195	61.2007	89.4276	92.3329	128.17	134.673	106.243	124.443	148.701
ENSG00000184566.3	0	0	0	0	0	0	0	0	0	0	0	0	0	0	0	0	0	0	0	0	0	0	0	0	0	0	0	0	0	0	0	0	0	0	0	0	0	0.0184846	0	0	0	0	0	0	0	0	0	0	0
ENSG00000215110.6	0.0090888	0	0	0.025461	0	0	0	0.0123434	0	0	0.0116226	0.00929546	0	0	0.0120461	0	0	0	0	0	0	0.0134307	0	0	0.0103496	0	0.0109058	0	0.0101185	0	0.0431	0	0	0	0	0	0	0	0	0	0	0	0	0	0	0	0	0	0
ENSG00000200601.1	0	0	0	0	0	0	0	0	0	0	0	0	0	0	0	0	0	0	0	0	0	0	0	0	0	0	0	0	0	0	0	0	0	0	0	0	0	0	0	0	0	0	0	0	0	0	0	0	0
ENSG00000121390.16	9.48745	10.7531	8.23447	9.97297	5.22196	6.88904	9.68627	8.36776	8.93941	9.70538	9.66906	6.28773	7.19519	6.92926	8.13044	8.87349	9.00888	9.06874	8.91102	7.91062	7.46189	10.0427	10.4404	9.32085	9.62479	8.58195	8.13311	9.80677	7.83653	9.05606	10.2658	8.43416	6.79316	8.26008	8.97998	11.9322	7.16979	12.094	7.67255	6.96965	14.9163	17.7835	14.6105	15.2022	9.71451	9.71978	13.684	16.1795	15.2045
ENSG00000258690.1	0	0	0	0	0	0	0	0	0	0	0	0	0	0	0	0	0	0	0	0.042333	0	0	0	0	0	0	0	0	0	0	0	0	0	0	0	0	0	0	0	0	0	0	0	0	0	0	0	0	0
ENSG00000260366.1	0.0529406	0.18358	0.154646	0	0.149817	0.112081	0.233319	0.215693	0	0.137628	0.0676994	0.108289	0	0.0949968	0	0.127678	0.0653729	0.107371	0	0.243801	0.0864753	0.391158	0.0875953	0	0.0602845	0.139334	0.127049	0	0.117876	0	0.167366	0.243757	0	0.078356	0.0858078	0	0.260031	0.0781212	0.188022	0	0	0.847753	0	0	0	0	0.0683779	0.0755819	0
ENSG00000261836.1	0	0	0	0	0	0	0	0	0	0	0	0	0	0	0	0	0	0	0	0	0	0	0	0	0	0	0	0	0	0	0	0	0	0	0	0	0	0	0	0	0	0	0	0	0	0	0	0	0
ENSG00000225816.1	0	0	0	0	0	0	0	0	0	0	0	0	0	0	0	0	0	0	0	0	0	0	0	0	0	0	0	0	0	0	0	0	0	0	0	0	0	0	0	0	0	0	0	0	0	0	0.0268803	0	0
ENSG00000167515.9	5.95115	4.45191	6.0004	5.39018	5.29333	6.22734	6.30747	5.24833	6.312	7.9425	6.04744	4.53743	8.21823	5.47061	5.6647	6.9607	5.32188	6.24915	10.1153	4.83462	4.47021	6.239	10.7771	6.21425	5.49241	7.2711	5.49901	6.16395	5.09837	4.8016	6.83817	7.70704	8.2923	5.46961	7.3068	13.2059	5.42252	6.35969	7.47432	17.5304	16.4898	6.16753	6.9448	7.84636	14.7546	11.489	14.1052	8.37101	9.65382
ENSG00000277511.1	0.202405	0.438671	0.229932	0.236254	0.262527	0.678479	0.247788	0.343604	0.213049	0.394639	0.301971	0.138005	0.228243	0.272398	0.268263	0.203394	0.208281	0.136836	0.64871	0.181244	0.137757	0.299099	1.17215	0.29805	0.172862	0.443925	0.141674	0.131435	0.150224	0.220027	0.346604	0.815452	0.0938564	0.149787	0.246049	0.499807	0.331388	0.224008	0.50919	0	0.984181	0.472672	0.355554	0.502703	1.85289	0.394105	5.2721	0.481615	0.31128
ENSG00000223023.1	0	0.698625	0.130781	0.752514	0	0	0	0.182407	0	0.174583	0	0	0	0	0	0	0	0	0	0	0.219391	0.396953	0	0	0.152944	0.176748	0	0	0	0	0	0.30921	0.186844	0	0	0	0	0.198196	0	0	0	0	0.257388	0	0	0.896641	0	0	0.275413
ENSG00000115419.11	6.63658	7.62935	8.07045	11.661	4.65344	26.0803	6.52283	7.20482	6.824	5.23419	6.00074	9.3328	5.43304	7.40587	7.44605	6.24418	7.97818	7.10272	5.63625	7.66107	14.0376	6.4566	7.24649	6.63393	6.92352	5.61571	6.43305	8.62682	10.1673	8.5085	7.94483	9.20928	10.259	6.53896	4.72763	8.52674	7.68287	7.28609	5.4155	1.85726	11.9505	18.4253	10.8397	6.73102	17.1357	4.89754	11.9426	7.3443	13.4875
ENSG00000273910.1	0	0	0	0	0	0	0	0	0	0	0	0	0	0	0	0	0	0	0	0	0	0	0	0	0	0	0	0	0	0	0	0	0	0	0	0	0	0	0	0	0	0	0	0	0	0	0	0	0
ENSG00000264702.1	0	0	0	0	0	0	0	0	0	0	0	0	0	0	0	0	0	0.177228	0	0	0	0	0	0	0	0	0	0	0	0	0	0	0	0	0	0	0	0	0	0	0	0	0	0	0	0	0.225729	0	0
ENSG00000212529.1	0	0	0	0	0	0	0	0.135862	0	0	0	0	0	0	0	0	0	0	0	0	0	0	0	0	0	0.131647	0	0	0	0	0	0	0	0	0	0	0	0	0	0	0	0	0	0	0	0	0	0	0
ENSG00000202356.1	0	0	0	0	0	0	0	0	0	0	0.189282	0	0	0	0	0.178489	0	0	0	0	0	0	0	0	0	0	0	0	0	0	0.233971	0	0	0	0	0	0	0	0	0	0	0	0	0	0	0.494068	0	0	0
ENSG00000238468.1	0	0	0	0	0	0	0	0	0	0	0	0	0	0	0	0	0	0	0	0	0	0	0	0	0	0	0	0	0	0	0	0	0	0	0	0	0	0	0	0	0	0	0	0	0	0	0	0	0
ENSG00000263201.1	0	0	0	0	0	0	0.017983	0	0	0	0	0	0	0	0	0	0	0	0	0	0	0.018089	0	0	0	0	0.0146884	0	0	0	0	0	0	0	0	0	0	0	0	0	0	0	0	0	0	0	0	0	0.0125505
ENSG00000246095.2	0.172141	0.0198975	0.0782204	0.160743	1.44518	0.0971838	0.033718	0.187025	0.0543579	0.19392	0.044026	0.105633	0.110923	0.576595	0.197731	0.359802	0.0425131	0.0349127	0.264822	0.229014	0.0749818	0.0847922	0.626611	0.0946342	0.06534	0.332241	0.165244	0.0223565	0.153314	0.523957	0.0907009	1.42667	0.031929	0.0339708	1.11605	0.0800137	1.18372	0.067738	0.20379	0	0	1.01073	0.153944	0	0.204433	0	0.0296449	0.0491522	0
ENSG00000108639.6	60.1877	64.5369	60.7584	45.7327	13.2449	33.4238	62.2817	69.6076	69.7091	113.264	51.1549	46.1599	111.924	52.6524	49.489	67.0909	63.251	47.289	92.686	60.5652	30.3419	66.7425	91.2973	67.9922	52.8826	58.4002	52.623	52.4282	51.547	37.4824	71.1626	42.5262	67.3876	66.5903	61.1099	96.8612	40.521	83.3405	92.5402	130.733	139.903	51.1721	69.4128	79.4117	97.34	75.611	122.751	115.727	34.3406
ENSG00000280855.1	0	0	0	0	0	0	0	0	0	0	0	0	0	0	0	0	0	0	0	0	0	0	0	0	0	0	0	0	0	0	0	0	0	0	0	0	0	0	0	0	0	0	0	0	0	0	0	0	0
ENSG00000008118.8	0.0596274	0.159775	0.0791725	0.0151853	0.444859	0.160666	0.0477798	0.080979	0.0342344	0.112735	0.0207955	0.0831589	0.0104788	0.15563	0.0862132	0.078439	0.07363	0.0934485	0.0833918	0.0582475	0.0885435	0.0640821	0.322885	0.0830146	0.0308631	0.349533	0.0325219	0.0844801	0.0362087	0.212134	0.0856845	0.237107	0.0754078	0.040115	0.158148	0.0661399	0.221875	0.103986	0.0770075	0.0476949	0.189775	0.0651021	0.186981	0.538521	0.193127	0.307592	0.042008	0.456598	0.016673
ENSG00000198551.8	2.60398	1.61668	3.00055	3.74821	4.15646	2.52774	2.94005	3.20698	3.91987	2.90683	2.30719	2.29879	5.09241	2.97223	3.12471	2.62356	3.26229	3.45934	6.53084	2.85104	1.77691	3.45589	6.37814	2.67464	3.4184	2.42413	3.92049	2.97945	3.13107	2.90485	3.30128	4.67718	3.16897	2.47402	2.64787	7.47893	3.97169	3.73626	6.23951	1.80092	5.04255	7.23802	2.63669	3.16308	8.1363	3.23887	2.97654	3.04662	5.31236
ENSG00000189180.14	3.91614	4.72387	4.19995	5.60139	4.2152	4.27606	4.14696	5.74267	6.14963	3.07525	3.65173	3.4471	4.95744	4.39412	4.66391	3.36213	5.11436	6.08301	4.39906	5.17387	4.41885	5.35958	3.64659	4.07728	5.9173	4.84134	5.64304	4.69536	4.9952	4.23822	4.05977	4.5056	4.48753	4.79447	4.70039	2.75597	4.96267	5.56257	6.32077	1.34028	3.28523	8.24404	3.97218	5.01879	3.86992	4.04829	6.35061	3.77411	7.70204
ENSG00000238672.1	0	0	0	0	0	0	0	0	0	0	0	0	0	0	0	0	0	0	0	0	0	0	0	0	0	0	0	0	0	0	0	0	0	0	0	0	0	0	0	0	0	0	0	0	0	0	0	0	0
ENSG00000266713.1	0	0	0	0	0	0	0	0	0	0.211854	0	0	0	0	0	0	0	0	0	0	0	0	0	0	0	0	0	0	0	0	0	0	0	0	0	0	0	0	0	0	0	0	0	0	0	0	0	0	0
ENSG00000236081.1	0.190672	0.0762907	0.128533	0.246526	0.0622595	0.0776291	0.280109	0.21911	0.208418	0.343165	0.187559	0.135005	1.07742	0.131593	0.252712	0.530593	0.452785	0.104115	0.541532	0.765505	0.0958311	0.433477	0.169876	0.155505	0.20042	0.231613	0.123195	0.214297	0.179615	0.191328	0.394132	0.303895	0.0612107	0.325625	0.285274	0.255656	0.216122	0.606012	0.781365	16.2605	6.97485	17.6738	5.5652	17.0482	17.0266	9.88934	17.0495	1.88458	29.925
ENSG00000201426.1	0	0	0	0	0	0	0	0	0	0	0	0	0	0	0	0	0	0	0	0	0	0	0	0	0	0	0	0	0	0	0	0	0	0	0	0	0	0	0	0	0	0	0	0	0	0	0	0	0
ENSG00000214988.4	0.0535266	0.0309354	0.0347463	0.0499825	0	0	0	0.0242312	0.0845122	0.0231919	0	0.0364958	0	0.0640323	0.0236476	0	0.0440644	0	0.0274485	0.0273889	0	0.158195	0	0.0420375	0.0609518	0.0234794	0.0214093	0.0695168	0.0794542	0	0.0564064	0	0	0	0.0289192	0	0.0584243	0	0	0	0.104108	0.142856	0.0683835	0	0	0	0.023045	0.0509457	0.310983
ENSG00000277402.1	0	0	0	0	0	0	0.458275	0	0	0.202742	0	0.319044	0	0	0	0	0	0.158171	0	0.239432	0	0	0	0.367489	0	0	0	0	0	0	0	0	0	0.230855	0.25281	0	0	0	0	1.37238	0	0	0	1.54955	0.463088	4.16504	0.201457	0	0
ENSG00000196923.12	9.10105	7.08802	4.72735	7.06308	195.44	18.5222	6.25223	8.68105	5.73739	12.5272	5.26983	5.21113	4.3204	39.1057	9.423	20.429	3.90597	4.21236	30.1441	35.293	6.29051	5.29199	43.5909	7.75892	3.3883	28.7393	9.98449	3.91786	5.41234	56.1777	3.78771	77.2162	3.56237	10.4839	44.846	10.6026	38.8226	5.70708	11.5848	16.392	10.9377	15.9837	15.9079	13.6685	12.5967	9.77821	8.65568	18.0215	9.23654
ENSG00000271856.1	0.0503671	0.426937	1.50398	0.282193	0.0237556	0.0829362	0.197313	0.0684027	0.220899	0.538298	0.128817	0.480782	0.432735	0.150632	0.0815898	0.0674842	0.580487	0.192954	0.525175	0.343629	0.539337	0.653318	0.166674	0.158224	0.0828446	0.412412	0.19474	0.174436	0.0747642	0.0730028	1.02615	0.154605	0.116777	0.49698	0.0997781	0.136567	0.980398	2.41965	0.308074	0.0984812	0.146944	0.022404	0.0643469	0.222389	0.0996926	0.0560401	0.0289129	0.0479385	0.0344266
ENSG00000230778.1	0.0126909	0	0.0123573	0.0355518	0.107742	0.0537359	0	0	0	0	0	0.0129795	0.049066	0	0	0.0153035	0.0156712	0.0257391	0.0976187	0	0	0.0187537	0.0209983	0.0149503	0	0.0167006	0	0	0.0282573	0.0620811	0	0.0584334	0	0	0	0	0.0207782	0.0187272	0.0225363	0	0.0370252	0	0.0729603	0.126079	0	0.42361	0.0327831	0	0
ENSG00000080166.14	0.00961535	0.0266743	0.00936257	0.0161616	0.100679	0.0264637	0.0141255	0.00783508	0.0212541	0.00499933	0	0.0039336	0.0185876	0.0414092	0.00764637	0.0231896	0.00237467	0.013651	0.0295846	0.00590406	0.0188473	0.00284177	0.0636381	0.0113272	0.00875935	0.0480825	0.0253829	0.00749266	0.0214093	0.0501719	0.00911939	0.0531269	0.00267521	0.019924	0.0467546	0.0100561	0.0440796	0.00283776	0.0170748	2.23351	0.00561047	0.023096	0	0	0	0.0577711	0.00248383	0.00274552	0.0552067
ENSG00000232075.1	0.141935	0.147655	0.110563	0.079522	0.401661	0.480784	0.0834043	0.231311	0.134459	0.258288	0.0726013	0.319356	0.219501	0.203751	0.22574	0.205384	0.0701063	0.172719	0.0436705	0.261454	0.324579	0.0838961	0.0939378	0.234085	0.129299	0.298846	0.102186	0.0553005	0.0632057	0.18515	0.224356	0.261407	0	0.252088	0.230052	0.19792	0.0464764	0.167555	0.252045	0	0.165635	0.113642	0	0	0.0842803	0	0	0.121582	0.349251
ENSG00000187689.8	0	0	0	0	0	0	0	0	0	0	0	0	0	0	0	0	0	0	0	0	0.0456977	0	0	0	0	0	0	0	0	0	0	0	0	0	0.0226725	0	0	0	0	0	0	0	0.0268061	0	0	0	0	0	0
ENSG00000279557.1	0	0.0854732	0.0240006	0	0.0174383	0	0	0.0167375	0.0389173	0.0160195	0.0315202	0.0252091	0.0238243	0	0.0326687	0.0445843	0	0.0374934	0.075839	0.0567558	0	0.0546358	0.0407835	0.0145185	0.0701697	0.0486545	0.0295764	0.0120045	0.0137205	0.0200959	0.0389621	0.0283727	0.0171446	0.0364818	0.0399513	0.021482	0.020178	0.0363725	0.0656559	0	0	0.0986764	0.0236176	0	0	0.0411373	0.0636722	0.0175951	0.050543
ENSG00000271483.1	0	0.154297	0	0	0	0	0	0	0	0	0	0	0	0	0	0	0	0	0.136906	0	0	0	0	0	0.101337	0.117109	0	0	0	0	0.14067	0	0	0	0	0	0	0	0	0	0	0	0.170539	0	0	0	0	0	0
ENSG00000168928.11	0	0.0107206	0	0	0.00874888	0.0130904	0	0	0.019525	0	0.00790692	0.00632377	0.0119528	0	0	0.0149121	0	0	0	0	0.0302995	0	0	0	0	0.0244102	0.00741932	0.00602272	0.00688366	0	0	0	0	0.0183031	0	0.0107776	0	0	0	0	0	0	0.0236981	0	0	0	0.00798617	0.0529653	0.00633942
ENSG00000243167.1	0.0291279	0.050503	0.0850866	0.0815979	0.0824292	0.0308334	0.0427908	0.118675	0.183958	0.151446	0	0.0297903	0	0.0522673	0.193027	0.0702486	0.107905	0.0886138	0.089621	0.0447132	0.142736	0.0860862	0.19278	0.0343137	0.132674	0.0766617	0	0.170232	0.0324278	0	0.0920851	0	0.0810407	0.086223	0.0472115	0.152315	0	0.0859647	0.0517249	0.256288	0.509877	0.233217	0.279095	0.578748	0.0864804	0.583357	0.0752432	0.0415852	0
ENSG00000224810.1	0.0235578	0.0102113	0.0114692	0.0164985	0.00833328	0	0.0259559	0.00799837	0	0.0153106	0.0225939	0.0361402	0	0.0105681	0	0.00710186	0.0072725	0	0.0181207	0.027122	0.00962007	0	0.029234	0	0.00670643	0.00775021	0	0.00573662	0	0	0.0186189	0	0.0163858	0	0.00954582	0	0	0	0.0104584	0	0.0171822	0	0.0112862	0	0	0	0	0.00840822	0.0120766
ENSG00000207227.1	0	0	0	0	0	0	0	0	0	0	0	0	0	0	0	0	0	0	0	0	0	0	0	0	0	0	0	0	0	0	0	0	0	0	0	0	0	0	0	0	0	0	0	0	0	0	0	0	0
ENSG00000251987.1	0	0	0	0	0	0	0	0	0	0	0	0	0	0	0	0	0	0	0	0	0	0	0	0	0	0	0	0	0	0	0	0	0	0	0	0	0	0	0	0	0	0	0	0	0	0	0	0	0
ENSG00000136141.13	3.19614	3.77584	3.20297	3.24218	6.43807	4.31631	2.57222	3.71515	3.37885	3.50418	2.34568	2.35111	2.7976	4.54539	3.03893	3.20776	3.04215	2.90292	3.31971	3.99511	2.36391	3.07436	3.84635	2.9373	3.00655	4.28955	3.79701	2.74	2.40899	4.94293	3.06266	5.54369	2.36394	3.43184	5.40243	1.86164	4.65434	4.63433	4.21972	3.70301	7.91143	7.35127	6.10587	7.86906	7.39693	5.87756	4.59222	9.76663	4.96828
ENSG00000264829.1	0.0412094	0	0	0	0	0.0872446	0	0.0559659	0	0	0	0	0	0	0.054618	0.0496929	0	0.0417895	0	0	0	0.0608962	0	0	0	0.0542294	0.0494481	0.04014	0	0.0671958	0.130279	0.0948713	0	0.121986	0	0	0	0	0	0	0	0	0	0.409399	0	0	0	0	0.0422508
ENSG00000164256.8	0	0	0	0	0	0	0	0	0	0	0	0	0	0	0	0	0	0	0	0	0	0	0	0	0	0	0	0	0	0	0	0	0	0	0	0	0	0	0	0	0	0	0	0	0.0111458	0	0	0	0
ENSG00000252848.1	0	0	0	0	0	0	0	0	0	0	0	0	0	0	0	0	0	0	0	0	0	0	0	0	0	0	0	0	0	0	0	0	0	0	0	0	0	0	0	0	0	0.475992	0	0	0	0	0	0	0
ENSG00000233987.1	0	0	0	0	0	0	0	0	0	0	0	0	0	0	0	0	0	0	0	0	0	0	0	0	0	0	0	0	0	0	0	0	0	0.0386143	0	0	0	0	0	0	0	0	0	0	0	0	0	0	0
ENSG00000238135.1	0	0	0	0	0	0	0	0	0	0	0	0	0	0	0	0	0	0	0	0	0	0	0	0	0	0	0	0	0.0257151	0	0	0	0	0	0	0	0	0	0	0	0	0	0	0	0	0	0	0	0.023682
ENSG00000261278.1	0	0.0590387	0	0	0	0	0	0	0	0.0442605	0	0	0	0	0	0	0	0.0345303	0	0	0	0	0.0563406	0	0	0	0	0	0	0	0	0	0	0	0	0	0	0	0	0	0.0993422	0	0	0	0	0	0	0	0.0349115
ENSG00000221491.2	0.105881	0	0.206195	0.296611	0	0	0.155546	0	0.167174	0.412883	0.406196	0.216577	0	0	0	0	0.392237	0	0.162888	0.487602	0.345901	0.156463	0	0.249463	0.241138	0.278668	0.254098	0.309401	0.117876	0	0	0.243757	0	0.470136	0	0.184557	0	0.781212	0.564066	0.931618	1.23561	0	0	0	0	0.353421	0.273512	0.151164	0.434227
ENSG00000280950.1	0	0	0.120721	0	0	0.13124	0	0.336752	0	0	0	0	0.239669	0.222471	0	0	0	0.125726	0	0.380636	0	0	0	0	0	0.326304	0.148767	0.120763	0.138026	0.202162	0	0.57085	0.172471	0.1835	0	0	0.202987	0.18295	0	0	0	0	0	0	0	0	0.160133	0	0
ENSG00000206859.1	0.135567	0.235051	0	0	0	0.143505	0.199157	0	0	0	0	0.13865	0	0	0	0	0	0	0	0	0	0	0	0	0	0.1784	0	0	0	0	0	0	0	0	0	0	0	0	0	0	0	1.62816	0.259793	0	0	0	0.175099	0	0
ENSG00000222592.1	0	0	0	0	0	0	0	0	0	0	0	0	0	0	0	0	0	0.147099	0	0	0	0	0	0	0	0	0	0	0	0	0	0	0	0	0	0	0	0	0	0	0	0	0	0	0	0	0	0	0
ENSG00000227188.1	0.174768	0.202012	0.226897	0	0.123644	2.92917	0.171163	0.395582	0.229948	0.189307	0.0744965	0.238322	0.844616	0.156802	0.347449	0.24587	0.431619	0.206766	0.806589	0.536558	0.142736	0.645646	0.144585	0.651961	0.199011	0.45997	0.244659	0.198604	0.0972835	0.189983	0.276255	0.134115	0.243122	0.819119	0.236058	0	0.0476897	1.07456	0.982773	0.512577	0.0849795	0	1.28384	0	0.0864804	0.194452	0.112865	4.36645	0
ENSG00000131459.11	0.667627	4.988	0.889421	0.595084	2.97997	1.05044	0.927288	2.73245	0.828909	1.61727	0.407471	0.561765	0.574904	2.34698	0.844636	1.13075	0.509635	0.553929	0.765641	3.25623	0.917037	0.721989	1.70217	0.443293	0.70495	2.59176	1.5585	0.706465	1.11827	3.8003	0.494081	2.56399	0.29551	0.736612	2.30195	2.46496	3.22953	0.90905	1.67056	1.78898	1.67331	0.996198	4.43719	1.65815	1.47762	2.08666	0.356681	3.12808	0.245797
ENSG00000123870.10	0.80071	0.818104	0.842311	1.30179	0.66764	1.15787	0.976743	1.25249	1.89634	0.455345	0.639958	0.723864	0.884494	1.18023	0.739079	0.603466	0.96226	1.37747	0.868869	1.30596	1.01597	1.03533	0.603281	1.07802	1.13159	1.28889	1.51839	0.933132	0.963054	0.442982	1.10747	0.526678	1.16361	1.44964	0.880662	0.660458	0.912991	1.60354	1.44728	0.314519	0.500579	2.63309	0.808317	0.568195	1.42213	0.0954532	2.57625	0.347029	1.94241
ENSG00000225477.3	0	0	0	0	0	0	0	0	0	0	0	0	0	0	0	0	0	0	0	0	0	0	0	0	0	0	0	0	0	0	0	0	0	0	0	0	0	0	0	0	0	0	0	0	0	0	0	0	0
ENSG00000275292.1	0	0	0	0	0	0	0	0	0	0	0	0	0	0	0	0	0	0	0	0	0	0	0	0	0	0	0	0	0	0	0	0	0	0	0	0	0	0	0	0	0	0	0	0	0	0	0	0	0
ENSG00000179256.2	0.0758379	0.035861	0.0939834	0.0193136	0.136572	0.00729802	0.131667	0.084268	0.0217707	0.0448075	0.0176327	0.0423067	0.0666379	0.0618563	0.0731009	0.0166273	0	0.0699139	0.0636378	0.042333	0.0675691	0.0305639	0.148296	0.0243653	0.0471044	0.0997987	0.0827268	0.0134309	0.0921049	0.0786931	0.0108979	0.126976	0	0.0102042	0.111746	0.0480691	0.0225755	0.0915622	0.1714	0.303307	0	0.0276003	0.0924834	0	0.0409384	0.0460253	0.124666	0.0492145	0.0848229
ENSG00000227791.3	0.633437	0.164741	0.770981	0.354897	0.403327	0.502894	0.279168	0.473144	0.450055	0.617521	0.445515	0.259136	0.367352	0.170496	0.503726	0.229151	0.195548	0.546	0.584689	0.0972366	0.103468	0.374419	0.733659	0.261174	0.577046	0.583499	0.342034	0.5553	0.49364	0.103288	0.40051	0.437485	0.616829	0.42189	0.308009	0.717678	0.622257	0.467363	0.787393	0.278672	0.0924013	1.01434	0.789023	0.314647	0.0940332	0.740023	0.572702	0.0904343	0.941695
ENSG00000072840.11	1.24399	1.34056	0.810155	0.750408	6.71911	1.00104	1.05237	1.4662	1.3361	1.19492	0.487875	0.527173	0.564905	1.72605	0.723513	1.48539	0.809405	0.915767	1.39551	2.10273	0.894998	1.19952	1.74602	0.75783	0.764891	2.5076	1.38798	0.800554	0.964697	4.9867	0.718542	2.85453	0.573078	1.37864	4.5161	0.643781	2.10316	1.30863	1.53516	0.749934	0.976884	1.86854	1.64501	0.504016	1.21104	0.480935	0.196582	1.66881	0.3329
ENSG00000166220.11	0.00844829	0.0292959	0	0	0	0	0.0248221	0.0114735	0.0266777	0.0109814	0.0108035	0	0.0326631	0.0151597	0	0.0305624	0.0312967	0.0171344	0	0	0	0.0124843	0	0	0	0	0.0101373	0	0.0094054	0	0.0267084	0.0194494	0.0117526	0.0125041	0	0.0147259	0.0276639	0	0	0	0	0	0.0323796	0	0	0	0.0327354	0.0241228	0.0173236
ENSG00000156136.8	7.96533	8.7524	9.78245	9.7969	4.99288	4.74879	7.3498	8.26582	8.52379	9.06231	9.41565	6.70749	13.6426	8.47741	6.97052	6.14683	8.64802	8.10024	12.4337	7.84561	6.47608	9.08035	17.2627	8.8486	8.72221	7.66035	7.92346	7.7849	7.36141	5.22607	10.85	11.1143	5.68418	6.75954	7.75212	17.9584	8.54451	18.0555	11.311	4.11332	12.4586	5.02071	7.75274	6.11802	11.6243	13.7589	8.0063	12.7581	11.5172
ENSG00000249289.1	0	0	0	0	0	0	0	0	0	0	0	0	0	0	0	0	0	0	0	0	0	0	0	0	0	0	0	0	0	0	0	0	0	0	0	0	0	0	0	0	0	0	0	0	0	0	0	0	0
ENSG00000267579.1	0	0	0	0	0	0	0	0	0.0683666	0	0	0	0	0	0	0	0	0	0	0	0	0	0	0	0.0493073	0.0569814	0	0	0	0	0	0	0	0	0	0	0.141788	0	0	0	0	0	0	0	0	0	0	0	0
ENSG00000202304.1	0	0	0	0	0	0	0	0	0	0	0	0	0	0	0	0	0	0	0	0	0	0	0	0	0	0	0	0	0	0	0	0	0	0	0	0	0	0	0	0	0	0	0	0	0	0	0	0	0
ENSG00000227183.3	2.99324	0	0.112098	0	1.95475	0.0609327	2.45232	0.156349	0	0.299286	3.38604	1.88388	1.7804	0	0.0762918	2.08237	2.62996	2.21816	0.885541	2.65085	0	3.7427	0	0.135621	2.81854	0.0757491	2.48653	0.112137	2.62743	0	0.363955	3.578	0	1.70393	0.186598	2.00669	0.188488	0	0	0	4.53426	0.230441	0.110309	1.71558	2.05082	0.76855	3.49433	4.10902	0.059017
ENSG00000089123.14	2.36685	3.08213	2.46022	3.11937	2.3245	1.84472	2.82419	3.08554	3.50835	2.8104	2.36899	1.74656	3.25298	2.62531	2.77298	2.29412	2.91034	3.58	3.51827	2.91275	1.9249	2.98842	4.131	2.68823	2.64401	2.56269	3.49912	3.035	2.77953	3.01259	2.99145	2.77044	2.43122	2.8158	2.77604	4.01242	2.69787	3.39683	3.52912	2.24069	3.75852	4.67767	3.63621	3.17485	3.43945	3.03346	2.85709	4.58388	3.60928
ENSG00000223866.1	0	0	0	0	0	0	0	0	0	0	0	0	0	0	0	0	0	0	0	0	0	0	0	0	0	0	0	0	0	0	0	0	0	0	0	0	0	0	0	0	0	0	0	0	0.110146	0.123833	0	0	0
ENSG00000224640.1	0	0	0	0	0	0	0	0.0378846	0	0	0	0	0	0	0	0	0	0	0	0	0	0	0	0	0	0	0	0	0	0	0	0	0	0	0	0	0	0	0	0	0	0	0	0	0	0	0	0	0
ENSG00000270750.1	0.0868606	0.150602	0.140962	0.0811093	0.0409678	0.0919464	0.127604	0.157285	0.137143	0.0376347	0.111076	0.118448	0.111941	0.207817	0.115123	0.139656	0.0357528	0.176166	0.133627	0	0	0.128356	0	0.0341082	0.0659399	0.114304	0.0694839	0.0564044	0.096701	0	0.0457668	0.133312	0.0805554	0.0428534	0.0469288	0	0.142212	0.1709	0.10283	0	0	0	0.0554848	0	0.171925	0.096644	0.186982	0.124009	0.0593704
ENSG00000079432.6	8.13445	9.57647	8.84744	5.65836	9.66575	7.27642	8.29138	11.4021	7.99451	7.43356	6.67622	6.80679	5.26918	7.55322	8.01705	8.31482	9.2372	7.69271	5.50252	9.40034	6.78333	9.63399	5.20016	7.80976	6.20597	7.68859	7.51119	6.77146	6.67973	10.369	8.22833	6.15906	5.94917	10.33	10.2723	3.33165	6.01866	9.32053	6.44653	13.3493	4.12321	9.34618	6.72548	8.63679	6.23735	9.03705	6.83392	9.79849	4.98615
ENSG00000196233.10	4.92354	3.59066	4.07874	5.85628	1.16694	6.08345	4.00469	4.39333	4.70377	3.38053	5.72041	5.04617	3.39794	3.15178	4.05749	3.87572	4.54411	4.50586	2.65796	4.65535	6.88489	3.53272	2.09869	5.01302	4.657	3.6371	4.07898	5.15422	3.75543	4.49397	3.49012	2.58962	3.77043	3.77977	2.76865	2.13129	3.70898	4.34805	3.19091	0.815208	3.1637	3.08222	3.75106	4.30406	2.26262	3.66755	2.61246	3.79686	2.46177
ENSG00000172794.18	1.35223	1.2838	3.03977	2.01016	0.400465	2.9778	3.15825	1.59961	5.01027	1.5087	1.50985	4.06121	3.85747	2.07761	2.694	4.05409	2.19578	2.52509	5.00497	1.45698	1.78851	4.41467	1.43799	1.75126	2.3146	1.10981	2.07881	2.33353	2.23744	0.983595	3.42989	1.57957	2.19131	1.43017	1.01478	1.98328	2.37307	2.95724	3.81258	0.654005	0.458728	1.67095	0.542371	0.681632	2.39357	0.505752	1.10035	0.444882	0.0703459
ENSG00000229022.1	0.136044	0	0.0662338	0.285832	0.0721859	0.0900061	0.124911	0.0923798	0.0805491	0.132626	0.065239	0.121745	0.0657473	0	0.0676162	0.102532	0.020999	0.120714	0.0523227	0.0522091	0.0555551	0.276424	0	0.0600993	0.174281	0.0671352	0.102026	0.149078	0.0567962	0.0277291	0.188164	0.0782994	0.189253	0.100678	0.0275631	0	0.167054	0.0501881	0.120793	0	0	0.136157	0.0651767	0.168943	0.0504891	0.0567627	0.131786	0.0971135	0.174353
ENSG00000214366.4	0	0	0	0	0.0320701	0	0	0	0	0.0294609	0	0	0	0	0	0	0	0.0919368	0.0348682	0	0.0370223	0	0.0750035	0.0267004	0	0	0	0	0	0	0.0358268	0	0	0	0	0	0	0	0	0	0	0	0	0	0	0.0756541	0	0	0
ENSG00000228176.1	0	0	0	0	0	0	0	0	0	0	0	0	0	0	0	0	0	0	0	0	0	0	0	0	0	0	0	0	0	0	0	0	0	0	0	0	0	0	0	0	0	0	0	0	0.0864804	0	0	0	0
ENSG00000252618.1	0	0	0	0	0	0	0	0	0	0	0	0	0.31865	0	0	0	0	0	0	0	0	0	0	0	0.187704	0	0	0	0	0	0.260559	0	0	0	0	0	0	0	0	0	0	0	0	0	0	0	0	0	0
ENSG00000280221.1	0	0.261984	0.0735644	0	0.0534502	0	0.110989	0.0513021	0.0596427	0.0491015	0.0483063	0.0772685	0	0	0.150199	0.0455518	0.0466463	0.076614	0.0581136	0.0579874	0.0617038	0.0558215	0.187509	0	0.0430155	0.149131	0.135982	0.0735901	0	0.0615961	0.119423	0.0869654	0.15765	0	0.122455	0	0.123695	0	0	0	0	0	0.217171	0	0.112154	0.12609	0.0487905	0.107862	0.0774598
ENSG00000166478.8	2.98818	1.91911	2.95968	3.21592	3.09837	2.61177	3.17155	3.23912	3.00285	3.99995	3.08941	3.21034	3.13998	3.51728	2.58884	2.58267	2.73358	3.00939	4.228	2.98789	2.45731	3.16493	4.98393	3.25778	3.52757	2.61552	2.77143	2.9073	2.77735	2.96709	3.6509	3.79467	2.79352	2.72363	3.22149	3.64362	3.65808	4.14147	3.77288	6.09062	3.83907	5.47374	4.48522	4.69807	3.25573	4.78124	2.83711	3.90412	3.97719
ENSG00000236069.1	0	0	0.0206497	0.059409	0	0	0.0311547	0	0.0334836	0	0.0271193	0	0	0	0	0	0.0261874	0	0	0.0325544	0	0.0313384	0.140357	0	0	0	0	0.0206569	0.0236097	0	0	0.0488227	0	0.0313882	0	0	0	0.0312942	0	0	0	0	0	0	0.0629638	0	0	0.0908309	0.0217431
ENSG00000156976.13	45.9155	33.4793	47.0689	47.7982	68.5925	51.2252	39.6558	56.7423	60.5526	42.5275	28.812	38.5052	60.5312	63.5513	43.5294	41.0274	44.5161	45.3169	83.4699	43.6013	30.8493	50.9481	80.4133	40.7632	61.5093	45.1557	56.6473	39.2915	37.7698	48.6094	44.2769	81.3332	47.1592	43.9648	63.1966	64.9444	68.619	49.7942	81.8803	36.3354	72.4122	82.9167	94.0541	23.2622	79.1754	34.0659	29.9805	50.0228	62.5446
ENSG00000279510.1	0.0386819	0	0.037665	0	0	0	0.0568261	0	0	0	0	0	0	0	0	0	0	0	0	0	0	0	0	0.0455686	0.0440478	0.101807	0.0464153	0	0	0	0	0	0.053811	0	0	0	0.0633319	0	0.0686907	0	0	0	0	0	0	0	0	0	0
ENSG00000260970.1	0	0	0	0	0	0	0	0	0	0	0	0	0	0	0	0	0	0	0	0	0	0	0	0	0	0	0	0	0	0	0	0	0	0	0	0	0	0	0	0	0	0	0	0	0	0	0	0	0
ENSG00000254755.1	0	0	0	0	0	0	0.11275	0.104233	0	0	0	0	0.148366	0	0.101722	0	0	0	0	0.117816	0.125366	0	0	0	0	0.302996	0	0	0.0854448	0	0	0	0	0.113595	0	0	0	0.22651	0	0	0	0	0	0	0	0	0	0	0
ENSG00000197771.11	10.6835	11.2297	10.2213	10.3757	10.3001	9.02365	9.43314	10.5625	10.4513	13.4939	11.2225	8.69116	11.5203	10.737	9.23466	9.29694	9.53226	10.5543	12.229	10.3951	8.35222	10.3998	15.8607	11.2327	11.5405	8.80628	10.7045	10.9431	9.88054	11.7516	10.1232	11.5546	8.31044	9.37861	10.6036	16.3547	10.5289	11.8121	11.789	14.1458	13.1544	10.4334	17.4015	15.7558	13.8892	24.871	11.7097	12.4153	7.77821
ENSG00000224857.1	0	0	0	0	0	0	0	0.0462441	0	0	0	0.0348252	0	0	0	0	0	0	0	0	0	0	0.0563406	0	0	0	0	0	0	0	0.0538244	0	0	0	0.165573	0	0.0557499	0.050247	0.0604671	0	0	0	0	0	0	0	0.13194	0	0
ENSG00000257435.1	0.271982	0	0	0.126987	0	0	0.133186	0.123125	0.0715713	0	0	0.0927222	0.0876289	0.081341	0	0	0	0.0919368	0	0.0695849	0.148089	0.0669858	0.22501	0.267004	0	0.0596524	0.0543929	0.044154	0.100932	0.295661	0	0	0.0630598	0	0.073473	0	0.0742171	0	0.160994	0	0	0	0	0	0	0	0	0	0
ENSG00000230863.2	0	0	0	0	0	0	0	0	0	0	0	0	0	0	0	0	0	0	0	0	0	0	0	0	0	0	0	0.0190422	0.0217642	0.0318772	0	0	0	0.0289347	0	0	0	0	0	0	0	0	0	0	0.0580421	0	0.17675	0	0
ENSG00000231333.2	0.0840911	0.0729	0.0818804	0	0.118985	0.0890147	0.185303	0.0571014	0.0663849	0.273261	0.053767	0	0.081279	0	0.0557262	0	0.0519193	0.170549	0	0	0.068679	0.124264	0.0695684	0	0.0957562	0.0553298	0.151354	0.0819089	0	0.137118	0.265846	0	0.11698	0.0622305	0.0681488	0.0732879	0.068839	0.124088	0	0	0.122666	0.168322	0	0.417705	0	0.701719	0.108612	0	0.0862162
ENSG00000226664.1	0	0	0	0	0	0	0	0	0	0	0.324011	0	0.122451	0	0	0	0	0	0.292345	0	0	0	0	0	0.0721307	0	0	0	0	0.103288	0	0	0	0	0	0	0	0	0	0	0.184803	0	0	0	0	0	0	0	0
ENSG00000230546.1	0	0	0	0	0	0	0	0	0	0	0	0	0	0	0	0	0	0	0	0	0	0	0	0	0	0	0	0	0	0	0	0	0	0	0	0	0	0	0	0	0	0	0	0	0	0	0	0	0
ENSG00000119508.16	0.342311	9.21335	0.850057	5.68926	0.169036	2.3176	0.313876	0.973455	2.00227	0.731624	0.199774	0.12923	0.168763	0.408122	0.109617	0.897588	2.90215	0.0885296	0.106029	0.528995	1.73748	0.132401	0.554983	1.42357	0.122956	3.75185	1.37007	0.172308	0.104864	7.18128	0.0726297	0.163959	0.18856	8.13353	0.264382	4.49303	16.6667	0.454276	0.383488	0.505352	0.44907	1.6463	0.594348	0.661885	1.56199	0.64415	0.160234	0.282074	0.628904
ENSG00000197984.3	0	0	0	0	0	0.0163352	0	0	0	0	0	0	0	0	0	0	0	0	0	0	0	0	0	0	0	0	0	0	0	0	0	0	0	0	0	0	0	0	0.0274032	0	0	0	0	0	0	0	0	0	0
ENSG00000234358.1	0	0	0	0	0	0.0200196	0	0.0256845	0	0	0.0241847	0	0	0	0	0.0228056	0	0	0	0	0	0.0558943	0	0	0	0	0	0	0	0	0	0	0	0	0	0	0	0	0	0.166404	0	0	0.0724847	0.187886	0	0	0.0488541	0.0270006	0.0193902
ENSG00000247363.2	0.030592	0.0176805	0.0347524	0.0571329	0.0577149	0.0215888	0.0449416	0.0138489	0.0563514	0.0397645	0.00652008	0.0573607	0.0197126	0.0457454	0.0337883	0.0184449	0.0440721	0.0258522	0.039219	0.0469607	0.0249851	0.0452066	0.0506175	0.030032	0.0348357	0.0335479	0.036708	0.0248318	0.0227052	0.00831385	0.0644757	0.0586902	0.0425571	0.0226392	0.0495846	0.062211	0.0417389	0.0978094	0.0271624	0.0448617	0.0595006	0.0612349	0.0390831	0.0506532	0.0756893	0.0170188	0.0329271	0.0436755	0.0209101
ENSG00000231367.4	0.155887	0.0142254	0.0159778	0.0689521	1.23056	0.130275	0.0964244	0.0445701	0.0518163	0.0853167	0.0314756	0.100694	0.0158604	0.191391	0.0217483	0.148404	0.0709192	0.0499205	0.366037	0.13854	0.0268034	0.0606206	0.665189	0.00966529	0.0186855	0.323904	0.147673	0.0159834	0.0456704	1.13716	0.064845	0.604429	0.0570677	0.109291	0.997371	0.25742	0.308958	0.0968561	0.233113	0	0.0239365	0	0	0	0.0243593	0	0.0953733	0.0117135	0.0925312
ENSG00000248266.1	0	0	0	0	0	0	0	0	0	0	0	0	0	0	0	0	0	0	0	0	0	0	0	0	0	0	0	0	0	0	0	0	0	0	0	0	0	0	0	0	0	0	0	0	0	0	0	0	0
ENSG00000164066.11	0.226624	0.331875	0.183742	0.346514	0.602996	0.12138	0.233445	0.556691	0.441919	0.265233	0.244773	0.134818	0.225154	0.443918	0.240529	0.253679	0.257545	0.404691	0.31808	0.550235	0.334781	0.277516	0.334635	0.31377	0.304327	0.470506	0.366185	0.255041	0.263355	0.412225	0.198379	0.424033	0.211011	0.450344	0.513661	0.203017	0.388778	0.402364	0.468171	0.190661	0.350338	0.628929	0.392762	0.645823	0.372609	0.512334	0.401159	0.533656	0.416565
ENSG00000252414.1	0.136846	0.237269	0.133249	0.383356	0	0.144859	0.201036	0.743396	0.216064	0	0.349993	0	0.52908	0	0	0.330036	0.168983	0	0	0.420135	0.670592	0	0	0	0.311659	0.720331	0.32841	0.133295	0.15235	0.669422	0	0	0.571108	0.405086	0	0	0	0.201936	0	0	0	0.54784	0.262244	0	0	0.456779	1.0605	0	0.140305
ENSG00000167680.14	3.30751	4.59458	2.67953	1.04076	1.51192	1.7123	2.94145	5.81355	3.85174	3.06415	1.00484	0.891075	1.25842	3.76986	1.72995	2.34705	3.06927	2.07045	1.44657	3.84073	2.50261	2.3272	1.41983	2.18057	2.23883	1.92099	2.48935	2.91425	1.33233	2.04792	1.88132	2.09663	2.39204	2.39902	3.59172	2.08601	1.92709	1.45062	1.50047	5.17817	1.73615	1.22407	2.94234	2.64569	1.29826	3.36911	1.52449	2.89613	0.475293
ENSG00000179913.9	78.1581	90.1089	74.2189	65.4304	6.8773	52.6249	79.9233	54.8021	83.2304	94.7338	98.0204	94.1648	78.981	58.1781	65.422	100.74	111.319	73.0061	69.7303	70.2176	100.482	57.5618	51.6947	82.9013	67.3639	53.2843	59.653	81.0116	87.0969	64.0921	52.764	40.3465	81.9092	103.513	41.9648	63.2273	46.9829	89.2209	67.0227	57.2983	61.5945	130.856	87.634	82.5445	110.017	29.0385	59.4962	76.5286	52.2114
ENSG00000167964.11	1.0786	0.950219	1.38519	1.22495	0.156741	1.51205	1.35328	2.47833	2.86285	0.636583	0.775386	0.924241	3.11068	1.18219	1.09728	1.71544	1.93665	1.98063	2.47553	1.47672	0.8952	2.25727	0.897148	1.48354	1.36764	1.15085	1.8609	1.13012	1.08396	0.665476	2.24868	0.590582	1.46802	1.93295	2.40972	1.14836	0.830467	2.51219	2.84716	3.64222	0.255143	0.280086	2.2569	4.3441	0.415439	0.311374	0.873522	1.13203	2.92903
ENSG00000254713.2	0.0150007	0	0.0146064	0	0	0.0158791	0	0	0	0.0194984	0	0	0	0	0	0	0	0	0	0	0	0.022167	0	0	0	0	0	0	0	0	0	0	0	0	0	0	0	0.0221357	0	0	0	0	0	0	0	0	0	0	0
ENSG00000144857.13	1.66542	1.75299	1.00361	1.05425	9.2491	1.78523	1.03352	2.88158	0.948925	2.04065	0.754196	0.713773	0.50762	3.379	1.4126	1.84401	0.808042	0.788895	1.54244	3.38211	1.0253	1.10601	3.4991	0.860201	0.8203	2.69608	1.80629	0.772802	1.03648	3.92918	0.512744	6.12937	0.517664	1.20545	7.22411	0.611915	3.25089	1.0112	1.2892	0.605416	0.553066	0.652105	0.672746	0.251108	0.696246	0.431221	0.145096	0.739766	0.247632
ENSG00000277121.1	0	0	0	0	0	0	0	0	0	0	0	0	0	0	0	0	0	0	0	0	0	0	0	0	0	0	0	0	0.150926	0	0	0	0	0	0	0	0	0	0	0	0	0	0	0	0	0	0	0	0
ENSG00000254329.1	0	0	0.16552	0.317467	0	0	0.0832414	0.0769531	0.0894641	0.147305	0.289838	0	0	0	0.0750997	0.0683277	0.139939	0	0	0	0.185111	0.167465	0	0.133502	0.0645232	0	0.135982	0.110385	0	0	0.716537	0.130448	0.0788248	0	0.0918412	0.0987669	0	0.0836141	0.100621	0	0	0	0	0	0	0	0	0	0
ENSG00000257696.1	0.173513	0.0601686	0.304113	0.194429	0.147308	0.146938	0.203922	0	0.328748	0.135323	0.31064	0.319426	0.268337	0.249083	0.0919882	0.209233	0.385669	0.281529	0.266933	0.106542	0.11337	0.205124	0.287095	0.204405	0.0790332	0.411002	0.458045	0.304219	0.193171	0.339515	0.164564	0.239675	0.193102	0.359538	0.393731	0.241955	0.0568169	0.256043	0.308122	0	0	0.277852	0.0665021	0	0.61819	0.115834	0.896438	0.0990882	0.355796
ENSG00000274370.1	1.80431	2.8814	2.1961	1.59617	1.37728	3.84504	1.84848	1.28969	1.53685	1.04921	0.971503	1.62681	2.01934	1.23543	2.51725	3.72168	1.67102	2.76864	1.49745	1.4942	2.79212	1.71905	0.47138	1.0348	1.13544	1.84327	3.1336	1.36437	1.37439	1.78074	1.72626	0.929149	2.2458	2.91648	1.23136	1.15869	1.86575	1.71662	1.26476	0	0.207789	0	0.272974	0.70757	0.281946	0.0792449	0.367965	1.83029	0.219068
ENSG00000163320.9	10.4893	11.5057	11.4257	12.7355	12.3149	10.5119	9.92597	14.4335	14.0346	10.7726	10.0065	8.97677	11.6313	13.2552	10.383	10.4817	11.4925	11.8336	13.5097	11.8884	10.0728	11.6557	14.1196	11.1982	12.0003	10.7768	12.2859	11.1467	9.74916	10.9809	10.2351	14.14	9.6978	11.8595	12.9258	12.3032	14.1179	14.0635	15.2331	4.30683	10.5571	14.227	12.5712	9.74785	11.6992	9.39276	7.71362	9.02728	12.2966
ENSG00000171148.12	23.1221	19.6084	24.9495	16.8532	18.9494	17.5564	24.2692	22.6126	24.0279	24.043	21.4587	23.3536	29.0612	23.65	25.687	26.5518	27.0586	25.0874	30.0265	19.3852	17.2866	25.111	21.6033	23.7798	21.8861	20.0446	23.3871	21.9681	23.5065	19.6139	23.2108	23.6539	27.5187	23.1936	23.3781	25.9293	22.106	25.0856	26.6472	14.7105	24.8781	23.6317	22.8935	21.0683	22.3168	16.3987	18.5939	22.1866	18.2584
ENSG00000248394.1	0.0355532	0.092465	0	0	0	0	0	0	0.0561343	0	0	0	0	0.0318984	0	0	0	0.0180268	0	0.0545764	0	0	0	0	0	0.0467862	0.0213305	0	0.0197905	0.0289864	0	0	0	0.0526214	0	0	0.0291047	0	0.0315674	0	0	0	0	0	0.105557	0.0593365	0.0459205	0	0.0364517
ENSG00000231822.1	0.177621	0.342184	0.288252	0.33172	0.027925	0.396933	0.20295	0.616462	0.467404	0.307837	0.176663	0.100922	0.190757	0.28331	0.340043	0.333179	0.365554	0.280188	0.151807	0.363546	0.322371	0.204147	0.163273	0.162745	0.516888	0.181798	0.520988	0.153788	0.175772	0.0643616	0.374354	0	0.137273	0.233682	0.287894	0.206403	0.226185	0.262105	0.315416	0.173649	0.115156	0.158017	0.189101	0.588197	0.585949	0.527005	0.433339	0.309937	0.303516
ENSG00000198346.9	0.77593	0.833785	1.06091	1.05429	0.479922	0.806607	0.904404	0.937043	1.0307	0.782102	0.724873	0.662896	1.27991	0.846239	1.08998	0.840418	1.14461	1.34048	1.36524	0.980697	1.03596	1.10542	0.807212	1.08101	1.34651	0.82237	1.34641	1.09522	1.05781	0.833382	0.800538	1.01083	1.07941	0.990267	0.835926	0.858469	1.05359	1.46038	1.82755	0.102203	0.623546	0.585919	0.0979426	0.253874	0.758711	0.0852987	0.0540102	0.179102	0.626427
ENSG00000238213.1	0.0353511	0	0.0344217	0.0660207	0.0666933	0	0.0346219	0.0160032	0.0930252	0.0459504	0.0150687	0.0241033	0	0.0211447	0	0.028419	0.0727545	0.0477982	0	0.0542661	0.019248	0.0870652	0.0194972	0	0.0670916	0.0155067	0.0424185	0.0229558	0.0262373	0.0576431	0.0558794	0	0.0491774	0.0348815	0	0.0205397	0.0192928	0.0347769	0.0418505	0	0.103135	0.141522	0	0.117066	0.209913	0	0.121758	0.10094	0
ENSG00000266625.1	0	0	0	0	0.394709	0	0	0	0	0	0	0	0	0	0.369722	0	0.344465	0	0	0	0	0	0	0	0	0.734183	0	0.543434	0	0	0	0	0	0	0	0	0	0	0	0	0	0	0	0	0	0	0	0	0
ENSG00000007062.10	16.0901	21.0636	20.7477	24.4121	2.59529	19.3497	16.9699	15.1394	21.9601	12.8236	19.5577	10.3314	7.17062	9.64275	15.3101	9.99537	13.7775	16.9498	4.71288	5.90377	18.0145	20.2215	8.13597	10.7922	22.7661	18.2979	21.3533	22.4503	31.7485	2.34175	26.3497	16.8725	18.393	17.5563	4.04507	21.3254	15.8905	12.3438	8.43387	17.0828	7.90721	2.50751	19.0779	16.2059	8.95641	10.5317	0.549415	19.1216	18.3893
ENSG00000249261.1	0	0	0	0	0	0	0	0	0	0	0	0	0	0	0	0	0	0	0	0	0	0	0	0	0	0	0	0	0	0	0	0	0	0	0	0	0	0	0	0	0	0	0	0	0	0	0	0	0
ENSG00000264173.1	0	0	0	0	0	0	0	0	0	0	0	0	0	0	0	0	0	0	0	0	0	0	0	0	0	0	0	0	0	0	0	0	0	0	0	0	0	0	0	0	0	0	0	0	0	0	0	0	0
ENSG00000257507.1	0.0342925	0	0.0333909	0	0	0.108901	0	0.0465721	0.0541437	0	0	0	0.0662913	0	0.0909009	0	0	0	0.0527556	0.105282	0.0560148	0	0.0567402	0	0	0	0.0411483	0.0334026	0	0	0	0.0789473	0	0	0.0555824	0	0.112291	0.0506033	0	0	0.100047	0	0.065716	0	0	0	0.0885841	0	0.105477
ENSG00000255508.6	0.519158	0.396833	0.443	0.430049	0.319899	0.564328	0.553555	0.742967	0.749178	0.863476	0.531825	0.456742	0.960427	0.400679	0.503112	0.434184	0.678987	0.475517	1.03484	0.544147	0.287231	0.635186	1.0114	0.654331	0.505359	0.620743	0.472235	0.489373	0.543792	0.423267	0.727981	0.559042	0.508652	0.685769	0.83242	0.977901	0.461554	0.803159	0.624521	0.294705	0.407156	0.446958	0.946743	0.97052	0.40606	1.09936	0.51913	0.486156	0.775522
ENSG00000202399.1	0.128369	1.11285	0.374983	0.719217	0.181636	0.679427	0.188582	0.523009	0.405359	0.166858	0.164156	0.262576	0.496305	0	1.02082	0.309591	0	0	0	0	0.209684	0.569083	0.424798	0.302447	0.146176	0.506781	0	0.125038	0.571648	0.209318	0	0.591057	0.535729	0.189996	0.208065	0.671265	0	0	0.455912	0	0.374511	0	0	0	0	0	0.331603	0	0.394839
ENSG00000253822.1	0.0736331	0.893672	0.501881	1.23764	0	0	0.540858	0	1.04632	0.382842	0.753284	0	0.569365	0.264255	0.195183	0.443957	0.272774	0.448017	0.226555	0.339094	0.240551	1.30571	0	0.520454	0.670779	0.0968973	0.353416	0.215167	0.245925	0.120066	1.04753	0.508549	0.512161	0.980842	1.55151	1.15512	0.120556	1.08656	0.392269	0	0	0	0	0	1.53031	0	0	0.105124	0.150988
ENSG00000281258.1	0	0	0	0	0	0	0	0	0	0	0	0	0	0	0	0	0	0	0	0	0	0	0	0	0	0	0	0	0	0	0	0	0	0	0	0	0	0	0	0	0	0	0	0	0	0	0	0	0
ENSG00000232537.1	0	0	0	0	0	0	0	0	0	0	0	0	0	0	0	0	0	0	0	0	0	0	0	0	0	0	0	0	0	0	0	0	0	0	0	0	0	0	0	0	0	0	0	0	0	0	0	0	0
ENSG00000226949.1	0	0	0	0	0	0	0	0	0	0	0	0	0	0	0	0	0	0	0	0	0	0	0	0	0	0	0	0	0	0	0	0	0	0	0	0	0	0	0	0	0	0	0	0	0	0	0	0	0
ENSG00000143375.13	61.1538	40.421	51.8221	68.3056	5.7796	52.4847	66.8315	39.7901	45.3937	43.2986	75.6705	79.1334	28.694	31.0375	49.1768	58.086	62.5464	54.026	18.322	27.9922	77.916	50.663	9.97265	55.1596	45.7814	35.6125	44.5877	56.6773	57.791	40.0483	57.0041	23.1179	52.592	52.6159	18.7814	23.5837	33.1796	38.3618	22.4924	4.62993	8.7953	29.571	17.5291	19.9521	13.1428	2.44435	26.3787	43.1781	15.0926
ENSG00000258466.4	0.0360839	0.0312817	0.0527029	0.101084	0.0255284	0.0381966	0	0	0.0284861	0.046903	0.0230717	0.0184522	0	0	0.0239124	0	0	0	0.0277558	0.055391	0.0589409	0.106644	0.0895564	0.021254	0.0205447	0.0237422	0	0.0175737	0.0200859	0.0882571	0	0.0415357	0.0250984	0.0267034	0	0	0	0	0	0	0.0526365	0.144455	0.103723	0.179239	0	0.0602222	0.0466058	0.025758	0.0184979
ENSG00000260209.1	0.00968339	0	0.00942882	0	0.027403	0.0102504	0.0426765	0	0.0152889	0	0.0247659	0	0	0.0173759	0.0128341	0.0116768	0	0.00981969	0	0	0	0	0.0480663	0.0114074	0	0.0382285	0	0.0094321	0	0.0157897	0	0.0222929	0	0.0286643	0	0	0	0.0285784	0.0343912	0	0	0.27136	0	0	0.0287498	0	0.012507	0.0276495	0.0297843
ENSG00000103184.10	0.132135	0.528094	0.418694	0.225859	0.133093	0.125647	0.213855	0.480562	0.6577	0.582214	0.126013	0.279441	0.575804	0.273272	0.561004	0.461805	0.854541	0.424695	0.389326	0.501931	0.153645	0.615562	0.062995	0.34034	0.351934	0.501017	0.63958	0.506098	0.311662	0.266584	0.269047	0.278418	0.224316	0.841943	0.406557	0.0468445	0.322673	1.1732	0.970387	0.157643	0.045737	0.0448287	0.0515014	0.0222492	0.053194	0.00747547	0.0202484	0.00639476	0.041331
ENSG00000278023.3	0.198306	0.305626	0.214547	0.226326	0.093531	0.279889	0.442381	0.478785	0.313102	0.295952	0.554141	0.18028	0.695707	0.171331	0.17522	0.230273	0.399056	0.357506	0.350271	0.394608	0.179956	0.217068	0.328116	0.311482	0.501811	0.425269	0.132195	0.329087	0.261656	0.107785	0.441169	0.355083	0.245215	0.32612	0.34523	0.486483	0.396826	0.455199	0.273893	0.71086	0.942821	0.352837	0.633369	0.218899	0.392511	2.329	2.65618	0.702548	0.662664
ENSG00000126803.9	7.62825	7.9017	6.88737	6.83007	47.7931	9.25768	5.16791	8.04095	9.09055	10.343	3.62195	8.76471	7.16928	18.7435	9.10858	14.1794	6.95465	5.63748	11.5847	19.7271	5.85691	7.5026	16.8635	9.76724	6.40474	12.9362	11.3316	6.01663	4.67112	43.8748	3.03632	34.1635	3.22405	8.60342	20.4712	8.3114	27.0013	11.6234	12.9174	1.5907	2.01453	2.09084	2.36741	1.44682	3.61565	0.98899	1.14482	1.44468	2.72629
ENSG00000233336.1	0	0	0	0	0	0	0	0	0	0	0	0	0	0	0	0	0	0	0	0	0	0	0	0	0	0	0	0	0	0	0	0	0	0	0	0	0	0	0	0	0	0	0	0	0	0	0	0	0
ENSG00000279609.1	0	0	0.0174267	0	0.0126619	0.00947257	0	0	0	0	0.0114433	0	0	0	0.0118603	0	0	0	0	0	0	0	0	0.0105418	0	0	0.0107376	0	0	0	0	0.0206013	0.0124486	0	0	0	0	0	0	0	0.0261072	0	0	0	0.0265683	0	0.0462321	0	0.00917476
ENSG00000230026.2	0	0	0.0101761	0	0	0	0	0.0141931	0.0495017	0	0	0	0	0	0	0	0	0	0	0.0160426	0	0	0	0	0.0119005	0	0.0125401	0	0	0	0	0	0	0	0	0	0	0	0.0185584	0	0	0.0418379	0	0	0	0	0.0134982	0	0.0214298
ENSG00000271899.1	0	0	0	0	0	0	0	0	0	0	0	0	0	0	0	0	0	0	0	0	0	0	0	0	0	0	0	0	0	0	0	0	0	0	0	0	0	0	0	0	0	0	0	0	0	0	0	0	0
ENSG00000259332.2	0.0333849	0.0289419	0.0650143	0.0467615	0.0472379	0.0176698	0	0.0680092	0.0263554	0.130184	0.0213459	0.051216	0	0.0898589	0.0442475	0	0.0412248	0.0169274	0.077039	0.0512478	0.0817983	0	0.0276192	0.0196642	0.133056	0.0658991	0	0.0487778	0.0185835	0.0272185	0.0263857	0.0768578	0.0696633	0.024706	0	0.261863	0	0.024632	0	0	0	0.0668252	0.223918	0.165832	0	0	0.0646797	0	0.0855713
ENSG00000251336.1	0	0	0	0	0	0	0	0	0	0	0	0	0	0	0	0	0	0	0	0	0	0	0	0	0	0	0	0	0	0	0	0	0	0	0	0	0	0	0	0	0	0	0	0	0	0	0	0	0
ENSG00000133105.6	0.00437051	0	0	0	0	0	0	0	0	0	0	0	0	0	0	0	0	0	0.0067236	0	0.00713897	0	0	0	0	0	0	0	0	0.00712652	0	0	0	0	0.00708387	0	0.00715561	0	0.00776107	0	0	0	0	0	0	0	0	0	0
ENSG00000250866.1	0	0	0	0	0	0	0	0	0	0	0	0	0	0	0	0	0	0	0	0	0	0	0	0	0	0	0	0	0	0	0	0	0	0	0	0	0	0	0	0	0	0	0	0	0	0	0	0	0
ENSG00000162139.8	1.11154	1.06181	1.05989	0.984164	1.14087	0.512106	1.23527	1.77811	1.96111	1.31506	1.00899	0.642036	1.25807	1.16435	1.10936	1.02553	1.52192	1.57689	1.73658	1.82122	0.843535	1.93475	1.10222	1.43382	1.41001	1.18736	1.72076	1.24538	1.03229	1.45874	1.59618	1.42754	1.14836	1.64801	1.53714	1.15111	1.06552	1.96885	1.93977	1.95941	3.76935	3.50455	3.6458	1.92628	2.1203	1.83909	2.12498	1.46084	2.35209
ENSG00000231709.1	0	0	0	0	0	0	0	0.0233967	0	0	0	0	0	0	0	0	0	0.0174702	0	0	0	0	0	0	0	0.0226707	0	0	0.0191794	0.0280913	0	0	0	0.0254983	0.0279232	0	0	0	0	0	0	0	0	0	0	0	0	0	0
ENSG00000224958.4	2.78587	0.624598	0.631387	1.88378	9.34493	3.48285	0.246968	0.978476	0.417104	3.62116	0.214979	1.12986	1.0678	5.90396	2.41911	2.31681	0.474495	0.365312	13.8919	1.21658	0.941493	0.496848	20.6235	1.07509	0.738385	2.78114	1.52732	0.280714	3.60948	7.98873	0.645358	15.0387	0.233864	1.173	25.6912	6.02805	14.0373	0.318952	3.75297	0	0	0.288432	0.046023	0	0.142607	0	0	0.788605	0.24623
ENSG00000166426.7	1.56305	1.13975	1.49351	0.613833	4.87801	2.01023	2.2533	0.972104	1.82208	0.949395	0.504371	3.49599	0.649495	2.41156	2.96224	2.13144	0.288615	1.37766	1.0787	0.807269	1.69415	0.928222	3.0938	0.705556	0.715278	4.63282	1.6652	0.981794	1.30103	1.54828	0.57727	5.01089	1.15832	0.324313	2.10726	2.64811	3.9702	0.625127	1.34891	1.15678	0.554035	0.175441	0.0559877	0	0.52045	0	0.132073	0.0208554	0.0449314
ENSG00000228069.1	0	0.161428	0	0.052164	0.0263477	0.0197112	0.0547107	0.126444	0.117601	0	0.0238121	0.0190444	0.0359965	0.0334135	0.0493595	0	0	0.018883	0	0.0857529	0.0912487	0	0	0	0	0	0.067031	0.0362755	0.082922	0.0303632	0	0.0428687	0.0259039	0.0551208	0	0	0.0914613	0.0274778	0	0	0.108652	0.223637	0	0	0	0.0621548	0.0240508	0	0.114549
ENSG00000278028.1	0	0	0	0	0	0	0	0	0.204489	0	0	0	0	0.232403	0	0	0	0	0	0	0	0	0	0	0	0	0	0	0	0	0	0.298167	0	0	0	0	0	0	0	0	0	0	0	0	0	0	0.167282	0	0
ENSG00000170425.3	13.2889	21.5125	18.2105	16.0886	1.85858	0.77648	9.61489	10.9968	5.35087	12.2399	14.1504	13.7887	10.5855	10.1933	12.2015	5.9792	16.234	12.8647	5.44988	4.04144	20.9542	9.83964	6.18139	4.57517	13.5265	8.15631	8.94508	12.6837	14.4652	11.043	11.2624	8.46977	14.7764	4.31747	5.66816	23.5597	7.3641	4.72408	5.0488	12.8082	9.7878	7.07962	12.8038	11.6936	7.58024	8.48417	5.86817	9.33589	6.50626
ENSG00000151364.14	3.18353	1.98263	2.40982	2.01524	2.5903	1.38093	2.42121	2.84345	2.88192	4.35437	2.89709	2.00955	5.09558	2.44685	2.19863	2.69953	2.26057	1.94898	5.20313	4.40893	1.06984	2.99081	5.3474	2.99139	2.81208	2.28896	2.24174	2.69304	1.66152	3.13388	2.9107	2.16287	2.584	3.02735	4.13319	3.35939	2.39077	4.44423	6.76865	8.40801	11.5902	0.537297	9.80436	3.3067	4.7817	4.40821	3.78594	7.87909	10.6946
ENSG00000234716.1	0	0	0	0	0	0	0	0	0	0	0	0	0	0	0	0	0	0	0	0	0	0	0	0	0	0	0	0	0	0	0	0	0	0	0	0	0	0	0	0	0	0	0	0	0	0	0	0	0
ENSG00000253709.1	3.19005	1.35667	5.09884	5.05839	0.0851654	0.0637139	6.45484	1.7166	4.08639	3.4424	3.61756	0.430908	1.74531	2.48411	2.31345	5.22579	14.7905	4.15051	1.75932	1.7555	1.27811	10.3175	0.796717	1.63083	2.26179	0.237619	6.28339	2.52099	2.88137	0.981448	13.6053	3.04848	2.76312	0.890852	0.78046	3.46217	1.57673	2.04282	0.748187	1.58878	2.45841	0	0.807407	0.59796	1.07221	0	0	0.343725	0
ENSG00000275787.1	0	0	0	0	0	0	0	0	0	0	0	0	0	0	0	0	0	0	0	0	0	0	0	0	0	0	0	0	0	0	0	0	0	0	0	0	0	0	0	0	0	0	0	0	0	0	0	0	0
ENSG00000269107.1	0	0	0	0	0	0	0	0	0	0	0	0	0	0	0	0	0	0	0	0	0	0	0	0	0.0287769	0	0	0	0	0	0	0	0	0	0	0	0	0	0	0	0	0	0	0	0	0	0	0	0
ENSG00000207073.1	0	0	0	0	0	0	0	0.195049	0	0	0	0	0	0	0	0	0.177348	0	0	0	0	0	0	0	0	0	0.344668	0	0	0	0	0	0	0	0	0	0	0	0	0	0	0.574961	0	0	0.426408	0	0	0	0.14725
ENSG00000241697.4	0.0166669	0.00963251	0.0108191	0.0155633	0.00786092	0.0117618	0.0408077	0.007545	0	0.0144427	0.00710441	0.0170458	0	0.00996903	0.00736328	0.00669931	0.00686027	0	0.0341871	0.00852822	0.00907478	0.024629	0.0183846	0	0.0126526	0.0365545	0.0266652	0.00541145	0.00618501	0.0181179	0.0175635	0	0.00772851	0	0.0180095	0	0.0272878	0.0163962	0.00986557	0.0977646	0	0	0	0	0.0164945	0.0185441	0	0	0
ENSG00000216548.2	0	0.0553975	0.0311109	0	0	0	0	0.043392	0	0.0415308	0	0	0	0	0.042347	0.0385284	0	0.0324006	0	0	0	0.0472147	0.0528659	0	0.0363831	0	0	0.0622436	0.0355706	0	0.10101	0	0	0.0945795	0	0.0556924	0	0.0942961	0.0567379	0	0.0932154	0	0	0	0	0	0.0412677	0	0
ENSG00000021355.11	61.3282	118.233	57.8259	76.3332	17.9112	89.8374	78.2829	50.5807	76.1848	106.853	69.714	62.6315	79.1209	55.9197	60.7214	62.8103	60.429	74.12	79.4968	48.615	86.6517	65.7543	81.3354	62.7526	71.5066	51.2633	62.7821	86.164	78.4122	75.5609	76.8357	53.8913	71.5857	62.3546	68.1936	156.307	52.6725	62.5414	64.9387	45.7065	138.681	121.191	145.755	131.439	121.17	53.1134	36.8292	75.4549	114.719
ENSG00000224321.1	5.9503	1.74514	7.63869	9.95161	0.921525	4.1678	9.61116	2.53286	5.51537	3.9634	6.92772	14.0786	6.63833	4.03717	7.88639	6.3185	7.60353	13.0888	5.60168	1.22697	12.234	6.08067	1.71437	4.8126	7.75332	3.2334	6.03872	6.8628	9.59057	2.99282	7.15952	3.88469	10.6249	5.47692	1.48745	14.1386	4.79836	5.54788	2.05021	0.260473	0.0863669	0.592562	0.283652	0.294099	1.1426	0	1.03237	1.14113	0.364219
ENSG00000226213.1	0	0	0	0	0	0	0	0	0	0	0	0	0	0	0	0	0	0	0	0	0	0	0	0	0	0	0	0	0	0	0	0	0	0	0	0	0	0	0	0	0	0	0	0	0	0	0	0	0
ENSG00000253047.1	0.119882	0.623566	0.583652	0.671665	0.508881	0.634506	0.528342	1.13967	1.70351	0.311653	0.306605	0.735647	0	1.2907	0.794444	0.578244	1.03624	0.729416	0.922134	1.28818	0.39164	0.885763	0.198356	1.27103	0.273024	2.36638	1.72619	0.583855	0.40039	0.195479	0.75799	0.551979	0.833849	0.532303	0.582926	0.417923	0.785106	0.70761	1.06442	0	0.34975	3.35948	0.229735	0	0.355927	0.400154	4.64518	0.171152	4.17899
ENSG00000196363.8	10.7324	13.9509	11.2053	10.3577	8.3027	10.5611	12.0965	12.5344	11.789	12.5683	11.644	6.71668	9.68964	11.5836	10.0816	11.2307	12.8085	12.3062	11.3454	13.7137	8.30506	12.8648	9.96023	12.8032	11.9026	14.1916	12.8972	12.0658	12.509	12.7031	11.4362	10.1408	8.7467	11.7553	13.424	12.3391	9.84271	14.5631	12.4927	11.5709	12.0231	23.8589	24.9101	13.1838	12.8525	18.0119	33.9191	22.9693	29.9167
ENSG00000223375.1	0	0	0	0	0	0	0	0.0912037	0	0	0	0	0	0	0.0890071	0.080981	0	0	0	0	0	0	0	0	0	0	0	0	0	0	0	0	0	0	0.108849	0	0	0	0	0	0	0.537695	0	0	0	0	0	0	0
ENSG00000257704.3	6.09125	9.93995	7.58552	4.72735	7.93192	7.54905	8.16734	7.23641	5.63902	6.31004	6.03048	6.04061	4.96028	8.56576	6.18894	8.34872	8.42086	6.91541	5.45889	5.83737	4.64445	7.63478	5.90944	7.14846	6.75196	9.24778	6.79586	6.41729	6.71698	7.01106	5.15221	7.1313	7.18731	5.88488	7.75594	4.02938	5.80963	6.19131	6.71171	16.6786	4.08023	5.83024	4.82864	9.41584	6.52014	16.8211	7.97194	6.48511	3.61438
ENSG00000263449.1	0	0	0	0	0	0	0	0	0	0	0	0	0	0	0	0	0	0	0	0	0	0	0	0	0	0	0	0	0	0	0	0	0	0	0	0	0	0	0	0	0	0	0	0	0	0	0	0	0
ENSG00000206896.1	0	0	0	0	0	0	0	0	0	0	0	0	0	0	0	0	0	0	0	0	0	0	0	0	0	0	0	0	0	0	0	0	0	0	0	0	0	0	0	0	0	0	0	0	0	0	0	0	0
ENSG00000239587.1	0	0	0	0	0	0	0	0	0	0	0	0	0	0	0	0	0	0	0	0	0	0	0	0	0	0	0	0	0	0	0	0	0	0	0	0	0	0	0	0	0	0	0	0	0	0	0	0	0
ENSG00000231453.1	0	0.00732183	0	0	0	0	0	0	0	0	0	0	0	0	0	0	0	0	0	0	0	0.00624031	0	0	0	0.00555714	0	0	0	0	0	0.00972189	0	0	0	0.0073608	0	0	0	0	0	0	0	0	0	0	0.00545431	0	0
ENSG00000152766.5	17.3935	31.5651	5.58291	9.1448	1.4686	1.06325	9.0994	13.2546	7.28185	32.1177	22.0498	8.60342	11.1809	6.08298	5.84643	5.14764	9.93283	7.31675	8.83354	13.3757	7.01393	7.55745	51.3538	16.1613	10.3702	13.339	8.92884	9.01731	7.47349	13.2527	15.4405	8.90268	7.91795	9.21716	24.8138	19.7693	7.92105	8.04085	11.3411	5.52359	34.6763	3.45143	46.6453	24.1982	22.0182	4.58203	3.30818	31.8947	18.7942
ENSG00000231047.1	0	0	0	0	0	0	0	0	0	0	0.0322602	0	0	0	0	0	0.0311516	0	0	0	0	0	0	0	0	0	0	0.0245727	0	0	0	0	0.0350941	0	0	0	0	0	0	0	0	0.100993	0	0.250623	0	0.0842063	0	0	0
ENSG00000279498.1	0	0	0	0	0	0	0	0	0	0	0	0	0	0	0	0	0	0	0	0	0	0	0	0	0	0	0	0	0	0	0	0	0	0	0	0	0.030448	0	0	0	0	0	0	0	0	0	0	0	0
ENSG00000273957.1	0	0	0	0	0	0	0	0.025853	0	0	0	0	0	0	0	0	0	0	0	0	0	0	0	0	0	0	0	0	0	0	0	0	0	0	0	0	0	0	0	0	0	0	0	0	0	0	0	0	0
ENSG00000227170.1	0	0.0625634	0	0	0	0	0	0	0	0	0	0	0	0	0	0	0	0	0	0	0	0	0	0	0	0	0	0	0	0	0	0	0	0	0	0.0628963	0	0	0	0	0	0	0	0	0	0	0	0.051516	0
ENSG00000216285.5	0.474043	0.0986294	0.276948	0.212474	0.0804897	0.220791	0.306415	0.515032	0.209568	0.394353	0.121239	0.174536	0.183276	0.238175	0.276446	0.205787	0.0468292	0.365344	0.175025	0.203752	0.154864	0.140101	0.188244	0.156363	0.10796	0.149716	0.204773	0.424802	0.168879	0.185513	0.269755	0.0873064	0.316535	0.0841943	0.24587	0.198308	0.155225	0.167884	0.134688	0	0.11064	0	0.436045	0	0.112594	0.189877	0.0734727	0.135356	0.155527
ENSG00000213468.3	0.0198166	0.0171793	0.0241195	0	0.0140197	0	0.0145559	0.00672814	0	0	0.0126705	0.0202672	0.00957693	0.0177795	0.0131322	0	0.00611754	0.0100477	0.0304858	0.0152098	0.0161846	0	0.0163942	0.00583614	0.00564137	0.00651939	0.00594458	0.0144767	0.00551539	0.0161564	0.007831	0.0456212	0.00689178	0.00733249	0.0160597	0.00863536	0	0.00731052	0.00879747	0.34872	0.317977	0.257829	0.0569629	0.0984347	1.36791	0.248046	2.53391	0.0919477	3.47426
ENSG00000081386.11	1.18819	0.921746	1.2476	1.21475	2.12494	1.12809	1.24526	1.49389	1.66327	1.13684	1.03071	0.751675	1.41603	1.46389	1.1949	1.04284	1.29176	1.48565	1.90706	1.74497	1.10048	1.64359	1.88896	1.14576	1.49808	1.35404	1.57272	1.19076	1.20279	1.7457	1.20823	2.01914	1.04628	1.13131	2.07278	1.25546	1.46805	1.63043	2.15782	0.431115	1.05067	2.90306	1.43191	1.99576	1.60747	1.21844	1.74983	1.21717	1.86375
ENSG00000238949.1	0	0	0	0	0	0	0	0	0	0	0	0	0	0	0	0	0	0	0	0	0	0	0	0	0	0	0	0	0	0	0	0	0	0	0	0	0	0	0	0	0	0	0	0	0	0	0	0	0
ENSG00000251760.1	0	0	0	0	0	0	0	0	0	0	0	0	0	0	0	0	0	0	0	0	0	0	0	0	0	0	0	0	0	0	0	0	0	0	0	0	0	0	0	0	0	0	0	0	0	0	0	0	0
ENSG00000242182.3	0.0485141	0	0	0	0	0	0	0.0658863	0.076598	0.12612	0	0	0.0937834	0	0	0	0	0.049197	0	0.0744722	0	0	0	0	0	0	0	0	0	0	0.0766862	0	0	0	0	0	0	0.0715893	0	0	0	0.194218	0	0	0	0	0.0626607	0	0
ENSG00000237424.1	3.76374	4.19008	4.49796	5.16652	0.621718	0.905758	4.39106	7.88314	5.37654	2.014	3.58572	4.0681	6.29224	5.44651	5.27189	5.41001	8.02442	7.41064	4.58053	7.49043	4.13634	5.93768	1.72188	5.59164	6.53081	6.48972	5.0573	5.74407	6.27554	3.20526	3.83828	2.16952	7.56014	7.72698	3.33601	2.69068	3.59697	7.44789	6.18052	2.08565	1.14697	8.00821	3.2573	3.21645	2.17997	2.8947	11.8507	4.23433	8.03186
ENSG00000144840.7	6.01721	6.889	4.93629	5.82122	4.56157	4.12068	5.20916	5.99327	5.88217	7.15717	6.48683	5.40339	7.39944	6.14608	5.19221	4.98168	6.43599	6.45992	8.36122	6.81231	5.07372	5.4687	9.51539	5.71675	6.71085	5.44462	5.84898	5.8128	5.98867	5.64054	6.12881	7.27212	4.95431	5.42239	5.64694	8.88514	6.23144	7.18838	7.89158	1.58041	5.69203	4.01687	4.09491	4.79951	5.18572	6.08851	3.9559	5.69465	5.98511
ENSG00000196586.12	11.8803	11.4974	10.822	16.5226	2.78493	12.7734	11.1558	12.9457	11.9585	9.97157	12.6775	10.7741	9.25345	9.06353	10.4389	10.2662	11.3855	11.9488	8.36487	10.7673	13.5396	11.5022	6.02692	13.0287	12.8665	9.00008	9.70243	10.7389	11.8457	9.39924	11.0222	7.82694	8.36797	9.84153	7.01192	9.2762	7.62091	12.0025	10.2127	3.76285	13.2427	10.5103	10.2806	9.80954	11.6578	8.33892	13.856	11.808	20.7653
ENSG00000152689.16	0.824574	0.857352	1.08112	0.961252	0.328605	0.31489	1.0331	0.620165	1.33074	1.4042	0.692399	0.517737	0.923106	0.90135	0.636355	0.52548	1.13743	0.844119	0.836987	1.01742	0.647873	1.49805	0.606612	0.902212	1.18707	0.48589	0.687274	0.828593	0.803241	0.604194	2.25621	0.910109	0.667919	0.998359	0.598463	0.536706	0.726283	2.29108	0.880412	0.229595	0.88309	0.799143	0.742577	0.583277	0.85995	0.735991	0.352197	1.57584	0.216704
ENSG00000253886.1	0	0	0.0120928	0	0.158154	0	0	0.0168664	0	0.016143	0	0	0	0.0445704	0.0164602	0.0149759	0	0	0.0191059	0	0	0	0.0616467	0	0	0	0.0149022	0	0	0.0202508	0.0196311	0	0	0.0183815	0.0805183	0.108238	0.0813338	0.0183264	0	0	0	0	0	0	0	0.0829086	0	0.0177307	0.0127331
ENSG00000274547.1	0	0	0	0	0	0	0	0	0	0	0	0	0	0	0	0	0	0	0	0	0	0	0	0	0	0	0	0	0	0	0	0	0	0	0	0	0	0	0	0	0	0	0	0	0	0	0	0	0
ENSG00000249252.4	0	0.0831879	0.0155726	0.0448024	0.0452588	0.0507885	0.0469896	0.1086	0.0505023	0.0831532	0.0204516	0.0163567	0.0618329	0.0573961	0	0	0	0.0162182	0.0246038	0.0491007	0.0261238	0	0	0.0376808	0.0364232	0.0420921	0.0191904	0.015578	0.0356098	0.0521563	0	0.0736377	0	0.0236709	0.0518442	0.0278769	0.104739	0	0	0	0.0933182	0	0	0	0.0474832	0	0	0.0228329	0.0163972
ENSG00000175018.11	0	0	0	0	0	0	0	0	0	0	0	0	0	0	0	0	0	0	0	0	0	0	0	0	0	0	0	0	0	0	0	0.0510622	0	0	0	0	0	0	0	0	0	0	0	0	0	0	0	0	0
ENSG00000201660.1	0	0	0	0	0	0	0	0	0	0	0	0	0	0	0	0	0	0	0	0	0	0	0	0	0	0	0	0	0	0	0	0	0	0	0	0	0	0	0	0	0	0	0	0	0	0	0	0	0
ENSG00000036448.8	0.548432	0.804873	0.38801	0.155362	2.38323	0.802324	0.374174	0.186902	0.259448	0.285682	0.267922	0.340323	0.22236	0.740846	0.1824	0.648949	0.060874	0.137476	0.290716	0.268013	0.251638	0.358168	0.394241	0.396838	0.315764	0.100012	0.248935	0.32012	0.512233	0.810536	0.201304	1.20584	0.211449	0.340497	0.159805	0.128892	0.803755	0.397066	0.171435	0.415679	0.191763	0.0904534	0.275538	0	0.396399	0.418229	0.228159	0.287387	0.0968741
ENSG00000181123.7	0	0	0	0	0	0	0	0	0	0	0	0	0	0	0.00793788	0	0	0	0.0276412	0	0	0.00885031	0	0.00705542	0	0.0157628	0	0	0	0	0	0	0	0.00886438	0.00970741	0	0.00980572	0.00883782	0.0106354	0	0.0174731	0	0	0	0	0	0.00773557	0.0256517	0
ENSG00000233760.1	0.125184	0.126612	0.253944	0.0584477	0.140227	0.0883426	0.11494	0.417943	0.115296	0.305097	0.113392	0.304073	0.322661	0.168473	0.311093	0.251591	0.0193227	0.121657	0.152462	0.240207	0.0511203	0.254358	0.336585	0.165905	0.124731	0.164736	0.344234	0.203226	0.156787	0.408249	0.148409	0.32422	0.159634	0.100361	0.388897	0.109102	0.409915	0.284787	0.416812	0	0	0.104407	0	0	0.0309725	0	0.0808438	0.029787	0.144391
ENSG00000103549.20	11.1967	13.1054	11.4632	8.34768	6.89721	7.77521	11.238	12.636	10.8212	10.9609	11.1901	9.64095	8.07749	9.62076	11.306	11.5093	13.4719	11.6971	9.23689	12.2652	8.04943	12.6188	6.233	11.6026	11.7725	10.5116	11.7995	10.5076	10.6703	9.92095	11.5823	8.81071	11.2667	11.398	10.3446	7.41901	7.3837	12.0628	10.1133	13.5987	11.2174	12.9264	19.4496	10.2288	8.78775	11.5053	14.252	16.525	8.65023
ENSG00000184414.2	0	0.100002	0.0421204	0.12118	0	0.0763173	0.0635481	0.039165	0	0.0187425	0.018439	0.0147471	0.027874	0.0517478	0.0191109	0.0521627	0.0712213	0.0292443	0.0221825	0.0885375	0.0471058	0.0639228	0	0.0339726	0.0328389	0.0379498	0.0173019	0.0421351	0	0.0235118	0.0455849	0	0.0200588	0.085366	0	0	0.0472156	0.0638326	0.0256054	0	0	0.0577247	0.0276321	0	0.0856207	0	0.484219	0	0.0147836
ENSG00000280161.1	0.412764	0.357832	0.315789	0.206482	0.500606	0.187257	0.714658	0.360366	0.488779	0.36407	0.45243	0.346766	0.569944	0.529047	0.566606	0.142211	0.491492	0.388676	0.430891	0.181034	0.48159	0.5446	0.463436	0.468884	0.318944	0.581975	0.353775	0.358976	0.377468	0.408638	0.442738	0.543003	0.471667	0.305461	0.382298	0.822255	0.506848	0.804871	0.523557	0.259414	0.430079	0.118031	0.621497	0.439355	0.612745	1.08253	0.95201	0.2736	0.438309
ENSG00000104738.15	7.40378	12.7374	7.58791	7.05052	3.73863	5.15735	9.96477	11.0047	8.59862	14.2352	13.5942	5.56116	8.98273	9.76855	5.71075	6.79528	9.48106	12.0412	8.87197	10.3602	6.37842	10.5889	9.7355	14.7744	11.8414	8.92618	8.12131	11.0649	9.57963	8.02064	9.22678	6.57715	6.85748	9.91047	9.18541	11.701	7.8898	17.5094	8.33091	28.6535	45.0795	20.9257	40.7232	33.0283	14.4841	44.5517	20.5064	25.1099	26.4907
ENSG00000281629.1	0	0	0	0	0	0	0	0	0	0	0	0	0	0	0	0	0	0	0	0	0	0	0	0	0	0	0	0.0445719	0	0	0	0	0	0	0	0	0	0	0	0	0	0	0	0	0	0	0	0.0653295	0
ENSG00000236740.5	0.0179804	0	0.0131308	0.0125924	0.0190811	0.0142749	0.0132072	0.0305237	0.00709724	0.0116858	0.0114965	0	0	0.0241981	0.00595771	0.0162614	0.00555072	0.00455838	0.0138306	0	0	0.0132851	0.0223128	0.0105908	0.015356	0.0414073	0.0269689	0.00875692	0.0100087	0.00732969	0.0142108	0.0413941	0	0.0199593	0.0364291	0.0156705	0.0515173	0.0331658	0.0558764	0.0791024	0.2754	0.197949	0.0344566	0.0446571	0	0	0	0.109098	0
ENSG00000267890.1	0	0	0.0245641	0.0706709	0.0356954	0	0.0370605	0	0	0.0327913	0	0	0	0	0.0334357	0	0	0	0	0.0774511	0	0	0	0	0	0.0331979	0.0605416	0.0245727	0	0	0	0.0580777	0	0	0	0.0439727	0	0	0.0447983	0	0	0	0	0	0	0	0	0	0
ENSG00000249835.2	0	0.0573557	0	0.0463349	0.0234035	0	0	0.0224629	0.0522299	0	0	0	0	0.0296797	0	0	0	0.0335459	0	0.0253902	0	0	0	0	0	0.021766	0	0.0161109	0	0	0	0	0	0	0	0	0.0270803	0	0	0	0	0.0662156	0.0950897	0	0	0	0	0	0
ENSG00000181418.7	0.0232153	0.107337	0.0979551	0.0325173	0.0273738	0.0737239	0.0568413	0.0315284	0.0183271	0.0804694	0.0197915	0.0474864	0	0.00694295	0.00512818	0.0279945	0.0716678	0.00784737	0.0238097	0.047516	0.0316007	0.0171529	0.019206	0.0227904	0.0352477	0.0356419	0.0139283	0.0226129	0.0215378	0.0189274	0.0244643	0.0445381	0.0215302	0.0400872	0.0250855	0.0404657	0.0190046	0.125611	0.0137418	0.919193	1.38846	1.50251	3.14385	2.6523	1.1143	1.6273	3.58819	0.0718119	0.249921
ENSG00000142661.17	0.385607	0.0760983	0.425837	0.140517	0.0266153	5.62664	0.193432	0.574778	1.2523	1.16545	0.382859	1.03403	0.672699	0.17439	0.592098	1.20784	0.855541	0.391035	0.272495	0.397027	0.658031	0.521178	0.095963	0.753404	0.512281	0.173272	0.370535	0.884035	0.209411	0.434514	0.329542	0.238173	0.433936	0.556807	0.358234	0.0874323	0.520979	0.823455	0.459286	0.441346	2.53352	1.09189	1.77229	0.140153	2.97384	0.0418575	7.73393	0.77431	0.609098
ENSG00000229399.1	0.0651942	0.0565179	0.0317402	0	0	0	0	0.0442696	0.051467	0.0847415	0	0.0333383	0.063014	0.0584924	0	0	0.0402521	0	0	0	0.0532455	0	0	0.0384005	0.0742379	0	0	0.0317512	0.03629	0	0.103053	0	0	0	0.105669	0	0	0.0962032	0	0	0	0.130497	0.0624671	0.323839	0	0.870447	0.168409	0	0.0668417
ENSG00000103274.9	8.23598	9.06961	7.52818	7.00473	9.41729	8.44331	9.27603	8.57529	8.35279	11.5059	8.60589	6.19223	9.12237	9.02698	7.10017	7.35465	8.86904	8.76574	10.8439	7.11866	5.92659	7.74089	14.2165	7.95411	8.02662	8.58262	7.69235	8.29689	7.58304	8.10611	9.19513	10.9152	9.77475	7.65436	10.535	11.6916	7.94483	10.2044	9.19682	14.6891	9.39478	5.88137	11.3751	8.32954	8.83374	13.5473	11.663	8.07192	9.88189
ENSG00000213328.3	0	0	0.0156937	0.0451508	0.0912216	0	0	0.0437778	0.0254476	0	0	0.0164839	0	0	0	0	0.0199024	0	0	0	0.0263269	0.0238172	0	0.0379738	0	0.0212097	0.0193397	0	0	0.052562	0	0	0	0	0.0522474	0	0.0527766	0	0	0	0	0	0	0	0	0	0	0.0230105	0
ENSG00000225872.2	0.0116605	0.0101087	0.011354	0	0	0	0.0256951	0.015836	0.0184106	0.0227351	0	0.00596284	0.0112706	0	0	0.014061	0.00719942	0.0118247	0.00896931	0.00894983	0.00952341	0	0.0192935	0	0	0.023017	0	0	0	0.0190136	0.0368636	0	0.00811059	0.0172585	0.0094499	0	0	0	0.0103533	0	0	0.0233405	0	0	0	0	0.0150607	0.0166475	0
ENSG00000244705.1	0	0	0.015058	0.0433217	0	0.01637	0.0227183	0.0210021	0.0732499	0.0402025	0	0	0	0.0277496	0	0.0372961	0	0.0784109	0	0	0	0.0228523	0.0255875	0.0546532	0.0352195	0	0.0185562	0.0150632	0.034433	0	0	0	0	0.0228886	0.0751962	0	0	0	0	0.136068	0	0	0	0	0	0.051619	0.0199739	0	0.0634213
ENSG00000183248.10	0.100915	0.146749	0.0697343	0.0364773	0.211881	0.0861481	0.133904	0.247576	0.0616772	0.033851	0.0374656	0.0732456	0.0818079	0.181082	0.107863	0.16487	0.0723562	0.0528183	0.10016	0.129925	0.111665	0.0769675	0.0807937	0.107377	0.0667242	0.295585	0.0820288	0.0570752	0.0289929	0.138011	0.0874767	0.187358	0.067928	0.192725	0.189948	0.0453938	0.170553	0.23538	0.323722	0.945207	2.64974	11.2206	0.25577	1.42297	0.63789	0.217319	1.53887	0.0325328	3.91833
ENSG00000185986.11	5.34226	4.93147	1.25229	5.3696	1.38232	5.91686	2.07103	5.8445	3.3583	1.12519	0.917202	1.543	1.52996	7.87753	1.4751	0.92455	1.35906	1.73058	1.65512	2.33492	1.93917	6.41419	2.84412	7.58991	1.07022	4.45893	1.97354	1.28886	5.24535	1.65349	2.11113	1.0249	1.53107	2.56243	2.28499	1.09932	1.43752	2.40877	4.83119	1.4145	0.938034	6.38633	2.15653	0.859982	1.72563	1.48599	1.3257	1.48303	2.76399
ENSG00000122068.11	6.91575	7.36807	5.77471	7.35241	8.89795	5.54886	5.57109	6.70168	6.03892	7.06269	6.1	4.94149	6.04852	7.41141	6.0228	5.81755	6.02876	6.23773	9.14594	7.26423	5.2644	6.32513	12.3849	5.56831	6.64217	6.24161	6.25738	6.33309	6.02496	9.31084	6.58875	9.96223	5.3987	5.29181	7.65254	8.77784	8.01415	6.75898	7.34091	2.48106	6.53386	6.18701	6.2004	9.44561	6.96052	9.29758	6.25452	5.78574	7.01082
ENSG00000127377.7	0.0106817	0.0185202	0.00520043	0	0.113355	0.0169607	0.015692	0.094293	0.0168651	0.034711	0.00682976	0.0600851	0	0.0287509	0.0212359	0.0515225	0	0.0216641	0.0657309	0.0327941	0	0.00789229	0.22976	0.0125834	0.0182451	0.0210848	0.0128172	0.0104045	0.0178377	0.104505	0	0.0737733	0.0148595	0.00790484	0.173132	0.0186188	0.12242	0.00788115	0.0284525	0	0.0155817	0	0.0307046	0	0	0	0.0137964	0.01525	0.027379
ENSG00000075856.10	6.44189	8.06296	7.10395	6.55559	5.75577	5.62589	6.97822	7.61339	7.35813	7.24534	6.9239	5.6906	5.19482	7.05948	6.43583	5.89398	7.9522	7.59873	5.80065	7.61022	5.56917	7.81535	5.56538	7.19628	7.69898	6.51344	7.78482	7.08699	6.42542	7.43321	7.49274	6.50809	5.63106	7.25494	7.54394	4.97271	6.42813	9.81207	7.22003	13.6917	8.71889	7.77902	12.6507	9.67197	8.74849	10.2085	10.879	11.128	11.0351
ENSG00000157045.7	6.22025	7.10466	7.30158	7.79426	6.88801	3.87346	6.68189	5.74305	6.54736	5.33159	5.91597	5.83783	7.92125	9.66166	7.19057	6.30993	6.3148	7.26768	10.1681	5.32777	5.75623	6.83028	7.95969	5.363	7.24643	6.15801	7.01146	7.5476	8.14752	6.16045	7.68192	9.3958	8.18566	5.59785	6.4623	11.5851	7.39319	5.59317	7.79319	2.45168	4.50694	4.31432	2.90543	2.8496	5.34082	4.55463	8.59506	2.17625	5.22211
ENSG00000211725.3	0.248669	0.287434	0.242132	0.116102	0	0.0877431	0.730622	0	0.130873	0.323228	0.0529989	0	0.400589	0.297476	0	0	0.153533	0.0420283	0.701349	0.127241	0.0676978	0.244977	0.205724	1.56235	0.141582	0	0.248653	0.161478	0.184561	0.0675797	0.589608	0	0	0.0613415	0	0.144482	0.203567	0.366946	0.51518	0	0.241827	0.165917	0.158845	0	0.738295	0	0	1.12423	0
ENSG00000277289.1	0	0	0	0	0	0	0	0	0	0	0	0	0	0	0	0	0	0	0	0	0	0	0	0	0	0	0	0	0	0	0	0	0	0	0	0	0	0	0	0	0	0	0	0	0	0	0	0	0
ENSG00000272277.1	0.15359	0.355066	0.26587	0.382454	0.144881	0.668396	0.451266	0.301294	0.485001	0.244006	0.240054	0.19199	0.164948	0.428715	0.248801	0.699676	0.316097	0.415338	0.761357	0.47154	0.362383	0.353055	0.0847098	0.643322	0.349792	0.606349	0.286682	0.265963	0.246986	0.166962	0.0809265	0.235727	0.688465	0.378874	0.331925	0.535433	0.335286	0.377739	0.242438	0.150155	0.298728	0.751508	0.425144	0.847696	0.506673	0.74052	0.506962	0.219276	0.104981
ENSG00000240919.1	0.0910401	0	0.0295489	0.085012	0.0429391	0.0963706	0.178325	0.12364	0.191655	0.394456	0.0776135	0.0310367	0.0586637	0.108908	0.0402208	0.0365939	0.0749463	0.0307738	0.140056	0.0931681	0.0991391	0.0896881	0.100423	0.0714989	0.103669	0.0399347	0.145655	0.236473	0.0337847	0.0494831	0.095938	0	0.168863	0.0449153	0	0.0528961	0.0496851	0.0447808	0.161667	0	0	0.242975	0.116309	0	0	0.101294	0.235174	0.0433252	0.0933407
ENSG00000127914.15	8.70263	4.6199	5.80177	7.03371	2.04234	8.32764	6.469	8.43822	9.90568	5.91121	8.5312	9.75839	7.02186	4.83419	6.90261	5.36956	7.3675	9.75328	4.91287	6.40991	8.32747	7.18164	2.31971	6.19624	7.37638	5.45723	8.59294	8.39533	7.2285	3.61093	7.2628	4.55532	8.22347	8.60786	3.6797	3.00468	6.74271	7.37839	7.60463	0.609772	1.69883	4.12971	2.59813	4.05181	2.87824	2.05533	3.70081	2.088	3.09778
ENSG00000258843.1	0	0	0.0360315	0	0	0	0	0	0	0	0	0	0	0	0.0490447	0	0	0	0	0	0	0.0546823	0.122455	0	0	0	0	0	0	0	0	0	0	0	0	0.0645008	0	0	0.0657117	0	0	0	0	0	0	0	0	0	0
ENSG00000258566.2	0	0.0416399	0.0233847	0	0	0	0	0	0	0	0	0	0	0.0430946	0	0	0	0.0243541	0	0.0368662	0	0	0	0	0	0	0	0	0	0.0783209	0	0	0	0	0	0	0	0	0	0	0	0	0	0	0	0	0.0310191	0	0
ENSG00000281530.1	0.0722576	0.093962	0.175895	0.151815	0.0511205	0.0956105	0.0530755	0.294396	0.313737	0.0704421	0.138602	0.0923758	0.0698412	0.0972446	0.0478843	0.174265	0.133839	0.164868	0.083371	0.44368	0.236057	0.240248	0.0597786	0.0638415	0	0.190174	0.130055	0.123169	0.100555	0.0589113	0.0856632	0.0831748	0.0753891	0.24063	0.0585588	0.0314873	0.118304	0.133283	0.0641569	0	0.105404	0.289271	0.103853	0	0.0536329	0	0.0466639	0.10316	0.0740836
ENSG00000258655.2	1.29515	1.29291	1.38339	1.31934	2.14356	2.79183	1.46447	1.76959	1.77224	1.3978	0.82309	1.49319	1.79051	1.71837	1.72697	1.77001	1.79316	1.63178	1.92001	1.15674	1.28216	1.73989	1.92217	1.76615	1.83235	1.18788	1.90257	1.40681	1.33702	1.86868	1.17872	2.20463	1.63792	1.91692	1.70483	1.77866	2.23615	1.88801	1.89568	0.759712	2.67934	2.16824	1.15824	0.779807	1.4449	0.890819	1.76406	1.75941	2.14876
ENSG00000149923.12	35.304	37.8729	37.5375	27.6751	14.6166	31.0021	41.583	32.7997	36.7835	42.0823	37.6013	36.1176	46.2773	31.9795	29.9705	38.8673	39.0805	32.3306	50.3204	28.3349	27.9495	38.8724	43.9903	41.3393	31.7792	34.7005	29.1326	36.3775	34.1292	25.7206	44.7681	27.3851	42.388	33.8063	29.1097	56.8851	24.1056	33.2274	36.9237	119.649	66.1576	31.6693	42.0832	54.4491	62.5058	73.0175	96.3914	48.4937	49.2135
ENSG00000229625.3	0	0	0	0.087577	0	0.0661855	0	0	0	0	0	0	0	0.0560973	0	0.037698	0	0	0	0.0479896	0	0	0	0.0368281	0	0.164558	0.0375123	0	0.034804	0.101952	0	0	0	0	0	0	0	0	0	0	0	0	0	0	0	0	0	0	0
ENSG00000213846.4	1.05142	1.62043	1.64942	0.981803	2.17646	5.19392	1.60181	1.69235	2.30565	2.50556	0.622471	1.11516	1.12918	1.50235	0.825795	1.52614	1.37046	1.34265	2.18663	1.883	0.604283	1.95653	3.51157	1.23861	1.55202	0.896788	1.35508	1.11896	1.27892	2.47641	1.50809	1.83783	0.948013	0.951	3.3768	2.07026	2.00834	1.40786	1.76337	1.37054	0.965686	1.48101	1.194	1.54747	0.34685	1.36482	0.603561	1.19531	0.618847
ENSG00000109956.11	0.0253929	0.0396244	0.0482145	0.0320107	0.0359297	0.0228478	0.039169	0.0310372	0.0521202	0.0676634	0.0259776	0.0311644	0.019635	0.0546783	0.0302897	0.0367445	0.0470341	0.0309004	0.0507839	0.0506737	0.0663646	0.0394	0.0630226	0.0329051	0.0332527	0.0885518	0.0517982	0.0296808	0.0480585	0.0455461	0.0822842	0.0818426	0.0441557	0.0488585	0.0699681	0.0154915	0.0394958	0.123654	0.0901847	0.335138	0.025929	0.0660765	0.0437953	0.0252268	0.0226174	0.088997	0.0163987	0.0888195	0.0325433
ENSG00000234327.6	0.49895	0.275828	0.457669	0.48617	0.368343	0.489892	0.648005	0.304437	0.513772	0.601555	0.277412	0.354988	0.53119	0.532001	0.277936	0.444709	0.517899	0.37398	0.945578	0.743719	0.377974	0.341942	0.933244	0.247038	0.370542	0.532887	0.425165	0.38035	0.265663	0.33015	0.76583	0.582659	0.291722	0.395998	0.433659	1.47471	0.662996	0.629565	0.65489	0.2545	0.189869	0.144743	0.623581	1.07758	0.25763	0.796518	0.149436	0.454245	0.229831
ENSG00000225745.7	0	0.0410956	0	0	0	0	0	0.0321895	0.0187114	0	0	0.0121206	0	0	0	0	0.0292682	0	0	0.0181921	0.019358	0.0175126	0	0	0	0	0	0	0	0	0	0	0.0164862	0	0.0192086	0	0	0	0	0.104274	0.034575	0	0.113553	0	0.0351856	0.0791154	0.581659	0.0169195	0.133656
ENSG00000232891.1	0.0383749	0.199607	0	0	0	0.0406218	0.0563751	0.104233	0.0605894	0.0498809	0.0490731	0.117742	0.0741832	0.0688601	0	0.0462748	0	0.116745	0	0	0	0.0567076	0	0	0.131095	0.353496	0.0460469	0	0.0854448	0.187721	0.0606592	0	0.053384	0.0567977	0	0.13378	0.0628293	0	0	0	0	0.153627	0	0	0.113934	0	0.0495649	0.109574	0.118034
ENSG00000010932.14	0.0442984	0.111718	0.0980314	0.0564072	0.119662	30.5865	0.141986	0.125791	0.0699419	0.0837534	0.0514981	0.0741366	0.108989	0.19511	0.0907368	0.0679863	0.0497284	0.0898439	0.130102	0.0741827	0.0986712	0.0714119	0.146592	0.099626	0.0825439	0.10599	0.0869803	0.0745298	0.116567	0.0590994	0.0445598	0.129796	0.0448176	0.0596045	0.391638	0.0982734	0.0857143	0.112909	0.185934	0	0.258477	0.290194	0.270107	0.920181	0.298912	1.14258	0.0260071	0.195481	0.103222
ENSG00000234088.1	0	0	0	0	0	0	0	0	0	0	0	0	0	0	0	0	0	0	0	0	0	0	0.059262	0	0	0	0	0	0	0	0	0	0	0	0	0	0	0	0	0	0	0	0	0	0	0.119552	0	0	0
ENSG00000207167.1	0	0.235051	0	0	0	0	0	0.184112	0	0	0	0	0	0	0	0	0	0	0	0	0	0.200331	0	0	0	0	0	0	0	0.221055	0	0	0	0.20065	0	0	0	0	0	0	0	0	0.259793	0	0	0	0.175099	0	0
ENSG00000224346.1	0	0	0	0	0	0	0	0	0.0187421	0	0	0	0	0	0	0	0	0	0	0	0	0	0	0	0	0	0	0	0	0	0	0	0.0330264	0.0351384	0	0	0	0	0	0	0	0.0475213	0	0.117928	0	0	0	0.0169472	0
ENSG00000254106.1	0	0	0	0	0	0	0	0	0	0	0	0	0	0	0	0	0	0	0.0430804	0	0	0	0	0	0	0	0	0	0	0	0	0	0.0389559	0	0	0	0	0	0	0	0	0	0	0	0	0	0.036169	0	0
ENSG00000198252.10	3.18205	4.35511	3.23459	4.10602	4.60964	2.56329	3.28765	3.73975	3.59783	3.67782	3.64807	2.25603	3.84736	3.98437	3.22485	3.0711	3.19886	3.93308	4.58596	3.90503	3.04151	3.33718	5.74233	3.39499	3.22196	3.34379	4.07695	3.32654	3.45495	4.09103	3.91519	5.09843	2.84567	3.3468	4.20824	4.09893	4.47509	3.84847	4.05169	1.48707	4.55673	4.1646	4.7912	5.09503	3.22701	3.84198	1.94205	4.36404	3.48056
ENSG00000197969.10	2.23303	2.47819	2.05333	3.15895	2.11692	3.14156	1.83068	2.90681	3.03466	1.12312	1.90677	1.41333	1.69114	1.72574	1.66115	1.59537	1.98403	2.49171	1.28506	2.84238	3.11137	2.07817	1.10166	2.03915	1.8844	2.724	2.47607	1.961	2.10619	2.20882	2.33652	1.79904	2.18817	2.70655	1.70084	1.39217	2.02851	2.46951	1.79966	0.372859	0.683118	2.99902	2.31374	1.82669	1.36264	1.85562	2.74038	1.41713	2.66797
ENSG00000253497.1	2.25737	0.942237	0.895493	3.39607	0	0.840766	1.53529	0.454178	1.25404	0.543371	0.7484	0.171015	0.727294	0.450071	0.66486	0.90736	2.63262	1.35653	4.24447	0.705876	0.409699	0.67951	0.138335	2.56077	1.33286	0.0550109	0.300963	0.570058	5.07276	0.204492	2.11451	0.57743	4.82671	0.68059	0.609804	0.65579	0.0684422	2.77589	0.371167	1.10344	0.975672	0	0.0801092	0	1.61347	0	0	0.537133	0
ENSG00000225751.2	0.0405754	0.070351	0.0395087	0.113666	0	0.0644267	0.0596078	0.0551049	0.160159	0	0	0.020749	0	0.0364044	0.0268889	0.0489284	0	0.0411466	0.0312107	0.0934287	0.132555	0.0299797	0	0	0.023102	0.0266976	0.0243437	0	0.0677583	0.033081	0	0.0467059	0.0282226	0.0600546	0.164415	0	0	0	0.0360266	0	0.0591885	0.0812183	0	0	0.120468	0.135437	0	0.0289643	0
ENSG00000171169.8	2.59989	2.55603	3.47161	2.59234	2.11994	3.19314	3.29563	2.5135	3.05497	2.71291	2.5614	2.85977	2.91177	2.83222	3.13789	3.40563	3.00762	3.20116	3.01363	2.80415	2.97732	3.0842	1.67696	3.62435	2.70965	2.66747	3.48499	2.669	3.01039	2.64552	2.83053	2.6653	3.10963	2.78671	2.94785	2.17162	3.35811	3.57049	2.82417	6.23883	2.45434	2.61408	2.67922	2.42767	2.67609	2.32666	4.8016	3.43728	2.80524
ENSG00000271588.1	0	0	0.0446974	0.128594	0	0	0	0.0623417	0.0724772	0	0	0	0	0.0823707	0	0	0.0566841	0	0	0.211397	0	0	0	0.0540767	0	0	0	0.0447129	0	0.074851	0	0	0	0	0	0	0	0.067738	0.244547	0	0	0	0	0	0	0	0.0592897	0	0.0470642
ENSG00000201875.1	0	0	0	0	0	0	0	0.0598784	0	0	0	0	0	0	0	0	0	0	0	0	0	0	0	0	0	0	0.0529049	0	0	0	0	0	0	0	0	0	0	0	0	0	0	0	0	0	0	0	0	0	0
ENSG00000141682.11	0.967048	1.75547	1.71262	1.59998	0.661204	0.542751	1.58274	1.05772	0.891519	2.6996	1.30304	1.19481	1.96979	1.2112	0.929019	1.0096	1.13003	1.13862	2.09677	1.26529	0.964732	1.28517	5.17608	1.42211	1.33769	1.34091	0.763204	1.26437	0.852613	1.19587	2.17494	1.46429	1.70642	1.48894	1.88301	2.7151	1.16888	2.75825	1.32541	3.54056	15.9054	4.31311	7.58689	5.73854	11.1185	11.4602	2.12923	6.28233	5.14375
ENSG00000112624.11	4.36677	4.28547	5.38926	5.08318	5.60887	3.88196	4.75835	5.20784	5.56923	4.02008	4.21792	4.42487	3.94208	4.89164	5.27908	4.66246	4.43943	5.60838	4.16115	5.08927	4.80948	6.02373	2.83047	5.10424	5.11252	4.80915	6.4785	5.03187	4.36825	5.29883	5.33104	5.12901	4.33779	5.86075	5.09189	2.39061	5.3274	6.29675	5.72171	1.84649	3.77866	6.2119	3.70476	4.56985	4.87126	1.8892	4.96658	3.39559	4.97916
ENSG00000279048.1	0.113888	0.11432	0.169259	0.218291	0.0678508	0.0126901	0.202531	0.203512	0.217671	0.0701219	0.160968	0.110347	0.115873	0.172093	0.150944	0.137333	0.296069	0.139805	0.101435	0.156422	0.264357	0.168295	0	0.148286	0.143338	0.102543	0.172619	0.0875782	0.100098	0.117287	0.198972	0.0827968	0.1084	0.150819	0.10687	0.135825	0.117766	0.229973	0.180952	0.105481	0.262313	0.671897	0.149327	0.655038	0.266946	0.340131	1.40904	0.136922	0.522374
ENSG00000142615.7	0.00954952	0.0165573	0	0	0	0.0101087	0.0140288	0	0	0	0	0	0.0369207	0	0	0	0	0.00968393	0	0.0146591	0	0	0	0.0224993	0	0	0	0	0	0	0	0	0	0.028268	0.0154782	0	0	0.0140916	0	0	0	0.0382298	0	0	0	0	0	0.0272672	0.0195817
ENSG00000199332.1	1.02566	1.77832	1.28403	0.820924	4.35376	0.775507	0.430501	3.18384	4.16415	0	0.93685	0.449562	1.69947	0.525841	1.35938	0.883429	1.44745	1.48585	0.450821	2.02429	2.87203	2.1652	1.93948	0.172608	1.83533	2.89224	1.40652	0.999041	0.815609	1.19459	1.62126	1.34928	1.01915	1.30118	1.42493	0.766192	0.479787	1.94593	0.260192	0	0.854945	4.10604	4.2118	0	0.870045	0	1.51398	1.4643	0.901351
ENSG00000258613.1	0.0600651	0.156214	0.204701	0.504792	0.127484	0.063582	0.308838	0.203934	0.189671	0.156149	0	0.0307154	0.174169	0	0.0796088	0.0724302	0.259597	0.243642	0	0.230509	0.147169	0.266279	0.347842	0.0353794	0.136795	0.118564	0.144147	0.175519	0.200609	0.0489708	0.284835	0.13828	0.0417787	0.0889008	0.0973555	0.157046	0.0491707	0.132952	0.159994	0.264248	0.175237	0.36069	0.0575525	0.596722	0.802495	0.300737	0.31032	0.12863	0.369498
ENSG00000141441.14	5.5374	3.9414	4.24776	5.11705	1.70589	5.24482	3.96743	3.76663	3.21995	2.96478	4.71094	4.38911	3.23838	3.62165	4.11794	3.3144	4.01888	4.82037	2.55061	2.63923	4.42389	4.60262	1.82989	3.74369	4.93923	3.23359	4.11454	4.60957	4.92922	2.92223	4.00534	2.7976	4.74082	3.31915	2.36418	3.88553	2.79608	2.7209	3.08713	1.39977	1.37562	1.3198	2.17446	2.74202	2.15678	2.77025	1.067	3.52181	1.78239
ENSG00000230521.1	4.58232	1.93465	0.927138	0.833554	1.15781	3.35449	13.5727	9.8601	6.03694	2.39797	12.5947	9.64691	1.29421	1.04117	4.4761	12.935	1.83715	4.46577	3.82227	4.70465	2.11426	8.75006	2.8309	11.4623	2.67675	5.97136	1.08897	10.1731	1.82195	1.4313	2.93964	3.73336	17.9232	4.53613	6.87255	1.24477	2.63071	2.98575	2.45701	12.4359	12.3704	2.20372	1.25447	5.17312	6.6699	48.6173	3.74711	9.36704	1.03725
ENSG00000212336.1	0	0	0	0	0	0	0	0	0	0	0	0	0	0	0	0	0	0	0	0	0	0	0	0	0	0	0	0	0	0	0	0	0	0	0.195928	0	0	0	0	0	0	0	0	0	0	0	0.15613	0	0
ENSG00000272375.1	0.202405	0.194965	0.197084	0.504009	0.159107	0.261869	0.132154	0.458139	0.426099	0.204628	0.201314	0.345013	0.260849	0.282487	0.149035	0.216954	0.249937	0.136836	0.276783	0.37975	0.330617	0.299099	0.223266	0.397401	0.435357	0.53271	0.242871	0.175247	0.27541	0.256698	0.319942	0.103549	0.156427	0.432719	0.473872	0.117602	0.515492	0.36505	0.479237	0	0.131224	0.0900327	0.430975	0.893695	0.400625	0.375338	0.0871421	0.577938	0.299752
ENSG00000184949.14	0.0201823	0.062987	0.0104809	0.0263844	0.137074	0.0113942	0.0197661	0.0785734	0.080726	0.0227358	0.0258088	0.0110087	0.0286109	0.0603588	0.0160495	0.0162247	0.0299062	0.0272886	0.0227689	0.128055	0.0131867	0.0298239	0.0512036	0.0301156	0.0122571	0.0708237	0.0322896	0.0117952	0.0164771	0.0636244	0.0212681	0.0650486	0.0224608	0.065717	0.0806901	0.0117263	0.0594783	0.0972874	0.0430073	0.106547	0.302256	0.619439	0.299096	0.21387	0.299605	0.152698	0.272839	0.132544	0.466268
ENSG00000264067.1	0	0	0	0	0.0320201	0	0	0	0.0357298	0.029415	0	0	0.0437461	0	0	0	0	0.0229484	0	0	0	0.0334407	0.0374432	0	0	0	0	0	0	0.0369	0.035771	0	0	0	0.0366792	0	0	0.0333935	0	0	0	0.0905945	0.0867328	0	0.0671876	0	0	0.258464	0
ENSG00000255100.1	0.450743	0.426279	0.239396	1.37748	0.463839	1.82178	0.481577	0.612147	0.841063	0.426101	0.681201	0.670534	0.871338	0.661758	0.868951	0.444709	0.961388	0.49864	1.07165	0.440311	0.93706	0.726626	0.406799	0.675806	0.55993	0.593154	0.639193	0.758352	0.957995	0.200448	1.61929	0.660347	1.02606	1.09167	0.996244	1.42849	0.469622	0.483733	0.509359	0	0.119547	0.984255	1.72755	0	0.486635	0.273552	0.952655	0.117003	0.630182
ENSG00000276381.1	0.460499	1.59686	0.448393	1.29002	0.977375	0	0.676502	0.938095	1.45415	0	0.588877	0.47097	0.890198	0.413161	0.610334	0.277649	1.13728	0.466981	0.354216	1.76724	0.752198	0.680491	0.76194	0.813725	0.524379	1.81798	0.276281	1.12137	1.02534	0.375443	1.09187	0.530075	0	0.681573	0	0	0	0.339765	0.817746	6.0777	0.671743	2.76529	0.882472	2.28743	2.73443	0.76855	5.94779	0.328721	3.54102
ENSG00000235454.1	0	0.113598	0	0.18354	0.018541	0.0554834	0	0.160163	0	0.119228	0.0837833	0	0	0	0.0868362	0	0	0.0398642	0.0403173	0.0603447	0.0856161	0.0580907	0	0.0463096	0.0149214	0	0	0	0.0729407	0.0213667	0	0	0.0911433	0.13576	0	0.0456808	0.0643617	0	0.0465384	0	0	0.157374	0.301332	0	0.0389044	0	0.203095	0.130954	0.188087
ENSG00000237840.5	0.152911	0.24102	0.094749	0.272592	0.177023	0.132434	0.398219	0.198227	0.296299	0.117448	0.213316	0.234582	0.228415	0.0997763	0.239513	0.117339	0.145906	0.155064	0.203161	0.0853557	0.136239	0.318399	0.103503	0.155571	0.197867	0.375007	0.125101	0.108322	0.0928552	0.136001	0.109867	0.144012	0.222386	0.205745	0.090125	0.109036	0.079658	0.164103	0.148111	0.122311	0.0811112	0.194776	0.0532782	0.0690505	0.185724	0.116001	0.439886	0.148846	0.106892
ENSG00000126581.11	12.1989	11.8263	11.8143	11.822	7.74403	11.4241	12.3626	12.8723	14.9936	13.0374	12.4995	12.7469	13.6884	10.8029	12.865	13.0412	13.4244	13.4462	14.0769	11.6127	11.0677	13.1875	11.2671	13.6248	13.2731	11.9342	13.6038	13.1314	13.941	11.6531	13.4701	11.7876	13.2451	14.9791	10.9602	10.5884	11.6674	13.3057	13.51	7.3626	11.1705	12.1411	13.2532	8.65009	12.3951	7.5036	15.4874	10.2127	6.1307
ENSG00000250644.2	0.567425	0.454071	0.750844	0.163032	0.144106	0.600649	0.919079	0.474222	0.826982	0.189117	0.390714	0.505927	0.562512	0.496042	0.385668	1.31584	0.844405	0.501641	0.537187	0.223342	1.21204	0.537499	0.120367	0.651307	0.463894	0.55524	0.925279	0.609388	0.890871	0.616826	0.804936	0.435437	0.789354	0.36608	0.235821	0.507208	0.190567	0.343514	0.51673	0.384047	0.0848943	0.116492	0.167289	0.144542	0.215984	0.485643	0.300671	1.37094	0.328175
ENSG00000172888.10	1.49502	2.19171	1.41176	1.97488	1.90409	1.47779	1.59173	2.31806	2.38788	1.55282	1.27454	1.17207	1.65146	1.96293	1.38772	1.33377	1.80966	1.84182	1.69624	2.51619	1.59682	2.05015	1.79276	1.39095	1.61146	2.44493	1.89392	1.47314	1.49428	2.25657	1.78131	1.7309	1.33336	1.98402	2.87348	1.31658	1.78817	2.22918	2.54692	1.06945	2.08205	3.88577	2.01313	2.60478	2.0518	2.05173	2.92673	2.46163	3.08875
ENSG00000134072.9	2.0852	1.47944	1.46956	1.28481	4.55773	1.58067	2.0683	1.53544	1.81875	2.46779	1.39122	1.13448	2.02062	2.95699	1.61155	1.62057	2.00853	1.8171	2.61716	1.9975	0.940801	2.12778	3.86489	1.33816	1.31779	2.14749	1.76617	1.44929	1.72178	2.36529	1.74498	4.17434	2.19596	1.7444	3.07722	3.12336	2.4448	2.36874	2.02663	3.05002	0.917966	1.30233	3.32144	2.17222	1.83669	0.996854	3.32005	1.0507	1.05528
ENSG00000146857.3	0	0	0	0	0.0206696	0.0154633	0	0.0198389	0	0	0.0186804	0	0	0	0	0	0	0.0148136	0	0	0	0	0	0	0	0	0	0	0.0162629	0.0238196	0.0230908	0	0	0.0216209	0	0	0.0239169	0	0	0	0	0	0	0	0	0	0	0.0208554	0
ENSG00000255325.2	0	0	0	0	0	0	0	0.0312203	0	0.0298811	0	0	0	0	0	0	0	0	0	0	0	0.0339706	0	0.0270812	0	0	0	0	0	0	0	0	0	0	0	0.0400703	0	0	0	0	1.00602	0	0	0	0	0	0.0296918	0.22974	0.0235694
ENSG00000230432.1	0	0	0	0	0	0	0	0	0	0	0	0	0	0	0	0	0	0	0	0	0	0	0	0	0	0	0	0	0	0	0	0	0	0.0690339	0	0	0	0	0.0828264	0	0	0	0	0	0	0	0.120486	0	0
ENSG00000110171.17	3.62319	2.84114	3.80369	3.85161	4.80239	6.67521	3.28698	3.43796	5.18812	2.89428	2.76448	4.51478	3.98261	4.00717	3.55859	3.30026	4.35391	3.71365	3.08628	3.46784	4.92953	4.2807	1.86715	4.34718	3.63099	3.46499	3.85209	3.5797	4.15881	3.41222	2.9456	4.04618	4.00876	5.02022	3.18507	2.46814	3.36952	3.89505	3.17861	4.56507	2.35881	2.80403	3.31006	3.09264	1.49548	1.53698	4.58476	1.83947	1.01069
ENSG00000201209.1	0.213319	0	0	0	0	0	0	0	0	0	0	0	0	0	0	0	0	0	0	0	0	0	0	0	0	0	0	0	0	0.347837	0	0	0	0	0.345755	0	0	0	0	0	0	0	0	0	0	0	0	0	0
ENSG00000243759.1	0.235865	0.204476	0.114832	0.36708	0.0927049	0.208063	0.0770002	0.21355	0.22758	0.170325	0.217837	0.134016	0.202647	0.0940529	0.121571	0.094807	0.0809041	0.225897	0.161269	0.100574	0.235444	0.135545	0.17345	0.123492	0.358113	0.0517311	0.110063	0.255272	0.218822	0.1282	0.248555	0.181001	0.218744	0.0775774	0.127433	0.0228404	0.38617	0.174026	0.255961	0	0.0764585	0.157374	0.276221	0.130179	0	0	0.0676985	0.0561232	0.28213
ENSG00000234397.3	0.117933	0	0.114832	0.082593	0.0417172	0.187257	0.0433126	0.120122	0.186202	0.153293	0.0377025	0.0301536	0	0	0.156305	0.0355526	0.182034	0.0597963	0.045357	0.0452585	0	0.087136	0.0487828	0.208393	0.167865	0.0387983	0.106132	0.201026	0.0656466	0	0.186416	0.135751	0.123044	0.0872745	0.0955746	0.0513909	0.0482713	0.087013	0.209423	0	0.0860158	0.236061	0	0	0	0.295235	0.304643	0	0.120913
ENSG00000138050.13	1.22557	1.48021	1.24507	1.96642	1.32609	1.42184	1.23745	1.32433	1.73733	1.68181	1.16936	0.946868	1.32761	1.23235	1.01584	0.956266	1.32127	1.3621	1.66944	1.30469	1.52466	1.51388	1.99643	1.28732	1.48199	1.61278	1.58896	1.15311	1.39821	1.35495	1.51142	2.14886	1.09262	1.25234	1.53134	2.18915	1.63382	1.55654	2.04832	1.00156	3.5534	4.40508	3.35203	3.65642	2.52343	3.11561	4.71452	2.60019	3.8941
ENSG00000196358.9	0.0758106	0.224415	0.106225	0.0725176	0.269479	0.158542	0.124952	0.200892	0.125535	0.122575	0.0827581	0.0624058	0.114381	0.209029	0.105379	0.158308	0.102747	0.105004	0.156451	0.136243	0.0966496	0.142083	0.088723	0.0609905	0.0694827	0.201959	0.141997	0.0882518	0.104984	0.147736	0.169521	0.161759	0.0951725	0.112205	0.206792	0.0966896	0.18164	0.139154	0.0886543	0.146423	0.258936	0.377517	0.269297	0.183694	0.395263	0.277736	0.10747	0.390694	0.119433
ENSG00000211452.9	0.0254263	0.0771487	0.0433263	0.0178071	0.00899424	0.0336438	0.0280146	0.0517966	0.100363	0.0247875	0.048772	0.0325056	0.0614401	0.125469	0.0336994	0.0536561	0.047096	0.0386763	0.0782319	0.00975775	0.0311493	0.0469664	0.073623	0.0374413	0.0217151	0.0250948	0.17543	0.0433414	0.049537	0.010365	0.0703349	0.0878038	0.0884274	0.0470411	0.0309089	0.110799	0.104073	0.0469001	0.112879	0.0559297	0.0370901	0.0508949	0.0121814	0.06315	0	0.106088	0.0328406	0.0272254	0.0651722
ENSG00000114867.18	50.0664	63.6727	42.0412	41.1919	39.2799	31.1527	50.153	53.7533	43.1511	66.2334	54.5593	39.7597	25.2836	45.6148	40.6002	46.0505	53.1248	42.9414	28.4371	57.9481	40.5675	53.7924	26.2539	55.0954	47.1813	47.7138	43.6376	50.1242	48.3572	56.4267	45.439	34.3532	31.2353	50.1701	53.5519	26.7725	34.99	52.9855	35.9478	72.1551	46.6046	59.2104	93.2241	66.0591	33.5222	60.1641	57.7269	73.4349	56.3443
ENSG00000204539.3	0.0113681	0.00985521	0	0.0159231	0.0160853	0.0120337	0	0.00771943	0	0	0.00726866	0.0232532	0	0	0	0	0.00701887	0.0230563	0	0.0174508	0.00928458	0	0	0	0.00647255	0.00747992	0	0	0.006328	0.0278051	0	0.0130857	0.0395359	0.0168257	0.0276387	0.00990765	0.00930621	0.0167752	0	0.0500124	0.016583	0.113776	0	0.0564688	0.0168759	0	0.0293661	0	0.0233108
ENSG00000270618.1	0	0	0	0	0	0	0	0	0	0	0	0	0	0	0	0	0	0	0	0	0	0	0	0	0	0	0	0	0	0	0	0	0	0	0	0	0	0	0	0	0	0	0	0	0	0	0	0	0
ENSG00000243403.1	1.25049	0.578172	1.46114	0.700616	0.176939	1.6767	0.551116	0.396264	0.329063	1.57125	0.639642	0.46894	0.644626	0.149593	0.220983	0.201056	0.514717	0.718587	0.961881	0.191958	0.612782	0.184788	0.620718	1.27671	0.379723	0.274264	0.850279	0.893231	0.556864	0.135936	0.724773	0.575771	1.44965	0.678635	0.135123	0.726561	0.272982	0.615092	0.14804	0	0.729651	0.834354	0.479274	0	0.495026	0.278268	0.96908	0.17853	0.384628
ENSG00000237594.2	0.317643	0.336564	0.41239	0.148306	0.0998777	0.0373602	0.622184	0.814841	0.306485	0.298193	0.654427	0.216577	0.511701	0.50665	0.18711	0.191517	0.566565	0.483172	0.515812	0.297979	0.230601	0.443312	0.729961	0.914698	0.58275	0.719893	0.0423497	0.343778	0.471506	0.0575496	0.585782	0.325009	0.83466	0.496254	0.400437	1.01506	0.433384	0.859333	0.438718	3.26066	0.25742	0.989045	0.0338174	5.08411	0.261966	0	1.34477	0.655043	1.04938
ENSG00000231952.3	0.126826	0.0824606	0.0154365	0.0444106	0.381336	0.0839073	0.0698682	0.19377	0.125152	0.144246	0.0405456	0.113496	0.0919385	0.170683	0.084046	0.0764673	0.176185	0.128611	0.0975547	0.292029	0.129477	0.0937069	0.104923	0.242784	0.108314	0.229482	0.114136	0.16986	0.176493	0.310202	0.0501184	0.145988	0.0441074	0.0703919	0.102782	0.138166	0.259557	0.0935747	0.0844557	0.139488	0.277507	0.44426	0.0911406	0.157495	0.23534	0.15875	0.429996	0.0452665	0.357585
ENSG00000252690.3	0.0167696	0.081412	0.065315	0.0751644	0.0142369	0.0142012	0.0295627	0.0683237	0.17475	0.0305167	0.0300225	0.0205811	0.0583517	0.0421281	0.0444521	0.0121331	0.0745478	0.0578192	0.0515969	0.164751	0.109569	0.0644303	0.027747	0.0237062	0.0420109	0.11034	0.0885378	0.0228682	0.0224033	0.0164066	0.0477139	0.0463279	0.0419913	0.0446765	0.0434892	0.0175383	0.0494208	0.0841361	0.101249	0.118041	0.0489246	0.187976	0.147827	0.166599	0.0597464	0.100756	0.212264	0.100555	0.0997217
ENSG00000221111.1	0	0	0	0	0	0	0	0	0	0	0	0	0	0	0	0	0	0	0	0	0	0	0	0	0	0	0	0	0	0	0	0	0	0	0	0	0	0	0	0	0	0	0	0	0	0	0	0	0
ENSG00000277146.1	0	0	0	0	0	0	0	0	0	0	0	0	0	0	0	0	0	0	0	0	0	0	0	0	0	0	0	0	0	0	0	0	0	0	0	0	0	0	0	0	0	0	0	0	0	0	0	0	0
ENSG00000279260.1	0	0	0	0	0	0	0	0	0	0	0	0	0	0	0	0	0	0	0	0	0	0	0	0	0	0	0	0	0	0	0	0	0	0	0	0	0	0	0	0	0	0	0	0	0	0	0	0	0
ENSG00000252750.1	0	0	0	0	0	0	0	0	0	0	0	0	0	0	0	0	0	0.222877	0	0	0	0	0	0	0	0.289224	0	0	0	0	0	0	0	0	0	0	0	0	0	0	0	0	0	0	0	0	0	0	0
ENSG00000221900.5	0	0	0	0	0	0	0	0	0	0	0	0	0	0	0	0	0	0	0	0	0	0	0	0	0	0	0	0	0	0	0	0	0	0	0	0	0	0	0	0	0	0	0	0	0	0	0	0	0
ENSG00000260660.1	0.0444279	0.115546	0.02163	0.0311147	0	0.0705438	0	0.0754211	0.0526098	0	0	0	0	0.0398608	0.0294419	0.026787	0.0411459	0.0225266	0.017087	0.0511497	0.0725704	0	0.0183776	0.0130844	0.0885341	0.102313	0.0399825	0.043275	0.0123653	0.0362219	0.087784	0	0.0154511	0.0164392	0.0360051	0.0193601	0.0181849	0	0	0	0	0	0.0638542	0	0.0329764	0	0	0	0.0113877
ENSG00000184029.8	0	0	0	0	0	0.00747568	0	0.00959104	0	0	0	0	0	0	0	0	0	0	0	0	0	0	0	0	0	0	0	0	0	0	0	0	0	0	0	0	0	0	0	0	0	0	0	0	0	0	0.127701	0	0
ENSG00000105383.13	0.912828	0.202046	0.496421	0.28564	0.285115	0.274977	1.00932	0.626443	0.916112	0.867803	0.953094	0.29547	0.563171	1.03681	0.543785	0.260549	0.581583	0.738572	0.743232	0.264597	0.341038	0.800018	1.12072	0.366074	0.58884	0.255582	0.637967	0.565172	0.613529	0.332526	0.94403	0.989266	0.874711	0.549764	2.5892	1.02407	0.469027	0.591106	0.970004	0.469941	0.368306	0.223537	0.479194	0.554727	0.526177	0.753629	0.112884	0.696669	0.0821398
ENSG00000234932.2	0	0	0	0	0	0	0	0	0.133156	0	0.107847	0	0	0	0	0	0	0	0	0	0	0	0	0	0	0	0.101196	0	0	0	0	0	0	0	0	0	0	0	0	0	0	0	0	0	0	0	0	0	0
ENSG00000213398.6	0.607859	1.29345	0.60264	0.54181	2.80702	0.748741	1.08781	1.08819	1.93692	1.27136	0.317994	0.480389	0.801178	1.85427	0.578597	0.646367	0.812018	0.622018	1.13916	1.39117	0.577688	0.898248	1.52693	0.722588	0.723643	2.13794	1.06755	0.549024	0.799763	1.70301	0.908432	1.80649	0.530423	0.785172	2.31979	0.616456	1.71901	0.89698	1.26587	2.23659	1.22526	3.8714	1.52491	0.988171	1.80472	2.36098	1.23476	1.44374	1.60904
ENSG00000237945.6	0.16493	0.349117	0.216752	0.0651941	0.177531	0.409154	0.570798	0.35316	0.238038	0.192022	0.340301	0.149018	0.160392	0.201537	0.328561	0.140316	0.472294	0.213425	0.328446	0.203474	0.276014	0.418661	0.251128	0.307531	0.331834	0.21837	0.322958	0.166563	0.198259	0.232635	0.366266	0.263226	0.212545	0.438796	0.528087	0.158733	0.173946	0.918262	0.285692	0.347212	0.301103	0.0243043	0.903586	0.804176	0.333459	1.42865	0.484855	0.15457	0.0414963
ENSG00000258947.5	0.19974	0.153287	0.245503	0.0825557	0.644008	0.232232	0.235707	0.235688	0.0827189	0.33624	0.113056	0.113862	0.0696284	0.381917	0.169254	0.150043	0.0929977	0.159385	0.110823	0.251323	0.14976	0.15	0.357579	0.138866	0.0783018	0.723908	0.188595	0.172231	0.0911347	0.384426	0.093166	0.44476	0.040996	0.140545	0.525423	0.102735	0.289497	0.289912	0.0988494	1.41173	1.56669	1.65168	1.16713	1.88675	1.28327	0.0546486	1.15881	0.303863	0.510291
ENSG00000228649.7	0.110436	0.392528	0.161298	0.154685	0.804744	0.233803	0.146013	0.202474	0.322575	0.200967	0.148284	0.124241	0.181462	0.208075	0.182961	0.226389	0.163644	0.162386	0.322799	0.271241	0.0992146	0.130555	0.858814	0.169126	0.150906	0.23979	0.331285	0.145219	0.0922101	0.459192	0.20075	0.762726	0.130584	0.187971	0.411695	0.327243	0.479148	0.847408	0.352997	0.242923	0.161095	0.48632	0.455009	0.49371	0.0983644	0.0184311	1.05552	0.126133	0.0283066
ENSG00000268784.1	0	0	0	0	0	0	0	0	0	0	0	0	0	0	0	0	0	0	0	0	0	0	0	0	0	0	0	0	0	0	0	0	0	0	0	0	0	0	0	0	0	0	0	0	0	0	0	0	0
ENSG00000231427.4	0	0	0	0	0.05373	0	0	0.0171902	0	0	0	0	0	0	0	0	0	0	0	0	0	0	0.0837735	0.0298224	0	0.0333137	0	0	0	0	0.020008	0	0	0	0	0.0220631	0.0414476	0.0747128	0.24725	0	0	0	0	0	0	0	0	0	0
ENSG00000249064.1	0.0454013	0.0393591	0.0663116	0	0	0.0600745	0	0.138732	0.107525	0.221303	0.0435437	0.0464337	0.109708	0	0.0752173	0.0684346	0.0280316	0.0575504	0.0523841	0.0174235	0	0.050318	0.0187802	0.0534843	0.077549	0.0298729	0.081717	0.0773905	0.151634	0.0185077	0.107649	0.0522609	0.0947377	0	0.018397	0	0.0185833	0.050247	0	0	0.0662281	0.136317	0.0652532	0.225522	0.0336989	0.189431	0.13194	0.0324091	0.186195
ENSG00000182782.7	0.0990151	0.429189	0.0895255	0.118876	0.0100072	0.41925	0.11429	0.115261	0.0335	0.560777	0.208016	0.2821	0.027344	0.583783	0.103111	0.11087	0.174668	0.121925	0.0979233	0.325702	0.0346576	0.0418049	0.854257	0.183296	1.31274	0.0465353	0.11881	0.144668	1.32279	0.0115324	0.134154	0.211668	0.265644	0.0732749	0.722192	0.123278	0.243169	0.104365	0.150711	5.84952	1.27929	0	8.5657	1.6863	0.839926	7.1058	0.401933	0.161556	0.0290049
ENSG00000147535.15	7.48979	8.0381	7.19647	10.1441	2.73698	14.5952	8.81588	10.1237	11.5072	11.8683	8.25282	5.71795	10.6436	6.77696	7.1756	7.69268	9.89056	7.27247	12.507	8.19684	4.7712	9.73009	10.9474	9.17732	7.86837	7.51545	7.56143	7.49176	6.93678	5.35102	11.8559	6.71639	7.41345	9.08608	9.31971	12.5004	6.09658	11.6523	12.8669	7.15633	5.66396	3.00124	12.2319	19.1465	11.3285	8.78192	19.5668	13.8938	5.92426
ENSG00000249860.3	0	0	0	0	0.0277738	0	0	0.0533153	0.0619832	0.0255142	0	0.0401503	0	0	0.0780468	0	0	0.0199051	0	0	0	0	0	0	0.0223517	0	0	0	0.0218526	0	0	0	0.081918	0	0	0	0	0	0	0	0	0	0	0	0	0	0.0253526	0	0
ENSG00000128040.9	2.68694	9.51288	1.51855	1.31592	0.372213	0.994498	1.95984	1.37798	4.80603	1.27003	1.65793	0.749465	2.90583	2.76475	1.99228	3.76121	1.76337	2.30557	1.79219	2.04789	0.797993	5.19227	2.02082	6.41915	3.4876	1.21159	1.93898	1.90343	1.33878	0.428939	3.20771	1.42749	2.74457	1.33489	0.822288	2.75114	1.53818	1.94089	1.83516	0.330652	0.274092	0.601773	0.288061	0.186669	0.111573	0.0627184	0.121344	0	0
ENSG00000234764.2	0	0	0	0	0	0	0	0	0	0	0	0	0	0	0	0	0	0	0	0	0	0	0	0	0	0	0	0	0	0	0	0	0	0	0	0	0	0	0	0	0	0	0	0	0	0	0	0	0
ENSG00000207508.1	0	0	0	0	0	0	0	0	0	0	0	0	0	0	0	0	0	0	0	0	0.221442	0.200331	0	0	0	0	0	0	0	0	0	0	0	0.20065	0	0	0	0	0	0	0	0	0	0	0	0	0	0	0
ENSG00000279992.1	0	0	0	0	0	0	0	0	0	0	0	0	0	0	0	0	0	0	0	0	0	0	0	0	0	0	0	0	0	0	0	0.61842	0	0	0	0	0	0	0	0	0	0	0	0	0	0	0.346955	0	0
ENSG00000157895.10	1.92307	3.04345	1.7989	1.40968	3.17233	1.16538	1.61385	2.06625	1.9956	2.67778	1.8036	1.21536	2.26979	2.83607	1.65327	2.11099	2.07419	1.95733	3.27829	2.40805	1.50887	1.98994	4.03797	1.76727	2.0365	2.26329	1.84829	1.9445	1.79639	3.41696	1.81865	3.0784	1.86016	1.93016	2.80298	3.70617	2.29759	2.7018	2.94928	2.41128	2.35723	1.57	3.1465	2.72257	2.70047	3.23317	2.37703	2.74889	2.34953
ENSG00000159210.8	9.75764	11.3297	10.4713	9.06015	7.28302	9.7404	10.6226	9.37151	9.64351	12.2325	11.3832	9.21944	10.9771	9.97701	8.14258	11.1357	10.8391	9.27812	11.5728	9.37165	8.00748	10.0263	10.8301	10.9339	9.6945	11.0222	9.85554	10.1667	10.2134	8.24037	10.5466	10.2909	11.6863	9.98924	9.96221	10.7278	9.77468	9.48815	9.40912	10.7046	14.302	10.336	11.2035	10.0903	13.4432	11.3375	13.5593	8.44882	5.73444
ENSG00000204620.3	0.449175	0.64136	0.540276	0.296071	0.299087	0.167815	0.543419	1.0765	1.33495	0.583852	0.236516	0.459389	0.561846	0.474119	0.595326	0.509782	0.456777	0.777025	0.772308	0.689512	0.38843	0.468535	0.699486	0.529144	0.481397	0.834482	0.602384	0.463255	0.470647	0.301585	0.793542	0.669111	0.47783	0.899452	0.642387	1.19744	0.302816	0.974736	1.03224	1.39488	0.693767	0.740433	0.962039	1.57495	1.1767	1.4993	2.21823	0.565832	1.0565
ENSG00000105549.9	0.00700759	0.0243	0	0	0.00991539	0	0	0.0285507	0.0110642	0	0	0	0	0.0251489	0	0	0.0346129	0.0213187	0.0107805	0.0107571	0	0.0103553	0.0115947	0.0165104	0.00797968	0.0276649	0.00840856	0.0204772	0	0	0	0.0322654	0	0	0.0113581	0	0	0.031022	0	0.0616578	0	0	0	0	0	0	0.018102	0	0.0574774
ENSG00000232463.1	0	0	0.0447682	0	0	0	0	0	0	0	0.0293972	0	0.0444394	0.0412506	0.0609367	0	0	0.0699361	0	0	0	0.0339706	0	0	0	0	0.0551687	0	0	0	0.0363378	0	0.0319796	0	0	0	0	0	0.0408225	0	0	0	0	0	0.0682523	0.153466	0.0296918	0	0.0235694
ENSG00000276206.1	0	0	0	0	0	0	0	0	0	0	0	0	0	0	0	0	0	0	0	0	0	0	0	0	0	0	0	0	0	0	0	0	0	0	0	0	0	0	0	0	0	0	0	0	0	0	0	0	0
ENSG00000248516.1	0	0	0.00997484	0	0.014495	0.010844	0.0150493	0	0	0	0	0	0.0198031	0	0	0.012353	0	0	0.0157596	0	0	0	0.0169499	0.012068	0	0.0134808	0.0122922	0.00997831	0	0	0	0	0	0	0	0	0	0.0151167	0	0	0	0	0	0	0	0	0	0	0
ENSG00000256982.1	0.0269373	0.175143	0.0459009	0.075461	0.0571723	0	0.0296794	0.0274373	0.0425307	0	0.0344468	0.0482121	0.0260364	0.0362523	0.0089255	0.024362	0.0665262	0.061462	0.0103601	0.0723632	0.0660007	0.0298544	0.0334277	0.0872658	0.015337	0.0708961	0.0484839	0.0196787	0.0524807	0.0329428	0.0532247	0.0155036	0.0374729	0.0199346	0.0654912	0.0821682	0.0551287	0.0695619	0.0717521	0.237013	0.0196471	0.269596	0.154863	0.200708	0.0199941	0.0224785	0.0956783	0.0673009	0.041427
ENSG00000189366.8	1.94442	0.566856	0.888009	2.74761	1.24172	0.0546443	1.7695	1.02823	1.05956	0.760462	1.14422	0.299175	0.432427	0.86455	2.12097	1.09973	0.701188	2.05904	0.847094	0.528284	0.618355	2.69532	0.79719	0.364873	0.783769	2.12852	0.557479	2.29622	2.4329	0.42087	2.03996	2.29762	1.29261	0.331084	0.585692	1.49966	0.619796	0.203134	0.458345	3.33084	1.10443	1.9977	2.1104	0.170947	1.17503	0.229744	7.44532	0.0982654	5.59254
ENSG00000253635.1	0	0	0	0	0	0	0	0	0	0	0	0	0	0	0	0	0	0	0	0	0	0	0	0.0736562	0	0	0	0	0	0	0	0	0	0.0925411	0	0	0	0	0	0	0	0	0	0	0	0	0	0	0
ENSG00000086589.10	12.1021	14.3667	13.5031	13.0731	7.88632	11.2816	12.6503	12.1797	14.8441	12.8203	13.3311	12.4184	13.7608	11.8733	13.418	12.1742	14.8203	15.3976	13.9882	12.2269	12.46	13.6143	11.9906	13.1175	13.9866	11.0519	14.5361	13.4766	12.9416	10.2136	13.2818	12.702	14.2119	13.0005	11.6223	13.6179	13.4088	15.105	16.7095	8.26163	18.8244	18.0398	14.1719	14.9889	16.6908	17.8673	13.1175	16.3384	17.9496
ENSG00000226542.1	0	0	0	0	0	0	0	0	0	0	0	0	0	0	0	0	0	0	0.0645894	0	0	0	0	0	0	0	0	0	0	0	0	0	0	0	0	0	0	0	0	0	0	0	0	0	0	0	0	0	0
ENSG00000270946.4	0	0	0	0	0	0	0	0	0	0	0	0	0	0	0	0	0	0	0	0	0	0	0	0	0	0	0	0	0	0	0	0	0	0	0	0	0	0	0	0	0	0	0	0	0	0	0	0	0
ENSG00000260125.1	0	0	0	0	0	0	0	0	0	0	0	0	0	0	0	0	0	0.00602865	0	0	0	0	0	0	0	0	0	0	0	0	0	0	0	0	0	0	0	0	0	0	0	0	0.0113926	0	0	0	0	0	0
ENSG00000224982.3	0.106049	0.407716	0.143668	0.0904165	0.169627	0.131782	0.155793	0.112715	0.10192	0.137846	0.0707551	0.103745	0.0980463	0.173748	0.122222	0.111201	0.12526	0.0748119	0.0993067	0.254806	0.0979101	0.0885763	0.0991782	0.0923394	0.0420037	0.218435	0.0885224	0.0628767	0.184795	0.105258	0.0655952	0.10615	0.102628	0.122839	0.0896809	0.225035	0.128335	0.0884513	0.155569	0.081139	0.201779	0.258422	0.0618516	0.0916137	0.191653	0.200077	0.101241	0.217232	0.108729
ENSG00000270400.1	0	0	0	0	0	0	0	0.0541209	0	0	0	0	0	0	0	0	0	0	0	0	0	0	0.0659371	0	0	0	0	0	0	0	0	0	0	0	0	0	0	0	0	0	0.116263	0	0	0	0	0	0	0	0
ENSG00000266832.1	0	0	0	0	0	0	0.247788	0	0	0	0	0	0	0	0	0	0	0	0	0	0	0	0	0	0	0	0	0.164294	0	0	0	0	0	0	0.273388	0	0	0	0	0	0	0	0.646462	0	0	0	0	0	0.172934
ENSG00000172992.10	8.11276	10.898	7.2416	7.52779	12.8335	4.40496	9.62475	12.269	8.71987	8.36965	7.26538	5.0778	10.5179	11.095	8.12031	7.69668	12.938	11.1855	13.528	13.09	6.18692	11.7842	10.1204	8.25469	9.3897	11.848	9.26176	9.03397	9.2142	9.73992	8.44674	11.1473	11.9551	11.4242	11.4155	8.07421	9.72102	12.7041	12.7977	20.9417	7.37684	12.4994	9.72043	13.1192	12.4308	14.5734	11.3378	10.3109	12.0595
ENSG00000266719.1	0	0	0	0	0	0	0	0	0	0	0	0	0	0	0	0	0	0	0	0.309266	0	0	0	0	0	0	0	0	0	0	0	0	0	0	0	0	0	0	0	0	0	0	0	0	0	0	0	0	0
ENSG00000231635.1	0.0276475	0	0	0	0	0.00975543	0.0135386	0.0500635	0.0873042	0.0239581	0.02357	0	0.0178153	0.0165369	0.0244289	0	0	0.00934555	0	0	0	0.0272369	0.0152485	0	0	0	0.0110583	0	0	0	0	0.0212165	0	0	0	0	0.0301772	0	0	0.0810875	0.0268868	0	0.0176607	0.0915555	0	0.3999	0	0	0
ENSG00000242153.6	0.00709673	0	0	0	0	0	0	0	0	0	0.00453758	0	0	0	0	0	0	0.00359831	0	0	0	0	0	0	0	0	0	0	0	0	0	0	0	0	0	0	0	0	0	0	0	0	0	0	0	0	0.00458306	0	0
ENSG00000234618.1	1.20881	0.708066	1.71783	1.96772	0.508499	5.77543	1.55984	1.84133	1.26378	1.44385	1.83825	1.47019	1.64205	0.908675	1.79698	1.89102	1.2708	1.30865	1.05547	0.702118	1.14736	1.88284	1.29736	1.09688	1.4137	1.28978	1.39167	1.49567	1.76403	0.399542	1.36852	1.09059	2.27243	1.37811	0.900209	2.70497	0.855836	0.819569	0.95726	0.287459	0.0953148	0.915535	0.56347	0.324568	0.581989	0.708831	1.22372	0.3265	1.20586
ENSG00000179407.3	0	0	0	0	0	0	0.00584631	0	0	0	0	0.00407011	0	0	0	0	0	0.00807127	0	0	0	0	0.00658467	0	0	0	0	0	0	0	0	0	0	0	0	0	0	0	0	0	0	0.0159317	0	0	0	0	0.00514007	0	0
ENSG00000250056.4	0.148438	0.085789	0.0521935	0.0462032	0.624264	0.266247	0.0121147	0.0111995	0.0195305	0.0643149	0.0316367	0.0421704	0.0159416	0.399538	0.0929034	0.129275	0.0254579	0.0250879	0.196641	0.0696245	0.0269406	0.0182792	0.354763	0.038859	0.0610384	0.113947	0.0841095	0.0240977	0.0504945	0.430297	0.0130354	0.617014	0.0229439	0.128158	0.287376	0.122181	0.715589	0.0669293	0.124475	0	0.0360885	0	0.0316065	0	0.0489678	0	0.0159769	0.0470937	0
ENSG00000013374.14	21.5669	12.2243	17.3429	14.907	11.7285	18.7461	23.8342	14.3845	13.7815	16.8897	43.3487	21.1909	15.0545	13.8011	15.9176	16.9553	14.3469	15.1666	15.6428	14.2467	11.4771	15.7389	24.8661	19.201	14.726	14.4674	14.4881	16.2261	13.8331	11.2866	19.7765	15.0896	15.9464	14.2125	19.7572	10.9203	15.2873	15.3685	14.3862	7.83103	20.5303	13.9302	16.7578	12.6504	19.1657	25.896	22.9009	16.9702	16.1229
ENSG00000230601.4	0.0198437	0	0	0	0.0280778	0.0630166	0	0	0.0313308	0	0	0	0	0	0	0.0239287	0	0	0.0305275	0.0304613	0.0324135	0.058647	0.0656665	0.0233765	0.0451927	0.0522264	0	0	0	0.0323569	0.0313669	0	0	0	0	0.0345887	0	0	0	0.174599	0.231572	0.0794406	0	0	0	0	0.05126	0	0
ENSG00000168792.4	8.953	6.81276	10.031	8.50726	3.04559	12.1062	8.68529	8.89571	8.27612	4.62451	6.46035	8.7766	9.05563	9.39136	10.3781	8.26872	9.79385	8.64493	7.00781	6.81901	7.96844	9.69728	2.76628	9.75247	8.86598	6.38241	10.5297	9.18876	9.79194	5.22181	7.85797	5.09474	8.34243	8.62487	6.21166	5.18075	7.29278	7.52638	8.03893	3.73088	5.45492	5.70687	6.80243	4.41312	6.29462	5.52662	13.0137	6.00182	2.14886
ENSG00000235407.1	0	0	0	0	0	0	0	0	0	0	0	0	0	0	0	0	0	0	0	0	0	0	0.0102089	0	0	0	0	0	0	0	0	0	0	0	0	0	0	0	0	0	0	0	0.0709431	0	0	0	0	0.0176176	0
ENSG00000179364.12	4.43983	6.08877	4.84065	3.81607	5.91358	4.59794	5.04692	5.66795	6.2282	4.01868	3.00233	3.52679	4.31177	5.26351	4.57351	5.41042	5.27962	5.10914	5.27792	5.76897	3.79093	5.31075	3.41681	4.56405	4.1218	6.33359	5.212	4.1669	4.60581	5.88883	4.44377	4.39212	4.76935	6.68416	6.00763	3.77332	4.63732	5.13877	5.52976	6.42133	5.22023	9.9533	6.96577	4.05643	5.03026	4.87985	7.77124	7.03381	11.8336
ENSG00000242876.3	0.155975	0.0901451	0.050625	0	0.0735658	0	0	0.211828	0	0.202742	0	0	0	0.0932944	0.137817	0	0.128403	0.0527236	0.0799844	0.159621	0	0.0768296	0	0	0	0.136837	0.0623861	0.0506426	0.057882	0	0	0	0	0.0769517	0.0842701	0.0906248	0	0	0	0.457461	0	0	0.298902	0	0.154363	0.347087	0.0671525	0.148455	0
ENSG00000247381.2	0.0196421	0	0	0.0275124	0	0	0.0144278	0	0.0155063	0	0	0	0	0	0	0.0118429	0.0121274	0	0	0	0	0.0145128	0	0	0	0.012924	0	0.00956621	0	0	0.0155242	0.0226098	0	0	0.0318366	0	0	0.0289847	0.0697603	0.172826	0.0859576	0.51112	0.075282	0.292705	0.728964	0	0.279067	0.182277	0.302078
ENSG00000242525.1	0	0	0	0	0	0	0	0	0	0	0.0182755	0	0	0	0.0189414	0	0	0.028985	0	0	0	0	0	0	0	0	0	0	0	0	0	0	0	0	0	0	0	0.0210889	0	0	0	0	0	0	0	0	0	0	0
ENSG00000258083.1	0	0	0	0	0	0	0	0	0	0	0	0	0	0	0	0	0	0	0	0	0	0	0	0	0	0	0	0	0	0	0	0	0	0	0	0	0	0.0195839	0	0	0	0	0	0	0.0394028	0	0	0	0.0136069
ENSG00000180509.10	0.00507814	0.00880465	0.00247232	0.0213386	0.100594	0.0456915	0.0186503	0.0413793	0.0521156	0.0330037	0.00649383	0.00779042	0.014725	0.0410051	0	0.00918531	0.0125413	0.0231733	0.00781223	0.0467716	0.0539165	0.0187602	0.00420114	0	0.00867387	0.0434367	0.0700738	0.0148391	0.0113069	0.0124206	0.016054	0.0175362	0.0176607	0.0488542	0.0452695	0.017703	0.0290996	0.0187338	0.0315619	0.0446811	0.0370381	0.0101647	0.1703	0.0756739	0.0226154	0.118652	0.0131178	0.0507496	0.00520647
ENSG00000182405.5	0.315914	0.35375	0.305473	0.40562	0.350773	0.438915	0.441537	0.494585	0.592314	0.307976	0.196381	0.309635	0.547084	0.488145	0.305306	0.351848	0.449701	0.40935	0.621004	0.370446	0.336851	0.489527	0.461001	0.491041	0.382221	0.435935	0.542283	0.365413	0.332165	0.482931	0.495897	0.424252	0.488303	0.704611	0.448038	0.780097	0.592659	0.734873	0.603848	0.231636	0.384027	0.219567	0.512907	0.544874	0.481999	0.183071	1.47912	0.225511	0.25192
ENSG00000144290.15	0.474558	0.622933	1.1075	1.88378	0.212045	0.083385	0.914487	1.70385	0.561195	0.154836	0.233406	0.192567	0.523684	0.561953	0.733371	0.176077	0.635823	0.822195	0.319217	0.147465	0.715535	0.423031	0.24478	0.445878	1.1661	0.720569	1.15961	0.5764	3.82016	0.222431	1.18138	0.274235	1.36577	0.563042	0.146362	2.6155	0.874483	0.56419	0.464003	0	0.0448422	0.00769153	0.022091	0.0190872	0.125494	0.00641306	2.94558	0.00548595	0.0098492
ENSG00000279735.1	0	0	0	0	0	0	0	0.0471292	0	0	0	0	0	0	0	0	0	0	0	0.0532708	0	0	0	0.0408809	0	0	0	0	0	0.0565859	0	0	0	0	0.0562472	0	0.0568169	0	0.0616244	0	0	0	0	0	0	0	0	0	0
ENSG00000216099.2	0	0	0	0	0	0	0	0	0	0	0	0	0	0	0	0	0	0	0	0	0	0	0	0	0	0	0	0	0	0	0	0	0	0	0	0	0	0	0	0	0	0	0	0	0	0	0	0	0
ENSG00000253172.1	0	0	0.0284765	0	0	0	0	0	0.046175	0	0	0.0299104	0	0	0	0	0.0361132	0	0	0	0	0	0	0	0	0	0	0.0284865	0	0	0	0	0	0	0.0474019	0.0509765	0	0	0	0	0	0	0	0	0	0	0.0377733	0	0.0299845
ENSG00000139289.12	1.66288	13.0443	1.60866	5.81158	1.10904	1.35301	2.54587	5.01228	4.64925	6.86996	1.223	1.16199	1.59163	4.00969	1.19847	2.16996	4.44863	1.7428	1.60128	2.39533	3.67938	1.90472	2.05834	3.08134	2.44013	4.66514	4.3854	2.08026	1.47501	2.20729	2.25626	2.18934	2.05818	7.61239	4.49889	2.52875	3.92636	2.62094	2.33679	25.3555	7.12235	26.4915	25.9031	14.0197	21.8352	3.34232	8.44249	14.0955	73.9467
ENSG00000141012.11	3.67391	6.42083	3.38232	2.76644	1.1457	3.67154	3.37578	4.33531	4.09154	2.67722	2.92087	3.13591	3.31742	3.12895	3.4552	4.09088	4.10176	3.39998	3.51388	2.76418	2.67343	4.22739	1.73967	3.18294	3.77463	3.99405	3.82006	2.96308	2.74277	2.46889	3.16566	2.46426	3.42243	3.91726	2.38975	3.06951	1.51791	3.35523	2.49558	2.27859	3.36463	3.01345	3.23239	4.42513	4.0289	3.26748	4.1253	3.10321	2.68345
ENSG00000176136.5	0	0	0	0	0	0	0.0807189	0.0447727	0.0347012	0	0	0.0224781	0	0.019719	0	0	0.0135698	0.0222877	0.0169058	0	0.0359004	0	0	0	0.0375408	0.0144612	0	0.010704	0	0.0179189	0	0	0	0	0.0178116	0	0	0.0324321	0.0195144	0	0	0	0.063177	0	0.0652534	0	0.0141936	0	0
ENSG00000256927.1	0	0	0	0	0	0	0	0	0	0	0	0	0	0	0	0	0	0	0	0	0	0	0	0	0	0.0397683	0	0	0	0	0	0	0	0	0	0	0.049478	0	0	0	0	0	0	0	0	0	0	0	0
ENSG00000160460.14	0.105505	0.0892865	0.114962	0.0668525	0.51361	0.151569	0.0774969	0.124522	0.0932056	0.11265	0.0465789	0.0655133	0.0582726	0.288486	0.124852	0.157516	0.0465291	0.0878849	0.104342	0.150389	0.0902716	0.0928022	0.0976753	0.0961758	0.045768	0.314042	0.123584	0.0672882	0.0713137	0.442378	0.067503	0.245783	0.0646487	0.11154	0.319619	0.0372183	0.238543	0.114912	0.200737	0.154718	0.0109931	0.140791	0.0336973	0.037434	0.0298327	0.0167698	0.0502902	0.0806931	0.0128776
ENSG00000141384.10	0.989454	1.5384	1.58915	1.25033	0.882626	0.407001	1.51282	1.35472	1.45186	1.18827	1.00398	0.527975	1.16427	1.19652	1.00137	1.01482	1.49738	1.32512	1.29882	1.34552	0.996959	1.7204	1.18337	1.33665	1.23387	1.12516	1.54861	1.26234	0.933922	1.3065	1.52578	1.19466	0.781731	1.36498	1.00234	1.24196	1.0433	1.71004	1.5422	1.72699	2.7298	1.6684	2.39077	1.20202	2.2272	2.36933	1.53496	2.24944	1.15505
ENSG00000245164.5	0.0684232	0.144998	0.323252	0.163281	0.0717151	0.0295083	0.260602	0.0653913	0.184055	0.144937	0.14583	0.108856	0.191057	0.254653	0.127633	0.0488942	0.250345	0.123353	0.241714	0.342333	0.314599	0.524278	0.222233	0.116429	0.126972	0.250115	0.112511	0.0938003	0.141065	0.0826447	0.35251	0.0875123	0.0669818	0.228798	0.299848	0.0971795	1.141	0.67312	0.157506	0	0.0961141	0.0811615	0.131122	0.125881	0.127908	0	0.0229121	0.151956	0.0415717
ENSG00000231496.1	0	0.0468352	0	0	0	0	0	0	0	0.0351117	0	0	0	0.0484714	0	0	0	0	0	0.0414659	0	0	0	0.0318217	0	0.035547	0.0324129	0	0	0	0	0	0	0	0.0437828	0.0470844	0.132679	0.0398607	0.0479683	0	0	0	0	0	0	0	0	0	0
ENSG00000229672.2	0	0	0	0	0	0	0	0	0	0	0	0	0	0	0	0	0	0.0193806	0	0	0	0	0	0	0	0	0	0	0	0.0311632	0	0	0	0.0282866	0	0	0	0	0.0339381	0	0	0	0.0366243	0	0.0567421	0	0.049369	0.0545703	0.0391892
ENSG00000221676.1	0.115125	0.399214	0.112098	0	0	0.609327	0.169125	0.156349	0	0.299286	0.294439	0.117742	0	0.20658	0.305167	0	0	0.116745	0.177108	0.176724	0	0.170123	0	0	0	0	0	0	0.128167	0	0.181978	0	0	0	0	0	0	0	0	0	0.335871	0	0.220618	0	0	0.76855	0.594779	0	0
ENSG00000206853.1	0	0	0	0	0	0	0	0	0	0	0	0	0	0	0	0	0	0	0	0	0	0	0	0	0	0	0	0	0	0	0	0	0	0	0	0	0	0	0	0	0	0	0	0	0	0	0	0	0
ENSG00000117399.12	14.2352	12.2667	10.0007	9.33147	2.68898	7.75286	26.7575	22.4839	11.2604	37.2011	37.4451	10.9774	18.6162	12.9379	10.2165	14.8312	18.6065	18.225	18.1547	20.2677	8.62666	17.628	11.1055	28.9946	22.2157	26.4601	15.3901	14.878	18.4153	7.72956	25.4269	15.6486	12.7828	16.7711	28.149	24.1305	14.7764	19.6302	9.58063	131.201	48.7363	33.1387	66.6713	75.8725	28.0846	96.8372	58.6888	36.9173	55.0304
ENSG00000234848.1	0	0	0.0406457	0	0	0.0441872	0.0306616	0.0566906	0.098861	0.0271295	0	0	0.161388	0.037452	0.0553253	0.0503364	0.0257729	0.0634959	0.0963265	0.0961173	0.0340924	0.12337	0.034534	0.0245874	0.0237668	0.109863	0.125221	0.0609897	0.0232361	0.0680659	0.0329916	0.0480499	0.0871042	0.123566	0.135317	0	0.0341719	0.123195	0.0741266	0	0	0.167111	0.119991	0	0.123934	0	0.593068	0	1.02715
ENSG00000274521.1	0	0	0	0	0	0	0	0	0	0	0	0	0	0	0	0	0	0	0	0	0	0	0	0	0	0	0	0	0	0	0	0	0	0	0	0	0	0	0	0	0	0	0	0	0	0	0	0	0
ENSG00000273240.1	0.169799	0.210288	0.188955	0.407716	0.13729	0.256773	0.0712702	0.263545	0.114897	0.0630602	0.186117	0.0248086	0.140675	0.0870539	0.0964492	0.0292507	0.0299535	0.147591	0.111951	0.111708	0.118867	0.179226	0.0401356	0.0857269	0.110488	0.191526	0.378385	0.259903	0.0810154	0.11866	0.345088	0.167532	0	0.143609	0.196583	0	0.0794296	0.286357	0.172301	0	0	0.0971088	0.232424	0	0.216056	0	0.814589	0.138525	0.22383
ENSG00000265060.1	0	0	0	0	0	0	0	0	0	0	0	0	0	0	0	0	0	0	0	0	0	0	0	0	0	0	0	0	0	0	0	0	0	0	0	0	0	0	0	0.150865	0	0	0.032858	0	0	0	0	0	0
ENSG00000243044.1	0	0	0	0	0	0	0	0	0	0	0	0	0	0	0	0	0	0	0	0	0	0	0	0	0	0	0	0	0	0	0	0	0	0	0	0	0	0	0	0	0	0	0	0	0	0	0	0	0
ENSG00000157224.14	7.88228	7.71565	6.66932	9.58475	3.72986	7.96111	6.44573	6.56959	8.62635	10.2037	6.05388	7.98888	9.03093	5.73405	7.40672	6.9023	7.15583	5.46411	8.77596	8.4497	6.07031	7.97828	9.97287	7.2855	7.9343	5.38597	6.97933	7.24386	6.92103	11.0212	6.93216	6.71263	5.75349	6.64056	7.63134	9.68839	7.19777	10.2088	11.7198	14.8629	17.6599	12.1121	19.7525	26.5513	14.886	10.2066	6.97615	10.8202	11.8586
ENSG00000276305.1	0	0	0	0	0	0	0.195503	0	0	0	0	0.136106	0	0	0	0	0	0	0	0	0	0	0	0	0.151541	0.175126	0	0	0	0	0	0.306373	0.18513	0.393936	0	0	0	0	0	0	0	0.532762	0	0	0	0	0.171886	0	0.409329
ENSG00000237297.1	0	0	0	0	0	0	0	0	0	0	0	0	0	0	0	0	0	0	0	0	0	0	0	0	0	0	0	0	0	0	0	0	0	0	0	0	0	0	0	0	0	0	0	0	0	0	0	0	0
ENSG00000277752.1	0	0	0	0	0	0	0	0	0	0	0	0	0	0	0	0	0	0	0	0	0	0	0	0	0	0	0	0	0	0	0	0	0	0	0	0	0	0	0	0	0	0	0	0	0	0	0	0	0
ENSG00000256898.1	0.109066	0.189101	0.0265496	0.076383	0.0771612	0.0577257	0.040056	0.18515	0.387453	0.106325	0.0697354	0	0.158127	0.0978539	0.0722764	0.0328795	0.067339	0.138251	0.0419467	0.0418556	0	0.201461	0.0451149	0	0.0310488	0.107643	0.0327175	0.0265588	0.0303554	0	0.2155	0	0.0379307	0.121069	0.0883885	0.0950539	0.178567	0.0804707	0.0484192	0	0	0.545781	0.104503	0.27088	0.0809534	0.0910124	0.140869	0.0389275	0.167733
ENSG00000253021.1	0	0	0	0	0	0	0	0	0	0	0	0	0	0	0	0	0	0	0	0	0	0	0	0	0	0	0	0	0	0	0	0	0	0	0	0	0	0	0	0	0	0	0	0	0	0	0	0	0.163432
ENSG00000267573.1	0.20893	0.138	0.145312	0.418063	0.0563096	0.179037	0.204621	0.256721	0.219917	0.504352	0.267176	0.254382	0.0961634	0.0714105	0.0791174	0.311927	0.0982835	0.353118	0.0918339	0.0610897	0.260019	0.308741	0.0658467	0.316449	0.169938	0.091647	0.286514	0.261654	0.210447	0.11356	0.345982	0.0687134	0.207604	0.0294507	0.161258	0.121393	0.162891	0.146812	0.176674	0.437694	0.116104	0.0796585	0.0571973	0.197679	0	0.0996268	0.077101	0.056816	0.0816038
ENSG00000233694.4	0	0.0130381	0	0	0	0	0	0.0102125	0.0118729	0.00977449	0	0.0076908	0	0	0	0.0272036	0.00928573	0.0152513	0	0.0115434	0.0122832	0	0	0	0.00856296	0	0	0	0	0	0.0118866	0	0	0.0111299	0.0121884	0	0	0	0	0	0	0	0	0	0	0	0.0485628	0	0.0154197
ENSG00000207166.1	0	0	0	0	0	0	0	0	0	0	0	0	0	0	0	0	0	0	0	0	0	0	0	0	0	0	0	0	0	0	0	0	0	0	0	0	0	0	0	0	0	0	0	0	0	0	0	0	0
ENSG00000274432.1	0	0	0	0	0	0	0	0	0	0	0	0	0	0	0	0	0	0	0	0	0	0	0	0	0	0	0	0	0	0	0	0	0	0	0	0	0	0	0	0	0	0	0	0	0	0	0	0	0
ENSG00000254075.1	0	0	0.0414204	0	0	0	0.124984	0	0	0	0	0	0	0	0	0	0	0	0	0	0	0	0	0	0	0	0	0	0.047358	0	0.067241	0	0	0	0	0	0	0.0627719	0	0	0	0	0	0	0	0	0	0	0
ENSG00000248425.1	0	0	0	0	0	0	0	0	0	0	0	0	0	0	0	0	0	0	0	0	0	0	0	0	0	0	0	0	0	0	0	0	0	0	0	0	0	0	0	0	0	0	0	0	0	0	0	0	0
ENSG00000279888.1	0	0	0	0	0	0	0	0	0	0	0	0	0	0	0	0	0	0	0	0	0	0	0	0	0	0	0	0	0	0	0	0	0	0	0	0	0	0	0	0.151762	0	0	0	0	0	0	0	0	0
ENSG00000164070.10	0.381959	0.621133	0.278331	0.388139	1.55601	0.362041	0.320903	0.608579	0.4119	0.62466	0.311262	0.187663	0.352295	0.589077	0.337493	0.34168	0.331393	0.353159	0.397499	0.856504	0.267098	0.300661	0.551441	0.494075	0.405095	0.583126	0.351979	0.316119	0.434959	1.13166	0.2052	0.959799	0.191008	0.339936	0.712159	0.733226	0.694847	0.536005	0.556364	0.274571	0.819375	0.144915	2.57623	4.97267	0.763432	3.29152	0.530419	1.91038	1.54213
ENSG00000267732.1	0	0	0	0	0	0	0	0	0	0	0	0	0	0	0	0	0	0.0324006	0	0	0	0.0472147	0	0	0.0363831	0	0	0	0	0	0	0	0	0	0	0	0	0	0	0	0	0	0	0	0	0	0	0	0
ENSG00000204619.6	46.1062	45.1381	46.1685	47.0561	30.4638	45.5327	40.9739	37.3586	42.1419	51.3349	48.3255	50.5508	52.105	44.3972	47.7381	45.0323	42.529	47.1841	49.3089	36.0153	43.206	39.4504	40.9854	44.6193	45.6424	37.6887	41.5118	43.6683	44.0377	38.5828	39.8234	41.0394	52.6741	43.1421	38.1573	48.8153	44.3922	41.0983	45.6314	13.2258	44.3874	44.5944	31.0946	32.7622	39.9958	28.2537	31.0709	37.0534	40.8607
ENSG00000221058.1	0	0	0	0	0	0	0	0	0	0	0	0	0	0	0	0	0	0	0	0	0	0	0	0	0	0	0	0	0	0	0	0	0	0	0	0	0	0	0	0	0	0	0	0	0	0	0	0	0
ENSG00000264452.1	0	0	0	0	0	0	0	0	0	0	0	0	0	0	0	0	0	0	0	0	0	0	0	0	0	0.251168	0	0	0	0	0	0	0	0	0	0	0	0	0	1.67936	0	0	0.365762	0	0	0	0.24652	0.272493	0.195688
ENSG00000132518.6	0.0143621	0.00622537	0.0209768	0.0201167	0.00508041	0	0.0158241	0.0292574	0.0340141	0	0	0.00367217	0.0347045	0.0386571	0.0142764	0.00865935	0.0487708	0.0291285	0.0276184	0.016535	0.00586491	0.0530581	0.00594087	0.0126893	0.0245316	0.0188998	0.0473918	0.0139894	0.0279811	0.0117094	0.0283777	0.00826601	0.0249742	0.0531424	0.00581964	0.0438095	0.0293929	0.0317899	0.0510079	0.063184	0.0314256	0	0.0550453	0	0.0213204	0.0119848	0.0788377	0.0307566	0.0294501
ENSG00000071909.17	0.0334639	0.0152686	0.0120047	0.0148018	0.0199367	0.00745752	0.0155244	0.0263113	0.0166849	0.0480761	0.0157658	0.00540392	0.0204283	0.0189625	0.0186746	0	0.0282732	0.0196465	0.0216762	0.0459619	0.0172615	0.0208212	0.10491	0.0124489	0.0320893	0.0463545	0.0380407	0.01544	0.0156863	0.00861568	0.0389763	0.0202736	0.0147007	0.0312815	0.0999147	0.00613995	0.0115345	0.0701725	0.0125104	0.154968	0.0513839	0.0141018	0.0337517	0.262461	0.12027	0.0235156	0.0750696	0.025145	0.0270865
ENSG00000170745.10	2.94655	4.56259	5.36374	2.10252	8.63342	2.03524	7.01706	17.0196	2.47974	14.6396	1.72996	1.20826	11.1144	7.91432	5.5509	6.23473	1.9165	5.88208	7.49081	2.95853	2.26272	9.26291	14.9787	5.1412	2.54812	6.71856	9.18373	2.31051	8.27311	2.984	11.622	7.63673	2.26862	2.23541	2.26027	2.16423	6.51574	4.74456	9.09916	0.52993	2.17614	2.31839	6.72085	0.506289	3.86518	4.56196	10.5556	1.53452	5.89951
ENSG00000234396.3	0.0444961	0	0	0	0	0	0.0653675	0.0604294	0.070254	0	0	0.0455078	0	0.079844	0	0	0	0	0	0	0.0726817	0	0	0.0524179	0	0.175663	0	0	0	0	0.0703349	0.102438	0	0	0.0721207	0	0.0728511	0	0	0.391508	0	0.178132	0	0	0	0	0.402297	0	0.091241
ENSG00000218510.5	4.5636	6.81748	4.56265	4.96532	3.77634	5.467	5.46213	5.4507	8.7333	5.89218	4.29872	2.99003	7.64045	6.34277	4.32034	4.53266	5.5724	6.97274	7.52213	5.0195	2.97842	7.85766	6.82616	6.42009	4.73267	4.28961	8.37284	4.46501	4.11665	6.14577	4.83059	6.2146	6.78779	8.57877	6.71989	8.57608	7.07147	8.37268	12.6805	3.49553	6.44901	6.68796	5.23162	4.55399	8.98242	7.65041	9.52566	7.27157	6.37085
ENSG00000242417.1	0	0	0	0	0	0	0	0	0	0	0	0	0	0	0	0	0	0	0	0	0	0	0	0	0	0	0	0	0	0	0	0	0	0	0	0	0	0	0	0	0	0	0	0	0	0	0	0	0
ENSG00000124193.13	19.3157	52.7213	22.3198	30.8241	12.7359	19.5574	25.3834	28.2011	46.1995	31.1992	22.8872	17.3808	26.8629	24.4593	18.2126	25.996	30.3294	26.5982	29.0157	29.3841	26.7431	25.7618	26.0391	31.6391	22.5382	29.5038	35.1373	21.6508	22.5799	24.3996	22.7744	19.3039	25.7237	43.1821	23.1325	48.9557	33.5636	33.4617	31.4514	21.8972	77.7752	87.4164	39.2063	26.1987	49.2746	27.7461	61.326	31.6796	37.1208
ENSG00000276771.1	0	0	0	0	0	0	0	0	0	0	0	0	0	0	0	0	0	0	0	0	0	0	0	0	0	0	0	0	0	0	0	0	0	0	0	0	0	0	0	0	0	0	0	0	0	0	0	0	0
ENSG00000229310.1	0	0	0	0	0	0	0	0	0	0	0	0	0	0	0	0	0	0	0	0	0	0	0	0	0	0	0	0	0	0	0	0	0	0	0	0	0	0	0	0	0	0	0	0	0	0	0	0	0
ENSG00000198839.8	4.90029	4.00378	4.51811	5.34521	2.16293	4.02429	4.23648	4.61335	4.55888	4.07256	4.08979	3.62203	6.51082	2.20476	4.91894	4.5146	4.10543	5.29908	8.21687	3.33952	3.70702	4.97704	6.70883	3.98044	5.90514	3.80444	5.57209	4.60416	4.68299	3.41182	5.40955	5.49923	5.11768	3.88848	3.9947	6.48171	4.50849	4.3621	7.29646	1.9078	8.46607	5.52644	4.66761	5.0262	10.5469	5.59697	6.30586	5.25733	8.48098
ENSG00000238542.1	0	0	0	0	0	0	0	0	0	0	0	0	0	0	0	0	0	0	0	0	0	0	0	0	0	0	0	0	0	0	0	0	0	0	0	0	0	0	0	0	0	0	0	0	0	0	0	0	0
ENSG00000227747.2	0.0367233	0.0636721	0.0178789	0	0	0	0.0269744	0.0498734	0.0579818	0.0477341	0	0.0187792	0	0	0.0486722	0	0.0226736	0.0372402	0	0	0	0	0.0607623	0	0.0418176	0	0	0.0357704	0.0613256	0	0.116097	0.0422718	0.0255432	0	0.0595224	0	0	0	0.0326063	0	0.0535693	0.147015	0	0	0.0545155	0	0.0237159	0	0
ENSG00000021300.12	2.51711	3.63517	3.28414	2.29827	7.75976	2.99444	3.75827	5.42319	2.76245	2.60675	1.2221	1.5428	3.05253	5.91499	3.96359	2.45021	3.18084	2.95212	5.44659	2.02224	1.43136	2.52898	9.7649	1.93295	3.47235	5.20849	3.23557	3.04182	3.15583	4.88593	2.33801	6.76288	1.88988	2.1587	8.84595	3.0292	5.82062	3.02875	2.87197	3.57048	7.70387	4.83827	3.52193	4.73253	4.18188	0.107968	3.01182	2.41393	3.76857
ENSG00000180938.5	0.51379	0.238066	0.52616	0.558354	0.444967	0.290691	0.527052	0.601526	0.748275	0.385736	0.373825	0.317096	0.642166	0.453026	0.60465	0.352508	0.404733	0.696193	0.885812	0.543931	0.397919	0.824693	0.77683	0.438293	0.711154	0.606178	0.58462	0.552229	0.606514	0.433336	0.644117	0.611811	0.634642	0.301557	0.631755	0.540428	0.50037	0.843136	0.668554	0.155886	2.81701	0.939776	0.407419	1.36408	1.26243	0.975765	1.25857	0.638673	1.23974
ENSG00000100697.13	4.66651	5.74447	3.90276	5.68186	4.43921	3.34104	4.16177	6.04428	5.62417	3.70996	4.43598	3.51521	3.40765	4.21962	4.25983	3.84725	4.49188	5.13662	3.28545	6.99313	5.15553	4.51062	3.37351	4.96912	4.31423	5.01208	4.80519	4.50634	3.98932	6.15083	4.92006	4.47653	3.01358	4.98755	5.787	2.65924	4.29438	5.6499	4.98041	0.986254	2.39241	5.85718	4.41365	4.30192	2.89357	2.44968	3.09364	3.85754	4.56911
ENSG00000259470.2	0.330358	0.538071	0.233944	0.7011	0.0283297	0.540447	0.0882393	0.625397	0.284507	0.546521	0.652885	0.2662	0.154817	0.143708	0.490921	0.688087	0.890046	0.192883	0.0462022	0.0768364	0.523268	0.118346	0.347842	0.613242	0.102596	0.447908	0.780795	0.594815	0.211754	0.0652944	0.332307	0.0460934	0.570976	0.192618	0.0811296	0.244293	0.196683	0.0295448	0.177771	0.176165	0.204443	0.0400767	0.115105	0.198907	0.386386	0.233906	0.14223	0.142922	0.236068
ENSG00000281114.1	0.121897	0	0	0	0	0	0.179074	0	0	0	0	0	0	0	0	0	0.150522	0.123613	0	0.374238	0.199111	0.18013	0	0	0	0	0	0	0	0	0	0	0	0	0	0	0	0	0	0	0	0	0.467191	0	0	0	0.157442	0	0.124977
ENSG00000180610.10	0.0517138	0.224158	0.113297	0.217303	0.0914655	0.0273708	0.170934	0.140463	0.306187	0.0672192	0.0495979	0.119002	0.0499844	0.0927955	0.0342701	0.0311798	0.175609	0.183546	0.0198892	0.19846	0.126707	0.362989	0.0213914	0.0913809	0.147219	0.272211	0.124105	0.163708	0.0287862	0.0632431	0.10218	0	0.0539549	0.0765402	0.0628646	0.0225351	0.0211671	0.133544	0.0459162	0.682522	0.264027	0.258784	0.198202	0.128439	0.115153	0.215769	0.233777	0.129203	0.119296
ENSG00000204849.6	0	0	0	0	0	0	0	0	0	0	0	0	0	0	0	0	0	0	0	0	0	0	0	0	0	0	0	0	0	0	0	0	0	0	0	0	0	0	0	0	0	0	0	0	0	0	0	0	0
ENSG00000139865.15	0.0867463	0.129347	0.0844658	0.102063	0.0122742	0.0459127	0.0764614	0.106028	0.164355	0.0721636	0.0576833	0.0603288	0.120737	0.0902816	0.0873783	0.0648545	0.113544	0.112598	0.125444	0.106529	0.0935187	0.120496	0.0258354	0.112409	0.0651946	0.175797	0.104089	0.0675962	0.0482869	0.0311185	0.128893	0.0319528	0.113434	0.172044	0.0337443	0.0665298	0.028405	0.112646	0.206417	0.0610605	0	0.201419	0.05652	0.0689431	0.0309058	0.0637011	0.00224083	0.111461	0.147638
ENSG00000267649.1	0.091983	0.111638	0.116434	0.154607	0.0260303	0.146053	0.0540515	0.162397	0.217845	0.143475	0.0705756	0.112889	0.106688	0.132044	0.158486	0.0776432	0.113584	0.1679	0.141507	0.0988397	0.105174	0.135926	0.0913169	0.0866873	0.07332	0.0847314	0.176596	0.170232	0.112644	0.089992	0.159937	0.0847044	0.153551	0.217827	0.0745445	0.160332	0.0301198	0.217174	0.179676	0.2428	0.0536713	0.0736475	0.105762	0.274144	0.163858	0.092109	0.380176	0.341437	0.1226
ENSG00000224245.1	0.0579071	0.251003	0.0563847	0	0	0.0919464	0.0425345	0.0393213	0.182857	0.0752694	0	0.0888357	0	0	0.0383743	0.0698279	0.0357528	0.117444	0	0.0444455	0.141882	0	0	0	0.0659399	0.114304	0.0694839	0	0.0322337	0.0472114	0.0457668	0	0	0.0428534	0	0	0	0	0	0	0	0	0	0	0	0	1.0471	0	0.326537
ENSG00000165097.12	11.7687	8.04597	7.65697	9.50673	4.36405	4.4812	8.81145	9.34624	9.75924	10.2666	12.2399	11.3486	7.33527	8.68393	7.3011	8.03599	9.56225	9.77992	7.23134	9.79853	11.1948	8.96604	7.52679	8.82861	10.6117	7.08299	7.38654	11.2266	9.97411	10.12	9.4062	7.29669	6.82446	9.05972	8.06396	8.57851	7.84585	11.5248	7.79777	6.58296	37.3832	32.0876	24.0955	12.2939	18.1548	17.2495	9.21895	16.7433	9.37003
ENSG00000269755.1	0	0	0.024021	0	0.139625	0	0	0.0335034	0	0.0320663	0	0.100922	0	0.0442672	0	0	0.0609257	0.0500337	0.0759035	0	0	0.0729097	0.0816364	0	0	0	0	0	0	0.120678	0	0	0.0686365	0	0.0399853	0.0860011	0.161561	0.0728068	0.0876157	0	0	0	0.0472753	0	0	0	0.0637264	0	0.075879
ENSG00000224570.1	0.00807219	0	0	0	0	0.00854482	0	0	0	0.0104925	0	0	0	0	0	0	0	0.00818581	0	0	0	0	0	0	0	0.0212451	0.00968599	0.00786271	0	0	0	0	0	0	0	0	0	0	0.0143344	0	0	0	0	0	0	0	0.031278	0	0.0165524
ENSG00000231426.4	0.0552073	0	0.026878	0.0386639	0.0585867	0.0146099	0	0.018744	0	0	0.035299	0.0564626	0.0266805	0.0247661	0	0.0166431	0.034086	0.0419883	0.169862	0.0211867	0	0	0.0685094	0.016259	0.0157164	0.0181625	0.0165611	0.0134437	0.0153654	0	0	0	0.0383999	0	0.0223705	0.0481148	0.022597	0.040733	0	0	0	0	0	0	0.0409774	0	0	0.0197045	0
ENSG00000107796.11	78.3558	94.9271	53.3292	88.467	1422.14	69.364	75.7635	111.464	48.3932	87.8467	51.6044	44.3743	51.3024	295.203	86.0608	88.4649	39.937	49.6064	135.501	288.73	62.9029	58.1455	282.709	66.5634	48.4024	230.667	99.0349	46.4208	72.9402	265.206	25.2622	714.307	41.1116	76.0122	325.842	101.329	309.967	59.9728	88.9354	38.1588	50.3028	55.2893	55.5407	11.5687	73.486	33.4947	17.8505	140.519	32.0292
ENSG00000213790.2	0.475797	0.507663	0.29698	0.546822	0.673229	0.322856	0.412217	0.729016	0.635654	0.602598	0.624041	0.237069	0.7311	0.700532	0.420407	0.456054	0.436882	0.445379	0.750736	0.299642	0.398557	0.649013	0.726695	0.416786	0.514015	0.321089	0.380613	0.522867	0.475372	0.517221	0.327835	0.758332	0.610975	0.613931	0.73164	1.27591	0.639178	0.774116	0.996564	0.322031	0.39152	0.732604	1.33261	0.606006	0.217328	1.18094	1.03999	0.696701	2.31402
ENSG00000244193.1	0	0	0	0	0	0	0	0	0	0	0	0	0	0	0	0	0	0	0	0	0	0	0	0	0	0	0	0	0	0	0	0	0	0	0	0	0	0	0	0	0	0	0	0	0	0	0	0	0
ENSG00000115539.12	9.91871	12.3074	9.71195	11.1854	8.96772	5.95417	9.81112	10.3718	9.60642	12.6146	9.70538	6.72502	10.996	11.7991	10.647	10.1073	10.761	10.6689	13.9061	11.4559	8.23022	8.92071	13.3835	8.97809	11.3488	9.7998	9.55366	10.7648	10.3809	10.399	9.06648	11.9645	11.12	10.9517	11.3512	15.3556	11.3754	11.3514	8.93335	4.53089	11.9494	10.6247	16.1079	8.65752	15.3828	10.7097	21.9485	9.25195	19.5102
ENSG00000257653.1	0	0	0	0	0	0	0	0	0	0	0	0	0	0	0	0	0	0	0	0	0	0	0	0	0	0	0	0	0	0	0	0	0	0	0	0	0	0	0	0	0	0	0	0	0	0	0	0	0
ENSG00000254568.1	0	0	0	0	0	0	0	0	0	0	0	0	0	0	0	0	0	0	0	0	0	0	0	0	0	0	0	0	0	0	0	0	0	0	0	0	0	0	0	0	0	0	0	0	0	0	0	0	0
ENSG00000226650.5	0	0.0114895	0	0.00928181	0	0	0.0194699	0.0179991	0.00523134	0.00430676	0.016948	0.00338866	0	0	0.0043914	0.0119862	0.00818281	0.0167998	0.00509722	0.0101723	0	0.0195847	0	0.0156128	0.00377294	0	0.0119272	0	0.00368869	0	0.0157121	0	0	0	0.00537034	0	0.0108495	0.0195571	0	0.116612	0.00966647	0.0265286	0.0190483	0	0.0393488	0.0552976	0.0256769	0.014191	0.00339705
ENSG00000233190.1	0.0365383	0	0	0	0	0.0386777	0.0536771	0	0.0576897	0.0949873	0.0467245	0	0	0	0.0968541	0.0440602	0	0.0370526	0.0562107	0.0560886	0	0	0.0604562	0.0430434	0	0	0.0438431	0.0711803	0.0406777	0	0.115512	0.0841176	0.0508291	0	0.0592225	0.0636885	0	0	0	0	0.106599	0.146275	0.0700198	0	0.108482	0	0	0	0.0374617
ENSG00000248517.1	0	0	0	0	0	0	0	0	0	0	0	0	0.0307807	0	0	0.0192008	0	0	0	0	0	0	0	0	0	0	0	0	0	0	0	0	0	0	0	0	0	0	0	0	0	0	0	0	0	0	0	0	0
ENSG00000253426.4	0.0405565	0	0.0658172	0.0757423	0.0765139	0.0429312	0.0595801	0.0550792	0.0426893	0.0351444	0.0691505	0.0138262	0.104534	0.169808	0.0179176	0.0489056	0.0500806	0.0274183	0.0415949	0.0207523	0.0662467	0.0799085	0.178946	0.0159257	0.0615767	0.0355802	0.113551	0.0526721	0.0602015	0.0661311	0.0427385	0.0933682	0.112838	0.0600267	0.0657354	0.117821	0.0221337	0.139643	0.0240065	0.118948	0.907134	0.162361	0.3886	0.805825	0.963293	0.451245	0.19207	0.193005	0
ENSG00000139146.12	7.8131	7.27649	8.72575	8.99246	2.54597	5.72208	6.29507	7.51945	10.1485	7.94481	6.37038	7.23711	11.7521	6.80616	7.04067	6.39665	7.68466	8.80086	11.8256	7.93375	6.377	8.4914	10.6101	8.12791	9.65846	5.88139	8.63019	8.11181	7.35811	4.43183	8.06989	6.47211	7.81468	8.07535	4.90024	12.6906	6.73067	10.6914	12.633	4.70736	27.5874	23.7821	12.3175	10.4797	32.5327	13.4356	20.3555	11.2554	22.5387
ENSG00000227925.1	0	0	0	0	0	0	0	0	0	0	0	0	0	0	0	0	0	0	0	0	0	0	0	0	0	0	0	0	0	0	0	0.0789473	0	0	0	0	0	0	0	0	0.100047	0.137284	0.32858	0	0.101814	0	0	0.587502	0.105477
ENSG00000249631.4	0.0935389	0.0249509	0.112098	0.0403132	0.0407239	0.0837825	0.200836	0.0879464	0.488502	0.0654687	0.101213	0.610789	0.403371	0.0258225	0.0667553	0.164854	0.31986	0.240787	0.0553463	0.110452	0.15279	0.095694	0.0833372	0.0762867	0.172062	0.0568118	0.353985	0.161197	0.192251	0.0117326	0.113736	0.0828242	0.060057	0.181043	0.0116624	0.0877928	0.0824634	0.095559	0.178882	0	0	0.11522	0	0	0.0640881	0	0.0371737	0.0513627	0.0516399
ENSG00000276852.1	0	0	0	0	0	0	0	0	0	0	0	0	0	0	0	0	0	0	0	0	0	0	0	0	0	0	0	0	0	0	0	0	0	0	0	0	0	0	0	0	0	0	0	0	0	0	0	0	0.256419
ENSG00000140932.8	0.113424	0.21851	0.0858997	0.141219	0.0356644	0.320175	0.166627	0.188271	0.238778	0.22934	0.0805805	0.141782	0.09745	0.271372	0.10022	0.197563	0.34237	0.0894607	0.174492	0.154768	0.164686	0.05587	0.333638	0.133618	0.172211	0.132676	0.151223	0.0245513	0.29464	0.102749	0.119527	0.203095	0.0701273	0.205182	0.449392	1.05443	1.50626	0.0557912	0.134278	0	0.992732	0.201811	0.67623	0.626014	0.860596	0.630999	1.90448	0.143941	0.839877
ENSG00000214961.2	0.0105727	0.073325	0.0411789	0.0296179	0.0448794	0.0335752	0	0.0861516	0.016693	0.0961989	0.0676007	0.0324393	0.0204382	0.0189717	0.0700639	0.0382476	0.0391665	0.0321645	0.0325301	0.0486892	0.0690794	0.0781176	0.0174935	0.02491	0.0240786	0.0417393	0.0507455	0.0514916	0	0.0861986	0.0167122	0.194721	0.0735391	0.0469451	0	0.147431	0.0692404	0.0936088	0.168973	0.279078	0	0.0423259	0.0202608	0.105035	0	0.0352905	0.0136556	0.0905661	0.075879
ENSG00000232442.1	1.3401	3.01429	1.83388	2.94241	1.10183	1.30355	2.15492	3.78751	4.68921	1.76545	1.04211	0.963107	2.87064	2.37219	1.58413	1.74701	2.7282	2.33228	2.73025	2.25174	1.95233	2.97046	1.94766	1.94136	1.89719	3.88448	2.15127	1.25241	1.89515	1.38787	3.03432	1.33412	2.51924	3.27002	2.78849	2.49371	2.28303	3.04643	2.89427	6.37362	10.8309	17.6171	6.24671	11.5143	7.58112	4.95671	21.1915	2.48203	10.3605
ENSG00000201724.1	0	0	0	0.883386	0	0.333805	0	0.21413	0.248944	0	0	0	0	0	0	0.190129	0.194697	0.15989	0.727684	0.484069	0	0	0.260882	0	0.179543	0.207487	0.378385	0	0.175533	1.02839	0	0.362986	0.219338	0.466729	0.255558	0	0.516293	0	0.279989	0	0	0	0	0	0.468122	0	0.203647	0.225103	0
ENSG00000175061.16	76.1791	71.7849	61.8744	64.0508	38.4671	44.088	55.4826	61.5474	95.7848	64.1842	51.5136	32.8442	130.628	64.4946	83.3158	79.5534	75.2797	82.5343	147.708	62.7083	40.7574	87.0477	144.045	49.1554	76.0379	69.0527	91.4136	81.9379	57.6108	44.4554	59.1011	72.4751	99.6234	74.7407	61.0269	220.227	51.9215	88.4794	142.445	78.3989	72.582	107.414	163.068	56.8536	81.5974	149.584	57.3381	97.5862	110.041
ENSG00000241641.1	0	0.0583538	0.196627	0.282847	0	0.0712531	0.296656	0.0914153	0	0.0437471	0.0860772	0.0688425	0.0650609	0.0603924	0	0.202922	0	0.102389	0.0517764	0.103328	0.274875	0.0994685	0	0	0	0.221447	0.080769	0.0983477	0.0749377	0	0.1064	0	0	0.0498133	0.109101	0	0	0	0	0	0.0981898	0	0.0644962	0.334358	0.399696	0.11234	0.608579	0	0.379571
ENSG00000213943.3	0.102073	0.0983209	0.143563	0.0953145	0.0641904	0.048022	0.0833065	0.107819	0.304416	0.383291	0.174039	0.127593	0.0876974	0.0203512	0.120254	0.136762	0.196068	0.161015	0.0348954	0.0696393	0.0370512	0.134076	0.0375311	0.133606	0.0516589	0.104473	0.149697	0.121519	0.101011	0.0369866	0.233057	0.05222	0.157773	0.100717	0.0551478	0.177919	0.0557063	0.117151	0.0805598	0.598741	0.231617	0.227017	0.130404	0.338018	0.202035	0.302853	0.249026	0.0647676	0.174421
ENSG00000207698.1	0	0	0	0	0.293212	0.219358	0	0	0	0	0	0	0	0	0	0	0	0	0	0.318103	0	0	0	0	0	0.272697	0	0	0	0.337899	0.32756	0	0	0.306708	0	0	0.339278	0	0	0	0	0.829587	0.397113	0	0	0	0	0	0
ENSG00000273068.1	0	0.0690947	0	0	0	0.0843684	0.0585434	0	0.12584	0	0	0	0	0.0715086	0.0528174	0	0.0492093	0.0404118	0	0.0611736	0.130188	0	0	0	0	0.0524417	0	0.0776335	0	0	0	0	0	0	0	0.208387	0	0	0	0	0	0	0	0	0	0	0.0514713	0	0
ENSG00000251624.1	0	0.0356745	0.0200346	0.172918	0	0.0217802	0.0302267	0.0558865	0	0	0.0263115	0	0	0	0	0	0.0508147	0.0208651	0.0316534	0	0	0.0608098	0	0.0969545	0.0234297	0.0270763	0.024689	0	0	0.0335502	0.0650473	0	0.0858687	0.0304532	0.0333494	0	0	0	0.0730752	0	0	0	0	0	0.122177	0	0.132876	0.0293751	0.126573
ENSG00000240895.1	0	0	0	0	0	0	0	0	0	0	0	0	0	0	0	0	0	0	0	0	0	0	0	0	0	0	0	0	0	0	0	0	0	0	0	0	0	0.0267231	0	0	0	0	0	0	0	0	0.0233902	0	0
ENSG00000182552.13	2.83217	4.02263	2.83403	4.61104	2.42513	2.63846	3.55419	3.52698	3.35787	4.12962	3.06042	2.41559	4.07083	3.42242	2.92954	2.94262	3.38757	3.09989	4.5821	3.48927	2.79961	3.35122	4.91954	3.05938	3.55826	3.23189	3.36703	3.38472	3.42062	3.23779	3.30392	3.66909	3.16935	3.27147	3.34545	6.42127	3.41356	3.89396	4.58391	0.183907	4.26857	3.07509	4.73645	4.36063	3.19591	3.01744	2.44318	3.78977	3.80379
ENSG00000258397.1	0	0	0	0	0	0	0	0	0.0720214	0	0.0291661	0	0	0	0	0	0	0	0	0	0	0	0	0	0.0259716	0	0	0	0	0	0	0.0525074	0	0	0	0	0.0373419	0	0	0	0	0	0	0	0	0	0	0	0
ENSG00000223029.1	0	0	0	0	0	0	0	0	0	0	0	0	0	0	0	0	0	0	0	0	0	0	0	0	0	0	0	0	0	0	0	0	0	0.25559	0	0	0	0	0	0	0	0	0	0	0	0	0	0	0
ENSG00000196810.4	1.65833	1.83	1.72852	1.33547	1.91075	1.99105	1.94568	1.84908	1.79239	1.72154	1.41613	1.14966	1.55984	1.97382	1.92009	1.77827	1.99508	1.81899	1.46964	1.80245	1.63921	1.97634	1.60519	1.86616	1.61166	1.7258	1.96315	1.6966	1.55295	1.7906	1.99677	1.72952	1.37022	1.62532	2.14969	1.13165	1.69162	2.21716	1.85122	3.18263	2.00775	2.75503	2.36744	3.09593	1.53103	1.1145	1.51897	1.77434	2.09201
ENSG00000155366.15	93.1888	56.651	96.7351	81.7255	42.0026	128.585	95.3439	59.6037	99.6795	122.113	101.516	159.007	139.795	79.2376	103.679	116.398	90.2412	88.0804	125.833	72.7608	116.848	82.7617	129.313	99.3943	81.7778	65.9577	67.7432	97.1406	85.2196	69.0679	99.9082	81.2317	118.249	80.1217	56.7062	138.988	74.7271	84.6696	93.2389	29.6582	44.295	30.9241	59.9711	72.0542	54.4969	44.2235	67.1605	78.4573	70.7947
ENSG00000188848.14	0.082748	0.0975604	0.273947	0.148356	0.044492	0.049052	0.221243	0.0966457	0.101906	0.124768	0.118514	0.103248	0.0607853	0.127696	0.0658033	0.0858131	0.228883	0.0973387	0.0916558	0.193075	0.108131	0.249449	0.0575041	0.0662863	0.131917	0.128493	0.105249	0.122513	0.0829102	0.0512727	0.389783	0.1143	0.0782762	0.107776	0.0831548	0.00865408	0.146317	0.456677	0.146942	0.0436845	0.00965654	0.00662534	0.0380576	0.0657654	0.0196542	0.0165723	0.00427508	0.0141765	0
ENSG00000168411.12	4.43586	5.37244	4.5967	4.17986	1.94931	2.843	5.0003	5.48187	4.99859	5.71628	6.12296	3.71061	3.76486	4.12279	3.7321	3.3144	5.10905	5.34926	4.09034	4.93219	4.32837	4.94027	3.75331	5.40004	5.23515	4.33151	4.77614	5.19057	4.56121	3.783	4.5681	3.61582	3.86416	4.44335	4.70227	4.19646	3.83518	7.28075	3.80508	9.87097	10.3819	13.8868	11.5491	11.814	9.75924	10.3278	12.9338	6.41624	11.9507
ENSG00000269154.1	0	0	0	0	0	0	0	0	0	0	0	0	0	0	0	0	0	0	0	0	0	0	0	0	0	0	0	0	0	0	0	0	0	0	0	0	0	0	0	0	0	0	0	0	0	0	0	0	0
ENSG00000217416.4	0.074965	0	0.109491	0.105002	0	0.119031	0.0550641	0.305426	0.0591804	0	0.143796	0.191674	0	0	0.0496784	0.0903974	0.0462847	0.19005	0.0576631	0.115076	0.0612254	0.166166	0.0620184	0	0.042682	0.049325	0.134928	0.146039	0.0834577	0.183356	0.118497	0.0862912	0.0521425	0	0.0607528	0.0653342	0.0613681	0.110621	0.133121	0	0	0.150054	0.143658	0	0	0	0.0484123	0	0.0384297
ENSG00000075131.8	1.15835	1.698	1.30734	1.35698	1.39316	0.574072	1.31494	1.38007	1.13059	2.39537	1.80446	0.920828	1.44532	1.28492	0.823453	1.30157	1.28083	1.23873	1.52281	1.5195	1.04926	1.67282	2.29121	1.77395	1.6428	1.45504	0.916091	1.44114	1.2251	1.51104	1.54803	1.57579	1.03276	1.08322	1.63854	2.34029	1.51721	2.09002	1.57078	1.38982	3.9478	3.79412	5.20643	3.55694	1.98531	5.76454	2.68622	3.34508	1.80843
ENSG00000275540.1	0.0805873	0.0523968	0.0490429	0	0.185294	0.0319897	0.0147985	0	0	0.0130937	0.0257634	0	0.0584192	0.0180758	0.0400532	0.0728829	0.037317	0.0204304	0.0774849	0.04639	0	0.0297715	0	0.0118668	0.0114708	0.0132561	0.0604365	0.019624	0.0112146	0.0492769	0.015923	0.0695723	0	0.0149094	0.146946	0.0175586	0.0164927	0.0445942	0.0536646	0.265899	0	0	0	0	0	0	0	0.0143816	0.113608
ENSG00000226581.1	0.0683158	0.157931	0	0.127585	0.0966634	0.0482105	0.167267	0.185557	0.0359542	0.118399	0.0582406	0.0465794	0.352166	0.0408621	0.21127	0.109839	0.140598	0.0461849	0.0700648	0	0	0.100952	0.188392	0.0804783	0.129654	0.0899	0.273245	0.110905	0.0507035	0.148527	0.0719912	0.052425	0.158392	0.269633	0.073819	0.0793857	0.0745666	0.0672063	0.121314	0.200364	0.0664361	0.27349	0.0436387	0	0	0	0.147061	0	0.0233474
ENSG00000261868.1	0.0109312	0.0379058	0	0.0306223	0.0618685	0.0694275	0	0.0148455	0.0172591	0	0	0	0	0	0.014488	0.0131815	0.0269965	0.0332552	0.0672664	0.0671204	0.0178555	0.0161533	0.0180867	0	0.0248952	0.0575396	0.0131166	0	0	0.053473	0.0518369	0.0251656	0	0	0	0	0	0.032261	0	0	0	0	0.0418958	0	0	0	0.0423562	0	0.0112075
ENSG00000260338.1	0	0	0.0127591	0.036708	0	0	0	0.0355917	0.0206891	0	0	0	0	0	0	0.0474035	0.0647233	0	0	0.0402298	0.042808	0	0	0.0154365	0	0	0.0314466	0.0382908	0.0145881	0	0	0	0	0.0193943	0	0	0.0429078	0.0193362	0	0	0	0	0	0	0	0	0	0	0
ENSG00000222009.7	0.148354	0.593037	0.176555	0.357872	0.454812	0.436223	0.320858	0.906647	0.871868	0.466018	0.0843165	0.151727	0.414246	0.60636	0.12016	0.134171	0.356208	0.192232	0.310644	0.544028	0.383685	0.414094	0.375017	0.31555	0.2534	0.845979	0.365916	0.196686	0.243154	0.510688	0.371296	0.322562	0.189179	0.841703	0.721371	0.229858	0.411567	0.346618	0.490299	1.19655	0.889677	2.37563	2.14012	0.777857	1.32138	0.646499	1.20291	1.60616	0.802766
ENSG00000163501.6	50.6732	26.518	59.758	44.0304	5.18448	28.0156	46.1063	45.7784	40.7563	32.6863	41.418	54.3848	62.1398	44.0552	66.9995	45.057	59.2704	66.6417	42.5575	48.8051	46.0181	60.5766	12.2912	51.8053	60.3889	43.8485	41.2558	71.6662	63.0955	28.6454	40.0212	22.2521	70.0335	54.56	9.08842	31.0836	24.313	43.5828	52.4857	16.3404	32.4877	17.2233	9.04152	21.1568	70.2743	8.32906	94.8632	5.81461	74.2512
ENSG00000222240.1	0	0	0	0	0	0	0	0	0	0	0	0	0	0	0	0	0	0	0	0	0	0	0	0	0	0	0	0	0	0	0	0	0	0	0	0	0	0	0	0	0	0	0	0	0	0	0	0	0
ENSG00000211445.10	27.2917	88.0466	32.9688	14.0934	40.7902	40.1037	35.9026	131.989	37.3266	34.634	16.6202	22.3167	24.9029	82.3831	49.3312	29.6251	16.8872	27.5223	45.9153	71.6379	32.9607	24.6613	86.1627	14.9326	36.2319	70.5856	103.433	29.9382	28.5353	42.1535	17.9345	78.5932	20.8618	21.5171	102.594	51.36	68.6654	20.4307	68.7993	12.7511	21.6215	5.72816	11.6183	8.79321	9.68093	14.8945	25.3875	18.1363	7.24571
ENSG00000172375.11	4.78645	1.72473	4.27133	4.66941	1.069	7.42927	5.11935	3.31753	5.82511	3.62328	4.5569	7.73651	4.75265	3.56997	4.23062	5.21189	3.93384	4.92564	2.81125	3.66771	7.09079	4.1494	1.65112	5.52734	3.90545	3.29538	3.94348	5.24329	5.16399	3.06697	4.22707	2.28284	4.97472	5.8962	2.30623	2.8807	3.60004	3.70457	2.66087	2.90827	1.90568	5.03459	4.27103	5.11322	1.55147	3.0104	5.31206	3.11675	3.48085
[truncated: 4,603 more rows]
[truncated: 388 more columns]
