# Supplementary material for: The Prognostic Value of a Tumor Microenvironment-Based Immune Cell Infiltration Score Model in Colon Cancer
Source: Front Oncol. 2021 Sep 27;11:728842. doi: 10.3389/fonc.2021.728842 (PMC8561118; doi:10.3389/fonc.2021.728842)
Supplement: Supplementary file 14 [file Table_13.xlsx]

## Sheet: Sheet1
id	TCGA-AA-3527-11A-01R-A32Z-07	TCGA-AZ-6600-11A-01R-1774-07	TCGA-AA-3517-11A-01R-A32Z-07	TCGA-A6-5659-11A-01R-1653-07	TCGA-AZ-6605-11A-01R-1839-07	TCGA-A6-2680-11A-01R-A32Z-07	TCGA-A6-2679-11A-01R-A32Z-07	TCGA-AZ-6599-11A-01R-1774-07	TCGA-AA-3712-11A-01R-1723-07	TCGA-AA-3697-11A-01R-1723-07	TCGA-AA-3514-11A-01R-A32Z-07	TCGA-AA-3531-11A-01R-A32Z-07	TCGA-AA-3660-11A-01R-1723-07	TCGA-AA-3663-11A-01R-1723-07	TCGA-AA-3518-11A-01R-1672-07	TCGA-A6-2671-11A-01R-A32Z-07	TCGA-A6-2682-11A-01R-A32Z-07	TCGA-AA-3522-11A-01R-A32Z-07	TCGA-AA-3655-11A-01R-1723-07	TCGA-AZ-6601-11A-01R-1774-07	TCGA-A6-5665-11A-01R-1653-07	TCGA-AA-3534-11A-01R-A32Z-07	TCGA-AA-3489-11A-01R-1839-07	TCGA-A6-2685-11A-01R-A32Z-07	TCGA-A6-2683-11A-01R-A32Z-07	TCGA-AZ-6598-11A-01R-1774-07	TCGA-A6-2678-11A-01R-A32Z-07	TCGA-AA-3520-11A-01R-A32Z-07	TCGA-A6-2686-11A-01R-A32Z-07	TCGA-A6-2675-11A-01R-1723-07	TCGA-AA-3525-11A-01R-A32Z-07	TCGA-AA-3496-11A-01R-1839-07	TCGA-A6-2684-11A-01R-A32Z-07	TCGA-A6-5667-11A-01R-1723-07	TCGA-AZ-6603-11A-02R-1839-07	TCGA-AA-3713-11A-01R-1723-07	TCGA-A6-5662-11A-01R-1653-07	TCGA-AA-3511-11A-01R-1839-07	TCGA-AA-3662-11A-01R-1723-07	TCGA-AA-3672-01A-01R-0905-07	TCGA-AA-3553-01A-01R-0821-07	TCGA-A6-A56B-01A-31R-A28H-07	TCGA-D5-6927-01A-21R-1928-07	TCGA-AA-A00E-01A-01R-A002-07	TCGA-AA-3814-01A-01R-0905-07	TCGA-A6-2676-01A-01R-0826-07	TCGA-AA-A02K-01A-03R-A32Y-07	TCGA-F4-6570-01A-11R-1774-07	TCGA-DM-A1D9-01A-11R-A155-07
ENSG00000231316.1	0	0	0	0	0	0	0	0	0	0	0	0	0	0	0	0	0	0	0	0	0	0	0	0	0	0	0	0	0	0	0	0	0	0	0	0	0	0	0	0	0.124837	0	0	0	0	0	0	0	0
ENSG00000177182.9	0.0156967	0.00340193	0.015284	0.010993	0.0527489	0.0311546	0.0115297	0.0133234	0.0154895	0.00510077	0.00250908	0.00401341	0.00758589	0.0176039	0.00780152	0.0212941	0.00242286	0.00994853	0.0150924	0.0210835	0.0160248	0.0144971	0.0357111	0.00693422	0.0067028	0.018074	0.0141261	0.00764469	0.00873749	0.0447911	0.0124059	0.00903414	0.00818848	0.0145202	0.028622	0.0171002	0.0385491	0.00579067	0.0174212	0.0172639	0.0228972	0.00785487	0.00376003	0	0.0116508	0.00654925	0.0101369	0.0700306	0.0885135
ENSG00000238129.4	0	0	0	0	0	0	0	0	0	0	0	0	0	0	0	0	0	0	0	0	0	0	0.0177523	0	0	0	0	0	0	0	0	0	0	0	0	0	0	0	0	0	0	0	0	0	0	0	0	0	0
ENSG00000265098.2	0	0	0	0	0	0	0	0	0	0	0	0	0	0	0	0	0	0	0	0	0	0	0	0	0	0	0	0	0	0	0	0	0	0	0	0	0	0	0	0	0	0	0	0	0	0	0	0	0
ENSG00000196182.9	18.2762	29.9916	17.1893	15.222	19.3646	9.34488	17.3414	17.8674	17.2447	20.0085	16.8108	16.964	14.5824	19.8827	16.9762	18.3086	24.6445	18.165	15.9563	19.3354	17.4549	17.8654	14.7957	15.1043	17.4901	17.3028	16.8079	19.1592	17.4953	26.7333	18.4541	16.0462	15.4069	19.1805	18.5189	16.8758	16.3782	19.0771	16.2849	21.4394	15.9892	32.8585	17.9418	19.7472	12.1112	12.2476	25.4388	21.5356	20.3929
ENSG00000226199.1	0	0	0	0	0	0	0	0	0	0	0	0	0	0	0	0	0	0	0	0	0	0	0	0	0	0	0	0	0	0	0	0	0	0	0	0	0	0	0	0	0	0	0	0	0	0	0	0	0
ENSG00000165209.17	6.52103	5.97002	7.39798	7.57811	2.61092	4.82061	5.86631	6.5764	6.27939	5.90077	7.26224	5.83382	5.47873	6.33289	5.90751	5.50443	7.0193	7.53753	5.48727	6.11887	6.40567	7.08426	3.45329	7.00455	7.95807	6.00694	6.71121	6.92941	7.57891	4.88716	6.97475	5.14304	6.27779	6.03491	4.21909	6.09235	6.33847	8.87984	5.91722	1.89154	4.05062	6.591	8.45918	6.94112	5.77102	5.36988	9.71601	4.99513	10.6661
ENSG00000274444.1	0.0364465	0	0	0	0.77355	0.077161	0	0	0	0	0	0	0	0.1308	0	0	0	0	0.0560694	0.0559477	0	0.0538579	0.120609	0	0.0415024	0	0	0	0.0405755	0.237718	0	0	0	0	0.295369	0	0.119344	0.0537819	0	0	0	0	0.0698439	0	0.108209	0	0.0470742	0.0520338	0
ENSG00000251802.1	0	0	0	0	0	0	0	0	0	0	0	0	0	0	0	0	0	0	0	0	0	0	0	0	0	0	0	0	0	0	0	0	0	0	0	0	0	0	0	0	0	0	0	0	0	0	0	0.15571	0
ENSG00000247627.2	70.211	120.127	111.651	232.01	2.13149	100.761	38.8126	3.70537	2.77761	1.42405	36.1832	76.7743	65.735	95.0999	2.42937	1.79111	1.62601	46.3623	0.372738	74.8708	83.1105	57.5815	0.43575	39.7484	1.58342	88.0828	90.2898	1.46731	2.07581	1.21958	48.506	0.436532	45.502	1.98012	47.8423	0.220343	1.94894	53.4275	26.5073	8.89807	3.90313	67.5176	0.423933	1.88377	1.93912	1.09003	2.58515	0.496305	2.93774
ENSG00000237527.1	0	0	0	0	0	0	0	0	0	0	0	0	0	0	0	0	0	0	0	0	0	0	0	0	0	0	0	0	0	0	0	0	0	0	0	0	0	0	0	0	0	0	0	0	0	0	0	0	0
ENSG00000243596.1	0	0	0	0	0	0	0	0	0	0	0	0	0	0	0	0	0	0	0	0	0	0	0	0	0	0	0	0	0	0	0	0	0	0	0	0	0	0	0	0	0	0	0	0	0	0	0	0	0
ENSG00000179163.11	165.083	106.033	136.717	156.885	25.1071	94.7857	148.804	104.688	177.729	115.202	122.815	139.775	146.357	108.885	126.229	138.679	148.058	186.673	131.125	90.6786	162.352	134.948	105.701	132.106	145.644	84.1323	142.426	199.543	179.249	60.6171	204.212	86.4314	165.081	138.718	58.7037	280.635	99.0586	134.078	144.034	23.1321	22.2039	17.532	42.6542	37.5935	58.8466	46.2662	30.1306	29.1166	66.9725
ENSG00000171103.9	3.68993	5.43133	4.2112	3.14255	3.9133	7.78208	3.22342	4.91542	5.39152	5.26399	2.53524	1.73178	5.55097	4.68423	3.74038	3.854	4.09471	5.22287	6.9465	4.02889	2.61605	4.98354	4.68115	3.80662	3.8965	4.06658	4.57154	3.70413	3.4953	4.56722	4.44978	4.40173	4.17127	3.89501	3.39634	7.87061	4.78224	5.12226	5.48757	2.48311	7.513	5.87489	6.58442	5.11669	7.33148	4.99258	5.33088	6.67819	6.58258
ENSG00000181656.6	0.0457069	0.0648394	0.0687809	0.081481	1.11708	0.11436	0.0671463	0.141077	0.0852869	0.0810154	0.0797034	0.0382469	0.0401622	0.335523	0.0715932	0.150317	0.0974882	0.105342	0.121454	0.121191	0.0407234	0.122804	0.570637	0.0685291	0.0851684	0.021872	0.0747883	0.080947	0.0971442	0.243914	0.105089	0.631352	0.0578033	0.0553497	0.22225	0.050699	0.40138	0.122631	0.11068	0	0.0363676	0.033269	0.00796273	0.04128	0.0616832	0.0277391	0.00536681	0.0355934	0.0127805
ENSG00000254736.1	0	0	0	0	0	0	0	0	0	0	0	0	0	0	0	0	0	0	0	0	0	0	0	0	0	0	0	0	0	0	0	0	0	0	0	0	0	0	0	0	0	0	0	0	0	0	0	0	0
ENSG00000278071.1	0.0186689	0.0971061	0.0908904	0.104597	0.0792466	0.177858	0	0.101416	0.265283	0.121332	0.0238734	0.0572801	0.0721782	0.066999	0.123716	0.0450242	0.0922119	0.0189317	0.0861608	0.286579	0.0914836	0.0827624	0.216226	0.153948	0.0425172	0.294807	0.425623	0	0.0415677	0.0304413	0.0885297	0	0.0519411	0.138157	0.151296	0.0976229	0.244525	0.0826456	0.232063	0	0.0544656	0	0.0715518	0	0.0554276	0	0.0482253	0.0266531	0.30625
ENSG00000221957.7	0.00902097	0.0625634	0.0263514	0	0.0255284	0.00954916	0.0795142	0.0245025	0	0.117257	0.0230717	0	0	0.0971236	0.0358685	0	0	0.00914794	0	0.0276955	0	0.053322	0.0597043	0.021254	0.0308171	0.0237422	0.0324734	0.237246	0	0.029419	0.142594	0.124607	0.0627461	0.0133517	0.131593	0	0	0.0133117	0	0.714356	0.0263183	0	0.0172872	0.0896196	0	0.331222	0	0.064395	0
ENSG00000175595.13	0.733859	0.499442	0.679506	0.658049	1.08447	0.480979	0.72544	1.05719	0.801327	0.597298	0.633669	0.391055	0.666228	0.932249	0.597673	0.518968	0.650004	0.716368	0.79661	1.00544	0.498531	0.856405	0.834081	0.668582	0.739988	0.746854	0.643971	0.669722	0.580297	0.981344	0.664025	1.05395	0.527138	0.611603	0.992146	0.57084	0.878674	0.845075	0.730752	0.437508	1.20556	1.02276	0.680161	0.732466	1.09959	1.00157	1.12723	0.63646	0.864913
ENSG00000276682.1	0	0	0	0	0	0	0	0	0	0	0	0	0	0	0	0	0	0	0	0	0	0	0	0	0	0	0	0	0	0	0	0	0	0	0	0	0	0	0	0	0	0	0	0	0	0	0	0	0
ENSG00000107816.16	7.4711	6.79182	6.33623	4.72335	20.9826	5.76254	6.2494	10.4503	7.76953	8.0408	4.54462	4.2329	6.78009	11.5257	7.35016	8.1408	6.24067	5.9945	11.0164	10.8156	3.60462	8.23106	11.4708	5.39766	5.61363	9.03269	7.1888	5.75358	5.69053	13.6563	6.52468	13.9455	5.67432	7.21445	13.6141	5.02443	9.14864	6.843	11.0047	8.65564	8.20928	7.81436	7.43881	7.28576	5.723	6.53766	7.93263	14.5697	9.70663
ENSG00000271121.2	0	0.0460632	0	0.0744244	0	0	0	0	0	0	0	0	0	0	0	0	0.0328062	0.0269412	0	0	0	0	0	0.0312971	0.0302526	0	0	0	0	0	0	0	0	0	0	0	0	0	0	0	0	0	0	0	0	0	0	0.0379294	0
ENSG00000257456.1	0	0.144129	0	0.116435	0.117621	0.0879945	0	0.112894	0	0	0	0	0	0	0	0.10024	0	0.0842974	0.0639417	0.0638028	0	0	0	0	0	0.164087	0	0.0404851	0	0.135547	0	0	0	0.0615173	0	0	0	0.061333	0	0	0	0	0.0796501	0	0	0	0	0	0
ENSG00000214465.3	0.0715743	0.248196	0.0348463	0.0334176	0.050637	0.0126275	0.070098	0.048602	0.0753382	0	0.0305093	0.0244006	0.0691807	0.0642166	0	0.0287696	0.0294608	0.012097	0	0.128183	0.0584562	0	0.0394755	0.0421585	0.0271677	0.015698	0.0286278	0.0348584	0.026561	0.0583542	0.0377125	0	0.0165947	0.0353117	0.019335	0.020793	0.097654	0.0352059	0	0	0.0348025	0.0477558	0	0	0	0	0.138668	0	0.024461
ENSG00000123607.13	1.80504	2.36557	1.78569	1.76279	1.88149	1.1448	1.67357	2.55854	2.458	1.76093	1.54539	1.13756	1.96787	2.34117	1.69862	1.42246	1.84872	2.30074	2.14334	1.93486	1.4302	1.91094	1.91678	1.9133	2.41699	2.09171	2.47532	2.08059	1.60248	1.7509	1.48136	2.54292	1.55265	2.21303	2.06481	1.96559	2.15818	2.23764	2.78162	0.846588	2.02111	2.34965	1.95079	1.33823	2.37104	2.74274	2.30901	1.1896	2.60038
ENSG00000125995.14	79.1615	70.0058	78.0864	57.1332	38.4768	74.391	82.5072	53.2068	65.5764	99.2439	87.7012	91.0844	104.615	48.6841	63.6195	86.986	84.6108	68.4366	110.561	53.5744	51.405	70.8714	127.527	92.6708	68.0718	77.7962	64.416	81.3742	86.9795	40.6008	91.2595	69.6436	101.384	66.6412	50.6063	173.749	54.4005	61.3189	71.0024	183.448	386.243	85.0385	61.2187	71.4383	244.293	144.773	126.772	51.8326	59.9764
ENSG00000236809.2	0.313073	0.51266	0.169357	0.535963	0.270712	0.147291	0.434372	0.165348	0.329537	0.54259	0.355868	0.195673	0.369848	0.53057	0.230522	0.41947	0.322161	0.194015	0.267574	0.400489	0.426155	0.359828	0.51801	0.430279	0.198057	0.64087	0.271312	0.254124	0.193634	0.510494	0.357409	0.280291	0.241956	0.257428	0.479248	0.576022	0.227813	0.487649	0.525064	0	1.97898	2.22815	1.23324	1.03675	0.671312	0.116112	0.921052	0.248315	0.481477
ENSG00000266844.1	0.0058538	0.0101495	0.0227996	0.0327972	0	0.0123931	0.0343984	0.0397498	0.0277274	0.0152179	0.00748573	0.00598691	0.0226322	0	0.00775849	0.00705888	0.0361424	0.0237448	0.0090055	0.0269578	0.0191237	0.00865031	0.029057	0.013792	0	0.0462198	0.0210723	0.0228076	0.0195509	0.00954516	0.0277593	0	0.00814332	0.0173281	0.0284641	0	0.00958412	0.0172762	0.0103951	0	0.0170782	0	0.0112179	0	0	0	0.00756075	0	0.0240069
ENSG00000138095.17	23.0204	25.6504	18.9926	22.3413	12.5042	13.3696	18.3775	23.6198	17.8365	16.8768	21.0394	11.2331	17.4482	20.1299	21.4475	18.1012	21.9479	25.9503	20.3836	19.0845	15.2556	22.3052	14.5753	21.854	25.3151	19.5366	24.0862	23.4277	25.6912	16.654	19.7247	21.9666	19.5671	18.1589	15.0126	24.7066	18.8487	23.0567	20.5096	9.28468	34.5843	24.0912	30.5834	17.0833	33.1785	16.7034	38.9281	21.6049	31.5381
ENSG00000265375.1	0	0	0	0	0	0	0	0.511688	0	0	0	0	0	0	0	0	0	0	0	0	0	0	0	0	0	0	0	0	0	0	0	0	0	0	0	0	0	0	0	0	0	0	0	0	0	0	0	0	0
ENSG00000281209.1	0	0	0	0	0	0	0	0	0	0	0	0	0	0	0	0	0	0	0	0	0	0	0	0	0	0	0	0.0515668	0	0	0	0	0	0	0	0	0	0	0	0	0	0	0	0	0	0	0	0	0
ENSG00000132692.17	0.376543	0.0867082	0.406745	0.346117	0.228933	0.822091	0.436481	0.271669	0.306547	0.244721	0.338565	0.52651	0.568672	0.242819	0.662815	0.407943	0.286972	0.471337	0.425405	0.29804	0.490126	0.630327	0.311513	0.478235	0.160791	0.340663	0.533008	0.372502	0.239076	0.345368	0.30225	0.352165	0.495168	0.618267	0.314693	0.189722	0.341961	0.607732	0.68433	0.621205	0.291801	0.942139	1.46008	0.730624	0.489102	0.461504	1.01448	0.999563	0.760052
ENSG00000022267.15	20.8551	20.2269	11.7055	18.7221	142.172	35.0449	15.834	15.5018	14.2298	22.2977	12.3138	11.58	9.00574	74.0769	23.8099	35.048	9.75208	11.2096	43.7866	48.4405	15.1442	11.32	111.205	15.1506	10.07	44.394	31.5666	10.8567	14.3879	119.657	7.57042	99.4156	7.65508	16.1818	61.262	49.9025	106.589	11.3861	36.5231	2.57519	3.16851	4.36719	2.52624	0.985233	4.61768	1.13033	2.83048	3.52582	0.982062
ENSG00000089234.14	5.74842	5.03439	5.44056	5.77537	4.02088	5.98997	5.02049	5.17093	5.50821	4.66345	5.31233	4.91036	5.0266	5.16028	5.41564	4.73319	5.82547	6.57017	5.01459	5.14626	4.96537	6.14337	3.9797	5.346	6.16515	5.08789	5.9022	6.03043	6.19633	5.40595	5.35308	5.35912	5.39144	5.08103	4.99227	3.9011	5.14926	5.64593	5.77736	6.31894	4.82261	4.62239	6.08041	5.81231	6.47019	4.87699	6.47308	5.14422	6.68396
ENSG00000226534.1	0	0	0	0	0	0	0	0	0	0	0	0	0	0	0	0	0	0	0	0	0	0	0	0	0	0	0	0	0	0	0	0	0	0	0	0	0	0	0	0	0	0	0	0	0	0	0	0	0
ENSG00000252425.1	0	0	0	0	0	0	0	0	0	0	0	0	0	0	0	0	0	0	0	0	0	0	0	0	0	0	0	0	0	0	0	0	0	0	0	0	0	0	0	0	0	0	0	0	0	0	0	0	0
ENSG00000138640.13	3.52133	5.59534	4.73805	7.63823	2.8609	8.71688	3.23154	4.22026	4.7504	1.84626	2.91264	3.90563	2.94948	4.21902	8.05101	2.25813	6.77043	5.79046	2.31515	2.63533	5.08131	5.88319	1.749	2.16335	10.5307	2.61884	7.56816	7.91732	10.9457	2.35545	3.13877	4.89991	3.46626	3.11767	3.43196	5.11044	4.90984	5.5477	5.29214	2.06683	2.658	0.914021	2.86288	1.30859	3.25571	0.802397	2.82841	0.675427	3.95807
ENSG00000211595.2	0	0	0	0	0	0	0	0	0	0	0	0	0	0	0	0	0	0	0	0	0	0	0	0	0	0	0	0	0	0	0	0	0	0	0	0	0	0	0	0	0	0	0	0	0	0	0	0	0
ENSG00000166946.12	9.48082	6.58433	10.692	9.49633	4.54977	11.7828	9.17212	7.47854	12.2431	8.66525	8.07609	10.8	10.4133	8.21478	9.59254	10.3968	10.2078	11.7564	13.7905	6.06039	8.54973	10.0767	9.11494	8.89081	9.83778	6.41456	10.5287	9.62762	9.40451	6.25981	10.6479	9.52055	13.1586	9.67646	6.45908	12.7562	6.49951	10.1622	12.3917	4.20068	4.99264	4.66035	5.47268	5.95578	7.39793	6.65083	7.62768	5.44969	3.6879
ENSG00000114771.12	0.00869647	0.0904694	0.0338714	0.0730859	0	132.727	0	0	0.0549228	0.0452158	0.0556044	0.391346	0	0.03121	0.0230522	0.0209735	0.139603	0.0264566	0.0802721	0.0533985	0.0142052	0	0.0287783	0.133182	0.20796	0	0.0104351	0.0254124	0.17427	0.070902	0.054986	0.0800832	0.0241956	0	0.0845732	0.0606339	0.0711914	0.0641643	0.0772152	0.229553	0.507431	1.42741	0.133323	0	0.129098	0.464447	0.14602	18.6112	0.115911
ENSG00000242295.1	0.0426639	0	0	0	0	0	0	0	0.134722	0	0	0	0	0	0	0	0	0.0432644	0.0656342	0	0.0696889	0.0630455	0	0	0.0485822	0	0	0	0.0474972	0	0	0	0	0	0	0	0	0	0	0	0	0	0	0	0	0.142408	0.0551046	0	0
ENSG00000221721.1	0	0	0	0	0	0	0	0	0	0	0	0	0	0	0	0	0	0	0	0	0	0	0	0	0	0	0	0	0	0	0	0	0	0	0	0	0	0	0	0	0	0	0	0	0	0	0	0	0
ENSG00000113272.12	5.01844	7.59201	5.27251	4.80814	4.10497	3.59556	5.77747	6.95618	6.60056	5.7619	5.64554	3.76418	8.50816	6.5962	7.90516	6.39921	7.05917	8.32799	10.5064	6.51419	4.1281	7.90849	6.49968	6.88305	8.3154	6.687	8.8434	6.56003	5.72239	5.17866	6.13106	7.40491	7.89618	6.67423	6.81245	7.92295	5.95212	7.27245	9.91162	9.94893	8.37196	5.6989	8.78827	6.26558	6.47346	9.00707	10.2405	6.41864	7.15902
ENSG00000250186.3	0	0	0	0	0	0	0	0	0	0	0	0	0	0	0	0	0	0	0	0	0	0	0	0	0	0	0	0	0	0	0	0	0	0	0	0	0	0	0	0	0	0	0	0	0	0	0	0	0
ENSG00000279076.1	0	0	0	0	0	0	0	0.0115542	0	0	0	0	0	0	0	0	0	0	0	0	0	0	0	0	0	0	0	0	0	0	0	0	0	0	0	0	0	0	0	0	0	0	0	0	0	0	0	0	0
ENSG00000280280.1	0	0	0	0	0	0	0	0	0	0	0	0	0	0	0	0	0	0	0	0	0.211556	0	0	0	0	0	0	0	0	0	0	0	0	0.191692	0	0	0	0	0	0	0	0	0	0	0	0	0	0	0
ENSG00000009844.14	8.03587	8.42275	7.97826	9.65253	3.67989	7.61197	7.34487	7.40309	8.46161	9.10295	9.29525	8.31257	9.75381	7.51268	8.15139	7.63313	8.10759	9.78972	8.95453	6.64458	8.79317	7.63022	8.79468	8.47587	9.73972	6.65557	8.32177	9.41888	8.28579	6.18519	7.80514	7.15075	8.79746	7.2255	5.59131	11.4688	7.92412	8.60689	8.1193	3.00537	10.239	6.03741	6.35041	7.26296	8.08919	12.4347	6.88587	6.96399	8.9844
ENSG00000278122.1	0	0	0	0	0	0	0	0	0	0	0	0	0	0	0	0	0	0	0	0	0.0225875	0	0	0	0	0	0	0	0	0	0	0	0	0.0204667	0	0.0241033	0	0	0	0	0	0	0	0	0	0	0	0	0
ENSG00000129467.12	0.579006	1.0039	0.653079	0.554101	0.552113	0.685238	0.6921	1.55314	1.50471	1.30655	0.409301	1.16227	0.747349	0.87764	0.476646	0.49221	0.475171	0.563451	0.4841	0.963338	0.672615	1.06287	0.502812	0.758347	0.518041	1.26833	0.701235	0.513187	0.630588	0.853229	0.770275	0.86933	0.48528	1.46111	1.82157	0.451338	0.909704	0.830523	1.34431	0.933466	0.666247	1.85724	0.92694	0.893197	0.533869	0.936321	1.25415	1.29643	0.436932
ENSG00000224373.3	305.001	174.377	192.12	376.64	10.532	24.2268	551.17	187.767	227.038	362.206	189.056	55.1163	85.9365	194.193	227.444	380.051	336.206	296.07	68.7502	104.588	138.767	494.791	103.956	154.899	220.206	31.0048	225.149	422.68	150.007	47.6403	774.775	122.515	280.633	116.456	43.0804	190.526	114.621	128.604	76.2362	66.781	58.4782	0	52.1702	11.9362	44.0243	6.358	2.34667	64.1784	3.03455
ENSG00000238199.1	0.0331939	0.402868	0.0969636	0.092988	0	0.105412	0	0.27048	0.209637	0.0431464	0.0424477	0.0339486	0	0	0.0439944	0.0400272	0	0.0336611	0.102131	0.305728	0.0542202	0.0981028	0	0.0391035	0.113395	0.174726	0.23898	0	0.110863	0.0541256	0.0524695	0.0764181	0	0.147388	0	0.0578589	0.16304	0.146946	0.0589451	0	0.290525	0.265771	0	0	0.295656	0.221596	0.0428731	0	0
ENSG00000196126.9	237.12	130.632	150.97	171.455	93.9831	717.884	672.092	132.204	280.665	311.223	242.909	69.5815	338.366	198.352	264.218	163.276	188.971	172.74	229.899	137.206	229.293	305.143	388.638	178.155	196.594	86.8949	155.197	282.142	180.327	137.074	489.478	235.709	204.793	185.619	369.456	402.087	244.707	292.352	314.303	868.659	212.41	29.1691	192.816	375.411	219.729	758.917	22.6148	881.93	34.2154
ENSG00000239808.3	0	0	0	0	0	0	0	0	0	0	0	0	0	0	0	0	0	0	0	0	0	0	0	0	0	0	0	0	0	0	0	0	0	0	0	0	0	0	0	0	0	0	0	0	0.145497	0	0.569662	0	0.150733
ENSG00000234141.1	0.10481	0.0726893	0.204109	0.117444	0.177961	0.0443787	0.0923835	0.113873	0.165483	0.0544942	0	0.107193	0.40522	0.0752287	0.11113	0.101109	0.0517693	0.212571	0.290232	0.064356	0.102721	0.278785	0.173418	0.271634	0.238699	0.0827548	0.150917	0.245017	0.140021	0.239263	0.231943	0.386066	0	0.093076	0.101928	0.219228	0.13728	0.278391	0.111672	0	0.122312	0.587424	0	0	0.0622359	0	0	0.0598539	0.279393
ENSG00000233313.2	0.588793	0	1.19875	0.59979	0.30295	0.0566607	1.02224	1.81734	2.02829	0.904483	1.16363	0.766412	2.89725	0	0.141886	0.193637	3.30483	2.38832	0.164691	0.2465	0.961759	2.61022	0.442825	0.126112	0	1.97227	1.54147	0.729926	1.96649	1.39648	0.253829	1.47873	1.04246	0.554564	0.0867577	2.0526	0.964	0	2.28124	0	0	0	0.615451	0	3.33731	0.178666	0.483944	0	1.92078
ENSG00000270876.1	0	0.0804816	0.045198	0	0.0656796	0	0	0	0.109933	0	0	0	0	0	0	0.027987	0.0286595	0.0470717	0	0	0	0.0342967	0.0768036	0.0546823	0.0792861	0.061084	0.111397	0	0.103354	0.0756893	0.0366867	0.0534315	0	0.0343513	0	0.0404549	0.0379991	0.102745	0.0824288	0	0.0677117	0.0929137	0.0444766	0	0.0689076	0	0.0599538	0	0.214161
ENSG00000246640.1	0.074447	0.0297874	0.039033	0.0962552	0.153957	0.15155	0.0588901	0.147769	0.0361671	0.0521062	0.0219696	0.122995	0.166056	0.133588	0.0455402	0.0897728	0.0565722	0.0406511	0.11453	0.052745	0.0374169	0.0761623	0.142131	0.0539699	0.0260844	0.173329	0.0962022	0.0557809	0.0510038	0.0373516	0.117678	0.0659193	0.047799	0.135615	0.157794	0.0798558	0.14064	0.15211	0.213557	0.0503875	0	0	0.120717	0.0568924	0.0510074	0.0764605	0.155328	0.147165	0.0410999
ENSG00000255366.1	0.093172	0.141352	0.0623718	0.146817	0.403741	0.0678063	0.14543	0.0711762	0.156302	0.060554	0.02234	0.017867	0.0562851	0.28213	0.054026	0.0702204	0.057526	0.0767678	0.107502	0.107269	0.0285358	0.0774465	0	0.0823198	0.0795726	0.0536417	0.188661	0.0510492	0.0972445	0.0759628	0.0184096	0.335154	0.0243025	0.137901	0.235963	0.0203005	0.228819	0.154674	0.062045	0	0.0169891	0	0.0111593	0	0.0691565	0	0	0.0249411	0.0179112
ENSG00000182310.11	0.174959	0.337822	0.108411	0.122531	1.00711	0.361988	0.128513	0.388816	0.282518	0.372138	0.147461	0.146403	0.169108	0.528003	0.305669	0.254131	0.250417	0.149196	0.415971	0.329613	0.162378	0.205658	0.769773	0.135844	0.185646	0.502336	0.186081	0.116195	0.0796829	0.577058	0.257702	0.567563	0.199136	0.276609	0.741175	0.200999	0.598945	0.258177	0.296567	0.419841	0.452432	0.413884	0.510542	0.23702	0.436811	0.106181	0.169483	0.476862	0.729753
ENSG00000258045.2	0.64951	0.656916	0.527029	0.606504	0.306341	0.34377	0.318057	0.661567	0.0854582	0.211063	0.13843	0.332139	0.73242	0.291371	0.143474	0.326341	0.467855	0.164663	0.582871	0.332346	0.353645	0.319932	0.358226	0.382572	0.431439	1.13963	0.38968	0.369049	0.301289	0.6178	0.51334	0.373821	0.451772	0.0801102	0.526373	0.188689	0.35447	0.399351	0.576694	0	0	0	0.207447	1.61315	0.482096	0	0.908814	0.463644	1.49833
ENSG00000281875.1	0	0	0	0	0	0	0	0	0	0	0	0	0	0	0	0	0	0	0	0	0	0	0	0	0	0	0	0	0	0	0	0	0	0	0	0	0	0	0	0	0	0	0	0	0	0	0	0	0
ENSG00000279793.1	0	0	0	0	0	0	0	0	0	0	0	0	0	0	0	0	0	0	0	0	0	0	0	0	0	0	0	0	0	0	0	0.0586902	0	0	0	0.0444364	0.0417389	0	0	0	0	0	0	0	0	0	0	0	0.0261376
ENSG00000240777.2	0	0	0	0	0	0	0	0	0	0	0	0	0	0	0	0	0	0	0	0	0	0	0	0	0	0	0	0	0	0	0	0	0.0729806	0	0	0	0	0	0	0	0	0	0	0	0	0	0	0	0
ENSG00000211681.2	0	0	0.196172	0	0	0	0	0	0	0	0	0.206049	0	0	0	0.242943	0	0	0	0	0.329087	0	0	0	0	0	0	0	0	0	0.318461	0	0.280266	0	0	0.351171	0	0.297295	0	0	0	0	0	0	0	0	0	0	0
ENSG00000232281.2	0	0	0	0	0	0	0	0	0	0	0	0	0	0	0	0	0	0	0	0	0	0	0	0	0	0	0	0	0	0	0	0	0	0	0	0	0	0	0	0	0	0	0	0	0	0	0	0	0
ENSG00000256783.1	0	0	0	0	0	0	0	0	0	0	0	0	0	0	0	0	0	0	0	0	0	0	0	0	0	0	0	0	0	0	0	0	0	0	0	0	0	0	0	0	0	0	0	0	0	0	0	0	0
ENSG00000231424.2	0.0348695	0.120916	0.101858	0.195364	0.0493386	0.590579	0.358578	0.236779	0.11011	0.0453245	0.133771	0.0356624	0.134814	0.25028	0.231076	0	0.21529	0.176802	0.107287	0.214107	0.227829	0.309165	0.23078	0.0410775	0.0794132	0.137659	0.125522	0.135859	0.232919	0.113716	0.330709	0.0802757	0.19403	0.103219	0	0.425457	0.11418	0.154364	0	0	0.10173	0	0.0668218	0	0.207054	0	0.0900747	0.0497823	0.143003
ENSG00000265942.2	0	0	0	0	0	0	0	0	0	0	0	0	0	0	0	0	0	0	0	0	0.0781988	0	0	0	0	0	0	0	0.106594	0	0	0	0	0	0	0	0	0	0	0	0	0	0	0	0	0	0	0	0
ENSG00000279181.1	0	0	0	0.191678	0	0	0	0	0	0.0889386	0	0	0	0	0	0	0	0	0	0.210068	0	0	0	0	0	0	0	0	0	0	0	0	0	0	0.110903	0	0	0.201936	0	0	0	0.27392	0	0	0.203147	0	0	0	0.0701523
ENSG00000065923.8	0.310847	0.340922	0.67574	0.295665	0.30686	0.283134	0.467274	0.249367	0.417743	0.518686	0.249596	0.269119	0.29067	0.542219	0.243361	0.27895	0.426693	0.326952	0.451517	0.443879	0.297565	0.604628	0.37797	0.366188	0.297991	0.441403	0.353909	0.330946	0.241439	0.480932	0.681042	0.579157	0.245376	0.355222	0.663183	0.120966	0.629658	1.12434	0.646992	1.42477	1.47632	0.561437	1.98101	3.2605	0.931485	5.01897	0.2577	4.39041	1.77584
ENSG00000257404.1	0	0	0	0	0	0	0	0	0	0	0	0	0	0	0	0	0	0	0	0	0	0.112818	0	0	0	0	0	0	0	0	0	0	0	0	0	0	0	0	0	0	0	0	0	0	0	0	0	0	0
ENSG00000109819.7	3.2788	2.07312	3.81501	5.79443	1.25755	4.73647	2.80341	4.68305	4.36144	2.91585	3.27306	5.49066	3.44647	3.61343	4.19531	4.26918	3.1507	4.8203	3.51056	5.23801	4.2157	3.68958	1.49262	6.33066	4.23358	3.37346	6.11042	3.77474	4.07069	3.6687	3.14301	2.66973	3.78893	6.20977	1.39943	2.68893	3.91309	4.86589	3.44796	0.481407	0.284208	0.0908195	1.15334	1.16665	0.89938	0.0178173	0.865248	1.16407	2.11386
ENSG00000276626.1	0	0	0	0	0	0	0	0	0	0	0	0	0	0	0	0	0	0	0	0	0	0	0	0	0	0	0	0	0	0	0	0	0	0	0	0	0	0	0	0	0	0	0	0	0	0	0	0	0
ENSG00000279658.1	0.0449093	0	0	0	0	0	0	0	0	0	0	0	0	0	0	0	0.0277278	0	0	0.0689386	0	0	0	0	0	0	0	0	0	0	0	0	0	0	0.0363953	0	0	0	0	0	0	0	0	0	0	0	0	0	0.0230221
ENSG00000143536.7	0	0	0	0	0	0	0	0	0	0	0	0	0	0	0	0	0	0	0	0	0	0	0	0	0	0	0	0	0	0	0	0	0	0	0	0	0	0	0	0	0	0	0	0	0	0	0	0	0
ENSG00000155792.8	7.75077	8.24921	4.595	7.43904	20.8536	7.32615	6.26615	10.8944	7.38969	5.83196	7.28685	3.62685	6.98357	8.73594	7.64769	7.91205	7.97918	8.56114	12.9877	7.06571	4.40991	8.36326	14.1425	6.54984	9.66381	8.99837	8.85554	6.9892	7.72347	11.1048	5.8591	18.9772	8.21172	7.95896	12.0247	6.46091	12.9707	6.98812	9.72594	12.3153	17.9157	5.89127	11.9588	0.714496	6.83294	8.45756	2.86535	10.0151	12.7963
ENSG00000183615.5	2.15416	4.13801	2.4446	1.86681	3.46467	1.39442	2.73203	9.55534	2.07985	5.9224	3.5276	2.09219	1.70764	6.81318	2.19779	1.77535	2.14334	1.1001	1.85964	5.091	1.49355	2.29011	6.64133	2.37337	3.15888	4.4051	1.24592	1.82654	1.65631	2.02162	2.37621	2.99696	2.7811	2.29375	11.0775	1.35066	3.62839	2.74426	3.08227	5.45434	5.01869	4.1568	9.02837	5.54263	4.2331	5.22466	6.22517	6.54914	2.09737
ENSG00000253693.1	0	0	0	0	0	0.0209197	0	0	0	0	0	0	0	0	0.0261928	0	0	0	0	0	0	0	0	0	0	0	0	0	0	0	0	0	0	0	0	0	0	0	0	0	0	0	0	0	0	0	0	0	0
ENSG00000177807.6	0.290498	0.175811	0.357579	0.122836	0.190009	0.0348121	0.684426	0.167485	0.103848	0.156739	0.613298	0.184989	0.0847648	0.299977	0.268787	0.0793133	0.216584	0.0778154	0.185507	0.180897	0.170108	0.469774	0.498795	0.190479	0.249657	0.129831	0.174287	0.168174	0.100684	0.0536246	0.723441	0.16404	0.0838732	0.133855	0.399777	0.10987	0.296139	0.404406	0.384463	0.409926	0.103941	0.0877704	0.0997846	0.21781	0.317329	0.39335	0.138048	0.98989	0.0533863
ENSG00000213104.3	0.100618	0.0872271	0.0489862	0.0939555	0.0949127	0.0177515	0.0492712	0.0227746	0.0264772	0.305167	0.064334	0.0343019	0	0.0300915	0.0889042	0.0404437	0.0828308	0.0850283	0.0515969	0.0257424	0.0547844	0.123904	0.0832409	0.118531	0.114575	0.0220679	0.0402444	0.14701	0.0746778	0.0273444	0.291585	0.154426	0.046657	0	0.0543615	0.0876913	0.054912	0.0989836	0.0893376	0	0.0489246	0.134268	0.128545	0	0	0.279876	0.0649788	0.119708	0.223514
ENSG00000152670.17	0	0	0.00368879	0	0	0	0	0	0	0	0	0	0	0	0	0	0	0	0	0	0	0	0	0	0	0	0	0	0.00843513	0	0	0	0	0	0.018421	0	0	0.00559029	0.00672734	0	0	0	0	0	0	0	0	0.00540858	0
ENSG00000243730.2	0.0313298	0	0.0305062	0.0877662	0	0	0	0.212743	0.148398	0.162894	0	0	0	0	0.0415238	0	0.0386872	0.0317708	0.0481979	0	0	0	0.207353	0.0738152	0	0	0.0375933	0	0.0348792	0	0.0990461	0.0721268	0.0871669	0	0.0507805	0	0	0.0462315	0	0	0	0	0	0	0	0.104576	0	0	0.0321216
ENSG00000225937.1	0.0184928	0.038476	0	0	0.0209331	0.0156604	0.0054334	0.0150688	0.0175187	0.0144225	0.0283778	0.00378265	0	0.0066367	0.00490197	0	0.0182684	0.0150024	0	0.0170325	0.0120827	0.00546544	0.00611961	0.00871404	0.00842322	0.0194684	0.00443797	0.00720515	0	0.0603083	0.0058463	0.0170294	0.00514511	0.00547413	0.0239789	0.0128936	0.0181663	0	0.00656782	0	0	0.0148065	0.00708768	0.0367436	0.0219619	0	0.0668785	0	0.0151681
ENSG00000244468.1	0.0263262	0	0	0	0	0	0	0	0	0.0342196	0	0	0	0	0	0	0.0650169	0.133484	0	0	0	0.0389028	0	0	0	0	0	0	0	0	0	0	0	0.0389647	0	0	0	0	0	0	0	0	0	0	0	0.43937	0	0	0
ENSG00000278913.1	0	0	0	0	0	0	0	0	0	0	0	0	0	0	0	0	0	0	0	0	0	0	0	0	0	0	0	0	0	0	0	0	0	0	0	0	0	0	0	0	0	0	0	0	0	0	0	0	0
ENSG00000212293.1	0.342655	0.594106	0.111215	0.319966	0.161613	0.604529	0.335587	0	0.541011	0.296929	0.29212	0.116815	0.220797	0.204954	0.302764	0	0.423122	0.57913	0.351427	0.701328	0.373138	0.337566	0	0.134553	0.130063	0.601221	0.274106	0.111254	0.127158	0.186243	0.361089	0	0	0.507154	0.185129	0	0.561011	0.168545	0.405654	0	0.333227	0.457253	0.218881	0	0.678224	0	0.590096	0.326133	0.351314
ENSG00000177627.8	0.0390569	0.0270872	0	0	0.210001	0.0165375	0.0114754	0.0106085	0.0246665	0.0406139	0.00998903	0.015978	0.0151003	0.0560671	0.031059	0.0282583	0	0.0158426	0.0240341	0.119909	0	0.0230861	0.077548	0.00920206	0.00889496	0.0719555	0.00937303	0.0152173	0.026089	0.0382115	0.0246949	0.179831	0	0.0346842	0.164592	0.0544627	0.0511566	0.0115268	0.0277426	0	0.068368	0.0625429	0.0149692	0	0.115959	0.0782207	0	0	0.0240263
ENSG00000187609.14	1.91165	2.83298	2.14847	2.20603	0.853184	1.59067	2.47022	3.18775	3.22249	1.56754	1.56161	2.35198	2.26874	2.07864	1.7849	3.15616	2.78571	2.05429	2.33515	2.09649	2.39242	2.78273	1.22114	2.31249	2.00139	2.77846	2.48555	2.07882	2.31457	2.17733	3.30137	1.53267	2.74136	3.58107	2.09031	2.4734	1.72842	2.72828	2.78667	2.7615	0.815763	2.81751	1.31225	2.02198	1.51351	1.87935	5.79313	3.21531	3.27245
ENSG00000231409.3	0.460499	0.638743	0.762267	0.645012	0.195475	0.341223	0.608851	0.687936	0.363537	0.478857	0.294439	0.282582	0.445099	0	0.671368	0.499768	0.341184	0.98066	0.0708433	0.212068	0.225659	0.612442	0.76194	0.379738	0.471941	0.363596	0.552563	0.538259	0.410135	0.150177	0.436746	0.848119	0.640607	0.340786	0.373196	0.321071	0.829346	0.407718	0.163549	0	0.806091	0.553058	0.352989	0.457487	0.546885	0.61484	0.892169	0.591698	1.41641
ENSG00000239670.1	0.117659	0.262288	0.130933	0.28252	0.0475663	0.160134	0.123464	0.0228273	0.212309	0.0218482	0.128966	0.0343814	0.0649855	0	0.0222776	0.121612	0.0830228	0.0340901	0.0517164	0.0774062	0.247101	0.0993532	0	0.0396019	0.0574204	0.0884763	0.0403377	0.130978	0.0374254	0.0274078	0.132846	0	0.163678	0.149267	0.0272437	0.0878945	0	0	0	0.295786	0	0.201869	0.0966322	0	0	0	0.173678	0.263967	0.137866
ENSG00000214013.8	2.10951	2.38326	1.90448	2.44467	1.35096	0.974234	2.01542	2.44047	2.49016	1.66449	1.99315	1.69023	1.85593	1.94613	2.0412	1.9753	2.3122	2.30304	2.32446	2.14256	2.26473	2.38541	1.96759	1.85952	2.43532	2.63311	2.40095	1.90773	1.95487	1.50287	2.48256	1.71333	2.32113	2.72044	1.9489	2.16743	1.64559	2.15733	2.32569	1.53801	1.22084	0.848217	1.91088	2.74956	1.68274	2.51508	1.2024	1.97944	1.32919
ENSG00000249245.2	0.0231844	0.0133993	0.0526748	0.0216493	0.0328048	0.0327225	0.0567656	0.0734683	0.0610091	0.0502264	0.00988259	0.0237116	0.0298788	0.0138674	0.0512135	0.0279572	0.00954298	0.0548584	0.011889	0.0118632	0.0378704	0.0342602	0.0383609	0.00910401	0.0176004	0.0203397	0.0370926	0.0677483	0.025811	0.0252029	0.0244317	0.0355831	0.0322522	0.0343147	0.012526	0.0134706	0.0379586	0.0114039	0.0137235	0	0.0225465	0.0309382	0	0	0.0917788	0.0773872	0.0199633	0.0110333	0
ENSG00000250006.2	0	0	0	0	0	0	0	0	0	0	0	0	0	0	0	0	0	0	0	0	0	0	0	0	0	0	0	0	0	0	0	0	0	0	0	0	0	0	0	0	0	0	0	0	0	0	0	0	0
ENSG00000199631.1	0	0	0	0	0	0	0	0	0	0	0	0	0	0	0	0	0	0	0	0	0	0	0	0	0	0	0	0	0	0	0	0	0	0	0	0	0	0	0	0	0	0	0	0	0	0	0	0	0
ENSG00000134538.2	0	0	0	0	0	0	0	0	0	0	0	0.0399342	0	0	0	0	0	0	0	0	0	0	0	0	0	0	0	0	0.00724498	0	0	0	0	0	0	0	0	0	0	0	0	0	0.062355	0	0	0	0.176513	0.0185818	0.0200165
ENSG00000120699.11	3.9601	3.89382	3.46689	4.30985	3.36427	3.27405	3.98018	3.97799	5.7604	6.53432	4.86992	2.71781	5.82454	4.13741	2.80174	3.11288	3.69593	4.22656	5.90166	4.54545	2.78065	4.16309	7.78218	4.62277	4.43664	4.65913	4.13805	3.83398	3.78591	3.25146	4.96483	5.40939	4.04139	4.44768	5.40178	8.68583	4.53399	5.0771	6.09559	3.69182	15.5173	11.4222	10.2385	9.64692	17.2032	10.284	9.95616	10.3718	10.3901
ENSG00000255441.1	0.0433007	0.0250254	0	0	0	0.0458359	0.0636113	0.019602	0.0455777	0.0187612	0.0184573	0	0.0279017	0	0.0382598	0	0	0.0146367	0	0	0.0471527	0.0426576	0	0	0.0164358	0.0379876	0.0692765	0	0	0	0.0456302	0	0.0602362	0.0213627	0.0935775	0	0	0.127792	0.0512617	0	0.0842185	0.0577822	0.138298	0.143391	0.042853	0	0	0.0412128	0.0443949
ENSG00000218682.1	0.0286674	0.099409	0.0558275	0	0	0.0303459	0	0.0389328	0.0452625	0	0.0366593	0.0586386	0	0	0	0.0691379	0.0707991	0.116284	0.0441021	0.0880126	0.0468266	0	0	0.0337712	0	0	0.0687973	0.055847	0.0957454	0	0.135944	0	0.0398797	0.16972	0.0464651	0.049969	0.0469357	0.0423028	0	0.504473	0	0.114765	0	0.284799	0.170226	0.191378	0.0740535	0	0.117567
ENSG00000267744.1	0.0195495	0	0.0380711	0	0	0	0.0574388	0	0.0308663	0	0	0.019994	0	0	0	0	0	0	0	0	0	0.0288888	0.0323465	0.02303	0	0	0	0	0	0	0	0	0	0.0289347	0	0	0.0640147	0.086544	0.0347156	0	0	0	0	0	0	0	0	0	0
ENSG00000235593.1	0	0	0	0	0	0	0	0	0	0	0	0.026779	0	0	0	0	0	0	0	0	0.0427694	0	0	0	0	0	0	0	0	0	0	0	0	0	0	0	0	0	0	0	0	0	0	0	0	0	0	0	0
ENSG00000258233.1	0	0	0	0	0	0	0	0	0	0	0	0	0	0	0	0	0	0	0	0	0	0	0	0	0	0.00650162	0	0	0	0	0	0	0	0	0.00800795	0	0	0	0	0	0	0	0	0	0	0	0	0	0
ENSG00000172155.9	0	0	0	0	0.0477322	0	0	0	0	0	0	0	0	0	0	0	0	0	0	0	0	0	0	0	0	0	0	0	0.037556	0	0	0	0	0	0	0	0	0	0	0	0	0	0	0	0	0	0	0	0
ENSG00000197054.10	0.688321	0.247527	0.734765	0.571329	0.541077	0.717828	0.644163	0.643972	1.08678	0.391017	0.378165	0.72483	1.18276	0.704479	0.790646	0.688609	0.667378	1.00306	1.00401	0.798331	0.749554	0.93427	0.53992	0.672718	0.934759	0.825279	0.874875	0.700257	0.754947	0.365809	0.781768	0.586902	1.02137	0.769734	0.586751	0.648772	0.843127	0.820094	1.29474	0.134585	0.312378	1.26552	0.293123	0.354572	0.772031	0.0850942	0.579518	0.611456	0.893905
ENSG00000262151.1	0.0195495	0.101687	0.133249	0	0	0	0.0287194	0	0.0925989	0.0508221	0	0.019994	0.0377914	0	0.0259104	0	0.217263	0.0396493	0.030075	0.0300097	0.0319329	0.0288888	0	0.02303	0	0.0771783	0.0234578	0.0571265	0	0	0.0618037	0	0	0.115739	0	0	0.128029	0.461568	0	0	0	0	0	0	0.0580421	0.0652542	0	0.0558206	0
ENSG00000251729.1	0	0	0	0	0	0	0	0	0	0	0	0	0	0	0	0	0	0	0	0	0	0	0	0	0	0	0	0	0	0	0	0	0	0	0	0	0	0	0	0	0	0	0	0	0	0	0	0	0.117105
ENSG00000204622.9	2.93843	1.07744	2.40304	5.22246	0.251222	1.25923	11.8417	2.04957	3.39197	0.900055	4.54091	1.92481	2.76294	3.85499	2.28259	5.29895	1.10718	2.81775	14.8725	5.57361	1.02955	0.65592	8.13746	1.9138	0.960345	8.25934	1.01196	1.77265	4.74391	0.767199	14.3272	6.37647	7.05158	7.27915	2.27344	0.912959	1.06102	1.78158	5.99047	2.42141	0.54389	1.17279	0.833596	0.97013	8.67143	2.99283	3.66914	1.64763	3.64071
ENSG00000228809.2	0.00853278	0.0147944	0.00830845	0.0239034	0	0.00903238	0	0.0115882	0	0.0110912	0.0109115	0	0.0164948	0	0	0	0	0	0.0131268	0.0261967	0.0139378	0.0252182	0.0141183	0	0	0.0449147	0.0102387	0	0.00949945	0	0	0	0	0.0252583	0.0414906	0	0.0139703	0.0377739	0	0	0	0	0.0327034	0	0	0.0569631	0	0	0.0262452
ENSG00000142235.7	0.365242	0.516357	0.500631	0.55094	0.166966	2.28705	0.478779	0.400639	0.0931549	0.102254	0.247903	0.123558	0.0706055	0.44365	0.316516	0.237155	0.489176	0.151002	0.0950889	0.150949	0.307479	0.834501	0.130163	0.152248	0.547079	0.587859	0.296669	0.481649	0.481688	0.151181	0.46187	0.20051	0.39475	0.278609	0.264121	0.293833	0.206997	0.157544	0.169631	0.593291	0.467214	0.967289	1.86827	2.67953	2.54416	0.431388	2.13737	1.06696	0.622199
ENSG00000238084.4	0.0606934	0.0526161	0.147744	0.170024	0	0.192741	0.356649	0.206067	0.143741	0.157782	0.155227	0.124147	0.175991	0	0.120662	0.18297	0.224839	0.307738	0.0933709	0.0931681	0.0991391	0.22422	0.200846	0.142998	0.138225	0.0798693	0.473377	0.147796	0.304062	0.148449	0.335783	0.20959	0.126647	0.0449153	0.0983738	0.476065	0.0496851	0.179123	0.107778	0	0.17707	0	0.174464	0.301482	0	0.101294	0.117587	0.0866504	0.0311136
ENSG00000104859.13	3.64187	6.61023	4.39972	3.84025	3.33409	5.8574	5.71315	5.47333	8.79234	4.5044	3.08847	3.5923	4.99863	4.40769	3.16202	5.12235	6.08454	5.19067	5.2542	4.08224	4.1901	5.90768	4.11295	4.99721	3.43356	6.87521	5.09005	3.49292	3.15383	3.77027	6.13801	3.0679	5.81516	7.6369	5.62155	3.8047	3.65562	6.44196	6.59777	13.3559	5.57856	12.13	9.25656	6.48794	6.34086	7.03057	9.31268	6.61476	6.40012
ENSG00000233729.1	0	0.0146993	0.00825504	0	0	0.00897431	0	0	0	0	0	0	0	0	0	0	0	0	0	0	0	0	0	0	0	0	0	0	0.00943838	0	0	0	0	0	0	0	0	0	0	0	0	0	0	0	0.0251708	0	0	0	0
ENSG00000255988.1	0	0	0	0	0	0	0	0	0	0	0	0	0	0.146231	0	0	0	0	0	0	0	0	0	0	0	0	0	0	0	0	0	0	0	0	0	0	0	0	0	0	0	0	0	0	0	0	0	0	0
ENSG00000252517.1	0	0	0	0	0	0	0	0	0	0	0	0	0	0	0	0	0	0	0	0	0	0	0	0	0	0	0	0	0	0	0	0	0	0	0	0	0	0	0	0	0	0	0	0	0	0	0	0	0
ENSG00000200161.1	0	0	0	0	0	0	0	0	0	0	0	0	0	0	0	0	0	0	0	0	0	0	0	0	0	0	0	0	0	0	0	0	0	0	0	0	0	0	0	0	0	0	0	0	0	0	0	0	0.0490835
ENSG00000255294.1	0	0	0	0	0	0	0	0	0	0	0	0	0	0	0	0	0	0	0	0	0	0	0	0	0	0	0	0	0	0	0	0	0	0	0	0	0	0	0	0	0	0	0	0	0	0	0	0	0
ENSG00000130396.19	11.7949	11.8658	10.9865	11.6843	5.58001	13.1547	9.76803	13.3535	14.8484	8.59469	10.4078	11.9063	9.86144	8.8389	11.1065	11.4883	11.9197	12.6589	8.2968	13.878	13.3306	12.78	5.40375	15.7294	11.388	9.60421	12.9794	11.289	9.43402	10.4835	12.0779	7.78155	8.03783	14.8033	8.90587	4.84678	9.87195	15.277	14.1224	6.14902	8.49789	13.0956	12.4584	10.3145	9.27264	9.24259	10.6186	11.6408	18.2587
ENSG00000203757.1	0	0	0	0	0	0	0.0213954	0	0	0	0	0	0	0	0	0	0	0	0	0	0	0	0	0	0	0	0	0	0	0	0	0	0	0	0	0	0	0	0	0	0	0	0	0	0	0	0	0	0.014932
ENSG00000212257.1	0	0	0	0	0	0	0	0	0	0	0	0.13865	0	0	0.179678	0	0	0	0	0	0.221442	0.200331	0	0	0	0	0.16267	0	0	0.221055	0	0	0	0	0	0	0	0	0	0	0	0	0	0	0	0	0	0.193546	0.138993
ENSG00000241207.1	0	0	0	0	0	0	0	0	0	0	0	0	0	0	0	0	0	0	0	0	0	0	0	0	0	0	0	0	0	0	0	0	0	0	0	0	0	0	0	0	0	0	0	0	0	1.3639	0	0	0
ENSG00000266513.1	0	0	0	0	0	0	0	0.035368	0	0	0	0	0	0	0	0	0	0	0	0	0	0	0	0	0	0	0	0	0	0	0	0	0	0	0	0	0	0	0	0	0	0	0	0	0	0	0	0	0
ENSG00000173083.13	6.9287	6.49406	4.94248	5.25054	0.247811	2.62802	5.74159	4.97403	4.66691	8.46697	8.07838	6.17493	3.61133	3.02139	3.59995	2.50466	4.95516	4.58029	3.39863	2.93374	4.44675	4.72661	5.3076	6.41035	4.31755	3.263	3.83435	4.85741	1.75823	1.41286	7.13957	2.90727	4.29998	3.60175	3.46121	3.28305	2.66622	3.4232	3.54111	2.21686	1.83765	0.934845	3.13838	8.57751	1.99782	10.7175	1.73823	3.01364	0.585945
ENSG00000267145.1	0	0	0	0	0	0	0	0	0	0	0	0	0	0	0	0	0	0.0407476	0	0	0	0	0	0	0.0457561	0	0	0	0	0	0	0	0	0	0	0	0	0	0	0	0	0	0	0	0	0	0	0	0
ENSG00000253657.1	0	0	0	0	0	0	0	0	0	0	0	0	0	0	0	0	0	0	0	0	0	0	0	0	0	0	0	0	0	0	0	0	0	0	0	0	0	0	0	0	0	0	0	0	0	0	0	0	0
ENSG00000277067.3	0.00474353	0	0	0	0	0	0	0.00644212	0	0	0	0	0	0	0	0	0	0	0	0	0	0	0	0	0	0	0	0	0	0	0	0	0	0	0	0	0	0	0	0	0	0	0	0	0	0	0	0	0
ENSG00000249180.1	0.0256738	0.178057	0.0249989	0	0.0363272	0.0271771	0.0754329	0.104602	0.20268	0	0.0328312	0	0	0	0	0	0.0634059	0.0520704	0	0.157644	0.12581	0.189694	0	0.0302447	0.0292353	0.135142	0	0.0500152	0.0285824	0.0418635	0.0405826	0	0.0714306	0.0379992	0.041613	0.044751	0	0	0.136773	0	0	0.205561	0.0983996	0.255059	0	0.0856967	0.0994808	0.0366539	0
ENSG00000250412.1	0.0278421	0	0.0542202	0.0779957	0.0787903	0.0589445	0.0409017	0.0756238	0.0439593	0.03619	0	0.0284752	0.053822	0	0.0738024	0	0.103141	0.112936	0.128497	0.0427393	0	0.0822858	0.0921348	0.131196	0	0.109916	0.100225	0.0271196	0.0929889	0	0.0440099	0	0.0387315	0.0412083	0	0.242652	0.136753	0.0410848	0	0	0.162456	0.222922	0.213419	0.276599	0.0826626	0.650538	0.251725	0.755239	0.114183
ENSG00000182985.15	0.846617	0.970224	0.785898	1.01801	3.76702	1.24184	1.20311	0.817182	1.05606	1.12784	0.459658	0.500937	0.735583	1.69637	0.862069	0.955806	1.04055	0.730354	1.28826	1.12983	0.671018	0.887226	1.9803	0.803459	0.847112	1.16782	1.00639	0.643814	0.787151	1.87428	0.888696	3.24944	0.573302	0.974382	1.77343	0.800965	1.94445	1.5388	1.43794	0.857288	0.364925	0.195029	0.418848	0.183128	0.645011	0.127452	0.0595211	1.06771	0.109345
ENSG00000039068.17	155.106	125.41	137.763	173.167	15.6071	104.152	138.747	137.871	134.48	105.285	182.809	189.375	107.112	108.697	170.537	158.206	168.694	175.866	74.772	115.9	186.343	155.139	43.5533	166.816	190.065	108.834	146.699	190.131	195.365	99.3751	124.847	81.2458	130.091	155.678	72.2545	67.9406	114.218	144.462	99.6582	55.1893	99.8972	135.189	114.049	116.439	129.404	47.9326	141.358	146.733	86.9585
ENSG00000252267.1	0	0	0	0	0	0	0	0	0	0	0	0	0	0	0	0	0	0	0	0	0	0	0	0	0	0	0	0	0	0	0	0	0	0	0	0	0	0	0	0	0	0	0	0	0	0	0	0	0
ENSG00000279757.1	0	0	0	0	0.0447165	0	0	0.0429194	0	0	0	0	0	0	0	0.0381087	0	0	0	0.0970247	0.0516214	0	0	0	0.0359868	0.0415877	0	0.0307828	0.0351831	0.0515314	0	0	0	0	0	0	0	0	0	0	0	0	0	0	0	0	0	0	0.0324015
ENSG00000226419.5	0.111806	0.148709	0.105884	0.128716	0.205877	0.0891698	0.126	0.131042	0.0894735	0.0617152	0.0920528	0.0751881	0.0710579	0.219864	0.0791675	0.0517129	0.0888894	0.0916359	0.0918921	0.166927	0.0900636	0.119953	0.149516	0.0667579	0.0662741	0.193488	0.079025	0.0611658	0.136409	0.114881	0.181574	0.119884	0.110792	0.0838742	0.215974	0.144162	0.100304	0.176286	0.106071	0.377329	0.455772	0.527306	0.202519	0.365178	0.536578	0.352749	0.969319	0.251461	0.962592
ENSG00000132359.12	8.25346	5.95741	4.65239	4.48375	2.234	3.16293	6.9815	6.21555	9.71266	5.35379	5.94345	6.68508	5.28778	3.35014	6.28296	7.28472	4.61573	9.76857	4.1838	7.00734	6.75044	7.89175	2.87687	8.19537	3.78452	5.58379	8.30975	4.86163	5.00511	4.93332	6.01774	3.28495	6.957	12.4173	5.51477	2.54219	3.42509	10.1434	8.59685	10.992	4.1341	10.1052	9.21679	6.66624	2.40239	8.57701	5.1083	10.1857	5.26297
ENSG00000225680.1	0	0	0.0194551	0.0559721	0	0.444154	0.088057	0.027135	0.0946397	0.0779132	0	0.102173	0.115873	0.0358528	0.158889	0.0722805	0.148034	0.101308	0.0614756	0.0613421	0.0652734	0	0.132238	0.0706125	0.022752	0.0262931	0.0239748	0.0194618	0.0444878	0.130319	0	0	0.0555899	0	0.0647696	0.313442	0	0.147419	0.0354807	0	0.466334	1.11983	0.918938	0	1.30507	0	0.258065	1.14102	0.839895
ENSG00000276641.1	0	0.344527	0.193484	0	0.281163	0	0.291915	0.809589	0.313737	0	0	0	0	0.356563	0	0	0	0	0.305694	0.61006	0	0	0	0.234085	0.226273	0.26149	0	0.193552	0	0.648025	0	0	0	0.88231	0	0	0	0.293222	0	0	0	0.795494	1.14238	0	0.589962	0	1.02661	0	0
ENSG00000273143.1	0.0692948	0	0.0674731	0.0647066	0	0.0733521	0.0339328	0.0313694	0.0364694	0	0.0295376	0.047247	0.0446517	0.0414477	0.0306139	0.0557067	0.0285226	0.0468468	0.0710689	0.0709146	0.113189	0.0682658	0.0382183	0.0272106	0	0.0607922	0.0277161	0.0224989	0	0	0.109534	0.106353	0	0.0341872	0.0748769	0.362355	0	0	0	0.203235	0	0	0	0	0	0.231299	0.0298337	0.0659536	0
ENSG00000204365.4	0	0	0	0	0	0	0	0	0	0	0	0.00690347	0	0	0	0	0	0	0	0	0	0	0	0	0	0	0	0	0	0	0	0	0	0	0	0	0	0	0	0	0.0393856	0	0	0	0	0	0.409758	0	0
ENSG00000266205.1	0	0	0	0	0	0	0	0	0	0	0	0	0	0	0	0	0	0	0	0	0	0	0	0	0	0	0	0	0	0	0	0	0	0	0	0	0	0	0	0	0	0	0	0	0	0	0	0	0
ENSG00000222792.1	0	0	0	0	0	0	0	0	0	0	0	0	0	0	0	0	0	0	0	0	0	0	0	0	0	0	0	0	0	0	0	0	0	0	0	0	0	0	0	0	0	0	0	0	0	0	0	0	0
ENSG00000146909.6	1.80483	3.77193	1.74288	2.04014	1.92915	1.31705	2.29844	2.5093	2.59377	2.52514	2.15078	1.24963	1.64906	2.88767	1.69593	1.49135	2.69327	2.18533	2.05162	2.92779	1.59726	2.53769	1.57789	2.88095	2.48151	2.41428	2.18354	2.14987	2.10883	2.66657	2.06681	1.5308	1.58573	2.62718	2.27928	2.09729	2.46399	2.50387	2.2855	3.88401	5.22205	6.48714	5.96077	3.49724	4.74469	3.92298	5.80494	3.62176	3.45263
ENSG00000211714.3	0.255768	0.443459	1.10291	0.307071	0.2068	0.348099	0.805156	0.0992443	0.346138	0.474937	4.85935	0.0373692	0.0706328	0.786775	0.48427	0.264361	0.451188	0.259368	0.224843	0.336532	0.298416	0.539936	0.181369	0.344347	1.12339	0.19233	0.175372	0.10677	0.569488	0.119158	0.924098	0.336471	0.762436	0.108159	0.23689	0.318442	0.299112	0.107835	0.194652	0	0.319797	0	0.280079	0.362993	1.1933	0	0.0943856	0.573813	0
ENSG00000259909.1	0	0	0	0	0	0	0	0	0	0	0	0	0	0	0	0	0	0	0	0	0	0	0	0	0	0	0	0	0	0	0	0	0	0	0	0	0	0	0	0	0	0	0	0	0	0	0	0	0
ENSG00000255426.1	0	0	0	0	0	0	0	0	0	0	0	0	0	0	0	0	0	0	0	0	0	0	0	0	0	0	0	0	0	0	0	0	0	0	0	0	0	0	0	0	0	0	0	0	0	0	0	0	0
ENSG00000177191.2	38.6639	30.3041	50.8447	36.776	6.5167	48.4249	42.6423	20.3938	27.8036	19.4587	35.1196	60.213	44.7104	35.3074	38.7588	41.9936	40.7086	46.4531	29.2104	25.5467	48.2988	41.7957	12.7946	27.3466	36.4382	23.4382	31.0034	40.0958	52.8076	18.2509	30.613	20.8851	64.2631	37.7951	9.49738	41.3535	25.549	28.0643	25.3741	9.3306	5.32949	1.85927	7.25355	10.5351	22.0162	0.87846	8.60795	1.65764	7.6028
ENSG00000207970.2	0	0	0	0	0	0	0	0	0	0	0	0	0	0	0	0	0	0	0	0	0	0	0	0	0	0	0	0	0	0	0	0	0	0	0	0	0	0	0	0	0	0	0	0	0	0	0	0	0
ENSG00000197386.9	6.08139	7.26989	5.92619	4.31508	3.58687	4.34529	6.98493	7.11908	5.24308	4.90201	7.41862	4.54445	2.81681	4.80867	5.51695	5.32341	6.67161	6.81696	2.75376	6.29642	5.29487	6.17949	1.93963	6.16583	5.32405	6.41066	5.76574	5.94306	6.04165	5.39523	5.9587	3.7009	3.74018	6.59198	5.77538	2.06844	4.40324	6.2487	3.45149	9.30061	5.33666	3.85688	6.85593	6.67757	3.39017	6.39154	4.42137	7.45074	6.11201
ENSG00000106013.11	0.0177875	0.0462609	0.0173199	0.0498292	0.138426	0.018829	0.0130655	0.0483139	0.0280844	0.0115604	0	0.018192	0.0343853	0.031918	0.0235751	0.0321739	0	0.00901894	0.0136822	0.0546099	0.0145274	0.0131425	0.0441467	0.0523857	0.0303825	0.0351112	0	0.0173259	0	0.0580083	0.0281167	0.061425	0.0371167	0.0131634	0.100907	0.0155023	0.0291226	0.0787439	0	0	0.0518943	0	0	0	0	0	0	0	0.00911851
ENSG00000217414.2	0.00722756	0	0.00703755	0	0	0.00765074	0	0	0	0.00939461	0	0	0	0.0129692	0	0.00871544	0.00892485	0	0	0	0	0.0106803	0	0	0	0	0.00867251	0	0	0	0.0114246	0	0	0	0.0117147	0	0	0	0	0	0.0421722	0	0	0	0	0	0	0	0
ENSG00000275896.3	0.176591	0.04374	0.0122821	1.59009	0	41.8191	0.463257	0.0856521	0.039831	0.0491869	0.112911	0.129005	0.0975347	0.22634	0.117025	0.106472	0.0934548	0.0511648	0	0	0.247244	0.484628	0.0208705	0.0148593	0.50272	6.125	0.0908125	0.159722	1.60086	0.0411355	0.0797537	0.406544	0.579053	0	0.204447	1.38514	0	0.0186132	0.0671974	5.10527	2.53919	0	0.0725162	0.125312	0.411947	0.126309	0	0.19809	2.62528
ENSG00000223131.1	0	0	0	0	0	0	0	0	0	0	0	0	0	0	0	0	0	0	0	0	0	0	0	0	0	0	0	0	0	0	0	0	0	0	0	0	0	0	0	0	0	0	0	0	0	0	0	0	0
ENSG00000254912.2	0.0118317	0.0410285	0.0460828	0.06629	0.0167413	0.025049	0	0.0160685	0.0186809	0	0.0302604	0.0121008	0.0228721	0.0636928	0.0156815	0.0428023	0.0292205	0.0359948	0.036404	0.0363249	0.0193265	0.0524522	0	0.0139382	0.013473	0.0311399	0	0	0	0	0.0935122	0.0272387	0.049378	0	0.0575318	0	0.038743	0.0174594	0.0210106	0	0	0.0473663	0	0	0	0.0394932	0.0305637	0.168919	0
ENSG00000140950.14	2.81616	1.56902	2.28337	2.6546	1.57729	2.59901	2.6301	2.22376	2.38319	2.69687	2.63955	3.4166	2.21333	2.59685	2.80878	2.28752	1.98024	2.50784	2.13884	2.18878	3.12187	3.06071	1.45613	2.94892	2.47192	2.29046	2.82664	3.11367	3.45783	2.32499	3.0042	2.3944	2.17397	1.96039	2.28226	2.02981	2.13946	2.0647	2.18473	1.90845	2.93059	1.81494	1.99992	2.70236	3.11959	1.47766	4.00705	2.0052	2.67041
ENSG00000171160.16	0.756469	0.871056	0.781563	1.11619	1.74036	0.470676	1.06888	1.02735	0.774975	1.07335	0.649828	0.661458	1.41769	0.891125	0.857189	0.863453	0.919853	1.25315	1.25259	1.19668	0.481053	1.05812	1.71983	1.10203	0.756196	1.5578	1.00471	0.483726	0.957886	1.07342	0.921914	1.87446	1.17283	1.188	2.10591	0.59386	1.30471	1.22705	1.78426	2.03235	2.03849	1.13276	1.54924	4.13049	1.04582	3.19964	1.4171	2.44028	1.86496
ENSG00000270550.1	160.034	133.455	236.182	241.269	6.80987	17.8133	448.594	81.0853	122.219	252.202	141.167	53.5939	74.2345	80.6843	137.969	132.021	235.393	184.505	98.3234	81.7324	77.4049	195.058	93.3315	30.291	198.1	33.1728	197.238	191.057	170.97	53.2876	102.091	69.0364	90.7359	103.163	157.161	215.826	46.5071	318.148	36.5766	54.4878	104.474	0.269471	35.5374	59.8501	129.901	9.43658	1.34757	65.4918	1.93236
ENSG00000242353.1	0	0	0	0	0.246792	0.0307716	0	0	0	0	0	0	0	0	0.0385281	0	0	0.0294787	0	0.0892472	0	0	0.0961968	0	0	0.114762	0	0	0	0.0948012	0	0.0669232	0	0	0.0942339	0	0.142782	0.0428962	0.0516212	0	0	0	0	0	0	0	0	0	0.0298042
ENSG00000260911.2	0	0.224058	0.283116	0	0.0457124	0.820759	0.189842	0.219376	0.306051	0.0419933	0.247879	0	0	0.463771	0.0856371	0.194787	0.279254	0.22933	0.149102	0.34715	0.263856	0.381924	0.0534546	0.22835	0.147153	0.297598	0.155062	0.0314684	0.179834	0.158037	0.459605	0.297503	0.359539	0.382531	0.209455	0.337875	0.211576	0.190692	0.286849	0	0.0942534	0.388003	0.866749	0	0.47959	0.215673	2.04464	0.461235	0.331231
ENSG00000224761.3	0	0	0	0	0	0	0	0	0	0	0	0	0	0	0	0	0	0	0	0	0	0.0187537	0	0	0	0	0	0	0	0	0	0.0292167	0	0	0	0	0	0	0	0	0	0	0	0	0	0	0	0	0
ENSG00000224622.1	0	0	0	0	0	0	0	0	0	0	0	0	0	0	0	0	0	0	0	0.0253902	0	0	0	0	0	0	0	0	0	0	0	0	0	0	0	0	0	0	0	0	0	0	0	0	0	0	0.0640897	0	0
ENSG00000188738.12	0.98349	1.41624	0.997462	2.20272	0.150302	0.0962881	0.785631	1.17399	0.653512	0.642757	0.587849	1.13073	0.577087	0.710951	0.667525	0.688309	1.2348	1.36073	0.262029	0.335493	2.16989	0.780341	0.122223	0.502701	1.26243	1.24602	1.15227	0.907424	1.27841	0.736634	0.841473	0.465201	1.08959	0.520452	0.27409	1.2365	0.789616	0.459436	0.253676	0.010743	0.0213727	0.0879828	0.0163785	0.206207	0.168564	0	0.0670225	0.0993593	0.224702
ENSG00000276811.1	0	0	0	0	0	0	0	0	0	0	0	0	0	0	0	0	0	0	0	0	0	0	0	0	0	0	0	0	0	0	0	0	0	0	0	0	0	0	0	0	0	0	0	0	0	0	0	0	0
ENSG00000204634.11	1.63821	3.43682	1.61388	1.82625	1.71892	2.03206	2.06383	2.2673	3.11448	2.23258	1.03361	1.63855	1.79501	1.91657	1.56227	1.20384	2.4477	1.98327	2.00582	2.05685	1.87825	2.47059	1.26573	1.81084	2.10104	2.8649	2.19087	1.7644	1.73274	2.23977	1.9583	2.76351	1.60965	2.45671	2.76054	1.76529	1.35486	3.03862	3.50288	7.7468	2.18968	5.87452	3.79397	4.15835	2.97828	5.51635	2.08173	7.84761	3.07805
ENSG00000255091.1	0.0582559	0	0	0	0	0	0	0.0791164	0.459896	0	0	0.0595805	0.112615	0	0	0	0	0.0590759	0	0	0	0	0	0	0.0663371	0	0.139805	0	0	0.0949916	0.0920851	0.134115	0.0810407	0	0	0	0	0	0	0	0	0	0.111638	0	0	0	0	0	0
ENSG00000274094.1	0	0	0	0	0	0	0	0	0	0	0	0	0	0	0	0	0	0	0	0	0	0	0	0	0	0	0	0	0	0	0	0	0	0	0	0	0	0	0	0	0	0	0	0	0	0	0	0	0
ENSG00000228906.1	1.09356	0	0.313179	0.450507	0.773665	1.0214	0.897752	0.262084	0.812516	0.334457	0.45243	0.427632	0.559581	0.750285	1.02309	0.814478	0.317732	0.68494	0.692725	0.987458	1.10328	0.807989	0.904698	0.682014	0.659253	1.31209	1.08062	0.595247	1.0026	1.04891	0.305045	1.70306	0.536917	0.856877	1.40755	0.840942	1.31649	0.427155	0.399807	0	0.469177	0.772564	0.739633	0	0.668449	1.50302	0.498507	0.87246	1.08822
ENSG00000243314.1	0	0	0.0377657	0	0	0	0	0	0.0612374	0	0	0	0	0.0695966	0	0	0	0	0	0	0	0	0	0	0	0	0	0	0	0	0	0	0	0	0	0	0	0	0	0	0	0	0	0	0	0	0.050095	0	0
ENSG00000266307.1	0	0	0	0	0	0	0	0	0	0	0	0	0	0	0	0	0	0	0	0	0	0	0	0	0	0	0	0	0	0	0	0	0	0	0	0	0	0	0	0	0	0	0	0	0	0	0	0	0
ENSG00000254420.1	0	0	0	0.092988	0	0	0.0487638	0	0.0524092	0.0431464	0	0	0	0.0595632	0.0879887	0.0400272	0.0819779	0	0	0.0509546	0.10844	0.0490514	0	0	0	0.0436814	0.03983	0	0	0	0.0524695	0	0.0461765	0	0.0538017	0	0	0	0.0589451	0	0.193683	0.132886	0.127221	0	0	0	0.514477	0	0.204196
ENSG00000234182.1	0	0	0	0	0	0	0	0	0	0	0	0	0	0	0	0	0	0	0	0	0	0	0	0	0	0	0	0	0	0	0	0	0.0331894	0	0	0	0	0	0	0	0	0	0	0	0	0	0	0	0
ENSG00000169994.17	30.6516	27.0396	25.5924	25.2634	3.4799	60.5582	33.6356	33.7474	34.4505	23.7316	32.7211	39.4643	21.5918	16.7385	36.5482	33.9124	33.7563	32.6994	17.9616	24.1143	30.8133	36.0652	6.94941	39.4175	31.7482	25.3143	33.0293	32.6082	31.0429	18.7073	34.4928	14.0334	26.3521	39.2185	16.7572	11.4527	15.2158	27.9897	27.1699	24.6561	6.51628	23.565	22.6995	20.9285	16.0083	6.69057	17.869	11.8067	14.149
ENSG00000211642.2	207.173	55.8134	81.8439	420.608	2.53046	72.8628	88.3335	0.647671	111.753	100.939	65.1016	39.6699	76.2875	74.7357	143.586	7.57183	128.82	70.003	137.746	149.099	33.4316	2.64273	124.674	3.51128	86.7984	19.3503	38.0065	106.918	311.212	20.1536	323.835	21.6837	124.834	47.6447	0.128829	55.0714	62.3993	409.162	117.08	129.03	4.86967	0	9.51982	3.15854	126.96	1.85715	0.718624	14.2413	0.20373
ENSG00000232242.2	0	0	0	0	0	0	0	0	0	0	0	0	0	0	0	0	0	0	0	0	0	0	0	0	0	0	0	0	0	0	0	0	0	0	0	0	0	0	0	0	0	0	0	0	0	0	0	0	0
ENSG00000260530.1	0.069739	0	0.101858	0	0.0493386	0.0369112	0.0512255	0	0.0550548	0.0453245	0.0445905	0	0.0674068	0.12514	0.0924305	0	0	0.106081	0	0.107054	0.227829	0.0515275	0.173085	0.0410775	0	0	0.167363	0	0.11646	0.113716	0	0.160551	0.0970151	0	0	0	0.05709	0.0514548	0	0	0	0	0	0	0.103527	0	0	0	0
ENSG00000275348.1	0	0	0.0588515	0	0	0.0639793	0	0	0.0954283	0	0	0	0	0	0.0801064	0	0	0	0	0	0	0	0	0	0.0688248	0	0	0	0	0	0	0	0	0.0894564	0	0	0	0	0	0	0	0	0	0	0	0	0	0	0
ENSG00000274479.1	0	0	0	0	0	0	0	0	0	0	0	0	0	0	0	0	0	0	0	0	0	0	0	0	0	0	0	0	0	0	0	0	0	0	0	0	0	0	0	0	0	0	0	0	0	0	0	0	0
ENSG00000198663.15	15.1045	15.7036	14.0666	14.754	20.8576	13.215	15.6223	15.9237	16.3346	14.3262	14.0613	14.1766	14.5478	14.9827	16.8472	16.1192	16.1283	16.3552	15.1436	15.8601	15.0397	15.8108	13.4164	15.9288	15.3432	14.3634	17.8112	15.3574	15.5374	18.7386	13.8887	17.6846	13.7872	16.7866	18.7386	11.1747	16.8738	17.9436	17.5014	6.92063	12.4826	18.616	10.2557	14.6464	15.1674	9.11642	13.9113	14.1834	12.7954
ENSG00000187260.14	0.258262	0.230111	0.227024	0.150726	1.16734	0.508797	0.337247	0.720969	0.407765	0.233123	0.1055	0.242123	0.0970765	0.80456	0.180655	0.428214	0.168314	0.250985	0.590448	0.429486	0.222646	0.328635	1.73895	0.130993	0.17972	0.613635	0.538011	0.157225	0.219634	0.701867	0.130408	0.751463	0.204586	0.15927	1.27324	0.231335	0.710605	0.306998	0.40766	0.789019	0.209297	0.272836	0.336819	0.320716	0.457935	0.371162	0.277975	0.440409	0.205947
ENSG00000118777.9	7.06436	3.72485	12.1054	29.6721	1.98559	85.3839	21.3538	1.95862	23.6256	2.77691	12.1789	29.2274	14.2578	19.6668	9.56518	20.2918	13.9218	15.7901	8.91613	8.66711	84.7138	7.25569	1.47532	19.4428	8.77345	3.03184	22.407	15.8255	26.1423	6.35721	15.0071	5.09738	16.2957	17.754	0.756553	16.7206	14.5201	9.31621	4.99984	0.105307	0.51503	0.383307	0.607792	0.178352	0.595195	0.0998734	0.0656981	0.145239	0.110438
ENSG00000200917.1	0	0.523968	0	0.423289	0	0.159948	0.221977	0.205208	0	0	0	0	0	0.271137	0.200266	0	0	0	0	0	0.246815	0	0	0	0	0.397683	0	0	0.168219	0	0.238846	0	0	0.447282	0	0	0	0.445942	0.536646	0	0	0.604907	0.289561	0	0	0	0	0	0.309839
ENSG00000224017.1	0.0118899	0	0.0115774	0	0	0	0	0.0161475	0	0	0	0	0	0.0213354	0	0	0.0440463	0.0120573	0	0	0	0	0	0	0	0	0.028534	0	0	0.0193876	0	0	0	0	0	0	0	0	0.0211139	0	0	0.285595	0	0	0.070602	0	0.138213	0	0.060952
ENSG00000251293.1	0	0	0	0	0	0	0	0	0.0528933	0	0	0	0	0	0	0	0	0	0	0	0	0	0	0	0	0	0	0	0	0	0	0	0	0	0	0	0	0	0	0	0	0	0	0	0	0	0	0	0
ENSG00000279142.1	0	0	0	0	0	0	0	0.0160751	0	0	0	0	0	0	0	0	0	0	0	0	0	0	0	0	0	0.00778815	0	0	0	0.00965031	0	0	0	0	0.00959255	0	0	0	0.0105096	0	0	0	0	0	0	0	0	0	0
ENSG00000198870.7	0.0559431	0.108407	0.0640852	0.0460932	0.0698441	0.121921	0.0870182	0.0491606	0.135089	0.0598843	0.0504981	0.0370216	0.0508915	0.0767647	0.0697842	0.0833325	0.0812712	0.0767531	0.086063	0.0858761	0.0967551	0.0972571	0.147012	0.0387664	0.0824398	0.0909401	0.0671273	0.0448752	0.0512901	0.112684	0.0884292	0.0833352	0.0549341	0.107153	0.170681	0.0630961	0.113144	0.0582719	0.0818117	0.0289545	0.0576041	0.171262	0.0756748	0.0653849	0.0781619	0.175748	0.284774	0.258398	0.114714
ENSG00000187753.11	0	0	0.00731075	0	0.0212473	0	0.0441197	0.0101967	0	0	0	0	0	0.0134726	0	0	0.00927131	0.0152276	0.0115505	0.0345764	0	0	0	0.00884484	0.00854966	0.0197606	0.00900917	0.0146266	0.00835873	0	0.0237362	0.017285	0.0104447	0	0	0.0130871	0.036878	0.0110793	0.0533313	0	0.0219047	0.0901725	0.0143881	0	0	0.0751842	0.0290925	0	0.061583
ENSG00000070718.10	1.40758	1.31443	1.38633	1.21078	2.08323	0.902806	1.42948	1.42508	1.69691	1.16567	1.38029	0.933723	1.40742	1.99905	1.42139	0.969914	1.24723	1.53052	1.70319	2.05074	0.977822	1.86826	2.15689	1.05917	2.20292	1.84926	1.83043	1.54441	1.36891	1.94469	1.42851	2.08052	1.06104	1.4573	2.65608	1.14416	1.89587	2.10437	2.40926	2.88778	4.46394	2.56305	5.06704	3.74278	2.54588	2.0753	4.62418	6.87675	1.72989
ENSG00000247728.2	0.0299087	0.129642	0.0145612	0.0418925	0.169277	0.0474898	0.0219689	0.0406185	0.141667	0.0388763	0.0191233	0.0611775	0.0867255	0.107337	0.0991007	0.0721315	0.0738646	0.0151648	0.115029	0.0688676	0	0.0662952	0.0989737	0.0704669	0.0681152	0.0787166	0.0897202	0.0145663	0.0998911	0.0731533	0.0236383	0.103283	0.0832129	0.0442671	0.16967	0.078199	0.0979359	0.0882689	0.079667	0	0	0	0	0	0.0443992	0.0499161	0.212465	0.0853998	0.061329
ENSG00000233293.1	0	0.107252	0.0301159	0	0	0.0654799	0	0	0	0	0	0	0.0597894	0.0554992	0	0	0.0763845	0.0313644	0	0	0.0505208	0	0.10235	0.145742	0.070439	0.040701	0.0371124	0	0	0.0504326	0	0.071204	0	0.0915545	0.150392	0.0539112	0	0	0	0	0	0	0	0	0	0	0	0.0883132	0
ENSG00000221972.3	0.373948	0.738833	0.499603	0.560325	0.0984406	0.42346	0.702661	1.07476	0.411921	0.655629	0.656132	0.675961	0.235358	0.296495	0.115261	0.335576	0.504719	0.229291	0.107029	0.654132	1.06539	0.244169	0.187059	0.327832	0.316891	0.114441	0.240007	0.550602	0.319496	0.482134	0.714819	0.280291	0.0846846	0.205943	0.747063	0.19706	0.313242	0.372153	0.015443	0.229553	0.32983	0.417777	0.333308	0.172792	0.129098	0.0870839	0.14602	0.211067	0.231822
ENSG00000241305.1	0	0	0	0	0	0	0	0	0	0	0	0	0	0	0	0	0	0	0	0	0	0	0	0	0	0	0	0	0	0	0	0	0	0	0	0	0	0	0	0	0	0	0	0	0	0	0	0	0
ENSG00000202490.1	0	0	0	0	0	0	0	0	0	0	0	0	0	0	0	0	0	0	0	0	0	0	0	0	0	0	0	0	0	0	0	0	0	0	0	0	0	0	0	0	0	0	0	0	0	0	0	0	0
ENSG00000278274.1	0	0	0	0	0	0	0	0	0	0	0	0	0	0	0	0	0	0	0	0	0	0	0	0	0	0	0	0	0	0	0	0	0	0	0	0	0	0	0	0	0	0	0	0	0	0	0	0	0
ENSG00000249684.4	0.122497	0.265487	0.0695782	0.200176	0.0433319	0.0864464	0.209949	0.346587	0.386817	0.199032	0.0522157	0.104402	0.276268	0.0366349	0.0947071	0.196953	0.252107	0.238091	0.157042	0.125361	0.216766	0.196102	0.135122	0.180382	0.0581208	0.1209	0.195983	0.0894888	0.079552	0.0998715	0.177495	0.0470017	0.113605	0.226631	0.198548	0.05338	0.083566	0.256079	0.435057	0	0.0595634	0.286064	0.0195622	0.507067	0.151538	0.0340736	0.461467	0.0291477	0.167457
ENSG00000263577.1	0	0	0	0	0	0	0	0	0	0	0	0	0	0	0	0	0	0	0	0.265085	0	0	0	0	0	0	0	0	0	0	0	0	0	0	0	0	0	0	0	0	0	0	0	0	0	0.576412	0	0	0
ENSG00000230065.1	0.0387853	0	0.0755314	0	0	0	0	0.105348	0	0	0	0	0	0	0	0	0	0	0	0	0	0.0573141	0	0	0.0441656	0.0510395	0.139618	0.0377789	0	0	0	0	0	0	0	0.13521	0	0.0572332	0	0	0.113155	0	0	0	0	0	0	0	0
ENSG00000133256.11	0.185386	0.178022	0.44156	0.175774	0.225991	0.114725	0.293293	0.282756	0.315218	0.396674	0.211537	0.201269	0.391453	0.286597	0.192785	0.182279	0.309923	0.257409	0.429991	0.201394	0.167714	0.349812	0.311458	0.131034	0.266314	0.172647	0.304583	0.205578	0.187337	0.199975	0.540995	0.269206	0.206314	0.371474	0.466899	0.427537	0.294183	0.597629	0.633086	0.175663	0.133133	0.0913426	0.125708	0.283343	0.169356	0.19992	0.0478887	0.333892	0.0555591
ENSG00000224445.2	0	0	0	0	0	0	0	0	0	0	0	0	0	0	0	0	0	0	0	0.0503782	0	0	0	0	0	0	0	0	0	0	0	0	0	0	0	0.114409	0	0	0	0	0	0	0	0	0	0	0	0	0
ENSG00000232104.3	0.0557198	0.273725	0.14468	0.182106	0.183962	0.108134	0.163712	0.214405	0.205275	0.0603553	0.0237511	0.0379912	0.143617	0.0499919	0.147699	0.0447936	0.114675	0.131843	0.0714329	0.1283	0.197199	0.192123	0.122925	0.175039	0.0740241	0.183311	0.122575	0.0904564	0.103387	0.227141	0.161473	0.171036	0.0387563	0.178684	0.301042	0.145684	0.0608181	0.37	0.197892	0	0.0270933	0.223064	0.053389	0.461294	0.110287	0	0.311859	0.159099	0.199948
ENSG00000232768.1	0.0889921	0.154297	0	0	0	0	0	0.120859	0	0	0.113801	0	0	0	0	0	0	0	0	0.136608	0	0	0	0	0	0	0	0.0866828	0	0	0	0	0	0	0	0	0	0	0	0	0.259631	0.356264	0.170539	0	0	0	0	0.127052	0.364964
ENSG00000009307.14	94.5458	83.8872	93.3875	92.3623	136.811	124.969	79.7255	92.7891	82.6134	89.1484	85.2037	81.498	79.785	103.517	99.5083	99.2751	85.8098	92.7426	109.798	103.686	75.0605	88.4574	112.416	84.0304	101.975	84.0659	110.911	94.1195	87.6739	134.074	88.423	125.395	79.8923	80.8024	122.204	67.5124	129.845	88.2437	113.704	57.2995	87.7963	65.7496	90.2349	83.1778	65.7636	81.1837	62.1568	72.4114	117.328
ENSG00000280145.2	0.0387232	0	0	0	0.00273957	0.0307429	0	0	0.0641963	0.00251668	0.0148555	0.00198019	0.00374282	0.013897	0	0.00233474	0.112369	0	0.0387217	0	0.0253008	0	0	0	0	0.022931	0	0.00188592	0	0.0157854	0.00306049	0	0	0.00286566	0	0.043873	0	0	0	0	0	0	0	0.019235	0.00574843	0.0129254	0.00250074	0.00276421	0
ENSG00000231139.1	0	0	0	0	0	0	0	0.0663299	0	0	0	0	0	0	0	0	0	0	0	0	0	0	0	0	0	0	0	0	0.054374	0	0	0	0	0	0	0	0	0	0	0	0	0	0	0	0	0	0	0	0
ENSG00000229901.1	0.0368165	0	0	0.103136	0.104187	0.0389722	0	0.3	0.116258	0.0478553	0	0.0376537	0	0.0660638	0	0	0.0454624	0.0746695	0	0.0565157	0	0.0544047	0.0609165	0.0867423	0	0	0.044177	0.0358611	0	0.0600328	0.174588	0.254274	0.0512161	0	0.238694	0	0.120556	0.162984	0.0653782	0	0.107411	0	0	0	0.109308	0.12289	0.190209	0	0.830432
ENSG00000223825.5	3.28758	2.20004	2.80803	4.20091	1.26495	1.64845	1.77935	5.52226	2.59535	4.94803	3.02399	1.68117	2.7874	0.879712	1.7582	3.89482	1.85175	4.76682	3.41611	2.08063	2.30819	3.9206	1.76549	2.98959	1.51059	1.89749	2.80291	4.10115	2.11896	1.83392	3.51003	3.05399	1.84541	3.41464	2.33711	2.96576	2.50243	2.12775	2.76538	25.8816	3.02885	3.00169	2.43162	3.43797	0.342483	6.64192	2.16036	0.741093	2.51321
ENSG00000199806.1	0	0	0	0	0	0	0	0	0	0	0	0	0	0	0	0	0	0	0	0	0	0	0	0	0	0	0	0	0.136856	0.200448	0	0	0	0	0	0	0	0	0	0	0.358642	0.492128	0	0	0	0	0.158776	0	0
ENSG00000240056.2	0	0	0	0	0.0712669	0	0	0	0	0	0	0	0	0	0	0	0	0.051076	0	0	0	0	0	0	0	0.0662804	0	0	0	0	0	0	0	0	0	0	0	0	0	0	0	0	0.0965204	0	0	0	0	0	0
ENSG00000214759.3	0	0.09315	0.0523125	0	0	0	0	0	0	0	0	0	0	0	0	0	0	0	0	0	0.263269	0	0	0	0	0	0	0	0	0	0	0	0	0	0.0870791	0	0	0	0	0	0	0	0.102955	0	0	0	0	0	0
ENSG00000259270.1	0	0	0	0	0	0	0	0	0	0	0	0	0	0	0	0.0977201	0	0	0	0	0	0	0	0	0	0	0	0	0	0	0	0	0	0	0	0	0	0	0	0	0	0.324419	0	0	0	0	0	0	0
ENSG00000134443.8	0.1875	0.118216	0.0165974	0.143252	2.41185	0.61348	0	0.185194	0.0269128	0.398813	0.0217974	0.122032	0	0.367038	0.0903668	0.205545	0	0	1.07514	0.183161	0.306271	0	1.88963	0.140561	0.0388201	0.69536	0.12272	0.0166032	0.0379531	1.00059	0	0.981043	0.0474245	0.0252286	0.635442	0.178268	0.948862	0	0.0605382	0.449935	1.93945	3.75312	0.587969	0	10.3746	0.455169	0.48435	1.75215	2.21948
ENSG00000148303.15	382.208	409.576	462.009	303.499	335.951	306.395	385.82	384.361	396.304	453.798	350.234	248.314	611.429	416.907	412.38	406.917	444.209	460.763	573.349	331.773	242.882	476.6	693.195	389.698	469.398	413.056	447.666	412.081	360.019	303.648	424.118	515.533	570.344	368.611	425.721	689.342	426.791	431.092	652.73	993.785	536.718	617.828	814.768	375.569	689.056	752.065	697.452	489.803	907.216
ENSG00000229268.1	0	0	0	0	0.0118299	0.00885017	0	0	0	0.0108674	0	0	0	0	0	0	0	0.0169567	0	0.0128341	0	0	0	0	0	0.0330065	0.0200642	0	0	0	0	0	0	0	0.0271024	0	0	0	0.0148467	0	0.0243918	0	0	0.0830596	0.0248226	0.139535	0.0107986	0	0.0171438
ENSG00000261161.1	0.0571091	0	0	0	0.0404033	0	0	0.0387795	0	0	0	0	0	0	0.0378455	0	0	0	0	0	0	0	0	0	0	0	0	0	0	0	0	0	0	0	0	0	0	0	0	0	0	0	0	0	0	0	0	0	0
ENSG00000255482.1	0	0	0	0	0	0	0	0	0	0	0	0	0	0	0	0	0	0	0	0	0	0	0	0	0	0	0	0	0	0	0	0	0	0	0	0	0	0	0	0	0	0	0	0	0	0	0	0	0
ENSG00000235120.1	0	0	0	0	0.0445225	0	0	0.0427332	0	0	0	0	0.060827	0	0	0	0	0	0	0	0	0	0	0	0	0.0828146	0	0	0	0	0	0	0	0	0	0	0	0	0	0	0	0	0	0	0	0	0.0812822	0	0
ENSG00000279229.1	0.151101	0.916945	0.220693	0.423289	0.213801	0.159948	0.110989	0.205208	0.238571	0	0.289838	0.309074	0	1.76239	0	0.273311	0.0932925	0.459684	0.116227	0.579874	0.49363	0.223286	0.125006	0.0890012	0.344124	1.29247	0.0906548	0.14718	0.420549	0.123192	0.119423	0.521792	0.210199	0	0.48982	0	0.371085	0.668913	0.134161	0	0	0.604907	0	0	0.224308	0	0	0.539308	0.232379
ENSG00000088367.19	12.3499	12.9417	13.3767	11.3391	8.26061	5.31633	9.22186	11.6937	10.2988	7.16629	13.2319	8.32482	8.38847	12.7016	12.8969	11.3066	11.4757	12.8962	7.16406	8.6785	11.318	12.6529	4.87718	9.0366	12.802	11.9284	12.5886	11.1808	14.2237	8.95072	7.39896	8.35824	12.4531	12.2742	7.38039	6.61787	10.0721	7.74335	8.59398	3.313	25.2766	7.54429	7.34297	4.01574	6.48831	8.02151	20.5044	14.3061	12.4481
ENSG00000253139.1	0	0	0	0	0	0	0	0	0	0	0	0	0	0	0.0223293	0	0	0	0	0	0	0	0	0	0	0	0	0	0	0	0	0	0	0	0.027307	0	0	0	0	0	0	0	0	0	0	0	0	0	0
ENSG00000179428.2	0.0850775	0	0.0724858	0	0.0752378	0.0225147	0.015623	0.259971	0	0.0414699	0	0.141395	0.0205581	0	0	0.012824	0.0525284	0	0.0327209	0.0652996	0.0347423	0.0157151	0.0703845	0	0.0121099	0.0279894	0.0382824	0.0103587	0.0118395	0	0.0504308	0	0.0147941	0.0944408	0.0689482	0.166832	0.191528	0.0470789	0.0566547	0	0	0.0425741	0.0203797	0.105651	0.0315742	0	0.0686787	0.0607315	0.0327103
ENSG00000106853.15	12.4363	15.6903	14.3938	18.9313	8.66324	151.632	13.1283	12.4647	9.16235	4.78214	9.55391	11.591	9.18384	15.2524	16.6583	12.0357	18.095	19.1995	12.1051	7.89103	9.1925	23.0307	8.9311	21.2478	20.9825	13.3909	21.7688	11.7833	24.844	8.64265	18.1302	15.0106	21.3339	11.1905	8.50881	13.3215	13.4189	8.0859	13.0179	2.709	5.43494	10.1102	17.7527	9.17616	6.3409	4.29289	14.7941	9.13619	13.278
ENSG00000205571.11	0.628791	0.494791	0.673486	1.21948	0.260068	0	0.639507	0.834244	0.511666	0.333216	0.57523	0.440268	0.0093502	0.998116	0.282069	0.279964	1.06912	0.750455	1.42124	0.371243	0.402936	0.486032	1.37652	0.262107	0.804141	0.00636504	0.0116077	0.315659	0.597715	0.820241	0.665168	0.334058	1.06985	0.501123	1.15244	1.56815	0.966133	1.07775	0.833152	0.0425581	0.945457	0.116181	1.20498	0.864938	1.0196	0.242174	1.79921	0.483381	1.15051
ENSG00000269737.1	0.428439	0.495228	0.258251	0.171459	0.230941	0.215964	0.329687	0.651125	0.901939	0.225411	0.208716	0.198225	0.177476	0.366092	0.256881	0.147611	0.377894	0.382747	0.172624	0.50109	0.183289	0.768782	0.270055	0.252358	0.197472	0.604075	0.538574	1.03337	0.249845	1.01465	0.257994	0.234843	0.170288	0.800201	0.16534	0.124466	0.400835	0.57201	0.380407	0	0.208325	1.18429	1.212	1.9255	0.514868	0.715043	0.777354	0.582544	0.56477
ENSG00000207559.1	0	0	0	0	0	0.159948	0	0	0	0.196406	0	0	0	0	0	0	0	0.153228	0	0	0	0	0	0	0	0	0	0	0	0	0	0	0	0	0	0	0	0	0	0	0	0	0	0	0	0	0	0	0
ENSG00000251085.1	0	0	0	0	0	0	0	0	0	0.0414395	0	0	0	0	0.0422539	0	0	0	0	0	0	0	0	0	0	0	0	0	0	0	0	0	0	0	0.0516733	0	0	0	0.0566132	0	0	0	0	0	0	0	0	0.0455153	0.0326863
ENSG00000260629.1	0	0	0	0	0	0	0	0	0	0	0	0	0	0	0.0193416	0	0	0	0	0	0	0	0	0	0	0	0	0	0	0	0	0	0	0	0	0	0	0	0	0.256804	0	0	0	0	0	0	0	0	0
ENSG00000254769.3	0	0	0	0	0	0	0	0	0	0	0	0	0	0	0	0	0	0	0	0	0	0	0	0	0	0	0	0	0	0	0	0	0	0	0	0	0	0	0	0	0	0	0	0	0	0	0	0	0
ENSG00000277711.1	0	0	0	0	0	0	0	0	0	0	0	0	0	0	0	0	0	0	0	0	0	0	0	0	0	0	0	0	0	0	0	0	0	0	0	0	0	0	0	0	0	0	0	0	0	0	0.148695	0	0
ENSG00000211517.1	0	0	0	0	0	0	0	0	0	0	0	0	0	0	0	0	0	0	0	0	0	0	0	0	0	0	0	0	0	0	0	0	0	0	0	0	0	0	0	0	0	0	0	0	0	0	0	0	0
ENSG00000237989.1	0.279953	0.620223	0.398794	0.392125	0.39612	0.356711	0.281795	0.260507	0.523867	0.552577	0.178999	0.0954396	0.120263	0.279083	0.0961964	0.306327	0.326491	0.126175	0.239267	0.334246	0.203239	0.214508	0.145825	0.29315	0.11807	0.293358	0.379467	0.151493	0.132748	0.219791	0.335989	0.262574	0.129816	0.375985	0.344519	0.198805	0.466841	0.283057	0.101268	0.228077	0.166375	0.207545	0.258308	0.103008	0.277059	0.311485	0.0468723	0.24425	0.0372073
ENSG00000260073.2	0	0	0	0	0	0	0	0	0	0	0	0	0	0	0	0	0	0	0	0	0	0	0	0	0	0	0	0	0	0	0	0	0	0	0	0	0	0	0	0	0	0	0	0	0	0	0.0314883	0	0
ENSG00000273018.4	0.0357794	0.127336	0.038506	0.126608	0.133226	0.0219272	0.00276643	0.023017	0.225966	0	0.0120405	0.00385189	0.0145612	0.155438	0.0049917	0.0204371	0.0232535	0	0.0289701	0.00578143	0.0584435	0.00278274	0.0311581	0.00221839	0	0.0867333	0.00451921	0.00183426	0.0188682	0.162742	0.11609	0.0780351	0.044534	0.130997	0.00305223	0.0361064	0.0184989	0.152835	0.0267522	0	0.0274697	0.113081	0.14074	0.0374162	0	0	0.00972896	0.00806547	0.00386143
ENSG00000186222.4	7.43676	9.64335	8.65631	8.49405	4.0999	9.73341	8.90874	8.29666	9.1073	8.31392	6.12585	6.92693	9.65923	7.25983	7.5737	9.44367	10.1801	8.69676	9.66045	6.37582	6.81374	9.90247	7.71835	9.12006	8.29472	8.15729	8.42837	8.30107	8.02959	6.68483	9.07525	7.22829	10.2206	8.08593	7.25551	9.85104	6.87368	8.81624	9.14389	14.7601	16.4359	6.75162	8.69866	8.19911	10.2807	12.3068	9.09549	8.19669	13.8422
ENSG00000224686.1	0	0	0	0	0	0	0	0	0	0	0	0	0	0	0	0	0	0	0	0	0	0	0	0	0	0	0	0	0	0	0	0	0	0	0	0	0	0	0	0	0	0	0	0	0	0	0	0	0
ENSG00000236018.2	0.0568109	0.164168	0.0184391	0.159148	0.0267949	0	0.0278196	0.102872	0.0298992	0.0246149	0.0242162	0	0	0	0.0250986	0.0228354	0.0467681	0.0192035	0.0291327	0	0.0618649	0	0	0	0	0.0747602	0	0.0737822	0	0	0.089801	0	0	0.0840843	0	0	0	0.0279441	0	0	0.0552478	0.0758108	0.0362897	0	0	0	0.0733768	0.0270358	0.0194155
ENSG00000225099.1	0.0213006	0	0	0	0.0904179	0	0	0.0578561	0.134525	0.0830616	0.0544776	0.0435699	0	0	0	0.0256856	0.0263027	0.0648013	0	0	0	0.125906	0.0352439	0.0250928	0.0727663	0.056061	0.0255591	0.0207479	0	0	0.10101	0.0980755	0	0	0	0.0371282	0.0697488	0	0	0.562254	0.248574	0	0	0.423226	0.0632411	0.355496	0	0.0304103	0
ENSG00000221746.1	0	0	0	0	0	0	0	0	0	0	0	0	0	0	0	0	0	0	0	0	0	0	0	0	0	0	0	0	0	0	0	0	0	0	0	0	0	0.264262	0	0	0	0	0	0	0	0	0	0	0
ENSG00000264502.1	0	0	0	0	0	0	0	0	0	0	0	0	0	0	0	0	0	0	0	0	0	0	0	0	0	0	0	0	0	0	0	0	0	0	0	0	0	0	0	0	0	0	0	0	0	0	0	0	0
ENSG00000169359.12	4.22198	3.74632	3.64003	4.88372	2.0979	3.67966	3.431	4.78841	4.0253	5.28809	4.48182	3.53514	3.91476	3.90423	4.02404	3.04159	3.93707	4.14389	4.06582	4.59823	3.59093	4.52667	5.20062	3.65834	3.76617	3.13685	4.18012	4.27386	3.61161	3.23087	4.13473	3.57639	3.15253	3.79346	3.87582	5.0348	3.91014	4.94719	4.36942	1.67047	5.68836	4.50598	4.93761	6.66129	4.86726	2.19787	2.92895	4.36905	4.02125
ENSG00000225673.3	0	0	0	0	0	0	0	0	0	0	0	0	0	0	0	0	0	0	0	0	0	0	0	0	0	0	0	0	0	0	0	0	0	0	0	0	0	0	0	0.43265	0	0	0	0	0.0729953	0.0820655	0.0317552	0	0.0504145
ENSG00000145975.12	0.0184904	0.0240444	0.00450107	0.0258991	0.00654075	0.0244663	0.0339544	0.0565009	0.0364927	0.0180258	0.0236452	0.00945542	0.00893602	0.00829481	0.0122534	0	0.0228326	0.0468767	0.00711142	0.0354799	0.0528552	0.0341547	0.0152971	0.0217823	0.0157915	0.0790803	0	0.0225132	0.0205852	0.0226127	0.0365347	0	0.00643057	0.0205254	0.0224774	0.00805747	0	0.0272852	0.0328349	0	0.0134862	0.074023	0.0885847	0	0	0.0154298	0.0298527	0.0131991	0.00473942
ENSG00000256379.1	0	0.06075	0.0341168	0	0.396616	0.296716	0.0514729	0	0	0.0455435	0.0896117	0.0716693	0.0677325	0	0.0464385	0	0	0	0.107805	0.0537855	0.0572325	0	0.405816	0.165104	0.199492	0.0922163	0.126128	0.0682574	0.0390074	0.342796	0.276922	0.403318	0.194967	0.0518588	0	0	0.172098	0.206814	0.12444	0	0	0.140268	0.0671446	0	0	0	0	0.250114	0
ENSG00000230580.1	0.14564	0	0.226897	0.326392	0.123644	0.154167	0.171163	0.553815	0.689843	0.227169	0.186241	0.0893708	0.281539	0	0.115816	0.0351243	0.179841	0.413531	0.089621	0.0894264	0.0951576	0.0430431	0.38556	0.0343137	0.132674	0.0766617	0.139805	0.368837	0.194567	0.0474958	0.414383	0.134115	0.121561	0	0.283269	0.253859	0	0.214912	0.155175	0.768865	0.424897	0.466434	0.223276	1.44687	0.518882	2.33343	0.526702	0.0415852	0.179184
ENSG00000263934.3	0	0.287845	0	0	0	0.0219672	0	0.0281831	0	0	0	0	0	0.0372377	0	0	0	0.0210442	0	0.0318558	0	0	0	0	0	0.109235	0	0.0606407	0.0231031	0	0	0	0	0.0307146	0.0336357	0.0361721	0	0	0	0	0	0	0	0	0	0	0.0268034	0	0.0851061
ENSG00000235931.2	0.00630409	0.0109302	0.0122767	0.00883002	0.00445999	0	0.0092611	0.00856149	0	0.00409713	0.00403078	0.0354609	0.00609327	0	0.00835529	0.00380093	0.00389226	0.00319641	0	0	0	0.00465786	0.00521537	0	0.00717859	0.00829586	0.00378221	0.0061405	0.0105274	0	0.0149473	0.00725656	0	0.00466526	0.00510894	0	0.0103214	0.00465128	0.0111947	0	0	0	0.00604039	0	0	0	0	0.0045001	0.0129268
ENSG00000280015.1	0	0	0	0	0	0	0	0	0	0	0	0	0	0	0	0	0	0	0	0	0	0	0	0	0	0	0	0	0	0	0	0	0	0	0	0	0	0	0	0	0	0	0	0	0	0	0	0	0
ENSG00000213269.2	0.0762456	0.0330493	0.129922	0	0.0539418	0	0.0280024	0.103548	0.090287	0.198213	0.0243753	0.0584844	0.0368479	0.0342038	0.0757905	0.0919416	0.0470753	0.0773188	0.0293241	0	0.0311357	0.140837	0.220772	0.022455	0.0868223	0.0501676	0.0457443	0.0928337	0.0212208	0	0.120521	0	0.0530332	0.0282123	0.0617907	0.0996754	0.0624165	0.0843832	0.0676978	0.838579	0.278054	0.228927	0.146112	1.1362	0.0565929	2.7995	0.0984786	0.0272135	0.0977154
ENSG00000204876.4	4.29566	0.0495869	1.3534	2.91629	0	4.46846	2.97463	1.70122	1.64366	0.379182	2.0627	1.3806	1.36004	0.708206	0	1.79333	2.21783	2.84801	0.747961	1.81755	0.850227	1.74966	0.141962	0.215624	0.0130268	0.0526898	1.49623	0.0278574	0.0254717	2.80738	0.361659	1.09297	2.0211	1.17676	1.79858	0.0897315	1.976	2.92043	0.162517	5.63673	11.2308	12.3882	7.93599	3.12538	11.8027	5.63229	7.98625	9.72593	2.46894
ENSG00000224854.3	0.0176254	0	0	0	0	0	0	0	0.0278284	0	0	0	0	0	0	0	0	0	0	0	0	0	0.029163	0	0	0	0	0	0	0	0	0	0	0	0	0	0	0	0	0.155081	0	0	0	0	0	0	0.0227649	0	0.0180708
ENSG00000126461.13	15.9474	22.026	18.5002	12.3122	17.2304	13.9404	20.0353	19.4618	15.8023	15.4762	15.148	15.9707	12.1154	18.1941	16.964	20.1418	21.2953	16.505	13.4885	17.6453	13.5351	20.3184	8.95556	18.3657	15.817	18.4088	17.819	16.6985	15.6697	17.8281	16.3549	13.5253	16.8204	19.5766	18.259	7.33846	13.2951	17.1693	15.7341	35.4719	15.2697	27.8098	20.2555	23.2893	14.3557	24.007	25.2114	10.8419	13.0378
ENSG00000229335.1	0	0	0	0	0	0	0	0	0	0	0	0	0	0	0	0	0	0	0	0	0	0	0	0	0	0	0	0	0	0	0	0	0	0	0	0	0	0	0	0	0	0	0	0	0	0	0	0	0
ENSG00000238371.1	0	0	0	0	0	0	0	0	0	0	0	0	0	0	0	0	0	0	0	0	0	0	0	0	0	0	0	0	0	0	0	0	0	0	0	0	0	0	0	0	0	0	0	0	0	0	0	0	0
ENSG00000231509.1	0	0	0	0	0.0270777	0	0	0	0	0	0	0	0	0	0	0	0	0	0.0294402	0	0	0	0	0	0	0	0	0	0	0	0	0	0	0.0283239	0	0	0.0626635	0.0282391	0	0	0	0	0.0366727	0	0	0	0	0	0
ENSG00000222287.1	0	0.254045	0	0	0	0	0.215251	0	0.231341	0	0	0	0	0	0	0	0	0	0	0.224921	0.478672	0	0	0	0	0	0	0	0	0	0	0	0	0	0	0	0	0	0.260192	0	0	0.586576	0	0	0	0.489077	0	0	0
ENSG00000264675.1	0	0	0	0	0	0	0	0	0	0	0	0	0	0	0	0	0	0	0	0.523934	0	0	0	0	0	0.224574	0	0	0	0	0	0	0	0.252583	0	0	0	0	0	0	0	0	0	0	0	0	0	0	0
ENSG00000227279.1	0	0	0	0	0	0	0.0484314	0	0	0	0	0	0	0	0	0	0	0	0	0	0	0	0	0	0	0	0	0	0	0	0	0	0	0	0	0	0	0	0	0	0	0	0	0	0	0	0	0	0
ENSG00000250131.1	0.0738375	0.290959	0.0718964	0.169237	0.0569871	0.0710553	0.177499	0.0729292	0.127179	0.270479	0.0429191	0.0686513	0.103808	0.0361348	0.124552	0.105227	0.157488	0.36077	0.227184	0.113345	0.109645	0.109112	0.211023	0.150244	0.16816	0.123666	0.104708	0.0980747	0.0672566	0.0328361	0.095494	0.0927201	0.112054	0.248375	0.0870388	0.690317	0.1099	0.237726	0.166879	0.0590614	0.0195834	0.0268723	0.0385903	0.0666859	0.0199293	0.0448113	0.0433493	0.0766661	0.0137643
ENSG00000255660.1	0	0	0	0	0.0609046	0	0	0.0584569	0	0	0	0	0	0	0	0	0	0	0	0	0	0	0	0	0	0	0	0	0.0479201	0	0	0	0	0	0	0	0	0	0	0	0	0	0	0	0	0	0	0	0
ENSG00000254307.2	0	0	0	0	0	0	0	0	0	0	0	0	0	0	0	0	0	0	0	0	0	0	0	0	0	0	0	0	0	0	0	0	0	0	0	0	0	0	0	0	0	0	0	0	0	0	0	0	0
ENSG00000229590.3	0	0	0.0730886	0	0.0531044	0.0397284	0.0275677	0	0.0592569	0.0975679	0.0719908	0.0767687	0.145103	0.0673457	0.0497426	0.0226286	0.0926891	0.0380592	0.173213	0.0864185	0.0306523	0.0554604	0.217345	0.0221064	0.0213686	0	0.0225171	0.0182785	0.0208914	0.0917965	0.296626	0.0432014	0.026105	0.0277743	0.0304157	0.163547	0.337961	0.0553822	0.0333234	0	0.0547475	0.0751243	0	0	0	0.0626373	0	0	0
ENSG00000265814.2	0	0	0	0	0	0.058163	0	0.0746212	0	0	0	0	0	0.0985952	0.072824	0	0.0678491	0	0	0	0	0	0	0	0	0	0	0	0	0.0895943	0.086853	0	0	0	0	0	0	0	0	0	0	0	0	0	0.163133	0	0.141936	0	0.169003
ENSG00000186226.8	0	0	0	0	0	0	0	0	0	0	0	0	0	0	0	0	0	0	0	0	0	0	0	0	0	0	0	0	0	0	0	0	0	0	0	0	0	0	0	0	0	0	0	0	0	0	0	0	0.011449
ENSG00000266420.2	0.0480322	0.0832798	0	0	0	0.101689	0	0.0652318	0.0758371	0.0624337	0	0.0982487	0	0	0.0636607	0.0579202	0.0593118	0.0974165	0	0.0737324	0	0	0.0794739	0	0	0.189623	0	0.0935715	0	0.156642	0.0759244	0	0.0668183	0.0710912	0	0	0	0.0708782	0.0852947	0.422621	0	0.192288	0	0	0.142607	0.160327	0.124076	0.0685743	0
ENSG00000224050.1	0.12293	0.0426279	0.0718188	0.0688741	0	0.104102	0	0.0667796	0.0388183	0.0319576	0	0.075435	0.142583	0.0882343	0.097757	0.0889418	0.0607192	0	0.0378231	0	0.0803195	0.0363313	0	0.0289631	0.055993	0.0323538	0.147506	0	0.0547426	0	0	0	0	0	0.0398497	0.0428548	0.12076	0.07256	0	0	0.502099	0.590553	0.895186	0	0.0729953	0	0.0317552	0.351008	0.151244
ENSG00000082213.16	6.03594	6.89046	5.18322	6.46743	4.79176	3.02169	5.2304	5.85994	5.78609	6.4944	6.68711	5.26996	6.029	5.38426	5.05062	4.90125	6.0065	5.71542	6.8252	5.90838	6.22457	5.79045	7.12785	6.08655	6.01804	5.23889	5.51543	6.20442	5.76365	5.7318	5.43551	5.58713	4.78843	5.36224	4.90289	6.7635	5.72674	7.32148	6.12486	1.52962	7.12092	5.95743	5.37701	9.01541	3.86077	6.31345	6.55205	6.29424	7.75341
ENSG00000253509.1	0	0	0	0	0	0	0	0	0	0	0	0	0	0	0	0	0	0.0576859	0	0.0873223	0	0	0	0	0	0	0	0	0	0	0	0	0	0	0	0	0	0	0	0	0	0	0	0	0	0	0	0	0
ENSG00000215421.8	1.16736	1.23999	1.0208	1.11007	1.80498	1.03291	1.26216	1.42053	1.22499	1.14924	1.20367	0.956583	0.602691	1.17868	1.03935	1.09773	1.22402	1.33101	0.776196	1.41202	1.01463	1.23619	0.67337	1.13548	1.1152	1.15723	1.15086	1.27847	1.01346	1.77348	1.02325	1.29305	0.797895	1.40547	1.77251	0.437653	1.21183	1.43287	0.921323	1.71711	0.53811	0.948002	1.27701	1.24129	0.593543	0.857951	0.779239	1.48653	0.559998
ENSG00000272918.1	0.241214	0.389709	0.16014	0.276434	0.791208	0.255337	0.209393	0.364815	0.424126	0.0641326	0.182271	0.123349	0.211952	0.304952	0.261572	0.231374	0.115082	0.200135	0.160241	0.370278	0.331325	0.202527	0.108849	0.109788	0.14358	0.396781	0.309172	0.133497	0.213612	0.455895	0.164646	0.416487	0.114394	0.235305	0.266569	0.0382227	0.466732	0.2346	0.262847	0	0.0479816	0.219467	0.157584	0.163388	0.195316	0	0.247825	0.101747	0.331619
ENSG00000178776.4	0.0117741	0	0	0	0.0999588	0.0124635	0	0	0	0.0153044	0	0	0	0	0	0	0	0	0.0181133	0	0	0.0173989	0.0194814	0	0	0	0	0	0	0	0	0	0	0	0	0	0	0	0	0.310791	0.171752	0.0471356	0.834839	0.233942	0.384529	1.37553	0.136867	5.29503	0.325935
ENSG00000135253.12	0.0878176	0.130945	0.047885	0.0738027	0.0447327	0.864523	0.0799859	0.219445	0.196888	0.194052	0.0494118	0.0395184	0.0509285	0.0850934	0.0884575	0.0656555	0.130128	0.0854916	0.0432317	0.102452	0.0745914	0.114198	0.104618	0.049657	0.0679998	0.136365	0.0569021	0.0410586	0.0977665	0.0372306	0.0971693	0.0242606	0.0561957	0.171569	0.20212	0.0581671	0.0718896	0.0855275	0.159064	1.4681	0.235708	0.407812	1.21841	0.0348973	0.292017	0.0410377	0.886984	0.09027	0.34214
ENSG00000281091.1	0.156988	0.0544383	0.0305722	0	0.177704	0	0.0922502	0.127922	0.0495732	0.0816233	0.0401507	0.0963348	0.242781	0.16902	0.166455	0.113584	0.0775419	0.127358	0	0.144592	0	0.371177	0.155851	0.073975	0.178766	0.165271	0.0753494	0.152914	0.174773	0.102394	0.0496303	0.216849	0	0.0929417	0.305342	0	0.205623	0.231658	0	0.276259	0.366405	0.50278	0.361011	0.623846	1.02541	0.104802	0.608297	0.0896513	0.418484
ENSG00000002745.11	0.0533789	0.0694126	0.0736321	0.149534	0.440583	0.0847564	0.0392085	0.066452	0.0702325	0.104075	0.0227533	0.0636914	0.0601928	0.159639	0.0412692	0.0804595	0.0109857	0.0405977	0.15055	0.0682833	0.0726594	0.0723061	0.603524	0.0366813	0.0101306	0.122927	0.0320252	0.0779906	0.0346653	0.152319	0.0351567	0.368663	0.012376	0.0460861	0.266765	0.0465213	0.211203	0.078768	0.0631929	0	0.246573	0	0.0170487	0.0441915	0.0264135	0.475129	0.183851	0	0.0182426
ENSG00000182087.11	21.8575	28.189	26.9383	22.4298	14.2213	23.6097	31.9832	29.6795	36.7945	28.2755	20.6526	26.6974	27.0743	28.4506	21.8726	31.048	32.0473	26.4202	25.3217	27.5205	27.2975	33.1556	18.3983	31.298	20.9927	31.0317	25.7783	26.8986	23.9572	23.072	33.1395	18.0436	31.0321	35.7808	26.416	22.2171	17.4866	32.9973	32.8713	68.961	28.2517	64.914	38.5695	45.331	31.6781	47.0733	42.7929	39.3947	38.6916
ENSG00000223572.8	10.6285	11.1555	8.45917	12.2861	1.30055	9.32464	11.6728	6.62792	9.16407	6.37394	14.7848	10.5171	6.6563	6.37961	7.81018	10.5041	11.3672	12.1407	7.73762	7.89271	11.3784	6.04661	5.50428	14.0048	8.42633	5.30482	9.71339	10.6617	12.9078	4.77014	11.3355	4.90877	12.1633	11.85	7.4716	8.62872	7.2188	7.88323	4.29179	7.75889	2.02819	0.280176	6.68794	3.3837	2.89516	4.71883	11.0883	4.08327	5.19023
ENSG00000207730.2	1.4375	1.81265	0.763479	0.732176	0.369817	0.968336	1.15188	2.48468	6.39628	0	0.334228	0.267307	2.27361	0.70349	0.346406	1.26068	2.09782	1.59026	0.402084	0.601816	1.06731	1.35179	0	1.84738	0.14881	1.03183	0.94085	0.636455	0.290974	0.213089	1.03285	0	1.99973	3.09471	0.211814	0.227787	0.213959	0.385679	1.39238	0	2.28756	1.04633	1.75302	0	2.71595	0	4.5573	1.11943	6.02931
ENSG00000106066.12	10.0411	5.42166	8.70721	6.52119	4.49826	10.1003	14.6298	5.75075	10.3131	11.3582	8.13629	4.73938	10.3182	13.8095	8.83569	4.45153	10.0394	8.82594	14.5252	3.50008	5.30638	14.2796	16.4271	9.67992	13.3133	3.89205	11.4596	12.7967	8.60155	6.75595	16.3319	16.2774	13.1527	5.17454	21.0335	18.1684	9.56378	8.38264	17.692	5.19698	29.3451	7.35451	6.30862	4.44406	14.0162	5.07381	8.6105	8.93482	1.21561
ENSG00000107831.11	0.0103391	0	0	0	0	0	0.0151887	0.0140413	0.0163242	0	0	0	0.0199866	0.0185525	0.0137032	0.024935	0.012767	0.0104846	0.0159057	0.0158711	0	0	0.034214	0.0121798	0	0	0	0.0100708	0	0	0	0	0.0287657	0.0459078	0.0167579	0	0.0507829	0	0	0.0909705	0.0301638	0	0.0198132	0.102714	0	0.103532	0.37391	0.0738041	0.0212007
ENSG00000106070.16	1.85698	1.97279	1.29256	1.24637	6.21897	3.38478	1.38865	2.15939	2.03601	1.84682	0.859954	1.10252	1.21256	3.18297	1.68204	1.91032	0.999724	1.35649	2.13866	2.57067	0.862562	1.70294	3.03634	1.19088	1.29233	2.33427	2.51354	1.22622	1.41288	5.42323	0.820876	3.96277	0.900999	1.69917	4.06436	1.30948	3.25528	1.55631	2.86758	3.70933	3.07695	9.87512	4.93675	4.23166	1.33394	4.57698	3.86242	2.75529	6.31444
ENSG00000089351.13	3.81807	4.4316	4.26916	3.15949	5.82378	2.97178	5.53366	7.49608	6.63726	4.64235	2.44123	2.08477	6.63986	5.77792	4.57504	5.03091	5.00407	4.34959	6.87646	5.51995	2.55206	5.58794	4.54414	5.10461	3.78339	5.58014	5.20531	3.37182	2.94336	4.55782	5.31747	4.67593	4.39445	7.15049	7.72764	3.48925	4.58842	6.85889	8.2193	9.49397	14.7571	26.8073	9.65581	14.9395	16.9529	3.79722	12.524	16.9244	20.191
ENSG00000261189.1	1.04546	1.58607	0.906632	0.549132	0.254249	1.10667	0.791918	0.909572	0.954283	0.976722	0.480452	1.31983	1.89468	0.820738	0.866015	0.965206	1.02874	1.01048	1.43242	0.777345	1.09399	0.700032	0.94599	1.44326	0.985868	1.03183	0.882047	0.7001	1.20027	0.852357	1.23942	0.67692	1.20439	1.54735	0.370674	1.02504	1.09654	0.747254	1.13131	0.718647	0.905491	2.15805	0.438255	1.13599	1.45497	0.708831	1.64569	0.769608	1.20586
ENSG00000244568.3	0	0	0	0	0	0	0	0	0	0	0	0	0	0	0	0	0	0	0	0	0	0	0	0	0	0	0	0	0	0	0	0	0	0	0	0	0	0	0	0	0	0	0	0	0	0	0	0	0
ENSG00000274747.1	0	0	0	0	0	0	0	0	0	0	0	0	0	0	0	0.057729	0	0	0	0	0	0	0	0	0	0	0	0	0.106594	0	0	0	0	0	0	0	0	0	0	0	0	0	0	0	0	0	0	0	0
ENSG00000176937.9	0	0	0	0	0	0	0	0	0	0	0	0	0	0	0	0	0	0	0	0	0	0	0	0	0	0	0	0	0	0	0	0	0	0	0	0	0	0	0	0	0	0	0	0	0	0	0	0	0
ENSG00000268683.1	0.0351228	0.0608971	0	0.0983916	0	0.0743586	0	0	0	0	0	0	0	0.126049	0	0.0423533	0.0433709	0.0356172	0	0	0	0	0	0.0413759	0	0	0	0	0.0391019	0	0	0.0808588	0.0488599	0	0	0	0.0575047	0	0	0	0	0	0	0	0.104279	0	0.090729	0	0
ENSG00000227352.1	0.0451892	0	0	0	0	0	0	0	0	0	0	0	0	0	0	0	0	0	0	0	0	0	0	0	0	0.0594666	0	0.0440165	0.0503086	0	0	0	0	0	0	0	0	0	0	0	0	0	0	0	0	0	0	0	0
ENSG00000270425.1	0	0	0	0	0	0	0	0	0	0	0	0	0	0	0	0	0	0	0	0	0	0	0	0	0	0	0	0	0	0	0	0	0	0	0	0	0	0	0	0	0	0	0	0	0	0	0	0	0
ENSG00000252238.1	0	0	0	0	0	0	0	0	0	0	0	0	0	0	0	0	0	0	0	0	0	0	0	0	0	0	0	0	0	0	0	0	0	0	0	0	0	0	0	0	0	0	0	0	0	0	0	0	0
ENSG00000198417.6	38.5795	15.085	39.9655	40.27	0.662793	91.3174	24.3331	1.74161	30.432	25.8919	23.6657	66.2299	40.8372	5.71842	70.3376	42.4102	49.6875	31.0473	78.1106	5.7996	70.8319	35.7901	32.9586	11.2534	14.839	36.3182	38.3866	70.1154	54.5426	38.7036	34.4484	39.6882	70.4187	36.4721	17.1014	14.0543	19.4119	28.5441	47.9726	7.97276	3.47251	1.13744	2.64882	3.8907	9.68955	1.97365	57.2084	2.93813	1.44865
ENSG00000271687.1	0.0320746	0.027806	0.0312313	0.0449262	0.0226919	0.0254644	0	0.04356	0.139265	0.0312686	0.0205082	0.0246029	0	0.0143887	0.0106277	0	0.0198034	0.00813151	0.0123359	0.258491	0.013098	0.0829454	0	0.0283387	0.0547859	0.0316563	0.00962174	0.0546739	0.0178541	0.0130751	0.0126751	0.0184603	0.267717	0.0237364	0.0779813	0	0	0.0118326	0.0142394	0	0.023394	0	0	0	0	0.0267654	0.0103569	0	0.0328851
ENSG00000254198.1	2.48361	2.43392	2.20803	1.71416	1.47698	1.33356	1.79785	3.42183	3.29619	2.01182	2.0713	1.58295	0.765394	1.93765	1.62201	1.60596	2.44459	2.77407	1.77196	2.48641	2.35179	2.34035	1.31023	2.96818	2.74616	1.9894	2.85056	2.10362	2.28411	1.93684	1.36551	2.1545	1.8026	1.75805	2.74202	0.815624	1.59115	3.39934	2.23713	1.90022	5.77565	4.8993	3.58682	2.50312	2.77853	5.16625	2.27802	4.26522	0.996406
ENSG00000237208.1	0	0	0	0	0	0	0	0	0	0	0	0	0	0	0	0	0	0	0	0	0	0	0	0	0	0	0	0	0	0	0	0	0	0	0	0	0	0	0	0	0	0	0	0	0	0	0.293201	0	0
ENSG00000267939.1	0.344554	0.537659	0.201297	0.579132	0.536279	0.291782	0.253086	0.28076	0.380807	0.268717	0.132183	0.246672	0.53285	0.370961	0.593663	0.415484	0.297827	0.244583	0.8481	0.264456	0.562809	0.356409	1.65328	0.162358	0.510055	0.90683	0.124031	0.335613	0.268512	0.393279	0.435709	0.396612	0.143794	0.203986	0.558464	0.840809	0.959004	0.203375	0.673038	0.303163	0.50261	1.65523	0.330141	1.3692	0.716082	0	1.02356	0.344338	1.23641
ENSG00000281426.1	0	0	0	0	0	0	0	0	0	0	0	0	0	0	0	0	0	0	0	0	0	0	0	0	0	0	0	0	0	0	0	0	0	0	0	0	0	0	0	0	0	0	0	0	0	0	0	0	0
ENSG00000221578.1	0	0	0	0	0	0	0	0	0	0	0	0	0	0	0	0	0	0	0	0	0	0	0	0	0	0	0	0	0	0	0	0	0	0	0	0	0	0	0	0	0	0	0	0	0	0	0	0	0
ENSG00000244563.1	0	0	0	0	0	0	0	0	0	0	0	0	0	0	0	0	0	0	0	0	0	0	0	0	0	0	0	0	0	0	0	0	0	0	0	0	0	0	0	0	0	0	0	0	0	0	0	0	0
ENSG00000114316.11	9.08595	6.11105	8.90435	7.92699	7.89371	7.78936	8.37479	8.77462	8.50214	8.24817	8.05888	7.53697	7.61775	8.9943	8.45358	8.48721	8.6454	8.88911	9.15213	8.90486	7.13069	9.31907	7.97995	8.3786	8.57772	7.87171	9.47526	8.79076	8.61898	9.4022	9.33144	9.73406	8.47893	9.05983	8.65743	6.96752	8.44552	9.85559	9.18721	7.55172	8.88468	7.66549	9.6514	8.82958	9.21622	6.71855	6.18985	5.70373	12.0158
ENSG00000226705.1	0.0162986	0	0	0.0456581	0	0	0.0239436	0	0.0257335	0	0	0	0	0	0	0	0	0	0	0	0	0	0	0	0	0	0	0	0	0	0	0	0	0.0241231	0	0	0	0	0	0	0.0951006	0	0	0	0	0	0	0	0
ENSG00000260100.1	0	0	0	0.0421533	0	0	0	0.0408713	0	0	0	0.0153896	0	0	0	0.0181451	0	0	0	0.0230987	0	0.022236	0	0	0	0.0198016	0	0.0146569	0	0	0	0	0	0.0222713	0.0243894	0	0.0492727	0.0666137	0	0	0	0.0602397	0	0	0	0	0.0583056	0	0.0154277
ENSG00000184608.7	0	0.0131747	0.0221965	0.0212864	0.0107516	0.0080435	0	0	0	0	0	0	0	0	0	0.0183257	0.00938301	0.00770555	0.0116897	0	0.0124119	0.0224573	0	0	0	0	0	0	0	0.0123902	0.0240222	0	0	0.0337394	0	0	0	0.448511	0.0134935	0	0	0	0	0	0	0	0	0	0
ENSG00000200855.1	0	0	0	0	0	0	0	0	0	0	0	0	0	0.255188	0	0	0	0	0	0	0	0	0	0	0	0	0	0	0	0	0	0	0	0	0	0	0	0	0	0	0	0	0	0	0	0.949385	0.183682	0	0
ENSG00000223920.2	0	0	0	0	0	0	0	0	0.0320319	0	0.0259435	0	0.0392185	0	0	0	0	0	0	0.0311429	0	0	0	0	0.023102	0	0.0243437	0.0197612	0	0	0	0	0	0.0300273	0.032883	0	0	0	0	0	0	0	0.0777563	0	0	0	0.104814	0	0.0208004
ENSG00000277959.1	0.611687	0.68179	0.510519	0.734381	0.927328	1.06375	0.256745	0.771385	1.10375	0.454337	0.558724	0.223427	0.506769	0.470406	0.579082	0.684924	0.863237	1.06337	0.941021	0.737768	0.642314	1.03303	0.650633	1.08088	0.497528	0.747452	0.83883	0.723488	0.437776	1.56736	1.10502	0.804692	0.668586	0.71134	0.920625	0.456946	1.43069	0.451315	0.775874	0	0	1.74913	1.42339	2.17031	0.648603	1.45839	1.58011	0.810912	0.358368
ENSG00000236013.4	0	0.0122208	0	0	0	0	0	0	0.0111287	0	0	0	0	0	0	0	0	0	0	0	0	0	0	0	0	0	0.0169152	0.00686554	0	0	0	0	0	0	0	0	0.0230801	0	0	0	0	0	0	0	0	0	0	0	0
ENSG00000138160.5	3.73388	4.0986	3.18234	3.16056	0.836198	1.85145	5.37568	6.81798	3.37887	6.6458	10.0496	2.85722	4.2408	3.58838	2.68208	3.04489	4.50384	5.69933	4.43099	5.54847	2.52544	4.97073	3.03718	7.19745	6.43384	6.20974	4.39799	4.35217	4.16353	2.44803	5.83609	3.79985	2.57429	3.90074	6.32291	4.65627	4.66193	8.16129	3.24903	2.38981	6.97493	7.46799	12.7207	11.6829	5.19288	10.3313	10.613	11.1217	8.43681
ENSG00000254555.1	0	0	0	0	0	0	0	0	0	0	0	0	0	0	0	0	0	0	0	0	0	0	0	0	0	0	0	0	0	0	0	0	0	0	0	0	0	0	0	0	0	0	0	0	0	0	0	0	0
ENSG00000259380.4	0	0	0	0	0	0	0	0	0.0153607	0	0	0	0	0.00872875	0.00644719	0	0.00600676	0	0	0.0149344	0.00794576	0	0.00804866	0	0	0.00640133	0	0	0	0	0	0	0	0	0	0.00847898	0	0.00717814	0	0	0	0	0	0	0	0.016237	0	0	0.00498735
ENSG00000174574.14	23.6399	34.473	20.4677	24.3429	25.1899	19.142	18.9464	22.8048	28.9857	24.9703	22.2785	23.5659	27.8776	23.2182	17.8788	20.9316	26.3487	18.1016	29.016	27.4176	25.0428	19.7306	34.6138	25.7664	22.3694	19.7364	20.6189	20.6862	20.2143	24.7402	24.8616	27.2664	17.1239	30.0542	21.204	38.7613	30.6031	26.7936	26.1725	8.33494	20.303	32.8596	26.4085	30.0204	20.5359	15.6685	19.8975	30.2671	33.114
ENSG00000175509.8	0.665019	0.64858	0.84989	0.407522	0.0294053	0.175989	0.732715	1.18539	0.721865	0.540258	0.611234	0.510105	1.20521	0.596656	0.716137	0.701681	1.02649	0.590082	0.703358	0.765634	0.373405	0.675616	0.30947	0.930305	1.11224	0.656347	0.698224	0.688246	0.323907	0.542187	1.14974	0.956868	0.896208	0.46138	0.303155	0.434688	0.646475	1.01199	0.442848	0	0.36378	0.166393	0.0796501	0	0.802112	0	1.20788	0.534054	1.36365
ENSG00000267447.1	0.0429163	0.0372049	0.0417881	0	0	0	0	0	0	0	0	0	0	0.0770093	0.0284401	0	0.0264973	0	0	0.0658792	0.0350507	0	0.106514	0	0	0.0282378	0	0.0209013	0	0	0.0678378	0	0.0298508	0	0	0	0	0	0	0	0	0.085904	0.0411211	0	0	0	0.110861	0	0.0440008
ENSG00000227521.2	0	0	0	0	0	0	0	0	0.023181	0	0	0	0	0	0	0	0	0	0	0	0	0	0	0	0	0	0	0	0	0	0	0	0	0	0	0	0	0	0	0	0	0	0	0	0	0	0	0	0
ENSG00000230746.1	0.0647577	0	0	0.0604699	1.09955	0.0456995	0	0.117262	0.0681631	0.056116	0	0.0220767	0	0.0774676	0	0.0520592	0	0.0218897	0.29887	0	0.141037	0.095694	0.392875	0.101716	0	0.113624	0.0259014	0.0420515	0.0240313	0.246384	0	0.844806	0	0	0.104961	0.0376255	0.318073	0	0.153327	0	0	0	0	0	0	0	0	0	0
ENSG00000222385.1	0.0444961	0	0	0	0	0	0	0	0	0	0	0	0	0	0	0	0	0	0	0	0	0	0	0	0	0	0	0	0	0	0	0	0	0.0658575	0	0	0	0	0	0	0	0	0	0	0	0	0	0	0
ENSG00000273055.1	0.603438	1.24746	0.406782	1.56041	1.74051	0.368521	0.647818	1.48144	1.649	0.211176	0.534229	0.37979	0.403794	0.874579	0.430652	0.503767	0.51587	0.517788	0.28564	1.71012	0.98568	0.685935	0.307214	0.656188	0.713575	2.19903	0.696229	0.203462	0.671801	0.870427	0.586987	0.961767	0.387439	0.996186	1.12854	0.121365	0.379991	0.684967	0.37093	0.204211	0.473982	2.41576	1.95697	2.76688	0.689076	0.309879	1.31898	0.298216	2.7365
ENSG00000278990.1	0	0	0	0	0	0	0	0	0	0	0	0	0	0	0	0	0	0	0	0	0	0	0	0	0	0	0	0	0	0	0	0	0	0	0	0	0	0	0	0	0.047022	0	0	0	0	0	0	0	0
ENSG00000214782.6	0	0	0	0	0.028646	0.557196	0	0	0	0	0.0776677	0	0	0.0181641	0	0	0.0249995	0	0.0155727	0.0155389	0	0	0	0	0	0	0	0	0	0	0	0.023304	0.0140817	0	0	0	0	0	0	0	0.0295323	0	0	0	0	0.0337883	0.0130744	0.0578072	0
ENSG00000231610.1	0	0	0	0	0	0	0	0	0	0	0.0201189	0	0	0	0	0	0	0	0	0	0.0256987	0	0	0	0	0	0	0	0	0	0	0	0	0	0	0	0	0	0	0	0	0	0	0	0	0	0	0	0
ENSG00000220139.1	0	0	0	0	0	0	0	0	0	0	0	0	0	0	0	0	0	0	0.247952	0	0	0	0	0	0	0	0	0	0	0	0	0	0	0	0	0	0	0	0	0	0	0	0	0	0	0	0	0	0
ENSG00000257271.1	0	0	0	0	0	0	0	0	0	0	0	0	0	0	0	0.0298496	0	0	0	0	0.0404339	0	0	0	0	0	0	0	0	0	0	0	0	0	0	0	0	0	0	0	0	0	0	0.491837	0	0	0	0	0
ENSG00000185888.5	0	0	0	0	0	0	0	0	0	0	0	0	0	0	0.0151741	0	0	0	0	0	0	0	0	0	0	0	0	0	0	0	0	0	0	0	0	0	0	0	0	0	0	0	0	0	0	0	0	0	0
ENSG00000253610.1	0	0	0	0	0	0	0	0	0	0	0	0	0	0	0	0	0	0	0	0	0	0	0	0	0	0	0	0	0	0	0	0	0	0	0	0	0	0	0	0	0	0	0	0	0	0	0	0	0
ENSG00000225549.3	0.0123034	0	0	0	0.0348174	0.0130238	0	0	0	0	0	0	0	0	0	0.0445086	0	0	0	0	0	0.0181811	0.0203572	0	0	0.0161906	0	0	0	0	0.019448	0	0	0	0	0	0	0	0	0	0	0	0	0	0	0.0410675	0	0.0175653	0
ENSG00000205883.2	0	0	0	0	0	0	0	0	0	0	0	0	0	0	0	0	0	0	0	0	0	0	0	0	0	0	0	0	0	0	0	0	0	0	0	0	0	0	0	0	0	0	0	0	0	0	0	0	0
ENSG00000253945.1	0.155975	0	0	0.436943	0	0	0	0.211828	0.492533	0	0.199458	0	0	0	0	0	0	0	0	0	0	0	0	0	0	0.205256	0.561475	0	0	0	0	0	0	0	0	0.271875	0	0	0	0	0	0	0	0	0	0	0	0	0.639668
ENSG00000207032.1	0	0	0.129581	0	0.188302	0.422616	0.195503	0	0	0	0	0.136106	0	0	0	0.160476	0.164332	0.269906	0	0	0	0	0	0	0.151541	0	0	0.129627	0	0	0.210359	0	0.18513	0.196968	0.2157	0	0	0.196378	0.236321	0	0	0	0	0	0	0	0	0	0.409329
ENSG00000232519.2	0	0.11432	0	0.184708	0	0.0697956	0.0968627	0	0.104104	0.0857045	0	0.134869	0.12746	0	0	0	0.0814189	0.133726	0.202869	0	0.107701	0.194868	0	0	0	0.0867671	0	0.064224	0	0.107513	0.104224	0	0.183447	0.195178	0	0.114929	0	0.0972964	0	0	0.384725	0.527919	0.126354	0	0	0	1.36259	0.188268	0.0676013
ENSG00000135913.9	0.721382	0.98003	0.67353	0.638624	0.57885	0.813206	0.564285	1.0009	0.954078	0.616999	0.708839	0.549347	0.633871	0.689254	0.666375	0.510259	0.740395	0.973798	0.771079	0.96595	0.757502	0.844497	0.888739	0.756002	0.94947	0.743825	0.792532	0.796959	0.660565	0.748542	0.72317	0.672208	0.584304	0.836596	0.746593	0.734851	0.570089	1.12902	0.837376	0.425897	0.696978	1.35645	1.56793	0.91522	1.08943	1.11014	1.27458	0.94296	0.746016
ENSG00000091181.18	0.134068	0.0419175	0.0984426	0.0800401	0.00932948	0.0604896	0.190497	0.149242	0.312311	0.0742772	0.182686	0.0269737	0.0977195	0.145921	0.151474	0.0424046	0.265969	0.133726	0.0845289	0.104588	0.0682107	0.237089	0.130915	0.062139	0.115125	0.0433836	0.147685	0.137011	0.110107	0.0609241	0.0764306	0.0657774	0.0947808	0.081324	0.0819335	0.137915	0.0719681	0.0648643	0.132698	0.0193381	0.0512967	0.0175973	0.0336944	0.0218346	0.019576	0.0146723	0	0.0251024	0.00676013
ENSG00000211979.2	2.149	3.0429	1.674	4.31441	0.202715	0.303309	5.20906	5.30197	3.84541	3.63133	1.41985	1.20882	2.49255	3.47055	1.94629	5.5283	13.9317	4.75802	2.47952	1.92432	1.4041	4.55173	1.83712	1.72992	2.28396	1.31972	3.61008	4.98886	0.996856	2.21928	14.0972	1.89649	2.29195	3.33971	5.3989	4.24527	0.996891	3.85822	1.65366	0.63028	0.62696	1.57724	2.19638	1.06747	3.08383	0.119552	0.416345	3.47714	1.94625
ENSG00000250251.5	0.301449	0.568656	0.331095	0.337787	1.4161	0.357391	0.396791	0.79586	1.12705	0.338543	0.12644	0.273773	0.405584	0.545249	0.348393	0.389678	0.467533	0.599156	0.60102	0.695965	0.311196	0.566623	0.458874	0.420458	0.282851	0.971099	0.523763	0.234901	0.303382	1.06173	0.3812	0.399737	0.439479	0.970859	1.11791	0.252213	0.481701	0.672583	0.766561	1.42167	0.928713	1.66055	1.08141	0.26354	0.272079	0.531277	1.41724	0.726466	0.786266
ENSG00000225462.1	0	0	0.0395641	0.0379419	0	0	0	0.0919701	0.0213845	0.0528151	0	0	0.0261823	0	0	0.0163323	0.0167247	0.0274695	0.0208363	0.020791	0.044247	0.0400289	0.08964	0	0.0154229	0	0.0162518	0.0263852	0	0	0.0856365	0.0311809	0	0	0	0	0	0.0199862	0	0	0	0.0542214	0	0.134555	0	0.406879	0.0174935	0.0193365	0
ENSG00000276984.1	0.0481918	0	0	0	0.0681889	0.0510134	0	0	0.152178	0	0	0.147863	0.0931603	0	0	0	0	0	0	0	0	0	0	0	0	0.190253	0	0	0	0.0785811	0	0.221892	0	0.142655	0.156222	0	0.236706	0	0.0855781	0	0	0.192927	0.0923518	0.478765	0	0	0.248977	0.0688021	0.0988192
ENSG00000179899.8	0.118472	0.0246493	0.124586	0.106203	0.214569	0.0652125	0.125311	0.160895	0.14216	0.178633	0.0848399	0.0581596	0.045804	0.0935382	0.094212	0.137146	0.0877761	0.115334	0.131226	0.167313	0.0774069	0.147058	0.188183	0.0725733	0.0971326	0.11225	0.142157	0.0646227	0.0949635	0.363178	0.134833	0.240014	0.079108	0.2525	0.215066	0.0743414	0.193968	0.216779	0.19355	0.375265	0.0691274	0.30354	0.145301	0.0470788	0.0844179	0.0632716	0.0795695	0.0879526	0.0923141
ENSG00000132846.5	2.63659	3.18918	2.47404	2.15218	3.99532	2.18752	2.31287	3.62003	2.59828	2.26931	1.81965	1.21618	1.93714	3.01689	2.65037	2.66648	2.10359	2.55176	2.43232	3.39785	1.57501	2.88921	1.89386	2.5997	2.26951	2.81027	2.90986	2.14521	2.40228	3.04648	2.53087	2.84014	1.74097	2.85755	4.03887	1.52933	2.92767	3.47991	3.51547	4.44771	2.34532	6.383	3.32004	2.83173	2.0694	5.99844	4.52713	2.50205	6.92016
ENSG00000184156.14	0.0732377	0.108842	0.0543332	0.104211	0.463857	0.206736	0.0870973	0.131039	0.00917727	0.051376	0.0386513	0.038046	0.0314616	0.15645	0.0724155	0.0686891	0.0330165	0.0565856	0.0554404	0.164175	0.112034	0.0755859	0.148108	0.064365	0.0304466	0.44823	0.0571914	0.0758665	0.0672986	0.236946	0.0220508	0.232837	0.00970306	0.0481766	0.211033	0.0162105	0.196041	0.0634711	0.0227079	0.0613712	0.115313	0.0698081	0.193814	0.0923919	0.0724805	0.104769	0.0510505	0.0995806	0.0333727
ENSG00000144362.10	1.80347	1.41979	1.77504	2.34857	1.57247	1.88842	2.01928	1.89321	2.50884	1.63461	1.74526	2.02394	2.2237	1.9067	2.49363	1.92787	2.21495	2.43188	3.0444	1.84063	1.8949	2.80908	3.09692	1.82596	2.06474	2.69398	1.96516	2.49731	2.23569	1.54189	2.58878	1.6832	2.54951	1.90456	1.72227	3.31347	3.0006	2.45987	2.59667	0.257322	2.95783	4.29289	1.88682	1.25901	3.41528	1.20396	3.85287	1.30826	4.13785
ENSG00000259994.1	0.277493	0.263843	0.209185	0.488983	0.322977	0.151608	0.164377	0.364702	0.162531	0.238523	0.188873	0.196831	0.224953	0.305186	0.166095	0.232074	0.23765	0.245089	0.268531	0.577119	0.219323	0.25794	0.133298	0.263626	0.244635	0.294489	0.306117	0.226696	0.214258	0.277325	0.247615	0.309115	0.174334	0.311345	0.398989	0.156028	0.40303	0.277389	0.508663	0	0.248095	0.483776	0.497463	0.266785	0.558107	0.298788	1.48566	0.913746	1.35828
ENSG00000276298.1	0.0447707	0.232875	0.0871875	0	0	0	0	0	0.0706877	0	0.114504	0	0.086547	0	0.29669	0	0.0552845	0	0	0	0.219391	0.132318	0.0740775	0	0.203925	0.117832	0.161164	0	0.149528	0	0	0.10307	0.124563	0.132528	0	0	0.146602	0.132131	0	0	0	0.537695	0.42898	0	0	0	0.0578258	0	0
ENSG00000212163.4	0.0759462	0.263356	0.0739496	0	0	0.0803929	0	0	0	0	0	0	0	0	0	0.0915806	0	0.0770152	0	0.116582	0	0.112228	0	0.178934	0.0864814	0.0999412	0	0.0739753	0	0.123837	0.120048	0	0	0	0	0	0	0.112069	0	0	0	0.608074	0.873232	0	0	0	0.0980919	0.108426	0
ENSG00000138346.13	0.712321	0.888819	0.699399	0.859972	0.193989	0.621521	0.980767	1.3924	1.02585	1.56512	1.30728	0.365783	0.939125	0.887782	0.414769	0.528315	0.868558	1.01854	1.11876	1.18953	0.64749	0.9337	1.03066	1.60103	1.09282	1.21977	0.81539	0.830281	0.676887	0.524864	1.31912	1.00177	0.57631	1.02341	1.06277	1.28318	0.707555	1.65366	0.968543	0.681821	2.7477	1.80167	3.13561	3.02015	1.97329	4.80505	2.37515	1.25099	4.43082
ENSG00000221065.1	0	0	0	0	0	0	0	0	0	0	0	0	0	0	0	0	0	0	0	0	0	0	0	0	0	0	0	0	0	0	0	0	0	0	0	0	0	0	0	0	0	0	0	0	0	0	0	0	0
ENSG00000238705.1	0	0	0	0	0	0	0	0	0	0	0	0	0	0	0	0	0	0	0	0	0	0	0	0	0	0	0	0	0	0	0	0	0	0	0	0	0	0	0	0	0	0	0	0	0	0	0	0	0
ENSG00000042304.9	0	0	0.00676779	0	0	0	0	0	0	0.00903449	0	0	0	0	0	0	0	0	0	0	0	0	0	0	0	0.00914651	0	0	0	0	0	0	0	0	0	0	0	0	0	0	0	0	0	0	0	0	0.0179545	0	0
ENSG00000187922.12	0.034027	0.141593	0.0861444	0.0285966	0.0337026	0.169291	0.12497	0.0554539	0.128939	0.123842	0.0174052	0.048721	0.0394669	0.0488466	0.0405887	0.0164128	0.130255	0.0276048	0.0104695	0.104467	0.0722555	0.0854804	0.0225204	0.0200425	0.0232483	0.232844	0.0449127	0.0265152	0.00757639	0.127614	0.0484078	0.125338	0	0.0453263	0.077213	0.0830356	0.0389975	0.145614	0.120849	0	0	0	0.00652073	0	0	0	0.0439492	0.00485795	0
ENSG00000116703.13	0	0.018783	0.0105484	0	0.030657	0	0.0159147	0.0588499	0.0513132	0.0140814	0.0138533	0.0110796	0	0.0194392	0.0143581	0	0.0133773	0.0109857	0.0166659	0	0.0176955	0.0160086	0	0.0255239	0.0246721	0.0997919	0	0	0	0.0353292	0.0171241	0.0498801	0	0.016034	0.0351178	0	0	0	0	0	0	0.216845	0	0	0.0643274	0	0.069961	0.0154664	0.0777491
ENSG00000120333.4	8.70679	8.79394	8.03684	9.32084	8.79863	5.9964	8.634	9.12093	8.75851	8.83873	7.53713	6.36545	11.664	8.96068	7.85623	7.82887	8.14817	8.8747	13.2483	8.87597	6.39397	9.12288	15.2112	9.04477	9.39243	9.16908	8.41433	8.43182	8.94611	7.23994	9.13985	10.7239	8.83712	8.16902	9.65289	13.4414	9.15554	10.5293	11.4595	8.41365	10.3271	9.13377	9.1195	14.833	10.36	12.2446	13.3836	6.92178	10.2283
ENSG00000231840.1	0.0311951	0.0540871	0.0455625	0.131083	0	0.115576	0	0.0423656	0.07388	0.0405484	0.119675	0.0159522	0.0301519	0.0279883	0	0.0564255	0.0192604	0.0474513	0	0.0239432	0.203821	0.0230489	0	0.0367489	0.0177612	0	0.0374317	0	0.0347292	0.0508665	0.024655	0.0359083	0.021698	0.046171	0.025281	0.0543749	0	0.0230164	0	0	0.0910103	0	0.0597804	0.154955	0.0463088	0.156189	0.14102	0	0.0959502
ENSG00000266912.1	0.0910673	0	0.139344	0.0364446	0.128856	0.0275427	0.0573358	0.106009	0.0410813	0.0169103	0.0166364	0.0399163	0.100596	0.0700335	0.0517279	0.109815	0.0642589	0.118735	0.10007	0.159765	0.127503	0.115348	0.0430513	0.0459773	0.0592572	0.01712	0.0936631	0.038016	0.0289669	0.212134	0.0411286	0.119802	0	0.0385104	0.0632592	0.0453531	0.1704	0.15358	0.0231022	0	0.037955	0.0520817	0.0498617	0	0.115876	0.0868495	0.0672127	0.037147	0.106707
ENSG00000278895.1	0	0	0	0	0	0	0	0	0	0	0.00942084	0	0	0	0	0	0	0	0	0	0	0.0108865	0	0	0	0.00969465	0	0	0	0	0	0	0	0	0.0119408	0	0	0	0	0	0	0	0	0	0	0	0	0	0.0151064
ENSG00000147570.8	0.138291	0.111323	0.346256	0.304388	0.0139768	0.188213	0.413571	0.100613	0.148163	0.250373	0.22737	0.171743	0.143214	0.194975	0.104736	0.172715	0.170766	0.16528	0.258336	0.121306	0.12908	0.357623	0.269675	0.110547	0.393686	0.0389965	0.314097	0.346377	0.0989728	0.0644274	0.75728	0.0909627	0.329792	0.11696	0.160105	0.370183	0.121294	0.298813	0.491149	0.347652	0.230547	0.118633	0.558418	0.686931	0.55722	0.642944	0.044654	1.43845	0.146849
ENSG00000134365.11	0	0	0	0	0	0	0	0.00676511	0	0	0	0.0305678	0	0	0	0	0	0	0	0	0	0	0	0	0	0	0	0	0	0	0	0	0	0	0	0	0	0	0	0	0	0	0	0	0	0	0.180149	0	0
ENSG00000171853.14	3.38462	4.04356	3.4585	3.15167	3.896	3.63123	4.10526	3.988	4.58405	3.99128	2.89756	2.87738	3.2211	3.57324	3.00105	4.60273	4.27686	3.90749	3.57808	3.85128	2.51299	4.1761	2.58992	4.02437	3.08689	3.99716	4.23925	3.65643	3.41497	4.07551	3.75627	3.69801	4.03012	4.39994	4.23271	2.82465	3.25512	4.13295	3.86959	7.10839	4.06487	4.85136	4.75343	5.12601	4.82064	3.79217	5.28867	3.084	4.83394
ENSG00000227805.1	0	0	0	0	0	0.0329507	0.0457292	0.0422747	0.0491476	0.161845	0	0.031836	0	0	0.0412565	0	0.0384381	0.0315663	0	0	0	0.0919977	0.103009	0.03667	0	0	0.0747027	0.0606407	0	0	0.0984085	0	0.0433029	0	0.0504535	0.0542582	0	0.0459339	0	0	0	0.124616	0.119304	0	0.184838	0	0.281435	0	0.0319148
ENSG00000196275.12	0.194076	0.376474	0.222652	0.258381	0.358893	0.284767	0.225829	0.266181	0.42171	0.179833	0.149891	0.198489	0.304594	0.29653	0.26741	0.298908	0.358291	0.302031	0.304479	0.318566	0.251098	0.255556	0.260709	0.205991	0.161919	0.338839	0.387357	0.284495	0.273822	0.350924	0.24299	0.331779	0.195135	0.381099	0.383083	0.288045	0.475052	0.465022	0.474301	0.0338142	0.213028	0.292317	0.0515526	0.133628	0.279546	0	0.136502	0.252387	0.496465
ENSG00000253840.1	0	0	0	0	0	0	0	0	0	0	0	0	0	0	0	0	0	0	0	0	0	0	0	0	0	0	0	0	0	0	0	0	0	0	0	0	0	0	0	0	0	0	0	0	0	0	0	0	0
ENSG00000276293.3	6.50216	6.33784	7.10247	5.70291	15.443	5.38615	7.36725	9.63325	7.43641	6.76751	5.25497	4.57762	5.44827	10.9717	7.01332	6.83424	6.37072	6.5721	7.98416	9.71263	5.12506	7.71816	7.31966	6.64867	7.05142	8.19868	8.32694	6.32651	5.88842	10.8337	6.7984	11.1969	5.0489	7.87741	12.8575	4.29854	10.1966	8.55859	9.72838	6.28276	8.16734	13.3748	9.26596	6.99988	10.0104	5.81655	13.7547	9.7893	6.91373
ENSG00000229455.2	0.0293045	0.101618	0	0	0	0	0.0430501	0.039798	0.0462683	0.0380909	0	0	0	0	0	0	0	0	0	0.0449842	0	0	0	0	0	0.0385632	0	0.028544	0	0.0477836	0	0	0	0.0433728	0	0	0	0.0864857	0	0.257842	0	0	0.112315	0	0	0	0.113549	0	0
ENSG00000225056.1	0.06654	0.0576846	0.0323953	0	0.0941508	0.070436	0	0	0.0525294	0	0.042545	0.068053	0	0.0596998	0	0	0.041083	0	0.0511827	0	0	0.0491639	0	0	0.0757704	0	0	0.0324066	0	0.0542498	0	0	0	0	0.2157	0.173975	0.0544712	0	0.236321	0	0	0	0	0	0	0	0	0.0949974	0
ENSG00000235510.1	0.127804	0.22159	0.186666	0	0	0	0	0.0867841	0.30268	0	0	0	0	0	0	0	0	0.129603	0	0	0	0.0944293	0	0	0	0.0840915	0	0	0.142283	0	0	0	0.17779	0.0945795	0.103574	0.111385	0	0	0	0	0	0	0	0	0	0	0	0	0
ENSG00000244107.3	0	0	0	0	0	0	0	0	0	0	0	0	0	0	0	0	0	0	0	0.0863069	0	0.0830832	0	0.0662334	0	0.0739875	0	0	0	0.0916779	0	0	0	0	0	0	0	0	0	0	0	0	0	0	0	0	0	0	0
ENSG00000163001.10	4.7304	5.25254	4.27156	4.91571	9.24058	3.90338	3.86069	4.67067	4.8354	5.90126	3.85811	3.72899	6.34428	5.69596	3.88899	4.84084	3.77152	4.11709	9.42923	4.69485	3.79919	3.91404	13.6406	3.7833	4.59486	5.44071	4.67794	3.59178	3.78731	6.90354	4.48117	10.7473	3.93795	4.82682	8.90144	9.47892	7.67707	4.72075	6.51875	2.29409	8.07759	7.35622	6.4637	10.2377	7.80248	11.3414	7.46749	6.83028	10.9474
ENSG00000134548.8	0.0475031	0.02995	0.0336395	0.0120976	0.348293	0.196566	0.0380645	0.0410539	0.0613651	0.0168398	0.0165671	0.0176666	0.0417405	0.154981	0.0744066	0.0520747	0.0106652	0.070068	0.11294	0.059662	0.0211619	0.025526	0.0785985	0.050873	0.0245876	0.0511458	0.0310909	0.0252384	0.0625001	0.274624	0.0273048	0.238605	0.012015	0.0127833	0.181987	0.0752734	0.141408	0.038235	0.0690179	0.0759938	0.0251978	0.0172882	0	0	0.0128214	0.0288292	0.0111554	0.0123307	0.00442759
ENSG00000199373.1	0	0	0	0	0	0	0	0	0	0	0	0	0	0	0	0	0	0	0	0	0	0	0	0	0	0	0	0	0	0	0	0	0	0	0	0	0	0	0	0	0	0	0	0	0	0	0	0	0
ENSG00000230721.1	0.130682	0.0453162	0.279942	0.146435	0.0739635	0.138334	0.268772	0.496937	0.247598	0.509594	0.167114	0.0267307	0.0505248	0.140698	0.103922	0.220618	0.355016	0.450573	0.120625	0.120363	0.0853847	0.347602	0.259472	0.153948	0.14881	0.240759	0.250893	0.28004	0.0581948	0.170471	0.619708	0.240683	0.109076	0.0386838	0.254177	0	0	0.19284	0.232063	0.229967	0.152504	0	0.300518	0.259655	0	0.610685	0.135031	0.111943	0.107188
ENSG00000235992.1	0	0	0	0	0	0	0	0	0	0	0	0	0	0	0	0	0	0	0	0	0	0	0	0	0	0	0	0	0	0	0	0	0	0	0	0	0	0	0	0	0	0	0	0	0	0	0	0	0
ENSG00000070019.4	28.2752	31.0452	27.6164	34.2831	2.68784	62.2804	24.2229	30.3258	36.6927	27.6122	26.7253	33.1554	29.3705	20.3335	32.4307	30.0884	29.4991	37.2942	29.4853	28.4777	32.3279	27.0034	18.7148	37.932	34.2736	19.7468	39.8702	30.8395	33.2337	20.1987	26.1515	19.8673	30.7687	35.4759	13.8693	26.9126	24.5227	32.1514	43.5566	5.65283	12.857	3.96223	13.1503	6.83109	31.0554	7.38393	42.2436	1.78487	23.3036
ENSG00000266590.1	0	0	0	0	0	0	0	0	0	0	0	0	0	0	0	0	0	0	0	0	0	0	0	0	0	0	0	0	0	0	0	0	0	0	0	0	0	0	0	0	0	0	0	0	0	0	0	0	0
ENSG00000211669.2	82.3744	66.0689	169.383	419.306	2.81818	2.22767	253.73	67.1637	244.514	224.208	42.866	44.6604	36.1776	86.2468	143.096	465.484	240.329	221.677	13.6438	107.817	78.8171	86.8525	138.162	106.602	134.882	29.3749	31.0688	111.351	123.084	28.8002	114.824	69.6444	135.19	102.62	48.0582	265.551	30.3944	84.0127	47.7809	41.9928	208.639	0	30.0303	32.107	63.4851	3.13592	2.1842	53.5978	1.00176
ENSG00000258450.1	0.0361739	0.125439	0.176114	0.101336	0	0.153168	0.159425	0.294763	0.3998	0.14106	0.0925168	0.0369964	0.209785	0.519284	0.335608	0.0436207	0.268012	0.110049	0.1113	0.499762	0.118176	0.21382	0.119706	0.127842	0	0.571235	0.173623	0.0704703	0.120816	0.0589848	0.2859	0.416393	0.100644	0.32124	0.175895	0.18916	0.177677	0.0533796	0.192711	0	0.105536	1.30334	0.48525	0	0	0.241489	0.327054	0.309867	0.037088
ENSG00000227082.1	0.0713006	0.00686796	0.0269991	0.0221932	0.319475	0.0293515	0.0581917	0.0537957	0.0562876	0.0720835	0.0151963	0.0486146	0	0.127942	0.0525001	0.100309	0.0195654	0.0642704	0.134064	0.10337	0.0517624	0.0234139	0.334259	0.0419973	0.0270638	0.0781899	0.0998143	0.00771671	0.044099	0.180852	0.0563524	0.145908	0.0440833	0.0469023	0.526469	0.0759497	0.207532	0.0701427	0.0914438	0.034853	0	0.0158577	0.0379545	0.0787047	0.0235211	0.0264438	0.0102324	0.0395866	0.00406125
ENSG00000213985.4	0.195858	0.127344	0.16687	0.171459	0.0866028	0.168452	0.233778	0.432236	0.309236	0.302316	0.234805	0.250389	0	0.043931	0.194689	0.177133	0.196505	0.422056	0.131822	0.187909	0.159961	0.198979	0.162033	0.144204	0.223027	0.048326	0.249702	0.274239	0.299814	0.139722	0.483738	0.225449	0.255432	0.072471	0.119045	0.064011	0.200417	0.234825	0.0869502	0.215412	0.142852	0.245026	0.117291	0.243221	0.145375	0.367736	0.189727	0.0873816	0.100404
ENSG00000269667.1	7.16105	1.43262	1.22173	2.57188	0.736124	0.388735	9.84567	4.03143	7.1994	2.34693	6.69195	13.6775	4.7327	3.5694	2.71753	6.19966	2.60747	1.52064	4.84918	1.73816	1.74957	1.85412	6.8864	5.19136	1.6727	5.1145	7.45435	1.43081	1.77163	1.44712	8.94915	2.3954	4.12949	2.98943	4.21617	5.22756	2.15449	8.0834	3.15195	0.269265	0.267847	0.490051	0.351872	0.304026	0.454296	0.204298	0.632424	0.0873816	0.658899
ENSG00000248991.1	0	0	0.0289434	0	0	0	0	0	0	0	0.0380115	0	0	0	0.0393966	0	0	0	0	0	0	0	0.0491826	0.0350169	0	0	0	0	0	0	0.046986	0	0	0	0	0	0	0	0	0	0.173442	0	0	0	0	0	0	0	0
ENSG00000235118.6	0	0	0	0	0	0	0	0	0	0	0.0132214	0	0	0	0	0	0	0	0	0	0	0	0	0	0	0	0	0	0	0	0	0	0	0	0	0	0	0	0	0	0	0	0	0	0	0	0	0	0
ENSG00000089127.11	34.6677	18.5464	31.3466	27.7476	4.65512	12.6702	38.3551	16.0563	22.2732	24.8084	57.3625	42.5184	32.0034	27.897	30.2976	21.5793	22.7713	27.2164	26.1319	18.0451	44.6345	27.1247	31.2398	37.3406	36.7588	26.9411	22.0993	35.8416	31.3514	14.1669	44.7877	20.8455	41.9532	16.9083	21.2301	29.0563	21.7859	18.4413	20.6041	20.4334	39.2059	15.0842	13.6039	20.0126	26.9529	10.7466	61.3535	31.4053	12.3921
ENSG00000072401.13	7.47756	6.80347	6.02899	8.96411	4.81622	2.90715	7.06048	6.57231	5.79469	7.45329	6.62487	6.27724	9.01728	6.79475	6.88281	5.15323	6.97269	6.90344	7.87385	5.94047	6.12407	6.62249	9.5013	5.90686	7.42028	5.098	5.83686	8.01308	6.21688	8.39997	6.74852	7.73079	6.39064	4.74227	6.08354	8.71823	7.59628	6.36139	7.0272	3.14869	10.4525	5.7638	6.10022	5.29141	11.6996	8.292	4.81019	6.28531	12.0224
ENSG00000279169.1	0	0	0	0	0	0	0	0	0	0	0	0	0	0	0	0	0	0	0	0	0	0	0	0	0	0	0	0	0	0	0	0	0	0	0	0	0	0	0	0	0	0	0	0	0	0	0	0	0
ENSG00000254976.1	0	0	0	0	0	0	0	0	0	0	0	0	0	0	0	0	0	0	0	0	0	0	0	0	0	0.0207712	0	0	0	0	0	0	0	0	0	0	0	0	0	0	0	0	0	0	0	0	0.0203869	0	0
ENSG00000198932.11	1.20347	1.40033	1.14955	1.34598	8.4398	1.55488	0.880626	1.31126	1.11263	1.4394	0.447649	0.746458	0.433445	2.65218	1.21903	1.2443	0.618733	0.832942	1.22842	1.63667	0.975425	1.12925	2.17297	1.01343	0.789422	2.28523	1.61978	0.726522	0.932265	4.86489	0.766717	5.14089	0.566544	1.27666	5.93717	0.486544	5.07205	1.52267	1.93396	0.140918	0.213601	0.980064	0.55245	0.34095	0.652122	0.168014	0.537834	0.607564	0.262728
ENSG00000226156.1	0	0	0	0	0	0	0.0465279	0	0	0	0	0	0	0	0	0	0	0	0	0	0	0	0	0	0	0	0.0380038	0	0	0	0	0	0	0	0.0513348	0	0	0.0467363	0	0	0	0	0	0	0	0	0	0	0
ENSG00000262484.1	0.0960644	0.285531	0.160352	0.115333	0.0388361	0.14527	0.0806426	0.0372753	0.346684	0.124867	0.0350986	0.0561421	0.0265291	0.049251	0.0545663	0.0827431	0.152516	0.111333	0.0633367	0.105332	0.134499	0.182516	0.0227068	0.0323335	0.0468816	0.126416	0.148204	0.0935715	0.183338	0.0895096	0.151849	0.157969	0.114546	0.243741	0.0889739	0.119604	0.0449375	0.243011	0.0731098	0.482996	0.160151	0.164819	0.157793	0.136337	0.0814895	0	0.336779	0.058778	0.281406
ENSG00000262312.2	0.039271	0.0851116	0.0382386	0.0412546	0.0138916	0.0415703	0.216343	0.02	0.14726	0.0319035	0.00627737	0.0502049	0.0474471	0.052851	0.065061	0.0591942	0.0545548	0.0597356	0.0679664	0.120567	0.0481101	0.174095	0.0243666	0.0578282	0.0279491	0.135656	0.0883539	0.0191259	0.038255	0.0640349	0.170708	0.10171	0.0478017	0.116248	0.0556952	0.00855646	0.0241111	0.325968	0.0523025	0.0431918	0.0286428	0.0196518	0.22577	0.195071	0.0291487	0.0655413	0.0190209	0.105124	0.0553622
ENSG00000119596.16	4.14519	6.12532	4.35144	3.96906	5.06361	3.11622	4.46079	5.83081	3.93363	3.44754	3.99398	3.06464	2.14701	4.3516	4.15244	3.90734	5.46902	5.16468	2.80221	6.21942	4.02178	5.39633	2.46852	4.7706	5.06442	4.80812	4.99379	4.70058	3.9895	5.49664	4.15241	4.24954	3.08194	5.1177	5.9379	1.84245	4.47338	7.23339	4.02593	3.60348	3.43087	8.77937	5.92172	3.76836	2.56504	3.21576	3.73552	5.0813	3.993
ENSG00000258115.1	0	0	0	0	0	0.0187485	0	0	0	0.023022	0	0	0	0.0635632	0	0	0	0	0	0	0	0	0.0293054	0	0	0	0	0	0	0	0	0	0	0	0	0	0	0	0	0	0	0.0709048	0	0	0	0	0	0	0
ENSG00000116685.14	36.8324	37.3999	40.8147	34.9262	17.9225	74.3182	40.8205	38.001	39.5791	31.1185	37.8512	45.1035	40.6645	33.1374	44.5217	54.6882	43.058	40.6102	41.2645	36.1121	36.7871	40.6496	23.2769	41.9524	33.7709	35.1289	42.1748	40.3294	40.9264	29.7013	38.2759	28.8858	50.5063	47.4542	29.0219	32.3125	31.3716	40.0638	37.9751	87.1754	22.4175	26.2302	38.1511	38.4318	32.3168	34.6058	32.5031	30.3414	45.1427
ENSG00000267097.1	0.0208565	0.0180809	0.111695	0	0.0147555	0.0110389	0	0.0283249	0.03293	0.05422	0	0	0.0201591	0.0374251	0.0414641	0.012575	0.0386316	0.0211501	0.0641715	0.0480241	0	0.0154101	0.0862729	0.0122849	0.0593743	0.0274461	0.0500524	0.0101576	0.0116097	0.0170042	0.0329679	0	0	0.0463038	0	0.163594	0	0	0.055555	0	0	0.0834954	0	0	0.0309613	0.0348085	0	0.0148882	0
ENSG00000221003.1	0	0	0	0	0	0	0	0	0	0	0	0	0	0	0	0	0	0	0	0	0	0	0	0	0	0	0	0	0	0	0	0	0	0	0	0	0	0	0	0	0	0	0	0	0	0	0	0	0
ENSG00000064652.9	4.21687	3.20934	3.91106	5.08233	1.93685	6.63943	3.19347	3.17974	4.39992	2.91057	3.69425	3.37248	3.47553	3.00618	3.85052	3.69547	3.60262	4.10634	3.58936	3.04214	4.3851	4.08783	2.96803	3.08551	4.18299	3.48437	4.25582	3.797	4.80833	2.92496	3.84952	3.27362	4.05288	3.72542	2.80149	4.4942	3.26471	3.6419	4.1287	0.323573	0.548369	1.25957	1.10408	3.08514	1.27382	0.586479	1.28774	1.90177	1.60453
ENSG00000202335.1	0	0	0	0	0	0	0	0	0	0	0	0	0	0	0	0	0	0	0	0	0	0	0	0	0	0	0	0	0	0	0	0	0	0	0	0	0	0	0	0	0	0	0	0	0	0	0	0	0
ENSG00000116120.9	13.5671	20.5817	11.2903	14.9685	9.15059	7.24226	14.2445	13.9754	14.1401	22.0842	17.542	8.36674	15.9641	13.8374	13.0852	12.3881	14.4722	15.653	17.1954	17.0127	10.3526	15.2192	20.5174	17.5194	16.7435	17.457	13.7117	17.9038	15.9813	12.8058	15.0071	14.8784	14.1955	13.4527	13.6574	22.7852	12.9639	16.5002	18.5183	7.46317	35.0843	21.8391	36.8906	36.2303	27.5354	31.2443	36.1642	14.8513	39.5844
ENSG00000278512.1	0	0	0	0	0	0	0	0	0	0	0	0	0	0	0	0	0	0	0	0	0	0	0	0	0	0	0	0	0	0	0	0.383847	0	0	0	0	0	0	0	0	0.486434	0	0	0	0	0	0	0	0
ENSG00000232354.6	0.371226	0.246811	0.356031	0.727174	0.102684	0.360461	0.369036	0.735385	1.89939	0.152378	0.285544	0.545236	0.609709	0.385654	0.314445	0.272627	0.451509	0.61987	0.180346	1.07972	1.05318	0.734176	0.0738922	0.489926	0.346441	0.58034	0.609552	0.337124	0.435033	0.291281	0.410316	0.192773	0.434878	1.11541	0.149293	0.209203	0.29704	0.926721	0.738521	0.0982349	0.122147	0.324045	0.251395	0.194104	0.149165	0.0838498	0.317246	0.0119547	0.380607
ENSG00000198000.10	2.59648	3.09698	2.679	2.99623	2.35669	1.78977	3.00496	3.90527	3.6077	3.08243	2.50291	1.80472	2.36346	3.05978	2.40319	2.12135	2.92829	3.053	2.91134	3.23394	2.22942	3.29674	2.732	2.49027	3.19656	3.15856	3.09613	2.85708	2.66011	3.15039	3.01415	2.97634	2.53241	2.73966	3.51678	2.91259	2.81833	3.47542	3.38295	0.982269	4.24459	13.177	7.03573	2.88002	4.79534	3.64222	11.7679	4.97428	7.33645
ENSG00000273824.1	0.0824774	0.178753	0.140541	0.25993	0.0291754	0.0218266	0.212038	0.140014	0.358111	0.107207	0.0395514	0.0421764	0.0797192	0.0924987	0.068321	0.12432	0.127308	0.052274	0.142744	0.269042	0.101042	0.137114	0.0682334	0.182177	0.0469593	0.094969	0.0742248	0.070295	0.034433	0.0168109	0.293337	0.0474694	0.100394	0.122073	0.0835513	0.125793	0.033759	0.152134	0.073231	0	0.030078	0.206365	0.0790274	0.102422	0	0	0.0532638	0.0441566	0.0105702
ENSG00000249996.1	0.129284	0.0448315	0.0503543	0	0.256104	0.0273708	0.189927	0.210695	0.204125	0.134438	0.0991959	0.132224	0.0499844	0.0927955	0.0685402	0.155899	0.127716	0.31465	0.23867	0.238152	0.126707	0.152838	0.0427827	0.274143	0.0588875	0.340263	0.155131	0.12593	0.0863586	0.168648	0.163488	0.535744	0.25179	0.11481	0.167639	0.0901402	0.169337	0.190777	0.183665	0.227507	0.150873	0.31054	0.198202	0.513755	0	0.258923	0.0667934	0.295322	0.106041
ENSG00000252550.1	0	0	0	0	0	0	0	0	0	0	0	0	0	0	0	0	0	0	0	0	0	0	0	0	0	0	0	0	0	0	0	0	0	0	0	0	0	0	0	0	0	0	0	0	0	0	0	0	0
ENSG00000254237.4	0.0190239	0.0164921	0	0.186525	0.0134589	0.27186	0.0698682	0.012918	0.0150182	0	0.0729821	0.107011	0	0.0170683	0	0	0.211422	0.11575	0	0.0146014	0.435042	0.0983923	0.0314769	0	0.184134	0.0500689	0	0.148242	0.540067	0.0155101	0.0751776	0.0656945	0.185251	0.0140784	0.0770864	0.447657	0	0.0140362	0.101347	0	0	0	0.0364562	0	0.141204	0	0.061428	0	0
ENSG00000268584.1	0.218954	0.316358	0.213198	0.255571	0.283992	0.289718	0.160829	0.396478	0.893065	0.213453	0.373326	0.186611	0.35272	0.556598	0.411112	0.506055	0.292903	0.388563	0.53333	0.420135	0.387453	0.37748	0.301901	0.322419	0.436323	0.336154	0.394092	0.248818	0.446892	0.386777	0.288417	0.336047	0.431504	0.351074	0.44361	0.508867	0.238988	0.484646	0.291611	0.321086	0.638789	0.438272	0.489522	0.725073	0.0541726	0.913559	0.518468	0.104198	0.299316
ENSG00000233756.4	0	0	0	0	0	0	0	0	0	0	0	0	0	0	0	0	0	0	0	0	0	0	0	0	0	0	0	0	0	0	0	0.0404294	0	0	0	0	0	0	0	0	0	0	0	0	0	0	0	0	0
ENSG00000150433.8	1.90414	2.59666	1.97908	1.93289	2.24018	1.48058	2.13727	2.02303	2.43638	2.41249	1.5116	1.17339	3.06055	2.33705	1.60213	2.05104	2.33149	1.96891	3.85093	1.87202	1.45905	2.15777	3.54884	2.13603	2.1561	2.07992	2.14362	1.84171	1.93229	1.77048	2.36732	2.68438	2.35498	2.01475	2.82188	4.04158	2.4739	2.31653	3.38134	1.78835	3.22236	2.15197	2.26012	2.31147	3.50159	2.58875	2.3074	3.81811	1.9742
ENSG00000279454.1	0	0	0	0	0	0	0	0	0	0	0	0	0	0	0	0	0	0	0	0	0	0	0	0	0	0	0	0	0	0	0	0	0	0	0	0.0295033	0	0	0	0	0	0	0	0	0	0	0	0	0
ENSG00000280278.1	0	0	0	0	0	0.00775507	0.0107625	0.019899	0	0.00952272	0	0	0.0283245	0	0	0.00883429	0	0	0	0.0449842	0.0239336	0	0	0	0	0	0.0175815	0	0.00815609	0.0238918	0.0231608	0.016866	0.020383	0	0.0118744	0	0.0119947	0.0108107	0.0260192	0	0.0427473	0	0	0	0.0217511	0.122269	0.0189248	0	0.0150225
ENSG00000255209.1	0	0	0	0	0	0	0	0	0	0	0	0	0	0	0	0	0	0	0	0	0	0	0	0	0	0	0	0	0	0	0	0	0	0	0	0	0	0	0	0	0	0	0	0	0	0	0	0	0
ENSG00000261813.2	0.0868606	0	0.0422885	0.121664	0.0614517	0.0459732	0.0638018	0.058982	0	0.112904	0.166613	0	0	0	0	0.0523709	0.107258	0.132125	0	0	0	0.128356	0.143719	0.0511624	0	0.171456	0	0	0.096701	0	0.1373	0.0999841	0.241666	0	0.0703933	0.0757016	0.0711062	0	0	1.14639	0	0	0	0.431462	0	0	0.112189	0.0620043	0.0445278
ENSG00000170439.6	46.3201	28.3903	80.2257	55.3412	4.57925	65.9166	47.4164	25.7434	16.9566	25.7284	51.7197	39.0689	28.2274	54.0977	36.5617	26.6095	38.7383	46.5032	21.1598	18.1716	83.748	26.0898	11.8252	21.9446	36.6554	29.8246	33.3205	41.1964	62.1621	13.507	44.2902	24.8575	51.9083	19.2171	12.2396	44.0881	19.6177	13.7585	17.0187	7.96638	22.9302	12.4934	18.4581	5.74137	15.9	3.66515	45.9431	27.0213	13.6675
ENSG00000212560.1	0	0	0	0	0	0	0	0	0	0	0	0	0	0	0	0	0	0	0	0	0	0	0	0	0	0	0	0	0	0	0	0	0	0	0	0	0	0	0	0	0	0	0	0	0	0	0	0	0
ENSG00000200189.1	0	0	0	0	0	0	0	0	0	0	0	0	0	0	0	0	0	0	0	0	0	0	0	0	0	0	0	0	0	0	0	0	0	0	0	0	0	0	0	0	0	0	0	0	0	0	0	0	0
ENSG00000265866.1	0	0	0	0	0	0	0	0	0.440439	0	0	0	0	0	0	0	0	0	0	0	0	0	0	0	0	0	0	0	0	0	0	0	0	0	0.452141	0	0	0	0	0	0	1.11675	0.534575	0	0	0	0	0	0
ENSG00000223918.1	0	0.112279	0	0	0	0	0	0	0	0	0	0	0	0	0	0	0.079965	0	0	0	0	0	0	0	0	0	0	0	0	0	0	0	0	0	0	0	0	0	0	0	0.188928	0	0	0	0	0	0	0	0
ENSG00000229769.2	0	0.0636721	0.822432	0.102875	0	0.0388735	3.93827	0	0.0579818	0.0954683	0.469611	0.0375584	0.567924	0.131793	0.146017	0.0442833	0.0906945	0.111721	0.169486	0	0	0.271335	0	3.02829	0.0418176	0.048326	0.0881302	0.214622	0.245302	0	0.174146	0.0845435	0.0510864	0.108707	0.892836	0.128022	0.661377	0.812856	0	0	0	0	0	0	0.436124	0	0	0.157287	0.0376514
ENSG00000232638.1	0	0	0	0	0	0	0	0	0.0569721	0	0	0	0	0	0	0	0	0	0	0	0	0	0	0	0	0	0	0	0	0	0	0	0	0	0	0	0	0	0	0	0	0	0	0	0	0	0	0	0
ENSG00000211944.2	0.409573	0.355066	1.29612	1.4342	0	0.0361295	1.6045	0.139059	0.700556	0.798564	0.436462	0.0349072	0.659794	0.061245	0.361892	1.23472	1.01151	0.380727	0.367552	0.47154	0.111502	1.6644	0.112946	0.201038	0.932778	0	0.655274	0.86438	0.645963	0.166962	1.29482	0.471455	0.617244	0.15155	1.21706	0.178478	0	0.956939	0.303047	0.30031	0.896184	0	0	0.339078	0.101335	0	0.0881673	0.292369	0
ENSG00000153707.14	4.1777	3.27901	2.39264	3.08309	0.453424	4.58496	3.26062	3.74023	4.46029	1.92903	4.91074	3.73273	3.14306	2.0385	3.1767	2.83639	2.21206	3.42276	2.86901	3.63089	3.05269	3.02561	1.89705	4.88279	3.91525	2.54402	4.56063	3.69191	3.42574	2.65118	3.38177	1.47547	2.30932	4.17533	2.8865	1.6551	2.01478	4.49616	4.13497	1.07467	1.26825	4.58995	7.18542	0.495801	1.70787	1.22745	1.33159	0.279376	6.15493
ENSG00000108231.10	0.176761	0.329297	0.260003	0.158034	0.963184	0.161234	0.312161	0.250272	0.329558	0.0757719	0.0865681	0.198089	0.199931	0.337427	0.219322	0.199545	0.118424	0.181156	0.277716	0.190515	0.162794	0.261205	0.600495	0.186079	0.149891	0.341489	0.618248	0.137373	0.215628	0.306623	0.133759	0.601745	0.0863251	0.381297	0.377937	0.170441	0.489521	0.27471	0.811439	0	0.0054861	0.022584	0.00720712	0.0186814	0	0	0	0	0
ENSG00000207708.1	0	0	0.446033	0	0	0	0	0	0.482164	0	0.195259	0.312327	0.295171	0	0.202374	0	0.188549	0.309682	0	0	0	0.225636	0	0.179876	0	0	0	0.297459	0.16999	0	0	0	0	0	0	0	0.249994	0	0	0	0.445471	0	0	0	0	0.50967	0.591649	0.217994	0.469651
ENSG00000237037.8	0.376157	0.362329	0.358128	0.241972	0.378484	0.601696	0.347932	0.336784	0.611504	0.206441	0.192409	0.353363	0.377043	0.364988	0.273279	0.456953	0.399119	0.367324	0.514383	0.312237	0.227567	0.329396	0.290448	0.331523	0.349015	0.366669	0.558347	0.309401	0.424975	0.299864	0.308306	0.442611	0.577543	0.507252	0.311618	0.335117	0.456194	0.394718	0.50469	0.0490325	0.382065	0.513114	0.432506	0.110725	0.330905	0.120907	0.291506	0.262548	0.154265
ENSG00000233682.3	0.0352937	0	0.0343659	0.0494352	0.249694	0.0560403	0	0	0.0835869	0.0229379	0	0.0180481	0	0.0949968	0.163721	0.063839	0.021791	0.0178952	0.108592	0.108356	0.0288251	0.0521544	0.175191	0	0.0200948	0.0464447	0.0211748	0	0.0392921	0.0287748	0	0.162505	0.0736465	0.078356	0.0858078	0.0307595	0.260031	0.0781212	0.062674	0	0.308904	0.0706461	0.169087	0	0.471539	0.0589034	0.0911705	0.428297	0.0723712
ENSG00000135940.5	154.469	140.099	143.616	126.927	66.745	126.612	179.721	130.189	158.333	112.306	134.958	117.171	230.109	150.485	123.078	184.023	164.802	149.304	236.955	93.5345	138.729	161.249	158.464	182.824	153.957	134.482	144.403	168.473	145.566	85.4196	169.033	101.459	273.35	140.766	81.3516	255.3	107.886	122.311	179.866	129.58	175.593	43.5231	112.812	114.607	247.734	215.851	184.794	67.762	122.085
ENSG00000132514.12	8.63645	2.2614	5.94951	2.79792	4.07338	4.36583	15.1042	3.59052	9.65647	6.07117	2.33655	2.58375	7.68891	12.9988	5.59869	4.79628	5.86916	6.27956	11.3793	3.73374	4.32811	8.43875	13.1428	5.97292	4.9507	3.08482	7.71943	11.4225	5.88666	2.72071	11.8964	13.4039	6.39129	6.09564	13.7602	9.36002	4.28048	4.59488	12.4465	1.70589	2.43394	0.352801	0.878183	2.39305	3.15722	2.13756	0.387004	2.03823	0.198779
ENSG00000262803.1	0.0185733	0.193218	0	0.104061	0	0	0.0545706	0.0504481	0	0	0	0.0189956	0	0.033328	0	0	0	0	0	0	0.0606767	0	0	0.0437599	0	0.0488829	0	0	0.0206774	0	0	0	0	0	0	0	0	0	0	0	0	0	0	0	0.0551437	0	0	0	0
ENSG00000200024.1	0	0	0	0	0	0	0	0	0	0	0	0	0	0	0	0	0	0	0	0	0	0	0	0	0	0	0	0	0	0	0	0	0	0	0	0	0	0	0	0	0	0	0	0	0	0	0	0	0
ENSG00000244218.3	0.111155	0.385448	0.162349	0.155693	0.0786393	0.117663	0.24494	0.754789	0.702002	0.288965	0.0710714	0.0568412	0	0.498642	0.073661	0.134037	0.205887	0.394518	0.256502	1.19441	0.36313	0.246385	0.459791	0.327361	0.0632871	0.658233	0.400132	0.0541352	0.123748	0.271872	0.0878513	0.127949	0.0773147	0	0.270245	0.0968748	0.181988	0.492074	0.29608	0	0.486434	0.444989	0.639032	0.552139	0.165009	0.371024	0.502486	0.158693	0
ENSG00000238156.1	0	0	0	0	0	0	0	0.0427332	0	0	0	0	0	0	0.041704	0	0	0	0	0	0	0	0	0	0	0.207036	0	0	0.0350305	0	0	0	0	0	0	0	0	0	0	0	0	0	0	0	0	0	0	0	0
ENSG00000225386.1	0	0	0	0	0	0.0338217	0	0.043392	0.0504467	0	0	0	0	0	0	0	0	0	0.0491534	0	0	0	0.0528659	0	0	0	0	0.0311218	0	0	0	0	0	0	0	0	0	0	0.0567379	0	0	0	0	0	0	0	0	0	0
ENSG00000200246.1	0	0	0	0	0	0	0	0	0	0	0	0	0	0	0	0	0	0	0	0	0	0	0	0	0	0	0	0	0	0	0	0	0	0	0	0	0	0	0	0	0	0	0	0	0	0	0	0	0
ENSG00000147804.8	13.2376	12.6127	14.6716	14.6137	2.56102	37.2481	13.5997	36.3313	14.812	9.14465	19.1246	11.26	14.497	15.0755	18.6105	18.8508	18.8268	21.4876	8.46425	7.66278	13.6855	19.2847	5.06441	9.60852	16.728	12.8687	14.8396	18.5256	18.0935	6.06714	11.2664	7.22568	22.9977	13.1044	4.9564	14.0362	8.54093	12.9418	10.4561	17.4723	60.852	8.33048	11.8361	8.73297	11.2781	9.76453	25.6669	7.90028	16.6778
ENSG00000131914.9	0.00361919	0	0.00704809	0	0	0	0	0.0147455	0	0	0	0	0	0.00649429	0	0.00872849	0	0	0	0	0.00591174	0	0.0059883	0.00852706	0	0.00952533	0.00434274	0	0.00402921	0.0118028	0.0114417	0	0	0	0	0	0	0	0	1.17824	0.0105588	0	0.0069356	0	0.0107453	0	0	0	0.00371065
ENSG00000145782.11	3.14661	3.60788	2.88272	3.69416	3.80569	4.73712	2.80039	3.38233	4.26207	3.49394	3.31631	2.96945	5.20568	3.29464	2.98939	2.88711	3.12375	3.50204	5.17719	3.90828	3.87884	3.23895	6.1569	3.00697	3.08689	3.30531	4.2633	2.93777	3.08518	3.29725	3.72264	4.62897	3.02188	3.07018	3.80922	6.02523	4.09096	3.81238	5.04863	0.63184	3.04733	5.93909	4.81959	4.16695	4.92308	3.23045	4.90311	4.77193	2.90485
ENSG00000230183.4	0.0198437	0.0172028	0.028983	0	0.0842334	0.0315083	0.0583031	0.0404241	0.0626616	0.0128967	0.0126878	0.0304423	0	0.0534113	0.0657508	0.0717862	0	0.0402459	0.0457913	0.0304613	0	0.0439852	0.0164166	0.0116883	0.0338945	0.0522264	0.0238108	0.00966436	0.0110459	0.0323569	0.0313669	0.0456836	0	0.014685	0.0482449	0.0172943	0.0487335	0.0585642	0	0	0.0289465	0	0.0190136	0	0.0294577	0	0.012815	0.0283303	0.0406903
ENSG00000235043.3	1.82544	2.76938	2.85661	2.28291	1.33758	3.41607	2.01126	5.09101	2.77922	2.83884	1.58401	1.43355	1.95343	1.46231	2.03056	2.00469	1.77109	2.97503	1.40413	1.05081	1.65061	2.74567	1.13264	1.92003	1.26204	1.75874	1.9557	2.50835	1.99595	1.48827	2.98852	1.27575	2.4487	2.21932	1.95488	1.64774	1.7612	2.16457	2.08387	1.14725	2.66282	4.56739	1.74908	5.18142	1.35492	11.751	2.94716	2.51306	2.70709
ENSG00000244213.1	0	0	0	0	0	0	0	0	0	0	0	0	0	0	0	0	0	0	0	0	0	0	0	0	0	0	0	0	0	0	0	0	0	0	0	0	0	0	0	0	0	0	0	0	0	0	0	0	0
ENSG00000211876.1	0.23025	0	0.224196	0	0	0	0	0	0	0	0	0	0	0	0	0	0	0	0	0	0	0.340245	0	0	0	0	0	0.224274	0	0	0.363955	0	0	0	0	0	0	0	0	0	0	0	0.441236	0	0.683607	0	0	0	0
ENSG00000225777.1	0.0122826	0	0	0	0	0	0	0	0.0193927	0	0	0	0	0	0	0	0	0	0	0	0	0	0	0	0	0	0	0	0	0	0	0	0	0	0	0	0	0	0	0	0	0	0	0	0	0.040998	0	0	0
ENSG00000095794.18	1.89626	5.22075	2.03228	3.03752	2.40579	2.67817	1.80604	1.81133	2.39919	2.74272	1.8325	1.45518	1.96815	2.26082	1.55181	1.87534	2.99217	1.57707	2.43949	1.49646	2.0996	1.4857	5.34434	1.99398	1.45209	1.74509	1.88748	1.51731	1.42533	2.8679	1.722	3.02363	1.55442	2.48638	2.69809	7.82621	4.25482	1.98315	2.156	1.18696	2.50993	1.6813	1.90717	2.37694	2.87165	2.89713	2.24537	1.78787	2.38781
ENSG00000173431.2	0	0	0	0	0	0	0	0.0310725	0	0	0	0	0.0442291	0	0	0	0.0282526	0.0232017	0	0.0351217	0	0	0	0	0	0	0.0274538	0.0222859	0.0254717	0.0373074	0	0	0	0	0	0	0	0.0337622	0	0	0	0	0	0	0	0	0.0295513	0	0
ENSG00000274818.1	0.286926	0.829137	0.434596	0.178619	0.541315	1.48488	0.281008	0.173187	0.453022	0.497274	0.163074	0.228239	0.431404	0.228828	0.21127	0.461325	0.590511	0.290965	0.392363	0.44045	0.312452	0.329776	0.369248	0.225339	0.0726063	0.50344	0.573815	0.0931602	0.390417	0.623813	0.251969	0.880739	0.266098	0.424672	0.258366	1.1114	0.991736	0.470444	0.566132	0.280509	0.186021	0.765772	0.244377	0	0.189306	0.212829	0.0823541	0.227576	0.294177
ENSG00000204764.11	0.160984	0.251665	0.145188	0.192219	0.151234	0.125712	0.14151	0.295688	0.270842	0.169803	0.109681	0.0728755	0.178558	0.116022	0.14166	0.122521	0.174347	0.251566	0.190819	0.257248	0.129324	0.198892	0.246714	0.155446	0.166787	0.220529	0.139334	0.142668	0.157186	0.217315	0.175207	0.118475	0.132166	0.193349	0.222431	0.163303	0.162031	0.352437	0.250724	0.336698	0.107792	1.22555	0.394475	0.694782	0.532807	0.462472	0.528338	0.0395614	0.915905
ENSG00000280836.1	0.732612	0.508091	0.14267	0	0.207322	0.310203	0.215251	0.39798	0.231341	0.190454	0	0.299708	0	0	0	0	0.361862	0.29717	0.450821	0	0.478672	0	0	0.517825	0.166848	0.385632	0.175815	0.28544	0.163122	0	0	0.33732	0.611489	0	0.237488	0.255397	0	0.864857	0.260192	0	0	0.586576	0	0	0	0	0	0.209186	0.150225
ENSG00000281366.1	0	0	0	0	0	0	0	0	0	0	0	0	0	0	0	0	0	0	0	0	0	0	0	0	0	0	0	0	0	0	0	0	0	0	0	0	0	0	0	0	0	0	0	0	0	0	0	0	0
ENSG00000184303.5	0	0	0	0	0	0	0	0	0	0	0	0	0	0	0	0	0.0124563	0	0	0	0	0	0	0	0	0	0	0.00982565	0	0	0	0	0.0140328	0	0	0.105498	0	0	0	0.0887564	0	0	0	0	0	0	0	0	0
ENSG00000101203.15	0.00264365	0.0160428	0.0051483	0	0.00187032	0.00559688	0.0116511	0.00179515	0.00208701	0	0	0.00135188	0	0.00237189	0	0.00318788	0.00326447	0.00536173	0.0020335	0.00202908	0.00431825	0.00390659	0	0.00155716	0	0.00695781	0.00317217	0.00128752	0	0.00646608	0	0.00304307	0	0.0019564	0.00642738	0	0.00432831	0.00195054	0.0164309	0	0	1.33351	0.00506613	0	0	0.00441212	0.0051218	0.00188714	0.00135523
ENSG00000269281.2	0	0	0	0	0	0	0	0	0	0	0	0	0	0	0	0	0	0	0	0	0	0	0	0	0	0	0	0	0	0	0	0	0	0	0	0	0	0	0	0	0	0	0	0	0	0	0	0	0
ENSG00000264860.1	0.0246696	0.0427729	0	0	0	0.052228	0.0362412	0.0670068	0.155801	0.0320663	0	0.151383	0.0476892	0.0442672	0	0.0297481	0.152314	0.150101	0.0759035	0	0.0402963	0	0.0408182	0.0290616	0.0280917	0.0324639	0.0888047	0.0480588	0.137322	0	0	0	0.102955	0.109538	0.0399853	0	0.0807805	0.10921	0.131423	0	0	0	0	0	0	0.164689	0	0	0.025293
ENSG00000254614.2	5.58847	4.74643	4.85796	5.96717	0.98556	1.226	4.50944	4.87275	3.70844	4.89535	3.05535	2.65897	5.1041	2.12186	5.03449	2.64674	4.36053	2.51325	5.40759	2.3871	3.91597	2.62109	1.99674	5.04728	4.1779	2.88836	4.25668	2.13793	5.61746	1.74326	2.58609	3.07656	2.14072	5.88584	3.13747	2.59761	2.02885	4.41012	2.73267	1.9241	6.1672	13.2289	4.71834	3.54035	2.54893	6.05571	4.90618	1.57258	2.21714
ENSG00000108242.11	6.19103	2.73556	2.43	12.9739	0.721511	41.6072	5.59625	1.84942	2.12168	2.61225	5.44675	4.31937	2.16862	1.70083	5.9076	3.8051	3.95579	4.99455	1.31974	0.414402	9.27975	3.36868	1.17127	1.38515	5.62894	3.44198	2.75699	4.1079	13.1303	0.821689	4.07756	5.88343	4.33125	1.3141	1.38073	12.5899	1.80724	2.18655	0.585916	0.369488	0.437549	0	1.05765	1.01317	2.11952	1.34162	3.68047	10.4147	0.313683
ENSG00000227491.1	0.0126246	0	0	0	0	0	0	0	0	0	0	0	0	0	0	0	0	0	0	0	0	0	0	0	0	0	0	0	0	0	0	0	0	0	0	0	0	0	0	0	0	0	0	0	0	0	0	0	0
ENSG00000236540.6	0.627067	0.754404	0.579429	0.681146	0.923483	0.880527	0.7802	0.773401	1.43458	0.723592	0.621867	0.536619	0.964807	1.35485	0.525798	0.540111	0.81383	0.596961	1.03359	1.16885	0.386717	1.06846	0.846974	0.572874	0.590187	0.656782	0.821532	0.498608	0.605501	1.05379	0.970976	0.766001	0.42726	1.11751	1.02674	0.658039	0.838093	1.04807	0.999908	0.450398	0.354687	1.05025	1.18941	1.90704	0.626916	0.875679	1.42149	1.41595	0.715077
ENSG00000281294.1	0	0	0	0	0	0.258068	0	0	0	0	0	0	0	0	0	0	0	0.123613	0	0.374238	0	0.18013	0	0	0	0	0.146267	0	0	0	0	0	0	0	0	0	0	0	0	0	0	0	0	0	0	0	0	0	0
ENSG00000277180.1	0	0	0	0	0	0	0	0	0	0	0	0	0	0	0	0	0	0	0	0	0	0	0	0	0	0	0	0	0	0	0	0	0	0	0	0	0	0	0	0	0	0	0	0	0	0	0	0	0
ENSG00000239151.1	0	0	0	0	0	0	0	0	0.3694	0	0	0	0	0	0	0	0	0	0	0	0	0	0	0	0	0	0	0	0	0	0	0	0	0	0	0	0	0	0	0	0	0	0	0	0	0	0	0	0
ENSG00000213519.2	0.202877	0.0879388	0.592631	0.852498	0.287061	0.375823	0.596078	0.206643	0.720718	0	0.194577	0.259363	0.392185	0.546066	0.470555	0.244642	0.12526	0.1543	0.312107	0.0778573	0.331388	0.449695	0	0.238996	0.173265	0.33372	0.426014	0.444628	0.282326	0.33081	0.240516	0.233529	0.423339	0.975888	0.493245	0.26522	0.49824	0.44906	0.450332	0	0	0.203046	0.0971954	0	0.150585	0	1.37569	0.289643	0.208004
ENSG00000281730.1	0.213319	0	0	0	0	0	0	0	0	0	0	0	0	0	0	0	0	0	0	0	0	0.315227	0	0	0	0	0	0	0	0	0	0	0	0	0	0	0	0	0	0	0	0	0	0	0.633341	0	0	0	0
ENSG00000108389.8	6.83273	5.22525	6.09001	5.9581	3.76724	11.9841	6.61673	7.2633	12.4548	6.94923	8.37277	7.48029	5.36441	5.70029	6.43509	5.2698	6.52506	8.2769	4.94079	8.66856	8.78668	7.76838	5.13736	8.65499	6.87456	6.07776	7.14624	7.89728	6.00594	4.40783	7.48458	4.7311	5.07785	8.33219	6.00129	5.68601	4.94052	9.35243	8.3118	8.7592	8.65645	8.95732	11.1154	12.1649	5.77302	9.30803	5.04043	6.42201	3.00629
ENSG00000100075.8	69.4835	66.608	67.2794	60.7597	27.3991	137.397	87.3234	80.1252	62.4473	60.658	61.1359	71.6368	70.2101	58.2923	70.4722	79.5981	84.5786	72.4546	69.4808	52.9589	65.9957	72.7128	46.8342	80.8267	71.0051	66.2642	61.5428	75.7562	79.7899	54.0992	70.144	43.0817	89.1213	66.6109	58.8569	53.1864	46.5245	57.3835	64.2132	120.324	67.0332	31.3628	62.333	76.1794	35.5469	109.335	59.2726	59.1148	30.5464
ENSG00000236894.2	0	0	0.0326953	0	0	0	0	0	0	0	0	0	0	0	0	0	0	0.0340507	0	0.0515444	0	0	0.0555581	0	0	0	0	0	0	0	0	0	0	0.049698	0	0	0.0549756	0	0	0	0	0	0	0	0	0	0	0	0
ENSG00000276460.1	0	0	0	0.0507947	0	0	0	0	0	0	0	0	0	0.0325364	0	0	0	0	0	0	0	0	0	0	0	0	0	0	0	0	0	0	0	0	0	0	0	0	0	0	0	0	0	0	0	0	0	0	0
ENSG00000095585.15	5.77848	4.50713	7.153	7.25996	0.640174	10.1457	6.29091	6.50019	6.11577	5.00908	6.5723	3.0767	5.96883	5.01355	5.86497	4.64696	8.31654	7.88821	5.98951	4.70931	5.12133	10.0345	5.66702	4.80154	7.03199	4.98763	6.99562	5.12984	5.5627	3.15156	9.52298	5.04347	7.11101	5.23962	5.28764	4.58646	5.44516	9.07745	7.41408	0.942833	1.26207	0.285986	3.72666	2.68109	2.53337	0.980295	0.999571	10.1196	3.65398
ENSG00000271788.1	0.0536586	0.0310117	0.034832	0.150317	0.0506162	0.0378669	0	0.121455	0.141201	0.0232491	0	0.0548787	0.103728	0.0320951	0.023706	0.0431366	0.0220865	0	0.192613	0.164739	0.0292161	0.264309	0	0.147494	0	0.0470746	0.0858482	0.0696882	0	0.0291651	0.141364	0.123532	0.0497636	0.0794188	0.144953	0	0.0585683	0.29033	0.15881	0	0	0.143209	0.102828	0.177692	0.0531038	0	0.184814	0.127678	0.146706
ENSG00000271930.1	0.0575624	0.149705	0.0560491	0.0806265	0.325792	0.853058	0.0845627	0.156349	0.0454421	0	0	0.0588712	0.111275	0.154935	0.0381459	0.138825	0	0.0583726	0.132831	0.0883618	0.0470124	0.212653	0.0952425	0.0339052	0.0983211	0.113624	0	0.0280343	0.224293	0.281582	0.0454944	0.331297	0	0.127795	0.466495	0.0501673	0.141366	0.127412	0.0511091	0	0	0	0.330927	0	0	0.576412	0	0	0.265577
ENSG00000281441.1	0	0	0	0	0	0	0	0	0	0	0	0	0	0	0	0	0	0	0	0	0	0	0	0	0	0	0	0	0	0	0	0	0	0	0	0	0	0	0	0	0	0	0	0	0	0	0	0	0
ENSG00000222055.1	0	0	0	0	0	0	0	0	0	0.229939	0	0	0	0	0	0	0	0	0	0	0	0	0	0	0	0	0	0	0	0	0.279624	0	0	0	0	0	0	0	0	0	0	0	0	0	0	0	0	0	0
ENSG00000255970.1	0.0138811	0.0802248	0.0450538	0.0648098	0.00654701	0.078367	0.0475817	0.0188517	0.547914	0.0360861	0.0295847	0.0899125	0.062612	0.033211	0.0245302	0.100432	0.0914178	0.0891509	0.0213547	0.092336	0.249413	0.0341873	0.0229676	0.0872126	0.0526888	0.0426224	0.0333124	0.0495765	0.046361	0.0377239	0.0950811	0.0426089	0.0257469	0.061635	0.0224989	0.0322607	0.0227268	0.27994	0.0657327	0	0.0404974	0.129664	0	0	0.0137376	0	0.04781	0.00660588	0.0521835
ENSG00000274648.1	0	0.246573	0	0	0	0.15054	0	0	0	0	0	0	0	0	0	0	0	0	0	0	0	0	0	0	0	0	0	0	0.158324	0	0.224796	0	0	0	0	0	0	0	0	0	0	0	0	0	0	0	0	0	0
ENSG00000145777.13	0.145667	0.234941	0.15833	0.370106	0.412223	0.0932347	0.179158	0.239234	0.176505	0.259796	0.125628	0.103939	0.281591	0.364724	0.161635	0.0735297	0.163142	0.247341	0.380439	0.156005	0.116202	0.215256	0.375543	0.151647	0.189019	0.263017	0.211373	0.174884	0.13577	0.331428	0.192772	0.514724	0.164939	0.160445	0.301991	0.242097	0.277317	0.189957	0.481252	0.0298066	0.0494159	0.149178	0.272655	0.201927	0.191097	0.0791523	0.214396	0.024182	0.250071
ENSG00000230651.6	0	0	0	0	0	0	0	0	0	0	0	0.0118684	0	0	0	0	0	0	0	0	0	0	0.00960045	0	0	0	0	0.00565172	0	0	0	0	0	0	0	0	0	0.00856208	0	0	0	0.0232284	0	0	0	0	0	0	0
ENSG00000206808.1	0	0	0	0	0	0	0	0	0	0	0	0	0	0	0	0	0	0	0	0	0	0	0	0	0	0	0	0	0	0	0	0	0	0	0	0	0	0	0	0	0	0	0	0	0	0	0	0	0
ENSG00000275929.1	0.0399607	0	0	0	0	0.0423004	0	0	0	0	0	0	0.154497	0.0717056	0.0529629	0	0.0986896	0	0	0	0.0652734	0	0	0	0	0	0.0958993	0	0	0.130319	0	0	0.11118	0	0.129539	0	0	0.0589675	0	0	0	0	0	0	0	0	0	0	0
ENSG00000263816.1	0	0	0	0	0.315767	0	0	0	0	0	0	0	0	0	0	0	0	0	0	0	0	0	0	0	0	0	0	0	0	0	0	0	0	0	0	0	0	0	0	0	0	0	0	0	0	0	0	0	0
ENSG00000047662.4	0.133623	0.28865	0.132243	0.202504	0.0495919	0.0301443	0.247788	0.208245	0.162554	0.0455572	0.406176	0.0694506	0.177851	0.153297	0.188713	0.163772	0.208281	0.253236	0.0842481	0.205119	0.228999	0.181272	0.0253712	0.159992	0.162136	0.172958	0.362729	0.198433	0.190219	0.0678655	0.110802	0.105903	0.32606	0.139413	0.0426059	0.137456	0.100421	0.138995	0.0661285	0.0192739	0.089471	0.0350777	0.0629671	0	0.019511	0.0219353	0.480979	0.0406558	0.143737
ENSG00000265023.1	0	0.292448	0	0	0	0	0	0	0	0.219244	0	0	0	0	0	0.203394	0	0	0	0	0	0	0	0	0	0	0	0	0	0	0	0	0	0	0	0	0	0	0	0	0	0	0	0	0	0	0	0	0.345867
ENSG00000244437.1	173.347	176.053	168.214	167.324	10.7268	25.2559	263.432	89.7196	149.231	164.661	105.968	51.5888	143.949	163.595	136.667	246.984	205.544	137.181	198.013	92.9982	56.0728	222.454	140.369	94.7971	216.116	23.1484	135.308	115.975	135.842	69.3533	353.587	153.072	256.12	103.996	187.24	208.453	37.4511	202.72	115.333	36.0949	118.917	0.262765	25.0307	26.735	110.494	12.4881	3.5606	206.626	9.08488
ENSG00000279406.1	0.34019	0.342103	0.410746	0.324019	0.0481352	0.0864261	0.389813	0.480488	0.322272	0.353752	0.226215	0.18788	0.184136	0.354055	0.378739	0.270747	0.520898	0.269083	0.324477	0.208885	0.2445	0.331787	0.112576	0.368695	0.348643	0.170116	0.253085	0.318108	0.371156	0.188602	0.354908	0.234953	0.331271	0.473297	0.275696	0.355783	0.111395	0.331319	0.277888	0	0.436696	0.245141	0.338999	0.608337	0.444408	0.317946	0.369087	0.602245	0.537132
ENSG00000264965.1	0	0	0	0	0	0	0	0	0	0	0.193225	0	0	0	0	0	0	0	0	0	0	0	0	0	0	0	0	0	0	0	0	0	0	0	0	0	0	0	0	0	0	0	0	0	0	0	0	0	0
ENSG00000179922.5	4.70837	5.866	5.95722	3.79109	1.16687	5.23026	6.46128	4.11613	5.92045	4.37018	4.92133	5.18307	4.29203	4.62909	5.86668	6.91006	7.06739	6.64018	4.06626	2.87807	6.29774	5.81195	2.62403	6.68417	4.51073	5.69509	6.71533	5.67094	5.45364	2.72388	3.88838	3.19667	8.17755	7.62596	4.0328	3.72262	4.54679	5.3565	4.90648	9.11655	3.14622	4.40189	2.796	4.90164	3.76681	3.10557	3.30467	2.52579	3.02071
ENSG00000272501.1	0.623572	0.451964	0.457872	0.429553	2.2275	0.62762	0.976136	0.659443	1.4284	0.803895	0.490212	0.507064	1.18568	1.10977	0.867114	0.949172	0.927797	0.725647	0.975031	0.792454	0.684612	0.883703	0.964104	0.481698	0.651871	0.80041	0.69304	0.990743	0.597481	0.508396	0.508999	1.41204	0.62571	0.968323	0.977568	1.1582	1.26363	1.16152	1.0801	0.269834	0.342972	0.941251	0.656257	0.203113	0.288329	0.81892	0.561142	0.744314	0.466397
ENSG00000202237.1	0	0	0.266497	0	0.193631	0.144859	0	0	0.216064	0	0	0	0	0	0.181373	0	0.168983	0	0	0	0.223531	0	0	0	0	0	0.164205	0	0.15235	0	0	0	0	0	0	0	0.224052	0	0	0	0	0	0	0	0	0.456779	0.707002	0	0
ENSG00000266497.1	0	0	0	0	0.0436699	0	0	0	0	0	0	0	0	0	0	0	0	0	0	0	0	0	0	0	0	0	0	0	0	0	0	0	0	0	0	0	0	0	0	0	0	0	0	0	0	0	0	0	0
ENSG00000263926.1	0	0	0	0	0.353877	0	0	0	0	0	0	0	0	0	0	0	0.30883	0	0	0	0	0	0	0	0	0	0	0	0	0	0	0	0	0	0	0	0	0	0	0	0	0	0	0	0	0	0	0	0
ENSG00000258557.1	0	0	0	0	0	0	0	0	0	0	0	0	0	0	0	0	0	0	0	0	0	0	0	0	0	0	0	0	0	0	0	0	0	0	0	0	0	0	0	0	0	0	0	0	0	0	0	0	0
ENSG00000269983.1	0	0	0.0196718	0	0	0	0	0	0	0.0787813	0	0	0	0.0362523	0	0	0	0.0204873	0.0621606	0	0.0330003	0.0298544	0.0334277	0	0.0230055	0.053172	0	0.0196787	0	0.0329428	0	0	0.0562093	0.0598037	0.0654912	0	0	0	0	0	0	0	0	0	0	0	0	0.0576865	0
ENSG00000223452.3	0.0537249	0.1863	0	0	0	0	0.15785	0.145926	0	0.349166	0.0687023	0	0	0	0	0.12957	0	0.217924	0	0.082471	0.0877565	0	0	0.189869	0	0	0	0.104661	0.119623	0	0.169846	0	0	0.0795168	0.174158	0.0936457	0	0.0792785	0	0	0	0.215078	0	0	0	0.358656	0	0	0.0550825
ENSG00000006607.12	5.51928	6.15806	4.76071	5.59647	1.91535	3.43153	5.72776	7.09243	5.70782	4.66894	7.57017	5.40289	4.22768	4.53474	4.30183	4.12752	5.68571	6.52673	4.12002	5.12765	6.39661	5.75707	3.55862	6.04899	5.71532	4.6712	5.72059	6.06913	5.47789	3.78105	5.98803	3.35499	4.72802	5.87198	4.38646	3.70327	3.20329	5.86776	5.01133	3.53327	3.40308	5.08469	6.30288	5.3392	4.05483	3.70203	5.39331	6.04199	4.42051
ENSG00000091490.9	27.7272	20.1499	26.6324	26.9892	3.23125	25.0819	31.121	26.9971	31.6431	23.908	23.979	24.5443	25.7572	19.3177	22.6322	23.1699	30.56	29.3	22.2948	22.8945	21.6947	29.1006	17.9856	28.739	29.1452	14.228	29.0266	26.3455	25.3201	13.5936	35.5557	16.16	20.4082	23.8977	21.2918	18.9202	15.6469	42.1416	28.8581	23.9789	27.2092	15.0586	38.6216	47.26	31.5485	24.788	20.149	32.7496	31.3948
ENSG00000279089.1	0.117382	0.289626	0.158256	0.46795	0.217194	0.10036	0.13928	0.435325	0.534613	0.14084	0.150106	0.235485	0.157094	0.178226	0.203445	0.179655	0.234146	0.256382	0.250035	0.533636	0.243358	0.240173	0.15687	0.218057	0.236485	0.481229	0.281699	0.228672	0.261361	0.206126	0.228364	0.249447	0.257499	0.273965	0.219527	0.141649	0.199575	0.286469	0.264565	0	0.605885	0.885615	0.571011	0.179407	0.281485	0.256183	0.693909	0.238484	0.587856
ENSG00000260328.1	0	0	0.0045903	0	0	0	0	0.0128047	0	0.00612772	0.012057	0.00482143	0	0.0169185	0	0	0.00582131	0.0047806	0.0072524	0.00723665	0.00770044	0.00696635	0.00780017	0	0	0	0	0.0045919	0.00524831	0	0	0.010853	0	0	0.007641	0.0082172	0	0	0	0.0414793	0.137536	0.188726	0.162614	0.046834	0.0139965	0.141621	0.0365334	0.0807648	0.0483337
ENSG00000215840.3	0.164092	0.142254	0.239667	0.275808	0.116091	0.1737	0.265167	0.445701	0.310898	0.127975	0.314756	0.0671292	0.0951626	0.0588894	0.13049	0.178085	0.101313	0.183042	0.0252439	0.125946	0.107214	0.266731	0.162903	0.115983	0.168169	0.151155	0.137828	0.127867	0.0913409	0.214053	0.440946	0.151107	0.182617	0.0485736	0.0265965	0.200215	0.107464	0.0726421	0.174835	0	0.0478731	0.131383	0.188673	0.326037	0	1.80748	0.466269	0.351405	0.0841193
ENSG00000251772.1	0	0	0	0	0	0	0	0	0	0	0	0	0	0	0	0	0	0	0	0	0	0	0	0	0	0	0	0	0	0	0	0	0	0	0	0	0	0	0	0	0	0	0	0	0	0	0	0	0
ENSG00000081803.14	4.33047	4.38381	3.27589	3.21196	2.98937	3.03426	3.53989	4.93198	3.43668	4.0376	4.38987	2.16074	3.36883	3.02054	2.6851	2.3934	3.38162	3.0828	3.34155	3.08536	1.98105	3.38526	4.26283	3.84223	4.13014	3.06274	3.60392	3.38382	3.81414	2.98315	3.50924	3.80166	2.39252	3.21823	5.09764	2.62756	3.31318	3.75122	4.38442	2.81348	1.19943	3.01739	7.23944	15.112	5.33	5.59585	1.20656	5.32491	4.85205
ENSG00000234271.1	0.0464927	0	0	0	0	0.0492149	0	0	0	0	0	0	0	0	0	0	0	0	0	0	0	0.137407	0.0769266	0	0	0	0	0	0.0517598	0.0758106	0.073491	0	0	0	0	0	0	0.0686064	0	0	0.271281	0	0	0	0	0.155188	0	0	0.0476676
ENSG00000238426.1	0	0	0	0	0	0	0	0	0	0	0	0	0	0	0	0	0	0	0	0	0	0	0	0	0	0	0	0	0	0	0	0	0	0	0	0	0.232838	0	0	0	0	0	0	0	0	0	0	0	0
ENSG00000189167.10	0	0	0.00903093	0	0	0.0098178	0	0	0	0.0120556	0	0	0	0	0	0.0111841	0.0114528	0.0188106	0	0.0284747	0	0	0	0	0.0105613	0	0	0	0	0.0151233	0.0146606	0	0	0	0.0300657	0	0	0.0136862	0.01647	0	0	0	0.0177736	0	0.0275366	0.0309582	0.0718755	0.0264827	0.00950914
ENSG00000280954.1	0	0	0	0	0	0	0.0899148	0	0	0	0	0	0	0	0	0	0	0	0	0	0.0999757	0	0	0	0	0	0.0734419	0	0	0.0998013	0.0967476	0	0	0	0	0	0.100209	0.180635	0	0	0	0	0.117291	0	0	0	0	0.174763	0
ENSG00000256474.1	0	0	0	0	0	0	0	0	0	0	0	0	0.0827175	0	0.0567125	0	0	0	0	0	0	0	0	0	0	0	0	0	0	0	0	0	0	0	0	0	0	0	0	0	0	0	0.0819996	0	0	0	0	0.0610898	0
ENSG00000201672.1	0	0	0	0	0	0	0.284131	0	0	0	0	0	0	0	0	0	0.238829	0	0	0.296896	0	0	0	0	0	0.254517	0	0	0	0	0	0	0	0	0	0	0	0	0	0	0	0	0	0	0	0	0	0	0
ENSG00000201135.1	0	0	0	0	0	0	0	0	0	0	0	0	0	0	0	0	0	0	0	0	0	0	0	0	0	0	0	0	0	0	0	0	0	0	0	0	0	0	0	0	0	0	0	0	0	0	0	0	0
ENSG00000204118.1	0.0709673	0.0123045	0.0345508	0.0198805	0.582408	0.0751225	0.0104255	0.0578278	0.112049	0.0645719	0	0.0508067	0.0548752	0.203751	0.0282175	0.145481	0.0175266	0.0431797	0.1856	0.130727	0.0231842	0.0419481	0.117422	0.0250806	0.0323247	0.0653725	0.102186	0.0276503	0.0158014	0.347156	0.0112178	0.375772	0	0.19957	0.287565	0.0742202	0.139429	0.0418889	0.403272	0.0624421	0.0207044	0	0.0271995	0	0.0421401	0	0	0	0
ENSG00000226482.1	0	0	0	0	0	0	0	0.00572175	0	0	0	0	0	0.0378001	0	0	0	0	0	0.0129348	0	0	0	0	0	0	0.00505539	0	0.00469041	0	0	0	0	0	0.0546299	0	0	0	0	0	0	0	0	0	0	0	0	0	0
ENSG00000275964.1	1.82692	2.344	1.94492	1.94478	1.67163	2.91372	3.38166	2.89462	3.67291	1.80476	1.51076	1.61933	3.57873	1.87952	2.58278	5.33128	2.19578	2.91481	4.55306	1.43961	2.26796	2.96965	3.26464	2.9413	1.56719	2.0996	2.41137	2.37268	2.73897	1.5292	3.50387	2.35529	2.30425	2.1091	1.77668	4.88278	1.55538	3.12721	3.02793	2.25043	1.98985	2.38915	0.723538	2.41996	3.79686	2.23596	3.47654	1.21718	2.04791
ENSG00000270754.1	0	0	0	0	0	0	0	0	0	0	0	0	0	0	0	0	0	0	0	0	0	0	0	0	0	0	0	0	0	0	0	0	0	0	0	0	0	0	0	0	0	0	0	0	0	0	0	0	0
ENSG00000185736.14	0.0234564	0.0263155	0.0510535	0.0231917	0.144473	0.0408961	0.0972958	0.0356035	0.0849624	0.0358699	0.0211734	0.00705581	0.0240056	0.0321867	0.091437	0.0815279	0.0204457	0.0461739	0.0721708	0.0508335	0.0315533	0.0550516	0.0593578	0.00812719	0.0424222	0.13618	0.147352	0.0268797	0.0568359	0.0584967	0.0327155	0.104825	0.0422278	0.0285907	0.192331	0.0360758	0.0496992	0.18121	0.0294025	0	0.0402547	0.0662849	0.00793243	0	0.110607	0	0.0106928	0.00393978	0.0141466
ENSG00000166685.10	9.30308	6.61282	8.46346	8.26166	6.5238	6.1166	9.61887	7.80293	10.7601	7.66327	9.51379	9.24955	9.04998	8.5034	9.35785	9.68519	9.52374	10.9031	7.76032	8.81139	7.14348	10.0908	5.32204	8.16327	9.86665	7.88753	10.4559	8.64977	8.89915	6.77513	9.00435	7.33591	7.73084	10.0544	8.65812	4.39872	7.848	9.95179	10.4451	7.82545	8.44485	10.5177	8.63684	13.0909	8.54541	6.32893	9.56334	6.66426	5.49914
ENSG00000224644.1	0.0960644	0	0.0467694	0.134555	0	0.0508445	0	0	0	0	0	0	0	0.0861892	0	0	0.0593118	0.0974165	0	0	0	0	0	0.0565835	0.0546952	0	0	0	0.0534737	0	0.0759244	0	0	0	0.0778521	0	0	0	0	0	0	0.192288	0	0	0	0	0.248153	0.0685743	0
ENSG00000237555.1	0	0	0.0353109	0	0	0	0	0	0	0.0471375	0	0	0	0	0	0	0	0	0	0	0	0	0	0	0	0	0	0	0	0	0	0	0.0504478	0	0	0	0	0	0	0	0	0	0	0	0	0	0	0	0
ENSG00000202300.1	0	0	0	0	0	0	0	0	0	0	0	0	0	0	0	0	0	0	0	0	0	0	0	0	0	0	0	0	0	0	0	0	0	0	0	0	0	0	0	0	0	0	0	0	0	0	0	0	0
ENSG00000048544.5	15.805	17.355	14.7603	18.835	15.9238	14.6637	14.5533	14.4249	13.2641	23.7251	16.9496	12.8669	17.4095	17.1595	12.9932	12.8412	14.092	16.0972	24.4837	14.6795	15.317	15.015	28.8355	15.8815	17.3086	15.5334	14.5433	14.0891	14.5418	16.0862	17.0719	19.1663	13.8481	13.8178	16.6251	35.9014	19.0558	18.8183	15.3455	5.50449	45.0074	33.6592	23.4767	22.4017	25.575	19.7576	26.2742	21.2002	30.3578
ENSG00000277248.1	0	0	0	0	0	0	0	0	0	0	0	0	0	0	0	0	0	0	0	0	0	0	0	0	0	0	0	0	0	0	0	0	0	0	0	0	0	0	0	0	0	0	0	0	0	0	0	0	0
ENSG00000275649.1	0	0	0	0	0	0	0	0	0	0	0	0	0	0	0	0	0	0	0	0	0	0	0	0	0	0	0	0	0	0	0	0	0	0	0	0	0	0	0.0418166	0	0	0	0	0	0	0	0.0304148	0	0.0241433
ENSG00000272953.1	0.252473	0.397951	0.424625	0.385782	0.227332	0.0971838	0.16859	0.467563	0.724772	0.208837	0.205455	0.258214	0.266214	0.288297	0.395462	0.166062	0.453473	0.302577	0.494334	0.669425	0.299927	0.373086	0.0379764	0.16223	0.470448	0.453056	0.440651	0.156495	0.306628	0.374255	0.362804	0.369878	0.063858	0.373679	0.297612	0.240041	0.187891	0.237083	0.570611	0.201949	0.40177	1.37827	0.087968	0.22802	0.817732	0.229835	2.54946	0.262145	2.07082
ENSG00000260616.5	0.0178203	0	0	0	0	0	0.0261791	0	0.0281361	0.0231634	0.0227882	0	0	0	0	0	0	0	0	0	0.0291084	0	0	0	0	0.0234506	0	0	0.0198391	0	0	0	0	0	0.0288837	0	0.0583525	0	0	0	0	0	0	0	0	0	0	0	0
ENSG00000277934.2	0.166732	0	0	0	0	0	0	0	0	0	0	0	0	0	0	0	0	0	0	0	0	0	0	0	0	0	0	0	0	0	0	0	0	0	0	0	0	0	0	0	0	0	0.958547	0	0.495026	0	0	0	0.170946
ENSG00000154079.5	4.36179	4.03456	4.23731	5.44632	3.40656	3.56152	4.11398	4.63771	7.01398	4.42568	2.82109	3.53375	14.1959	4.93469	5.98128	5.11395	5.79658	6.97698	13.6528	3.98954	3.65286	5.67147	10.3338	5.09087	5.36833	5.0108	6.98646	4.65089	4.96808	2.41457	5.9393	6.40065	5.24097	5.8743	3.82059	15.0126	5.52505	4.89049	11.0012	2.57036	21.6007	5.80711	4.15038	6.70504	19.3503	6.35494	9.2767	4.27132	18.4045
ENSG00000244297.3	0	0	0	0	0	0	0	0	0	0	0	0	0	0	0	0	0	0	0	0	0	0	0	0	0	0	0	0	0	0	0	0	0	0	0	0	0	0	0	0	0	0	0	0	0	0	0	0	0
ENSG00000252457.1	0	0	0	0	0	0	0	0	0	0	0	0	0	0	0	0	0	0	0	0	0	0	0	0	0	0	0	0	0	0	0	0	0	0	0	0	0	0	0	0	0	0	0	0	0	0	0	0	0
ENSG00000281371.1	0	0	0	0	0	0	0	0	0	0	0	0	0	0	0	0	0	0	0	0	0	0	0	0	0	0	0	0	0	0	0	0	0	0	0	0	0	0	0	0	0	0	0	0	0	0	0	0	0
ENSG00000280018.2	0.0243385	0	0	0.0227269	0	0.00858783	0	0.0440716	0.0256183	0.0316359	0.0311235	0	0.0470491	0	0.0107525	0.0293488	0.010018	0.0411351	0.0374423	0.0124537	0.0132518	0.0599426	0.0671172	0.00955717	0.00923822	0.010676	0.00973474	0.0158046	0.00903192	0	0.0256479	0.0186771	0.0112859	0.0480303	0.0394486	0.0282822	0.0265654	0.0359148	0.0288132	0	0.0236688	0	0.279844	0	0.0963473	0.0270798	0.0314355	0.0463299	0.0166357
ENSG00000120875.7	0.355797	0.665412	0.541074	0.82313	0.288485	1.07064	1.32727	0.681369	0.590165	1.15879	0.342518	0.504944	0.417315	0.900277	0.344401	0.747208	0.547954	0.306076	0.375156	1.21201	0.555053	0.431249	0.41672	0.991339	0.273137	0.362994	0.700354	0.364087	0.304867	0.456305	0.988953	0.501588	0.444903	1.61236	1.4968	0.337961	0.716705	0.778693	0.514683	17.2532	2.33846	0.704183	4.23269	4.74602	2.2136	7.98637	0.258172	28.3403	6.27313
ENSG00000185262.8	42.161	30.7628	53.2827	37.6056	9.4572	51.2006	47.7188	35.8371	43.2056	35.1708	39.7625	37.0517	48.6235	35.3139	39.2428	47.5114	40.9677	41.6166	33.4176	32.3909	51.9375	37.8729	25.4569	41.0897	36.6024	55.9279	47.5485	37.1749	33.5832	17.3349	40.9076	28.7116	48.5557	32.4851	26.8215	39.4672	32.6043	38.5818	35.0907	98.2984	34.5953	37.3568	38.5953	38.894	32.7138	37.2907	43.5703	48.3451	38.7491
ENSG00000260220.4	0.00904535	0.0052277	0.0176151	0	0	0.0255332	0.022147	0.0122843	0.0666471	0.0235148	0.00385567	0.0370041	0.0466285	0.00541034	0.0119885	0.0254507	0.022339	0.00917266	0.0417462	0.0509123	0	0.0623771	0.024944	0.0426229	0.0103001	0.00396773	0.0651222	0.00881062	0.0167835	0.0147493	0.00953198	0	0.0125831	0.0803267	0.029322	0.00525553	0.00987298	0.0934337	0.144563	0.238762	0.0615752	0.0120705	0.0462239	0.0599078	0.116374	0.0100641	0.490684	0.0688736	0.0340044
ENSG00000188886.3	0.122781	0.212882	0.230567	0.122841	0.0124092	0.0185672	0.296327	0.345405	0.207704	0.091197	0.0785051	0.0807255	0.372979	0.173108	0.174355	0.179784	0.151614	0.195658	0.161903	0.134626	0.0716271	0.375833	0.0870657	0.330607	0.1498	0.276983	0.284132	0.247732	0.292909	0.143004	0.415886	0.323044	0.158603	0.298549	0.0426445	0.168155	0.11487	0.0517659	0.155738	0.231496	0.0511727	0.0351095	0.184871	0	0.130191	0	0.283185	0.137729	0.0899171
ENSG00000051596.8	2.05424	4.1007	1.52574	1.68286	1.26014	1.22289	2.51175	2.90394	2.90513	2.81214	2.43353	1.16433	3.44323	1.65085	1.36411	2.74055	2.33953	1.79347	3.08916	1.36711	1.70176	1.94924	2.91239	2.5041	2.22918	3.06261	1.97598	1.73087	2.21681	1.65084	1.66673	2.5532	2.52458	1.95234	2.1244	3.3317	1.87767	2.82675	4.2969	3.43752	5.44164	2.00129	6.25513	2.17018	5.81214	4.01035	5.96846	4.48015	5.13833
ENSG00000211861.1	0	0	0.214006	0	0	0	0	0	0	0	0	0	0	0.394381	0	0	0	0	0.676231	0.337381	0	0.32478	0	0.258913	0	0	0	0	0	0	0	0	0	0	0	0.383096	0.35984	0	0	0	0.641209	0	0	0	1.30507	0	0	0	0
ENSG00000232526.1	0	0.0292788	0	0	0	0	0	0.0229336	0	0.0219499	0	0	0	0	0	0	0	0	0	0.0259222	0	0	0	0	0	0.0222221	0	0	0	0	0	0	0	0	0	0	0	0	0	0	0	0	0.0970822	0	0	0	0	0	0.0173135
ENSG00000224969.1	0.0615954	0	0.0599761	0.0862755	0.0871544	0.0326009	0.0904875	0.0418259	0.0486259	0.0400318	0.0393835	0	0.0595355	0.110527	0.0408185	0	0.0380301	0	0	0.0472764	0	0.0455105	0.101916	0	0.10521	0	0.0739096	0.0299985	0.0342868	0	0	0.0709017	0	0.136749	0.0499179	0	0	0	0	0	0.0898509	0.739759	0	0.305962	0.0914378	0.308399	0.755786	0.0439691	0.252608
ENSG00000067182.6	57.3094	61.5794	54.4273	49.6253	39.2919	68.4402	53.0218	47.8899	47.1094	60.8962	55.4173	62.1649	45.02	48.8347	47.7926	57.0485	56.4558	46.0396	38.3851	37.9793	49.7727	46.9386	54.9359	48.9308	46.0729	39.7218	41.7129	51.5604	49.8182	54.1507	45.5836	47.0778	61.8373	41.8348	47.4102	46.5598	45.1803	37.252	35.4001	42.4483	34.7117	29.7243	29.7621	43.4304	40.9703	40.9473	30.3558	30.4773	17.0484
ENSG00000233851.1	0	0	0	0	0.0324761	0	0	0	0	0	0	0	0	0	0	0	0	0.0232751	0	0	0	0.0339169	0	0	0	0	0	0	0	0	0	0	0	0	0	0	0	0	0	0	0	0	0	0	0	0	0	0	0
ENSG00000220154.2	0	0	0	0.125807	0	0.0475388	0	0	0	0.0583746	0	0	0	0	0	0	0	0.0910829	0	0	0	0	0	0	0	0	0	0	0	0.0732288	0	0	0	0	0	0	0	0	0	0	0.131021	0.179787	0	0	0	0	0.638053	0.0641159	0.782752
ENSG00000239096.1	0	0.725495	0	0.390728	0	0.295289	0.204902	0.189423	0.440439	0	0	0.14265	0.269627	0.25028	0	0	0.516697	0.424324	0	0.214107	0	0.20611	0	0.16431	0.476479	0.183546	0.502088	0.271717	0.310559	0	0	0	0	0	0.226071	0	0.22836	0.205819	0	0	0	0.558376	0.801862	1.38566	0	0.465564	0.360299	0	0.286006
ENSG00000235812.4	0.0125536	0	0.0122236	0	0.00888138	0	0	0	0	0	0	0	0	0	0	0	0.00775083	0	0	0	0	0.0092754	0.0311568	0	0	0.00825996	0.00753168	0	0.00698791	0.0102349	0	0.0144503	0	0	0	0	0	0.00926231	0	0	0	0.0251281	0.024057	0	0	0	0	0	0.00643543
ENSG00000182796.11	1.81118	3.74717	2.2431	2.95305	2.11929	1.99047	2.30796	3.98532	4.98669	1.53951	0.942055	1.47357	3.28092	3.55673	2.77271	1.96318	3.12106	3.22759	3.19332	3.21137	2.49308	3.5425	1.73072	2.09527	2.22	5.03463	4.24887	1.83157	1.93481	2.09053	3.15244	2.61423	3.00083	4.56017	3.63489	1.80906	2.16571	3.3333	5.63026	2.86491	1.67427	5.96353	2.84686	2.83041	2.11469	1.71177	6.66048	4.31737	5.06175
ENSG00000164855.14	6.14054	6.37382	5.84338	5.5552	0.483866	8.21755	6.47621	5.35597	7.48559	4.53921	6.85897	7.65632	4.92922	4.94904	5.72209	5.49969	8.71397	6.47009	3.65113	5.09535	9.56573	6.21505	1.61135	6.63168	4.85697	4.94523	6.22636	6.37583	5.93615	3.23655	5.07644	2.29762	5.85079	10.9507	4.33778	3.54078	3.83095	7.48702	5.46533	4.20261	3.97443	14.1067	3.52237	3.74811	6.13591	2.07198	11.1573	4.96974	2.33993
ENSG00000132383.10	13.856	15.5336	15.0939	11.5722	17.1315	14.8546	13.9957	13.3438	13.0611	15.2673	15.3207	12.0748	13.3007	12.7302	13.845	13.7241	14.1712	16.6518	16.6189	13.4081	10.9454	16.4864	16.0911	16.0023	14.8758	12.8324	15.0858	15.0014	13.5556	14.1177	15.4977	17.8405	12.9482	12.6151	15.2447	12.2278	15.7061	19.9202	16.4066	18.6846	13.6468	15.3319	18.6669	18.6039	9.29255	21.6085	10.9677	23.3264	11.6281
ENSG00000276108.1	0	0	0	0	0	0.326703	0	0	0.243647	0	0	0	0	0	0	0	0	0.156488	0	0	0	0.228037	0	0	0	0.812288	0	0	0.343597	0.251627	0	0	0.214672	0	0.250121	0.268982	0.252654	0	0	0	0	1.85333	0	0	0	0.515092	0	0	0
ENSG00000225675.2	0.127916	0	0.149464	0	0.108597	0	0.11275	0.0694885	0.121179	0.0332539	0	0.026165	0	0	0	0	0.0947734	0.0518868	0	0.0392719	0.0417888	0.037805	0.04233	0.120552	0	0.0336663	0.0920938	0.0498388	0	0.0417159	0.121318	0.0588972	0.0355893	0.0378651	0.124399	0	0.0418862	0.151007	0.0908607	0.2251	0	0.102418	0.294157	0	0	0	0.0991299	0	0
ENSG00000239532.1	0.27312	0	0.0886467	0.085012	0	0.064247	0.267487	0.24728	0.239569	0.276119	0	0.0620734	0	0	0.361987	0.0731878	0.0749463	0.461608	0.0933709	0.0465841	0	0.313908	0.0502115	0.0714989	0.103669	0.0798693	0.218482	0.0886776	0.101354	0	0.287814	0	0.253295	0.0449153	0.0983738	0.105792	0.149055	0.179123	0.0538891	0	0	0.607438	0.0581546	0.301482	0.180198	0.405177	0.352761	0.0433252	0.0933407
ENSG00000251851.1	0	0	0	0	0	0	0	0	0	0	0	0	0	0	0	0	0	0	0	0	0	0	0	0	0	0	0	0	0	0	0	0	0	0	0	0	0	0	0	0	0	0	0	0	0	0	0	0	0
ENSG00000216179.1	0	0	0	0	0	0	0	0	0	0	0	0	0	0	0	0	0	0	0	0	0	0	0	0	0	0	0.207211	0	0	0	0	0	0	0	0	0	0	0	0	0	0	0	0	0	0	0	0	0	0
ENSG00000230343.1	0	0	0	0	0	0	0	0	0	0	0	0	0	0	0	0	0	0	0	0	0	0	0	0	0	0	0	0	0	0	0	0	0	0	0	0	0	0	0	0	0	0	0	0	0	0	0	0	0
ENSG00000224814.1	0	0.0379344	0.0213037	0	0.0309576	0.0694798	0	0.0891402	0.172721	0.0284389	0.0279783	0.0447528	0.126883	0.157038	0	0.131915	0.0270168	0.110934	0.0336586	0.0335855	0.0714758	0.032331	0	0.0773223	0.0498279	0.057583	0.0787589	0.0639334	0.121788	0.0356756	0.034584	0	0	0.0323824	0	0	0.0358212	0.0322854	0	0	0	0.175177	0.0419274	0	0	0	0.113035	0.031236	0.157023
ENSG00000241636.1	0.0251835	0	0	0	0	0	0	0	0	0	0	0	0	0	0	0	0	0	0.0387424	0	0.0411358	0	0	0	0	0	0	0	0	0	0	0	0	0	0.0816366	0	0	0	0	0	0	0	0	0	0	0	0	0	0
ENSG00000144644.13	0.00197895	0.00686234	0	0	0.0112005	0.00418964	0.00581441	0.0107503	0	0.0025723	0.00506129	0.00202395	0	0.00355104	0.0131143	0.0119317	0	0.00200681	0.00304443	0	0.0032325	0	0.00327437	0	0	0	0.00237459	0.0019276	0	0	0.00625626	0.0182236	0.00275295	0.002929	0.00962265	0	0.00324004	0	0	0	0	0	0.00379234	0.0393201	0.0235019	0	0	0	0
ENSG00000215114.6	5.24789	3.89156	5.17544	6.00112	5.39968	3.61798	5.02105	5.0913	5.93603	4.23975	4.84906	4.44241	5.5042	5.29275	4.68689	4.41029	4.78544	5.57557	4.64944	5.05246	4.6861	5.05463	5.02287	5.64007	5.09329	4.39148	4.62753	4.42753	4.43725	5.3976	5.51747	5.161	4.39898	4.19433	4.86366	4.45642	5.79416	5.4764	5.75874	0.994532	8.87224	4.19103	5.13152	4.06391	5.85682	5.02152	4.23027	5.90162	5.59849
ENSG00000163064.6	0	0	0	0	0	0	0	0	0	0.0130665	0	0	0	0	0.0866015	0.00606095	0	0	0	0	0.00821006	0	0	0.00592108	0.00572347	0	0.00603109	0.00979161	0.0335739	0	0	0	0.00699208	0	0.0162934	0	0.0164584	0	0	0.221122	0.0146638	0.201216	0	0	0	0	0	0.0215275	0.118525
ENSG00000219470.1	0.59207	0.769913	0.688603	0.645012	0.325792	0.295959	0.531537	1.20612	0.649172	0.427551	0.546814	0.201844	0.635856	0.354138	0.762918	0.47597	0.548332	0.567048	0.834939	0.504925	0.564149	0.631884	0.435394	0.774976	0.730385	0.67092	0.532828	0.528647	0.402811	0.268174	0.64992	0.492212	0.732123	0.267761	0.319882	0.430006	0.403902	0.339765	0.73013	1.01295	0.767706	0.987603	0.882472	0.163388	0.341803	1.92137	2.06049	0.704403	1.21406
ENSG00000074181.7	2.06916	8.43615	2.81315	1.514	6.27501	1.37466	3.40494	18.3138	3.41323	3.378	1.06432	2.12726	1.68056	3.49401	4.68461	3.04442	1.89151	2.04504	1.26853	4.90428	2.47687	4.95156	1.02964	1.43342	3.39713	8.32517	4.62473	2.42156	2.55971	5.51414	1.25459	4.0277	1.57455	2.15061	6.25951	0.724024	3.188	2.54292	3.27129	11.9833	7.20797	14.7929	8.43346	5.27712	6.51464	8.82916	10.6661	28.1542	3.236
ENSG00000104381.11	0.98447	1.55173	1.11545	1.35386	1.6969	1.24296	1.26218	1.2349	1.14175	1.26569	1.12158	0.966581	0.830441	1.29118	0.991643	0.828836	1.16261	1.26334	1.09596	1.30789	1.09934	1.08447	1.69998	1.01214	1.06396	1.78545	1.11256	0.917079	1.04419	1.78623	0.888421	1.76369	0.876488	1.00672	1.75233	0.898555	1.68802	1.45272	1.19514	1.29144	3.70768	1.53347	1.15939	0.782424	1.06286	0.609415	0.582596	3.10744	0.888226
ENSG00000237307.2	0.0108332	0.018783	0	0.0151739	0.00766425	0.0114675	0.00795736	0.0514936	0.0171044	0.0140814	0	0	0.0209419	0.00971962	0.00717906	0	0	0.0329572	0	0.108093	0.0176955	0.00800428	0.0179247	0.0191429	0	0.042768	0.00649952	0.00527606	0.0241211	0.0088323	0	0.01247	0.0226055	0.008017	0	0	0.0177367	0.00799298	0	0	0	0.0216845	0.0415204	0.0538119	0.0160819	0	0.0349805	0.0231995	0.00555351
ENSG00000223828.1	0	0	0	0	0	0	0	0	0	0.139667	0	0	0	0	0	0	0	0	0	0	0	0	0.088893	0	0	0.0706991	0	0.0523307	0	0	0	0	0	0	0	0	0.087961	0	0	0	0	0	0	1.06747	0.159508	0.717313	0	0	0
ENSG00000258120.1	0	0	0	0	0	0	0	0	0	0	0	0	0	0	0	0	0	0	0	0	0	0	0	0	0.0249139	0	0	0	0	0	0	0	0	0	0	0	0	0	0	0	0	0	0.0419274	0	0	0	0	0	0
ENSG00000238482.1	0	0	0	0	0	0	0	0	0	0	0	0.13865	0	0	0	0	0	0	0	0	0	0	0	0	0	0.1784	0	0	0	0	0	0	0	0	0	0	0	0	0	0	0	0	0	0	0	0	0	0	0.138993
ENSG00000265871.1	0	0	0.487047	0.467078	0	0	0.48988	0.452873	0.526501	0.216724	0	0.170524	0	0	0	0	0.411774	0	0	0.255945	0.272348	0	0	0	0	0.877644	0.200066	0.324811	0.371243	0.271872	0	0	0	0	0.270245	0	0	0.492074	0	0	0.486434	1.33497	0.319516	0	0	0	1.29211	0.952158	0.170946
ENSG00000256029.4	0	0	0	0	0.0904179	0	0	0.0578561	0	0	0	0	0	0	0	0	0.0263027	0	0	0.0326978	0	0.0314764	0	0	0	0.056061	0	0	0	0	0	0	0	0	0.0345247	0	0	0.031432	0	0	0.0621436	0	0	0	0	0	0.0275118	0.0304103	0.218389
ENSG00000278179.1	0	0	0	0	0	0	0	0	0	0	0	0	0	0	0	0	0	0	0	0	0	0	0	0	0	0	0	0	0	0	0	0	0	0	0	0	0	0	0	0	0	0	0	0	0	0	0	0	0
ENSG00000271905.1	0	0.292448	0.164237	0	0	0	0	0.22907	0	0.219244	0	0	0	0	0.223553	0	0	0	0	0.517841	0.826543	0.24925	0	0	0	0	0	0.164294	0	0	0	0	0	0.249646	0	0	0.276157	0	0	0	0	0.675245	0	0	0	0	0	0.240807	0.172934
ENSG00000184254.15	1.31939	1.45099	1.29204	1.42915	2.20824	2.52459	1.05958	2.47444	1.41655	1.58758	0.498128	0.645136	0.966772	1.71814	0.932632	1.0546	0.819268	0.601444	1.40343	1.84017	1.09194	1.16239	3.53863	0.71349	0.623859	2.25546	1.35699	1.14562	1.17789	1.99976	1.15202	3.25153	0.566358	0.959657	3.16499	1.30101	1.83923	1.64285	1.4861	0.862376	2.12625	0.905474	1.94084	0.948738	1.61912	2.60883	0.746565	3.93594	1.87321
ENSG00000230896.1	2.32868	2.69169	2.1966	3.26173	1.47587	2.2596	2.35192	2.86605	2.45114	1.5765	1.55097	2.43124	3.23553	2.52456	2.63628	2.4278	2.66586	3.36999	2.98537	2.12246	2.73395	3.11854	1.64556	2.4575	2.48598	2.45792	2.50316	1.77207	2.94356	1.58213	2.30059	1.17272	2.86827	2.87218	2.79148	2.70602	2.22403	2.21927	4.13522	1.06715	3.25537	1.74796	1.39454	2.89181	3.88901	1.61935	2.16179	3.01291	4.02895
ENSG00000157625.14	2.26641	2.82945	2.23794	2.84843	1.69063	1.89295	2.1459	2.8734	3.34416	1.7296	2.12625	2.36113	2.23033	2.04572	2.27935	2.14262	2.38293	2.70798	2.54564	2.84143	2.63207	2.65603	1.75415	2.49514	2.37419	2.24362	2.87014	2.39768	2.24494	2.4079	2.56512	2.11229	1.86853	3.01496	2.23997	1.81412	2.1711	3.09854	2.81077	0.662709	1.96101	1.99646	1.63363	1.70059	3.97773	1.58462	3.23682	1.72049	3.24099
ENSG00000179632.8	48.6189	43.2224	49.2006	35.2849	78.4556	51.401	44.4843	47.6049	39.167	48.1409	39.6823	38.0407	48.6858	62.9868	53.495	58.3848	47.5799	43.4923	69.0123	43.3634	29.5954	50.3377	57.0998	39.7407	42.5353	51.4682	50.6575	43.6599	42.5637	56.361	45.3182	69.3463	56.1399	45.712	60.7714	42.9738	60.7275	42.5493	57.7275	73.4003	123.007	45.1718	33.6451	43.954	45.7487	69.9901	57.3574	40.1904	50.4294
ENSG00000263982.1	0.0364465	0	0	0.1021	0.25785	0.192903	0.160627	0.148492	0.0575447	0	0.0466071	0.0372753	0.0704554	0.196199	0	0.0439495	0.0450054	0.184798	0.0560694	0.391634	0.119067	0.107716	0.120609	0.0429352	0	0.143885	0.0874659	0	0.0405755	0.178288	0.057611	0.0839063	0	0.0539436	0.0590737	0	0.358032	0.161346	0.194163	0	0	0.437722	0.419063	0	0	0.364964	0.141223	0.0520338	0.0373676
ENSG00000234529.2	0	0	0	0	0	0.0152786	0	0.019602	0	0.0375224	0	0	0	0	0	0	0	0	0	0	0	0	0	0.0170032	0	0	0	0	0	0	0	0	0	0	0	0	0	0	0	0	0	0	0	0	0	0.0481777	0	0	0.0147983
ENSG00000268677.1	0	0	0	0	0	0	0	0	0	0	0	0	0	0	0	0	0	0	0	0	0	0	0	0	0	0	0	0	0	0	0	0	0	0	0	0	0	0	0	0	0	0	0	0	0	0	0	0	0
ENSG00000108825.16	0.0852203	0.211083	0.0889071	0.187576	0.3962	0.0708793	0.187791	0.0496013	0.0864982	0.0949475	0.0856256	0.0871581	0.058836	0.283994	0.185559	0.0660625	0.15785	0.222222	0.10301	0.214916	0.457379	0.0809564	0.11079	0.0573671	0.0831789	0.152197	0.116866	0.112655	0.216857	0.129034	0.0384879	0.266261	0.186295	0.126132	0.0493314	0.275868	0.20929	0.0718597	0.0648569	0	0.017759	0.0243689	0.174976	0.0604735	0	0	0.338073	0.0260715	0.112338
ENSG00000008300.13	0.394194	0.271936	0.261657	0.207968	0.204169	0.170452	0.391696	0.370626	0.579463	0.178044	0.167138	0.189281	0.240533	0.166986	0.184315	0.335388	0.30213	0.277805	0.247719	0.459051	0.210077	0.411002	0.0968833	0.205704	0.171454	0.40591	0.219563	0.173141	0.25493	0.255744	0.446254	0.14443	0.210911	0.290944	0.369457	0.140337	0.131818	0.408879	0.352787	1.518	0.5918	8.11229	0.613144	0.54016	0.797829	3.51456	2.05547	1.33604	3.07995
ENSG00000270706.1	0	0	0.0139984	0.161093	0.0203418	0.0608723	0.0422394	0.0585728	0.0680956	0.0186868	0.0183842	0.0147032	0	0	0.019054	0	0	0.0728934	0.0221166	0.0220686	0.0234829	0.0212443	0.023787	0.0508074	0.0163706	0.0189185	0	0.0280065	0	0.0468839	0.113623	0.0330968	0.0399983	0	0.0233016	0	0	0.0212143	0	0.37948	0.209712	0.0575531	0	0	0.0426831	0.623828	0.0371369	0.0205247	0.117917
ENSG00000226426.1	0.0233211	0.0404349	0.022708	0.0653308	0.329982	0.0493731	0.0685203	0.031672	0.0736425	0.0909405	0	0	0.0901648	0.0418475	0.0618184	0	0	0.0472987	0.0717545	0.0715986	0	0.0344622	0.424457	0.027473	0	0.122757	0.0279835	0.0227159	0.0259631	0.152109	0	0.161068	0.0324423	0	0.0755992	0	0.114547	0.0344135	0.0828264	0	0	0	0	0	0.0692399	0	0.0301215	0	0
ENSG00000223997.1	0	0	0	0	0	0	0	0	0	0	4.63741	0	0	0	0	0	0	0	0	0	0	0	0	0	0	0	2.17572	0	0	0	0	0	0	0	0	0	0	0	0	0	0	0	0	0	0	0	0	0	0
ENSG00000258694.1	0.0415637	0	0	0	0	0.0439973	0.0610596	0	0	0	0.0531508	0	0	0	0	0.05012	0	0	0	0	0	0.0614197	0	0	0	0.0546956	0.0498731	0.0404851	0	0	0.0656997	0.0956868	0	0	0	0.0724479	0.06805	0	0	0	0	0	0	0	0	0	0	0	0
ENSG00000227151.4	0	0	0	0	0	0	0	0	0	0	0	0	0	0	0	0	0	0	0	0	0	0	0	0	0	0	0	0	0	0	0	0	0	0	0	0	0	0	0	0	0	0	0	0	0	0	0	0	0
ENSGR0000185203.10	0	0	0	0	0	0	0	0	0	0	0	0	0	0	0	0	0	0	0	0	0	0	0	0	0	0	0	0	0	0	0	0	0	0	0	0	0	0	0	0	0	0	0	0	0	0	0	0	0
ENSG00000279690.1	0	0	0.0169764	0	0	0	0	0	0	0	0	0	0	0	0	0	0	0	0	0	0	0	0	0	0	0	0	0	0	0	0	0.0401379	0	0	0	0	0.028545	0	0	0	0	0	0	0	0	0	0	0	0
ENSG00000232582.1	0	0	0	0	0	0	0	0	0	0	0	0	0	0	0	0	0	0	0	0	0	0	0	0	0	0	0	0	0	0	0	0	0	0	0	0	0	0	0	0	0	0	0	0	0	0	0	0	0
ENSG00000189056.12	0.453232	0.8853	0.736273	0.241076	1.33943	0.686252	0.63717	0.880438	0.411243	0.683087	0.14673	0.442414	0.188539	0.588857	0.637201	0.469052	0.334383	0.484047	0.247128	0.959944	0.522915	0.55954	0.292372	0.533923	0.725159	0.685516	0.710438	0.489529	0.886525	1.4182	0.185001	1.73287	0.164408	1.08689	1.29627	0.152002	0.849134	0.865216	0.609234	0.100958	0.0535609	0.055122	0.0769598	0	0.0681336	0.0536197	0	0.142519	0.0447039
ENSG00000254208.1	0.0309951	0.0537404	0	0	0	0	0.0455338	0.126282	0	0	0.0792719	0	0	0	0	0.0747517	0.0765477	0	0.047683	0	0.101257	0.0916045	0	0.0365133	0	0.040788	0	0	0	0.0505404	0	0	0.0862356	0.137625	0	0	0	0.137213	0	0	0	0	0.237589	0.307924	0.184048	0.413834	0.200166	0.0885019	0.0635568
ENSG00000124249.6	0.156276	0.483849	0.130429	0.0312703	0.134253	0.118161	0.0983908	0.576067	0.12337	0.3845	0.0570977	0.0799145	0.29131	0.330497	0.140548	0.316321	0.165407	0.0396188	0.154552	0.188487	0.0547001	0.0494855	0.230869	0.170948	0.0317775	0.154238	0.0602738	0.0761101	0.118058	0.172915	0.0352892	0.372623	0.0776419	0.140432	0.280435	0.116742	0.109655	0.156483	1.92276	0.24554	0.797872	0.0446872	0.256695	7.70722	0.182278	0.0745188	0.0504613	0.565745	0.0343339
ENSG00000269765.2	0	0	0	0	0	0.0487462	0.1353	0	0	0.0598571	0.117775	0	0	0	0	0.0555298	0	0	0.0708433	0	0	0.0680491	0	0	0	0	0.0552563	0	0	0	0	0	0	0	0.0746392	0	0	0	0	0.40518	0.537394	0	0	0.457487	0	1.07597	0.0594779	0	0.0472136
ENSG00000197416.4	0	0	0	0	0	0.025049	0.0347631	0.064274	0.0373618	0	0	0	0	0	0	0	0	0	0.036404	0	0	0	0	0.0278764	0	0.0622798	0	0.0230494	0	0	0	0	0	0.0350237	0	0	0.038743	0	0	0	0	0	0	0	0	0	0	0	0
ENSG00000254961.1	0	0	0	0	0	0	0	0	0	0	0	0	0	0	0	0	0	0	0	0	0	0	0	0	0	0	0	0	0	0	0	0	0	0	0	0	0	0	0	0	0	0	0	0	0	0	0	0	0
ENSG00000196655.8	8.20392	5.11817	5.85035	7.01243	4.66801	7.64167	6.55463	5.32743	9.39282	8.16927	9.05106	7.64579	10.8946	5.87934	8.1054	8.30354	9.74715	7.28626	12.0565	6.9834	4.86792	7.23551	11.9725	6.72226	6.10585	5.6635	7.31447	7.9223	7.59697	6.20774	10.6482	8.47212	8.36217	7.95709	8.11462	9.26272	9.16711	9.20757	9.22613	12.7383	14.4908	13.6591	8.72875	11.0464	7.68339	19.2356	10.6399	10.1331	11.2005
ENSG00000253481.2	4.4726	3.21367	7.7684	5.19234	0.114027	0.170612	9.88538	2.90028	5.21675	3.40437	3.50382	1.03025	3.58305	2.53061	6.94255	9.42619	10.001	7.55925	3.34735	2.47413	0.921443	17.982	1.26673	2.56323	4.72597	0.159073	2.99765	4.51352	2.24293	0.52562	16.6873	6.40065	4.48425	1.25239	0.457165	6.18061	0.92359	3.56753	1.50261	0.354532	0.352665	0	0	0.400301	1.43557	0	0.0520432	0.575262	0
ENSG00000206780.1	0	0	0	0	0	0	0	0	0	0	0	0	0	0	0	0	0	0	0	0	0	0	0	0	0	0	0	0	0	0	0	0	0	0	0	0	0	0	0	0	0	0	0	0	0	0	0	0	0
ENSG00000206938.1	0	0	0	0	0	0	0	0	0	0	0	0	0	0	0	0	0	0.104325	0	0	0	0	0	0	0	0.135381	0	0	0	0	0	0	0	0	0	0	0	0	0	0	0	0	0	0	0	0	0.132876	0	0
ENSG00000237781.3	0.196318	1.32371	0.0849586	0.427745	0.123458	0.323264	0.352493	0.859097	0.861008	0.226827	0.167365	0.133855	0.168669	0.50884	0.173463	0.28934	0.457905	0.309682	0.134229	0.30136	0.78387	0.225636	0.216551	0.591021	0.223551	0.947262	0.444958	0.148729	0.16999	0.248978	0.31032	0.100435	0.273101	2.93794	0.176777	0.190108	1.03569	0.386259	0.426089	1.15156	0.190916	1.57185	1.50485	0.433409	0.453339	0.21843	2.08486	0.217994	0.51438
ENSG00000273058.2	0.641137	1.52848	0.702317	0.748356	0.831578	0.650398	1.09885	1.16096	1.26535	0.868093	0.478259	0.519108	0.929544	1.00665	0.849747	0.869763	1.28651	0.731431	0.904133	1.18922	0.741809	1.18428	0.397809	0.818221	0.760495	1.2304	1.05781	0.728582	0.475847	1.39391	0.928991	1.16851	0.780409	1.66063	1.29897	0.372513	1.18091	0.512463	0.85389	1.41029	0.311748	0.855559	0.81909	0.530786	0.872448	1.33753	1.75969	2.70786	3.23192
ENSG00000231948.2	0.265938	0.0419175	0	0	0.649954	0.230326	0.0710327	0.164167	0.343542	0	0.0927481	0.173081	0.0467354	0.0433819	0.160213	0.0874595	0.119414	0.196132	0.0743855	0.18556	0.157962	0.178629	0.160007	0.0854411	0.0550598	0.127258	0.145048	0.0470976	0.0269151	0.394215	0.0382153	0.111316	0	0.0357826	0.235113	0.0421406	0.277077	0.0356753	0.214658	0	0.846396	0.483926	0.138989	0	0.646008	0.0806977	0.343485	0.0690315	0.17351
ENSG00000233862.4	0.013756	0.00596266	0.0100458	0.00963389	0.0243301	0.00728072	0.0101042	0.00934092	0.00542978	0.00447013	0.00439773	0	0	0.0123419	0.0136739	0.0165879	0.0169864	0.0104622	0.00529057	0.00527908	0.00561741	0.0101638	0.00569016	0	0	0.0135766	0.00412653	0	0.00382861	0	0.00543603	0.0158344	0.00956811	0.00508998	0.00557405	0.0239776	0.022522	0.00507473	0.0244277	0	0	0	0	0	0.0102103	0	0.00444181	0	0.00352591
ENSG00000182134.14	1.48419	1.09651	1.25655	1.02148	2.32174	0.588027	1.4731	1.24963	1.42131	1.39968	1.38066	0.789559	1.6686	1.72267	1.19688	1.14048	1.25582	1.41841	1.88885	1.77105	0.870154	1.38076	2.32375	1.47659	1.50841	1.44328	1.48694	1.16264	1.45253	1.83946	1.5175	1.95436	1.17698	1.31128	1.88848	1.33572	1.64642	1.55116	1.68455	0.952475	4.16383	5.38286	1.22284	2.49048	1.79306	3.53726	4.27547	1.60649	2.24603
ENSG00000233533.1	0	0	0	0	0	0	0	0	0	0	0	0	0	0	0	0	0	0	0	0	0	0	0	0	0	0	0	0	0	0	0	0	0	0	0	0	0	0	0	0	0	0	0	0	0	0.0770997	0	0	0
ENSG00000278745.1	0	0	0	0	0	0	0	0	0	0	0	0	0	0	0	0	0	0	0	0	0	0	0	0	0	0	0	0	0	0	0	0	0	0	0	0	0.145702	0	0	0	0	0	0	0	0	0	0	0	0.091241
ENSG00000260962.1	0.0113415	0	0	0	0.0160476	0	0	0	0	0.014742	0	0	0	0	0	0	0	0	0	0	0	0	0	0	0	0	0	0	0	0	0	0	0	0	0	0	0	0.0167359	0	0	0	0	0	0	0	0	0	0	0
ENSG00000279124.1	0.00605414	0	0.00589498	0.0339197	0	0.0512689	0.00889391	0	0.0477938	0.00786936	0.0154838	0.0866852	0.0117034	0	0	0.00730046	0.0224276	0	0	0	0	0	0	0.0213959	0.0137879	0	0	0.0117941	0	0.0197437	0	0	0	0.00896057	0	0	0	0.0357349	0.0107508	0	0	0	0	0	0	0	0	0	0
ENSG00000166435.14	1.01537	0.312789	0.834777	0.272813	0.537631	0.177447	0.877159	2.19636	1.74934	1.53563	0.291943	0.599235	0.790068	1.24617	0.327972	0.835514	0.410052	0.370742	1.13961	0.409269	0.237308	1.18195	1.00643	0.257659	1.03987	0.907588	1.11683	0.290797	0.826471	0.393087	0.938769	1.11732	0.266509	0.300091	0.727128	0.264364	0.331959	0.511218	1.19354	0.632118	0.638104	1.5403	0.547636	0.634419	1.01909	0.84197	1.3032	2.20177	1.03612
ENSG00000253234.1	1.83285	2.45149	1.98863	2.78729	0.444582	0.1663	6.00059	1.28014	4.0514	4.83287	3.75011	0.428464	1.72094	1.03365	2.77625	3.72571	3.16858	1.96486	0.805619	1.8489	1.19754	3.86922	1.55964	2.40592	2.98158	0.689125	2.95332	3.21352	1.9822	0.170779	9.02267	3.13452	2.18547	0.930088	2.03708	1.36919	0.771643	3.32283	0.65095	1.84306	2.59724	0	0.401413	0	2.33216	0	0.135275	0.299053	0
ENSG00000263711.4	0	0	0.00206015	0	0	0	0.0031082	0.00287339	0.0100216	0.00275014	0	0.00649164	0	0	0.00280419	0.00510265	0	0	0	0	0	0.00312653	0	0	0.00240927	0.0139212	0.00253876	0.00412173	0	0	0	0.00487087	0.00588656	0	0.00342931	0.00368791	0	0	0	0.0372321	0.0123453	1.48227	0	0.0210193	0.0690985	0	0.595734	0	0.0390463
ENSG00000270889.1	0.0344554	0	0.0335496	0	0	0.145891	0	0	0	0.0447862	0.0881217	0	0	0	0	0.0415484	0.0425467	0	0	0	0	0	0	0.0811792	0	0.0453415	0	0	0	0	0.0544636	0	0	0	0	0	0	0	0	0.303163	0.201044	0	0.0660282	0	0.204595	0.575043	0.0445025	0	0
ENSG00000232765.5	0	0	0	0	0	0	0	0	0	0	0	0	0	0	0	0	0	0	0	0	0	0	0	0	0	0	0	0	0	0	0	0	0	0	0	0	0	0	0	0	0	0	0	0	0	0	0	0	0
ENSG00000253790.1	0	0	0	0	0	0	0	0	0	0	0	0	0	0	0	0	0	0	0	0	0	0	0	0	0	0	0	0	0	0	0	0	0	0	0	0	0	0	0	0	0	0	0	0	0	0	0	0	0
ENSG00000270598.1	0.171665	0.148819	0.0835761	0	0.364347	0.181716	0.126093	0	0	0.111568	0	0.0877843	0.165924	0	0	0.103502	0	0.0870408	0	0.131758	0	0.126837	0	0	0	0.225903	0	0.334421	0.191113	0.139958	0	0.197602	0.238806	0.127039	0.278241	0	0.421588	0	0.30484	0.755217	0	1.37446	0.164484	3.41085	0.254836	0.286501	0	0.367623	0.0880017
ENSG00000162188.5	0.855212	0.998035	1.32916	0.737156	3.32773	1.47979	1.64293	1.13912	0.363537	0.983367	0.757128	0.857838	0.57227	2.00678	1.24247	1.36841	0.385863	0.800538	1.36626	0.984603	1.20889	0.97213	4.05461	0.871848	0.318373	5.17258	1.04592	0.865059	0.530978	2.25266	0.363955	3.86197	0.549092	0.754598	2.98557	0.860011	2.18107	1.11637	0.963772	0.868243	0.431835	0.855923	0.346686	1.30711	0	0.219586	1.2108	0.234801	0.236068
ENSG00000253625.1	0	0.0778653	0	0	0	0	0.0659746	0	0	0	0	0	0	0.0805855	0.0595218	0	0.166367	0	0	0	0	0.132727	0	0.0529047	0	0	0	0	0	0.0732288	1.91668	0	0	0	0	0	0	0	0	0	0	0	0	0	0	0	0	0	0
ENSG00000051108.13	39.3075	25.2627	43.954	48.4476	12.5498	23.177	44.9924	26.1202	55.0067	47.3624	30.9748	27.3832	37.3539	36.6579	30.7646	39.4764	47.8469	39.9036	34.8566	29.6536	36.0998	46.3181	37.4566	32.6317	37.634	18.2889	46.4974	38.9453	32.6866	19.9501	59.8783	35.5454	41.517	37.3333	24.4874	50.7698	26.3294	44.4423	42.6135	11.3891	30.728	15.4105	34.3928	41.4574	36.2333	33.8508	9.64217	19.0181	12.57
ENSG00000170100.12	0.415626	0.577839	0.395928	0.41454	0.970439	0.622483	0.421546	0.524261	0.735458	0.406437	0.241887	0.276365	0.355708	0.464105	0.429773	0.462395	0.483039	0.511512	0.417688	0.622209	0.552789	0.490584	0.423687	0.486589	0.32822	0.518155	0.569743	0.384786	0.446954	0.816196	0.419002	0.669494	0.352638	0.594207	0.70703	0.33868	0.581465	0.600022	0.477569	0.883107	0.416703	0.540891	0.414268	0.728659	0.359116	0.287771	0.488623	0.349046	0.436683
ENSG00000213970.3	0.230773	0.11432	0.256807	0.184708	0.0932948	0.174489	0.242157	0.134318	0.260259	0.171409	0.126475	0	0	0	0.218472	0.198772	0.244257	0.401179	0.202869	0	0.0538506	0.48717	0.218192	0.155348	0.262785	0.130151	0.158234	0.16056	0.110107	0.107513	0.364782	0	0.458617	0.0487944	0.160305	0.114929	0.053976	0.0972964	0.0585432	0.870216	0	0.263959	0.252708	0	0.29364	0.990381	0.383227	0.141201	0.169003
ENSG00000227019.2	0.0282763	0.0490263	0	0	0	0	0	0.0384015	0	0	0	0	0	0	0	0	0	0	0	0.0434058	0	0	0	0	0	0	0	0	0	0	0	0	0	0	0	0	0	0	0	0	0	0.113199	0	0	0	0	0	0	0
ENSG00000267786.1	0.0290114	0.100602	0.0282487	0.0812715	0	0.0614202	0	0.1182	0	0	0	0	0	0.0520583	0	0	0	0.0588396	0	0.178137	0.094777	0.0428709	0.0480022	0	0.0991076	0.0381775	0.0348114	0.0282586	0.0645963	0.0473058	0	0.0667894	0.0403583	0.0429391	0.0940454	0	0	0	0.103036	0	0	0.232284	0	0	0	0.193674	0.0749422	0.0828378	0.0892337
ENSG00000248507.1	0	0	0	0	0	0	0	0	0	0	0	0	0	0	0	0	0	0	0	0	0	0	0	0	0	0	0	0	0	0	0	0	0	0	0	0	0	0	0	0	0	0	0	0	0	0	0	0	0
ENSG00000205126.2	0	0.0134711	0.0226958	0	0	0	0	0.0105517	0	0	0	0	0	0.0139417	0	0	0	0.00787889	0.0239053	0	0	0.0114812	0	0	0	0	0.00932283	0	0	0	0.0122813	0	0	0	0	0.0135428	0.0127207	0	0	0	0	0	0	0	0.0230676	0	0	0.0110924	0
ENSG00000264833.1	0	0	0	0	0	0	0	0	0	0	0	0	0	0	0	0	0	0	0	0	0	0	0	0	0	0	0	0	0	0	0	0	0	0	0	0	0	0	0	0	0	0	0	0	0	0	0	0	0
ENSG00000205002.3	0.168391	0.0625634	0.134685	0.185321	1.41257	0.178251	0.0530095	0.0980099	0.161421	0.211063	0.0538339	0.0984116	0.255766	0.464035	0.20724	0.261073	0.0891153	0.213452	0.730902	0.221564	0.108058	0.17774	1.56226	0.0991854	0.123268	0.142453	0.310301	0.0820108	0.187468	0.637412	0.171113	1.49529	0.058563	0.16022	0.672588	0.167724	0.620322	0.195238	0.266988	0	0.140364	0	0.0230496	0.0597464	0.0535662	0	0.0233029	0.008586	0.0246638
ENSG00000275480.1	0	0	0	0	0	0	0	0	0	0	0	0	0	0	0	0	0	0	0	0	0	0	0	0	0	0	0	0	0	0	0	0	0	0	0	0	0	0	0	0	0	0	0	0	0	0	0	0	0
ENSG00000278144.1	0	0	0	0	0	0	0	0	0	0	0	0	0	0	0	0	0	0	0	0	0	0	0	0	0	0	0	0	0	0	0	0	0	0	0	0	0	0	0	0	0	0	0	0	0	0	0	0	0
ENSG00000257605.2	0.381139	0.544215	0.502103	0.502451	0.158616	0.332257	0.329363	0.669861	0.849563	0.728554	0.0860106	0.229298	0.693446	0.563227	0.178289	0.216283	0.359904	0.272826	0.310418	0.378576	0.292974	0.265044	0.519344	0.290526	0.306361	0.472056	0.322826	0.393087	0.174719	0.255905	0.318953	0.309688	0.374265	0.398199	0.908476	0.508031	0.330363	0.430089	0.437943	2.16994	0.784911	2.42337	0.859285	1.78187	0.931903	1.57155	1.18726	1.24833	1.28725
ENSG00000260672.1	0	0.0103034	0	0.0166472	0	0.00629047	0	0.00807046	0.00938255	0.0154486	0	0.0121553	0	0.0106633	0	0	0.00733805	0.0301309	0	0.0273665	0.0291203	0	0	0	0.0135337	0.00782006	0.00713057	0.00578832	0	0	0.0281801	0.0273615	0	0	0.0192637	0	0	0.0263071	0	0.0522866	0	0.0475797	0.0113879	0	0.0176433	0	0.0153507	0	0
ENSG00000255236.2	0.0747717	0.0324104	0.0546045	0.157097	0.0264496	0.0593623	0.0823833	0	0.236111	0	0.0239042	0.133826	0.108407	0.0335427	0.0247752	0.0450822	0.0692481	0.132692	0.0862718	0.0286948	0.0916015	0.027623	0.0618585	0.0660627	0.063858	0.122995	0.0672902	0.0182078	0.104053	0.0609611	0.0590958	0.0430344	0.156024	0.0553339	0.0302981	0.130332	0.030605	0.027584	0.0331946	0	0.109072	0	0	0.185707	0	0.0623951	0.169006	0	0.057496
ENSG00000279725.1	0.0297859	0.041315	0.0290028	0	0.0168582	0.00630597	0.00875146	0	0.00940567	0.0387166	0.00761792	0.0121853	0	0.0213792	0.0078955	0	0.0294245	0.00604102	0.0274936	0.0182893	0	0.0264092	0.00985672	0	0.0203506	0.023518	0.00714814	0	0.00663206	0.0194274	0.0470825	0.0137145	0.0165742	0.00881706	0	0	0	0.0439532	0.0105786	0	0	0.0238485	0	0	0	0	0	0	0
ENSG00000248696.1	0	0	0	0	0	0	0	0	0	0.0509594	0	0	0	0	0	0	0	0	0	0.0601816	0	0.0579337	0.0648679	0	0	0	0	0	0	0	0	0	0	0	0	0	0	0	0	0	0	0.156949	0.0751294	0	0	0	0	0	0
ENSG00000184557.4	8.06463	64.1733	6.78321	35.1958	3.48337	13.7488	8.44909	49.0987	4.19689	54.9788	7.16474	8.16661	4.5026	32.3127	6.42023	17.4023	20.2183	4.78314	9.13358	16.4357	6.35255	4.84532	42.3312	15.7069	13.8596	40.5933	6.94574	6.21193	6.28479	12.4753	9.65307	17.6623	14.8723	27.6575	33.9427	21.9088	29.3784	5.73102	2.97727	29.5504	14.1169	16.525	59.2967	42.853	34.1041	28.0169	9.7995	27.3298	7.45246
ENSG00000279272.1	0	0	0	0	0	0	0	0	0	0	0	0	0	0	0	0	0	0	0	0.0939543	0	0	0	0	0.069696	0	0	0	0	0	0	0	0	0	0	0	0	0	0	0	0	0	0	0	0	0	0	0	0
ENSG00000252861.1	0	0	0	0	0	0	0	0	0	0	0	0	0	0	0	0	0	0	0	0	0	0	0	0	0	0	0	0	0	0	0	0	0	0	0	0	0	0	0	0	0	0	0	0	0	0	0	0	0
ENSG00000256937.1	0.0672339	0	0.0490998	0.0941732	0.0237832	0.0177926	0.0493854	0.0456547	0.0265386	0.0218482	0	0.0171907	0	0	0.0445551	0	0	0.0511352	0.0517164	0.0258021	0	0.0248383	0	0	0	0	0	0.0491169	0.0187127	0	0	0.0386961	0.0233825	0	0.0817312	0	0.082559	0	0	0	0	0	0	0	0.0998082	0	0.0434196	0.023997	0
ENSG00000127957.15	0.293978	0.800971	0.56432	0.870598	0.463503	0.595708	0.789709	0.992414	1.67096	0.4913	0.515566	0.48106	0.860559	0.708378	0.500955	0.324112	0.777888	0.621785	0.9562	0.889656	0.603675	1.16672	0.847752	0.405685	0.516485	0.972676	0.564401	0.359982	0.514301	0.849149	1.48701	0.3674	0.981498	0.895082	0.925751	0.936999	0.646337	1.17747	1.07391	1.33027	1.37227	1.44589	1.86714	1.33511	2.04488	0.869124	2.66876	0.863393	1.36925
ENSG00000255129.4	0.0302833	0.0787594	0.0442308	0	0.149973	0.0160282	0.0667322	0.0411273	0.0478138	0.0984081	0.0580886	0.0309719	0.0292706	0.135851	0	0.0547763	0.168277	0.0460644	0.139764	0.0464868	0.024733	0	0.125267	0.0713496	0.172421	0.0797026	0.14535	0.0442462	0.0674282	0.0987595	0.0957377	0.0697175	0	0.0672324	0.0490842	0.0527857	0.074372	0.111718	0.0268883	0.133227	0	0	0	0	0	0.0505414	0.0195569	0.129704	0.10867
ENSG00000267809.1	1.19948	1.41419	1.93101	3.04656	1.94613	2.26855	1.62114	2.10683	1.56557	2.95194	2.47465	1.01412	2.0714	0.832243	0.763086	1.88997	2.03413	2.56247	2.41117	0.908363	2.06378	2.03247	3.94285	1.84636	1.01985	0.168368	2.22609	2.18093	1.46	1.82547	1.64322	1.25184	2.02459	1.58595	1.63309	2.5368	1.702	2.1712	2.21522	0.985029	1.2598	1.02441	0.521019	1.90662	0.664764	2.66916	1.17743	0.570823	1.27898
ENSG00000134352.18	14.7492	23.5481	13.5011	15.1794	19.4911	8.46411	12.102	20.2046	13.9359	14.474	11.1973	10.8281	9.77158	16.8074	12.1929	10.4703	12.424	12.2245	10.4806	16.5614	12.6019	11.9796	19.4964	9.63098	13.4017	15.1383	13.4495	12.9889	10.7492	21.1634	10.6577	22.8753	7.80932	9.52867	21.8009	11.5646	19.2587	14.0705	14.978	1.88178	5.68849	5.60587	6.05498	6.68432	6.75764	5.06488	4.08504	5.90839	4.82085
ENSG00000225930.3	0	0.0235657	0	0	0	0	0	0	0	0	0.00434519	0.00347518	0	0	0	0	0	0	0	0	0	0	0	0	0.00386928	0	0	0	0	0	0	0	0	0	0	0	0	0	0	0	0	0	0	0	0	0	0	0	0
ENSG00000235525.1	0	0	0	0	0	0	0	0.0374525	0.0435415	0	0	0.0282045	0	0	0	0	0.0340536	0.0559312	0	0	0	0.0407518	0	0	0	0	0.0330907	0	0.0307016	0	0.0435916	0.063488	0	0	0	0	0.0451511	0.0406943	0	0.242646	0.0804559	0	0.0528477	0	0.0818768	0.0920506	0	0	0
ENSG00000264322.2	0	0	0	0	0	0	0	0	0	0	0	0	0	0	0.130343	0	0.0607192	0	0	0	0	0	0	0	0	0.0647077	0	0	0	0	0.077726	0	0	0	0.0796995	0	0	0	0	0	0	0	0	0	0	0	0.0635103	0	0.100829
ENSG00000225191.1	0	0	0	0	0.0165523	0	0	0	0.03694	0.0152056	0	0	0.0226139	0	0.0155045	0	0	0	0	0	0	0	0	0.0137808	0	0	0	0.0113946	0.0130234	0	0	0	0	0	0	0	0	0	0	0	0	0	0	0	0	0	0	0	0
ENSG00000234336.5	0.0283592	0.00614626	0.034517	0.0397221	0.215682	0.0225147	0.0104153	0.0288856	0.0279849	0.0460777	0.0181326	0.0181275	0.0068527	0.165385	0.0422849	0.0341972	0.00875473	0.00718959	0.0981626	0.0435331	0.00579038	0.00523838	0.123173	0.00835202	0.00403664	0.0606437	0.0340288	0.0241703	0.031572	0.161848	0.0112068	0.122415	0.00493136	0.0209868	0.247065	0.0308948	0.121881	0.015693	0.0314748	0	0.0206842	0.0141914	0.0203797	0	0	0	0.00457858	0.0202438	0.00363448
ENSG00000242407.1	0.0272664	0.0472754	0	0	0.0385806	0	0	0.0370301	0.861008	0	0	0.139432	15.8127	0.0489269	0	0.164397	0	0	26.6781	19.2954	0	0	9.51924	5.65325	0	0	0	0	0	4.35711	0.0861999	0	0.0379307	14.73	3.80071	0	0	22.4916	27.8894	0	5.64794	3.92962	0	0	4.37148	0	0	0.0389275	0
ENSG00000213875.3	0.033656	0	0.0655423	0	0.0476215	0.0356265	0.247213	0.228538	0.318833	0.218735	0.129116	0.103264	0.0650609	0	0.0892136	0.162338	0.0415596	0.170648	0.207106	0.051664	0.054975	0.0497342	0.222748	0.0396479	0.153299	0.177158	0.121154	0.0655652	0	0.0548791	0.1064	0	0.140458	0	0.327304	0.117329	0	0.049664	0.298828	0	0	0	0.193489	0	0	0	0.0869399	0.192199	0.207039
ENSG00000118689.13	9.34671	7.99369	11.7718	12.8681	8.54649	8.01262	8.61114	10.2085	10.3732	5.29434	8.6874	12.109	6.3012	9.40231	11.6409	10.6637	11.4906	11.7359	5.19378	9.54884	13.6255	10.7469	3.49712	11.0063	10.2582	9.94119	12.0697	9.25605	10.6859	10.3514	8.97448	9.48512	7.64722	9.84913	8.59941	3.15031	8.38813	11.5523	7.85348	3.32262	9.33436	21.1421	6.38692	7.68976	9.47133	7.56286	6.411	7.22859	11.3088
ENSG00000228383.5	0	0	0	0	0	0	0	0	0	0	0	0	0	0	0	0	0	0	0	0	0	0	0	0	0	0	0	0	0	0	0	0	0	0	0	0	0	0	0	0	0	0	0	0	0	0	0	0	0
ENSG00000249751.3	1.55569	2.43	2.26536	1.06006	3.03411	2.13635	1.66772	3.63546	1.96942	5.22839	0.860273	1.6914	2.54674	2.08736	2.21047	1.70694	1.00377	0.98066	2.78137	2.49565	1.67119	1.78111	4.35962	1.2713	1.83533	1.97343	1.54718	1.67913	1.85675	3.97643	1.24061	4.80755	1.05282	1.9084	4.02078	3.71325	3.94677	1.46838	2.63812	0.739894	1.47199	1.17825	1.31603	0.696176	1.04027	1.02919	0.832691	1.78081	0.416711
ENSG00000183396.3	0.021912	0.151967	0.234695	0.306916	0.0310043	0.0231949	0.22533	0.327341	1.07249	0.170891	0.0840618	0.179282	0.211792	0.196595	0.0290416	0.0792684	0.216461	0.288865	0.0674188	0.437271	0.322127	0.259039	0.0362555	0.0774391	0.0249516	0.432525	0.368097	0.106717	0.0731831	0.107188	0.415635	0.10089	0.304821	0.454039	0.142063	0.229163	0	0.258673	0.116733	0.192797	0.0639272	1.22809	0.0839815	0	0.715618	0	0.19811	0	0.359451
ENSG00000180347.12	0.244231	0.360979	0.103311	0.213105	0.0396561	0.0360248	0.155868	0.921653	0.101144	0.231589	0.209918	0.0450431	0.0270892	0.273008	0.267979	0.0627642	0.323833	0.27203	0.0184783	0.175163	0.0980993	0.147912	0.0132493	0.0707489	0.382972	0.200213	0.218592	0.32954	0.216183	0.035907	0.126576	0.115218	0.100255	0.109629	0.0389368	0.0628095	0.17699	0.221555	0.0746535	0.0176141	0.0175213	0.0160284	0.0230178	0	0.00594359	0	0.064641	0.0514449	0.0123149
ENSG00000254709.5	77.3404	105.272	66.0851	99.2551	4.77419	8.92605	161.246	48.4052	85.2184	85.7704	63.4829	13.6053	58.907	74.5073	116.636	82.6478	187.897	71.9012	73.9973	71.3595	40.1614	79.802	34.6812	63.6039	80.104	18.4942	88.4791	71.601	60.0364	21.1938	127.734	73.0982	73.1983	36.0431	31.5006	99.1224	24.4892	108.94	20.5801	29.8943	49.784	0.0234915	5.735	12.009	24.4605	1.1948	1.44761	12.9015	0.932526
ENSG00000207419.1	0.408612	0	0	0	0	0.324402	0.300138	0.416197	0.161287	0	0	0.104476	0.197474	0	0.270782	0	0.126142	0.103591	0.157152	0	0.166861	0.150954	0	0.12034	0.232647	0	0	0.398008	0.227452	0	0	0	0.142107	0.302388	0	0.178059	0.16725	0.150741	0	0	0	0	0	0	0.30329	0	0	0	0
ENSG00000179774.8	0.107813	0.101961	0.133609	0.109826	0.0554726	0.622502	0.10079	0.15973	0.154749	0.0254797	0.112802	0.0501201	0.132627	0.211047	0.0649511	0.10637	0.0121028	0.0596347	0.135703	0.0601816	0.192115	0.130351	0.016217	0.0692766	0.122768	0.0902847	0.094085	0.0859214	0.0654692	0.0479451	0.154927	0.11282	0.14998	0.101545	0.015886	0.08542	0.128375	0.0578519	0.0870237	0	0.0571889	0.117712	0.0375647	0.0973705	0.232796	0.0981459	0.126592	0.0279857	0.331612
ENSG00000253031.1	0	0	0	0	0	0	0	0	0	0	0	0	0	0	0	0	0	0	0	0	0	0	0	0	0	0	0	0	0	0	0	0	0	0	0	0	0	0	0	0	0	0	0	0	0	0	0	0	0
ENSG00000279359.1	0	0	0	0	0	0	0	0	0	0	0	0	0.019067	0	0	0	0	0	0	0	0	0.00485845	0	0	0.00374387	0	0.00789017	0	0	0	0.010394	0	0	0	0	0	0	0	0	0	0	0	0	0	0	0	0	0	0
ENSG00000271963.1	0.0370044	0	0	0.103663	0	0.039171	0.0543617	0.0502551	0	0	0	0.0378458	0	0	0	0	0	0.0375252	0.0569276	0	0.0604445	0.0546823	0.0612273	0	0	0	0	0	0	0.060339	0	0	0.0514774	0	0	0	0.0605854	0	0	0	0	0	0	0	0	0	0.143384	0.0528302	0.0379395
ENSG00000105669.11	47.0367	46.1862	44.209	33.5932	24.1603	41.6901	54.9918	42.8756	50.3385	69.7014	53.6364	43.1902	65.8896	39.9504	42.796	55.7376	53.9538	48.5809	68.2619	40.2276	36.531	47.849	76.9699	51.549	41.5096	48.1751	41.4178	46.3646	43.2134	31.6383	54.0922	43.6041	62.5448	50.1427	47.6584	51.5152	32.9364	47.9744	48.2859	85.2057	63.2376	60.0437	52.5125	83.8676	60.8464	84.0655	47.2772	49.0207	51.2411
ENSG00000223810.2	0.0104358	0	0	0.0292343	0	0.0110468	0.0153308	0	0	0.0135647	0	0	0	0	0	0.0125841	0	0	0	0	0	0.0154212	0	0.0122937	0.0118834	0.0137329	0	0.010165	0	0	0	0	0	0	0	0	0	0	0	0	0.0304459	0	0.0199985	0	0	0.0348335	0.0134788	0	0
ENSG00000199285.1	0	0	0	0.394522	0	0	0	0	0	0	0	0	0	0	0	0	0	0	0	0	0.230041	0	0	0	0	0	0	0	0	0	0	0	0	0	0	0	0	0	0	0	0	0	0	0	0	0	0	0	0
ENSG00000228280.1	0	0	0	0	0	0	0	0	0	0	0	0	0	0.059975	0.0442985	0	0	0.0338938	0	0	0	0	0	0.0393738	0.0380598	0	0.0802107	0	0.0372098	0.0544998	0	0	0	0	0.0541736	0	0	0.0493208	0	0	0	0	0	0	0	0	0	0	0.0342679
ENSG00000112739.15	7.58602	10.8519	6.61198	10.4498	5.95192	5.89271	7.01469	9.81616	10.3746	8.5554	7.87161	6.22946	6.79712	7.57458	5.53355	5.85363	8.65409	8.23559	7.42246	9.59367	8.21867	8.2998	7.70515	8.23427	8.53536	8.88736	8.40055	7.17521	7.26184	8.17724	8.74979	6.74353	6.11613	9.26094	8.62192	9.4587	7.65458	9.51373	8.74148	4.07629	9.21892	32.8077	11.3611	8.56325	9.71054	7.93526	10.1318	8.10828	10.5387
ENSG00000111845.4	5.78617	11.681	5.65759	7.49504	4.46986	3.70227	6.10881	6.63233	7.99053	11.5015	6.37901	3.87373	8.87973	6.69527	5.22294	5.3739	7.17482	5.77772	10.5131	8.33782	5.96305	6.41873	13.6273	7.35743	6.82742	6.88256	5.95662	6.55442	5.88544	7.60835	6.53482	7.8292	5.45958	6.90603	7.54976	23.8796	7.00609	8.12209	6.86907	4.04167	25.1097	39.7464	20.2152	13.0498	18.4471	14.2835	17.5698	10.5503	18.4003
ENSG00000205918.8	0.131096	0.21025	0.0382947	0.128536	0.0834721	0.0728549	0.125182	0.0756665	0.238032	0.0639008	0.0377195	0.14078	0.044349	0.0764525	0.186782	0.0553291	0.165928	0.186117	0.085713	0.160992	0.0481808	0.508523	0.0162683	0.0579131	0.205261	0.112135	0.0353935	0.0702314	0.0437842	0.106882	0.196861	0.00754512	0.136777	0.213434	0.0212484	0.0114254	0.101952	0.111234	0.116399	0.0576736	0.105178	0.104964	0.0502447	0.0325595	0.0973051	0.0328188	0.067729	0.63635	0.0537634
ENSG00000226366.1	0	0	0	0	0	0	0	0	0	0	0	0	0	0	0	0	0	0	0	0	0	0	0	0	0	0	0	0	0.0335739	0	0	0	0	0	0	0	0	0	0	0	0	0	0	0	0	0	0	0	0
ENSG00000249691.1	0	0	0	0	0	0	0	0	0	0	0	0	0	0	0.021773	0	0	0	0	0	0	0	0	0	0.0187066	0.0216181	0	0	0	0.026787	0	0	0	0	0.0266267	0	0	0	0	0	0	0.0657657	0	0	0	0	0	0	0
ENSG00000268967.1	0	0	0	0	0	0	0	0	0	0	0	0	0	0	0	0	0	0	0	0	0	0	0	0	0	0	0	0	0	0	0	0	0	0	0	0	0	0	0	0	0	0	0	0	0	0	0	0	0
ENSG00000251467.1	0.0401265	0.0347863	0.0976789	0.112409	0.0851654	0.127428	0	0.0817427	0.0316775	0.0782365	0.0256565	0.0205194	0	0.108005	0.0531827	0.0725805	0.0990991	0.101728	0	0	0.0327721	0.0296479	0.0663931	0	0.0228464	0	0.0722229	0.0586278	0.0893448	0.0654299	0.0951418	0	0.0279103	0.0890852	0	0	0.0328485	0	0	0	0	0.160639	0.0768959	0	0	0.66969	0.0518272	0.143219	0.0411405
ENSG00000232496.2	0	0.0208199	0.0818465	0	0.0339816	0.0254223	0.0352811	0.0815397	0.132715	0.109259	0.046067	0.0122811	0	0.0215473	0.0159152	0	0.0296559	0.0852395	0	0	0	0.0354892	0.0397369	0.0424377	0.068369	0.0316039	0.0432261	0.0584822	0	0.0195802	0.0379622	0.0829339	0.0167046	0.0177728	0	0.0209307	0.0393203	0.0708782	0.0213237	0.211311	0.280263	0.0961442	0.046023	0.119295	0.0356517	0.0400816	0.0465287	0.0857179	0
ENSG00000169253.3	0.136846	0.237269	0.177665	0.255571	0.0645436	0.0482863	0.402072	0.495597	0.50415	1.06726	0.174996	0.0466527	0.08818	0.0818526	0.0604577	0.220024	0.112655	0.277545	0.14035	0.0700226	0.0745102	0.337036	0.754752	0.322419	0.415546	0.0600276	0.32841	0.355454	0.203133	0.0743802	0.576835	0.21003	0.190369	0	0.369675	0.0795105	0.149368	0	0.243009	1.60543	2.26238	0	0.349659	2.71903	1.35432	13.3989	0.294584	0.130248	0.187073
ENSG00000274422.1	0.10572	0.190939	0.124387	0.579982	0.311644	0.0559552	0.0517699	0.430732	0.326885	0.0458062	0.101395	0.0855984	0.119216	0.276653	0.186826	0.0690539	0.141426	0.160813	0.0813203	0.554482	0.237446	0.240848	0.0801738	0.0882174	0.125402	0.370993	0.200856	0.111558	0.122601	0.186752	0.13926	0.152117	0.110302	0.312948	0.471227	0.038391	0.216363	0.669522	0.26596	0.0775169	0.192772	1.30497	0.987656	0.481382	0.0392352	0.088221	0.34137	0.270424	0.573574
ENSG00000129559.11	12.0414	10.5037	12.0452	12.2043	11.7995	11.4045	12.1794	10.1776	11.6138	16.7308	12.6581	11.7912	16.7857	12.6287	11.7514	12.0085	11.6921	11.1794	18.5762	10.4419	11.4104	11.5936	25.3747	12.8503	12.4427	11.9631	11.0833	12.0458	11.8859	9.52458	13.8379	15.5308	13.4736	10.8704	13.9347	24.0524	14.3452	12.8299	13.9254	14.6419	14.8594	14.252	12.8562	13.2257	12.224	13.331	11.8238	12.7759	15.4091
ENSG00000238441.1	0	0	0	0	0	0	0	0	0	0	0	0	0	0	0	0	0	0	0	0	0	0	0	0	0	0	0	0	0	0	0	0	0	0	0	0	0	0	0	0	0	0	0	0	0	0	0	0	0
ENSG00000224679.1	0	0	0	0	0	0	0	0.0501272	0	0	0	0	0	0	0	0	0	0	0	0	0	0	0	0	0	0	0	0	0	0	0	0	0	0	0	0	0	0	0	0	0	0	0	0	0	0	0	0	0
ENSG00000267275.1	0	0.0313207	0	0	0.0255602	0.0191221	0	0	0	0	0	0.0184752	0	0.0324149	0	0	0	0	0	0	0	0	0	0	0	0	0	0	0	0	0	0	0	0	0	0	0	0.0533131	0	0	0	0	0	0	0	0	0.0466639	0	0
ENSG00000267722.1	0	0	0	0	0	0	0	0	0	0	0	0	0	0	0	0	0	0	0	0	0	0	0	0	0	0	0	0	0	0	0	0	0	0	0	0	0	0	0.199682	0	0	0	0	0	0	0	0	0	0
ENSG00000197912.12	5.00961	7.68815	5.07572	5.36403	4.13974	5.05181	5.60446	7.0992	7.55616	3.99427	3.76468	3.94901	4.7386	6.06633	5.11112	5.98222	6.22059	5.91159	5.34123	5.70498	4.70745	6.94082	3.24671	5.96884	5.24878	7.71779	6.37314	5.25879	4.92435	4.82818	5.80729	4.31297	5.54571	7.8053	4.85843	4.72226	4.93951	6.4212	6.14811	6.39015	7.15859	8.05515	5.99832	7.42054	6.4832	4.20678	10.2681	3.53436	8.80438
ENSG00000248313.1	0	0	0	0	0	0	0	0	0	0	0	0	0	0	0	0	0	0	0	0	0	0	0	0	0	0	0	0	0	0	0	0	0	0	0	0	0	0	0	0	0	0	0	0	0	0	0.0758524	0	0
ENSG00000227830.1	0	0	0	0	0	0	0	0	0	0.0280163	0	0	0	0	0	0	0	0	0	0	0	0	0	0	0	0	0	0	0	0	0	0	0	0	0	0	0	0	0	0	0	0	0	0	0	0	0	0	0
ENSG00000237976.1	0.281664	0.325573	0.525664	0.591783	0.398541	0.173924	0.344819	0.223139	0.296476	0.457645	0.210109	0.288069	0.226871	0.379065	0.155546	0.169824	0.347809	0.261827	0.252766	0.216186	0.153361	0.138741	0.582551	0.248858	0.187096	0.216216	0.197152	0.182903	0.209049	0.11482	0.593636	0.378257	0.195914	0.486365	0.722841	0.286392	0.230577	0.588816	0.125044	0.619571	0.410872	0.281898	0.269882	0.46637	0.139376	0.391736	0.0303164	0.234573	0.120326
ENSG00000241045.1	0	0	0	0	0	0	0	0	0	0	0	0	0	0	0	0	0	0	0	0	0	0	0	0	0	0	0	0	0	0	0	0.0443489	0.0267983	0	0	0	0	0	0.0342085	0	0	0	0	0.191379	0	0	0	0	0
ENSG00000250202.2	0	0.0798428	0.0448393	0.129002	0.0651583	0.0487462	0	0	0.0727073	0	0	0	0	0	0	0	0	0	0	0	0	0.0680491	0.152388	0	0	0.121199	0	0.0448549	0.0512669	0	0.0727911	0	0	0	0	0	0	0	0.245324	0	0.134349	0	0	0	0	0.15371	0	0	0
ENSG00000255534.1	0	0	0	0	0	0	0	0	0	0	0	0	0	0	0	0	0	0	0	0	0	0	0	0	0	0	0	0	0	0	0	0	0	0	0	0	0	0	0	0	0	1.2791	0	0	0	0	0	0	0
ENSG00000164893.7	0	0	0	0	0	0	0	0	0	0	0	0	0	0	0	0	0	0	0.00993573	0	0	0.00954384	0	0	0	0	0	0	0	0	0	0	0	0	0	0	0	0	0	0	0	0	0	0.0641622	0	0	0	0	0
ENSG00000212327.1	0.140832	1.2209	0.13713	0.394522	0.199271	1.04355	0	1.33883	1.33414	0.183058	0	0	0.272245	0	0.746623	0	0.695618	0	0.433313	0.216186	0.230041	0.208111	0.233021	0.995431	0.320737	1.85328	0.168988	0.274355	0.470361	0	0	0.32422	0.391828	0.833768	0.456531	0.245479	0.691732	0.207818	1.00035	0	0	0	0.539765	0	0	0	0.363797	0.80425	1.87708
ENSG00000124749.15	0.299214	0.28782	0.135696	0.25261	3.59287	0.379646	0.286017	0.439757	0.365642	0.410239	0.0969675	0.178161	0.162432	0.794333	0.228164	0.370696	0.0759205	0.141321	0.832344	0.286283	0.164032	0.199879	0.654453	0.296956	0.156358	0.722773	0.386083	0.13774	0.319422	2.0251	0.045353	1.8778	0.0541684	0.254795	1.69741	0.146462	1.37236	0.244959	0.403963	0.0180322	0.12556	0.533289	0.0706925	0.02036	0.158201	0	0.0661753	0.187257	0.310977
ENSG00000280020.1	0	0.133661	0.0375315	0	0.0181797	0.23121	0.0566248	0.0872453	0.10143	0	0.0164301	0.0131404	0.0248372	0.023055	0.0340576	0.0309865	0.031731	0.0260583	0.0592975	0.0986146	0.0839477	0.0379725	0	0.0908143	0.0146306	0.0676307	0.0462508	0.0250297	0.0572155	0.125702	0.0406186	0	0.0178735	0.114099	0.0624748	0.0223953	0.0631075	0.0568783	0.0456315	0.113048	0.449812	0.102872	0.246217	0	0.0762927	0.171545	0.331896	0.110059	0
ENSG00000266047.1	0	0	0	0	0.233237	0	0	0	0	0	0	0	0	0	0	0	0	0	0	0	0	0	0	0	0	0	0	0	0	0	0.260559	0	0	0	0	0	0	0	0	0	0	0	0	0	0	0	0	0	0
ENSG00000243156.6	1.94413	2.12644	2.28414	2.25956	2.24035	1.12446	1.94852	2.38737	3.22324	1.20954	1.63141	2.13103	1.68343	1.7536	2.4606	2.14012	2.49684	2.61046	1.40858	2.85487	3.30388	2.61111	1.01248	2.84447	1.94042	2.22278	3.00088	2.14145	2.22723	3.12141	1.56937	1.51183	2.26219	4.05975	2.13615	0.971604	1.4874	4.18835	2.03846	1.50162	0.793236	1.43138	3.01183	0.792938	1.00376	0.68662	1.07448	1.34888	0.527589
ENSG00000238730.1	0	0	0	0	0	0	0	0	0	0	0	0	0	0	0	0	0	0	0	0	0	0	0	0	0	0	0	0	0	0	0	0	0	0	0	0	0	0	0	0	0	0	0	0	0	0	0	0	0
ENSG00000264551.1	0	0	0	0	0	0	0	0	0	0	0	0	0	0	0	0	0	0	0	0	0	0	0	0	0	0	0	0	0	0	0	0	0	0	0	0	0	0	0	0	0	0	0	0	0	0	0	0	0
ENSG00000276315.1	0	0	0	0	0	0	0	0	0	0	0	0	0	0	0	0	0	0	0	0	0	0	0	0	0	0	0	0	0	0	0	0	0	0	0	0	0	0	0	0	0	0	0	0	0	0	0	0	0
ENSG00000231329.6	0.0247696	0.0751562	0.0271333	0.0260208	0.0175239	0.0262199	0.00909703	0.0588687	0.0439968	0.0160982	0.0237562	0.00949982	0.00598532	0.0277792	0.0246218	0.0298688	0.0076466	0.0251183	0.00952642	0.0570344	0.0404598	0.00457534	0.00512297	0.0182372	0.0141028	0.07334	0.0297216	0.0271427	0.0310227	0.0353405	0.0342592	0.021384	0.00861436	0.0412435	0.00501843	0	0.0152078	0.0319822	0.0109964	0.0272426	0.00903304	0.0371853	0.0178001	0.061519	0.00919258	0.0103348	0.0079981	0	0.0253956
ENSG00000237413.4	0.0175402	0.0202745	0.017079	0	0	0.117592	0.0257676	0.00794034	0.0184626	0.00759975	0.02243	0.0239187	0.0226048	0.0209828	0.0154982	0.0282014	0.0360987	0.0355741	0.00899461	0.0269252	0.0955028	0.0172797	0.00967397	0.0137753	0.0133156	0.0307759	0.0210468	0.028475	0.0390546	0.0286009	0.00924191	0	0.0162669	0.0432679	0.0189531	0.0101912	0.00957254	0.025883	0.0103825	0	0	0	0.0112043	0	0	0	0	0	0.0239779
ENSG00000236383.6	0.234417	0.211349	0.228254	0.197006	0.152577	0.178662	0.323711	0.318358	0.466347	0.213292	0.197847	0.177413	0.190325	0.252383	0.155345	0.107416	0.318413	0.304277	0.129826	0.395829	0.183795	0.3949	0.294778	0.215398	0.170838	0.32082	0.185646	0.210067	0.156584	0.191119	0.422419	0.107934	0.215227	0.298381	0.379951	0.138925	0.122816	0.262895	0.166509	0.165005	0.191492	0.131383	0.341409	0.512344	0.250553	0.281686	0.314883	0.194109	0.168239
ENSG00000177707.9	6.61014	8.47568	6.52772	8.56216	3.34558	6.87799	5.95117	7.57545	7.91821	5.77175	7.30707	5.67849	9.70379	6.04007	7.65415	7.08557	6.83582	7.95438	11.8723	8.78949	6.24158	7.32078	7.64589	8.71268	8.73175	4.99444	7.47286	7.47134	8.67516	6.08152	6.26993	6.78262	7.57697	9.08567	3.80196	10.3116	6.79379	9.8961	11.6632	0.804921	2.07356	4.01915	6.91351	1.91088	2.0475	5.30068	4.40516	2.64896	5.18269
ENSG00000239446.1	0	0	0	0	0	0	0	0	0	0	0	0	0	0	0	0	0	0	0	0	0	0	0	0	0	0	0	0	0	0	0	0	0	0	0	0	0	0	0	0	0	0	0	0	0	0	0	0	0
ENSG00000201962.1	0	0	0	0	0	0	0	0	0	0	0	0	0	0	0	0	0	0	0	0	0	0	0	0	0	0	0	0	0	0	0	0	0	0	0	0	0	0	0	0	0	0	0	0	0	0	0	0	0
ENSG00000235045.2	0.0198708	0	0.0193484	0.111331	0.0562325	0.105172	0.0875745	0.107945	0.0313737	0.154973	0	0.0203227	0	0	0.0263363	0.0239615	0.0245372	0.0604516	0.0305694	0	0.0324579	0.146818	0.0986347	0.0702256	0.067882	0	0.0476869	0.0580656	0	0	0.0314098	0	0	0.0588206	0.0322073	0.0346361	0	0.0293222	0.0352863	0	0.347834	0	0	0.394817	0.235985	0.132654	0.0513303	0.0283691	0.040746
ENSG00000260468.1	0.115583	0.350704	0.112545	0.242843	0.0408862	0	0.127349	0.274701	0.0912462	0.112679	0.0369514	0.20687	0.055859	0.259254	0.153192	0.104533	0.21409	0.263723	0.13336	0.177428	0.0943994	0.1281	0.239055	0.102121	0.23033	0.266178	0.104018	0.112584	0.0965084	0.282704	0.137027	0.133047	0.120592	0.171072	0.187341	0.0503672	0.283858	0.0852797	0.307877	0.254246	0	0.115679	0.221497	0	0.0857913	0.192903	0.895723	0.123762	0.266635
ENSG00000222869.1	0	0	0	0	0	0	0	0	0	0	0	0	0	0	0	0	0	0	0	0	0.236942	0	0	0	0	0	0	0	0	0	0	0	0	0	0	0	0	0	0	0	0	0	0	0	0	0	0	0	0
ENSG00000131668.12	0.0897934	0.25476	0.10333	0	0.161704	0.043205	0.203864	0.764941	0.0773308	0.0636634	0.0208775	0	0.0946806	0.0439434	0.11901	0.118122	0.04032	0.0165559	0.0627902	0.112777	0.160006	0.337756	0.0135065	0.00961634	0.167317	0.429685	0.25467	0.079512	0.0727026	0.119795	0.0129033	0.244306	0.0113557	0.0604095	0.172002	0.113829	0.0668246	0.0963656	0.130462	0.430945	0.0476306	0	0.140788	0	0	0.10899	0.0105434	0.396241	0
ENSG00000236744.2	0	0	0	0	0	0	0	0	0	0.0429499	0	0	0	0.0592919	0	0.0398449	0	0	0	0	0	0	0	0	0	0	0	0.0321852	0	0.0538791	0	0	0	0	0	0	0	0	0	0	0	0	0	0	0	0	0	0	0
ENSG00000151490.12	2.18386	0.585362	1.82777	1.28625	0.270244	0.179711	1.68347	3.55014	7.46877	1.35162	1.83547	0.810934	7.69372	1.8209	2.99672	3.48489	1.97489	3.20061	9.97511	5.16182	0.939072	2.96487	3.43785	6.6453	2.18804	2.67329	2.70149	1.98062	1.40464	1.67354	1.88459	1.23026	1.65319	5.05686	1.97934	1.14669	2.90906	6.45942	6.69069	4.8038	0.444642	33.7274	5.76735	0.65164	7.62941	0.77274	2.61386	1.0301	9.34389
ENSG00000266709.1	0.0614649	0.167467	0.179547	0.12299	0.0745455	0.0929482	0.296686	0.0953995	0.110909	0.216855	0.0561429	0.0808232	0.118819	0.157561	0.186204	0.12706	0.0867417	0.204799	0.0270165	0.175226	0.100399	0.207607	0.0726426	0.10344	0.0599925	0.115549	0.0842892	0.0769756	0.0879792	0.057271	0.263713	0.141503	0	0.168949	0.0853923	0.0306106	0.100633	0.194357	0.109148	0.463553	0.128087	0.35152	0.673072	3.66377	0	0.234473	0.0113411	0.162968	0.0540156
ENSG00000236280.1	0	0	0	0	0	0	0	0	0	0	0	0	0	0	0	0	0	0	0	0	0	0	0	0	0	0	0	0	0	0	0	0	0	0	0	0	0	0	0	0	0	0	0	0	0	0	0	0	0
ENSG00000238366.1	0	0	0	0	0	0.15203	0	0	0	0.186683	0	0	0	0	0	0	0	0	0	0	0.234596	0	0	0	0	0.188998	0	0	0	0	0.227022	0	0	0.21257	0	0	0	0	0	0	0	0	0	0	0	0	0.556501	0.410088	0
ENSG00000176182.5	4.26729	3.65946	4.64834	3.95607	2.89954	4.07843	4.28451	4.73217	5.18645	3.06269	3.4253	3.9169	4.48066	4.1867	3.49925	4.97917	4.8524	4.57641	4.86457	3.91148	3.64816	4.79746	2.76838	5.05414	3.45216	4.52474	4.54022	4.07432	4.23806	2.966	5.03471	2.79173	6.66232	4.86188	3.4956	2.92977	3.32995	3.94128	4.59301	4.65957	3.71698	3.53343	2.83862	8.53975	4.5118	5.07243	4.56989	5.76358	3.54889
ENSG00000100220.10	50.9767	47.2041	42.8762	40.2084	24.2706	73.0615	49.3277	40.6697	46.466	65.0011	52.723	52.4176	39.6934	38.0548	41.3923	43.4093	46.3541	47.4728	47.2126	30.1075	35.9754	44.9214	47.7905	53.4848	51.8847	37.4588	35.9746	55.7215	44.1963	36.9878	43.5794	43.6351	51.7758	41.6209	36.6946	50.2427	41.1024	49.4905	32.6182	58.9236	61.0823	25.6277	50.9659	40.8665	50.3279	50.8494	16.257	30.2844	24.4071
ENSG00000183560.7	0	0.0608971	0.119698	0	0	0.0371793	0.0257988	0.0238499	0.0554547	0.0684806	0	0.0179607	0.0678965	0.157561	0	0.0211766	0.0216854	0.0356172	0.0270165	0	0.114742	0.103804	0.029057	0.0620638	0.0199975	0.207989	0	0.0171057	0.0195509	0.0286355	0.0832779	0.0404294	0	0.0779765	0.113856	0.0306106	0.0287524	0.0518286	0.0311852	0	0	0	0.0336536	0.174465	0.104279	0	0.0226823	0.025072	0.0180052
ENSG00000227935.1	0	0	0	0	0	0	0	0	0	0	0	0	0	0	0	0	0	0	0	0	0	0	0	0	0	0	0	0	0	0	0	0	0	0	0	0	0	0	0	0	0	0	0	0	0	0	0	0	0
ENSG00000274486.1	0	0	0	0	0	0	0	0.028264	0	0	0	0	0	0	0	0	0	0	0	0	0	0	0	0	0	0	0	0	0	0.0339353	0	0	0	0.0308028	0.0337322	0	0	0	0	0	0	0	0	0	0	0	0	0	0
ENSG00000142606.14	1.0717	0.974876	1.31176	0.887982	0.272312	4.88134	0.92579	0.999349	1.06649	0.887813	0.612852	1.02274	1.48085	0.975077	1.25036	1.05115	1.21154	1.20159	1.40489	0.596649	0.579412	1.31602	0.774229	0.546788	1.11724	0.77964	0.901077	1.09903	1.37376	0.344579	1.23474	0.582062	1.35437	0.776344	0.568823	1.19055	0.679615	1.00232	1.45414	0.630854	0.550465	0.800668	1.39568	0.0374892	2.66649	0.0251918	13.0866	0.167012	0.603558
ENSG00000212533.1	0	0	0	0	0	0	0.142065	0	0.458056	0	0	0	0	0	0	0	0	0	0	0	0	0.428709	0.320015	0	0	0	0	0	0.10766	0	0	0	0	0.14313	0	0	0	0.142701	0.343453	0	0	0	0.370638	0	0	0	0.499615	0	0.297446
ENSG00000228842.3	0	0	0	0	0	0	0	0	0	0	0	0	0	0	0	0	0	0	0	0	0	0	0	0	0	0	0	0	0	0	0	0	0	0	0	0	0	0	0	0	0	0	0	0	0	0	0	0	0
ENSG00000241233.2	0.00926291	0.096362	0	0	0.0131066	0.0196105	0.0272156	0.0125798	0.0731252	0.0120402	0.0355357	0.0284206	0.0179063	0.0332428	0.073661	0.0111698	0.0114382	0	0.0142501	0.0142191	0.0302608	0.013688	0	0.0436481	0.0105479	0.0365685	0.0111148	0.0180451	0	0.015104	0.0292838	0	0.0128858	0.0411294	0	0	0.0303314	0	0	0	0.0270241	0	0.0177509	0	0	0	0.0837477	0	0.037988
ENSG00000167264.16	3.02635	3.33503	3.26579	2.38072	1.79455	1.72023	3.53575	2.93826	2.82188	3.48682	3.27273	2.2459	2.29497	2.788	3.19422	2.73409	3.87323	3.83865	2.95912	3.08713	2.38956	3.66205	2.3078	3.18685	3.67517	3.55567	3.10205	3.1595	3.02976	2.30605	3.76342	2.6435	3.28498	2.89493	2.63399	2.80434	2.56507	3.74304	2.77059	3.16796	5.5928	3.62295	4.19579	3.51248	3.46695	4.67729	4.32359	3.35278	3.87438
ENSG00000281156.1	0	0	0	0	0	0	0	0	0	0	0.206107	0	0	0	0	0	0	0	0	0	0	0	0	0	0	0	0	0	0.179434	0	0	0	0.224213	0	0	0	0	0	0	0	0	0.645234	0	0	0	0	0.624518	0.230105	0
ENSG00000233634.1	0	0	0	0	0	0	0	0	0	0	0	0	0	0	0	0	0	0	0	0	0	0	0	0	0	0	0	0	0	0	0	0	0	0	0	0	0	0	0	0	0	0	0	0	0	0	0	0	0
ENSG00000213607.4	0	0	0	0	0	0	0	0	0	0	0	0	0	0	0	0	0	0	0	0	0	0	0	0	0	0	0	0	0	0	0	0	0	0	0	0	0	0	0	0	0	0	0	0	0	0	0	0	0
ENSG00000225860.2	0	0	0	0	0	0	0	0.00744801	0	0	0	0	0	0	0	0	0	0	0	0	0	0	0	0	0	0	0	0	0	0	0	0	0	0	0	0	0	0	0	0	0	0	0	0	0	0	0	0.00782966	0
ENSG00000275674.1	0.08401	0	0.0545342	0	0.0396233	0	0.123416	0.0760617	0.176856	0.0363996	0.214861	0.0572801	0	0.0502493	0	0.0337681	0.069159	0.11359	0.129241	0.0429868	0.0914836	0.124144	0.0463342	0.0329889	0.15944	0.184254	0.0336018	0.0272766	0.124703	0.045662	0.0885297	0.128937	0	0.041447	0.181555	0.0488115	0	0.247937	0.248639	0.246393	0	0.336319	0.0536639	0.278201	0.0831414	0	0.289352	0	0.028711
ENSG00000177462.6	0.0926883	0.080353	0.0300838	0.173102	0.0218582	0	0.0453883	0.083919	0.0731719	0.0401597	0.0197547	0	0	0	0.040949	0.0186282	0.0190758	0.0783274	0	0	0.050467	0.136968	0.0255603	0.054595	0.035182	0	0.111219	0.0451415	0.0687926	0.0251895	0.122094	0	0.0429801	0	0.0250387	0.0269269	0	0	0	0	0	0	0	0	0	0	0	0	0.0316769
ENSG00000138792.8	0.250996	0.696296	0.195518	0.64063	0.349886	187.431	0.33049	0.621148	0.551875	0.256169	0.301949	0.648414	0.330658	0.280242	0.278452	0.580672	0.511973	0.248873	0.268863	0.291112	0.273325	0.442336	0.267636	0.137985	0.38532	0.844094	0.566656	0.488965	0.573352	0.412304	0.270377	0.770449	0.390547	0.390755	0.569552	0.612502	0.645333	0.227715	0.217905	0.179947	0.433938	0.640107	0.562941	0.203178	0.397442	0.825388	0.206518	1.25287	0.293557
ENSG00000179994.9	0	0	0	0.0965984	0	0.0121672	0	0.0312203	0	0	0	0	0.0222197	0	0.0304684	0.0277209	0	0	0.0176828	0	0.0187752	0.0339706	0.0190183	0	0.0261774	0.0151258	0.0137922	0.011196	0.0127964	0	0.0181689	0.0264617	0.0319796	0	0	0.0200351	0.0376378	0.0339227	0	0	0	0.0460151	0	0	0	0	0.0148459	0	0
ENSG00000223039.1	0	0.0795901	0	0	0.0649521	0	0	0.0623417	0	0	0	0	0	0	0	0	0	0	0	0	0.0749818	0	0	0	0	0.0604075	0	0.0447129	0	0.149702	0	0	0	0.0679416	0	0	0.0751565	0	0	0	0	0	0.087968	0	0	0	0	0	0
ENSG00000237040.4	0	0	0	0	0	0	0	0.0788	0	0	0	0	0	0	0	0	0	0	0	0	0	0	0	0	0	0	0	0.0565172	0	0	0	0	0	0	0	0	0	0	0	0	0	0	0	0	0	0	0	0	0
ENSG00000273842.1	0	0	0	0	0	0	0	0	0	0	0	0	0	0	0	0	0	0	0	0	0	0	0	0	0	0	0	0	0	0	0	0	0	0	0	0	0	0	0	0	0	0	0	0	0	0	0	0	0
ENSG00000021645.16	0.454079	0.325835	0.194133	0.299303	4.04666	1.82572	0.361563	0.387367	0.250024	0.711743	0.254957	0.251715	0.110645	1.35401	0.378037	0.467033	0.139	0.252485	0.437331	1.91832	0.268013	0.184667	0.779728	0.367477	0.196616	1.11851	0.67764	0.196989	0.208156	2.21503	0.108569	2.35647	0.0995288	0.268263	2.05025	0.167941	1.65556	0.287167	0.164318	0.0587545	0.0640112	0.175672	0.235823	0.0663395	0.266232	0.0445785	0.096105	0.102144	0.158445
ENSG00000213730.3	0.0145494	0	0.0141669	0	0.0411733	0.0154012	0	0	0.0229717	0.0567352	0	0	0	0	0	0.0175445	0	0	0.0223828	0	0	0.0215	0	0.0171396	0.0331353	0	0	0.0141718	0.0161977	0.0474482	0.0459964	0	0	0	0.0235821	0	0.0238209	0.0214696	0	0	0.0424471	0	0	0.144542	0.0431968	0.194257	0.0939596	0	0.134253
ENSG00000256968.1	1.19581	1.98319	1.0125	2.18472	1.47132	1.15576	0.840171	1.20036	1.14924	1.28403	0.997292	0.691262	1.70861	1.21283	0.964722	0.689645	0.898818	1.00175	1.35973	0.957728	0.594479	1.3061	1.97859	1.10247	1.30249	1.64204	0.935791	0.911567	0.752465	0.678219	0.986201	1.55603	1.0849	0.769517	1.43259	3.08124	0.766112	1.4577	1.47722	0	1.21347	2.0814	2.09231	2.58259	0.617451	1.90898	2.08173	1.633	4.26446
ENSG00000279264.1	0	0	0	0	0	0	0	0	0	0	0	0	0	0	0	0	0	0	0	0	0	0	0	0	0	0	0	0	0	0	0	0	0	0	0	0	0	0	0	0	0	0	0	0	0	0	0	0	0
ENSG00000236836.1	0	0	0	0	0	0	0	0	0	0	0	0	0	0	0	0	0	0	0	0	0	0	0	0	0	0	0	0	0	0	0	0	0	0	0	0	0	0	0	0	0	0	0	0	0	0	0	0	0
ENSG00000254150.1	0	0	0	0	0.0625758	0	0	0	0	0	0	0	0	0	0	0	0	0	0	0.0678877	0	0	0.0731741	0	0	0	0	0	0	0.0721125	0	0	0	0	0	0	0	0	0	0	0	0	0	0	0.131303	0	0	0	0
ENSG00000075673.10	0.104499	0.0169859	0.0953919	0.0548884	0.0138619	0	0.00479734	0.00886987	0.0876514	0.0636706	0.0208798	0.277206	0.353514	0.0234391	1.02577	0.00787568	0.0201623	0.0298039	0.0854043	0.0250644	0.0480072	0.00482563	0.572742	0.746312	0	0.00429734	0.0117553	0.0349892	0	0.031949	0.0103238	0.0451077	0.131741	0.449497	0.0158789	0.00569211	0.0160397	0.187934	0.759664	0	0.819338	0	0.0125159	0	0.00969546	0.0109002	0.0210891	0	0.00334811
ENSG00000207633.2	0	0	0	0	0	0	0	0	0	0	0	0	0	0	0	0	0	0	0	0	0	0	0	0	0	0	0	0	0	0	0	0	0	0	0	0	0	0	0	0	0	0	0	0	0	0	0	0	0
ENSG00000254047.2	0	0	0	0	0	0	0	0	0	0	0	0	0	0	0	0	0	0	0	0	0	0	0	0	0	0	0	0	0	0	0	0	0	0	0	0	0	0	0	0	0	0	0	0	0	0	0	0	0
ENSG00000105849.5	3.62915	7.12293	4.0744	4.30046	5.19669	2.84666	3.64138	4.09574	3.58698	4.939	3.4389	2.32351	4.11814	4.69527	3.74698	3.68043	4.31559	4.14762	5.43794	4.96931	3.65165	3.85055	6.23897	3.67245	4.09126	4.0403	4.33728	3.86373	3.68071	5.48567	3.44196	5.76491	3.04934	3.5129	4.75286	6.54723	5.60314	4.80372	4.86566	2.71421	11.6255	16.5917	7.26069	5.51628	11.7985	6.4324	7.69671	6.23822	9.34309
ENSG00000037965.5	0.122865	0	0.10468	0.258141	0.23904	2.50363	0.124091	0	0	0.0199629	0.0392793	0.0157073	0.0148445	0.0275586	0.0407105	0.00925987	0.00948235	0.0467228	0.0118135	0	0.0125433	0.113475	0	0	0.0961871	0.101052	0	0.0822775	0.162431	0	0.109244	0.0883925	0.117507	0.0113656	0.0248929	0.281086	0	0	0	0	0	0	0.117725	0.610305	0.341984	0.41011	1.52741	1.15113	0.0078731
ENSG00000233438.1	0.0175827	0.0304854	0.0171204	0	0.149272	0.0186122	0.0516601	0	0.166566	0.0228545	0	0.035965	0	0.0315505	0.0466074	0.0636069	0.0217117	0	0	0	0	0.0259824	0.0290923	0.041426	0.0200217	0.0694137	0.0421957	0	0.0195746	0.114681	0	0.0809568	0.0244596	0	0.0854958	0	0.115149	0.0259457	0.031223	0	0	0	0.0673888	0	0.156608	0	0.158968	0.0502047	0.108162
ENSG00000104549.10	7.15009	6.93464	6.59793	5.79567	2.03103	3.83787	9.05357	16.8766	6.34682	6.16674	6.24353	8.52571	3.95378	3.60961	2.58127	3.17333	4.93053	4.72903	3.75815	7.99136	5.79009	3.80909	12.5664	15.2742	6.24267	5.12581	2.58357	6.66259	7.77256	24.8781	4.42605	3.80102	3.66552	4.58316	14.1887	2.8544	3.48656	5.29039	3.3029	3.37979	54.7847	22.3381	18.448	26.5454	17.7871	28.8712	11.9464	17.1496	11.5489
ENSG00000261176.1	0	0	0	0	0	0	0	0	0	0	0	0	0	0	0	0	0	0	0	0	0	0	0	0	0	0	0	0	0	0	0	0	0	0	0	0	0	0	0	0	0	0	0	0	0	0	0	0	0
ENSG00000248257.6	0	0	0	0	0	0	0	0	0	0	0	0	0	0	0	0.00961621	0	0	0	0	0	0.0117842	0	0	0	0	0.00956884	0	0	0	0	0	0	0	0	0	0	0	0	0	0	0	0	0	0	0	0	0	0
ENSG00000201563.1	0	0.725495	0.135811	0	0	0.147645	0	0.189423	0.660658	0	0	0.14265	0	0.50056	0.184861	0.168191	0	0	0	0.428215	0	0	0	0	0	0	0	0	0	0.227432	0	0.642206	0	0.206438	0	0	0.22836	0.617458	0.247683	0	0	0	0	0	0	0	0	0	0
ENSG00000248659.1	0	0	0	0	0	0	0	0	0	0.0397785	0	0	0.0591587	0	0	0	0	0.0310335	0	0	0	0	0	0	0	0	0.0367209	0	0	0	0	0	0	0	0	0	0	0	0	0	0	0	0	0	0	0	0	0	0.0313761
ENSG00000257141.1	0	0	0	0	0	0.0339713	0.0471456	0	0.0506699	0	0	0	0	0.115173	0	0	0.0792574	0.032544	0	0.0985273	0	0	0	0	0.0730882	0	0	0	0.107184	0.0523294	0	0	0	0.047499	0.260081	0	0	0	0.0569889	0	0	0	0	0	0	0	0	0	0
ENSG00000227301.1	0	0	0	0	0	0	0	0.0172203	0	0	0	0.0129681	0.0245116	0	0	0	0.031315	0	0	0	0	0	0	0	0	0.016686	0	0.0247016	0	0.0206756	0	0	0	0	0.0205519	0	0	0	0	0	0	0	0	0	0	0	0	0	0
ENSG00000251438.1	0	0	0	0	0	0	0	0	0	0	0	0	0	0	0	0	0	0.0271902	0	0	0	0	0	0	0	0	0	0	0	0	0	0	0	0	0	0	0	0	0	0	0	0	0	0	0	0	0	0	0
ENSG00000278391.1	0	0	0	0	0	0	0	0	0	0	0	0	0	0	0	0	0	0	0	0	0	0	0	0	0	0	0	0	0	0	0	0	0	0	0	0	0	0	0	0	0	0	0	0	0	0	0	0	0
ENSG00000240770.4	0.0145348	0.0252009	0.0141527	0	0.020566	0	0	0	0.0458974	0.0377855	0.0185868	0.0445959	0.0280974	0.0260813	0	0	0.0179481	0	0	0.0223118	0	0.0644353	0	0.0171225	0	0.038254	0	0.0141576	0	0	0.0229751	0	0.0202196	0	0	0	0	0.0214481	0.0258106	0	0	0	0	0	0	0	0	0	0
ENSG00000250640.2	0	0	0	0	0	0	0	0	0	0	0	0	0	0	0	0	0	0	0	0	0	0	0	0	0	0	0	0	0	0	0	0	0	0	0	0	0	0	0	0	0	0	0	0	0	0	0	0	0
ENSG00000222881.1	0	0.235051	0.132003	0	0	0	0.199157	0.184112	0.214045	0	0.346722	0	0	0.243263	0	0	0.167403	0.137476	0	0.416209	0.221442	0.200331	0	0	0.154373	0.891998	0	0.132049	0	0	0	0	0.18859	0.4013	0.439464	0.236302	0	0.200049	0.481477	0	0	0	0	0	0	2.26255	6.12845	0	0.277987
ENSG00000273612.1	0	0	0	0	0	0	0	0	0	0	0	0	0	0	0	0	0	0	0	0	0	0	0	0	0	0	0	0	0	0	0	0	0	0	0	0	0	0	0	0	0	0	0	0	0	0	0	0	0
ENSG00000232021.5	0.0151133	0	0.0264887	0	0.00855381	0	0.00444047	0.0123151	0.00477241	0.0117868	0.00386531	0.00618277	0.00584314	0.0162716	0.0120185	0.00728981	0.00746496	0.0275868	0.00930012	0.0185598	0.014812	0.0267999	0.0300076	0.00712158	0.00688391	0.00397765	0.0145078	0.0206095	0.0100953	0.00492872	0.0238895	0.00695868	0.0168195	0.017895	0	0.015806	0.0494884	0.0267621	0.0161027	0	0.0705477	0.0484026	0.0521319	0.0300288	0.0807679	0.0100893	0.0312324	0.0776766	0.0712779
ENSG00000225344.1	0	0	0	0	0	0	0	0.0220112	0	0	0	0	0	0	0	0	0	0.0164356	0	0	0	0	0	0	0	0	0	0	0	0	0	0	0	0	0	0	0	0	0	0	0	0	0	0	0	0	0	0.0462781	0
ENSG00000235450.1	0.0718105	0	0	0	0.101608	0	0	0	0	0	0	0	0.138818	0	0	0	0.0886741	0	0	0	0.117298	0.106116	0.118817	0	0	0	0	0	0	0	0	0	0	0	0	0	0.235143	0	0	0	0	0	0	0	0	0	0	0	0
ENSG00000266230.1	0.164838	0	0	0	0	0	0	0	0	0	0	0	0	0	0	0	0	0	0	0	0	0	0	0	0	0	0	0	0	0	0	0	0	0.243972	0	0	0	0	0	0	0	0	0	0	0	0	0	0	0.169003
ENSG00000251136.7	0.17645	0.242058	0.0962896	0.244434	0.386848	0.0944168	0.116789	0.265967	0.244917	0.156264	0.121499	0.132868	0.138688	0.205283	0.133636	0.149643	0.153239	0.169102	0.247587	0.282767	0.16153	0.206303	0.359327	0.084516	0.119231	0.377642	0.172173	0.13032	0.0928231	0.316173	0.186964	0.299084	0.129474	0.169323	0.348852	0.263625	0.358734	0.243208	0.282347	0.119425	0.701464	0.225112	0.353001	0.231159	0.397225	0.336555	0.485857	0.38479	0.755443
ENSG00000226875.1	0.0237022	0	0	0	0	0	0.0348199	0	0	0.0308088	0.0303098	0	0	0	0	0	0	0.0240358	0	0.0363843	0	0	0	0	0	0.0311908	0	0.0230871	0	0	0	0	0	0	0	0	0	0	0	0	0	0	0	0	0	0	0	0	0
ENSG00000265095.1	0.129227	0.0560144	0.0943722	0.0905028	0.0457124	0.136793	0.142382	0.131626	0.204034	0	0	0.165207	0.124905	0.0579713	0.0428186	0.15583	0.0797869	0.0655229	0.0994015	0	0.158313	0.0954809	0.0534546	0.190292	0.147153	0.340112	0.077531	0.0314684	0.0359667	0.105358	0.204269	0.0743757	0.134827	0.143449	0.0523638	0.112625	0.105788	0.0476731	0.172109	0	0	0	0.247643	0.320954	0	0.431346	0.375545	0.322864	0.0662463
ENSG00000256777.1	0	0.0353237	0	0	0	0	0	0	0	0	0	0	0	0	0	0.0245673	0	0	0	0	0	0	0	0	0	0	0	0.0198445	0	0	0.0322039	0	0	0	0.0330216	0	0.033356	0	0	0	0	0	0	0	0	0	0	0	0
ENSG00000200998.1	0	0	0	0	0	0	0	0	0	0	0	0	0	0	0	0	0	0	0	0	0	0	0	0	0	0	0	0	0	0	0	0	0	0	0	0	0	0	0	0	0	0	0	0	0	0	0	0	0
ENSG00000255763.1	0	0	0	0	0	0	0	0	0	0	0	0	0	0	0	0	0	0	0	0	0	0	0	0	0	0	0	0	0	0	0	0	0	0	0	0	0	0	0	0.552518	0	0	0	0	0	0.209604	0	0	0
ENSG00000169508.6	5.52071	4.29038	7.77671	9.58525	16.9149	3.78457	7.34561	3.32582	9.1207	13.6421	4.36462	3.76125	6.0866	11.0394	3.90165	4.29066	6.15336	3.59094	9.75325	5.47511	6.73195	6.36759	10.1511	7.59924	5.17886	5.4796	7.19778	5.69327	2.89733	8.23678	9.56282	17.4635	5.38902	14.3088	10.4418	7.68941	14.9063	9.50643	5.10634	1.42647	2.96238	5.53383	5.00362	3.72986	10.9441	7.43368	0.84861	2.5095	1.43474
ENSG00000184635.12	0.531204	0.632878	0.43633	0.365788	0.545874	0.354975	0.44904	0.403028	0.665343	0.725192	0.637549	0.346001	0.774461	0.447309	0.582115	0.329225	0.630297	0.580812	0.684809	0.482881	0.266609	0.407835	0.510662	0.534881	0.496755	0.359281	0.395261	0.494294	0.465838	0.42583	0.417491	0.526062	0.557321	0.47876	0.610872	0.460373	0.636493	0.902102	0.974921	0.443891	1.22942	1.22367	0.540262	0.235857	1.42735	0.118867	0.134154	0.305049	3.30732
ENSG00000260949.1	0.11146	0.0828227	0.0930255	0.133817	0.11265	0.0505655	0.0233917	0.108123	0.326824	0.103485	0.101809	0.0488547	0.215465	0.171432	0.0844151	0.115205	0.0983105	0.129176	0.097983	0.0733277	0.0520181	0.188237	0.105384	0.0375153	0.0725266	0.167629	0.0573185	0.108568	0.124087	0.077891	0	0.109972	0.110753	0.117835	0.0516166	0	0.0521393	0.0939855	0.226204	0	0.139363	0	0.366163	0.790935	0.472747	0.159447	0.0616977	0.204594	0.0979514
ENSG00000200827.1	0	0	0	0	0	0	0	0	0	0	0	0	0	0	0	0	0	0	0	0	0	0	0	0	0	0.180083	0	0	0	0	0	0	0	0	0	0	0	0	0	0	0	0	0	0	0	0	0	0	0
ENSG00000175426.9	0.358065	0.625563	0.62012	0.413478	0.792839	1.16602	0.301156	0.649613	0.776805	0.621749	0.408952	0.793913	0.734451	0.475754	0.307927	0.451553	0.799922	0.546043	1.00919	0.8014	0.790255	0.343323	1.58741	1.47473	0.672296	0.679815	0.931454	0.53514	0.301254	0.69528	0.371568	0.66072	0.520924	1.10038	2.80878	0.319211	0.850273	2.1619	5.0091	0.216447	0.406691	0.0765965	0.172853	0.190081	0.267801	0.0547412	0.0564855	0.101459	1.93085
ENSG00000063245.13	16.6533	19.0299	19.4499	13.423	6.3313	23.0143	19.6695	17.2778	16.8209	12.8986	15.2895	17.2256	17.3459	14.7433	19.7996	23.3761	21.9204	18.6412	16.173	13.2041	15.7666	19.1101	7.0848	18.0136	16.02	16.8121	18.213	18.3883	17.8028	11.4371	17.0251	9.32875	22.5079	18.8358	10.8254	10.7375	10.207	14.964	16.3655	19.1708	9.8184	13.5189	12.5371	11.9436	6.50311	10.9338	15.1918	21.1762	7.48427
ENSG00000270457.1	0.0858327	0.0744097	0.0417881	0	0.242898	0.0908582	0.18914	0.058284	0.0677598	0.111568	0	0	0	0	0.0568803	0	0	0.130561	0.198068	0.197638	0.140203	0	0.213028	0.0505569	0	0.112951	0.0514962	0.0418026	0	0	0.0678378	0.0988009	0	0.127039	0.208681	0	0.491853	0.063329	0.15242	0	0.125206	0	0.164484	0	0	0	0.221722	0.0612705	0.924018
ENSG00000258260.1	0	0	0	0.0749737	0	0	0	0	0.0422561	0	0	0	0.0517366	0	0	0	0	0	0	0	0	0	0	0.0315281	0.0304759	0.0704382	0.0321139	0	0	0.04364	0	0.0616138	0	0	0	0	0	0	0	0.235483	0	0	0	0	0	0	0.0345674	0.0382093	0.0274396
ENSG00000263684.1	0	0	0	0	0	0	0	0	0	0	0	0	0	0	0	0	0	0	0	0	0	0	0	0	0	0	0	0	0	0	0	0	0	0.148578	0	0	0	0	0	0	0	0	0	0	0	0	0	0	0
ENSG00000229553.1	0	0	0	0	0	0	0	0	0	0	0	0	0	0	0	0	0	0	0	0	0	0	0	0	0	0	0	0	0	0	0	0	0	0	0	0	0	0	0	0	0	0	0	0	0	0	0	0	0
ENSG00000221487.1	0	0	0.243524	0.350308	0.176939	0.132371	0.551116	0	0	0.325086	0.479732	0	0.48347	0	0.165737	0	0.30883	0.253619	0.192376	0.191958	0	0	0.206906	0	0	0	0.150049	0.121804	0.139216	0.203904	0.395331	0.287885	0	0	0.608052	0.217968	0.204737	0.369055	0.444121	0	0	0	0.479274	1.24231	0.371269	0	0	0	0.128209
ENSG00000259712.1	0.137062	0.396071	0.222431	0.19198	0.0646452	0.338536	0.234911	0.310236	0.252472	0.237543	0.087636	0.116815	0.176638	0.163963	0.0605529	0.0550926	0.0564163	0.115826	0.175714	0.420797	0.634334	0.168783	0.113391	0.296017	0.10405	0.30061	0.219285	0.155756	0.0508632	0.0744973	0.144436	0.473311	0.0317782	0.169051	0.148103	0	0.0748014	0.067418	0.202827	0	0	0.0914505	0.131329	0	0.203467	0.1525	0.147524	0.163066	0.210788
ENSG00000279396.1	0.0398509	0.230316	0.0517376	0	0.0187957	0.0421842	0.273203	0.0721611	0.188759	0	0.0679474	0.108685	0.0770364	0.166853	0.0352116	0.0800911	0.0984185	0.0808236	0.0817423	0.183521	0.021698	0.196295	0.021979	0.0782428	0.0302526	0.297169	0.0637572	0.0517556	0.0147885	0.0216602	0.125985	0.0611625	0.129353	0.0393215	0.40908	0	0.0869944	0.235222	0.0471777	0.116879	0.116263	0.159536	0.254559	0.263935	0.236633	0	0.789226	0.0189647	0.122574
ENSG00000182117.5	91.6426	79.5827	93.2616	87.6529	44.5323	83.0392	90.3936	79.12	101.161	120.549	100.081	100.448	139.649	98.6664	78.2556	98.1314	103.27	86.4007	163.339	75.1618	73.7344	93.519	149.162	88.649	105.101	75.1835	84.8293	88.1678	98.6725	66.0915	121.268	106.212	102.134	67.6639	99.0532	233.538	83.9805	95.7052	109.778	94.687	122.376	34.1718	114.302	150.611	146.926	175.845	206.091	143.733	76.7238
ENSG00000259839.1	0	0	0	0	0	0	0	0.063754	0	0.0610194	0	0	0	0	0.0622186	0.0566081	0	0.0476048	0	0.0720621	0	0	0	0	0.0534561	0	0	0	0	0	0	0	0	0	0	0.0818263	0	0	0	0	0	0	0	0	0	0	0	0	0
ENSG00000114790.11	1.61468	1.0676	0.594412	1.39919	20.6931	6.15433	1.25397	1.11977	1.18916	1.94767	0.882028	0.962189	0.812271	6.34487	1.98595	3.06562	0.747292	0.828085	2.11407	4.83152	0.781319	0.648258	6.97864	1.16122	0.914821	3.01859	2.12458	0.808271	1.11505	7.23937	0.467857	9.24758	0.389686	1.64278	6.62207	1.38191	8.04773	1.1036	2.06016	0.790577	0.562825	1.12143	0.617843	0.52508	0.431535	0.229347	0.52906	0.139597	1.44415
ENSG00000276921.1	0	0	0	0	0	0	0	0	0	0	0	0	0	0	0	0	0	0	0	0	0	0	0	0	0	0	0	0	0	0	0	0	0	0	0	0	0	0	0	0	0	0	0	0	0	0	0	0	0
ENSG00000167711.12	0.858729	0.621264	1.11287	0.519196	0.55071	3.94339	0.862194	2.60094	0.673038	1.87907	0.647815	1.01726	1.01512	0.775996	0.704172	0.536378	0.694211	0.375892	1.02644	1.28975	0.423832	0.757727	1.37996	0.560389	0.562792	1.73165	0.674583	0.72211	0.40579	0.604418	1.00584	0.967138	0.541433	0.795507	2.79373	0.549191	0.900214	1.08485	1.6785	7.44699	3.5687	0.519375	1.40884	0.552374	3.59505	0.288697	0.327154	0.793803	0.285031
ENSG00000224776.3	0	0.0295194	0	0	0	0	0	0	0	0	0	0	0.0658245	0	0	0	0	0.0172651	0	0	0	0.025159	0	0	0	0	0	0.0165837	0	0	0	0.0391957	0	0	0.0275955	0	0	0	0	0	0	0	0	0	0	0	0	0	0
ENSG00000235330.2	0.0645655	0.111946	0.167648	0.120581	0.0304523	0.182256	0.158085	0.350742	0.0339804	0.0839243	0.137609	0.154078	0.124813	0.0772378	0.0570491	0.259524	0.186031	0.174598	0.165546	0	0	0.0636067	0.14244	0.101414	0.147044	0.16993	0.180772	0.06289	0.0718801	0.10528	0.170098	0.148641	0.0299394	0.127416	0.0697666	0.150055	0	0.190551	0.0764362	0.189364	0.251156	0.689271	0.494918	0.213811	0.255592	0.143675	1.1397	0.614524	0.353051
ENSG00000226209.1	0	0	0	0	0	0	0	0	0	0	0	0	0	0	0	0	0	0.0485475	0	0	0	0	0	0	0	0	0	0	0	0	0	0	0	0.0708566	0	0	0	0	0	0	0	0	0	0	0	0	0.0618335	0	0.0490835
ENSG00000249934.2	0	0.0138723	0.0155812	0	0.0113209	0	0.0117539	0	0.0126325	0.0103999	0	0.00818288	0.0154668	0	0.0106043	0	0.0197597	0.00811357	0	0.012282	0	0	0.0132383	0.00942539	0	0	0	0.02338	0	0	0	0	0	0	0	0	0.0130995	0.0118065	0.0142079	0	0	0	0	0	0	0	0	0	0
ENSG00000254527.1	0	0	0	0	0.065055	0	0	0.0312203	0.108888	0	0	0	0	0	0	0.0277209	0	0.0466241	0.0353655	0.0352887	0.0375503	0	0.0760733	0.0270812	0.0523548	0	0	0	0.0511856	0.0374848	0	0	0	0.0340246	0	0.0400703	0	0	0.081645	0	0	0	0.132161	0	0	0	0	0	0
ENSG00000279843.1	0	0.0294158	0.0165197	0	0	0	0	0	0	0	0.0216955	0	0.0327968	0.0304434	0	0	0	0.0516137	0	0	0.0277126	0.0250707	0.0280715	0	0	0.022326	0	0	0	0	0	0	0	0.0251106	0	0	0.0555543	0.0250353	0	0	0	0.0679194	0	0.337096	0	0	0	0	0.069578
ENSG00000158406.3	3.06922	1.33038	2.20582	2.1495	1.8095	4.75736	5.95816	3.52317	3.86521	1.94724	6.77505	5.9417	2.26025	1.96694	2.3245	2.95203	5.45938	3.37179	4.15959	1.68266	1.31303	1.6738	2.59962	1.85087	3.95266	1.34631	1.27145	2.34895	2.60338	1.84695	3.40761	2.86	2.94809	3.35293	1.95434	1.78328	2.09378	2.91154	1.81676	0.964471	0.852792	2.63295	2.1006	0	1.08482	1.34157	1.69894	4.38185	0.187308
ENSG00000281534.1	0	0	0	0	0	0	0	0	0	0	0	0	0	0	0	0	0	0	0	0	0	0	0	0	0	0	0	0	0	0	0	0	0	0	0	0	0	0	0	0	0	0	0	0	0	0	0	0	0
ENSG00000200351.1	0	0	0	0	0	0	0	0.179091	0	0	0	0	0.25492	0	0	0.159017	0	0	0	0	0	0	0	0	0	0	0	0.128448	0	0	0	0	0	0	0	0	0	0	0	0	0	0	0	0	0	0	0	0	0
ENSG00000263470.1	4.82796	2.08325	6.12623	3.9167	2.75107	4.53251	5.16698	3.38223	5.65672	4.25941	4.80502	7.77526	7.137	4.27285	5.67501	7.71856	3.93852	6.24727	8.90609	2.01209	6.74429	4.93919	6.32559	4.375	4.45288	2.41484	3.40775	4.31965	6.71256	4.38149	6.76825	5.53225	6.01727	3.6537	2.54942	4.34098	4.72128	5.19012	6.36216	0.961082	0.573612	0.262369	1.46525	2.60437	2.27011	0.583357	1.58011	2.30798	2.06062
ENSG00000177854.7	4.7121	3.34643	6.44553	4.49866	3.083	4.06222	6.14706	7.26975	5.91616	4.95874	4.06858	4.69587	7.33095	5.31676	6.9148	6.33672	6.07003	5.97112	8.119	3.55303	3.90389	6.55096	4.97736	5.15134	4.20675	5.90323	6.43216	5.44903	5.73275	2.59395	6.41159	5.60628	6.76484	6.15966	4.00817	5.88741	5.28314	5.64056	6.60041	8.49109	4.59711	2.38442	5.21571	5.76733	13.0052	9.53776	15.1812	5.5218	7.61393
ENSG00000165621.7	0.807389	1.12558	0.743667	1.06976	0.0694712	0.173242	1.11398	1.82256	1.18864	1.2622	1.0534	0.223175	0.896392	1.19427	1.05563	0.532848	0.855527	0.713643	0.461587	1.14727	0.294062	0.523996	1.18245	1.17606	0.987722	0.883008	1.07354	0.98836	0.661996	0.622679	0.681236	0.615397	1.07764	1.21114	0.733901	1.97786	1.05394	0.619857	0.687811	1.344	0.366061	1.46324	1.93404	0.0541964	2.0246	0.0182093	0.465042	0	9.31266
ENSG00000163631.15	0.00429545	0.0297903	0.00418252	0.0120331	0.0182335	0.0136408	0.0126206	0.0233343	0	0	0.0219717	4.19982	0.00830359	0.0154155	0.0170792	0.0880551	0.06365	0.0130677	0	0.0131875	0.0140327	0.00634749	0.00710723	0.0151805	0	0.0113052	0.0103084	0.00418398	0.00478207	0	0	0.00988887	0	0.0254303	0.0139244	0	0.0210981	0	0	12.0186	0	0.0515882	0	0	0	0	0	0.0183975	0.017616
ENSG00000273027.1	0.0946025	0.054675	0.184231	0.0883386	0.267716	0.200283	0.231628	0.128478	0	0	0.241952	0.161256	0.121918	0.11317	0.292562	0.190129	0.155758	0.223846	0.0970245	0.145221	0.154528	0.186395	0.156529	0	0.0718171	0.0829946	0.189193	0.0921475	0.10532	0.0514194	0.348922	0.217792	0.175471	0.0466729	0.30667	0	0.154888	0.0930661	0.0559978	0	0.0919995	0.378724	0.0604302	0.313279	0.0936244	0	0.366565	0.135062	0.0323311
ENSG00000227149.1	0	0	0	0	0	0	0	0	0	0	0	0	0	0	0	0	0	0	0	0	0	0	0	0	0	0	0	0	0	0	0	0	0	0	0	0	0	0	0	0	0	0	0	0	0	0	0	0	0
ENSG00000276250.1	0.0342116	0.296586	0.333122	0	0.145223	0.181074	0.251295	0.0464622	0.108032	0.133408	0.174996	0.314906	0.13227	0.122779	0.0453432	0.165018	0.253474	0.242852	0.157894	0.367618	0.279413	0.252777	0.283032	0.201512	0.0779148	0.495227	0.205256	0.0999714	0.228524	0.334711	0.108157	0.157522	0.285554	0.151907	0.166354	0.0596329	0.168039	0.25242	0.121505	0.301018	0.0998108	0.27392	0.262244	0	0.101574	0	0.795377	0.146529	0.350761
ENSG00000171094.14	0.14648	0.116101	0.0937278	0.0468964	0.544803	0.137336	0.126039	0.130727	0.0561667	0.0707198	0.0321113	0.0599243	0.00809037	0.153952	0.0526955	0.105981	0.0258398	0.0488066	0.0418499	0.083518	0.0786162	0.0340147	0.159269	0.0714885	0.0190628	0.410304	0.0903932	0.0611481	0.058241	0.249086	0.00992319	0.279413	0.0320211	0.0464575	0.315429	0.0328273	0.181581	0.0648455	0.0371596	0.0368239	0.00610499	0	0.0120302	7.38004	0.0124256	0.034924	0.00540552	0.0866379	0.00214545
ENSG00000275662.1	0	0	0	0	0	0	0	0	0	0	0	0	0	0	0	0	0	0	0	0	0	0	0	0	0	0	0	0	0	0	0	0	0	0	0	0	0	0	0	0	0	0	0	0	0	0	0	0	0
ENSG00000213559.4	0.0314658	0.0545564	0.0153193	0	0.0222612	0	0.0231126	0.0640998	0	0.0409002	0.0402378	0.0160906	0	0	0	0	0.0194275	0.0319087	0	0	0.0256987	0.0232489	0	0.0370677	0.0358307	0	0	0	0.0175153	0	0.024869	0	0.0218863	0.0232858	0.0255004	0	0	0.0232161	0.0279382	0	0	0.125968	0.0301495	0.1563	0.0467107	0.10503	0.142244	0.0224614	0.0161305
ENSG00000278958.1	0	0	0	0	0	0	0	0	0	0	0	0	0	0	0	0	0	0	0	0	0	0	0	0	0	0	0	0	0	0	0	0	0	0	0	0	0	0	0	0	0	0.079768	0	0	0.0591583	0	0.231621	0	0.245148
ENSG00000272346.2	0	0	0	0	0	0	0	0	0	0	0	0	0	0	0	0	0	0	0	0	0	0	0	0	0	0	0	0	0	0	0	0	0	0	0	0	0	0	0	0	0	0	0	0	0	0	0	0	0
ENSG00000252889.1	0	0	0	0	0	0	0	0	0	0	0	0	0	0	0	0	0	0	0	0	0	0	0	0	0	0	0	0	0	0	0	0	0	0	0	0	0	0	0	0	0	0	0	0	0	0	0	0	0
ENSG00000173585.14	0.0671322	0.0895354	0.2313	0.159129	0.0365341	0.923817	0.204829	0.203382	0.154914	0.0536988	0.383011	0.132036	0.479167	0.27799	0.102664	0.161904	0.0892739	0.183285	0.206553	0.150615	0.0506107	0.274716	0.0683549	0.39542	0.376343	0.0611602	0.15491	0.30683	0.143726	0.042102	0.440789	0.0951077	0.158042	0.191078	0.03348	0.0630083	0.245188	0.449593	0.201744	0.0454367	0.0301316	0.0206732	0.04948	0.102605	0.0153319	0.017237	0.340161	0.294901	0.148246
ENSG00000143382.12	2.11767	6.24461	2.20693	1.11192	5.27481	1.82628	2.81613	3.09344	3.51447	2.29238	1.06707	1.2363	1.85285	4.16418	2.10728	2.38229	1.50382	1.71753	1.64453	4.24433	2.22502	2.15954	2.54863	1.64453	1.45354	5.91775	3.96175	1.62777	2.03872	4.58937	1.38317	4.26779	1.0761	5.17378	4.26582	1.45055	4.09486	2.37281	4.49741	2.44072	0.684275	1.59804	1.92321	1.8148	1.29228	2.01744	1.08941	5.71184	0.726041
ENSG00000143924.17	12.1798	16.9195	12.3616	14.5923	4.28819	14.6421	12.9945	15.1292	14.9936	11.1952	14.228	8.78204	9.66696	11.219	11.7649	10.501	15.0036	15.634	10.3687	13.3731	12.1236	16.798	7.94963	13.3545	16.7452	11.4916	13.7984	15.2249	14.7597	11.9835	14.4401	9.83419	6.74167	12.6243	9.66956	11.5363	10.3813	14.9224	11.3676	11.2405	11.6624	14.0296	17.1338	14.2953	14.342	12.6246	19.2579	17.2203	20.2823
ENSG00000158019.19	9.81445	10.6104	10.1894	9.45212	7.73918	8.01251	8.56915	9.79192	7.87959	11.562	9.65215	9.42093	8.20074	10.0525	10.684	9.03473	9.27293	8.9118	9.11178	9.09199	9.06696	9.64975	8.54757	9.38039	10.8204	9.22361	9.90874	9.81802	9.62659	8.75827	9.94364	9.52025	10.3454	8.97518	9.8426	8.27406	10.7335	8.98615	10.2596	2.97255	11.1913	7.08768	7.54771	12.8729	14.9059	6.02378	8.50612	8.20563	17.0163
ENSG00000258048.1	1.63906	1.0657	1.91517	1.72185	0.463839	0.737389	1.62532	2.17034	1.74682	1.17178	2.4628	1.96969	1.02976	0.808815	0.706022	1.48236	2.37817	1.7868	1.07165	1.44674	1.20479	2.05877	1.017	2.60668	1.53981	0.754923	1.67174	1.5167	1.64228	1.06906	1.29543	0.566012	2.33713	2.42594	1.12908	1.35707	0.469622	1.51167	1.60084	1.08162	1.07593	0.492128	1.96313	2.44251	1.33825	0.410327	1.21728	0.409509	1.09231
ENSG00000255156.1	0.26616	0.230738	0.259163	0	0.188302	0.140872	0	0	0.210117	0	0.17018	0	0	0.238799	0	0	0	0	0	0.612858	0.217378	0	0	0	0	0	0.319371	0	0	0	0	0.306373	0	0.196968	0.2157	0	0.217885	0	0	0	0.388255	0	0	0	0	0	0.171886	0.189995	0
ENSG00000279613.1	0	0.0417089	0	0	0.011346	0	0.0588994	0.01089	0.0506419	0	0.0205082	0	0.0465029	0	0.0106277	0	0.0396068	0.048789	0	0.0246182	0.0392939	0.0118493	0.0265352	0	0.00913098	0.0316563	0.00962174	0	0.00892707	0	0	0.0184603	0.0223097	0.0237364	0.0649844	0	0.0393855	0.0473305	0.0427181	0	0	0.0321012	0.0460993	0	0.0238072	0	0.0621411	0.045792	0.0246638
ENSG00000254333.1	0.236506	0.0683437	0.0383814	0.110423	0.167322	0.0834513	0.115814	0.0535326	0	0.102473	0.15122	0	0.076199	0.0707313	0.0522433	0.0475323	0.0973487	0.0399725	0.0606403	0	0	0.0582485	0	0	0	0	0	0.153579	0.175533	0.0642742	0.0623076	0	0	0.0583411	0	0.206122	0	0.0581663	0.209992	0	0	0	0	0	0	0	0.56003	0	0
ENSG00000198889.4	0.0386019	0.00743657	0.0167053	0	0.0182066	0.0136207	0	0	0.00677197	0	0.0109696	0	0	0	0	0.0258603	0.0211853	0.00869893	0.0131967	0.00658403	0.0350299	0.0190143	0.0283869	0.0555797	0.00976815	0.0112884	0.0257329	0.00417779	0.00955001	0	0	0	0	0	0.00695191	0.0224284	0	0.0189875	0.0076165	0	0.0125132	0	0	0	0	0	0	0	0
ENSG00000224942.1	0	0	0	0	0	0	0	0	0	0	0	0	0	0	0	0	0	0	0	0	0	0	0	0	0	0	0	0	0	0	0	0	0	0	0	0	0	0	0	0	0	0	0	0	0	0	0	0	0
ENSG00000140876.10	2.8427	2.22639	2.52652	3.24987	1.37835	2.70916	2.09455	2.38132	3.14599	1.69211	2.64995	2.11031	4.46811	2.95569	3.0282	2.48816	3.08378	3.25988	5.20426	1.98474	2.12641	2.48641	3.29686	2.91063	2.67232	2.23751	3.33663	2.50152	2.77038	1.61729	2.71567	3.99595	3.03057	3.60447	2.88509	2.85568	2.97231	2.36529	3.69558	1.16879	2.45444	1.24083	0.509119	1.14372	3.02364	1.06415	1.92159	1.3781	2.25173
ENSG00000130312.5	30.3364	39.0534	35.1685	32.1519	23.617	32.5225	26.7447	31.1624	33.1181	35.7417	31.0701	26.7498	62.2529	41.3903	29.8532	46.0122	33.3489	28.495	72.0295	27.167	28.8097	33.7806	48.3866	30.8825	30.4592	35.098	37.2272	37.4686	41.024	24.4806	35.169	27.7101	39.2213	38.5331	27.653	91.5095	22.3549	33.2631	40.915	16.2757	34.639	21.9403	26.2481	37.6938	50.7304	62.4905	27.87	23.3135	33.7317
ENSG00000253713.1	0	0	0	0	0	0	0	0	0	0	0	0	0	0.0531207	0	0	0	0	0	0	0	0	0	0	0	0	0	0	0	0	0	0	0	0	0	0	0	0	0	0	0	0	0	0	0	0	0	0	0
ENSG00000260505.1	0.00498136	0	0	0	0	0	0	0	0	0	0	0	0	0	0	0	0	0	0	0	0	0	0	0	0	0	0	0	0	0	0	0	0	0	0	0	0	0	0	0	0	0	0	0	0	0	0.0257356	0	0
ENSG00000223552.1	1.21618	0.651766	0.538276	0.929171	0.219015	1.6619	0.87708	0.960975	0.558605	1.75328	0.593814	1.56045	1.23963	0.952285	0.967138	0.426632	0.95568	1.05391	1.12259	0.44127	1.01134	1.07831	2.23181	0.833572	0.755394	0.581975	0.477596	1.14154	1.52628	0.324506	2.16709	0.967225	0.769022	0.458191	1.8637	2.15842	0.868883	0.978897	0.549735	0.583681	1.29024	1.50489	5.00023	1.9771	2.10084	2.28808	9.22497	1.29434	3.5367
ENSG00000281199.1	0	0	0	0	0	0	0	0	0	0	0	0	0	0	0	0	0	0	0	0	0	0	0	0	0	0	0	0	0	0	0	0	0	0	0	0	0	0	0	0	0	0	0	0	0	0	0	0	0
ENSG00000242320.2	0	0	0	0	0	0.0321235	0	0	0	0.118337	0	0	0	0	0	0	0	0	0	0	0	0	0	0	0	0	0	0	0	0	0	0	0	0	0	0.0528961	0.0496851	0	0	0	0	0	0	0	0	0.101294	0	0	0
ENSG00000112200.15	1.34577	1.55658	1.29835	1.82683	1.54662	1.24404	1.38249	1.64527	1.84439	1.17614	1.25992	1.0438	1.55614	1.38105	1.18754	1.09964	1.37811	1.60307	1.67068	1.75115	1.43759	1.50294	1.85389	1.30327	1.4751	1.48491	1.69116	1.347	1.3792	1.58205	1.40793	1.80847	1.16532	1.47263	1.60982	1.82979	1.67097	1.59339	1.86728	0.583112	2.37688	3.09528	1.39701	1.73815	1.92827	1.63696	2.32026	1.10637	2.62457
ENSG00000144021.2	15.3946	15.9912	15.2456	13.9216	11.8994	13.5952	15.4048	17.9064	20.2608	15.3375	14.8682	13.0984	16.5214	16.6597	15.4338	14.5021	16.0903	16.6586	19.0494	16.5222	12.7082	17.5961	17.8981	16.2955	16.3581	15.4756	16.9869	15.8573	16.4175	14.2	17.1841	16.4364	16.9803	16.8145	15.6665	20.6615	13.2799	18.1288	18.6019	21.0239	25.2806	22.0558	26.7842	18.733	26.5818	21.7529	25.8468	17.8632	19.4251
ENSG00000121766.13	11.3418	10.8405	12.0289	10.6825	16.6144	9.9516	12.3133	12.4497	11.7912	15.3608	12.4855	10.0628	18.1005	12.6961	12.0798	11.555	11.7954	12.4969	21.3631	11.3596	9.74412	11.895	27.5744	12.2758	12.5024	11.5964	12.3679	11.7683	13.0218	12.2143	13.6907	18.2358	11.9541	11.2321	16.9389	28.6143	14.0444	14.2404	16.5067	9.70027	16.082	20.798	13.8917	14.5534	16.6574	14.9717	7.93896	12.3976	25.5407
ENSG00000199936.1	0	0	0	0	0	0	0	0	0	0	0	0	0	0	0	0	0	0	0	0	0	0	0	0	0	0	0	0	0	0	0	0	0	0	0	0	0	0	0	0	0	0	0	0	0	0	0	0	0
ENSG00000248137.1	0	0	0	0	0	0	0	0	0	0	0	0	0	0	0	0	0	0	0	0	0	0	0	0	0	0	0	0	0	0	0	0	0	0	0	0	0	0	0	0	0	0	0	0	0	0	0	0	0
ENSG00000230956.2	0	0	0.016956	0	0	0	0	0.0236494	0.0274944	0.0452701	0	0	0.033663	0	0	0	0	0	0.0267895	0	0	0.0514657	0	0.0410282	0	0	0.0208952	0	0	0	0.0550521	0	0.0242247	0	0.0282249	0	0	0	0	0	0.0508041	0.0697132	0.0667416	0.172999	0.0517013	0.232502	0	0	0.0178539
ENSG00000238875.1	0	0	0	0	0	0	0	0	0	0	0	0	0	0	0	0	0	0	0	0	0	0	0	0	0	0	0	0	0	0	0	0	0	0	0	0	0	0	0	0	0	0	0	0	0	0	0	0	0
ENSG00000261081.1	0	0	0	0	0	0	0	0	0	0	0	0	0	0	0	0	0	0	0	0	0	0	0	0	0	0	0	0	0	0	0	0	0	0	0	0	0	0	0	0	0	0	0	0	0	0	0.019315	0	0
ENSG00000233358.2	0	0	0	0	0	0	0	0	0	0	0	0	0	0	0.0220729	0	0	0	0	0	0.0272035	0	0	0	0	0	0	0	0	0	0	0	0	0	0	0	0	0	0	0	0	0.200015	0	0	0.0494457	0	0.0215104	0	0.0853748
ENSG00000160050.13	0.823604	0.999594	0.907207	0.836364	2.97166	0.713808	0.733517	1.14649	1.09719	1.3984	0.678003	0.600161	1.18414	1.26543	0.627661	0.881423	0.991589	0.709917	1.71842	1.43022	0.672654	0.996467	1.993	0.830762	0.656497	1.6325	0.833844	0.656826	0.544415	1.59477	1.35069	2.4175	0.673115	1.32566	1.9857	0.870327	1.44115	2.09646	1.35285	4.39328	1.26148	1.95768	4.28115	2.45465	1.46716	3.53947	2.13418	0.977415	2.51214
ENSG00000259028.1	0	0	0	0	0	0	0	0	0	0	0	0	0.0512637	0.0475852	0	0	0	0	0	0	0	0	0	0	0	0	0	0	0	0.0432411	0	0	0	0	0.0859647	0	0	0	0	0	0	0	0	0	0	0	0	0	0
ENSG00000102032.11	4.7036	2.61653	4.26409	2.2323	4.21074	5.33731	6.79593	4.95133	4.57611	4.69312	4.22935	2.77671	2.9718	5.78284	3.86941	4.18377	3.98822	4.46231	5.05546	2.41399	3.11009	5.22079	5.70566	2.11007	3.75006	3.62844	5.63549	3.84657	2.88124	3.15065	6.72158	5.22756	4.57145	3.80962	10.8127	4.01943	4.56054	3.40277	5.77292	9.43122	2.798	1.10101	3.60818	3.78311	3.83145	4.37815	11.449	7.30922	0.85315
ENSG00000256056.1	0.0156312	0.0271018	0.0304404	0	0.0221173	0	0	0.0212284	0.0246797	0.0203179	0.0399776	0.0479598	0.0302169	0.0280486	0	0	0	0.0317024	0.024047	0.0239948	0	0	0	0.0368281	0.035599	0.0411396	0.0187562	0	0.017402	0.025488	0	0	0	0	0.0253355	0.027246	0.0255921	0.023066	0	0	0	0	0.0299546	0	0	0	0.0605675	0.0223162	0.0160262
ENSG00000236601.1	0	0	0	0	0	0	0	0	0	0	0	0	0	0	0	0	0	0	0	0	0	0	0	0	0	0	0	0	0	0	0	0	0	0	0	0	0	0	0	0	0	0	0	0	0	0	0	0	0
ENSG00000260846.2	0	0	0	0	0	0	0	0	0	0	0	0	0	0	0	0	0	0	0	0	0	0	0	0	0	0	0	0	0	0	0	0	0	0	0	0	0	0	0	0	0.0508651	0	0	0	0	0	0	0	0
ENSG00000233103.1	0	0	0.0295489	0	0	0	0	0	0	0	0	0	0	0	0	0	0	0	0	0	0	0	0	0	0	0	0	0	0	0	0	0	0	0	0	0	0	0	0	0	0	0	0	0	0	0	0	0	0.0622271
ENSG00000200176.1	0	0	0	0	0	0	0	0.119394	0	0	0	0	0	0	0	0	0	0.0891509	0	0	0	0	0	0	0	0.115689	0	0	0	0	0	0	0	0	0	0	0	0	0	0	0	0	0	0	0	0	0	0	0
ENSG00000222612.1	0	0.132371	0	0	0	0	0	0	0	0	0	0	0	0	0.101187	0	0	0	0	0	0	0	0	0	0	0	0	0.0743647	0	0.124489	0	0	0	0	0	0	0	0	0	0	0	0	0	0	0	0	0	0	0
ENSG00000159251.6	0.419005	0.0867445	0.0334917	0.0963555	3.52184	0.13571	0.0918724	2.20399	0.0345591	0.268254	0.111962	0.131118	0.036268	0.763087	0.256948	0.377062	0.0231673	0.00634184	0.254953	0.983999	0.326888	0.0138621	0.610505	0.0405196	0.0462887	1.54718	0.262643	0.0578695	0.069623	1.44803	0.0345989	1.85006	0	0.203634	0.643661	0.893863	0.906155	0.00922837	0.0999487	0.165077	0.155084	0.300432	0.191751	0.0310645	0.445619	0.187871	0.0040387	0.30803	0.17312
ENSG00000226314.6	0.13161	0.0496065	0.0557174	0.144269	0.202415	0.157488	0.0924686	0.233136	0.379455	0.0743787	0.0658567	0.0994889	0.232294	0.184822	0.0834244	0.0690015	0.120121	0.116054	0.308105	0.184462	0.0654279	0.126837	0.274569	0.0404455	0.149867	0.248493	0.247182	0.0836053	0.14015	0.17728	0.0723603	0.184428	0.111443	0.271016	0.231867	0.0797928	0.131161	0.160433	0.193066	0.201391	0	0.0458154	0.614075	0.0568475	0.0679562	0.515701	0.59126	0.0898635	0.0293339
ENSG00000228015.1	0	0	0	0	0	0	0	0	0	0	0	0	0	0	0	0	0	0	0	0	0	0	0	0	0	0	0	0	0	0	0	0	0	0	0	0	0	0.137213	0	0	0	0	0	0	0	0	0	0	0
ENSG00000213703.2	0.0265673	0.0460632	0.0258688	0	0	0.0843684	0	0.0721611	0.0419465	0.103599	0	0	0.0513576	0	0.0352116	0	0.0328062	0.107765	0	0.0407824	0	0.0392591	0.0439581	0	0.0907579	0.0349611	0.0318786	0.0258778	0.029577	0	0.0419948	0	0	0.0393215	0	0	0	0	0	0	0	0	0	0	0	0.177358	0.0686284	0.0379294	0.0272386
ENSG00000145416.12	0.779503	0.552678	1.09379	0.912462	0.413609	0.361	1.06539	0.665425	1.0747	1.02227	0.977233	0.478337	0.89874	0.94665	0.616191	0.374311	0.76489	0.83141	1.06	0.683763	0.7435	1.11075	2.13963	0.491936	0.722789	0.743694	1.02387	0.798594	0.516039	0.374506	1.516	1.24657	0.656437	0.523295	1.54095	1.4679	0.781697	1.78291	1.27794	0.342931	0.657884	0.328778	0.994972	0.636118	0.896803	1.02218	0.400924	1.42488	0.234052
ENSG00000181693.7	0	0	0	0	0	0	0	0	0	0	0	0	0	0	0	0	0	0	0	0	0	0	0	0	0	0	0	0	0	0	0	0	0	0	0	0	0	0	0	0	0	0	0	0	0	0	0	0	0
ENSG00000242318.1	0	0	0	0	0	0	0	0	0.0483182	0	0	0	0	0	0	0	0	0	0	0	0	0	0	0	0	0	0	0	0	0.0998013	0	0	0	0	0	0	0	0	0	0	0	0	0	0	0.0908591	0	0	0	0
ENSG00000233764.1	0	0	0	0	0	0	0	0	0	0	0.0518146	0	0.0783275	0.0727071	0	0	0	0	0.0623342	0	0	0	0	0	0	0	0	0	0	0	0	0	0	0	0	0	0.0663393	0	0	0	0	0	0	0	0	0	0	0	0
ENSG00000179477.8	0.158383	0.27461	0.148901	0.168296	0.00772774	0.0578127	0.136396	0.534036	0.388037	0.113584	0.0838086	0.0670281	0.221712	0.137202	0.289541	0.138302	0.451851	0.348917	0.117628	0.3605	0.124894	0.234047	0.0994022	0.173713	0.217669	0.431222	0.445628	0.335145	0.206727	0.0712437	0.138128	0.0502932	0.227927	0.412254	0.0619652	0.104717	0.312964	0.539966	0.514016	0.720811	0.159337	0.262369	0.24072	0	0.0486452	0.510437	0.55727	1.50487	0
ENSG00000175387.14	2.05743	2.42542	1.92488	2.17895	2.38684	1.95369	1.92202	2.28008	2.1419	2.10865	1.93372	1.74399	2.17446	2.19951	2.00629	2.18324	2.02291	2.21785	2.15756	2.36045	1.75332	1.97992	2.13572	2.54777	2.19612	2.04661	2.329	2.09457	2.07425	2.42864	1.97161	2.4996	1.84445	1.83901	2.29191	1.54629	2.449	2.23552	2.22698	0.972171	1.38133	1.56651	2.38032	2.23101	1.76575	2.08368	0.085007	2.22835	1.50457
ENSG00000256462.1	0	0	0	0	0	0	0	0	0	0	0	0	0	0	0	0	0	0	0	0	0	0	0	0	0	0	0	0	0	0	0	0	0	0	0	0	0	0	0	0	0	0	0	0	0	0	0	0	0
ENSG00000268521.1	0.195583	0.734733	0.253921	0.456581	0.184493	0.310551	0.287323	0.796854	0.411736	0.0847415	0.125054	0.266707	0.126028	0.584924	0.259221	0.15723	0.362269	0.628063	0.501475	0.70054	0.638946	0.626204	0.269675	0.345605	0.334071	0.428961	0.469368	0.222258	0.10887	0.372068	0.566789	0.450266	0.226732	0.530708	0.739683	0.284094	0.373587	0.432914	0.636739	0.286813	0.190201	4.1759	0.187401	0	1.35492	0.326418	0.926252	0.279228	1.37026
ENSG00000252598.1	0	0	0	0	0	0	0	0	0	0	0	0	0	0	0	0	0	0	0	0	0	0.214355	0	0	0	0	0	0	0	0	0	0	0	0	0	0	0	0	0	0	0	0	0	0	0	0	0	0	0
ENSG00000111247.13	2.14353	2.55634	1.59576	2.03338	0.537594	1.29659	2.89074	3.00352	2.82032	3.95085	4.29296	1.47312	4.20947	1.84178	1.03719	1.5796	2.43684	3.59409	3.6204	2.62888	1.85256	2.58935	4.99163	3.92802	2.97685	2.41781	2.13659	2.20943	2.41163	1.32227	3.07455	2.80683	1.57773	2.41721	3.21696	6.02949	2.33038	4.36807	2.5477	1.64654	7.09741	8.74017	5.84647	6.76036	4.64682	11.9059	7.5074	5.34333	9.01175
ENSG00000234206.4	0.0480322	0.0832798	0.0233847	0	0.135926	0.0254223	0.0705623	0.0326159	0.0379185	0.0312169	0	0	0	0.0861892	0	0	0.0296559	0.0487083	0.0369464	0.110599	0.0392289	0	0	0.0282918	0	0	0	0.0467857	0	0.117481	0	0.0552892	0	0.0355456	0.0389261	0	0.117961	0	0.0852947	0	0	0.0961442	0	0	0	0	0	0	0.024623
ENSG00000090924.13	1.14311	3.91473	1.64273	1.35158	5.57518	1.00475	1.8067	2.14559	2.13345	1.6949	0.919416	0.956248	0.963156	2.58311	0.971725	1.34231	2.07742	0.898583	1.03816	2.3792	1.22592	1.77542	1.59138	1.28905	1.04494	2.61848	1.40003	0.985979	0.825007	2.72008	1.95397	2.07628	0.859807	1.79224	3.37848	0.651346	2.25362	2.51744	1.21515	1.20695	2.54379	5.15696	3.02453	1.78569	1.93334	1.29993	2.14644	6.10478	1.03944
ENSG00000251764.1	0	0	0	0	0	0	0	0	0	0	0	0	0	0	0	0	0	0	0	0	0	0	0	0	0	0	0	0	0	0	0	0	0	0	0	0	0	0	0	0	0	0	0	0	0	0	0	0	0
ENSG00000169020.8	111.54	105.739	126.338	121.086	78.3875	127.382	121.579	70.9828	99.0424	132.165	139.497	113.871	142.324	103.23	92.8348	121.029	123.918	116.552	145.431	99.1126	109.472	106.63	191.166	124.253	136.712	113.416	107.656	121.091	146.355	81.3257	126.33	127.22	150.807	121.623	115.956	245.419	117.863	122.829	100.296	90.2926	55.2858	52.3875	98.2685	80.0261	55.7583	88.9563	88.9141	69.3766	153.058
ENSG00000149761.7	10.4398	10.7199	10.3247	9.59925	3.41989	8.70711	11.1675	10.1068	12.3531	13.4128	9.80074	10.7569	13.1351	10.171	10.3645	12.4009	11.1969	9.57863	14.6212	5.2601	9.29049	12.0628	9.93327	10.737	8.44319	10.3985	9.72026	9.56129	10.9324	6.25489	13.3902	6.66817	14.3439	13.4668	7.41799	16.3217	6.72082	9.53196	11.4431	19.2082	8.97348	7.84997	9.18876	9.56591	8.39122	9.10858	6.13273	6.8679	8.59323
ENSG00000242163.1	0.0361739	0	0	0	0.0511842	0.114876	0.0531416	0.245636	0	0.14106	0.0462584	0	0	0	0	0	0.0893375	0.0733661	0.1113	0.0555291	0.0590879	0.160365	0.0598532	0	0.0823837	0.0476029	0.130217	0.0352351	0.040272	0	0.05718	0.166557	0.150966	0.05354	0.117264	0	0.118451	0	0.128474	0	0	0	0.0693214	0	0	0	0.0467221	0.0516445	0.222528
ENSG00000168081.7	0.880168	1.02921	2.15254	1.54821	0.154467	0.195008	1.5837	0.583772	1.36814	1.14407	0.471157	0.628034	0.830949	0.954973	0.913348	0.954402	1.75246	0.934071	1.17561	1.42443	0.847019	1.93585	0.67736	0.393849	0.877953	0.547702	0.794146	0.80416	0.448163	0.211385	2.80413	0.801096	0.816277	1.11084	0.53083	1.49851	0.480351	3.06076	0.484647	0.120067	0.298587	0	0.196128	0.271135	0.121544	0.045549	0	0.3799	0.048968
ENSG00000248228.1	0	0	0	0.0676135	0.102454	0	0.0354572	0	0	0.0313727	0	0	0	0.0866194	0	0	0	0.0244757	0	0.0370502	0.0394247	0.0356663	0.119806	0.028433	0	0	0.0289613	0	0	0.0787118	0.0381517	0.0555652	0	0	0.117361	0	0	0.035616	0	0	0	0	0	0	0	0	0	0	0
ENSG00000186818.11	1.4006	0.83464	1.47761	1.02103	0.538421	0.703692	2.66036	0.989981	2.20052	3.01835	2.09006	0.797106	1.24076	2.12659	1.0269	0.942594	1.60213	1.65277	1.42823	0.890265	1.13079	2.23907	2.7005	1.11797	1.31559	0.657609	1.72737	1.46026	0.84216	0.605526	2.82267	1.63596	1.52428	1.16712	5.97444	2.47329	0.881973	1.70822	2.84538	3.36828	1.36429	1.75278	6.76497	4.48631	3.0422	10.0158	0.387857	9.59874	0.282028
ENSG00000222842.1	0	0	0	0	0	0	0	0	0	0	0	0	0	0	0	0	0	0	0	0	0	0	0	0	0	0	0	0	0	0	0	0	0	0	0	0	0	0	0	0	0	0	0	0	0	0	0	0	0
ENSG00000185040.12	0	0	0.0330395	0	0	0	0	0	0.0267869	0	0	0.0173515	0	0	0	0	0	0	0	0	0.0277126	0	0	0	0	0.0893042	0.0203576	0	0	0	0	0.0390581	0.0236013	0	0	0.0295723	0	0	0	0	0	0.0679194	0	0	0	0	0.0219129	0.0242216	0
ENSG00000108984.12	12.2487	6.225	6.88116	6.83344	1.327	2.2387	7.85244	9.25015	6.64088	12.9137	11.9596	9.30583	7.66842	4.11791	5.2984	5.90583	6.57706	6.77256	7.09728	5.66041	6.90905	5.55047	11.2502	9.53872	6.04085	6.59147	4.96738	7.13962	5.87694	2.44059	10.6541	5.13052	9.92649	7.07706	5.26654	5.27978	4.68398	6.75181	6.20739	3.52159	3.73105	2.26596	2.00599	1.55284	2.79849	0.094861	4.40477	0.5376	2.08819
ENSG00000164163.9	6.12875	11.3769	6.27199	7.12828	4.22619	3.69845	6.5273	8.35795	7.21996	10.3018	6.86914	3.40993	7.13899	7.87729	5.73544	4.8888	7.04193	6.78557	8.29223	8.36308	4.9809	7.27745	10.8953	6.8162	7.6908	6.90425	6.85394	7.24845	6.34621	8.23416	6.69759	7.09471	5.37573	5.75719	7.54315	14.8719	6.55811	8.59967	8.73298	2.79099	23.9396	14.7472	24.4524	15.3884	8.42784	16.9794	10.5774	13.0273	11.1311
ENSG00000099364.15	6.33038	7.08154	6.17372	4.13848	3.26317	3.33282	6.30947	8.57903	5.43546	5.23508	6.0094	4.19087	3.75391	5.40374	4.8241	6.55744	6.93787	5.15863	3.661	5.28974	4.54231	7.1221	2.35034	7.08728	5.58717	6.89219	5.50646	4.80526	4.7889	4.84503	5.4787	3.37794	5.70502	6.31719	6.25705	2.27792	3.28881	5.06524	4.38022	8.67542	7.15731	9.07193	9.23607	9.895	6.60893	5.89056	14.4229	11.0037	5.86667
ENSG00000158813.16	0.884975	0.998976	1.64673	1.43407	1.06158	0.20842	0.870782	0.903514	0.880248	0.36099	0.606925	0.366703	0.825332	1.3909	1.71406	0.709772	1.22076	1.7213	0.526087	0.566303	0.568743	0.829977	0.318918	0.510279	1.10214	0.714567	2.45704	1.23144	2.12737	0.696171	0.343987	1.30258	0.813047	0.865039	0.681927	1.10544	1.00101	0.38229	0.640387	0.200593	2.31583	0.381664	0.0913489	0.0205898	2.54748	0.207538	0.238243	0.0650961	0.106246
ENSG00000197309.2	0	0	0	0	0	0	0	0	0	0	0	0	0	0	0	0	0	0	0	0	0	0	0	0	0	0	0	0	0	0	0	0	0	0	0	0	0	0	0	0	0	0	0	0	0	0	0	0	0
ENSG00000115760.12	6.10414	5.93746	5.16106	6.25483	3.94794	4.22365	5.79788	6.85826	6.37862	4.91934	8.28312	5.41088	3.12958	4.5602	5.36206	5.80234	5.71031	6.49466	3.19316	7.2645	6.80225	6.56501	2.71524	6.25852	5.91078	5.04173	6.34533	6.22237	5.39608	6.6636	6.25012	4.3564	3.38046	6.24231	6.0692	2.35253	4.78527	7.83597	4.36899	3.9248	3.84921	7.16591	3.93371	2.19541	4.11402	3.98594	6.7371	4.68454	5.33197
ENSG00000225411.2	0.0100804	0.0262166	0.0049077	0.0141194	0.00713164	0.0106706	0.0148088	0	0	0.0196543	0.00644532	0	0.00974331	0	0.00668017	0.00607779	0.00622383	0.0102223	0	0.00773703	0.0164658	0.0148961	0	0	0.00573938	0	0.00604785	0.00490941	0	0	0.0159341	0.0116034	0.00701151	0.00745988	0.0326773	0.00878538	0.00825207	0.0297501	0	0	0	0.121065	0	0	0	0	0.0585893	0.00719578	0
ENSG00000156508.16	781.041	801.492	873.386	635.627	835.488	663.589	683.805	788.735	823.7	776.738	587.451	450.629	1253.34	859.622	837.284	755.827	836.289	913.322	1432.16	672.811	461.623	947.752	1773.07	670.48	971.196	728.252	971.323	814.04	672.489	701.988	770.252	1242.95	1078.4	669.19	823.17	1673.37	879.576	916.044	1513.87	2121.35	1351.15	1048.44	1194.52	520.37	1265.93	1584.81	557.011	667.74	947.686
ENSG00000127125.8	25.0686	22.5578	24.3495	28.6647	12.2674	25.0305	24.0579	24.104	26.4222	28.3626	25.9122	25.9536	36.5944	23.8383	24.674	25.1505	27.0896	26.5403	37.1611	19.7138	25.0208	24.1418	34.7506	25.8501	29.1392	19.8037	23.6355	26.682	28.2266	17.0958	26.4704	24.6141	28.6559	22.6715	22.0498	49.075	23.7403	23.4218	29.3195	8.47592	28.5454	21.2778	23.2364	20.0305	26.0066	24.8075	17.4335	20.8774	25.8801
ENSG00000254989.1	0	0	0	0	0	0	0	0	0	0	0	0	0	0	0	0	0	0	0	0	0	0	0	0	0	0	0	0	0	0	0	0	0	0	0	0	0	0	0	0	0	0	0	0	0	0	0	0	0
ENSG00000138777.18	17.4948	15.4124	13.9332	20.7544	8.57334	15.8796	14.1669	15.3147	17.1648	19.2804	17.5731	12.2503	24.2996	14.3457	14.3179	14.6956	16.6498	16.1733	22.1574	12.4924	18.038	16.6454	23.5731	19.104	18.5374	15.3235	16.1341	18.0092	19.789	11.2623	18.6183	16.8122	18.3537	15.7123	13.4329	35.3242	15.9622	17.1646	19.8755	11.5455	27.1705	7.16218	15.6609	19.167	17.4804	17.8215	13.1479	13.1092	15.0832
ENSG00000240132.1	0.0365844	0.0475734	0.0178113	0.0768646	0.0258826	0	0	0.0248424	0.0144406	0.059442	0.0350876	0.0374163	0.0176805	0.0328236	0.012122	0	0.0225879	0.0370994	0.0140704	0.0561593	0.119517	0.0270308	0.0151331	0.0215488	0.0104148	0.0722147	0.0768222	0.0178175	0.0101823	0.0298271	0.0144572	0.0210559	0.0127233	0	0.0296486	0	0.0598978	0.0269927	0	0.0804739	0.0266833	0.0732296	0	0.181726	0.0543092	0.152644	0	0	0.0562634
ENSG00000238660.1	0	0	0	0	0	0	0	0	0	0	0	0	0	0	0	0	0	0	0	0	0	0	0	0	0	0	0	0	0	0	0	0	0.212412	0	0	0	0	0	0	0	0	0	0	0	0	0	0	0	0
ENSG00000258472.7	0.13523	0.336069	0.223848	0.227298	0.114807	0.310155	0.264883	0.330578	0.583602	0.140621	0.138344	0.161356	0.27013	0.323544	0.173257	0.21199	0.317276	0.24227	0.208039	0.498209	0.213528	0.3597	0.0969591	0.323922	0.143724	0.44489	0.227172	0.197582	0.240881	0.271957	0.356264	0.0830198	0.282182	0.540408	0.328779	0.157143	0.140224	0.46562	0.376219	0.594927	0.368227	1.53388	0.768804	0.44782	0.347964	0.466432	0.756874	0.604937	0.263431
ENSG00000184209.14	3.32728	3.77747	3.66299	3.29671	3.03081	2.82007	3.44522	3.3191	2.9943	3.96175	4.21517	3.35676	3.10963	3.2106	2.98482	3.56984	3.63819	3.12228	3.4472	3.3704	3.0655	3.23617	3.67488	3.13506	3.27145	3.68034	3.00029	3.26293	3.05701	2.70582	4.16205	3.60585	3.67464	3.47522	3.9887	3.6008	3.73338	3.53561	3.00689	5.18969	2.76643	2.99394	3.15295	2.10275	2.8488	2.30789	3.92936	3.36831	6.86903
ENSG00000229230.3	0.327813	0.142093	5.74551	0.22958	0	0.433758	5.53814	0	0.517577	0.745678	5.03041	0.419083	0.158425	0	1.41204	6.42358	0.404795	0.415534	2.89977	0.629016	0.267732	0.242209	1.2204	1.83433	0.186643	5.82369	0.295012	0.478959	0.547426	1.20269	0.647717	4.71677	0.342019	1.09167	0.53133	1.14279	0.268355	2.05587	1.01872	3.60541	0	0	1.41345	0	0.243318	4.37682	0.529253	0.234005	0
ENSG00000255371.1	0	0	0	0	0	0	0	0	0	0	0	0	0	0	0	0	0	0	0	0	0	0	0	0	0	0	0	0	0	0	0	0	0	0	0	0	0	0	0	0	0	0	0	0	0	0	0	0	0
ENSG00000204577.10	0.376621	0.222154	0.155005	0.23929	0.247221	0.143851	0.490536	0.453479	0.557857	1.10021	0.7398	0.111187	0.352767	0.606139	0.241863	0.234099	0.373969	0.220491	0.322549	0.381451	0.279054	0.286877	1.13067	0.182957	0.291805	0.342331	0.549752	0.279863	0.190192	0.246912	0.718071	0.670397	0.264662	0.20688	1.93201	0.534653	0.387772	0.355226	0.399899	0.717416	0.385137	0.217611	1.9271	1.19576	0.414995	1.5552	0.421249	1.7184	0.374196
ENSG00000269526.1	0.013175	0	0.00641434	0.018454	0.00932101	0	0	0	0	0	0	0	0	0.0118207	0	0.00794364	0.0081345	0.00668024	0	0.0101123	0	0.00973454	0.0108997	0	0	0.0346753	0	0	0	0	0.0104129	0	0	0	0.0213545	0	0.0107854	0	0	0	0	0	0.0126239	0	0	0	0	0	0.0878019
ENSG00000263583.1	0	0	0	0	0.235918	0	0	0	0	0.216724	0	0	0	0	0	0.402112	0	0	0	0	0	0	0	0	0	0	0	0	0	0	0	0	0	0	0	0	0	0	0	0	0	0	0	0	0	0	0	0	0
ENSG00000087903.11	0.660366	1.54045	0.756385	0.47812	1.61599	2.61039	0.956059	0.784187	0.99227	1.02631	0.583373	0.717797	0.730787	2.19247	0.761072	1.06752	0.703172	0.818474	0.846591	1.39568	0.901496	0.817913	1.1507	0.770417	0.697481	1.58478	1.05269	0.646337	0.601994	3.74014	0.55974	1.10532	0.678999	0.958504	1.28493	0.747909	1.65834	0.812051	0.733625	0.308764	0.949333	0.823748	0.953699	0.998331	0.336241	0.814608	1.75324	2.83747	0.4759
ENSG00000270861.1	0	0	0.0606196	0	0	0	0	0.0845493	0	0.0809227	0.159224	0	0	0	0	0	0.0768763	0	0	0	0.101692	0	0	0	0	0	0.149405	0	0	0	0	0	0	0.0921439	0	0.108516	0	0	0	0	0	0	0	0	0	0.207805	0	0	0
ENSG00000229654.1	0.0346199	0	0.0674194	0	0	0	0.0508587	0	0	0	0	0.0354071	0.0669242	0.062122	0	0	0	0	0	0.0531436	0	0	0	0	0	0.0455579	0	0	0	0	0.109447	0	0	0.10248	0.056113	0	0.0566813	0.0510864	0	0	0	0	0.0663434	0	0.205571	0	0.0447149	0	0.0709894
ENSG00000070018.7	3.8057	4.05347	2.89538	4.62297	4.49534	2.82977	2.58307	5.05221	4.01912	2.70686	2.78505	3.15311	2.81036	3.69147	3.46681	3.08481	3.07402	3.73973	2.77191	5.09666	4.8067	3.64965	2.55405	3.55254	4.02362	3.0562	3.9772	3.55112	3.26981	4.56263	3.04998	4.38715	2.40697	4.24946	4.08952	1.89076	4.2642	4.50385	3.94471	3.75351	1.96103	6.51102	3.69491	3.4992	3.04141	2.431	5.35224	3.93073	5.40536
ENSG00000214107.6	0	0	0	0	0	0	0	0	0	0	0	0	0	0	0	0	0	0	0	0	0	0	0	0	0	0	0	0	0	0	0	0	0	0	0	0	0	0	0	0	0	0	0	0	0	0	0.104668	0	0
ENSG00000236939.2	0.0282763	0	0.0275329	0.079212	0.0400095	0.0897956	0	0	0	0	0.0723182	0	0.0546613	0.101478	0.0749533	0.0681945	0.0349165	0.0860228	0.0870005	0	0	0.0417845	0.374286	0.0333104	0	0.11163	0.0339293	0.0275425	0.0629593	0	0	0.0650969	0.118007	0.0837019	0.0916622	0.197149	0	0	0.100425	0	0	0	0.0541869	0	0	0	0	0	0.115963
ENSG00000064607.15	2.77414	4.25129	2.66109	3.48426	3.37399	1.97688	3.34342	4.77745	6.07468	2.73914	2.50554	2.10732	2.47316	4.04016	2.47022	2.52982	3.99924	3.52171	2.971	5.31088	3.1882	4.17693	2.7367	3.4225	2.73877	5.43527	3.67264	2.52335	2.67761	4.1081	4.00609	2.80302	3.03052	6.83399	4.6543	2.7165	3.23243	6.45141	4.30093	4.30163	3.6068	16.9174	10.5427	6.60621	4.4046	5.23326	7.97664	5.79511	6.80622
ENSG00000230453.8	0.00495329	0.00858818	0.00482307	0	0.0175217	0	0	0.0033635	0	0	0.00316709	0.00506592	0.00478765	0.00888821	0.00328249	0.00597299	0.0061165	0.00251151	0.00381008	0.00380181	0.00809091	0.0109794	0	0.00291757	0	0.00651827	0	0.00241238	0.00275722	0.0242304	0	0.00570167	0	0.00733124	0.00802846	0	0.0121647	0	0.00439799	0	0.137285	0.0694037	0	0	0.198534	0.0165336	0	0.00707169	0
ENSG00000172425.9	0.15814	0.149557	0.167981	0.161093	0.183076	3.24145	0.105599	0.175718	0.204287	0.0747472	0.0919208	0.0441097	0.166747	0.128985	0.0762162	0.329382	0.088762	0.102051	0.0663498	0.242754	0.0234829	0.403641	0.0475741	0.084679	0.130965	0.151348	0.120753	0.196046	0.144045	0.164093	0.068174	0.0992905	0.259989	0.148946	0.0932065	0.0751764	0.0235376	0.190928	0.102117	0	0.125827	0	0.0550999	0.714115	0.128049	0.28792	0.278526	0.0820989	0.0442189
ENSG00000007306.13	1221.38	625.506	1814.16	2269.68	151.879	2.43455	1241.09	658.674	1020.26	317.09	2153.21	2439.73	549.043	1041.47	2165.84	1742.47	906.299	1550.65	513.681	540.12	2453.75	1338.28	800.798	938.853	1438.1	614.811	1172	1611.09	2184.31	812.181	1544.65	807.347	1872.36	343.115	190.798	1135.59	867.254	737.239	431.66	18.0679	27.5262	0.35075	2.43454	62.7244	119.935	1.35258	27.1874	0.406527	0.241415
ENSG00000276538.1	0	0	0	0	0.166869	0	0.17325	0	0	0	0	0	0	0	0	0	0	0.0597963	0	0	0	0	0	0.138929	0	0.0775966	0	0	0	0.09615	0	0	0	0	0.0955746	0	0.0965425	0	0.209423	0	0	0	0	0	0	0	0	0	0
ENSG00000159658.9	29.443	26.6111	27.9678	29.7414	20.7567	26.7424	24.758	27.8119	27.6437	22.2	26.1052	30.6224	26.9258	27.1308	29.2253	27.2523	25.4447	27.3555	25.22	29.6258	25.2512	27.0254	17.5626	27.0747	26.8624	21.9134	29.3114	26.9974	30.3608	30.0845	26.1469	22.04	24.0416	30.3511	23.0849	16.0677	28.522	29.1397	32.9519	5.68606	17.2444	27.0814	19.3723	17.0133	20.146	17.1642	24.6051	22.3636	33.9471
ENSG00000141750.6	0.0560899	0.261828	0.0672189	0.0846074	0.409032	0.0959119	0.20283	0.263682	0.115808	0.179464	0.0275872	0.0441272	0.0583845	0.209038	0.0800587	0.0988536	0.127868	0.100633	0.0663761	0.105971	0.112763	0.102013	0.214168	0.101655	0.0589576	0.425835	0.113898	0.0798502	0.0624443	0.37991	0.0750211	0.417185	0.0120042	0.0638594	0.188818	0.0977681	0.381461	0.0764017	0.107265	0.037963	0	0.0172728	0.0744143	0.0428639	0.07686	0.0720087	0.0167182	0.0307993	0.00442364
ENSG00000103200.6	0	0	0.0897735	0.0860927	0	0.0325319	0.135444	0.0834745	0.0970458	0	0.0786001	0	0	0.0551465	0.0407321	0.0370591	0	0.031165	0	0.0471762	0	0.0908282	0	0.108612	0.0699913	0.0404423	0.0368765	0	0.0684282	0	0.0971576	0	0.0855048	0	0	0	0.0503167	0.04535	0	0	0	0	0	0	0	0	0	0	0
ENSG00000225807.1	0.0254486	0	0	0	0.0360085	0.0269387	0	0	0	0.0330789	0.0650864	0	0	0	0	0	0	0.0258068	0	0.0781304	0	0.0376061	0.0421072	0	0	0	0	0	0	0	0.0402266	0	0.070804	0.0376659	0.041248	0	0	0.037553	0	0	0.0742452	0	0	0	0	0	0	0	0
ENSG00000279061.1	0	0	0.0416648	0	0	0	0	0	0	0	0	0	0	0	0	0	0	0	0	0	0	0	0	0	0	0	0	0	0	0	0	0	0	0	0	0	0	0	0	0	0	0	0	0	0	0	0	0	0
ENSG00000274374.1	0	0	0.0121239	0	0.0176179	0	0	0.0676395	0.0196591	0.0485536	0	0	0	0	0	0.0150145	0	0	0	0	0	0	0	0.014668	0	0	0	0	0.0138619	0	0	0	0	0	0.0201814	0.0217033	0	0	0	0	0	0	0	0.123698	0	0.041561	0	0.0355527	0.0127659
ENSG00000242696.3	0	0.0735394	0.0412993	0.118818	0	0.0897956	0.0623094	0.172807	0.0669673	0.0551315	0	0.0433788	0	0	0	0	0	0	0.0652504	0	0	0	0	0.0499656	0	0.11163	0.0508939	0.0413137	0.094439	0	0.0670444	0	0	0	0.137493	0	0.0694429	0	0	0	0.123742	0	0.0812803	0	0.125928	0	0	0.181662	0.130459
ENSG00000236447.2	0	0	0	0	0	0	0	0	0	0.0387166	0	0	0	0	0.0394775	0	0	0	0	0	0.0486535	0	0	0	0	0.0783933	0	0	0	0	0	0	0.0414356	0	0	0	0	0	0	0	0	0	0	0	0	0	0	0	0
ENSG00000206967.1	0	0	0	0	0	0	0	0	0	0	0	0	0	0	0	0	0	0	0	0	0.232296	0	0	0	0	0	0.170644	0	0	0	0	0	0.197835	0	0	0	0	0.629565	0	0	0	0	0.272528	0	0	0	0.367364	0	0
ENSG00000239102.1	0	0	0	0	0	0	0	0	0	0	0	0	0	0	0	0	0	0	0	0	0	0	0	0	0	0	0	0	0	0	0	0	0	0	0	0	0	0	0	0	0	0	0	0	0	0	0	0	0
ENSG00000230859.1	0.0302202	0	0	0	0	0	0	0	0	0	0	0	0	0	0	0	0	0	0	0	0	0	0	0	0	0	0	0	0	0	0	0	0	0	0	0	0	0	0	0	0	0	0	0	0	0	0	0	0
ENSG00000231106.2	0.664384	0.743955	0.134774	0.969364	1.84097	0.351642	0.650681	0.48874	0.852299	1.52927	0.1416	0.311433	0.214055	0.968641	0.697109	0.150217	0.58112	0.126325	0.468458	0.212473	0.339135	0.143176	3.25206	0.2935	0.236421	0.965367	0.66434	0.552768	0.832108	0.338543	0.87516	1.68885	0.481373	0.635072	0.89738	2.02661	2.1302	0.490196	1.32728	0.121786	0.0807629	2.88139	1.48538	0.137508	2.05473	0.0924019	0.0715097	0.474262	0.468307
ENSG00000256004.1	0.0253596	0	0	0	0	0	0	0	0	0	0	0	0	0	0	0	0	0	0.0390134	0	0	0	0	0	0	0	0	0	0	0	0	0	0	0	0	0	0	0	0	0	0	0	0	0	0	0	0	0	0
ENSG00000228601.1	0	0	0	0	0	0	0	0	0	0	0	0	0	0	0	0	0	0	0	0	0	0	0	0	0	0	0	0	0	0	0	0	0	0	0	0	0	0	0	0	0	0	0	0	0	0	0	0	0
ENSG00000235308.1	0.152692	0.31769	0.237884	0.256647	0.216051	0.161632	0.134588	0.165895	0.433948	0.119084	0.0781037	0.156164	0.118068	0.328789	0.121424	0.0736501	0.150839	0.154841	0	0.28127	0.448944	0.406146	0.101057	0.107926	0.139098	0.241121	0.219862	0.118983	0.0679961	0.0497956	0.289632	0.140609	0	0.135597	0.148493	0.0532302	0.0999977	0.180254	0.216918	0	0	0.24451	0.0585218	0	0.0906678	0	0.276103	0.305192	0.0939302
ENSG00000184887.12	27.5439	26.1388	28.2074	21.8808	18.4398	30.402	24.7664	24.7403	31.6828	25.8625	19.3174	20.0392	35.4619	26.2794	26.9736	28.4463	29.6539	25.7731	32.4472	25.153	19.6329	27.108	23.1884	27.004	24.5421	24.2919	27.7895	27.0654	25.9924	24.3352	23.025	24.2223	32.074	31.6388	22.2729	33.1064	19.8276	27.6872	30.0988	38.7911	17.9222	22.4321	28.286	25.1226	19.4991	31.6988	24.1009	25.8781	27.8669
ENSG00000236015.1	0.211505	0.366714	0.326079	0.493751	0.27433	0.223889	0.491964	0.478736	0.862682	0.297831	0.112695	0.14421	0.408864	0.189763	0.280324	0.106269	0.457054	0.446838	0.189805	0.865795	0.575802	0.625092	0.29163	0.352977	0.401408	0.579853	0.655623	0.291857	0.235466	0.258659	0.390047	0.202884	0.098076	0.234782	0.685629	0.337944	0.259715	0.468158	0.938967	0.155081	0.719899	6.27986	0.878183	0.700405	1.20358	0.352991	2.52691	0.402614	1.28303
ENSG00000219941.1	0	0	0.0113631	0	0	0	0	0	0	0	0.0149233	0	0	0	0	0	0	0	0	0	0	0	0	0	0	0	0	0	0	0	0	0	0	0	0	0	0	0	0	0	0	0	0	0	0	0	0	0	0
ENSG00000121542.10	2.23854	2.26986	2.28491	2.36999	2.16258	1.86627	1.98674	2.38178	2.54476	2.63681	2.2269	1.87576	2.91872	2.14416	2.18119	1.83557	2.45158	2.41721	3.08277	2.29876	1.92156	2.09427	3.43822	2.25515	2.23615	2.23068	2.19702	2.1624	2.27214	1.99877	2.44519	2.67982	2.00159	2.26669	2.28207	3.47673	2.53772	2.23256	2.93339	0.706348	3.1348	2.398	2.46146	2.94474	2.43846	2.154	2.23726	2.83003	3.42841
ENSG00000225502.2	0	0	0	0	0	0.0159616	0	0.0204782	0	0	0	0	0	0	0	0	0.0372394	0.015291	0	0	0	0	0	0	0	0	0	0	0	0.0245872	0	0	0	0.0223176	0	0	0	0	0.0267765	0.132673	0	0	0	0	0	0	0	0	0
ENSG00000206778.1	0	0	0	0	0	0.147645	0	0	0	0	0	0	0	0.50056	0	0	0	0	0	0	0	0.20611	0.23078	0	0	0.183546	0	0	0	0	0	0	0.19403	0	0	0	0	0	0	0	0	0	0	0	0	0	0.180149	0	0.286006
ENSG00000122756.13	10.7333	10.3771	14.586	12.7432	4.78363	28.9353	11.5483	2.33302	6.96523	1.88461	4.92079	19.6004	4.3171	6.84328	16.0289	6.31398	5.33716	23.0021	2.4525	3.41761	15.2649	12.6826	2.00104	3.50507	13.482	7.83987	9.91903	16.2443	27.3257	3.69752	8.407	4.82491	24.93	5.74623	1.97134	11.0791	9.22528	2.66678	3.61187	0.423222	0.22052	0.357614	0.144849	0.955716	0.816053	0.0229363	1.10052	0	0.0422708
ENSG00000252155.1	0	0	0	0	0	0	0	0	0	0	0	0	0	0	0	0	0	0	0	0	0	0	0	0	0	0	0	0	0	0	0	0	0	0	0	0	0	0	0	0	0	0	0	0	0	0	0	0	0
ENSG00000250997.1	0	0	0	0	0	0	0	0	0	0	0	0	0	0	0	0	0	0	0	0	0	0	0	0	0	0	0	0	0	0	0	0	0	0	0	0	0	0	0	0	0	0	0	0	0	0	0	0	0
ENSG00000270493.1	0	0	0	0	0	0	0	0	0	0	0	0	0	0	0	0	0	0	0	0	0	0	0	0	0	0	0	0	0	0	0	0	0	0	0	0	0	0	0	0	0	0	0	0	0	0	0	0	0
ENSG00000173077.13	0.0123269	0.0213728	0.0300072	0.0863305	0.0043605	0.22509	0.0588543	0.0251115	0.0437912	0.0200287	0.00788172	0.015759	0.0297867	0.0276494	0.0694357	0.0185807	0.0799141	0.0468767	0.0474095	0.0236533	0.0402706	0.0500935	0.00509903	0.0508254	0.0807123	0.040554	0.0665611	0.0450264	0.075479	0.00502505	0.0194852	0.0212841	0.0814539	0.0182448	0.00499498	0.091318	0.0454101	0	0.0164175	0	0.0629357	0.0863602	0.0177169	0	0.137244	0	0.103489	0.0131991	0.1643
ENSG00000256678.1	0.030929	0	0	0	0	0	0.0454367	0.0420042	0.0976665	0	0.0395514	0	0	0	0	0	0	0	0	0.094956	0.0505208	0	0	0	0	0.040701	0.0371124	0	0	0.0504326	0.0488895	0	0	0	0.0501308	0	0	0.0912802	0	0	0	0	0	0	0.183656	0	0	0	0.0634213
ENSG00000214063.9	3.45694	4.36183	4.24868	2.17754	5.20764	3.42012	5.65124	5.16024	5.3483	6.57875	2.47709	2.65166	4.57993	6.41704	3.87407	4.18356	4.35154	4.0949	4.97049	3.81984	2.64892	5.00564	6.03623	2.52769	2.98347	3.83344	4.6755	3.89457	3.65227	4.67308	3.8549	6.36906	3.51347	4.00279	11.9267	5.73995	4.68402	3.85521	6.57095	8.36893	4.10808	4.38441	3.49318	4.53962	4.99907	9.93904	2.02399	6.8996	1.33675
ENSG00000224981.1	0.00821388	0	0	0	0	0	0	0	0.0129687	0	0	0	0	0	0	0.00990481	0	0.0083295	0	0	0.0268338	0	0	0.0193525	0	0.0324271	0	0	0	0	0	0	0	0	0	0	0	0.0121207	0	0	0	0	0	0	0	0	0.0848722	0	0.0168429
ENSG00000176410.7	4.48889	6.71017	4.0128	5.15101	4.48491	3.89283	6.64591	5.89018	4.90314	4.46905	4.0533	3.3074	5.29229	4.95444	4.61877	5.61711	5.23309	4.87173	6.62734	4.65953	3.97606	5.44297	5.02237	5.20555	4.55324	5.35407	5.01509	4.3326	4.37357	4.54973	5.25018	5.28133	6.15525	4.94188	5.89439	7.03077	5.23731	5.71954	5.17253	2.72212	7.64651	4.60362	5.60432	6.43703	5.78851	5.86479	5.02882	3.84187	4.33301
ENSG00000163382.10	35.8553	38.7211	38.1789	34.4132	26.9807	35.7225	34.3845	30.9105	33.0805	40.0217	27.9444	28.658	52.1367	34.9569	35.4772	37.056	37.4645	25.5388	55.5524	36.7126	33.4514	36.173	53.1799	32.7355	35.3089	40.2711	30.3272	37.7244	38.8563	30.9458	37.9227	37.0227	45.7658	38.8518	27.2576	82.9164	34.5491	37.6612	46.694	63.4527	71.9196	38.5739	36.2106	47.3403	59.2648	79.6791	77.2393	27.2876	68.668
ENSG00000162592.7	0.00625786	0	0.00609334	0	0.132818	0.0198728	0.00919318	0	0.0197608	0.00813416	0.00800243	0	0.0120972	0.0449165	0	0	0	0.00634594	0	0.0288186	0	0	0.0207085	0.0147439	0.00712595	0	0	0	0.00696681	0.0816321	0	0.0576267	0	0.0185242	0.0304288	0	0.0204913	0.00923434	0.0222252	0.0550611	0	0.0751567	0	0	0	0	0.00808263	0	0
ENSG00000232046.5	0.117346	0.0313012	0.0527357	0.0758601	0.855735	0.162437	0.0397818	0.0735532	0.0997633	0.0586652	0.011543	0.0369273	0.0348989	0.210565	0.0478545	0.0761937	0.0445854	0.0183073	0.166638	0.15242	0.0147444	0.0400164	0.343513	0.0744353	0.0616725	0.130664	0.119143	0.052754	0.110541	0.456279	0.0142683	0.415615	0.012557	0.02672	0.380395	0.110137	0.325133	0.0399599	0.112205	0	0.0526693	0.0722726	0.08649	0.0896754	0.0267998	0	0	0.025774	0.00925469
ENSG00000279514.1	0	0	0	0	0	0	0	0	0	0	0	0	0	0	0	0	0	0	0	0	0	0	0	0	0	0	0	0	0	0	0	0	0	0	0	0	0	0	0	0	0	0	0	0	0	0	0	0	0
ENSG00000260974.1	0	0	0	0	0	0	0	0	0	0	0	0	0	0	0	0	0	0	0	0	0	0	0	0	0	0	0	0	0	0	0	0	0	0	0	0	0	0	0	0	0	0	0	0	0	0	0	0	0
ENSG00000278452.1	0	0	0	0	0	0	0	0	0	0	0	0	0	0	0	0	0	0	0	0	0	0	0	0	0	0	0	0	0	0	0	0	0	0	0	0	0	0	0	0	0	0	0	0	0	0	0	0	0
ENSG00000197971.13	3.76533	3.58579	4.10415	3.31809	1.35068	3.47767	3.77544	3.42885	4.20654	2.89991	3.20969	2.58696	3.5189	3.17411	4.17973	3.15634	3.83262	3.81359	3.59879	3.88285	2.94539	4.44715	2.7824	3.51862	3.97708	2.60259	4.13941	3.83688	3.34606	2.91484	4.03524	3.152	3.26183	3.61805	3.10201	2.73285	2.83233	4.57081	4.66194	2.26261	1.94832	1.69081	3.73774	4.53653	3.55134	4.4348	1.4141	5.33117	1.30547
ENSG00000229606.1	0	0	0	0	0	0	0	0	0	0	0	0	0	0	0	0	0	0	0	0	0	0	0	0	0	0	0	0	0	0	0	0	0	0	0	0	0	0	0	0	0	0	0	0	0	0	0	0	0
ENSG00000166670.8	0.363056	0.529333	0.144618	0.0231148	0.0233502	0.0262031	0.0848513	0.100853	0.0781666	10.7896	0.27434	0.0759499	0.0159506	0.0888366	0.0546801	0.0397995	0.0713226	0.125511	0.0126938	0.164661	0.107824	0.109738	0.43688	0.0972027	0.178522	0.271456	0.00990086	0.0803714	0.128605	0.161453	1.22602	0.0759834	0.0573923	0.207612	0.936174	0.244501	0.21615	0.0852312	0	0.580804	4.1405	0.363357	5.77146	1.14762	1.71485	1.26693	0.234461	0.153142	0.710621
ENSG00000231171.3	0	0	0	0	0	0	0	0	0	0	0	0	0	0	0	0	0	0	0	0	0	0	0	0	0	0	0	0	0	0	0	0	0	0	0	0	0	0	0	0	0	0	0	0	0.0416511	0	0.0181195	0	0.057533
ENSG00000261586.2	0.103909	0.120107	0.236081	0.0776232	0.117621	0.0806616	0.101766	0.188157	0.0874988	0.162077	0.0620093	0.127526	0.147304	0.198885	0.165262	0.142007	0.119757	0.0561983	0.202482	0.148873	0.0905224	0.184259	0.0573092	0.114248	0.1341	0.127623	0.0997462	0.10796	0.0616965	0.135547	0.120449	0.14353	0.0674565	0.123035	0.325611	0.0603733	0.181467	0.204443	0.135315	0	0.04042	0.166393	0.13275	0	0.0822679	0	0.0268418	0.148348	0.575289
ENSG00000252410.1	0	0	0.491282	0	0	0	0.370605	0	0.597464	0	0	0.129005	0.731511	0	0.167179	0	0	0.255824	0.194049	0.193628	0.206037	0	0	0	0.143634	0	0.151354	0.245727	0	0.411355	0.199384	0	0.175471	0	0.817786	0	0.206517	0	0	0	0.367998	0	0	0	0	0	0	0	0
ENSG00000258428.4	0.0629315	0.0545564	0	0	0.0445225	0.0333081	0	0.0427332	0.0496807	0	0	0.0965437	0.060827	0	0.083408	0	0.038855	0.095726	0	0.193208	0.102795	0.0464977	0	0.111203	0.0716614	0.0828146	0.0755129	0.0306492	0.0350305	0.0513078	0.0497379	0.217319	0.0437725	0	0	0	0	0.0464321	0	0	0	0	0	0	0	0	0	0.0449229	0
ENSG00000236914.3	0.283157	0.827596	0.370243	0.407944	0.400653	0.796441	0.558595	0.450474	0.549259	0.515279	0.289676	0.471627	0.641211	0.304859	0.428902	0.390226	0.749254	0.319959	0.460501	0.298055	0.277512	0.430383	0.414966	0.486057	0.423773	0.436497	0.378596	0.386132	0.333249	0.527672	0.677773	0.596001	0.416413	0.395145	0.694981	0.789695	0.476844	0.584972	0.545924	0.284733	0.354042	0.097163	0.496114	0.160745	0.480393	0.351055	0.564261	0.334955	0.356669
ENSG00000250828.1	0	0	0	0	0	0	0	0	0	0	0	0	0	0	0	0	0	0	0	0	0	0	0	0	0	0	0	0	0	0	0	0	0	0	0	0	0	0	0	0	0	0	0	0	0	0	0	0	0
ENSG00000206026.6	0	0	0	0	0	0	0	0	0	0	0	0.00370056	0	0	0	0.00436316	0	0	0	0	0	0	0	0	0	0	0	0	0	0	0	0.0166599	0	0	0	0	0	0	0	0	0.0105562	0	0	0	0	0	0	0	0
ENSG00000224448.1	0.11031	0.0956292	0.161114	0.154509	0	0.204345	0.121539	0.0749049	0.0870829	0.107538	0.105796	0	0.106621	0.148455	0.0731009	0.0665091	0.170268	0.0838967	0.0424252	0.169332	0.180184	0.163007	0.0456295	0.129949	0.0628059	0.290323	0.132363	0.241756	0.0614033	0.089935	0.0435916	0.063488	0.0767268	0.12245	0.134095	0	0	0.122083	0.244857	0.727937	0	0.220803	0	0	0	0	0.0712378	0.118115	0.0848229
ENSG00000265445.1	0	0	0	0	0	0	0	0.052815	0	0	0	0	0	0	0	0	0	0	0	0	0	0	0	0	0	0	0	0	0	0	0	0.08953	0	0	0	0	0	0	0	0	0	0	0	0	0	0	0	0	0
ENSG00000230068.2	0.020962	0.0726893	0.0204109	0	0	0.0221894	0.0307945	0.0284682	0.0992896	0.0272471	0.0268058	0	0.040522	0.0376143	0	0	0.0258846	0.0637712	0	0.128712	0.0684805	0.0619522	0	0.024694	0.0477397	0	0.0251528	0	0.0233368	0	0.0331347	0	0	0.0620507	0	0	0	0.0618648	0	0	0.0611558	0.419589	0.0401703	0	0.0622359	0.0699691	0	0	0.171934
ENSG00000280148.1	0	0.0168118	0	0	0	0.0102641	0	0	0	0	0	0	0	0	0	0	0	0	0.0149169	0	0	0.028657	0	0	0.0110414	0	0	0	0	0.0158108	0	0	0	0	0	0	0.0158753	0	0	0	0	0	0	0	0	0	0	0	0
ENSG00000216621.7	0	0	0	0	0	0	0	0	0	0	0	0	0	0	0	0	0.0279006	0	0	0	0	0	0	0	0	0	0	0	0	0	0	0	0	0	0	0	0	0	0	0	0	0	0	0	0.0335414	0	0	0	0
ENSG00000252113.2	0	0	0	0	0	0	0	0	0	0	0	0	0	0	0	0	0	0	0	0	0	0	0	0	0	0	0	0	0	0	0	0	0	0	0	0	0	0	0	0	0	0	0	0	0	0	0	0	0
ENSG00000208000.1	0	0	0	0.432295	0	0	0	0	0	0	0	0	0	0	0	0	0	0	0	0	0.252066	0	0	0	0	0	0.185167	0	0	0	0	0	0	0	0	0	0	0	0	0	0	0	0	0	0	0	0.199314	0	0
ENSG00000223660.1	0	0	0.0344497	0	0	0	0	0	0	0	0.045243	0	0.0683933	0	0	0.0426632	0	0	0.0544284	0	0	0	0	0	0	0	0	0	0	0	0	0	0	0.0523647	0	0	0	0	0	0	0	0	0	0	0.105042	0	0.0913929	0	0.0362739
ENSG00000222921.1	0	0	0	0	0	0	0	0	0.194092	0	0	0	0	0	0	0	0	0	0	0	0	0	0	0	0	0	0	0	0	0	0	0	0	0	0	0	0	0	0	0	0	0	0	0	0	0	0	0	0
ENSG00000136770.9	15.2017	15.3357	14.1244	14.8992	8.97809	13.9491	15.6607	15.0054	13.7453	16.7516	14.7448	11.6442	17.1207	13.5401	13.3295	14.1068	15.1333	14.1864	16.7836	10.8264	9.14232	16.0873	18.9917	14.362	15.4678	12.6928	14.8794	15.0276	14.199	11.4056	17.6117	14.7279	13.797	13.5633	16.9496	18.4401	12.4967	14.7808	15.7067	6.58316	5.97316	7.82485	18.5838	20.0519	9.22992	19.8437	13.3868	15.145	15.3956
ENSG00000212278.1	0	0	0	0	0	0	0	0	0	0	0	0	0	0	0	0	0	0	0	0	0	0	0	0	0	0	0	0	0	0	0	0	0	0	0	0	0	0	0	0	0	0	0	0	0	0	0	0	0
ENSG00000225509.1	0	0	0.0153442	0	0	0	0	0	0	0	0	0	0	0	0	0	0	0	0	0	0	0	0	0	0	0	0	0	0	0	0	0	0	0	0	0	0	0	0	0	0.0229874	0	0	0	0	0.0263002	0	0	0
ENSG00000221498.1	0	0	0	0	0	0	0	0	0	0	0	0	0	0	0	0	0	0	0	0	0	0	0	0	0	0	0	0	0	0	0	0	0	0	0	0	0	0	0	0	0	0	0	0	0	0	0	0	0
ENSG00000264536.1	0	0	0	0	0	0	0	0	0	0	0	0	0	0	0	0	0	0	0	0	0	0	0	0	0	0	0	0	0	0	0	0	0	0	0	0	0	0	0	0	0	0	0	0	0	0	0	0	0
ENSG00000272209.1	0.0634546	0.0220039	0.0741437	0.0711037	0.0718281	0.147774	0.0932187	0.0344707	0.0801498	0.0164961	0.0324578	0.051918	0.0981321	0.0683179	0.0504607	0.122428	0.0626848	0.0900868	0.0390475	0.0389627	0.0414597	0.0750147	0.104992	0.0299007	0.0289028	0.0668023	0.0456843	0.0618079	0.0282573	0.0620811	0.0802421	0.146084	0.0353091	0.075134	0.123419	0.0663631	0.145447	0.0187272	0.0450726	0	0.0740504	0.508058	0	0	0.113037	0	0.0491747	0.072474	0.117105
ENSG00000280560.1	0.0699071	0	0	0	0.098915	0.0740002	0	0	0	0	0	0	0	0	0	0	0.0431619	0.106337	0.161318	0.107312	0.114189	0	0.057834	0.0411765	0	0.045997	0.0419415	0.0340465	0.0778268	0	0.055251	0.0804692	0	0	0	0	0	0.103158	0.18621	0	0	0	0	0	0	0	0	0	0
ENSG00000014164.6	7.07207	9.53845	7.31393	5.33678	5.72672	6.97994	8.05329	10.2486	7.59334	7.15085	6.79639	6.58077	6.29068	6.34857	7.23985	8.43887	8.86247	7.94043	7.14148	7.58552	5.67747	8.31335	4.60595	8.3174	6.42389	7.24974	7.94011	6.92642	6.1073	7.55042	8.43174	4.94968	7.84774	10.0471	7.51153	4.63535	5.32787	7.59021	7.58755	13.0676	17.0708	12.794	7.01839	10.39	7.12208	10.1872	14.2462	10.524	8.20746
ENSG00000258826.4	0	0	0	0	0	0.027518	0	0	0	0.0675806	0.0332431	0.026587	0.0502531	0	0	0	0	0.0263618	0	0	0	0.0768296	0	0.0612481	0	0.0684185	0.0623861	0	0	0	0	0	0	0	0.042135	0	0	0	0.0461631	0	0.151684	0.10407	0	0	0	0	0	0	0
ENSG00000234284.5	0.429605	0.408056	0.574723	0.732553	0.724158	0.363807	0.554285	0.375431	0.589822	0.369039	0.449051	0.389706	0.613831	0.643522	0.524828	0.382903	0.484362	0.420499	0.804581	0.355541	0.469857	0.458188	0.846807	0.475284	0.433899	0.535842	0.649969	0.400263	0.403415	0.578683	0.431066	0.834222	0.389759	0.481033	0.629714	0.735805	0.874626	0.452029	0.590407	0.0657387	0.326962	0.224328	0.272037	0.0371126	0.410375	0.0748163	0.337751	0.192001	0.490253
ENSG00000253678.1	0.0593281	0	0	0	0.125919	0.125604	0	0	0.093672	0.0385583	0	0	0	0	0	0	0	0	0	0	0	0	0	0	0.033779	0.0390363	0	0.0288943	0.099074	0	0.0468899	0.0682918	0	0.043905	0	0	0	0	0.0526769	0	0.0865435	0	0.0568464	0	0	0	0.038314	0.0423506	0.0304137
ENSG00000232391.1	0	0	0	0	0	0	0	0.0860262	0.100012	0	0.0810027	0	0	0	0	0	0	0.0642353	0	0	0	0	0	0	0	0	0	0	0	0	0	0	0	0	0	0	0	0	0	0	0	0.253585	0	0	0.188066	0	0	0	0
ENSG00000203875.9	37.1936	21.9459	41.3064	22.3395	27.6946	9.86482	35.0918	18.9879	37.7642	27.5267	18.2841	16.2108	51.4257	7.02432	36.834	26.5822	37.2027	25.0974	36.7561	18.7526	22.6172	9.25239	17.2148	5.88975	41.7382	24.9848	25.9902	38.0439	6.62378	28.182	27.0571	36.1079	24.5631	19.318	25.9769	12.8594	42.1693	8.51918	33.0976	20.4192	60.102	14.2164	87.6817	33.5771	48.7242	123.837	20.1035	21.169	18.1033
ENSG00000101888.10	3.79213	4.15344	3.99668	5.23862	1.30625	3.42281	3.81128	3.8577	4.19337	3.83377	4.42551	3.41353	7.43129	3.72087	4.71226	3.40818	4.20913	4.74807	6.53301	3.10316	3.61909	4.42141	6.41544	3.74223	4.895	3.43897	4.35711	4.42232	4.24809	2.50116	3.88389	4.47951	5.23577	3.30732	2.93125	8.59865	4.86771	4.72256	5.39728	1.70786	7.25127	3.24091	2.24089	2.49274	22.391	4.34567	4.95294	4.78534	4.01901
ENSG00000164463.11	2.05477	1.16239	2.29966	2.52058	2.98562	3.074	1.78662	2.06217	2.45314	1.47379	1.90565	2.1472	2.05313	2.5854	2.25101	1.85655	1.35797	2.58822	1.90171	1.98785	2.66663	1.98486	2.84907	1.77353	2.10676	2.15451	2.73512	2.37608	2.11864	2.51431	1.89078	3.30887	2.0256	2.04895	2.57361	1.91688	2.88853	2.40381	2.96794	0.206976	0.971094	1.74689	0.87453	0.712771	1.48411	0.690965	1.17581	1.30473	1.53631
ENSG00000275550.1	0	0.316358	0.0888325	0	0	0.0965726	0.134024	0.371698	0	0.118585	0.116664	0.0933054	0	0	0.120915	0	0	0.0925151	0	0.140045	0.14902	0	0	0	0	0.720331	0	0	0.101566	0.14876	0	0	0	0	0	0	0	0	0	0	0	0.730454	0.349659	0	0.541726	0	0.117834	0	0
ENSG00000279778.1	0	0.00814723	0.0137263	0.0394905	0.0465416	0.0149223	0	0.0510528	0.00741911	0	0.0120179	0	0.0454183	0	0	0.0113326	0.0116049	0.0142953	0.0144578	0.00721321	0	0.0208314	0.0388745	0.0110711	0.0374556	0.0432852	0.0112768	0.00457703	0	0.0383105	0.00742766	0.0108178	0	0.0208645	0.0913949	0	0.0461603	0.00693398	0.0166887	0	0.013709	0.037623	0.0180096	0	0	0	0.0182075	0.0067086	0.0192709
ENSG00000186124.3	0	0	0	0	0	0	0	0	0	0	0	0	0	0	0	0	0	0	0	0	0	0	0	0	0	0	0	0	0	0	0	0	0	0	0	0	0	0	0	0	0	0	0	0	0	0	0	0	0
ENSG00000213211.2	0.0118997	0	0.0115868	0	0	0	0	0.0484823	0.0375764	0.0928055	0.0304342	0.0243405	0.046007	0.0213529	0	0.0573975	0.0146941	0	0.0183065	0	0.0194374	0.0175845	0	0.0140182	0.0406512	0.0156594	0.0142787	0	0.0264956	0.0194035	0.0188098	0	0	0	0.0192874	0	0	0.0351193	0	0	0	0	0.0456077	0	0.03533	0.03972	0	0	0
ENSG00000199832.1	0	0	0	0	0	0	0	0	0	0	0	0	0	0	0	0	0	0	0	0	0	0	0	0	0	0	0	0	0	0	0	0	0	0	0	0	0	0	0	0	0	0	0	0	0	0	0	0	0
ENSG00000200987.1	0	0	0	0	0	0	0	0	0	0	0	0	0	0	0	0	0	0	0	0	0	0	0	0	0	0	0	0	0	0	0	0	0	0	0	0	0	0	0	0	0	0	0	0	0	0	0	0	0
ENSG00000224087.1	0	0	0	0	0	0	0	0	0	0	0	0	0	0	0	0	0	0	0	0	0	0	0	0	0	0	0	0	0	0	0	0	0	0	0	0	0	0	0	0	0	0	0	0	0	0	0	0	0
ENSG00000221931.2	0	0	0	0	0	0	0	0	0	0	0	0	0	0	0	0	0	0	0	0	0	0.0202604	0	0	0	0	0	0	0	0	0	0	0	0	0	0	0	0	0	0	0	0	0	0	0	0	0	0	0
ENSG00000172243.16	1.53366	1.05644	1.05848	1.39655	0.440868	0.685297	2.33441	0.691145	2.78769	1.575	1.76642	0.729385	1.52587	1.36047	0.835095	0.709695	1.38082	1.19715	1.39007	0.775897	0.893482	1.44267	3.29371	1.15825	0.76085	0.587697	1.68657	1.11618	0.855631	0.32177	1.92627	1.33898	1.15585	1.19389	2.19963	3.48791	1.16197	1.50705	1.18651	0.883369	2.29274	1.05332	2.37509	1.75406	3.01162	3.75562	0.397963	3.93924	0.397541
ENSG00000199719.1	0	0	0	0	0	0	0.0689638	0.127508	0.0741191	0	0	0	0.0907483	0.0842367	0	0	0.0579682	0.0952097	0	0.432372	0.0766804	0	0	0.0553017	0.0534561	0.0617759	0	0.0457259	0	0.0765466	0.0742045	0	0	0.0694807	0.152177	0	0	0.0692725	0	0	0	0.187932	0	0	0	0	0	0	0.240652
ENSG00000268272.1	0	0	0	0	0	0	0	0	0	0	0	0.0263042	0	0	0	0	0	0	0	0	0	0	0	0	0	0	0	0	0	0	0	0	0	0	0	0	0	0	0	0	0	0	0	0	0	0	0.0332191	0	0
ENSG00000260644.5	0	0	0.00232385	0	0.00337691	0.00252633	0.00701211	0	0	0	0	0	0.00461356	0	0	0.00575581	0	0.00242019	0	0	0.00779672	0.00705346	0.0078977	0	0	0.00628127	0.00859117	0.00464932	0	0.00389156	0.00754498	0	0.00332003	0.0141293	0	0.00831995	0	0.00352175	0	0	0	0.00955431	0	0	0	0	0	0	0
ENSG00000188092.13	0.279227	0.41567	0.313081	0.292343	0.107753	0.806117	0.298329	0.375384	0.409694	0.333619	0.23444	0.230769	0.278068	0.222687	0.299056	0.309501	0.250763	0.363243	0.212613	0.376676	0.285639	0.370942	0.266005	0.34223	0.362926	0.356314	0.274132	0.340663	0.386221	0.211556	0.289791	0.253236	0.313889	0.317263	0.36115	0.393301	0.244745	0.387067	0.38065	0.248166	0.559546	0.858138	0.383754	0.700507	0.427071	0.348335	0.801443	0.261737	0.604376
ENSG00000243384.1	0	0.215576	0.0403553	0.232204	0.117285	0.263229	0.12177	0.675428	0.327183	0.0538714	0.105998	0.127162	0	0.223107	0.10986	0.0499768	0.102355	0	0.063759	0.445344	0.270791	0.183733	0.0685746	0.097647	0.0471941	0.872629	0.248653	0.121108	0.0922804	0.540638	0.131024	0.190827	0.115309	0.0613415	0.0671753	0	0.135711	0.183473	0.147194	0	0	0	0.158845	0	0.369148	0	0.16059	0	0.0424922
ENSG00000240296.1	0.0223509	0.0387527	0.0870531	0	0	0	0.0985045	0.0607088	0.0705787	0.0290524	0.0285819	0	0	0.080213	0	0.0269521	0.0275996	0	0.137539	0	0	0	0.0739634	0	0.0254514	0.0294126	0	0.0217709	0	0.0364452	0	0.0514556	0	0	0.108681	0	0.0731879	0.0329818	0	0	0	0	0.0428319	0	0	0	0	0	0
ENSG00000061938.15	2.05317	2.55134	2.95815	2.73375	2.93238	1.12407	4.20839	2.97497	3.18089	2.30993	1.78813	2.50564	2.96869	3.55749	2.32469	3.09364	4.27469	3.2761	2.47908	2.92113	5.02745	3.86889	1.211	2.19029	2.78979	3.41999	2.84883	2.70904	2.69318	3.4756	2.99782	2.31165	2.93658	4.55161	3.82941	1.74799	2.46177	3.38974	2.5401	5.86358	3.18794	6.20446	7.11864	5.1408	2.65334	2.83303	9.48138	8.84876	3.57161
ENSG00000219150.2	0.0711065	0	0	0.199195	0	0	0.10446	0	0	0	0	0	0	0	0	0.0857446	0.0878047	0	0	0.109153	0.116148	0	0.117653	0	0	0.280717	0	0.0692612	0.158324	0	0	0	0	0	0	0	0	0	0.12627	0	0	0	0	0	0	0.237346	0	0	0.21871
ENSG00000261049.2	0	0.179007	0	0.144611	0.0730422	0	0.0758356	0	0	0	0	0.0527956	0	0	0	0	0	0.0523484	0	0.237728	0.0843211	0.0762828	0	0	0.0587827	0.0679315	0	0.0502822	0	0.168348	0.163197	0	0	0	0.167341	0	0	0.0761751	0	0	0	0.206659	0.0989248	0	0	0	0.266698	0.147398	0.158779
ENSG00000165457.12	18.9005	5.1864	15.3912	7.94922	10.8277	11.2343	26.261	23.4981	25.0378	20.6127	10.6372	7.09299	19.209	32.8121	23.1358	12.353	18.9495	21.3792	40.8017	6.98208	9.471	19.8914	41.3409	9.0751	14.1149	8.4794	19.3356	15.7657	15.5104	9.47118	19.9335	34.055	19.7231	11.7203	95.3405	36.8908	14.4744	12.305	40.3485	9.73462	3.61631	0.861224	3.27842	3.35846	8.30321	28.4494	2.06409	6.9324	0.640685
ENSG00000108018.14	0.473139	0.70171	0.355803	0.305869	3.17843	0.676522	0.778479	0.601043	0.494189	0.62257	0.227123	0.373718	0.185741	1.22518	0.547978	0.560007	0.219318	0.432557	0.557667	0.531874	0.273468	0.348509	1.29111	0.315559	0.247007	1.23184	0.707479	0.307713	0.54619	1.64507	0.197903	2.05449	0.111386	0.353373	1.95377	0.258832	1.15124	0.644476	0.297299	0.0384278	0.0254836	0.0757651	0.0530068	0.0578516	0.0561897	0.0242968	0.0169229	0.0311764	0.0119408
ENSG00000228764.1	0	0	0	0	0.0747718	0	0	0.0179417	0	0	0	0	0	0	0	0	0	0	0	0	0	0	0	0	0	0	0	0	0	0	0.0208827	0	0	0	0	0	0.0432595	0	0	0	0	0	0	0	0	0	0	0	0
ENSG00000123338.11	4.0426	1.74458	5.35862	2.39688	7.47697	1.40421	5.969	2.56754	4.01815	4.11585	5.12233	2.38439	2.67022	3.55456	2.71436	2.30287	3.9895	3.53032	3.0306	3.38757	2.27416	5.28199	3.79859	2.73354	3.14895	2.25549	3.68286	3.91636	2.61378	3.76134	6.98089	5.84943	2.73854	2.90353	6.71658	2.16907	2.71429	6.45833	3.56873	2.63791	1.69343	0.794668	2.68902	3.07366	2.66223	3.12098	0.604715	5.07768	0.327033
ENSG00000198879.10	1.0989	0.763131	0.90539	1.0656	0.517607	0.439685	1.90767	0.720466	1.72122	0.926363	0.963544	0.381584	0.605734	0.910091	0.72243	0.736371	1.14999	1.04786	0.775767	0.92174	0.897491	1.44942	0.747548	0.801789	1.07874	0.575367	1.24164	0.944035	0.801531	0.57748	1.67943	0.684469	0.683248	0.843423	1.03702	0.652876	0.754027	1.40436	0.934291	0.41035	0.361417	0.291726	0.868596	0.579155	0.359146	0.481608	0.128003	0.982102	0.127011
ENSG00000229899.1	0	0	0	0	0	0	0	0	0	0	0	0	0	0	0.0514052	0	0	0	0	0	0	0	0	0	0	0	0	0	0	0	0	0	0	0	0	0	0	0	0	0	0	0	0	0	0	0	0	0	0
ENSG00000224616.1	0.651557	0.297287	0.400691	1.05672	1.94089	1.77872	0.654911	0.698581	0.812156	0.579468	0.657788	0.94695	0.795496	0.615346	0.99991	0.992448	0.677529	0.973705	1.63543	0.842257	1.00827	0.760123	1.58873	0.363579	0.82004	0.992796	1.02871	1.10229	0.419952	1.11834	0.650473	2.36842	1.09721	0.812086	1.50072	1.91276	0.673744	1.36629	0.852544	0.30173	0.400187	1.09827	1.05146	0	0.305441	0.114465	0.22146	0.63646	0.105477
ENSG00000149656.7	0	0	0	0	0.0999124	0	0	0	0.0159268	0	0	0.0103168	0	0	0	0	0	0	0	0.0154848	0.0164772	0.0447193	0	0	0.0229735	0.0398236	0.0121041	0	0	0.0164485	0	0.046446	0	0	0	0	0	0	0	0	0	0.0403832	0	0	0.0299494	0	0	0	0.031027
ENSG00000239690.3	0	0	0	0.134111	0	0	0	0	0	0	0	0	0	0	0	0	0.118232	0	0	0	0	0	0	0	0	0.0629992	0.0574446	0	0	0	0	0	0	0.0708566	0	0	0.0783811	0.0706442	0	0	0	0.574961	0.0917422	0	0	0	0	0	0.0490835
ENSG00000240364.1	0.0436919	0	0	0	0	0	0	0	0	0	0	0	0	0	0	0	0	0	0	0	0	0	0	0	0	0	0	0	0	0	0	0	0	0	0	0	0	0	0	0	0	0	0	0	0	0	0	0	0
ENSG00000244050.2	0	0.16358	0	0.132149	0.0667475	0.0249675	0	0	0	0	0.060324	0	0.0455955	0.126971	0	0	0	0.0239185	0	0.10862	0	0	0.0390262	0.0277857	0	0.0931159	0.084906	0	0	0.15384	0	0	0	0	0.0382298	0	0	0.0696104	0	0	0	0.188849	0.0903996	0	0	0	0	0	0.0483652
ENSG00000124191.16	0.814625	1.56069	1.81868	1.10951	0.987079	0.69081	2.39347	1.90704	1.86889	2.2055	0.621582	1.17837	1.55736	1.74443	1.38987	2.00264	1.80066	1.18665	1.57864	2.51482	1.06598	1.88217	1.1766	2.08367	0.989129	2.65928	2.22499	1.11351	1.0923	1.84937	2.03467	1.1812	1.07063	2.39809	1.64134	0.635442	1.96745	4.32355	3.97215	2.29682	0.774703	1.60358	0.646863	0.849537	0.76166	1.12671	0.215084	0.880296	0.286094
ENSG00000128335.12	13.7271	6.25153	9.72165	8.71266	8.6129	7.06931	17.909	9.88392	7.74383	12.7396	30.9125	11.2927	10.0849	9.45835	7.74208	8.47483	7.29031	7.11006	8.7815	11.7727	7.53537	10.0471	35.5608	10.8003	8.31586	11.8894	7.6787	9.33977	8.56123	7.25066	15.4331	8.52121	9.00068	7.64128	21.75	5.39941	7.90058	7.40949	7.77058	24.3614	7.84689	4.15031	21.4787	19.4819	5.74806	26.961	4.62473	22.5997	5.79695
ENSG00000198961.8	30.5518	23.1016	27.9997	33.3451	59.7609	26.0685	24.3733	28.0452	28.285	28.3746	29.3302	30.1403	23.1339	31.2379	29.1202	30.843	24.8752	29.9612	29.4847	34.0602	26.4829	25.6511	37.812	29.6366	26.9568	24.4967	31.5351	26.6823	27.2835	38.4286	25.8739	50.8378	22.9177	27.1445	34.1246	18.8094	46.1833	29.4552	31.847	4.50148	10.5617	12.9121	11.2961	13.7285	12.1599	13.6244	10.8312	13.195	7.65422
ENSG00000281131.1	0	0	0.00983591	0	0	0	0	0	0	0	0	0	0	0	0	0	0	0	0	0	0	0	0	0	0	0	0	0	0	0	0	0	0	0	0	0	0	0	0.017938	0	0	0	0	0	0	0	0	0	0
ENSG00000235578.1	0	0	0	0	0	0	0	0	0	0	0	0	0	0	0	0	0	0	0	0	0	0	0	0	0	0	0	0.03168	0	0	0	0	0	0	0	0	0	0	0	0	0	0	0	0	0	0	0	0	0.0333459
ENSG00000219453.1	0	0	0	0	0	0	0	0	0	0	0	0	0	0	0	0	0	0	0	0	0	0	0	0	0	0	0	0	0	0	0	0	0	0	0	0	0	0	0	0	0	0	0	0	0	0	0	0	0
ENSG00000180066.8	0.120881	0.18493	0.145398	0.0995974	0.0201224	0.0526889	0.125352	0.193137	0.0673612	0.110912	0.127301	0.109085	0.0687285	0.293466	0.103667	0.0600212	0.254634	0.158636	0.120329	0.076407	0.185837	3.1943	0.0588263	0.284804	0.226717	0.243288	0.15358	0.0623351	0.118743	0.0579728	0.213556	0.0327399	0.178051	0.157864	0.0461007	0.0619714	0.104777	0.104927	0.0757618	0.375387	0.352665	0.284662	0.613188	0.211924	0.0633341	0	1.02862	0.18273	0.0583227
ENSG00000267390.1	0.813059	0.83301	1.20552	0.362357	0.78439	1.36924	1.0587	0.95363	1.13785	0.52842	0.708903	0.737053	1.1788	1.16053	1.20007	1.38153	1.66572	1.21802	1.22239	0.538951	0.452756	1.03764	1.07011	1.11019	1.07314	0.437704	1.28603	1.25994	0.761166	0.632753	0.817856	1.14861	1.2853	0.929891	0.988375	1.06291	1.48245	0.790766	1.1813	1.78847	0.485195	0.295904	0.672815	0	0.768078	0.493438	0.429605	0.89697	0.322075
ENSG00000261599.4	0	0	0.00469794	0	0.00341342	0	0	0.00327623	0.00380888	0	0.00308492	0	0	0	0	0	0	0.00244635	0	0.00370317	0	0	0	0.00284188	0	0.00634917	0.00868404	0	0.00268569	0	0.00381327	0	0	0.00357052	0.00391009	0	0	0	0.00428389	0	0	0	0	0	0	0	0.00311584	0	0
ENSG00000164587.10	119.072	142.922	187.303	133.81	118.659	126.392	133.711	122.626	165.41	153.064	120.34	82.8068	272.668	151.478	157.193	152.423	167.414	179.458	312.002	108.886	94.8969	196.462	325.753	145.66	137.771	144.678	183.139	151.887	120.247	116.339	162.8	193.504	251.968	124.395	147.318	447.717	155.166	142.968	292.861	541.002	393.926	145.599	223.044	119.593	282.771	332.175	165.194	114.545	283.264
ENSG00000254038.1	0	0	0	0	0	0.0240298	0	0	0.0358416	0	0	0.0928673	0.043883	0	0	0	0	0	0.0349228	0.0348469	0	0	0	0	0	0	0	0	0	0.0370155	0	0.0522609	0	0.0335986	0	0	0	0.033498	0	0	0	0	0	0	0	0	0	0.0324091	0
ENSG00000015568.11	0.00306999	0.00177428	0.000996428	0	0	0	0	0.00416931	0.00484715	0	0.00392585	0	0	0	0.0027126	0	0	0.00311321	0	0	0	0.0015122	0.0016932	0.00120552	0	0.00134665	0.00245583	0.000996775	0.00113926	0	0.00161758	0	0	0	0.00165865	0	0.00167545	0	0	0	0	0.00409672	0.00196105	0	0	0	0.00264346	0.00292197	0
ENSG00000251015.1	0.103464	0.17939	0.342531	0.115936	0.0878382	0.394281	0.212794	0.281027	0.588089	0.0537945	0.105847	0.148144	0.360016	0.0371314	0.219407	0.124764	0.33218	0.524604	0.31834	0.12706	0.169003	0.458676	0.102715	0.195015	0.235634	0.299538	0.347618	0.141091	0.207335	0.101225	0.42522	0	0.403007	0.30627	0.134159	0.144276	0.169397	0.458029	0.404207	0	0.0603706	0.0828403	0.0793092	0.205575	0.368621	0.0690708	0.267269	0.0295427	0.148511
ENSG00000258343.1	0	0	0.0152861	0	0.0222131	0	0	0	0.0247866	0.0204058	0	0	0	0	0.0208069	0	0	0	0.0241511	0.0240987	0.0256431	0	0	0	0	0	0.0188374	0.0152914	0	0.0767951	0	0.0361414	0	0	0	0	0	0.0463316	0.0278777	0	0	0	0	0	0	0	0	0	0.0321911
ENSG00000085831.14	6.92283	6.43403	4.37068	4.67038	0.534936	1.5565	4.29064	7.14814	10.216	12.1565	5.0743	9.72345	11.891	3.98694	4.54045	6.69819	6.70606	5.89841	9.7181	10.0466	4.35314	5.37146	8.9062	10.2051	5.79416	3.03805	5.1202	6.53189	5.38877	4.97717	7.93533	3.80247	4.31517	8.10439	6.31356	4.99637	3.57434	12.3077	14.6019	1.45873	3.91917	2.57418	8.41478	10.0054	4.44841	5.03219	4.98507	0.165906	10.4259
ENSG00000229180.5	0.548675	1.20522	0.798524	1.08304	0.820553	0.613871	0.763011	1.39748	1.4952	0.571056	0.496887	0.613072	0.792659	1.11068	0.665091	0.69459	0.877646	0.829647	0.681875	1.37278	1.03018	1.01565	0.523379	0.692362	0.593659	1.48517	0.988722	0.555358	0.656484	1.00292	0.87655	0.61584	0.774136	1.46232	1.36087	0.459468	0.78323	1.23608	1.07488	0.721568	0.689284	2.54046	0.617398	0.562544	1.11306	0.404086	2.21931	0.593769	1.38933
ENSG00000154144.11	2.74048	3.62437	2.9178	3.64232	2.97327	3.88568	3.12235	4.06663	6.08253	3.55078	2.91946	3.29977	3.95209	3.55068	2.72993	2.72131	3.74082	3.42276	3.74453	3.89432	3.57183	3.52244	3.74848	3.35473	3.19541	3.96062	3.81891	2.83993	3.02902	3.5192	3.6641	3.53751	3.26423	4.71377	3.71456	4.18162	3.10352	4.41218	4.42338	2.00297	4.37439	8.03549	4.15689	15.8091	3.39885	3.66044	3.33887	4.24064	3.55256
ENSG00000279967.1	0	0	0	0	0	0	0	0	0	0	0	0	0	0	0	0	0	0	0	0	0	0	0	0	0	0	0	0	0	0	0	0	0	0	0	0	0	0	0	0	0	0	0	0	0	0	0	0	0
ENSG00000160325.13	29.3535	24.7647	29.8939	25.2819	8.37321	19.5646	30.881	24.9384	27.6916	22.776	23.7667	36.8992	29.5867	23.5002	33.3989	38.1045	35	32.4704	27.9516	22.147	28.6956	26.9466	11.4755	24.7779	23.6085	23.1017	25.5004	30.4261	32.0183	15.3408	24.7336	16.9535	31.2949	27.8799	14.0267	20.6297	21.8063	28.1247	24.171	13.5609	6.32392	9.33756	8.41833	10.9309	11.9169	3.1087	18.3736	8.07786	14.2385
ENSG00000237864.1	0	0.0719613	0.0404131	0	0	0.0219672	0	0	0	0	0	0	0	0	0	0	0	0	0	0	0	0	0	0.0244467	0	0.0273087	0.0249009	0	0	0	0	0	0	0.0307146	0.0336357	0	0.0339763	0	0	0	0	0.166155	0.0397681	0	0.0616126	0	0	0.0296272	0
ENSG00000271650.1	0	0	0	0	0	0	0	0	0	0	0	0	0	0	0	0	0	0	0	0	0	0	0	0	0	0	0	0	0	0	0	0	0	0	0	0	0	0	0	0	0	0	0	0	0	0	0	0	0
ENSG00000100813.13	12.4342	16.8627	12.6375	13.1631	11.9635	9.85352	14.7578	16.1211	17.5303	12.857	13.6933	11.3848	9.60974	14.146	11.6007	12.1176	15.9263	15.4397	9.85709	16.3985	14.7575	15.7578	8.45703	15.8671	14.6268	15.9059	16.523	13.6268	12.9157	13.9892	13.8229	11.8916	12.1761	19.5983	18.071	7.77125	12.5838	18.2261	13.9144	12.2728	11.4138	21.093	26.0678	18.2073	8.77891	15.2325	12.8701	17.9133	18.2843
ENSG00000213997.3	0	0	0.057494	0	0	0	0.0289142	0	0	0.0511669	0	0	0	0	0	0	0	0	0	0	0.0642992	0	0	0	0	0	0	0.0191714	0	0	0	0	0	0.058262	0	0	0	0.0580874	0	0	0.172265	0	0.0377176	0	0.0584359	0.525575	0	0.252897	0.080718
ENSG00000259463.1	0	0	0	0	0	0	0	0	0	0	0	0	0	0	0	0	0	0	0	0	0.0572325	0	0	0	0	0.0461081	0	0	0	0	0.0553845	0	0	0	0	0	0	0	0.0622198	0	0	0	0	0	0	0	0	0	0.0359234
ENSG00000233015.1	0	0	0	0	0	0	0	0	0	0	0	0	0	0	0	0	0	0	0	0	0	0	0	0	0	0	0	0	0	0	0.029586	0.0430899	0.0260376	0	0	0	0	0	0	0	0	0	0	0	0	0	0	0	0
ENSG00000225945.1	0.173099	0.12005	0.134839	0.0969827	0.0489854	0.0366469	0.152576	0.2821	0.109321	0.135	0.132814	0.0708141	0.133848	0.248488	0.137653	0.208734	0.0854996	0.140429	0.159778	0.106287	0.169649	0.255793	0.0572819	0.0815667	0.157689	0.318905	0.0415411	0.101164	0.19271	0.0564508	0.0547236	0.079701	0.144481	0	0.224452	0.482756	0.226725	0.357605	0.368864	0	0.101002	0.138594	0	0	0.102786	0	0.134145	0.0494259	0.141979
ENSG00000255501.1	0	0	0	0	0	0	0	0	0	0	0	0	0	0	0	0	0	0	0	0	0	0	0	0	0	0	0	0	0	0	0	0	0	0.0228399	0	0	0.0252654	0.0227715	0	0	0	0	0	0	0	0	0	0	0
ENSG00000225610.1	0.0185733	0	0	0.0520304	0	0	0.0272853	0.0252241	0.029325	0	0	0	0.0359043	0	0	0	0.0458698	0.0565041	0	0	0.0606767	0.0548923	0	0	0.0211497	0	0	0.0542738	0.0206774	0.0302854	0	0	0.10335	0	0	0	0.0608181	0.0274074	0	0	0	0	0	0	0	0	0.0239892	0.0265166	0
ENSG00000269640.4	0.608953	1.13551	0.861447	0.756388	0.438948	0.389197	1.30813	0.959643	0.87076	0.858742	1.16073	0.346653	1.03281	0.834994	0.708109	0.637328	0.851271	0.646653	1.88247	0.661401	0.450425	0.857418	1.53037	0.764741	0.732677	1.17179	0.785842	0.548384	0.613984	0.590152	2.07952	1.48127	0.607372	0.603698	1.90884	1.11151	0.752458	1.2716	1.11197	3.18447	0.603371	0.321978	1.80549	2.73949	1.33039	3.20234	7.43486	3.38733	1.3547
ENSG00000252005.2	0	0	0	0	0	0	0	0	0	0	0	0	0	0	0	0	0	0	0	0	0	0	0	0	0	0	0	0	0	0	0	0	0	0	0	0	0	0	0	0	0	0	0	0	0	0	0	0	0
ENSG00000163864.13	1.46696	2.19365	1.80903	1.37768	2.52769	1.49946	1.45729	1.86668	2.97982	1.26756	1.1019	1.03174	3.03083	1.90825	1.98328	2.83337	1.80627	2.34438	3.51774	1.79376	1.1672	2.14292	1.8013	2.04009	1.94807	1.89726	2.41592	1.75644	1.42258	1.87798	1.74078	2.545	1.88284	2.83067	1.9008	1.84632	2.20221	1.92901	2.63487	4.29014	2.86955	2.01928	1.87682	0.960444	3.41942	2.23082	0.971795	3.33055	3.32698
ENSG00000261630.1	0.0265187	0	0	0.0742884	0	0	0	0.0720292	0	0	0	0	0	0	0	0	0	0.0268919	0	0	0	0	0	0.0312399	0.0301973	0	0	0.051661	0	0.0432411	0.0838361	0	0	0	0	0	0	0	0	0	0.0773671	0	0	0	0	0	0	0	0.0271888
ENSG00000201277.1	0	0	0	0	0	0	0	0	0	0	0	0	0	0	0	0	0	0	0	0	0	0	0	0	0	0	0	0	0	0	0	0	0	0	0	0	0	0	0	0	0	0	0	0	0	0	0	0	0
ENSG00000258896.1	0.0831273	0.216193	0.0809419	0	0.117621	0.0439973	0	0.112894	0.131248	0	0.212603	0	0	0	0.0550875	0.10024	0.0513243	0.0842974	0.0639417	0	0.203675	0.0614197	0	0.14689	0	0.0546956	0.0997462	0.16194	0	0	0.0656997	0	0	0.123035	0.0673678	0.0724479	0	0.061333	0.073808	0	0.12126	0.166393	0	0	0	0	0	0.118679	0
ENSG00000252929.1	0	0.239528	0	0.387007	0	0.146238	0	0.375238	0	0	0	0	0	0	0	0	0	0.140094	0.21253	0	0	0	0	0	0	0.181798	0	0	0	0	0	0	0	0	0	0	0.226185	0	0	0	0.403046	0	0	0	0	0	0.178434	0	0.141641
ENSG00000107130.8	10.4439	3.41902	2.27795	5.13997	89.6008	11.0089	2.58264	4.13443	1.56323	11.0228	3.4546	4.04759	1.39968	24.5035	8.05153	14.5187	1.17179	1.49352	15.8011	28.6202	4.56503	1.5036	26.3472	3.70261	1.13055	18.7639	6.98664	2.02229	3.35866	42.0735	0.958092	42.9857	1.06828	5.35013	25.3917	5.36856	30.9834	2.53754	5.82975	6.63617	6.08112	7.76257	8.39875	9.34565	4.15282	10.7383	6.97845	4.42851	5.52544
ENSG00000171116.7	0	0	0.0071953	0	0.0313676	0.00782223	0	0.0401426	0	0	0	0.0151152	0.0571396	0.0132599	0	0	0.0273747	0.0299743	0.0341044	0	0	0	0	0.0174103	0.0168293	0.0194486	0.0088669	0.0215934	0	0	0	0.0510362	0	0	0	0.0128805	0	0.0218087	0.0262445	0	0	0	0	0	0.0219395	0	0.0668104	0.0421996	0
ENSG00000273225.3	0	0	0	0	0	0	0	0	0	0	0	0	0	0	0	0	0	0	0	0	0	0	0	0	0	0	0	0	0	0	0	0	0	0.0376659	0	0	0	0	0	0	0	0	0	0	0	0	0	0	0
ENSG00000049618.20	4.27605	5.09969	4.743	4.24668	5.11928	5.46837	4.16307	6.39942	4.77855	3.56922	3.6511	3.52587	3.53305	4.50179	4.74224	4.40778	4.94246	5.11073	3.72018	5.66699	3.7005	5.58655	3.08426	4.69	4.62146	4.92119	5.22044	4.24813	3.69469	5.05524	4.23939	4.24436	3.46408	5.22477	5.61083	2.41017	4.25583	6.41737	5.27197	6.53239	4.16617	6.82604	4.39586	5.52295	4.071	4.99778	4.71887	5.12094	5.72985
ENSG00000272970.1	0.0620787	0.035878	0.100744	0.405778	0.234235	0.0657134	0.212794	0.0843081	0.392059	0.0806918	0.0529233	0.105817	0.160007	0.0742629	0.0548517	0.0499055	0.102209	0.125905	0.095502	0.158824	0.0338006	0.214049	0.102715	0.0975077	0.0471268	0.0544615	0.124149	0.0806236	0.16126	0.134967	0.163546	0.190555	0.0575724	0.061254	0.368937	0.0721379	0.135518	0.183211	0.367461	0	0.482965	0.165681	0.118964	0	0.368621	0	0.34745	0.147714	0.25459
ENSG00000230120.1	0	0	0	0	0	0	0	0	0	0	0	0	0	0	0	0	0	0	0	0	0	0	0	0	0	0	0	0	0	0	0	0	0	0	0	0	0	0	0	0	0	0	0	0	0	0	0	0	0
ENSG00000233803.7	0	0	0	0	0	0	0	0	0	0	0	0	0	0	0	0	0	0	0	0	0	0	0	0	0	0	0	0	0	0	0	0	0	0	0	0	0	0	0	0	0	0	0	0	0	0	0	0	0
ENSG00000104824.15	27.0953	30.1651	26.1822	28.4945	22.0926	20.8501	23.856	29.2135	27.6808	32.1538	29.0958	20.2643	28.1193	27.2579	25.6519	24.3235	25.8848	27.4854	29.8403	30.4937	21.683	29.3704	30.7746	30.8946	28.5341	28.5534	28.8224	25.2136	24.1111	22.519	27.4169	26.8098	27.6402	29.776	26.8893	30.1625	26.9841	33.4556	28.3345	25.822	33.429	37.1362	31.0704	37.1838	28.2863	43.1303	31.1481	31.9856	37.6658
ENSG00000132781.16	3.47707	2.85669	3.10382	2.93151	1.31792	2.59649	3.53255	3.81501	6.31014	3.33785	2.39641	2.28093	4.46909	4.09514	3.10343	3.4769	4.07366	3.99263	4.65837	3.35517	2.9095	5.0559	2.6586	3.18683	3.52417	3.29622	3.85606	3.37599	2.87122	2.33564	3.99457	2.6996	4.21238	5.17378	3.3201	3.88741	2.87983	4.87901	5.62098	8.55449	5.6946	13.1325	5.24099	3.90777	4.31884	6.66391	10.3192	5.30848	6.84452
ENSG00000111199.9	0.293279	0.26763	0.217934	0.237826	0.103744	0.0776126	0.408169	0.220112	0.329011	0.411309	0.18752	0.126294	0.149195	0.256206	0.153436	0.255934	0.409802	0.246535	0.178098	0.0947792	0.1891	0.245205	0.472488	0.181838	0.123039	0.111719	0.148173	0.187939	0.223398	0.113262	0.225693	0.20433	0.182519	0.319844	0.650487	0.262327	0.157951	0.261942	0.301515	1.52791	0.495363	0.247177	0.909587	1.68682	0.538483	1.04334	0.184415	1.91723	0.344211
ENSG00000230305.2	0.0397417	0.0689054	0.0773938	0	0.0562325	0.126206	0.058383	0.0539726	0	0	0	0	0.0768253	0	0.0526727	0.143769	0	0.0806022	0.183416	0.244024	0	0.117455	0.263026	0.187268	0.135764	0.156894	0.0476869	0.0387104	0.132732	0.0648025	0	0.0914923	0.0552853	0.117641	0.0644147	0	0.065067	0	0	0	0.347834	0	0	0	0	0	0.0513303	0	0
ENSG00000198821.9	1.57858	1.53372	3.18971	1.40019	0.284926	2.45133	4.17321	1.25506	1.94169	2.07526	3.31999	1.87927	4.42793	1.98735	1.68235	1.73445	1.86937	1.85606	2.9319	1.89332	1.15123	3.54955	1.46363	2.44844	1.55188	1.68931	1.20813	1.62869	2.23381	0.697743	4.26299	1.12585	1.94588	2.01709	1.76597	1.36638	2.40203	3.00861	1.31541	2.34128	1.19595	0.34549	1.78474	1.75045	1.36654	2.16047	0.566618	2.70547	0.317059
ENSG00000230694.1	0	0	0	0	0	0	0	0	0	0	0	0	0	0	0	0	0	0	0	0.0489389	0	0	0	0.0375565	0	0	0	0	0	0	0	0	0	0	0	0	0.0521966	0	0	0	0	0	0	0	0	0	0	0	0
ENSG00000227001.3	0.416957	0.114147	0.384627	0.614762	0.341564	0.30199	0.451342	0.417246	0.935515	0.285249	0.28063	0.179553	0.296957	0.275649	0.523539	0.158777	0.352282	0.289302	0.641448	0.303184	0.322614	0.389146	0.689896	0.206817	0.224904	0.231029	0.76364	0.34201	0.0732938	0.823021	0.346886	0.707301	0.305282	0.81201	0.320124	0.420768	0.503014	0.388597	0.467637	0.772355	1.21645	0.966387	0.336434	0	0.781856	0.293002	0.340131	0.0939914	0.359995
ENSG00000275127.1	0	0	0	0	0	0	0	0	0	0	0	0	0	0	0	0	0	0	0	0	0	0	0	0	0	0	0	0	0.175533	0	0	0	0	0	0	0	0	0.232665	0	0	0	0	0	0	0	0	0	0	0
ENSG00000207476.1	0	0	0	0	0	0	0	0	0	0	0	0	0	0	0	0	0	0	0	0	0	0	0	0	0	0	0	0	0	0	0	0	0	0	0	0	0	0	0	0	0	0	0	0	0	0	0	0	0
ENSG00000274049.3	0.0284426	0	0.0138474	0	0	0	0.010446	0.0386274	0	0.0184853	0.00909295	0.0145447	0.0274914	0	0.00942428	0.0171489	0.00878047	0.0144215	0.010939	0.0109153	0	0.0105076	0.0235305	0.00837658	0.0161941	0	0.00853222	0	0.0158324	0	0.0112398	0.01637	0	0.0210486	0.0115252	0.0123943	0	0.0104927	0.012627	0	0	0.0284662	0	0	0	0.0474692	0.0918409	0.0203034	0.021871
ENSG00000173614.12	5.61349	7.72518	4.90217	7.7393	2.35524	5.53248	5.58862	5.77325	6.06601	5.82828	6.61107	6.0726	6.59364	5.95677	5.37147	4.61391	7.47571	6.48703	7.04322	4.49691	7.63767	6.15165	6.08098	6.27928	6.49252	4.89848	5.74653	5.72221	6.92553	4.99225	6.07797	3.41191	7.14805	6.09157	3.88626	14.4795	4.54897	4.40176	6.2805	2.76858	3.26808	2.64532	3.67221	5.25167	5.42778	2.8358	3.20658	4.58663	4.91979
ENSG00000198513.10	2.85457	1.7017	2.93178	2.86128	4.67929	2.60965	2.39002	3.07699	2.30604	2.51688	2.45059	2.67108	2.35392	2.8238	3.44825	2.53953	2.31297	2.13901	3.08631	2.04797	2.00532	2.45819	3.50658	2.6377	2.51936	2.86331	3.52506	2.40133	2.42236	2.80471	2.34025	4.17434	2.40669	2.28976	2.66929	2.18628	3.52974	1.75267	2.75905	0.204913	1.05799	0.945653	0.48455	0.429681	2.16324	0.355366	0.507063	1.38221	0.607171
ENSG00000249413.2	0.153907	0.0333561	0	0	0	0.0203648	0.0565247	0	0	0	0.0738049	0	0.03719	0	0	0	0.0475124	0	0	0	0.0628494	0	0	0	0.109535	0.07595	0.0230845	0	0.0856714	0	0.0304101	0	0	0	0	0	0	0	0	0	0.056127	0.308069	0	0	0.171355	0	0.248482	0	0.0197245
ENSG00000186416.11	1.75706	2.27385	1.87666	1.79634	1.40455	1.55698	1.5381	1.75155	1.69883	2.09552	1.26475	1.15602	1.40066	1.85272	1.48369	1.20137	1.79837	1.65688	1.65528	2.08546	1.26046	1.86838	1.32474	1.63883	2.02555	1.72104	1.77796	1.74675	1.58506	1.64223	2.13601	1.593	1.53712	1.37268	1.74985	1.59132	1.73791	1.76417	1.6598	1.11566	5.74974	4.19144	4.21411	3.59911	7.88418	4.57099	5.7601	4.01879	4.37551
ENSG00000266583.1	0	0	0	0	0	0	0	0	0	0	0	0	0	0	0	0	0	0	0	0	0	0	0	0	0	0	0	0	0	0	0	0	0	0	0	0	0	0	0	0	0	0	0	0	0	0	0	0	0
ENSG00000111775.2	144.01	118.211	123.777	111.627	62.2007	128.119	137.943	103.909	126.596	142.212	148.273	133.906	202.569	132.741	123.965	152.546	140.045	133.659	223.904	100.65	127.885	122.568	171.079	133.629	152.164	136.078	124.119	137.655	152.058	80.7085	163.609	126.845	189.089	137.795	84.7738	323.147	105.282	121.774	130.731	215.663	92.9524	40.2695	93.9213	88.9955	108.661	131.71	115.327	77.2906	135.145
ENSG00000150627.14	0.0966057	0.112739	0.0832122	0.150927	0.709748	0.117995	0.0927937	0.141291	0.164262	0.108667	0.0688959	0.0646015	0.129289	0.223354	0.120652	0.118733	0.0688224	0.128109	0.191489	0.299443	0.11835	0.0851049	0.381165	0.0919193	0.074043	0.254256	0.14267	0.0922892	0.0806626	0.624039	0.138021	0.39776	0.031013	0.159482	0.8612	0.14896	0.471461	0.137072	0.273821	0.0163463	0	0.0371869	0.039162	0	0.0165473	0.00620116	0.00479906	0.00530467	0.00190475
ENSG00000261529.1	0	0.0313793	0	0.0253498	0	0	0.0132937	0.0491578	0.0285749	0	0	0.0185097	0	0	0.0119935	0	0	0	0	0.0138909	0	0	0	0	0.0103044	0.0476326	0	0	0.0100743	0.0295108	0	0.0416653	0	0.0133933	0	0	0	0	0	0	0	0.0362265	0.0346823	0	0.0268666	0	0.0818146	0	0
ENSG00000267320.4	0	0	0	0.0351825	0	0	0	0.0170563	0	0	0	0.0128446	0	0	0	0.0151445	0	0.0127358	0	0	0	0	0	0	0	0	0	0.0122332	0	0	0	0	0	0	0	0	0.0205623	0.0185326	0	0	0	0	0	0	0	0	0.12977	0	0.321911
ENSG00000201701.1	0	0	0	0	0	0	0	0	0	0	0	0	0	0.203353	0	0	0	0	0	0	0	0	0	0	0	0	0	0	0	0	0	0	0	0	0	0	0	0	0	0	0	0	0	0	0	0	0	0	0
ENSG00000233601.1	0	0	0	0	0	0	0	0	0	0	0	0	0	0	0	0	0	0	0	0	0	0	0	0	0	0	0	0	0	0	0	0	0	0	0	0	0	0	0	0	0	0	0	0	0	0	0	0	0
ENSG00000253056.1	0	0	0	0	0	0	0	0	0	0	0	0	0	0	0	0	0	0	0	0	0	0	0	0	0	0	0	0	0	0	0	0	0	0	0	0	0	0	0	0	0	0	0.448353	0	0	0.780946	0.302186	0.334023	0
ENSG00000259891.1	0.429125	0.913128	0.519139	0.74678	1.00278	0.695141	0.706824	0.635768	1.02657	0.481728	0.473926	0.425583	0.427343	0.956696	0.568752	0.768357	0.77879	0.718682	0.510129	1.00806	0.732812	0.903153	0.387288	0.681691	0.607114	1.18075	0.97522	0.576318	0.62251	1.0814	0.421379	0.957983	0.560783	1.36651	0.895771	0.260663	0.904843	1.24728	0.877492	0.228833	1.13814	2.83718	0.73513	0.71053	0.4826	0.368945	2.75449	0.724041	1.63988
ENSG00000265530.1	0	0.552758	0	0	0	0	0	0	0	0	0	0	0	0	0	0	0	0.161647	0	0	0	0	0	0	0	0	0	0	0	0	0	0	0	0	0	0	0	0	0	0	0.465053	0	0	0	0	0	0	0	0.163432
ENSG00000116721.9	0	0	0	0	0	0	0	0	0	0	0	0	0	0	0	0	0	0	0	0	0	0	0	0	0	0	0	0	0	0	0	0	0	0	0	0	0	0	0	0	0	0	0	0	0	0	0	0	0
ENSG00000207192.1	0	0	0	0	0	0	0	0	0	0	0	0	0	0	0	0	0	0	0	0	0	0	0	0	0	0	0	0	0	0	0	0	0	0	0	0	0	0	0	0	0	0	0	0	0	0	0	0	0
ENSG00000231056.1	0	0	0	0	0	0	0	0	0	0	0	0	0	0	0	0	0.0699694	0	0.0871705	0	0	0	0	0	0	0	0	0	0	0	0	0	0	0	0	0	0	0.0836141	0	0	0	0	0	0	0	0	0	0	0
ENSG00000251601.1	0	0	0	0	0	0	0	0	0	0	0	0	0	0	0	0	0	0	0	0	0	0	0	0	0	0	0	0	0	0	0	0	0	0	0	0	0	0	0	0	0	0	0	0	0	0	0	0	0
ENSG00000273946.1	0	0	0	0	0	0	0	0	0.0696134	0	0	0	0	0	0	0	0.0544443	0	0	0.0676814	0.072019	0.0651534	0	0	0	0.0580206	0.0529049	0	0.0490853	0	0.139387	0	0	0	0	0	0	0	0	0	0	0	0.084492	0	0	0	0.056947	0	0
ENSG00000221510.1	0	0	0.123898	0	0	0.134693	0.186928	0	0.602705	0	0.162716	0	0.245976	0.228326	0	0	0	0.129034	0	0	0	0.564091	0.210536	0	0	0	0	0.371823	0	0.207482	0	0	0	0.188329	0.20624	0	0.208329	0.187765	0	0	0	0	0	0	0	0	0	0	0.130459
ENSG00000244692.3	0	0	0	0	0	0	0	0	0	0	0	0	0	0	0.0709429	0	0.132193	0.0542801	0	0.0821667	0	0	0	0	0	0	0	0.0521376	0.0595906	0	0	0	0	0.0792234	0.173515	0	0.0876364	0	0	0	0	0	0	0	0	0	0.13827	0	0.0548793
ENSG00000232958.1	0	0	0	0	0	0	0	0	0	0	0	0	0	0	0	0	0	0	0	0	0	0	0	0	0	0	0	0	0	0	0	0	0	0	0	0	0	0	0	0	0	0	0	0	0	0	0	0	0
ENSG00000228567.3	0	0	0	0	0	0	0	0.0187977	0	0	0	0	0	0	0	0	0	0	0	0	0	0	0	0	0	0	0	0	0	0	0	0	0	0	0	0	0	0	0	0	0	0	0	0	0	0	0	0	0
ENSG00000253462.1	0	0	0	0.162543	0	0	0	0	0	0	0	0	0	0	0	0.0699676	0	0	0.0892626	0	0	0	0	0	0	0	0.0696229	0	0	0	0	0	0	0	0	0	0	0	0	0	0	0	0	0	0	0	0	0	0
ENSG00000237243.1	0.0251399	0.0435884	0	0.0704259	0	0	0	0	0	0	0	0	0.0485983	0	0	0	0	0	0	0	0	0	0	0	0.0286273	0	0	0	0	0	0	0	0.0349725	0	0	0.0438203	0	0	0.044643	0	0.0733445	0	0	0.499509	0	0	0.0324706	0.0358916	0
ENSG00000001497.15	5.3102	6.4035	5.56989	4.2388	4.92097	3.73642	5.62771	5.19552	4.67973	6.7438	5.57916	3.42951	4.52553	5.22539	4.864	5.00439	5.47076	5.72709	5.27047	6.41441	3.76462	5.74144	5.81884	5.74805	5.55327	5.87793	5.12299	5.48335	4.7878	6.08145	5.24307	5.8735	5.11248	5.77745	6.16284	5.09396	5.73658	7.28826	5.20803	14.5695	11.8729	22.2143	11.6633	8.74087	14.5407	9.35626	10.7204	8.037	9.20437
ENSG00000197705.8	0.084268	0.125954	0.441386	0.170944	0.0698964	0.0953538	0.0725694	0.063141	0.0688185	0.158636	0.0706015	0.104015	0.0898758	0.12514	0.134794	0.0385438	0.168644	0.0913475	0.107287	0.182883	0.318012	0.261932	0.105774	0.0992706	0.142282	0.214137	0.115062	0.141519	0.119695	0.132669	0.293964	0.153862	0.0848882	0.172032	0.117745	0.0253249	0.1903	1.00337	0.123841	0	0.00847752	0.0232657	0.0890958	0	0.034509	0	0	0.0207426	0.00297922
ENSG00000242661.1	0.11144	0.0966088	0.03617	0	0.0788407	0.0196607	0.0272853	0.0504481	0.1173	0.168995	0.118756	0.0759824	0.107713	0.0999839	0.0246166	0.0447936	0.0458698	0.0376694	0.142866	0	0	0.109785	0.122925	0.0656398	0.0845989	0.0733243	0	0.126639	0.0620323	0	0.0587175	0	0.0516751	0	0.0602083	0.129497	0.030409	0.0274074	0.0989462	0	0.108373	0.0743548	0.106778	0.553553	0	0.247983	0.0959567	0.0265166	0.0190426
ENSG00000185627.16	21.7631	21.5048	20.5599	21.0126	15.2247	21.3914	22.8476	18.1792	21.8314	35.2616	27.0832	20.2818	25.9236	19.0837	17.7373	21.6126	21.7524	18.0888	28.2655	19.5813	19.0319	19.2321	37.4542	22.6768	20.0315	20.254	18.1141	21.9246	22.1859	18.4678	23.4439	22.8586	23.2397	20.3436	21.5829	39.0748	20.0976	21.4771	21.6252	18.4741	50.6648	18.3459	31.7049	44.9224	31.5031	33.6097	30.1136	24.3587	41.809
ENSG00000119777.17	25.7144	28.9615	22.9845	21.0296	14.9401	17.6818	27.0647	28.9883	26.3359	39.0387	27.6242	21.5916	21.5078	24.9583	21.5044	24.3675	28.1378	22.2146	21.9929	27.3873	19.5441	28.1761	21.6841	29.3458	25.8333	25.0681	20.4827	27.2456	23.5461	22.5979	28.6825	21.8664	21.0751	26.4018	35.9757	19.5374	18.4433	29.649	25.0927	28.3857	27.0381	30.8214	35.6504	78.9514	24.4106	38.0249	26.1153	27.7363	31.0289
ENSG00000169129.13	4.21716	5.17434	3.83546	4.6118	4.45669	2.82486	3.65164	6.3432	3.24809	3.13653	3.06971	3.01888	2.36866	4.89648	4.686	3.00344	4.33803	4.20029	2.59045	3.20026	3.45857	3.99901	5.14931	4.20343	3.39547	5.05495	3.74333	4.15409	5.19426	4.33916	2.77653	5.22639	3.31148	4.51717	4.96301	2.54197	4.81225	3.82698	3.67541	2.07244	1.51325	3.82192	9.16192	3.88338	2.35088	3.78885	2.60531	1.91032	1.56713
ENSG00000225727.2	0	0	0	0	0	0	0	0	0	0	0	0	0	0	0	0	0	0	0	0	0	0	0	0	0	0	0	0	0	0	0	0	0	0	0	0	0	0	0	0	0	0	0	0	0	0	0	0	0
ENSG00000235065.1	1.77122	1.37666	2.11122	1.79653	1.6852	1.87493	2.15341	2.03221	2.12152	2.58016	1.09345	0.936982	1.65296	1.47955	1.57852	2.39363	2.3003	2.41552	1.78525	0.890687	1.1473	2.43687	2.72855	1.76279	1.94738	1.8486	2.16197	1.84424	1.12194	0.846525	3.47558	2.32005	2.76136	1.12998	1.43543	2.12921	2.39995	1.53216	1.95226	1.61219	2.58373	1.95608	2.34087	3.94402	1.45069	11.3147	1.89328	1.17717	3.31887
ENSG00000185630.17	4.33758	4.97115	3.89651	3.98536	14.8443	5.49122	2.64555	5.02397	2.81852	3.13141	2.90261	3.139	2.75543	5.01253	4.47049	3.74138	3.65341	3.72645	4.10102	4.81203	4.36552	3.59527	4.21875	3.4162	4.21791	4.24105	4.48638	3.4271	4.02796	8.30618	2.56387	9.24094	2.82806	3.54744	8.52977	1.84555	7.7846	2.37533	3.45247	0.522564	0.904192	2.8422	0.42778	0.373004	1.49374	0.341795	1.2053	1.62857	2.75063
ENSG00000258487.1	0	0	0	0	0	0	0	0	0.0339301	0	0.0274809	0.0219786	0	0	0	0	0	0	0	0	0	0	0	0	0	0	0	0	0.0239245	0	0	0	0	0	0	0	0	0	0	0	0.062696	0	0	0	0	0	0	0	0
ENSG00000224664.2	0	0	0	0	0	0	0	0	0	0	0.0587014	0	0	0	0	0	0	0	0	0	0	0	0	0	0.052272	0	0	0	0	0	0	0	0	0	0	0.0800137	0	0	0.0815158	0	0	0	0	0	0	0	0	0	0
ENSG00000233278.1	0.166732	0	0.0811745	0.350308	0.117959	0.0882474	0.0612351	0.0566092	0.0658127	0.162543	0.106607	0	0.161157	0.0747963	0	0	0.0514717	0.0422698	0.128251	0	0	0	0.137937	0.0982082	0.0474653	0	0.0500164	0.0812028	0.0464054	0	0	0	0.173958	0.0616941	0.0675613	0	0.0682456	0	0.14804	0	0	0.500613	0.079879	0	0	0.139134	0.161513	0	0
ENSG00000278983.1	0.0245305	0.00708864	0.00796188	0.0229063	0.0173547	0	0	0.0444194	0	0.0106285	0.0209128	0.0501766	0.0158068	0.00733628	0.0054187	0.00493007	0.0100971	0.00414597	0	0.0251039	0.0133564	0.00604156	0	0.0192652	0.00465556	0.0322809	0.0294347	0.0278763	0.00910319	0.00666655	0.0129251	0.00941226	0	0.0181535	0.0132533	0	0.0133875	0	0.0145203	0.0719457	0.0715667	0	0	0.0406168	0.0849692	0.0136467	0.0158418	0.0291847	0.0293422
ENSG00000251278.1	0	0	0	0	0	0	0	0.0383268	0	0	0	0	0	0	0	0	0	0	0	0	0	0	0	0	0	0	0	0	0	0	0	0	0	0	0	0	0	0	0	0	0	0	0	0	0	0	0	0	0
ENSG00000279111.1	0	0	0	0	0	0	0	0	0	0	0	0	0	0	0	0	0	0	0	0	0	0	0	0	0	0	0	0	0	0	0	0	0	0	0	0	0	0	0	0	0	0	0	0	0	0	0	0	0
ENSG00000262848.1	0	0	0	0	0	0	0	0	0.040393	0	0	0	0	0	0	0	0	0	0	0	0	0	0	0	0	0	0	0	0	0	0	0	0	0	0	0	0	0	0	0	0	0	0	0	0	0	0	0	0
ENSG00000260375.1	0	0	0	0	0	0	0	0	0	0	0	0	0	0	0	0	0	0	0	0	0	0	0	0	0	0	0	0	0	0	0	0	0	0	0	0	0	0	0	0	0	0	0	0	0	0	0	0	0
ENSG00000254829.1	0	0	0	0	0	0	0	0	0	0	0	0	0	0	0	0	0	0	0	0	0	0	0	0	0	0	0	0	0	0	0	0	0	0	0	0	0	0	0	0	0	0	0	0	0	0	0	0	0
ENSG00000275238.1	0	0	0	0	0	0.219358	0	0	0	0	0	0	0	0	0	0	0	0	0.318795	0	0	0	0	0	0	0	0	0	0	0	0	0	0	0	0	0	0	0	0	0	0	0	0	0	0	0	0	0	0
ENSG00000277639.1	1.77698	7.53859	1.71799	3.17743	0.392308	0.680371	4.72111	2.27637	6.88477	2.3753	3.02983	3.78945	3.38639	3.57307	3.97539	5.92688	8.69931	5.34208	2.48167	3.88853	10.6223	3.01698	2.25206	8.22492	2.985	2.08965	2.23809	3.67042	4.29332	3.59623	5.63767	1.85687	5.54006	21.7307	0.796649	6.06297	2.47605	3.90538	1.70086	0.776213	2.02223	0.756791	1.73888	0.500811	2.24503	0.1262	35.5829	8.11465	11.2673
ENSG00000181433.8	0	0	0	0	0	0	0	0	0	0	0	0	0.00949585	0	0	0	0	0	0	0	0	0	0	0	0	0	0	0	0	0	0	0	0	0	0	0	0	0	0	0.172884	0.0286622	0	0	0.0488007	0	0	0.196682	0	0
ENSG00000226202.2	0	0	0	0	0	0	0	0	0	0	0	0	0	0	0	0	0.0318156	0	0	0.158204	0	0	0	0	0	0.0339054	0.061832	0	0	0	0	0	0	0.0381342	0	0	0	0	0	0	0	0	0	0	0	0	0	0.0367841	0
ENSG00000168874.11	0.945402	2.30146	1.05305	0.662103	2.09775	0.851654	1.37833	1.94536	1.86585	1.23817	0.500681	0.673899	0.83533	1.58077	1.13594	1.22063	1.02296	0.726295	1.21201	1.1654	1.00611	1.01603	1.05469	0.649668	0.967806	2.69869	1.60708	0.809248	0.866457	1.62331	0.528322	2.47327	0.644298	1.04592	1.59812	1.26921	1.50486	1.49724	1.99255	0.546153	0.612926	0.238936	0.196726	0.142306	0.276435	0.183283	0.107924	0.269264	0.193369
ENSG00000185479.5	0.0127132	0.407786	0.0495157	0.0890354	0.00899424	0.0269151	0.0747057	0.112226	0	4.39564	0	0.0260045	0	0	0.00842486	0.0153303	0.0313973	0.0257842	0.0293369	0.039031	0.0934479	0.0187866	0.294492	0.0149765	0.00723836	0.00836493	0	0.198132	0.212301	0.010365	0.0401914	0.0878038	0.0442137	0.0658575	0.473936	0.0110799	0.0104073	0.0844202	0.0225758	7.43865	8.58635	5.98015	0.682156	1.263	4.64265	0.0848705	0.057471	49.6319	4.83577
ENSG00000253322.1	0	0	0	0.0712908	0	0	0	0	0	0	0	0	0	0	0	0	0	0	0	0	0	0	0	0.0299793	0	0	0	0	0	0	0	0	0.035402	0	0	0.0443585	0	0	0.0451912	0	0	0	0	0	0	0	0	0	0
ENSG00000105370.6	0	0.025456	0	0.0411293	0	0	0	0	0	0	0	0	0	0	0	0	0.0181297	0	0	0	0	0	0	0	0	0	0	0	0	0	0	0	0	0	0.0237969	0	0	0	0	0.129182	0	0	0.0281355	0	0	0	0	0	0
ENSG00000236165.1	1.40913	1.6767	0.887817	0.232204	0	0.818936	0.0811802	0.975619	0.174498	0.287314	0.282661	0.226066	1.70918	0.594952	0.1831	0.999537	1.74004	0.47632	1.70024	0.593791	0.676978	0.979907	0.137149	2.11569	0	1.12715	0.0663075	0.888127	1.10736	0.991169	0.829818	0.190827	0.192182	0.613415	0.223918	0.963213	0.0452371	0.530034	2.84576	0	0.806091	0.110612	0.264742	0	1.06643	0.645582	1.17766	0	0.0566563
ENSG00000139330.5	0.0469658	0.0465319	0.013066	0.0187954	0.341765	0.028409	0.019713	0	0	0.122095	0.00857985	0.0411718	0	0.168551	0.017785	0.0323624	0.024855	0.00680384	0.0825741	0.0514967	0.0109594	0.00991464	0.41075	0.0553273	0	0.00882922	0.00805075	0.0392117	0.0224085	0.142224	0	1.004	0.00933355	0.00993041	0.0761237	0.0701693	0.142804	0.00990065	0	0	0.176169	0.0537198	0.0385724	0	0.119521	0.0223953	0.00866584	0	0.0206368
ENSG00000267137.1	0	0	0	0	0	0	0	0	0	0	0	0	0	0	0	0	0	0	0	0	0	0	0	0.0309569	0	0	0	0	0	0	0	0	0	0	0	0	0	0.0387775	0	0	0	0	0	0.261066	0	0	0.0339412	0	0
ENSG00000111669.13	205.954	204.11	203.935	195.097	113.077	247.472	205.363	199.378	178.175	271.645	249.602	182.895	230.011	188.634	219.862	222.639	214.754	211.141	233.686	170.022	161.814	190.768	233.815	204.141	229.612	191.651	198.69	206.193	227.905	139.771	190.287	177.041	283.487	214.958	166.939	275.328	183.83	206.782	186.619	532.129	259.781	185.978	374.89	256.086	270.478	380.552	302.281	182.397	224.483
ENSG00000211611.2	18.15	18.708	54.0622	54.6481	0.303323	3.13908	54.8491	17.1768	24.9336	21.0377	18.2298	10.9622	10.9817	25.0675	60.8019	37.5257	48.354	32.0284	47.4345	37.2399	7.41175	22.9666	20.7497	19.319	26.9332	1.1284	27.0517	15.2429	19.5698	9.61263	26.0918	18.9182	28.6782	9.94156	11.6978	49.3854	9.53488	34.4276	12.1182	2.51491	1.77201	0	1.09548	1.06484	8.59223	0	0.27688	1.42824	0
ENSG00000157168.17	0.46995	2.00929	0.355354	0.875276	0.219236	0.169437	0.522963	0.490413	0.968436	0.852203	0.347151	0.306455	0.455472	0.732988	0.303793	0.466327	0.972456	0.77523	0.281703	0.326302	0.955885	0.688781	0.368661	0.449531	1.00758	0.395998	0.717556	0.576248	0.573087	0.434305	0.439233	0.557168	0.333113	0.477606	0.319628	0.410692	0.421402	0.557427	0.268323	0.0563346	0.313812	0.0256317	0.0515321	0.101771	0.182488	0.0470167	2.82819	0.0182816	0.0984659
ENSG00000181704.10	6.32187	8.2073	5.44387	6.82772	6.18761	6.08997	4.96025	6.95176	7.02094	6.66423	5.85414	5.99792	7.23686	6.0117	5.63297	5.76145	6.60018	5.98036	7.08805	6.64493	5.87671	5.29468	8.88719	6.3854	6.55678	5.23054	6.52764	5.99816	6.36839	6.6335	5.40714	7.48268	5.48143	5.90473	6.81165	7.30817	6.70889	6.68762	7.57344	1.45659	8.03837	7.04727	4.81202	7.57179	14.3703	5.3069	7.40319	6.52406	8.22429
ENSG00000240241.4	0	0	0	0	0	0	0	0	0	0	0	0	0	0	0	0	0	0	0	0	0	0	0	0	0	0	0	0	0	0	0	0	0	0	0	0	0	0	0	0	0.04042	0	0	0	0	0	0	0	0
ENSG00000237749.4	0.802688	0.298227	1.22821	1.60616	0.40563	0.485535	0.589599	0.545059	1.35787	0.447154	0.659868	0.41047	0.88668	0.308646	0.683912	0.898793	0.77879	1.1047	0.529225	0.264038	0.468266	1.44033	1.42299	1.68856	0.979325	0.377248	1.03196	1.28448	0.638303	0.0934897	1.45007	0.791969	0.638075	0.339439	1.11516	0.599628	1.12646	0.76145	0.7127	0.504473	1.00363	1.14765	0.549365	0.569598	0.340452	3.4448	1.1108	0.409278	0.881756
ENSG00000206613.1	0	0	0	0	0	0	0	0	0	0	0	0	0	0	0	0	0	0	0	0	0	0	0	0	0	0	0	0	0	0	0	0	0	0	0	0	0	0	0	0	0	0	0	0	0	0	0	0	0
ENSG00000274975.1	0	0	0	0	0	0	0	0	0	0	0	0	0	0	0	0	0	0	0	0	0	0	0	0	0	0	0	0	0	0	0	0	0	0	0	0	0	0	0	0	0	0	0	0	0	0	0	0	0
ENSG00000237007.4	0.0171462	0	0.0500864	0.0480328	0.0485221	0.0181502	0.0503778	0.023286	0.0812156	0.156011	0.0219263	0.0350722	0	0.0307673	0.0454504	0.062028	0	0.0521627	0.0263778	0.131603	0.0280074	0.0506748	0	0.0201989	0	0.0676907	0.0205741	0.0167013	0.0381775	0	0.0542061	0	0.0477048	0	0.0277912	0	0	0.0253017	0.030448	0.150865	0	0	0.032858	0	0.0509069	0	0.0885841	0.0489585	0.0527386
ENSG00000257579.1	0	0	0	0	0	0	0	0	0	0	0	0	0	0	0	0	0.0353297	0	0	0	0	0	0	0	0	0	0	0	0	0	0	0	0	0	0	0	0	0	0	0	0	0	0	0	0	0	0	0	0
ENSG00000165861.12	6.04177	2.59278	5.21212	4.12025	5.97256	5.37398	5.22905	4.98255	5.85303	4.01193	4.40842	6.04774	5.10513	4.95466	6.23217	5.29768	4.97935	5.89117	4.69781	4.95199	5.22024	6.0517	3.40611	5.549	5.45098	5.25966	6.55749	5.68261	6.31841	5.70594	5.298	5.40634	6.19522	5.15495	5.82245	2.02046	4.83404	5.49855	6.3111	4.61841	2.36882	3.39277	3.15385	3.25914	2.88143	2.5642	1.70901	4.6407	1.76864
ENSG00000272660.1	0.828898	2.15576	1.51333	0.580511	0.293212	1.42583	0.913277	1.82928	0.981549	1.07743	0.529989	0.847746	1.00147	0.557767	0.961277	0.999537	1.02355	0.735495	0.478192	1.11336	1.01547	1.07177	0.51431	0.97647	0.471941	2.31792	0.870286	0.403694	0.807453	0.675797	0.655119	0.477067	0.43241	0.153354	0.503815	0.541807	1.52675	0.611577	0.919964	0	0.302284	2.48876	0.198556	2.05869	0.307623	1.03754	0.133825	1.03547	0.956076
ENSG00000214113.9	1.43782	1.64598	1.53763	1.21352	2.13008	0.834177	1.27954	1.38315	1.65168	1.99672	1.1197	0.895506	2.33405	1.79996	1.41499	1.4893	1.41507	1.69172	2.61606	1.5516	0.966037	1.51862	3.18981	1.45312	1.35215	1.81933	1.53358	1.68779	1.30485	1.69325	1.48604	2.46137	2.02796	1.44146	2.01426	3.65221	2.30629	1.86556	2.74421	1.90576	8.02655	6.05125	2.95847	1.93813	4.19134	2.97393	3.86099	1.85536	3.62239
ENSG00000228438.1	0	0	0	0	0	0	0	0	0	0	0	0	0	0	0	0	0	0	0	0	0	0	0	0	0	0	0	0	0	0	0	0	0	0	0	0	0	0	0	0	0	0	0	0	0	0	0	0	0
ENSG00000252587.1	0	0	0	0	0	0	0	0	0	0	0	0	0	0	0	0	0	0	0	0	0	0	0	0	0	0	0	0	0	0	0	0	0	0	0	0	0	0	0	0	0	0	0	0	0	0	0	0	0
ENSG00000137601.14	1.64604	1.77724	1.50806	1.65582	2.8928	1.11871	1.43714	1.99667	1.52981	1.45394	1.46866	0.989037	1.31618	1.76548	1.53457	1.3195	1.57294	1.52315	1.56828	1.76874	1.10298	1.66951	1.60936	1.23837	1.68268	1.80919	1.70354	1.41566	1.42853	2.39427	1.29208	2.54067	1.07466	1.39808	2.56184	1.18678	1.93242	2.17778	1.60433	0.24687	0.834936	0.906073	1.38362	1.15212	0.944091	1.51718	0.773098	1.01745	0.611768
ENSG00000099308.9	7.92545	5.33315	8.71406	7.39868	2.12159	6.25131	9.35529	8.03185	7.96458	5.35413	7.03144	7.82744	5.11798	6.35738	7.58006	7.40022	8.48791	7.05519	4.98246	7.20428	7.26012	9.37881	1.96701	9.15477	7.29794	6.56775	8.64889	6.37404	8.09123	4.29958	9.6159	3.60477	6.64791	10.6809	5.11403	3.14001	4.26803	8.22134	6.493	5.12637	2.59343	7.73481	5.29522	4.51137	3.5423	4.1755	5.42257	4.14678	2.78251
ENSG00000277520.1	0	0	0	0	0	0	0	0	0	0	0	0	0	0	0	0	0	0	0	0	0	0	0	0	0	0	0	0	0	0	0	0	0	0	0	0	0	0	0	0	0	0	0	0	0	0	0	0	0
ENSG00000147251.14	2.23768	1.50963	2.6515	1.79275	5.1189	1.92168	2.71169	2.1994	1.82494	2.62284	1.83715	1.35132	1.51483	3.08959	1.65598	1.61427	1.81702	1.67981	2.19674	2.89701	1.57867	2.45105	2.89929	1.59497	1.75491	2.24001	2.15482	1.67075	1.68179	3.67713	2.73196	4.37479	0.917509	1.53998	5.21455	1.55181	3.93092	2.9005	2.60914	0.766096	1.50507	5.57705	2.53201	2.96261	1.57689	3.05886	1.53224	2.13807	6.46534
ENSG00000224357.1	0	0	0	0	0	0	0	0	0	0	0	0	0	0	0	0	0	0	0	0	0	0	0	0	0	0	0	0	0	0	0	0	0	0	0	0	0	0	0	0	0	0	0	0	0	0	0	0	0
ENSG00000160209.17	15.223	12.8793	16.3369	12.4138	4.42649	22.6072	16.7337	11.1218	14.9737	10.9914	11.1731	11.7843	10.7626	10.8579	13.4782	17.3406	17.0069	17.9897	9.22824	11.0738	15.1351	16.0154	4.89815	14.3841	13.2801	12.0266	14.0757	17.1848	15.6109	9.86067	12.7754	7.74313	13.066	17.4431	12.1563	9.4328	8.77845	12.6864	10.65	26.9578	28.4714	16.5604	18.0014	22.1147	13.1747	20.4779	20.4782	28.7119	13.8897
ENSG00000153443.11	3.96412	8.28389	4.62876	2.98677	7.22539	4.19622	5.45847	5.23664	6.93602	4.54833	2.84472	3.33687	4.12986	5.72511	4.48366	6.01269	7.22129	4.2638	4.8035	4.75	3.64678	5.10566	5.2061	4.89179	3.09455	6.26095	4.98268	3.78317	3.66801	6.18936	4.45405	5.24128	5.39188	6.0333	6.09385	4.09412	4.77089	5.29955	4.30622	20.5607	7.28522	8.53656	7.16646	8.08345	5.65265	8.08092	11.203	7.66232	10.4998
ENSG00000118596.10	0.470255	0.445402	0.468228	0.428214	0.605307	0.405647	0.327483	0.883724	0.556438	0.393243	0.276921	0.351754	0.513012	0.546678	0.330626	0.308492	0.310661	0.360616	0.395198	0.951631	0.355457	0.407846	0.591905	0.378905	0.34571	0.38415	0.480202	0.324669	0.35099	0.498502	0.271828	0.62806	0.212645	0.421064	0.927378	0.340455	0.630886	0.784779	0.556085	0.0840604	0.102199	0.0764932	0.117986	0.0421832	0.110308	0.0673219	0.023308	0.145489	0.0359155
ENSG00000255192.5	0	0	0.0769301	0	0.0223582	0	0.0232133	0.0214597	0	0.0410784	0.0202066	0	0	0	0.0628285	0.0381087	0.0195122	0	0.0486179	0	0	0.0233502	0.05229	0.0558439	0	0.0207939	0.037921	0.0153914	0.0351831	0	0.0249773	0	0	0	0.0256115	0	0	0	0	0	0.0461	0	0	0	0	0	0.0408182	0	0
ENSG00000224949.2	0	0	0	0	0	0	0	0	0	0	0	0	0	0	0	0	0	0	0	0	0	0	0	0	0	0	0	0	0.0560731	0	0	0	0	0	0	0	0	0	0	0	0	0.201636	0	0	0	0	0	0	0
ENSG00000231909.7	0	0	0	0	0	0	0	0	0	0.05028	0	0	0	0	0	0	0	0	0	0	0	0	0	0	0.0220239	0	0	0	0	0	0	0	0	0	0	0	0	0	0	0	0.0564264	0	0.0370638	0	0	0.129116	0	0	0
ENSG00000266470.1	0	0	0	0	0	0	0	0	0	0	0	0	0	0	0	0	0	0	0	0	0	0	0	0	0	0	0	0	0	0	0	0	0	0.135029	0	0	0	0	0	0	0	0	0	0	0	0	0	0	0
ENSG00000129084.16	14.62	12.9219	12.139	15.4369	9.64998	13.1827	14.8801	12.3297	13.9387	22.5392	19.8983	12.4985	16.8196	13.0658	11.0484	11.1543	12.513	12.4907	18.8544	12.3781	14.0615	12.7145	27.1494	15.2557	13.8408	12.7856	11.4737	13.7826	13.0181	11.4789	16.3581	15.3164	13.7971	11.6811	14.7507	25.8971	14.5188	13.1116	16.7539	16.8964	35.0891	50.8232	21.7937	25.3205	22.1272	28.221	18.0601	17.7985	32.0739
ENSG00000230528.6	0.00398181	0.0207114	0	0.0223089	0	0.00421494	0.00584952	0.00540763	0.0188604	0.015527	0.00509185	0.00407235	0.00769729	0	0	0	0.00983375	0	0	0.00611232	0	0.00588401	0	0.0093814	0.00453416	0.00523985	0.00477785	0	0.0177316	0	0	0	0.0110783	0.00589337	0	0.00694052	0	0	0	0	0	0	0	0	0	0	0	0	0.00408243
ENSG00000125814.16	2.01207	1.9317	1.78916	2.31361	4.08223	3.45298	2.26371	2.49167	2.43293	1.72195	1.84291	1.53344	1.77334	2.75509	1.79252	1.76456	1.52633	1.61882	2.22986	2.34414	1.7112	1.86751	3.86567	2.07645	1.74521	3.89507	2.1117	1.7088	1.53962	3.34864	1.91004	4.02599	1.41879	2.37912	3.32411	1.76324	3.4213	1.9753	2.50503	0.658398	1.14815	3.58368	2.05005	1.70705	1.88429	2.28494	4.88255	1.92296	3.52911
ENSG00000108509.19	12.7164	12.0197	12.82	10.6009	13.1278	12.7878	12.4186	14.4556	15.0726	12.0001	10.9276	12.3304	10.7603	12.8171	12.8448	13.7538	13.0542	12.4344	12.0711	16.2169	12.011	15.2717	8.24576	14.5901	10.766	14.2744	13.2712	11.2723	11.4435	14.064	13.7292	10.6491	12.7082	17.6151	12.9491	7.33368	11.3541	13.9978	13.9637	9.48887	3.7812	8.9638	12.1404	9.08034	3.48903	9.43513	7.69535	11.903	5.95734
ENSG00000213999.14	0.219784	0.530773	0.420368	0.263868	0.0666392	0.0913991	0.565033	0.266504	0.421372	0.469334	0.311168	0.329144	0.348998	0.394381	0.124841	0.274494	0.940195	0.238797	0.181133	0.301233	0.141037	0.661159	0.129876	0.166444	0.241334	0.516471	0.405003	0.290537	0.192251	0.102394	1.1539	0.126495	0.338503	0.569268	0.216284	0.27364	0.102812	2.95364	0.264838	0.345324	0.137402	0.879865	0.225632	0	0.139829	0.393008	0.70968	0.448256	0.241433
ENSG00000206843.1	0	0	0	0	0	0	0	0	0	0	0	0	0	0	0	0	0	0	0	0	0	0	0	0	0	0	0	0	0	0	0	0	0	0	0	0	0	0	0	0	0	0	0	0	0	0	0	0	0
ENSG00000166289.5	2.65659	1.54787	2.95026	0.727533	2.17421	1.8843	7.55103	2.89511	1.61456	2.18721	3.19654	1.98656	3.23191	3.01942	1.97203	2.09433	1.30951	2.23309	3.82054	2.19267	1.43173	3.03822	5.36243	2.9957	1.50331	3.18977	1.66202	2.2609	1.52395	1.888	5.08872	2.92717	2.37844	1.38539	3.82355	2.44261	1.62109	1.70858	2.58455	8.94993	4.32511	1.86278	2.14627	2.31132	3.05213	2.97989	2.58566	4.43388	0.715601
ENSG00000276027.1	0	0	0	0	0	0	0	0	0	0	0	0	0	0	0	0	0	0	0	0	0	0	0	0	0	0	0	0	0	0	0	0	0	0	0	0	0	0	0	0	0	0	0	0	0	0	0	0	0
ENSG00000186452.9	0	0	0	0	0	0	0	0	0	0	0	0	0	0	0	0.00524337	0	0	0	0	0	0	0	0	0.00495142	0	0	0	0	0	0	0	0	0	0	0	0	0	0	0	0	0	0	0	0	0	0	0	0
ENSG00000144848.9	8.02075	8.12421	7.87461	9.76162	4.67528	8.18132	7.92623	7.73042	8.2564	10.8823	8.83012	7.21992	11.0128	7.82876	7.20132	7.62247	7.92286	8.61267	11.2108	7.65924	6.86672	8.20447	12.9294	9.06563	9.15231	6.51911	7.96658	8.25654	8.33747	6.40962	8.81372	8.21342	8.06043	7.22326	8.37575	14.3117	7.77269	9.46439	8.9109	9.29407	10.831	9.36017	14.4926	10.6118	7.85091	14.9035	8.4894	7.5877	12.7258
ENSG00000274603.1	0	0	0	0	0	0	0	0	0	0	0	0	0	0	0	0	0.164332	0	0	0	0	0.196656	0	0	0	0.175126	0	0	0	0	0	0	0	0	0	0	0	0	0	0	0	0	0	0	0	0	0	0	0
ENSG00000224437.2	0	0.0498029	0	0	0	0	0	0.0780198	0	0	0.0734639	0.0293773	0.0555272	0	0	0	0	0.0291285	0.0441894	0.0440934	0.0469193	0	0.047527	0	0.0327088	0	0.0344668	0	0.0319783	0	0	0	0	0.0425139	0	0.100136	0	0	0	0	0.167603	0	0	0.285363	0.0852816	0.287635	0.0371001	0.0410088	0.0883502
ENSG00000249307.4	0.0544645	0.220342	0.0777812	0.132231	0.169542	0.153743	0.0426729	0.133141	0.321041	0.113272	0.0557185	0.237666	0.224611	0.149855	0.105873	0.249571	0.0851893	0.125191	0.161991	0.117049	0.0771027	0.134139	0.156202	0.0983803	0.0702891	0.148123	0.274483	0.0848818	0.169777	0.124333	0.0516552	0.0835912	0.186891	0.0859856	0.0882779	0.0696189	0.178344	0.123234	0.0838215	0.0319478	0.0635591	0.101752	0.0347908	0.108217	0.0970225	0.0121198	0.0891052	0.0155515	0.0186136
ENSG00000248652.2	0	0	0	0	0	0	0	0	0	0	0	0	0	0	0	0	0	0	0	0	0	0	0	0	0	0	0	0	0	0	0	0	0	0	0	0	0	0	0	0	0	0	0	0	0	0	0	0	0
ENSG00000215930.1	0	0	0	0	0	0	0	0	0.266312	0	0	0	0	0	0	0	0	0.171045	0	0.517841	0.275514	0.24925	0	0	0.192069	0	0	0	0	0	0	0	0	0.249646	0	0	0	0	0	0	0	0	0	0	0	0.563007	0	0	0.518801
ENSG00000231777.1	0	0	0	0	0	0	0	0	0	0	0	0	0	0	0	0	0	0.02168	0	0	0	0	0	0	0	0	0	0	0	0	0	0	0	0	0	0	0	0	0	0	0	0	0	0	0	0.0356806	0.0138066	0	0
ENSG00000228165.1	0	0	0	0	0	0	0	0	0	0	0	0	0	0	0	0	0	0	0	0	0	0	0	0	0	0	0	0	0	0	0	0	0	0	0	0	0	0	0	0	0	0	0	0	0	0	0	0	0
ENSG00000176246.1	0	0	0	0	0	0	0	0	0	0	0	0	0	0	0	0	0	0	0	0	0	0	0	0	0	0	0	0.0150472	0	0	0	0	0	0	0	0	0	0	0	0	0	0	0	0	0	0	0	0	0
ENSG00000164871.16	0	0	0	0	0	0	0	0	0	0	0	0	0	0	0	0	0	0	0	0	0	0	0	0	0.00837199	0	0	0	0	0	0	0	0	0	0	0	0	0	0	0	0	0	0	0	0	0.0245406	0	0	0
ENSG00000140297.11	94.4294	49.0697	82.4819	113.014	8.57448	41.8013	73.2991	27.5982	59.19	95.0816	105.348	162.967	71.3005	45.7228	53.4871	63.4814	63.3302	45.0021	62.1908	49.6446	123.561	70.4805	47.146	76.645	74.4213	39.852	49.1258	61.5055	83.9427	53.6802	89.7726	57.9031	75.6087	54.3619	30.1345	68.0588	51.6289	43.3228	31.8338	11.6495	18.6468	3.86543	33.761	11.1948	14.2072	16.7278	6.07639	18.5825	1.62389
ENSG00000253777.1	0	0	0	0	0	0	0	0	0	0	0	0	0	0	0	0	0	0	0	0	0	0	0	0	0	0	0	0	0	0	0	0	0	0	0	0	0	0	0	0	0	0	0	0	0	0	0.0356868	0	0
ENSG00000259405.1	0.324755	0.37538	0.210811	0.303252	0.153171	0.11459	0	0.29403	0.854582	0.140709	0.41529	0.110713	0.627789	0.388494	0.430422	0.39161	0.267346	0.439101	0.499604	0.498519	0.353645	0.479898	0.716451	0.510096	0.123268	0.42736	0	0.42177	0.482062	0	0.342227	0.498428	1.05413	0.480661	0.350916	0.566067	0.35447	0	0.384463	0	0.631639	0	1.03723	0	0	1.084	0.699088	0.154548	0.221974
ENSG00000240758.2	0.0438239	0.0379917	0.0213359	0	0	0.0231949	0.0643801	0.17855	0.103789	0.0284819	0	0.0896408	0.0847167	0.0786379	0	0.0528456	0.0541153	0.155543	0.0337094	0.0336362	0	0.0323798	0	0.129065	0.0748547	0.028835	0.0262926	0.0213433	0.0243944	0.0714589	0.0692725	0	0.0609642	0.0648626	0.142063	0.0763877	0.215252	0.0970024	0.0778218	0	0.191782	0.175441	0.251945	0	0.390337	0.0731399	0.424521	0.187699	0.831231
ENSG00000269179.1	0	0	0	0	0	0	0	0	0	0	0	0	0	0	0	0	0	0	0	0	0	0	0	0	0	0	0	0	0	0	0	0	0	0	0	0	0	0	0	0	0	0	0	0	0	0	0	0	0
ENSG00000250441.1	0	0	0	0	0	0	0	0.0698581	0	0	0	0	0	0	0	0	0	0.0521627	0	0	0	0	0	0	0	0.0676907	0	0.0501039	0	0	0	0	0	0	0	0	0	0	0	0	0.15007	0	0	0	0.152721	0.858486	0	0	0
ENSG00000200630.1	0	0.246573	0	0	0	0	0	0	0	0	0	0	0	0	0	0	0	0	0	0	0	0	0	0	0	0	0	0	0	0	0	0	0	0	0	0	0	0	0	0	0	0	0	0	0	0	0	0	0
ENSG00000260277.1	0.0251399	0.0871767	0.0856764	0.0704259	0.0355717	0.0532237	0.0369321	0.17071	0.0992323	0.0163388	0.0482226	0.0128558	0.0242992	0.0902223	0.0832995	0.0303152	0.124174	0.101975	0.0193376	0.250843	0.0615968	0.0928746	0.0415964	0.0296156	0.0715682	0.0661656	0.0603318	0.09795	0.06997	0.0409929	0.0794772	0.115753	0.0524588	0.0558134	0.0814951	0.0219102	0.0617404	0.111292	0	0	0.0733445	0.100643	0.0481766	0	0.11196	0.0419572	0.0811765	0.0538374	0.115988
ENSG00000279677.1	0	0	0.0838241	0	0	0.0455639	0	0.0584569	0	0	0	0	0	0.0772378	0	0	0	0.0872991	0	0.0660747	0.0703093	0.0636067	0	0	0	0	0.051649	0.0419267	0	0.0701867	0	0	0	0	0	0	0.0704732	0.0635169	0	0	0.125578	0	0.0824863	0	0.255592	0	0.0555951	0.122905	0
ENSG00000221048.1	0	0	0	0	0	0	0	0	0.154749	0	0	0	0	0	0	0	0.121028	0.0993912	0	0	0	0	0	0	0	0	0	0.0954682	0.109115	0	0.154927	0	0	0	0	0	0	0	0	0	0	0	0	0	0	0	0	0	0
ENSG00000101134.10	0.345374	0.405653	0.260357	0.140446	0.930082	0.294836	0.294606	0.461482	0.16711	0.477891	0.14247	0.159522	0.226139	0.629737	0.265791	0.382887	0.199483	0.209012	0.445627	0.684091	0.172884	0.205794	0.654408	0.118121	0.120523	0.549792	0.30079	0.211614	0.210856	0.953746	0.184913	0.872058	0.123989	0.123672	0.821633	0.912722	0.994121	0.271264	0.415468	0.147041	0.4388	0.401413	0.811305	0.332047	0.893099	0.204533	0.115119	1.05774	0.319834
ENSG00000236849.4	0.0454013	0.0393591	0	0.0635927	0.513925	0.120149	0.0666973	0.0308294	0.143367	0.147535	0.0290292	0.0232168	0	0.0407342	0.0300869	0.0273739	0.0560631	0.0230202	0.0698455	0.209081	0.111241	0.0670906	0.112681	0.0534843	0.0516993	0.149364	0.081717	0.0442231	0.0505448	0.111046	0.0717658	0.156783	0.0315792	0.0335986	0.18397	0.0395686	0.223	0.100494	0.161246	0	0	0	0.0435022	0	0	0	0.0586402	0.0648183	0
ENSG00000231386.1	0.0642794	0	0	0	0	0	0.0314768	0	0.0338298	0	0.0273997	0.0219137	0.0414199	0	0.0283981	0	0	0	0.0329625	0	0	0.0949873	0.0709043	0	0.0243987	0	0.0257101	0	0.0238539	0	0.0338688	0	0	0.0317128	0	0.0373476	0	0	0	0	0.0625108	0	0	0	0	0	0	0	0
ENSG00000156398.11	1.56902	1.89709	1.55062	0.844681	0.421534	1.21556	1.52516	2.36625	2.34901	1.93619	2.6229	1.04702	2.57935	1.38019	1.25155	1.0516	1.87505	2.04152	1.93047	2.35033	1.21804	1.50747	2.5214	2.73743	1.52144	1.81764	1.66604	1.65844	1.94376	0.850845	2.10056	1.15555	1.21316	2.4345	2.55774	2.7223	1.51353	2.59505	1.77306	2.98665	2.40202	2.76116	3.20399	2.42154	1.48489	1.19329	3.8152	1.22184	1.25879
ENSG00000216116.1	0	0	0	0	0	0	0	0	0	0	0	0	0	0	0	0	0	0	0	0	0	0	0	0	0	0	0	0	0	0	0	0	0	0	0	0	0	0	0	0	0	0	0	0	0	0	0	0	0
ENSG00000229588.1	0.068585	0.0594574	0.0333909	0	0.0970443	0.0726007	0.100756	0	0	0.0445744	0	0.0350722	0.0662913	0.0615346	0	0	0.0423456	0	0.0527556	0	0	0	0.226961	0	0	0.0451271	0	0	0	0.167751	0	0.0789473	0	0	0.111165	0.0597738	0	0.0506033	0	0	0.100047	0	0	0	0.101814	0	0.0885841	0.244792	0.210954
ENSG00000129028.7	1.11862	1.17418	1.00678	0.846931	1.001	0.505647	0.888278	1.1907	1.11698	1.13177	1.26035	0.964713	1.29745	1.1067	1.12997	0.904125	1.63517	1.4716	1.77669	1.021	1.12595	1.42069	1.67077	1.43174	1.15674	1.30494	0.877904	1.15437	0.713548	0.936651	0.860203	1.55907	1.11032	1.10972	1.49947	1.37014	1.26717	1.56145	1.47102	0.478818	2.41676	1.525	1.11238	1.26147	2.83644	1.59444	1.61661	0.7165	1.74822
ENSG00000253386.1	0	0	0.0630552	0	0	0	0.095133	0	0.102245	0	0	0	0	0	0	0	0.079965	0.0656692	0	0	0	0	0	0	0	0	0	0.0630772	0	0	0.40945	0	0	0	0	0	0	0	0	0	0	0	0	0	0	0	0	0	0
ENSG00000212939.2	0.00372515	0.00645878	0	0	0.0052709	0	0.00547247	0.00505906	0.0117631	0	0	0.00380985	0.0216034	0	0	0	0.00919988	0.00755516	0.00573078	0.00571833	0.0121696	0.00550474	0.00616361	0.00438835	0.0042419	0	0.00446988	0.00362848	0	0.00607419	0.0117767	0	0	0	0.036227	0	0.00609899	0.0219879	0.0264602	0	0.0108679	0	0	0.0370078	0.0110599	0.0124342	0.0288683	0	0
ENSG00000253968.1	0	0	0	0	0.0380795	0	0	0	0	0	0	0	0	0	0	0	0.0332322	0	0	0	0	0	0	0	0	0	0	0	0	0	0	0	0	0	0	0	0.0440621	0	0	0	0	0.107739	0	0	0	0	0	0	0
ENSG00000275876.1	0	0	0	0	0	0	0	0	0	0	0	0	0	0	0	0	0	0	0	0	0	0	0	0	0	0	0	0	0	0	0	0	0	0	0	0	0	0	0	0	0	0	0	0	0	0	0	0	0
ENSG00000204616.9	27.8337	7.18585	21.5881	38.6011	2.69407	14.4342	63.4592	11.5748	32.3684	21.1059	100.992	85.9077	36.5845	19.4906	21.2052	47.7947	47.6763	40.6884	23.4141	14.8343	96.9688	40.0331	38.0759	43.1774	31.2369	6.90651	21.0494	43.3631	50.4436	58.2256	114.841	21.6806	103.053	36.9142	7.56886	17.3092	16.6481	30.918	8.15398	6.17398	23.213	11.1871	10.781	9.13162	11.0379	4.8761	38.494	27.8391	36.6149
ENSG00000212601.1	0.120881	0.209587	0	0	0	0.127959	0	0	0	0	0	0	0	0	0	0	0	0	0	0.37112	0.197452	0	0	0	0	0	0	0	0	0	0	0	0	0	0	0	0	0	0	0	0	0	0	0	0	0	0	0	0.123936
ENSG00000231201.1	0.0352081	0.12209	0.0342824	0	0.0249088	0.0372695	0	0.0717233	0.0277947	0	0	0.0360086	0.0340306	0	0	0	0	0.0178518	0	0.16214	0.0575103	0.0520278	0	0	0	0.162162	0	0	0.0195984	0.028705	0	0	0.0244892	0.0521105	0	0	0.0576443	0	0.0312609	0	0	0	0	0	0	0	0.0227373	0.0251328	0
ENSG00000165338.15	0.38019	0.511476	0.251336	0.605547	1.62824	0.302848	0.381066	0.638937	0.656488	0.480961	0.201626	0.218476	0.432614	0.791735	0.320201	0.390992	0.348571	0.401015	0.788324	0.657787	0.342702	0.422772	1.11927	0.310069	0.370669	0.599034	0.558423	0.324498	0.342573	1.18389	0.305508	1.17385	0.212263	0.440381	1.05727	0.687074	1.00136	0.461578	0.733843	0.0671274	0.137257	1.09443	0.299714	0.404231	0.362417	0.280122	0.0739042	0.450205	0.116027
ENSG00000171402.13	0.052557	0	0	0.0736155	0	0.0278171	0	0	0	0	0.0336044	0	0	0	0.243802	0	0	0.0266484	0	0.0403391	0	0.0388324	0	0	0	0.138324	0.0315321	0	0	0	0	0	0	0.0388941	0	0.0916099	0.0430244	0	0	0.231217	0	0	0	0	0	0	0.0339412	0	0.0269425
ENSG00000166159.9	0.00339156	0	0.0033024	0.028503	0.0479889	0.00718029	0.00498242	0.0138181	0.0160646	0.0176338	0.0173483	0.010406	0.0196689	0.0121717	0.0134853	0.016359	0.0335042	0.0137572	0.0156528	0.0156188	0	0.0050118	0.03367	0.0199769	0.00386204	0	0.0162784	0.0132142	0.00377579	0.00553026	0.00536104	0.0234239	0.0141542	0.0200791	0.0164915	0.0177351	0.0111057	0.0300283	0.0722722	0	0	0.0135775	0	0	0	0	0	0	0.00347727
ENSG00000271399.1	0.0530374	0	0.0258215	0	0	0.0561427	0	0.0360146	0	0.0344698	0	0.0271217	0	0.0475852	0.105442	0	0	0.0806758	0	0	0.0433167	0.117562	0	0.0624798	0	0	0	0.0774915	0.029523	0	0	0	0	0.0392496	0	0	0	0.039132	0	0	0	0	0	0	0	0	0.137006	0	0
ENSG00000276842.1	0.058334	0.674276	0.189335	0.435772	0.0275132	0.0205832	0.171393	0.84504	0.307008	0.151649	0.0994618	0.238642	0.150355	0.488482	0.1804	0.0234476	0.288131	0.256339	0.0299137	0.149244	0.412902	0.431008	0.128692	0.183252	0.243562	0.69088	0.186657	0.170461	0.303066	0.0317063	0.338098	0.313355	0.0811493	0.287795	0.0630331	0.169466	0.127343	1.23381	0.138118	0	0.113458	0	0	0	0.0577309	0.0649043	0.0251147	0.0555213	0.0598081
ENSG00000159761.13	0.535147	0.477986	0.615819	0.295285	2.14542	0.575063	0.809987	0.958021	0.972953	0.769376	0.186637	0.522437	0.658319	1.14941	0.730764	0.870195	0.390483	0.468677	1.29728	0.522762	0.33111	1.06638	1.04644	0.410729	0.360089	1.04567	0.69078	0.331711	0.388155	1.33535	0.935623	2.09067	0.50758	0.756054	2.41816	0.720794	1.14167	0.63414	0.979101	1.07014	0.378489	0.876422	0.637067	0.0805524	0.481467	0.433034	0.649303	0.717711	0.36578
ENSG00000189136.7	0.0626909	0.108696	0.0845208	0.148601	0.491287	0.09699	0.0991813	0.478092	0.304559	0.0940242	0.0246671	0.0739805	0.1678	0.259599	0.185353	0.104672	0.0655033	0.166269	0.215144	0.281301	0.228435	0.18528	0.127665	0.0908948	0.0768787	0.209418	0.324043	0.117431	0.118112	0.28308	0.152455	0.233141	0.114044	0.378286	0.492425	0.0924626	0.18949	0.284644	0.359667	0.0424307	0.239174	0.830138	0.35117	0.191633	0.272034	0.0482898	0.342572	0.261622	0.158216
ENSG00000254702.1	0	0	0	0	0	0	0.013327	0.0123202	0.0143232	0	0	0	0	0.0162784	0.0120235	0.0109393	0	0.00919943	0.027912	0	0	0.0134055	0	0.0106868	0	0	0.0108854	0	0.0100995	0	0	0.0208847	0	0	0	0.0158126	0	0.0133866	0.0161094	0	0	0	0	0	0	0.0605611	0	0	0
ENSG00000277157.1	0.0929854	0.241832	0	0.130243	0.0657848	0.0492149	0.0683006	0.252564	0.293626	0	0.118908	0.190199	0.179752	0.0834267	0.246481	0	0.114822	0.282883	0.143049	0.142738	0.0759431	0.20611	0.0769266	0.16431	0.105884	0.244728	0.111575	0.181145	0.155279	0.0758106	0.073491	0	0.0646767	0.137625	0.226071	0.486237	0.0761201	0.0686064	0.165122	0	0.13564	0.186125	0.267287	0.923771	0	0.775939	0.840698	0.796517	0
ENSG00000223970.1	0.0143621	0	0	0.0402334	0.0203216	0.015203	0	0.0195049	0.022676	0.0186683	0.018366	0	0	0	0	0	0	0	0	0	0	0.0212232	0	0	0	0	0.0172334	0.0279788	0	0	0.0227022	0	0	0	0	0	0	0	0	0	0	0	0.0275227	0	0	0.143818	0	0	0
ENSG00000241791.3	0	0	0	0	0	0	0	0	0	0	0	0	0	0	0	0	0	0	0	0	0	0	0	0	0	0	0	0	0	0	0	0	0	0	0	0	0	0	0	0	0	0	0	0	0	0	0	0	0
ENSG00000164323.11	3.10716	4.43768	3.48084	3.64695	5.83018	2.87879	2.89969	4.08819	3.24617	3.85807	2.9201	1.80758	3.14375	3.94633	3.51789	2.74343	3.11629	3.13808	4.33933	4.40428	2.47747	3.46466	6.54924	3.01017	3.37267	3.40138	3.95332	3.18863	3.00655	5.68824	2.79705	5.68864	2.30041	2.73124	5.31276	4.22629	4.64573	3.71156	4.56375	1.63108	8.61023	9.74036	7.23003	6.40388	8.14937	5.73767	5.8552	5.29014	3.83794
ENSG00000224505.2	0.0416831	0.144543	0.0811745	0	0.0294898	0.176495	0.183705	0.226437	0.329063	0.0812715	0.0266518	0.0213155	0.0402891	0.299185	0.0828687	0.100528	0.154415	0.295889	0.160313	0.127972	0.0680869	0.246385	0.0689687	0.12276	0.0949307	0.219411	0.200066	0.0812028	0.0928107	0.0339841	0.0988327	0.0959618	0.115972	0.246776	0.0675613	0.145312	0.102368	0.184528	0.25907	0	0.121609	0.166871	0.199697	0.207052	0	0.069567	0.349946	0	0.0213682
ENSG00000260701.1	0	0	0	0	0	0	0	0	0	0	0	0	0	0	0	0	0	0	0	0	0	0	0	0	0	0	0	0	0	0	0	0	0	0	0	0	0	0	0	0	0	0	0	0	0	0	0	0	0
ENSG00000269745.1	0	0	0	0	0	0	0	0	0	0	0	0	0	0	0	0	0	0	0	0	0	0	0	0	0	0	0	0	0	0	0	0	0	0	0	0	0	0	0	0	0	0	0	0	0	0	0	0	0
ENSG00000172215.5	2.13218	0.487128	2.9418	1.07816	0.397537	1.2874	9.11419	0.998328	1.24571	1.55582	3.96191	0.743943	2.58167	1.471	1.5864	1.33196	1.06931	1.44796	2.44531	1.42973	1.04358	1.81425	1.64932	3.05584	1.42872	1.26617	1.44547	1.52952	1.18258	0.564808	4.75131	1.26703	1.93279	0.7804	2.17709	2.86453	1.41778	2.12405	2.12551	2.03181	2.15585	0.215706	2.96491	1.45294	2.63957	2.13253	0.20878	2.66492	0.276217
ENSG00000261499.2	0.223547	0.0430659	0.0725567	0.347909	0	0.0394393	0.0182447	0	0.0196086	0.0322859	0.0317631	0	0.0480158	0.0222852	0.0493807	0	0	0.0251882	0.0191059	0.0571931	0.0405723	0.0367046	0	0.0292607	0.0424262	0	0.0745108	0.036291	0.0967838	0	0.0196311	0.0857741	0.05183	0.0735258	0	0.0216475	0.0406669	0.0366527	0.0661618	0	0	0.0497184	0.0237996	0	0.0368726	0	0.0481221	0	0.0127331
ENSG00000265258.1	0	0	0	0	0	0	0	0	0	0	0	0	0	0	0	0	0	0	0	0	0	0	0	0	0	0	0	0	0	0	0	0	0	0	0	0	0	0	0	0	0	0	0	0	0	0	0	0	1.95688
ENSG00000259087.4	2.80844	4.34933	6.2657	2.52064	0.308645	0.20204	2.92409	4.66579	4.86469	1.66576	3.90518	3.43002	7.64282	1.8103	6.17964	2.95915	10.8079	3.87102	5.41112	3.3903	4.32019	3.82776	2.25574	3.43692	4.99885	9.29321	3.9261	4.99306	4.03727	2.08964	5.3444	2.38534	6.86546	4.19705	0.839691	4.37248	2.05352	1.97153	5.13243	0	0	0.327468	0.0522516	0.27088	1.05239	0	0	0.46713	0.531153
ENSG00000140526.15	14.8773	16.9477	11.1862	12.1691	7.05722	14.3086	15.6224	14.8193	11.2555	12.5998	19.6058	11.5515	8.10743	10.7262	14.3676	11.5621	13.6925	14.7767	5.78977	14.3074	13.9806	13.9325	7.30358	16.1913	13.4012	10.6174	12.8898	19.9067	18.2534	14.5896	12.5296	10.6818	8.3818	12.614	13.5841	6.84596	9.10951	15.7192	10.4356	17.2479	12.6775	23.1498	34.1206	13.3591	12.8681	11.2095	31.8368	70.4441	12.1925
ENSG00000245937.6	2.66596	3.10879	2.2113	2.85406	3.10223	1.76735	2.11647	2.95317	2.50854	2.54064	1.88538	1.23936	3.32729	2.39191	2.31694	2.51933	2.60757	2.70804	4.03573	3.03831	1.97941	2.57663	4.55219	2.7044	2.10818	3.18934	2.49615	2.4547	1.96617	2.81391	2.74554	3.63705	1.87306	2.47777	3.45905	3.25051	3.06421	2.62929	3.86544	1.06623	2.40929	4.51883	2.46414	2.45234	3.5112	1.5805	6.17079	3.14935	6.69989
ENSG00000153060.6	0.130756	0.212539	0.54906	0.595228	0.0231266	0.0173015	0.312144	0.23307	0.0645149	0.0849802	0.240361	0.192235	0.173777	0.2053	0.119144	0.0886913	0.161462	0.389501	0.11315	0.188173	0.213582	0.0966105	0.0676088	0.0962717	0.204729	0.0967881	0.0686423	0.366168	0.80063	0.0666279	0.413371	0.169325	0.397898	0.0362865	0.0397375	0.91166	0.0936598	0.0723556	0.0435363	0	0.33379	0	0.0156608	0	0.0485264	0.0272781	0.749422	0.0583365	0.234605
ENSG00000180673.9	0.0147341	0	0.00717337	0	0.010424	0	0	0	0.0116317	0.00957592	0.0188417	0.0150691	0	0.0528779	0	0.00888364	0.00909709	0.0149415	0.022667	0.0113089	0.0120336	0.0544324	0.024379	0.0173573	0.008389	0.00969465	0.0265196	0.0215276	0	0	0.0232902	0	0	0	0.0238815	0.0128412	0	0.0108711	0	0.129641	0.021493	0	0.0141178	0	0.0218726	0	0	0.0105177	0
ENSG00000257643.1	0.0420456	0.0729	0	0	0	0	0	0	0	0	0	0	0	0	0	0	0	0	0	0	0	0.0621318	0	0.0495311	0	0.0553298	0	0	0	0	0.0664614	0	0	0	0	0	0	0	0	0	0.245332	0	0	0	0	0	0.108612	0	0.0431081
ENSG00000132405.17	7.32607	5.99646	6.25989	6.08787	3.93001	4.3499	6.56264	7.42419	8.01837	5.18127	6.07522	4.19085	5.71069	5.37182	6.90345	6.02028	6.61553	8.1575	6.29315	7.04658	5.85427	7.94427	5.57629	6.74658	6.27264	4.62155	7.77275	6.88919	7.00716	5.52571	6.61313	5.80568	5.41257	8.03259	6.57007	6.91967	4.17452	8.6636	7.48707	6.60552	5.13994	4.4942	11.7721	6.34991	3.20192	3.29721	2.5427	6.28484	4.79697
ENSG00000228716.5	3.45124	3.98164	2.96006	2.36865	2.04364	3.07867	3.57177	4.25813	3.99981	4.97782	6.16778	2.4395	4.82724	2.58579	3.03056	2.86043	3.96513	4.10369	4.34267	3.67669	2.10126	4.23945	5.22047	5.18577	5.07639	2.84881	3.20164	3.70457	3.58583	2.87011	3.73399	3.43869	3.53329	3.96863	3.74347	6.1304	4.47087	6.457	3.04387	2.02636	1.82371	4.53083	11.0965	6.96191	2.95971	12.673	4.61058	6.16727	7.4041
ENSG00000047621.10	2.60216	3.17755	2.46226	3.06064	2.41029	2.00216	2.66211	2.93964	3.22745	3.90156	2.65156	2.01252	3.21915	3.04086	2.20321	2.25953	2.8542	2.88301	4.02576	2.87638	2.34112	2.53024	6.27849	2.80594	2.77919	2.67451	2.79112	2.5003	2.56018	2.58606	2.64157	3.17787	2.65569	2.55165	3.46553	6.18414	2.86109	3.40646	3.76554	1.13703	3.29887	2.96293	3.61896	3.88063	4.56919	3.29392	2.99678	3.45088	2.71007
ENSG00000229347.1	0	0	0	0	0	0	0	0	0	0	0	0	0	0	0	0	0	0	0	0	0	0	0	0	0	0	0	0	0	0	0	0	0	0	0	0	0	0	0	0	0	0	0	0	0	0	0	0	0
ENSG00000259107.1	0	0	0	0	0	0	0	0	0	0	0	0	0	0	0	0	0	0	0	0	0	0	0	0	0	0	0	0	0	0	0	0	0	0	0	0	0	0	0	0	0	0	0	0	0	0	0	0	0
ENSG00000244283.1	0	0.0533981	0	0	0	0	0	0	0	0.0400318	0	0	0	0	0	0	0	0	0	0	0	0	0	0	0	0	0	0.0299985	0	0	0.0486819	0	0	0	0.0499179	0.0536822	0	0	0	0	0	0	0	0	0	0	0.0397782	0	0
ENSG00000250765.4	0	0	0	0	0	0	0	0	0	0	0	0	0	0	0	0	0	0	0	0	0	0	0	0	0	0	0	0	0	0	0	0	0	0	0	0	0	0	0	0	0	0	0	0	0	0	0	0	0
ENSG00000279432.1	0.0650481	0.0805589	0.0226207	0.0520637	0.0131485	0.073775	0.0682569	0.113581	0.0953672	0.0241576	0.0475327	0.0285116	0.0179636	0.0750359	0.0184742	0.0336167	0.0057374	0.0376935	0.00714787	0.0998528	0.0910733	0.0137319	0.0230632	0.0273674	0.0317449	0.140628	0.061327	0.03168	0.0258633	0.0833382	0.0367219	0.0213931	0.0387812	0.0343843	0.00753086	0.0161975	0.0456428	0.0205687	0.0165016	0.0817628	0.0813321	0.111604	0.0979426	0	0.0275895	0.124071	0.126024	0.0995008	0.0381096
ENSG00000201644.2	0	0	0	0	0	0	0	0	0	0	0	0	0	0	0	0	0	0	0	0	0	0	0	0	0	0	0	0	0	0	0	0	0	0	0	0	0	0	0	0	0	0	0	0	0	0	0	0	0
ENSG00000263709.1	0	0	0.0437287	0	0	0.0475388	0	0.121981	0	0	0	0.0459305	0	0.0805855	0	0	0	0	0	0	0.0733568	0	0.0743069	0.0529047	0	0.177295	0.0538877	0	0	0.0732288	0	0.103389	0	0.0664692	0	0	0.0735277	0	0	0	0	0.359573	0	0	0	0	0	0	0
ENSG00000107331.15	2.85352	5.28173	7.42406	2.1846	3.98946	3.8541	5.37835	4.18672	7.80533	2.90178	1.65938	4.43366	3.36329	3.57861	6.86101	7.14624	7.79399	7.27574	4.22706	5.8037	4.56846	6.80446	1.65094	6.68599	5.69391	4.84597	7.1443	4.74167	5.58218	6.11352	4.35523	3.68635	5.15607	10.4924	4.89054	2.36505	4.72143	6.96961	7.99124	16.838	4.59806	8.2512	8.62376	6.43318	3.71424	18.9402	17.7202	18.5871	6.20647
ENSG00000242440.1	0	0	0	0	0	0	0	0	0	0	0	0	0	0.0345214	0	0	0	0	0	0	0	0	0	0	0	0	0	0	0	0	0.0912302	0	0	0	0.0311822	0	0	0	0	0	0	0	0	0	0	0	0	0	0
ENSG00000274888.1	0	0	0	0	0	0	0	0	0	0	0	0	0	0	0	0	0	0	0	0	0	0	0	0	0	0	0	0	0	0	0	0	0	0	0	0	0	0	0	0	0	0	0	0	0	0	0	0	0
ENSG00000139910.18	0.33788	0.600848	0.276976	0.376182	2.02061	0.229271	0.263032	0.523581	0.455959	0.450448	0.206805	0.287969	0.354493	1.0079	0.315769	0.376095	0.440405	0.294315	0.442048	0.984136	0.327842	0.39474	0.807523	0.335097	0.238413	0.817058	0.483396	0.265821	0.318287	1.08305	0.260196	1.60558	0.156677	0.418876	1.25444	0.208899	1.14421	0.470889	0.741026	0	0.0294882	0.0346831	0.0138353	0.0286897	0.030009	0.0337378	0.0074599	0.00824585	0.00444126
ENSG00000236634.1	0	0	0	0	0	0	0	0	0	0	0	0	0	0	0	0	0	0	0	0	0	0	0	0	0	0	0	0	0	0	0	0	0	0	0	0	0	0	0	0	0	0	0	0	0	0	0	0	0
ENSG00000131759.16	12.6477	12.2961	11.9599	9.90341	6.9414	20.7201	11.531	12.6461	10.1419	9.72042	10.3942	14.2931	9.8983	9.61719	12.6179	12.4414	10.8624	11.0285	8.60362	9.20151	8.58422	12.5278	6.12838	10.2869	9.9366	9.76832	10.7613	11.6624	11.3327	9.37417	10.837	7.08693	12.5357	11.2453	8.21481	6.37052	9.19658	8.24808	8.8749	6.6635	7.11144	10.8262	7.16246	7.52373	8.43866	4.55428	33.6931	9.72657	4.36329
ENSG00000163114.5	0	0	0	0	0	0.010546	0	0	0.0157299	0	0	0	0	0	0.0132044	0	0	0	0	0	0.0162735	0	0	0	0	0	0	0	0.0110914	0	0	0	0	0	0.0161479	0	0	0	0	0	0.0290658	0	0	0	0	0.0332545	0	0	0
ENSG00000203900.2	0.00425388	0	0	0	0	0	0	0	0	0	0	0	0	0	0	0	0	0	0	0	0	0	0	0	0.00484397	0	0.00510432	0	0	0	0	0	0	0	0	0.00741476	0	0.00627719	0.00755396	0	0	0	0	0	0	0	0	0	0.00436137
ENSG00000154545.15	0.00301637	0	0	0	0.00853602	0	0	0	0	0.00392077	0	0	0	0.00541259	0	0	0	0.00611765	0	0	0	0	0	0	0	0	0	0.00293809	0	0	0	0	0	0	0	0	0	0	0	0	0	0	0	0	0	0	0	0	0
ENSG00000272426.1	0.0331181	0	0	0	0	0.0350572	0.097305	0.134931	0.0522895	0.129144	0	0.0338711	0.0640211	0	0.0438939	0	0.0817907	0.0671685	0.152847	0	0.0540964	0	0.0547971	0.0390142	0	0.0871633	0.0397391	0.0645173	0.03687	0.0540021	0.104699	0	0.0460711	0	0.214716	0.0577268	0	0.0977407	0	0	0	0.132582	0.0634655	0.987043	0	0.110545	0.299427	0.0472818	0.237685
ENSG00000207251.1	0	0	0	0	0	0	0	0	0	0	0	0	0	0	0	0	0	0	0	0	0.227829	0	0	0	0	0	0	0	0	0	0	0	0	0	0	0	0	0	0	0	0	0	0	0	0	0	0	0	0.143003
ENSG00000261336.1	0.0161624	0	0	0	0	0.0171087	0	0.0109749	0	0	0	0	0	0.0290018	0.0321318	0.00974479	0	0.00819493	0	0.0124051	0	0.0358253	0	0	0	0.0106344	0.00969678	0.0236144	0	0	0	0	0.0112419	0	0.0261965	0	0	0	0.0143504	0	0.0235765	0	0.0309726	0	0	0	0	0	0.0082854
ENSG00000260866.1	0	0	0	0	0	0	0	0	0	0	0	0	0	0	0	0	0	0	0	0	0	0	0	0	0	0	0	0.0101723	0	0	0	0	0	0	0	0	0	0	0	0	0	0	0	0	0	0	0	0	0
ENSG00000116001.14	4.70278	5.35214	4.13448	8.43221	6.07638	3.48841	4.56385	7.91339	10.9436	5.348	4.8936	3.4894	6.28562	6.55948	3.41619	3.12403	5.12396	5.62837	6.48494	7.88973	5.25383	6.07343	9.28513	5.22708	4.86263	7.6592	5.88533	4.21505	4.34341	5.68858	6.42031	5.93392	4.44081	7.3504	6.27728	10.8148	6.72188	7.2409	8.11329	2.83969	11.4527	18.1148	7.89717	7.06691	12.2155	5.79675	11.2663	7.48825	17.0557
ENSG00000182378.11	1.96112	12.7763	2.42973	3.22933	1.57807	1.09626	4.18555	3.20749	4.30237	4.16631	2.00148	2.16147	3.28378	3.90164	1.44712	2.92991	6.55034	3.01278	2.3898	3.54275	3.88462	3.47275	1.4848	5.48446	2.49197	2.65473	2.86487	2.39406	3.10148	3.66007	4.02214	1.78544	2.66947	8.49626	3.81665	3.12838	5.89996	3.56465	3.40347	7.42164	2.36515	3.25483	4.90313	8.24008	4.09038	1.06363	5.09924	11.1726	3.39197
ENSG00000225316.1	0	0	0	0	0	0	0	0	0	0	0	0	0	0	0	0	0	0	0	0	0	0	0	0	0	0	0	0	0	0	0	0	0	0	0	0	0	0	0	0	0	0	0	0	0	0	0	0	0
ENSG00000279521.1	0	0	0	0	0.00863841	0	0	0	0	0	0	0	0	0	0	0	0	0	0	0	0	0	0	0	0	0	0	0	0	0	0	0	0	0	0	0	0	0	0	0	0	0	0	0	0	0	0	0	0
ENSG00000136014.10	0.0377052	0.11207	0.0970296	0.0679023	0.323916	0.0855275	0.130565	0.0877831	0.059532	0.119025	0.0137762	0.0302991	0.0780948	0.169146	0.0892385	0.0746962	0.0299312	0.0491604	0.161587	0.111625	0.0527907	0.0875567	0.187161	0.0729724	0.0521361	0.0956919	0.113108	0.0655834	0.0389784	0.118572	0.114944	0.136406	0.0412125	0.067765	0.209533	0.0469445	0.229293	0.190763	0.0669562	0.0236969	0.0550016	0.0431274	0.103223	0.0267561	0.10395	0.00898972	0.0208714	0.0230703	0.0358967
ENSG00000183814.14	1.30623	0.854958	1.19876	1.28073	1.11819	1.1995	1.32886	1.42361	1.25806	1.61723	1.55346	0.981912	1.8307	1.23055	1.08636	0.976585	1.16941	1.79155	1.84373	1.31337	0.816123	1.2981	2.10185	1.47724	1.39819	1.32788	1.33227	1.31687	1.26153	1.12886	1.29564	1.887	1.1357	1.04883	1.32853	3.40957	1.36338	1.51311	1.50773	0.316062	2.00071	2.39239	2.80983	2.62782	1.76457	3.90227	3.22241	3.31015	3.5423
ENSG00000162595.4	0.38231	0.586377	0.300671	0.247151	1.27955	0.653737	0.410427	0.579118	0.568797	0.468269	0.310257	0.330849	0.3411	0.369395	0.389773	0.390088	0.308674	0.335502	0.610768	0.575583	0.408314	0.36939	0.693393	0.441713	0.343252	0.7353	0.529317	0.343744	0.458362	0.91111	0.371887	0.660108	0.255691	0.58761	0.786492	0.269119	0.962979	0.770284	1.10974	0.194067	0.171596	0.323762	0.183159	0.219121	0.152798	0.171784	0.0949597	0.325389	0.293978
ENSG00000263886.1	0	0	0	0	0	0	0	0	0	0	0	0	0	0	0	0	0	0	0	0	0	0	0	0	0	0	0	0	0	0	0	0	0	0	0	0	0	0	0	0	0	0	0	0	0	0	0	0	0
ENSG00000207825.1	0	0	0	0	0	0	0	0	0	0	0	0	0	0	0	0	0	0	0	0	0	0	0	0	0	0	0	0	0	0	0	0	0	0	0	0	0	0	0	0	0	0	0	0	0	0	0	0	0
ENSG00000235721.1	0.0249668	0.183975	0.0182328	0.0174853	0.0088317	0.0462501	0.0183389	0.152582	0.0591294	0.00811316	0	0.0127673	0.0482638	0.0336004	0.0248178	0.0301065	0.0231224	0.0506365	0.038409	0.0670698	0.0917591	0.0737882	0.0103275	0.0588235	0.0284302	0.114993	0.0224687	0.0364784	0.00694882	0.0203553	0.0493313	0.0143695	0.0347317	0.0461909	0.0303503	0.0217593	0.0102192	0.018421	0.0886713	0	0	0.249876	0.155496	0	0.0926575	0.0416683	0.556262	0.0534667	0.345569
ENSG00000137274.11	2.18841	2.50635	3.21342	3.07932	2.03828	7.21528	2.36325	2.7505	2.48048	1.42228	1.43134	2.2279	3.53184	2.51735	2.93372	2.56931	3.42439	3.16339	3.19291	1.95705	2.80396	3.7271	2.61189	1.93056	3.98374	2.22592	3.51126	2.76963	3.71317	1.8865	2.64201	2.77904	3.58546	2.55554	1.70844	5.7874	2.51465	2.61455	2.77645	1.6782	4.65664	7.4347	1.61112	1.6206	2.94318	2.9403	4.57044	2.84486	5.42916
ENSG00000227627.1	0.0437578	0.113803	0.0426074	0.183872	0.12383	0.0694798	0	0.0594268	0.172721	0.0568778	0.0279783	0.0223764	0.126883	0.0392596	0.0869934	0.0263829	0.135084	0.0443737	0.0673172	0.067171	0	0.064662	0.144803	0.0773223	0.0249139	0.115166	0.105012	0.0213111	0	0.107027	0.034584	0.0503691	0.0608722	0.0323824	0.0354621	0.0381362	0.0716424	0.0968561	0.0388522	0	0	0	0.0838548	0	0	0	0.197811	0.0937079	0.0224318
ENSG00000277455.1	0	0	0	0	0	0	0	0	0	0	0	0	0	0	0	0	0	0	0	0	0	0	0	0	0	0	0	0	0	0	0	0	0	0	0	0	0	0	0	0	0	0	0	0	0	0	0	0	0
ENSG00000115827.12	1.48335	2.3091	1.64726	2.08035	2.14175	1.81084	1.63365	2.08655	2.44372	1.47008	1.57709	1.16251	1.40994	2.06343	1.60192	1.33639	1.62349	1.96721	1.9818	1.77393	1.74218	1.81125	2.22238	1.68718	1.71069	2.23122	1.84127	1.80284	1.7695	2.18087	1.45235	2.14577	1.20964	1.62066	2.10334	2.44687	2.28593	2.16093	1.931	0.766757	2.12235	3.40524	2.01487	2.33374	2.78978	2.47247	2.77473	1.56869	2.54637
ENSG00000109689.13	2.7399	4.41198	2.70262	4.7229	2.18053	3.91377	2.83761	4.2086	4.47183	3.88071	2.60162	2.25894	3.99372	3.62803	2.8439	2.033	3.09555	3.71739	3.1718	4.14468	4.34172	3.94023	3.71359	3.63579	2.88807	3.66358	2.1162	2.86717	3.66036	3.81377	4.25794	3.23362	2.7513	4.21373	4.49196	4.13171	3.25872	5.66344	4.71633	4.39663	3.61393	3.08468	5.15804	8.05121	3.53439	5.47329	2.64939	4.58611	4.36762
ENSG00000275267.1	0	0	0	0	0	0	0	0	0	0	0	0	0	0	0	0	0	0	0	0	0	0	0	0	0	0	0	0	0	0	0	0	0	0	0	0	0	0	0	0	0	0	0	0	0	0	0	0	0
ENSG00000274735.1	0	0.449116	0	0	0	0.274197	0.380532	0	1.22694	0	0.331243	0	2.50368	0	0.343313	0	0	0.262677	1.19548	0.397628	1.26933	0.382776	0	0	0	0.681742	0	0	0.865128	0	0	1.789	0	0	0.419846	0.451506	0	0.382236	0.919964	0	0.75571	0	0.496391	0	0	0	1.00369	0.369811	0.265577
ENSG00000266941.1	0.0814928	0.0706474	0	0.114145	0	0.0431321	0	0	0.0643337	0	0	0	0	0.0731155	0	0	0.150945	0	0	0	0.133114	0.120424	0	0	0	0.16086	0	0	0.0453625	0.0664407	0.0644078	0	0	0	0	0	0.066712	0	0	0	0.237752	0.163121	0	0.404799	0	0	0	0	0.0417761
ENSG00000271304.1	0.156255	0.180614	0.0253579	0	0	0.0275674	0	0.282944	0.0822363	0	0	0.0532695	0	0	0.0345162	0	0.0964749	0.0528183	0	0.039977	0.042539	0.0384838	0.04309	0.030679	0.0296552	0.137083	0	0	0.0289929	0	0.0411655	0	0.0362283	0.0770899	0	0.0453938	0.0426382	0	0	0	0	0	0.0499064	0	0	0	0.10091	0	0.106803
ENSG00000248275.1	3.08632	3.40181	6.19283	5.9595	6.0826	4.36382	3.99964	4.93997	4.83813	4.25527	3.65072	2.19828	9.82296	4.68762	4.9963	7.23069	5.98887	5.45473	11.87	4.60233	3.07881	5.65206	8.37121	3.1943	4.619	6.22271	6.54698	4.80997	3.69367	7.40501	6.82997	7.13063	6.62415	5.44896	3.48382	8.2616	5.95541	7.38447	6.42018	3.68541	3.56953	2.86825	3.04171	5.47524	4.22163	6.29148	4.41339	3.06865	4.26053
ENSG00000248722.1	0	0	0	0	0	0	0.0731039	0	0	0	0	0.0254469	0	0	0	0	0	0.0252314	0	0	0	0	0	0	0	0.0654846	0	0	0	0	0	0	0.0346126	0	0	0	0	0.0367156	0.0441835	0	0	0	0	0	0	0	0.0321364	0	0.0510199
ENSG00000245322.5	0.00846308	0.0293471	0.00824059	0	0.0119748	0	0	0.0459743	0.0133622	0.0110006	0.0216448	0.00865552	0	0.0607448	0.0112168	0.0204106	0.0313515	0.0171644	0.0260393	0.0259827	0	0.0250122	0.028006	0.0299094	0.00963707	0.0556848	0.010155	0	0.0188437	0.0137998	0.0535103	0.0194835	0	0	0.054869	0.0295033	0.0138562	0.0499538	0	0	0.0493813	0	0.0324363	0	0	0.0564978	0.0218618	0.0724951	0.00867695
ENSG00000119408.15	10.0841	11.5479	8.66192	6.27146	4.37529	9.04137	8.4294	17.5156	8.04371	13.5386	10.3095	5.70727	9.38515	8.79418	10.0674	6.88751	9.80528	11.5875	9.71606	13.5699	7.0938	12.7963	12.025	10.8044	11.5278	9.70205	9.89436	9.75845	11.1059	9.42048	11.0002	7.47394	6.57569	11.1162	15.3337	12.3475	6.51377	16.6921	14.7944	36.1031	11.4251	17.5173	27.735	21.9146	16.7727	12.4251	32.1629	22.1248	22.8385
ENSG00000147724.10	0.210799	0.206742	0.137875	0.184911	0.140096	0.0833962	0.14389	0.169167	0.458897	0.0913343	0.12253	0.111062	0.137891	0.219695	0.210246	0.111691	0.24584	0.384347	0.145768	0.0702744	0.201727	0.185643	0.0634158	0.164298	0.341876	0.210152	0.21845	0.225032	0.202678	0.284703	0.14641	0.235295	0.14218	0.302543	0.108713	0.211553	0.20917	0.218372	0.111544	0	0.0124242	0	0	0.0528838	0.0126436	0.00710732	0.00137509	0.00455988	0.00109154
ENSG00000267168.1	0	0	0	0	0	0	0	0	0	0	0	0	0	0	0	0	0	0	0	0	0	0	0	0	0	0	0	0	0	0	0	0	0	0	0	0	0	0	0	0	0	0	0	0	0	0	0.0391139	0	0
ENSG00000280257.1	0	0	0	0	0	0	0	0	0	0	0	0	0	0	0	0	0	0	0	0	0	0	0	0	0	0	0	0	0	0	0	0	0	0.00614293	0	0	0	0	0	0	0	0	0	0	0.024645	0	0	0	0
ENSG00000253449.1	0	0	0	0	0	0	0	0	0	0	0	0	0	0	0	0	0	0.019079	0	0	0	0	0	0	0	0	0	0	0	0	0	0	0	0.0278464	0	0	0	0	0	0	0	0	0	0	0	0	0	0	0
ENSG00000230260.1	0	0	0	0	0	0	0	0	0	0	0	0	0	0	0	0	0	0	0	0	0	0	0	0	0	0	0	0	0	0	0	0	0	0	0	0	0	0	0	0	0	0	0	0	0	0	0	0	0
ENSG00000120925.12	4.45114	3.19002	4.44842	4.91253	2.01011	4.47084	3.61792	4.65902	4.69782	3.24474	3.81409	4.23138	5.01547	3.37025	4.68017	3.95481	4.62374	4.56966	4.60318	3.16264	3.60403	4.23399	3.74187	4.17116	4.86672	3.15887	4.71147	4.08361	4.0726	2.65241	3.94208	3.68969	4.39575	3.97834	3.32382	4.37204	4.29491	4.09721	5.05821	1.6863	13.5451	4.23904	3.72322	3.97458	6.12401	2.43892	3.14374	4.41893	2.57901
ENSG00000105963.12	11.345	17.1313	14.5541	12.6033	2.25441	9.47936	13.6943	12.8389	13.5734	11.8933	9.53499	14.012	13.8711	13.4928	11.3029	16.7835	14.1613	11.6935	12.3084	8.97813	14.5386	13.7793	5.43368	13.2466	12.5761	11.8221	11.5568	12.5969	13.3927	7.45286	11.913	5.88464	15.5828	12.1174	8.29075	12.5373	7.52082	9.31985	9.45481	9.73248	11.8465	17.0703	8.1219	14.5475	11.9962	4.54343	24.6538	22.9473	14.2817
ENSG00000276273.1	0	0	0	0	0	0	0	0	0	0	0	0	0	0	0	0	0	0	0	0	0	0	0	0	0	0	0	0	0	0	0	0	0	0	0	0	0	0	0	0	0	0	0	0	0	0	0	0	0
ENSG00000231449.1	0.0313298	0	0	0	0.0886603	0	0.0460255	0	0.0494661	0	0.080128	0.0640845	0	0.0562184	0.0415238	0.0755589	0.0386872	0	0	0.0480933	0	0	0.0518383	0.110723	0.0356759	0.0412284	0.0751867	0.0610337	0	0	0.0495231	0.0721268	0.0435834	0.0463705	0.152341	0	0	0.0462315	0.11127	0	0	0.125423	0	0.311249	0	0	0	0	0.160608
ENSG00000100632.9	40.0663	45.5874	42.5099	45.1321	41.5465	38.1752	41.588	37.697	37.7754	62.6544	49.7992	32.6259	62.8892	45.65	34.6086	36.3265	40.0856	40.0504	70.2032	46.798	33.2637	39.9654	109.831	47.1522	48.5143	41.953	36.2679	42.2999	43.2205	38.62	49.5372	55.7502	40.5397	40.1477	57.3475	100.7	51.2108	57.7467	52.9431	70.9653	108.785	62.4485	65.3039	86.1062	73.2679	87.0263	52.3844	64.6633	80.0491
ENSG00000180817.10	29.2443	30.1747	23.6708	30.3177	11.9513	30.6507	26.6712	25.9327	24.4441	37.7319	40.7547	21.3969	30.5683	21.2169	21.6496	22.8873	27.4415	24.8626	29.7599	23.9207	23.2177	22.0697	65.4821	29.2327	29.0877	26.8852	18.3314	31.7533	24.5843	17.8803	30.0594	23.6365	22.0367	18.5632	31.8456	46.7156	20.6998	23.2017	31.129	38.8251	140.799	44.9543	70.5241	51.6962	87.2172	61.1436	44.4023	68.0156	77.2893
ENSG00000263453.1	0	0	0	0	0	0	0	0	0	0	0	0	0	0	0	0	0	0	0	0	0	0	0	0	0	0	0	0	0	0	0	0	0	0	0	0	0	0	0	0	0	0	0	0	0	0	0	0	0
ENSG00000222862.2	0	0	0	0	0	0	0	0	0	0	0	0	0	0	0	0	0	0	0	0	0	0	0	0	0	0	0	0	0	0	0	0	0	0	0	0	0	0.214052	0	0	0	0	0	0	0	0	0	0	0
ENSG00000281918.1	0.0932844	0.404349	0.635824	0	0	0.246866	0.274081	0.063344	0.0736425	0.060627	0.417516	0.572433	0.0901648	0	0.123637	0	0	0.283792	0	0.214796	1.37137	0.137849	0	0.0549461	0	0.368272	0.111934	0.272591	0.259631	0.152109	0.147455	0	0.519077	0.0690339	0	0.487801	0.305459	0.068827	0.248479	0	0	0	0	0.926742	0.13848	0.622748	0.361458	0	0.239104
ENSG00000267355.2	0.195693	0.127237	0.0714555	0.137051	0.207671	0.207151	0.251549	0.398651	0.540707	0.0635919	0.125124	0.100071	0.0472871	0.482834	0.226946	0.176984	0.30206	0.297671	0.0376318	0.11265	0.0399566	0.325327	0	0.0288166	0.139274	0.418472	0.264168	0.119134	0.0816985	0.0797737	0.115999	0.11263	0.136116	0.253435	0.198241	0.255828	0.120149	0.144386	0.217192	0.645691	0.142731	0.783421	0.187507	0	0.36313	0.0816503	1.51654	0.139693	0.326037
ENSG00000278526.1	0	0	0	0	0	0	0	0	0	0	0	0	0	0	0	0	0	0	0	0	0	0	0	0	0	0	0	0	0	0	0	0	0	0	0	0	0	0	0	0	0	0	0	0	0	0	0	0	0
ENSG00000166927.11	5.33455	3.55161	3.94365	4.85049	1.33591	4.05418	8.92483	5.15607	12.5944	6.70853	2.67493	2.28266	5.59148	9.74596	4.38632	2.77183	7.86438	6.06259	10.9782	2.02801	4.91541	6.26105	10.7475	4.15415	7.11548	1.86146	8.42664	4.24724	3.64728	2.41534	9.33937	7.44238	5.78271	4.43414	9.67924	15.1543	4.94325	5.02638	16.6355	2.02543	2.23863	1.68283	3.1263	3.21493	5.55674	4.94431	1.02554	6.53957	0.776451
ENSG00000228634.1	0.056115	0.048647	0	0.157198	0.0396999	0.0297003	0	0.0762089	0.132898	0	0	0	0	0.0503465	0.0371867	0.0338334	0.0346464	0.0569048	0	0.25842	0.229151	0	0	0.0661053	0.0319496	0.0738444	0.0673335	0	0	0.228751	0.0443504	0.0645932	0	0.0415271	0.0454765	0	0.0459371	0.0414027	0.049824	0	0.0818564	0.561616	0.0537677	0	0.0833022	0.093653	0.398629	0.040057	0.0862995
ENSG00000143294.13	13.7253	18.5139	14.4201	11.9988	12.0611	13.2581	14.4054	14.6263	13.163	14.3157	14.147	11.8309	14.2254	13.889	13.3053	14.1281	15.7887	13.5998	15.5471	14.3425	10.607	13.7546	13.2509	13.8187	13.2369	14.363	14.0585	12.6916	12.3437	13.715	15.0759	13.3319	14.3435	14.7172	13.4441	15.0303	13.0657	14.2562	14.2276	8.35757	15.5969	19.3382	16.8289	10.524	12.5386	11.9632	17.0891	17.1806	15.9837
ENSG00000204882.3	0.315966	0.448227	0.214429	0.187756	1.86959	0.628391	0.295383	0.611155	0.498873	0.211574	0.0857078	0.146887	0.148073	0.738781	0.253802	0.346374	0.153702	0.2039	0.250407	0.47033	0.297156	0.438613	0.396058	0.203028	0.174447	1.29778	0.333179	0.139894	0.277146	0.780624	0.0756739	0.418811	0.0932369	0.226741	0.6518	0.166893	0.45461	0.381479	0.289045	0	0.167603	0	0.165136	0	0.113709	0	0.259701	0.0410088	0.0687168
ENSG00000273433.1	0.0157842	0	0.0153693	0	0	0	0.023188	0.128618	0.0249214	0.0410337	0	0	0.0610255	0.0283233	0.0209201	0	0.0389819	0.0800321	0.0242825	0	0	0.0466495	0.0261166	0	0	0.0207712	0.0378797	0.0153746	0	0	0	0.0726762	0.0219577	0	0.0255836	0.0550257	0	0	0.140147	0	0	0	0.030248	0	0	0	0.0815475	0.0225348	0.307479
ENSG00000253937.1	0	0	0	0	0	0	0	0	0.0260852	0	0	0	0	0	0	0	0	0	0	0	0	0	0	0	0	0	0	0	0.018393	0	0	0	0	0	0	0.0287976	0	0	0	0	0	0	0	0	0	1.26837	0	0	0
ENSG00000196656.7	0.436919	0.101006	0.25526	0.489587	0.0824292	0.185001	0.0427908	0.118675	0.137969	0.189307	0.297986	0.119161	0.168923	0.156802	0.0386055	0.105373	0.143873	0.118152	0.0448105	0.0447132	0.0951576	0.129129	0.19278	0.137255	0.0663371	0.114993	0.104854	0.312093	0.0648557	0	0.230213	0.268231	0.202602	0.086223	0.0944231	0.203087	0	0.171929	0.0517249	0.256288	0	0.116609	0.055819	0	0	0	0.338594	0.124756	0.0895921
ENSG00000132963.7	57.7181	53.524	51.2453	63.4293	31.6497	58.033	50.3795	42.7523	45.3565	89.3499	78.1994	55.4463	67.0594	46.7722	47.1753	46.939	48.7693	46.2105	69.963	42.2421	53.1295	43.0811	120.964	55.082	53.3479	45.65	40.2721	55.3892	53.9094	41.5085	58.479	58.7681	53.9241	43.6607	54.1024	101.474	54.5339	47.9668	53.9712	30.2097	159.381	108.212	80.9214	100.311	215.698	87.1739	216.574	90.7996	114.312
ENSG00000238039.1	0.265754	0.115193	0.0646918	0.248157	0.094007	0.117214	0.422943	0.120305	0.979051	0	0.16992	0.0905988	0.0856221	0.238435	0.176112	0.240347	0.136734	0.112289	0	0.0679914	0.108523	0.196355	0.0366429	0.0260889	0	0.320575	0.212589	0	0.0986202	0.252779	0.210038	0.0509843	0.462118	1.57334	0.143581	0.154408	0.0362587	0	0.157307	0	0.193831	1.24121	0.0424395	0	0.197254	0	0.686493	0.0316175	0.43141
ENSG00000231937.1	0	0	0	0	0	0	0	0	0	0	0	0	0	0	0	0	0	0	0	0	0	0	0	0	0	0	0	0	0	0	0	0	0	0	0	0	0	0	0	0	0	0	0	0	0.0781619	0	0	0	0
ENSG00000157680.14	0.0531755	0.0711699	0.0136257	0.0287474	0.188762	0.0266632	0.0260394	0.0760177	0.0412424	0.056993	0.0226666	0.0257611	0.0144273	0.0719823	0.0370934	0.0314987	0.0264956	0.0189207	0.0272685	0.108837	0.0411438	0.0179215	0.0910712	0.0252768	0.0350564	0.127676	0.0335823	0.0281695	0.0363507	0.0882287	0.0147464	0.088056	0.00648889	0.0248538	0.119454	0.0227655	0.0519314	0.0275326	0.031476	0.00820835	0.0244953	0.160593	0.0661471	0.0463401	0.0443164	0.0404812	0.0132543	0.0812448	0.0105213
ENSG00000225693.1	0.0299705	0.155891	0.0583652	0	0.0848135	0.158626	0	0.122107	0.14196	0.0779132	0	0.0613039	0.173809	0	0.0794444	0.144561	0.111026	0.091177	0.184427	0.13802	0	0.0885763	0.0991782	0.0353063	0.068256	0.118319	0.143849	0.0875782	0.0667317	0.0488696	0.142123	0.0689973	0.125077	0.0887171	0.0971543	0	0	0.0442256	0.106442	0.527404	0	0.359945	0.344602	0.297744	0	0.400154	0.658067	0.556245	0.153639
ENSG00000280729.1	0.145057	0	0	0	0	0.15355	0	0	0	0	0	0.148356	0.280412	0	0	0	0.179122	0	0	0.222672	0	0	0	0	0	0.190888	0	0	0.161491	0	0	0.333947	0.201791	0	0	0	0	0.214052	0	0	0	0	0	0	0	0	0	0	0
ENSG00000128595.15	17.8276	20.2778	12.8853	16.1755	75.662	14.8135	15.5467	26.517	17.9659	33.8451	14.4815	10.8234	16.6319	26.752	13.4117	18.8413	14.0155	12.4825	24.8536	34.429	11.5416	15.3833	44.934	14.7606	14.5629	21.184	16.4505	14.0701	13.1592	37.5517	14.5601	46.5406	10.034	15.9756	46.8206	26.8336	30.4027	20.4616	21.1318	12.4059	53.7276	36.3888	49.573	43.1023	56.9072	39.4222	33.226	47.8138	28.7776
ENSG00000225758.1	0	0	0	0	0	0	0	0	0	0	0	0	0	0	0	0	0	0	0	0	0	0	0	0	0	0	0	0	0	0	0	0	0	0	0	0	0	0	0	0	0	0	0	0	0	0	0	0	0
ENSG00000264755.1	5.75624	5.589	5.60491	4.51508	1.62896	5.11835	5.41201	5.62857	7.63427	6.285	6.47765	9.65488	5.78629	3.71845	6.71368	8.32947	5.40208	6.77122	3.54216	6.0086	6.76978	5.44393	1.14291	7.32353	3.93284	7.27191	5.52563	6.72823	8.2027	10.8878	4.73142	2.65037	3.52334	7.15651	3.35876	5.61874	6.03161	8.15436	6.54197	0	4.7022	23.9658	4.41236	4.57487	13.6721	2.30565	26.1703	0.328721	13.928
ENSG00000198590.10	0.051941	0.155553	0.0735644	0.11905	0.100219	0.399871	0.0901782	0.0961914	0.201294	0.0675146	0.0301915	0.0772685	0.118664	0.127095	0.0813581	0.0740217	0.0932925	0.0957675	0.0653778	0.130472	0.0925556	0.146531	0.0703158	0.127939	0.080654	0.142917	0.113318	0.0781894	0.0893666	0.0923942	0.134351	0.065224	0.124806	0.104832	0.114802	0.0493835	0.0927713	0.118453	0.109006	0	0.179088	0.189033	0.135732	0.234551	0.0841157	0.12609	0.25615	0.357292	0.542219
ENSG00000188681.10	0.527709	1.36155	0.281386	0.668756	0.435565	0.392355	0.590657	1.09207	0.396757	0.457289	0.0883698	0.379081	0.0850103	0.766557	0.291422	0.242417	0.527513	0.324905	0.570213	1.91909	0.564393	0.631274	0.987486	0.532851	0.236073	0.405089	0.324143	0.146861	0.258777	0.317557	0.377353	0.347108	0.498142	0.437015	0.519307	0.678921	0.329139	0.166866	0.970564	0.276379	0.384892	0.301799	0.662141	0.748939	0.0559557	0.104848	0.397593	0.484327	0.32205
ENSG00000132702.11	0.00647288	0.134675	0.0882379	0	0.109906	0.493335	0.0855815	0.0175814	0.0306597	0.00841365	0	0.0132401	0.0125128	0	0.08579	0.0468324	0.0479576	0.0328199	0.0199158	0.0496813	0.0951576	0.114782	0.01071	0	0.0147416	0.144805	0.0310678	0.0441343	0.0288247	0.0633277	0.030695	0.0447051	0.018009	0.028741	0.0629487	0.0451304	0.0211954	0.0477582	0.160922	0	0.0377687	0.025913	0.0124042	0.128611	0.0192179	0.0216058	0.0836035	0.00924116	0.0597281
ENSG00000272482.1	0.798866	0.4374	0.450342	0.588924	1.30883	0.979162	0.802978	2.34116	0.796619	0.327913	0.752738	0.903034	0.081279	0.452681	0.612988	1.21683	1.03839	1.10857	0.64683	0.580883	0.68679	0.745581	1.94792	0.742966	0.909684	0.442638	0.807222	0.982907	0.84256	0.685591	0.598153	0.871166	0.701883	0.435614	2.6578	1.02603	0.206517	0.434309	1.11996	1.10984	0	0.673288	0.564015	0	0.374498	0.280688	0.108612	0.300137	0.819054
ENSG00000249193.1	0.0168671	0.0146224	0.0328474	0.0236254	0.0357992	0.0446368	0.0123894	0.0687209	0.11984	0.0986598	0.0539233	0.0172506	0	0	0.0111776	0.0610182	0.0312422	0.0598658	0.0129742	0.0258921	0	0.0747749	0.0139541	0.0993502	0.0384138	0.0110981	0.0607176	0.0492882	0.028167	0.0412551	0.0933164	0.038831	0.0469282	0.0124823	0.0136694	0.0147002	0.0138078	0.0248898	0	0.519431	0.319859	0.168811	0.0808078	0.251352	0	1.01341	0.163391	0.0240807	0.0778201
ENSG00000170442.10	0.145421	0.220618	0.106198	0.118818	0.582995	0.448978	0.0623094	0.0246867	0.172202	0.315037	0.147219	0.334637	0.59737	0.271816	0.0803072	0.18997	0.299284	0.116745	0.43811	0.213929	0.0791788	0.474553	0.230587	0.00713794	0.075897	0.143525	0.0727056	0.165255	0.168641	0.187721	0.201133	0.153443	0.227584	0.197297	0.324091	0.0950539	0.148806	0.143059	0.0537991	1.01295	0.654065	0.0727708	0.290287	0.481565	0.125928	0.2427	0.0313042	0.839104	1.20519
ENSG00000270929.1	0	0	0	0	0	0	0	0	0.0241336	0	0	0	0.0295482	0	0	0.0184319	0	0	0	0	0	0	0	0	0	0.0201146	0.0366822	0	0	0.0498481	0	0	0	0	0	0.0266431	0	0.0676666	0.0814299	0	0	0.0611919	0	0	0	0.102041	0.0197424	0	0.0156715
ENSG00000225698.3	201.597	41.9556	263.419	264.502	3.77844	22.2997	168.686	40.0716	210.289	107.945	85.7499	12.9137	26.8304	107.784	109.629	87.5787	80.6862	70.9084	26.373	79.4027	56.4354	275.153	37.0381	77.6738	219.576	10.4554	142.45	88.3402	147.507	30.0499	256.39	86.2949	74.4335	102.517	27.4655	61.6593	38.5929	73.5561	513.716	4.06101	11.2532	0	56.9225	8.51549	45.3185	2.0908	2.12904	20.6153	0.101402
ENSG00000232179.1	0	0.190534	0	0	0	0	0.161438	0	0	0	0	0	0	0	0	0	0	0	0	0	0	0	0	0	0	0	0	0	0	0	0	0	0	0	0	0	0	0	0	0	0	0	0	0	0	0	0	0	0
ENSG00000235478.3	0.0214265	0.0928748	0.0104316	0	0.0303174	0.0113405	0	0.0145495	0.0169149	0.0278508	0.0273997	0.0109568	0.0207099	0.0384478	0	0.038756	0	0.010864	0.0164813	0	0.0174994	0	0	0.0252411	0	0.0140981	0	0.0104352	0.0238539	0.0174689	0	0.0246637	0	0	0.0520931	0.0186738	0.0175402	0.0632355	0	0.0942627	0.125022	0	0.0410604	0.319295	0.0954222	0.107279	0.0691859	0.12236	0.0439359
ENSG00000183479.11	0.0694565	0.101899	0.0988446	0.0449014	0.0907176	0.0339338	0.117734	0.101584	0.19402	0.0902817	0.0409937	0.092893	0.113611	0.115046	0.092056	0.0901976	0.118755	0.0758521	0.115071	0.114822	0.0959988	0.110533	0.0707215	0.0881161	0.0912593	0.182802	0.115397	0.0572457	0.0713771	0.0871194	0.0928991	0.0615004	0.0297299	0.150247	0.121237	0.0186257	0.0787275	0.134029	0.104364	0.235049	0.202636	1.13362	0.081909	0	0.158627	0.124836	0.248427	0.259345	0.224591
ENSG00000133313.13	25.4377	19.782	21.7671	18.0645	4.64962	73.092	30.2794	22.8941	17.8401	21.7307	36.2256	22.0542	14.7898	17.5973	21.7099	21.2684	19.8775	18.9572	17.6634	18.6174	17.4047	21.819	23.7985	22.4579	21.3821	19.9926	20.2029	20.6156	17.3935	11.3813	31.0457	12.3144	16.7166	18.4995	19.0206	15.4826	13.6808	19.8135	18.2735	39.5348	13.1803	10.5673	31.7606	23.8275	13.7802	26.4733	20.1508	25.4026	12.7973
ENSG00000184220.9	1.93718	2.58222	2.21158	1.9815	2.84662	1.48621	2.24011	2.2495	1.73974	4.49082	2.33632	1.21782	2.24	2.33439	1.30023	1.64161	2.15069	2.26362	2.41147	2.47171	1.33538	1.83838	5.49891	3.22838	2.03186	2.60535	1.93207	2.10156	2.12498	2.30096	2.35978	3.93601	2.14104	1.56773	2.81721	4.39889	2.90394	2.41799	2.3291	3.03364	12.7758	7.3994	9.78137	5.43805	5.39264	6.97627	8.07084	3.13103	9.74115
ENSG00000256031.1	0	0	0	0	0	0	0	0	0	0	0	0	0	0	0	0	0	0	0	0	0	0	0	0	0	0	0	0	0	0	0	0	0	0	0	0	0	0	0	0	0	0	0	0	0	0	0	0	0
ENSG00000269066.1	0	0	0.0231547	0.066616	0	0	0	0.0322951	0.0375456	0.0618196	0.0912277	0	0	0	0	0	0.0587284	0.0241146	0	0	0.038843	0	0	0	0	0	0	0	0	0	0.0375888	0	0.0330806	0	0	0	0.0389335	0	0	0	0.0693767	0.0951985	0	0	0.070602	0.0793748	0.092142	0.0339499	0.0487616
ENSG00000267507.1	0.0297248	0.0515379	0.0289434	0	0	0	0.0436676	0	0.046932	0	0.0760231	0.0304007	0	0.0533384	0.0393966	0	0.0367053	0	0	0.0912589	0.0971076	0	0.0983652	0.0700337	0.0338482	0.156465	0.0356675	0.0868604	0	0	0	0.0684318	0.0413507	0.043995	0.048179	0	0	0.0877263	0.0527848	0	0	0	0	0	0	0	0.0383925	0	0.030476
ENSG00000223730.1	0	0	0	0	0.022189	0	0	0	0	0.0203838	0	0	0	0	0.0207844	0.0189102	0.0193645	0	0	0.0240726	0.0512308	0	0	0	0.0357145	0	0.018817	0	0.0174584	0.0255707	0.0247883	0	0.0218153	0	0	0	0	0	0.0556951	0	0	0.125559	0.0300518	0	0	0	0	0	0
ENSG00000221593.1	0	0	0	0	0	0	0	0	0	0	0	0	0	0	0	0	0	0	0	0	0	0	0	0	0	0	0	0	0	0	0	0	0	0	0	0	0	0	0	0	0	0	0	0	0	0	0	0	0
ENSG00000207384.1	0	0	0	0	0	0	0	0	0	0	0	0	0	0	0	0	0	0	0	0	0.199111	0	0	0	0	0	0	0	0	0	0	0	0	0	0	0	0.199575	0	0	0	0	0	0	0	0	0	0	0	0.124977
ENSG00000271356.1	0	0	0	0	0	0	0	0	0	0	0	0	0	0	0	0	0	0	0	0	0	0	0	0	0	0	0	0	0	0	0	0	0	0	0	0	0	0	0	0	0	0	0	0	0	0	0	0	0
ENSG00000254173.1	0	0	0	0	0	0.0255917	0	0	0	0	0	0	0	0	0	0	0	0	0	0	0	0	0	0	0	0	0	0	0	0	0	0	0	0	0	0	0	0	0	0	0.070533	0	0	0	0	0	0	0	0
ENSG00000236991.5	0.0510508	0.139093	0.0781136	0.081721	0.0825535	0.0385999	0.0964244	0.148567	0.333927	0.0189593	0.0652828	0.0149176	0	0.0785192	0.0869934	0.0879432	0.0810505	0.059165	0.0224391	0.179123	0.107214	0.053885	0.0241339	0.0687309	0.0415232	0.201541	0.17502	0.0355186	0.0324768	0.178378	0.092224	0.117528	0.0202907	0.140324	0.0591034	0.0508483	0.0955232	0.129142	0.0647537	0.0641688	0.0425538	0.145981	0.139758	0.144905	0.129916	0.0243432	0.103615	0.031236	0.127114
ENSG00000260776.4	0.00456873	0.00792141	0	0	0.0840388	0	0	0	0	0	0.0058424	0.00467262	0.0264957	0.0409908	0.0242211	0.0110185	0.00564163	0.00463304	0	0.0701328	0.0149255	0.00675133	0	0	0.0052025	0.0240488	0.0109642	0	0	0	0.0144436	0.021036	0	0.00676206	0	0	0	0.0134836	0.0567915	0	0	0	0.0175105	0	0.0135645	0	0.0177029	0.0130453	0.0140526
ENSG00000256625.1	0	0.0255854	0	0.0413385	0.0626395	0.0156206	0	0.0200407	0.0232989	0.0191811	0	0	0.0285262	0	0.019558	0	0.0546658	0.0299286	0.0454031	0	0	0.0218062	0	0.0173838	0	0.0194189	0.0177067	0.0143736	0.0328567	0.024062	0.0466514	0.0339722	0	0.0218408	0.0478359	0.0514432	0.0483204	0.0217754	0	0	0	0.118151	0.0282786	0	0	0	0.114357	0	0.0151295
ENSG00000231551.5	0.185351	0.251505	0.172631	0.0677262	0.353484	0.14502	0.201259	0.306444	0.534399	0.23045	0.15458	0.148356	0.280412	0.318134	0.0961277	0.136048	0.298536	0.253337	0.384325	0.296896	0.118471	0.523978	0.120006	0.151895	0.165179	0.307541	0.270756	0.0941953	0.10766	0.210248	0.292984	0.241184	0.145738	0.381681	0.365732	0.351171	0.2243	0.404321	0.415006	0	0.070533	0.38714	0.339752	0.16012	0.263189	0.295892	1.46762	0.517736	0.388332
ENSG00000223294.1	0	0	0	0	0	0	0	0	0	0	0	0	0	0	0	0	0	0	0	0	0	0	0	0	0	0	0	0	0	0	0	0	0	0	0	0	0	0	0	0	0	0	0	0	0	0	0	0	0
ENSG00000163563.7	3.3957	1.50243	2.01679	3.90766	1.45538	1.60337	3.14627	1.32992	2.55835	5.45778	3.95497	1.67882	2.8191	3.59022	1.78343	1.4612	2.23576	2.62906	3.51154	0.984125	1.69162	3.21688	11.5401	1.56027	2.35054	0.880735	1.63152	2.33315	2.31373	1.04537	4.69942	4.08716	2.36191	1.50151	6.0063	6.72939	9.49286	2.72373	2.55213	0.743846	4.13127	1.12814	4.96825	3.35949	5.68931	5.10289	0.882636	7.75473	0.570622
ENSG00000280355.1	0.218748	0.094818	0.199685	0.459594	0.551328	0.173667	0.100423	0.482752	0.302205	0.248793	0.0699326	0.181774	0.158574	0.392522	0.244623	0.164862	0.227912	0.242623	0.304973	0.304311	0.234486	0.232335	0.305386	0.209375	0.194603	0.359826	0.336303	0.259681	0.24353	0.412421	0.11886	0.330485	0.247247	0.263057	0.288075	0.238307	0.716289	0.282444	0.339893	0	0.05983	0.164197	0.157198	0.0679116	0.0405912	0.0912698	0.0794627	0.16591	0.574707
ENSG00000254470.2	7.81518	7.25605	8.37891	6.23346	2.84131	7.61209	8.00391	7.75551	7.08364	5.60829	6.65874	8.50169	5.19908	5.92432	7.42087	8.41691	9.50525	7.17608	4.42509	6.16501	7.19545	8.44765	3.0731	6.49289	6.77061	6.0865	6.97531	7.29519	8.31789	5.95379	8.26899	4.44939	6.84102	7.14907	4.887	4.90866	4.61068	6.05539	4.73846	7.77304	4.56536	3.2711	5.48331	8.95622	4.97721	7.36696	6.11018	7.26617	4.20418
ENSG00000226321.5	0.0145591	0.00841435	0.0189018	0.00679755	0.0034334	0.0179801	0.00712941	0.0856808	0.0191559	0.00946219	0.00310298	0.00496338	0.0234537	0.0740206	0.0225123	0	0.0239708	0.0172247	0.0149318	0.0111746	0.0198179	0.0251001	0	0.00571704	0.0110525	0.00957951	0.0203814	0.00709064	0.00270142	0.02374	0.0613695	0	0.0101267	0.0430971	0.0196649	0.00845913	0.0238369	0.0501293	0.0387807	0.0213502	0	0.0194283	0.00930006	0	0.0144086	0	0.00626817	0.00346428	0.0398054
ENSG00000164128.5	1.27706	3.43563	1.20969	0.281923	0.628513	0.257142	1.8098	2.55911	1.60539	1.10514	0.754411	2.23243	1.51611	1.68131	1.13145	1.91239	1.5341	1.33022	0.581915	1.74728	1.46814	1.50766	0.482319	3.23368	1.29219	1.61661	1.97376	2.08221	1.35219	1.48255	0.449807	1.77359	1.90688	1.60251	0.899956	5.9521	1.44315	1.16244	1.44817	0.152669	1.2048	0.0555704	0.00665021	0.689514	1.10244	0	0.0403397	0.00495441	0.0462535
ENSG00000273217.1	0	0	0	0	0	0	0	0	0	0	0	0	0	0	0	0	0	0	0	0	0	0	0	0	0	0	0	0	0	0	0	0	0	0	0	0	0	0	0	0	0	0	0	0	0	0	0	0	0
ENSG00000206725.1	0	0	0	0	0	0	0	0	0	0	0	0	0	0	0	0	0	0	0	0	0.442883	0	0	0	0	0	0	0	0	0	0	0	0	0	0	0	0	0	0	0	0	0	0	0	0	0	0	0	0
ENSG00000212145.2	0	0	0	0	0	0	0	0	0	0	0	0	0	0	0	0	0	0	0	0	0	0	0	0	0	0	0	0	0	0	0	0	0	0	0	0	0	0	0	0	0	0	0	0	0	0	0	0	0
ENSG00000278582.1	0	0	0	0	0	0	0	0	0	0	0	0	0	0	0	0	0	0	0	0	0	0	0	0	0	0	0	0	0	0	0	0	0	0	0	0	0	0	0	0	0	0	0	0	0	0	0	0	0
ENSG00000264329.1	0	0	0	0	0	0	0	0	0	0	0	0	0	0	0	0	0	0	0	0	0	0	0	0	0	0	0	0	0	0	0	0	0	0	0	0	0	0	0	0	0	0	0	0	0	0	0	0	0
ENSG00000145113.20	13.0215	24.5844	7.84142	10.7263	1.27143	0.486753	9.90993	25.0164	10.7947	15.1176	18.4435	9.42658	5.53987	6.51064	10.1632	9.85862	9.87542	6.67791	3.41667	24.0214	6.74216	14.0454	5.63309	14.6899	6.55451	17.5348	8.65919	6.68996	8.69058	13.5074	8.86523	3.85233	4.25725	15.9534	16.9524	1.56152	5.38692	14.8416	5.03342	12.832	1.45862	0.0898638	7.65305	14.0358	1.42177	2.95847	0.310136	0.014567	0.64929
ENSG00000248377.1	0	0	0	0	0.0688754	0	0.143019	0	0	0	0.0622471	0	0	0	0.0645152	0	0	0	0.0748847	0	0	0	0	0	0	0	0	0	0	0	0	0	0	0	0	0	0	0	0	0	0.142013	0	0	0	0	0	0.062871	0	0
ENSG00000258956.2	0.0284985	0	0.0832477	0.0798345	0	0.0301671	0	0.0387033	0.0899914	0.0370432	0.0364433	0.0582929	0	0.0511378	0.0377712	0.0343652	0.0351909	0.0577992	0	0	0	0	0.0943069	0.0671443	0	0	0.0341959	0.111036	0.031727	0	0.090095	0	0	0	0	0	0	0	0	0.25075	0.249429	0	0.0546127	0	0.0846114	0.3805	0.0368085	0.0406865	0.0876559
ENSG00000252348.1	0	0	0	0	0	0	0	0	0	0	0	0.144035	0	0	0	0	0	0	0	0	0	0	0	0	0	0	0	0	0	0	0	0	0	0	0	0	0	0	0	0	0	0	0	0	0	0	0	0	0
ENSG00000222108.1	0.125049	0.433629	0	0.350308	0.353877	0	0.183705	1.01897	0.98719	0	0.159911	0	0.241735	0.448778	0	0	0.30883	0.253619	0.384752	0.959792	0.204261	0.369577	0	0	0.142396	0.658233	0	0.243608	0.278432	0.815617	0.197665	0.863656	0.347916	0	0.608052	0.217968	0	0.553583	0	0	0	0.500613	0.718911	1.24231	0	0	0.161513	0.357059	0.256419
ENSG00000111445.12	3.91552	4.35818	3.943	3.08927	2.95649	3.20428	4.47316	4.3414	4.82869	5.97162	7.0967	2.9041	5.86027	4.19799	3.19538	3.47792	4.47115	5.43754	5.55659	4.45481	3.20153	4.98775	6.55986	6.29566	4.94166	4.16557	4.40366	4.3749	4.3094	3.48715	4.07206	4.49168	3.91906	4.25558	4.82674	6.66934	4.51744	5.65271	4.93139	7.14957	9.05271	6.18424	10.4552	10.4233	7.39659	14.9324	7.1563	5.57734	11.4666
ENSG00000246763.5	0.507453	0.429189	0.488086	0.658771	0.218909	0.386496	0.690932	2.01706	1.69035	0.458504	0.38777	0.354433	0.885261	0.53302	0.664364	0.567143	0.817663	1.35552	0.866349	2.16592	0.606508	1.20712	0.819151	0.860244	0.732878	1.14826	1.1287	0.747454	0.558052	0.766903	0.596707	0.4559	0.912538	1.4655	0.892709	0.506981	0.526865	1.21454	1.36268	1.14346	0.1986	0.545036	3.48659	0.799236	0.202107	0.454441	0.607467	0.415249	1.05324
ENSG00000184995.7	0	0	0.00957584	0	0	0.104102	0	0	0	0	0	0.020116	0	0	0	0	0	0	0	0	0	0	0.0162719	0	0	0	0	0	0	0	0	0	0	0	0	0	0	0.014512	0	0	0	0	0.037692	0	0	0	0	0.0842418	0.231907
ENSG00000215277.7	0.0493152	0.0855043	0.0411589	0.0986783	0.0398735	0.134235	0.0517479	0.0478387	0.0667396	0.0183147	0.0360362	0.0360261	0.0408566	0.0632082	0.0373493	0.0169907	0.0869945	0.0571535	0.0758667	0.0432582	0.0690459	0.0312319	0.0116567	0.11619	0.00802231	0.0556253	0.0338139	0.034311	0.0313726	0.0344627	0.0779525	0.0648756	0.00980045	0.062563	0.0342565	0.0122799	0	0.0727715	0.0750627	0	0.0205536	0.0282035	0	0.0699895	0.0209166	0.0235156	0.0181987	0.030174	0.195023
ENSG00000173801.15	136.73	133.239	138.894	104.114	21.4801	109.875	147.5	106.03	116.952	117.159	149.628	192.658	104.511	99.7818	138.652	156.153	144.725	163.764	74.3162	109.124	177.06	133.254	39.7849	139.98	129.436	106.108	134.435	150.024	134.891	96.976	145.736	69.195	121.871	151.186	69.3114	66.3317	85.6941	111.886	83.7663	112.084	154.756	133.38	101.174	95.003	141.393	59.0782	259.526	157.764	63.0432
ENSG00000239396.3	0	0	0	0	0	0	0	0	0	0	0	0	0	0	0	0	0	0	0	0	0	0	0	0	0	0	0	0	0	0	0	0	0	0	0	0	0	0	0	0	0	0	0	0	0	0	0	0	0
ENSG00000243817.3	0.0501928	0	0	0	0	0	0	0.0681661	0	0	0	0	0.0970285	0	0.0665243	0	0.12396	0	0	0.231147	0	0	0	0.0591288	0	0.198153	0.120455	0.0488903	0.0558791	0	0.158679	0	0.069824	0.148578	0	0	0.164356	0	0	0	0	0.200938	0	0	0.149022	0	0.129658	0	0.257306
ENSG00000224310.1	0.0149698	0.0086517	0	0	0.0070605	0	0	0	0	0	0	0	0	0	0.00661353	0	0	0	0	0	0	0	0	0	0	0	0	0.00486044	0	0	0	0	0	0	0.00808784	0	0	0	0	0	0	0	0	0	0	0	0	0	0
ENSG00000226640.2	0	0	0	0	0	0	0	0	0	0	0	0	0	0	0	0	0	0	0	0	0	0	0	0.042614	0	0	0	0	0	0	0	0	0	0	0	0	0	0	0	0	0	0	0	0	0	0	0	0	0
ENSG00000230457.3	0.0859053	0.0851116	0.0119495	0.171894	0.0868226	0.0389722	0.0540858	0.35	0.174387	0.223325	0.0941605	0.10041	0.0237236	0.0660638	0.065061	0.10359	0.0303082	0.174229	0.0566387	0.0376771	0.0601377	0.344563	0.121833	0.115656	0.097822	0.161495	0.0589026	0.0717223	0.0136625	0.100055	0.155189	0.0282527	0.0682881	0.0544912	0.0994558	0.0641734	0.120556	0.126765	0.0435855	0.647876	0.286428	0.294777	0.258694	1.09727	0.291487	0.655413	0.285313	0.0876034	0.16357
ENSG00000275303.1	0	0	0	0	0	0	0	0	0	0	0	0	0	0	0	0	0	0	0	0	0	0	0	0	0	0	0	0	0	0	0	0	0	0	0	0	0	0	0	0	0	0	0	0	0	0	0	0	0
ENSG00000273567.1	0	0	0	0	0	0	0	0	0	0	0	0	0	0	0	0	0	0	0	0	0	0	0	0	0	0	0	0	0	0	0	0	0	0	0	0	0	0	0	0	0	0	0	0	0	0	0	0	0
ENSG00000253680.1	0	0	0	0	0	0	0	0	0	0	0	0	0	0	0.113761	0	0	0	0	0	0	0	0	0	0	0	0	0	0	0	0	0	0	0	0	0	0	0	0	0	0	0	0	0	0	0	0	0	0
ENSG00000232144.1	0	0	0	0	0	0	0	0	0	0	0	0	0	0	0	0	0	0	0	0	0.0243768	0	0	0	0	0	0	0	0	0	0	0	0	0	0	0	0	0	0	0	0	0	0	0	0	0	0	0	0.0153007
ENSG00000124479.8	0.0474819	0.0823257	0.138701	0.0886759	0.30233	0.008377	0.162759	0.0322422	0.0249894	0.226301	0.0101198	0.0890295	0.168278	0.0852017	0.157328	0.00954277	0.0586323	0.0802504	0.158267	0.109331	0.103412	0.14033	0.144033	0.0652578	0.0360457	0.114553	0.104453	0.0462497	0.0352407	0.167751	0.0625455	0.218623	0.055044	0.105415	0.0897869	0.0965577	0.207306	0.245231	0.126476	0	1.80084	0.158404	0.66727	0.0786188	1.52721	0.15849	0.0715487	0.192068	0.332659
ENSG00000249157.1	0	0	0	0	0	0	0	0	0	0	0	0	0	0	0	0	0	0	0	0	0	0	0	0	0	0	0	0	0	0	0	0	0	0	0	0	0	0	0	0	0	0	0	0	0	0	0	0	0.0495743
ENSG00000186891.12	2.01174	3.45131	3.51563	3.82629	0.17978	1.00873	3.8731	2.0419	3.74469	4.26646	3.31727	1.03957	2.61991	1.95693	1.95062	2.73231	4.41921	2.35144	2.24785	2.56804	1.98893	4.88165	1.89206	1.52173	2.64046	1.65808	3.29057	2.79492	2.03926	0.84598	4.21763	1.85255	3.46138	1.50443	1.59603	3.50659	0.67608	2.24989	2.25626	10.8999	3.18171	0.678202	3.40879	7.3632	2.13764	4.48844	0.779508	3.93026	0.922733
ENSG00000228851.1	0	0	0	0	0	0	0	0	0	0	0	0	0	0	0	0	0	0	0	0	0.030107	0	0	0	0	0	0	0	0	0	0	0	0	0	0	0	0	0	0	0	0	0	0	0	0	0	0	0	0
ENSG00000089639.9	13.187	11.849	15.2082	10.876	2.24456	9.14323	17.8683	10.4505	14.201	12.5885	13.1831	15.3274	13.5558	11.2816	11.4222	14.5594	15.2014	13.1799	10.4537	9.38317	12.7341	15.8473	5.75	15.1738	11.0326	11.4992	10.6529	12.5917	12.2068	8.75916	17.2275	6.56286	15.021	14.2709	9.39825	7.53122	8.14086	15.7792	9.82148	9.86245	8.03397	18.2287	12.8509	8.16871	12.0105	6.44719	7.07342	14.1699	7.7662
ENSG00000172728.14	1.14628	1.02289	1.08843	1.35549	0.864051	1.36404	1.03774	1.34941	1.5688	0.90138	0.979431	0.754216	1.38556	1.10505	1.03913	1.00159	1.1247	1.37495	1.58829	1.17572	0.963662	1.28093	1.74678	1.58507	1.32297	1.20539	1.39097	1.16946	1.36544	1.13497	1.06752	1.20926	1.30304	1.46296	1.33368	1.89881	1.03793	1.52731	1.67254	1.38879	1.41922	0.486861	2.4545	3.34179	1.61329	2.51335	0.591543	2.13153	1.07178
ENSG00000125503.11	11.5411	9.12462	9.61795	8.76251	40.9249	15.5816	9.7971	9.81175	11.069	11.5702	8.62176	9.81804	8.18081	19.473	10.9316	16.3372	9.28298	9.28936	14.5112	19.7713	10.3842	10.1073	17.2071	9.87561	6.92274	17.1764	11.5865	8.51671	8.86464	25.8143	10.5208	19.5415	10.0504	13.497	16.5578	8.96046	18.6682	9.27854	12.6995	7.43389	6.86341	16.1375	9.99155	9.92307	7.61453	8.81136	9.33867	8.40869	6.52563
ENSG00000231680.1	0.0736331	0.051067	0.0573578	0.0412546	0.0625123	0.124711	0.129806	0.06	0.0697547	0.0574264	0.0753284	0.0451844	0.142341	0.105702	0.0975915	0.0532748	0.0363699	0.164273	0.24921	0.0904251	0.0240551	0.0652857	0.268033	0.0520454	0.033539	0.0581384	0.0706831	0.0573778	0.049185	0	0.349175	0.305129	0.0819457	0.0217965	0.190955	0.0770081	0.0241111	0.0434623	0.0261513	0	0.0859285	0.0589554	0	0	0.0437231	0	0.0190209	0.0420496	0.0301975
ENSG00000103042.7	2.13716	1.95707	1.76782	1.87165	1.74392	1.42986	2.06971	2.68265	2.6798	2.17921	2.02451	1.50669	1.55228	2.51318	1.81228	1.90657	1.98825	2.38186	1.97269	2.40477	1.68107	2.47438	1.64448	1.9139	1.97053	2.24991	2.29055	1.84726	2.2222	1.71197	2.4205	1.65755	1.8531	2.44454	3.5985	1.67091	1.3045	2.3821	2.19233	6.71842	3.28098	4.87594	3.24063	4.4525	3.12947	4.12781	7.51459	5.42693	3.1272
ENSG00000212280.1	0	0	0	0	0	0	0	0	0	0	0	0	0	0	0	0	0	0	0	0	0	0	0	0	0	0	0	0	0	0	0	0	0	0	0	0.223755	0	0	0	0	0	0	0	0	0	0	0	0	0
ENSG00000234522.1	0	0	0	0	0	0	0	0	0	0	0	0	0	0	0	0	0	0	0	0	0	0	0	0	0	0	0	0	0	0	0	0	0	0	0	0	0	0	0	0	0	0	0	0	0	0	0	0	0
ENSG00000110011.12	10.7901	11.7375	14.693	11.147	9.6665	11.5696	12.7768	13.8609	13.479	7.19405	6.31097	6.77563	16.7328	14.9851	14.2051	15.0678	15.1044	9.83629	18.5791	9.70173	8.0866	16.4336	8.78986	10.0569	11.2866	13.3288	13.5612	10.6108	11.1553	9.4797	14.5646	10.1005	18.1087	14.3181	11.5086	9.93538	9.24765	13.4211	19.8033	10.3669	10.1917	8.77169	6.06067	8.98431	9.75802	14.2651	6.62786	10.8601	11.7039
ENSG00000234740.1	0.0317412	0.110068	0.0309067	0.0889185	0	0.0335997	0	0.0431072	0	0	0	0	0.0613594	0.113913	0	0.0382755	0	0.032188	0	0	0	0	0.105038	0	0	0.0835395	0	0.061835	0.0353371	0	0	0.146147	0	0	0.154341	0	0	0	0.0563654	0	0	0.12707	0.0608269	0	0	0	0	0.0453161	0
ENSG00000181026.14	2.56224	8.85157	2.84694	2.57265	1.84512	2.26065	2.60972	3.5223	3.996	5.78057	2.19156	1.60731	2.79108	2.69893	1.77304	2.61012	4.64026	2.66919	3.56724	3.55579	2.68125	2.16563	3.77286	2.94458	1.92956	2.98797	2.14896	2.35723	2.22191	2.77876	3.12428	2.5415	1.95487	3.14301	3.10984	5.99127	1.82719	3.67068	1.92615	15.6305	7.96045	9.71711	14.0929	15.6848	11.5647	10.1455	6.67481	8.31406	4.30253
ENSG00000200336.1	0	0	0	0	0	0	0	0	0	0	0	0	0	0	0	0	0	0	0	0	0	0	0	0	0	0	0	0	0	0	0	0	0	0	0	0	0	0	0	0	0	0	0	0	0	0	0	0	0
ENSG00000275425.1	0	0	0	0	0	0	0	0	0	0	0	0	0	0	0	0	0	0	0	0	0	0	0	0	0	0	0	0	0	0	0	0	0	0	0	0	0	0	0	0	0	0	0	0	0	0	0	0	0
ENSG00000236533.1	0.145421	0	0.176997	0.203688	0.102882	0.115451	0.053408	0.246867	0.287003	0.567067	0	0.0371818	0.140558	0.0652359	0.0481843	0.175357	0.134678	0.294935	0.0559289	0.0558075	0	0.161169	0.0601532	0.128483	0.124195	0.095683	0.26174	0.106235	0.0404738	0	0.229866	0.083696	0	0	0.117851	0	0.23809	0.107294	0	0	0.530323	0.291083	0.348344	0	0	0.60675	0.234781	0	0.0372739
ENSG00000142185.15	3.10234	1.21157	1.68523	1.29695	0.281624	0.620614	3.85197	1.23988	2.01873	1.96846	1.98914	0.849642	1.10827	2.30982	1.39353	1.2757	2.08909	2.10173	1.03174	0.833566	1.08842	2.57034	1.0703	1.74068	1.49536	1.09892	2.14164	1.87548	1.51254	0.476233	3.06064	1.35969	1.67332	1.75791	2.4125	1.73087	0.913849	1.52917	1.52902	14.1432	5.55427	4.12257	3.42861	9.77916	5.40829	5.72647	7.24553	6.85991	4.57148
ENSG00000206690.1	0	0	0	0	0	0	0	0	0	0	0	0	0	0	0	0	0	0	0	0	0	0	0	0	0	0	0	0	0.145487	0	0	0	0	0	0	0	0	0	0	0	0	0	0	0	0	0	0	0	0
ENSG00000196588.13	6.63765	7.67238	7.48365	4.88097	7.27168	4.70048	8.40514	7.84479	6.72653	6.93711	5.27099	5.88973	5.49612	7.18344	6.61915	6.86216	7.45843	6.73999	5.82397	7.33245	4.70511	8.38652	5.06779	6.40873	5.57187	7.49441	6.50144	6.39906	5.95378	9.4583	7.33164	6.24191	5.46811	7.38198	7.28275	4.68767	5.80606	9.08149	6.4495	10.5361	6.75629	4.93455	6.53894	6.09001	5.60357	5.2951	3.68354	6.85714	3.16729
ENSG00000119820.9	4.84986	4.96719	4.47643	6.1985	3.82545	4.02296	4.15465	5.20319	5.35266	3.93191	4.50662	4.91284	6.42521	4.879	4.92229	4.37977	4.97113	5.18748	5.93782	5.05485	4.58467	4.77492	4.85202	4.83326	5.1297	4.35204	4.94583	4.62006	4.4937	4.80676	4.2342	4.34325	4.81508	4.64737	4.778	5.0825	5.51559	4.91517	6.40343	1.34591	6.95355	6.45129	4.76516	4.51185	9.73792	4.39342	6.99462	6.94096	7.14011
ENSG00000254067.1	0	0	0	0	0	0	0	0	0	0	0	0	0	0	0	0	0	0	0	0	0	0	0	0	0	0	0	0	0	0	0	0	0	0	0	0	0	0	0	0	0	0	0	0	0	0	0	0	0
ENSG00000263989.2	0.0486769	0	0	0.136362	0.0688754	0	0	0	0	0.0632718	0	0	0	0	0	0	0	0	0	0	0	0	0	0	0	0	0	0	0	0	0	0	0	0	0	0	0	0	0	0	0	0	0.0932815	0	0	0	0	0.0694948	0
ENSG00000271022.1	0.0187898	0	0	0	0	0	0	0.0510362	0.0593337	0.0244236	0.048056	0	0	0	0	0.0226579	0.0232023	0.0190543	0.0289063	0.0865305	0.061384	0.0277661	0.0621791	0.022135	0	0	0.0450925	0.0183022	0	0.0306385	0	0	0.0261388	0	0.0304551	0	0	0.110908	0	0	0	0	0	0	0.0557866	0	0.0242688	0	0
ENSG00000269391.1	0	0	0.0317402	0	0	0	0	0	0	0	0	0	0	0	0	0	0	0	0	0	0	0	0	0	0	0	0	0	0	0	0	0	0	0	0	0	0	0.0481016	0	0	0	0	0	0	0	0	0	0	0
ENSG00000188000.3	0.265458	0.00780102	0	0.428541	0.0127325	0.0142882	0.0132195	0.0244417	0.0497269	0.0233933	0.0172608	0.0138048	0.0173953	0.0161471	0.375685	0.0271276	0.0111118	0.314821	0.339164	0	0.00734933	0.378977	0	0.291518	0.0256172	0.301962	0.026994	0.00876507	0.015027	0.0366825	0.0284481	0.0310745	0.0187771	0.0332964	0.386508	0	0.00736646	0.0132787	0.0159795	0.158352	0	0.0180121	0.00862217	0.0446986	0.0133583	0.150182	0	0	0.013839
ENSG00000256790.1	0	0	0	0	0.271853	0.101689	0	0	0	0	0	0	0	0.0861892	0	0.0289601	0	0	0.110839	0.0368662	0.0392289	0	0.119211	0	0	0.0632078	0	0	0	0.117481	0	0.0552892	0	0	0.272483	0	0.117961	0	0.0426474	0	0	0.0961442	0	0	0	0	0	0	0
ENSG00000230609.1	0.0751592	0	0	0.210548	0	0	0	0	0	0	0	0	0	0	0	0	0	0	0	0	0	0	0	0	0	0	0	0	0	0	0	0	0	0	0	0	0	0	0	0	0.219273	0	0	0	0	0	0	0	0
ENSG00000265100.1	0.0553653	0.0575965	0.0646918	0.0620393	0.0626713	0.0117214	0.0650681	0.090229	0.0699322	0.0431794	0.02832	0.0339746	0	0.119217	0	0	0.0136734	0.0224579	0.0681394	0.0169978	0.0542616	0.0490888	0.0366429	0.0391333	0.0126091	0.0728579	0.0265736	0.0323572	0.0616377	0.0180557	0.0525096	0.0509843	0	0.0819448	0.0717904	0.019301	0.145035	0.0490196	0	0.0974287	0.0646104	0.221645	0.0424395	0.110006	0	0.0369608	0.471964	0.0790437	0.0454116
ENSG00000198841.3	4.77318	6.72049	5.08444	4.955	3.30505	4.59576	5.94287	4.80432	5.38496	5.50029	4.71857	3.42758	5.62788	4.67735	4.93538	4.51074	6.88688	5.29522	6.06715	4.52099	4.32689	6.40312	5.39115	4.8852	5.29075	4.75549	5.46341	5.2346	5.11607	3.24296	6.26071	5.57228	5.45096	4.12105	4.71873	8.4822	4.4894	5.35755	4.85423	3.27643	9.70343	8.09742	6.50347	4.37201	7.08574	4.91531	5.58569	5.88419	6.75934
ENSG00000256234.1	0.103761	0.503729	0.383924	0.348805	0.234905	0.15377	0.213403	0.338197	0.458711	0.107897	0.185762	0.21224	0.280814	0.446852	0.605095	0.175169	0.153753	0.168354	0.287326	0.605259	0.338973	0.337325	0.171682	0.244467	0.236308	0.655408	0.27391	0.384058	0.277237	0.439897	0.492043	0.47775	0.230949	0.245717	0.571807	0	0.577598	0.796188	0.700173	0	0.0605433	1.24616	0.437449	0.412327	0.677739	0.207805	0.134017	0.3259	0.404254
ENSG00000163435.14	89.8846	75.2556	71.6687	98.1056	6.61043	55.9879	77.9522	88.4623	83.4005	98.0454	94.4919	122.231	78.6605	91.3789	89.9437	99.5659	75.3128	110.356	61.9258	69.319	65.646	89.6468	62.2307	120.238	92.9401	71.9167	81.5462	107.69	91.4148	59.2885	83.9812	54.1578	126.162	146.265	44.2142	47.2178	66.0929	67.8471	82.2633	57.5239	55.5318	73.9798	69.945	41.3227	67.8679	34.4741	41.4339	49.114	92.3546
ENSG00000279780.1	0	0	0	0	0	0	0	0	0	0	0	0	0	0	0	0	0	0	0	0	0	0	0	0	0	0	0	0	0	0	0	0	0	0	0	0	0	0	0	0	0	0	0	0	0	0	0	0	0
ENSG00000155096.12	20.7766	20.7748	18.7775	18.8824	17.6279	38.4402	17.1944	21.1991	22.2007	20.2399	17.9463	15.482	21.7488	18.6611	17.2569	15.6164	18.124	19.3293	26.3023	23.9824	13.971	19.6208	26.6343	20.048	22.245	15.8598	19.7243	20.4749	18.0087	21.9597	19.3539	20.8808	13.726	18.3223	19.7208	27.0392	21.3324	25.4791	25.3381	6.73314	74.6161	22.4025	22.4598	17.7613	30.702	35.9787	23.453	25.9142	33.517
ENSG00000270882.2	0.0773226	0.0134064	0.0301159	0.0649825	0.0328223	0.0982199	0.0795142	0.0525053	0.0610416	0.0603038	0.0791029	0.221426	0.0896841	0.0554992	0.0512408	0.0466202	0.162317	0.086252	0.130849	0.0118695	0.101042	0.0914092	0.0895564	0.0364355	0.0968536	0.0305257	0.0556686	0.105442	0.0860824	0.0630408	0.146669	0.035602	0.0860518	0.0915545	0.0877289	0.0539112	0.101277	0.1141	0.123577	0	0.045117	0.0928642	0.0740882	0	0.0459139	0.051619	0.139818	0.0331174	0.0317106
ENSG00000258784.1	0	0	0	0	0	0	0	0	0	0	0	0	0	0	0	0	0	0	0	0	0	0	0	0	0	0	0	0	0	0	0.0499546	0	0	0	0	0	0	0	0	0	0	0	0	0	0	0	0	0	0
ENSG00000133703.10	12.7794	15.9094	11.1571	15.7045	6.45653	7.57869	10.1705	11.9166	11.5957	11.9993	12.6611	14.0655	14.2971	9.91331	10.7344	11.5103	11.262	12.6893	11.7904	12.5546	13.4014	11.1287	10.86	13.2175	11.1409	9.09474	10.8291	12.6181	11.0425	11.8718	12.347	10.4135	9.31579	11.4375	7.87897	10.0175	11.234	12.8543	12.3433	3.04135	5.41893	5.66237	6.34988	6.94688	7.05401	6.42531	7.84368	5.1334	10.6807
ENSG00000074800.12	208.977	230.733	191.907	158.036	145.256	194.188	213.916	211.285	156.084	408.355	329.783	160.567	163.189	181.217	208.144	197.842	202.926	200.791	167.209	207.201	149.589	189.762	246.894	249.053	193.383	211.626	180.596	209.915	196.461	177.421	200.349	197.829	213.946	195.146	222.669	209.474	158.674	196.378	153.213	645.349	347.08	217.392	761.478	513.955	288.62	697.788	314.93	358.35	413.027
ENSG00000223091.1	0	0	0	0	0	0	0	0	0	0	0	0	0	0	0	0	0	0	0	0	0	0	0	0	0	0	0	0	0	0	0	0	0	0	0	0	0	0	0	0	0	0	0	0	0	0	0	0	0
ENSG00000226828.1	0	0	0	0	0	0	0.0118454	0.0109505	0.0381926	0.0104808	0	0	0.0155871	0	0.0106868	0.0194462	0.00995674	0	0	0	0	0	0.0133414	0	0.00918174	0	0	0	0	0.0131478	0.025491	0	0	0.0238683	0	0	0.026403	0	0.0143185	0	0	0.0322796	0.0309037	0	0	0	0	0.0115116	0
ENSG00000197816.12	0.0317681	0.0408662	0.0359221	0.0401908	0.0928005	0.0260347	0.0270983	0.0598445	0.100316	0.0159844	0.0183465	0.0220097	0.0475443	0.0570048	0.0162986	0.0346007	0.0227777	0.0405288	0.0331069	0.0770817	0.0502174	0.0605735	0.0203471	0.0301806	0.0315072	0.0984444	0.0418082	0.0329401	0.0353671	0.0584848	0.0388767	0.0377475	0.0313628	0.0576363	0.0813886	0.0232212	0.0285228	0.0665368	0.0382154	0.0270502	0.00896922	0.242048	0.00785528	0.0509037	0.0304254	0	0.019854	0.0146305	0.0893073
ENSG00000130813.16	3.99651	3.92813	3.77756	2.99549	3.86762	4.563	5.5324	3.5352	3.74063	4.43034	5.02519	3.89258	4.26981	3.61566	3.1489	3.40087	2.52941	2.86336	4.16394	2.93408	2.85466	3.99971	6.39698	3.75146	2.48093	5.89681	2.76262	2.81219	2.90542	3.05673	5.47216	3.88489	3.26325	3.87253	6.10396	3.37823	3.25522	3.46152	3.98164	6.1155	3.88004	7.61171	4.18793	6.14145	4.51407	6.88189	7.5486	16.0008	4.65937
ENSG00000230931.2	0	0	0	0	0	0	0	0	0	0	0	0	0	0	0	0	0	0	0	0	0	0	0	0	0	0	0	0	0	0	0	0	0	0	0	0	0	0	0	0	0	0	0	0	0	0	0	0	0
ENSG00000276869.1	0	0	0	0	0	0	0	0	0	0	0	0	0	0	0	0	0	0	0	0	0	0	0	0	0	0	0	0	0	0	0	0	0	0	0	0	0	0	0	0	0	0	0	0	0	0	0	0	0
ENSG00000255262.3	0.0817224	0.212539	0.0795739	0.343401	0	0.0432536	0.120055	0.0554929	0.580634	0.159338	0.0522525	0.0417903	0.0789894	0.0733215	0	0.0492729	0.252284	0.0828726	0.062861	0.125449	0.200233	0.301908	0.202826	0.0481359	0.186118	0	0.147091	0.0796016	0.227452	0	0.322946	0.188139	0.397898	0	0	0.142447	0.2676	0.301482	0.0725606	0	0.596053	0	0.156608	0.405939	0.363948	0.272781	0.263881	0	0.251363
ENSG00000197813.5	0.141519	0.204476	0.344497	0.0660744	0.400485	0.174773	0.277201	0.192195	0.521365	0.153293	0.090486	0.120614	0.136787	0.423238	0.218827	0.255979	0.436882	0.16743	0.290285	0.217241	0.308218	0.209126	0.429288	0.250072	0.0805753	0.46558	0.28302	0.183796	0.18381	0.30768	0.633815	0.380102	0.131246	0.349098	0.458758	0.205564	0.308936	0.696104	0.251307	0.207531	0.137625	0.283274	0.135599	0	0.280112	0	2.559	0.101022	0.386921
ENSG00000271171.1	0	0	0	0	0	0	0	0	0	0	0	0	0	0	0	0	0	0	0	0	0	0	0	0	0	0	0	0	0	0	0	0	0	0	0	0	0	0	0.0562424	0	0	0	0	0	0	0	0	0	0
ENSG00000230498.1	0.0291866	0.151814	0	0	0.49557	0.0926864	0.0428769	0.158551	0.138246	0	0	0	0.056421	0.104745	0.154733	0.0703899	0.0720812	0	0.134702	0.224016	0	0.0431297	0	0.0343828	0.0664706	0.076816	0	0.0568583	0.0649862	0.142774	0.0461352	0	0	0.129595	0.189226	0	0	0	0	0.513608	0	0.116843	0.111863	0	0.173309	0	0.0753946	0.250013	0
ENSG00000199220.1	0	0	0	0	0	0	0	0	0	0	0	0	0	0	0	0	0	0	0	0	0	0	0	0	0	0	0	0	0	0	0	0	0	0	0	0	0	0	0	0	0	0	0	0	0	0	0	0	0
ENSG00000260814.2	0	0	0	0	0	0	0	0	0	0	0	0	0	0	0	0	0	0	0	0	0	0	0	0	0	0	0	0	0	0	0	0	0	0	0	0	0	0	0	0	0	0	0	0	0	0	0	0	0
ENSG00000202347.1	0.0884495	0.153357	0	0.247779	0.125152	0.187257	0	0.120122	0	0.114969	0	0	0	0.158714	0	0	0	0	0	0	0	0	0	0.104197	0	0	0.106132	0.0861542	0	0.144225	0	0	0	0.130912	0.143362	0	0.144814	0	0	0	0	0.354092	0.169499	0	0	0	0	0	0.0906847
ENSG00000270587.1	1.61565	2.43588	2.08617	1.96783	1.09333	2.34229	1.59953	3.00508	2.71728	1.46092	1.43726	1.90384	1.49372	1.63864	1.90859	2.28708	1.82158	1.74524	1.56696	1.67139	2.75381	1.86847	0.929825	2.19292	2.03975	2.17233	1.89651	1.71057	1.29036	1.71813	2.05419	1.45546	1.85668	1.6635	0.853923	2.0203	2.12768	1.71034	1.49689	0.927106	0.512346	0.281216	1.07692	0.348931	0.625674	1.64131	0.362916	1.85533	0.648187
ENSG00000228225.1	0	0	0	0	0	0	0	0	0	0	0	0	0	0	0	0	0	0	0	0	0	0	0	0	0	0	0	0	0	0	0	0	0	0	0	0	0	0	0	0	0	0	0	0	0	0	0	0	0
ENSG00000204310.9	18.6405	18.3347	18.52	16.7646	22.1076	26.0245	18.2932	21.9027	17.3521	17.1829	14.7488	16.9111	20.9518	26.108	21.1158	18.4698	19.2046	17.9306	22.7889	20.3048	16.601	21.6362	15.6328	18.5142	19.3475	18.0216	20.8859	17.8533	18.8043	19.5881	15.8818	19.176	20.0346	21.0734	22.307	17.6036	20.139	19.1474	23.3044	20.5631	13.3335	27.86	16.0311	18.4154	12.0033	12.8014	23.9574	28.5689	13.6722
ENSG00000118407.13	1.15316	0.929094	0.401242	0.679848	11.2903	1.3362	0.382839	1.04848	0.339453	1.16653	0.293678	0.381467	0.226698	2.2446	1.03834	1.60267	0.317777	0.369977	1.43075	2.93529	0.399072	0.368249	2.69224	0.345372	0.337555	2.11121	0.992826	0.339509	0.500465	6.01813	0.216264	5.9695	0.228845	0.715973	4.26879	0.647297	2.78668	0.384553	0.940004	0.0286619	0.204329	0.241256	0.271549	0.0970862	0.169251	0.173972	0.111496	0.316246	0.110215
ENSG00000249520.1	0	0	0	0	0	0	0	0	0	0	0	0	0	0	0	0	0	0	0	0	0	0	0	0	0	0	0	0	0	0	0	0	0	0	0	0	0	0	0	0	0	0	0	0	0	0	0	0	0
ENSG00000102076.8	0	0	0	0	0	0	0	0	0	0	0	0	0	0	0	0	0	0	0	0	0	0	0.0190334	0	0	0	0	0	0	0	0	0	0	0	0	0	0.0188338	0	0	0	0	0	0	0	0	0	0	0	0
ENSG00000136274.8	0.811282	1.16622	0.706649	0.404952	5.53508	0.977451	0.936123	1.0457	0.530998	0.805277	0.381028	0.467665	0.359284	2.271	0.789823	1.14905	0.440792	0.571403	0.812385	1.19102	0.544529	0.619043	1.27401	0.625561	0.456872	2.4652	1.03719	0.454022	0.456522	3.42503	0.251815	2.22767	0.3119	0.672424	2.08002	0.406236	1.88856	0.544163	0.76486	0.207658	0.404521	0.295257	0.373126	0.0586164	0.472977	0.118166	0.0990694	0.408545	0.148209
ENSG00000258859.1	0.0266649	0	0	0	0	0	0	0	0	0	0	0	0	0	0	0	0	0	0	0	0	0	0	0	0	0	0.0319958	0	0	0	0	0	0	0	0	0	0	0	0	0	0	0	0	0	0	0	0	0.0380688	0
ENSG00000215908.6	2.50331	1.81079	2.42499	3.65488	2.23255	5.34399	3.82859	3.11167	4.75408	2.38089	1.70538	2.05739	3.58436	2.76783	2.6023	1.69726	3.19435	3.33042	2.9563	3.38891	2.84499	3.96038	2.16935	3.50169	1.98698	3.28577	3.06162	1.82172	2.22524	2.71951	3.89095	3.10717	2.37375	6.07368	3.78661	3.57364	2.26235	3.93108	4.58229	6.07904	3.79697	7.10129	6.43526	3.83097	2.99581	3.59332	6.93971	5.97794	8.79686
ENSG00000272988.1	0	0	0	0	0	0.0206385	0	0	0	0.0253427	0	0	0	0	0	0	0	0	0	0	0	0	0	0	0	0	0	0	0	0	0	0	0	0.0288569	0	0	0	0.0287704	0	0	0	0	0.0373627	0	0	0	0	0	0.0199896
ENSG00000249742.1	0.0306028	0.0530601	0	0	0	0	0	0.0415612	0.0483182	0	0.0391342	0.0312986	0.118317	0	0	0.0369027	0	0	0	0.0469772	0	0.0452225	0.101271	0	0	0.281902	0.0367209	0.0298086	0	0	0	0	0	0	0.049602	0.0533425	0	0.225793	0.326063	0	0.714258	0.367538	0	0	0	0	2.64827	0	0.533394
ENSG00000227169.2	0	0	0	0	0	0	0.059859	0	0	0	0	0	0	0	0	0	0	0	0	0	0	0	0	0	0	0	0	0	0	0	0	0	0	0	0	0	0	0	0	0	0	0	0	0	0	0	0	0	0
ENSG00000187918.4	0	0	0	0	0	0	0	0	0	0	0	0.0157993	0	0	0.0204745	0	0	0.0156655	0	0	0	0	0	0	0.017591	0	0	0	0	0	0	0	0	0	0	0	0	0	0	0	0	0	0	0	0	0	0	0	0
ENSG00000260057.4	0.106325	0.184349	0.207059	0.085101	0.021492	0.209022	0.156197	0.082513	0.191856	0.217178	0.0582711	0.0932077	0.264263	0.190789	0.100657	0.0915806	0.168806	0.261852	0.373875	0.163215	0.148864	0.20201	0.0753962	0.178934	0.190259	0.0999412	0.164033	0.0887704	0.10146	0.0247674	0.384154	0.104905	0.0845199	0.0899248	0.0492384	0.503039	0.0994742	0.179311	0.242755	0	0	0.0608074	0	0	0	0	0.0196184	0.0216853	0.0155731
ENSG00000197579.6	6.45996	6.59142	6.86572	8.26002	4.97345	5.81153	5.08045	6.05229	6.4215	5.36939	5.78035	5.99866	5.39202	5.94516	5.33417	4.98976	6.27669	6.44321	5.5544	5.73796	6.89203	6.31347	4.74985	5.44588	6.06222	5.32417	6.09922	6.18889	5.74163	5.61021	6.57997	6.25845	5.82526	5.68958	5.79465	5.61463	7.57456	6.93136	6.85147	1.05893	3.39756	7.86468	5.19599	4.67702	3.44706	4.50158	5.92058	4.60884	7.95511
ENSG00000274134.1	0.828898	0.359293	0.201777	0	0	0	0.608851	0	1.30873	0	0.529989	0	0	0.371845	0	0.499768	0	0.420283	0	0.954308	1.01547	0.918663	0	0	0	0.272697	0.248653	0.807388	0.230701	0	1.31024	0	0	0.306708	0.671753	0	0	0.917366	0.367986	0	0.604568	0	2.38268	4.11738	0	0	0.535301	0.591698	0
ENSG00000201023.1	0	0	0	0	0	0	0	0	0.224537	0	0	0	0	0	0	0	0	0	0	0	0	0	0	0	0	0	0	0	0	0	0	0	0	0.420971	0	0	0	0	0	0	0	0	0	0	0	0	0	0	0.145807
ENSG00000225594.1	0	0	0	0	0	0	0	0	0	0	0	0	0	0	0	0	0	0	0	0	0	0	0	0	0	0	0	0	0	0	0	0	0	0	0	0	0	0	0	0	0	0	0	0	0	0	0	0	0
ENSG00000234036.4	0.421134	0.405653	0.18225	0.262166	0.0662092	0.148597	0.0687413	0.826129	0.88656	0.729871	0.359025	0.191427	0.180911	0.0839649	0.310089	0.282127	0.346687	0.284708	0.143972	0.430978	0.152866	0.0691466	0.232269	0.440987	0.159851	0.246307	0.617622	0.182313	0.208375	0.152599	0.591721	0.430899	0.455658	0.20777	0.379215	0.244687	0.383056	0.276196	0	1.23515	0.682577	0.187326	0.358682	3.71892	0.833559	6.87232	0.906559	0.0668047	0.383801
ENSG00000170775.2	0.499369	0.316358	0.402084	0.228669	0.346497	0.289718	0.282156	0.782522	0.257761	0.711509	0.356133	0.279916	0.371284	0.422187	0.30547	0.335826	0.23124	0.335976	0.273313	0.405394	0.156864	0.383156	0.707083	0.356358	0.289788	0.391759	0.541588	0.201112	0.304699	0.336668	0.258058	0.674305	0.247146	0.490367	0.840525	0.159021	0.345904	0.510154	0.665079	0.67597	0.168102	0.269115	0.138023	2.43281	2.08137	0.0641094	0.192255	0.0822619	0.31507
ENSG00000242894.3	0	0	0	0	0	0	0	0	0	0	0.0635261	0	0	0	0	0	0	0	0	0	0	0	0	0.0585213	0	0	0	0	0	0	0	0	0	0	0	0	0	0	0	0.437095	0	0	0	0	0	0	0	0	0
ENSG00000273108.1	0.202594	0.807907	0.207131	0.425654	0.057332	0.321684	0.13393	0.467737	1.40743	0.184336	0.155444	0.2072	0.156655	0.272651	0.228236	0.427525	0.350238	0.328713	0.311671	0.497591	0.512934	0.224533	0.134084	0.34606	0.219163	0.399904	0.340335	0.266404	0.146605	0.396417	0.208156	0.116602	0.211374	1.07947	0.607486	0.05297	0.232187	0.478329	0.233846	0.178256	0.236423	0.202762	0.135883	0.503172	0.360899	0.0676238	0.0130835	0.0144619	0.145399
ENSG00000257890.1	0	0.0397951	0	0	0.0324761	0.024296	0	0.0623417	0	0	0.0293507	0	0	0.0411853	0.0304201	0	0	0	0.0353096	0.0352329	0	0.0339169	0	0.0270383	0	0	0	0	0	0.0374255	0	0	0	0.0339708	0	0	0	0	0	0	0	0.0918846	0.043984	0	0	0	0.0296449	0	0.0235321
ENSG00000280085.1	0	0	0	0	0	0	0	0	0	0	0	0	0	0	0	0	0	0	0	0	0	0	0	0	0	0	0	0	0	0	0	0	0	0	0	0	0	0	0	0	0	0	0	0	0	0	0	0	0
ENSG00000263961.5	0.489369	0.912121	0.992716	0.68545	0.20196	0.388517	1.21017	0.758757	1.59038	1.304	0.573646	0.442105	0.946008	1.0318	0.789128	0.417996	0.931614	0.620322	0.941059	0.763732	0.792695	1.75967	0.546553	0.547669	0.961263	0.708383	0.724219	0.774589	0.599291	0.518675	1.25701	0.751076	0.527596	0.820876	0.456082	0.646858	0.727774	1.01099	1.41215	0.107645	0.214157	0	0.12504	0.162056	0.10897	0.12251	0.0421379	0.174665	0.0209057
ENSG00000186466.5	0.0416432	0.19254	0.0810968	0.116658	0.0589231	0.0587753	0.0203922	0.0377033	0.0657497	0.0180431	0.0355017	0.0567868	0	0.348716	0.147181	0.050216	0.0685633	0.0422294	0.0427094	0.170466	0.272087	0.0205124	0.0459351	0.0327047	0.0948399	0.219201	0.083281	0.0405626	0	0.0226344	0.0438836	0.19174	0.0193102	0.102725	0.449978	0.0241955	0.0227268	0	0.0246498	0	0.0809948	0.0555704	0.186206	0.137903	0.123638	0.0463336	0.0358575	0.0594529	0.170782
ENSG00000279546.1	0	0	0	0	0	0	0	0	0	0	0	0	0	0	0	0	0	0	0	0	0	0	0	0	0	0	0	0	0	0	0	0	0	0	0	0	0	0	0	0	0	0	0	0	0	0	0	0	0
ENSG00000111642.13	29.2696	28.5526	25.5728	22.8787	32.457	17.693	21.632	32.6497	20.0407	24.6472	25.9382	18.5891	15.2475	21.2196	23.8454	23.9349	23.839	21.1438	18.9208	33.4097	18.3492	31.2784	12.6942	27.594	25.5571	26.4086	25.8198	23.6194	24.2603	35.7737	28.8379	25.0974	16.3183	26.0599	34.6693	9.34715	22.9392	32.629	21.4716	41.616	25.2537	45.756	43.0841	34.7256	21.3665	22.214	65.3463	26.5615	35.0695
ENSG00000110237.3	1.51459	2.8818	1.54881	1.55914	17.1188	2.60773	2.14908	5.5079	3.38296	3.18434	1.19399	1.2893	1.19349	6.00043	2.69266	3.48774	1.72005	1.83199	2.74179	5.51135	1.62698	2.3977	4.3906	2.08699	1.54807	4.94079	3.24247	1.40863	1.7285	8.46287	1.27878	7.76841	1.15926	2.72561	10.0685	0.880008	5.92305	2.22153	3.10545	2.4753	2.39571	4.94326	3.90785	1.2539	2.19422	3.07089	1.41022	5.37547	1.47959
ENSG00000199398.1	0	0	0	0	0	0.301079	0	0.193137	0	0	0	0	0.274914	0.255188	0	0	0	0	0	0	0	0	0	0.167532	0	0	0	0	0	0	0	0	0	0	0.230503	0	0.232838	0	0.505078	0	0	0	0	0	0	0	0	0	0
ENSG00000279082.2	0	0	0.0259163	0	0	0	0.00977514	0	0	0.00864908	0	0.0068053	0.012863	0.01194	0	0	0.0164332	0	0.0511827	0.0102143	0	0.00983278	0	0.0156773	0	0.0175126	0	0.0259253	0.00740783	0	0	0	0.00925648	0	0	0	0.0108942	0.0785512	0.0236321	0	0	0	0.0255026	0.0661047	0	0	0	0.0189995	0
ENSG00000271092.4	0.310678	0.230856	0.295308	0.518049	0.27213	0.266227	0.336871	0.321468	0.478845	0.201915	0.227022	0.302612	0.400385	0.438022	0.294118	0.178398	0.28316	0.42757	0.318632	0.34065	0.543723	0.306065	0.367177	0.296277	0.311659	0.360165	0.390541	0.201744	0.345875	0.229171	0.233852	0.255441	0.329287	0.295603	0.275758	0.425488	0.26644	0.469365	0.394069	0	0.410034	0.266517	0.255156	0.146974	0.549047	0.197526	0.219744	0.253456	0.303361
ENSG00000203837.4	0.0492973	0	0.0300008	0.0172624	0.183102	0.00652296	0.0362104	0.0167375	0.00972931	0	0.00788005	0.00630227	0	0	0.0163344	0.0148614	0	0.0124978	0.0189598	0	0.0100655	0.0182119	0	0	0.0561357	0.0729817	0.0221823	0.0300112	0.00686027	0.0200959	0	0.113491	0	0	0.00998783	0.021482	0.020178	0	0.0656559	0	0	0	0.0118088	0	0	0.185118	0	0	0
ENSG00000134323.10	0.284317	0.183651	0.271414	0.156171	0.205091	0.542915	0.180175	0.386126	0.334476	0.275361	0.192483	0.182451	0.625055	0.210074	0.229051	0.168062	0.213404	0.542717	0.188679	0.222501	0.127486	0.626093	0.295171	0.216722	0.495157	0.183405	0.227438	0.358391	0.39721	0.254528	0.264364	0.500535	0.286944	0.206279	0.424686	0.21378	0.191675	0.238567	0.386088	2.25636	0.439137	1.58457	1.26063	0.0553837	0.264825	0.967628	1.50489	0.596929	0.988818
ENSG00000256092.2	0.116252	0.21276	0.213815	0.0542775	0.100522	0.225608	0.218221	0.464871	0.632223	0.201478	0.0825896	0.158528	0.337094	0.139069	0.119839	0.15576	0.287105	0.242327	0.685565	0.376738	0.242639	0.286315	0.117548	0.182599	0.176505	0.237972	0.209241	0.138399	0.129423	0.179029	0.438983	0.0892111	0.215627	0.353683	0.272171	0.31521	0.158612	0.276381	0.275252	1.307	0.452215	0.258553	0.259909	0.320811	0.498552	0.47427	0.875883	0.267397	0.735006
ENSG00000281501.1	0.379626	0.357973	0.382616	0.466434	0.20261	0.271428	0.371796	0.624104	0.588869	0.328967	0.408807	0.401881	0.656613	0.51389	0.344259	0.401559	0.505784	0.455885	0.594264	0.398724	0.0380761	0.477328	0.385693	0.266758	0.557424	0.547772	0.487488	0.506008	0.481951	0.304078	0.526382	0.544312	0.662446	0.433728	0.712465	0.470163	0.556117	0.633901	0.614999	0.0879006	0.398327	0.399939	0.261642	0.0992482	0.464683	0.589115	0.0172044	0.266237	0.348249
ENSG00000166589.11	0.0555471	0.0550339	0.100447	0.100033	0.011228	0.865191	0.0757734	0.231701	0.306958	0.0618873	0.0253687	0.11362	0.230098	0.0854348	0.215604	0.2153	0.333158	0.0925404	0.384542	0.140083	0.103695	0.181756	0.0393891	0.0467402	0.225902	0.187964	0.142826	0.12367	0.0441714	0.194088	0.0501733	0.0456711	0.0662335	0.14681	0.0192927	0.0207475	0.0844483	0.128806	0.155005	0.104731	0.833431	0	1.01885	0	0.0117799	0.33109	2.74679	0.0169935	0.00406791
ENSG00000170935.6	0	0.0381068	0.0214006	0	0	0	0	0	0	0	0	0	0	0	0	0	0	0	0	0	0	0	0	0	0.0250272	0	0.0263723	0	0	0	0	0	0	0	0	0	0	0	0	0	0.0641209	0	0	0	0	0	0	0	0
ENSG00000253099.1	0	0	0	0	0	0	0	0	0	0	0	0	0	0	0	0	0	0	0	0.173962	0	0	0	0	0	0	0	0	0	0	0	0	0	0	0	0	0	0	0	0	0	0	0	0	0	0	0	0	0.11619
ENSG00000143368.9	23.8941	43.1759	27.6133	23.8384	27.6743	21.4902	28.0302	27.3869	31.0336	32.0997	23.4081	21.5033	24.394	28.2436	23.9784	28.5324	29.7765	25.2394	27.1366	31.9775	25.4146	28.4629	26.0324	26.0243	22.0877	34.2662	27.9267	24.1803	22.0692	29.3001	30.5484	25.3026	25.2037	32.8211	28.8106	25.6673	29.3774	31.5405	26.654	45.936	31.3675	64.4343	25.1357	44.8694	29.2166	42.1641	45.683	35.469	40.344
ENSG00000243501.5	0	0	0	0	0	0	0	0	0	0	0	0	0	0	0	0	0	0	0	0	0	0	0	0	0	0.0116679	0	0	0	0	0	0	0	0	0	0	0	0	0	0	0	0	0	0	0	0	0	0	0
ENSG00000202245.1	0	0	0	0	0	0	0	0	0	0	0	0	0	0	0	0	0	0	0	0	0	0	0	0	0	0	0	0	0	0	0	0	0	0	0	0	0	0	0	0	0	0	0	0	0	0	0	0	0
ENSG00000249639.1	0	0.0499018	0.0840736	0	0	0	0.0422814	0.0390873	0.0454421	0.0374107	0	0	0.166912	0	0	0	0	0	0.0442771	0	0	0	0	0	0.0327737	0	0.0345352	0	0.0640836	0.0469304	0.0454944	0	0	0.0425983	0	0.100335	0.0942439	0.0424706	0.459982	0	0.167936	0.11522	0.0551545	0	0.0854508	0.192137	0.0371737	0.0821803	0.0295085
[truncated: 4,603 more rows]
[truncated: 388 more columns]
