# Supplementary material for: The Prognostic Value of a Tumor Microenvironment-Based Immune Cell Infiltration Score Model in Colon Cancer
Source: Front Oncol. 2021 Sep 27;11:728842. doi: 10.3389/fonc.2021.728842 (PMC8561118; doi:10.3389/fonc.2021.728842)
Supplement: Supplementary file 15 [file Table_14.xlsx]

## Sheet: Sheet1
id	TCGA-AA-3527-11A-01R-A32Z-07	TCGA-AZ-6600-11A-01R-1774-07	TCGA-AA-3517-11A-01R-A32Z-07	TCGA-A6-5659-11A-01R-1653-07	TCGA-AZ-6605-11A-01R-1839-07	TCGA-A6-2680-11A-01R-A32Z-07	TCGA-A6-2679-11A-01R-A32Z-07	TCGA-AZ-6599-11A-01R-1774-07	TCGA-AA-3712-11A-01R-1723-07	TCGA-AA-3697-11A-01R-1723-07	TCGA-AA-3514-11A-01R-A32Z-07	TCGA-AA-3531-11A-01R-A32Z-07	TCGA-AA-3660-11A-01R-1723-07	TCGA-AA-3663-11A-01R-1723-07	TCGA-AA-3518-11A-01R-1672-07	TCGA-A6-2671-11A-01R-A32Z-07	TCGA-A6-2682-11A-01R-A32Z-07	TCGA-AA-3522-11A-01R-A32Z-07	TCGA-AA-3655-11A-01R-1723-07	TCGA-AZ-6601-11A-01R-1774-07	TCGA-A6-5665-11A-01R-1653-07	TCGA-AA-3534-11A-01R-A32Z-07	TCGA-AA-3489-11A-01R-1839-07	TCGA-A6-2685-11A-01R-A32Z-07	TCGA-A6-2683-11A-01R-A32Z-07	TCGA-AZ-6598-11A-01R-1774-07	TCGA-A6-2678-11A-01R-A32Z-07	TCGA-AA-3520-11A-01R-A32Z-07	TCGA-A6-2686-11A-01R-A32Z-07	TCGA-A6-2675-11A-01R-1723-07	TCGA-AA-3525-11A-01R-A32Z-07	TCGA-AA-3496-11A-01R-1839-07	TCGA-A6-2684-11A-01R-A32Z-07	TCGA-A6-5667-11A-01R-1723-07	TCGA-AZ-6603-11A-02R-1839-07	TCGA-AA-3713-11A-01R-1723-07	TCGA-A6-5662-11A-01R-1653-07	TCGA-AA-3511-11A-01R-1839-07	TCGA-AA-3662-11A-01R-1723-07	TCGA-AA-3672-01A-01R-0905-07	TCGA-AA-3553-01A-01R-0821-07	TCGA-A6-A56B-01A-31R-A28H-07	TCGA-D5-6927-01A-21R-1928-07	TCGA-AA-A00E-01A-01R-A002-07	TCGA-AA-3814-01A-01R-0905-07	TCGA-A6-2676-01A-01R-0826-07	TCGA-AA-A02K-01A-03R-A32Y-07	TCGA-F4-6570-01A-11R-1774-07	TCGA-DM-A1D9-01A-11R-A155-07
ENSG00000227606.2	0	0	0	0	0	0	0	0	0	0	0	0	0	0	0	0	0	0	0	0	0	0	0	0	0	0	0	0	0	0	0	0	0	0	0	0	0	0	0	0	0	0	0	0	0	0	0	0	0
ENSG00000267224.1	0.0311951	0.0540871	0	0	0.088279	0.0330216	0	0	0	0	0.0398917	0	0	0.111953	0.124036	0.037617	0.0385208	0	0	0	0.0509554	0	0.0516153	0	0.0355225	0.205256	0.112295	0.0303856	0.0694583	0.101733	0.0493101	0.0718166	0	0	0.151686	0	0.153222	0.0460327	0	0	0.0910103	0	0	0	0	0	0	0.0445364	0.0319834
ENSG00000174339.2	0	0	0	0	0	0	0	0	0	0	0	0	0	0	0	0	0	0	0	0	0	0	0	0	0	0	0	0	0	0	0	0	0	0	0	0	0	0	0	0	0	0	0	0	0	0	0	0	0
ENSG00000230698.1	0.0266649	0.231163	0.0519278	0.224094	0	0	0.0391724	0	0.0421007	0	0	0	0	0	0	0	0.0658536	0	0	0.0409323	0.0435556	0.0394034	0	0.0314122	0	0.280717	0	0	0	0.0434796	0.126448	0	0	0.118398	0	0	0.0436571	0	0	0	0	0.213497	0.102198	0	0.0791677	0.0890048	0.0344403	0.152275	0.820163
ENSG00000076554.14	28.3195	31.2962	22.6831	35.6238	4.36438	19.6448	22.9476	28.0996	29.5331	35.2211	26.1645	24.5184	40.4934	22.6949	24.5591	25.6798	27.7937	23.9034	33.2815	23.5059	24.0845	25.5201	30.1763	28.554	29.981	21.0845	24.6487	27.4519	27.4595	17.8068	28.1964	18.9157	23.0668	24.3952	19.5818	33.7515	20.997	26.9256	35.793	5.71439	31.3488	6.80105	17.1528	24.2964	16.0458	15.1157	13.666	21.0328	22.2295
ENSG00000165509.12	0	0	0	0	0	0	0	0.0142599	0	0	0	0	0	0	0	0	0	0	0	0.00805906	0	0	0	0	0	0.00690871	0	0	0.00584476	0	0.00829865	0	0	0	0	0.00915104	0	0	0	0.0461931	0.0153166	0.0210174	0	0	0	0	0.0135617	0	0.00538266
ENSG00000280526.1	0	0	0	0	0	0	0	0	0	0	0	0	0	0	0	0	0	0	0	0	0	0	0	0	0	0	0	0	0	0	0	0	0	0	0	0	0	0	0	0	0	0	0	0	0	0	0	0	0
ENSG00000251249.1	0	0	0.00471284	0	0	0	0	0	0	0	0	0	0	0	0	0	0	0	0	0	0	0	0	0	0	0	0	0	0	0	0	0.0111427	0	0	0	0	0	0	0	0	0.0141207	0	0	0	0	0	0	0	0
ENSG00000231170.4	0.222523	0.144682	0.230215	0.272723	0.354216	0.279718	0.183881	0.188878	0.30742	0.0723106	0.0889244	0.0426718	0.564589	0.424252	0.331793	0.167708	0.291953	0.225655	0.363726	0.106746	0.0908696	0.47269	0.253128	0.114686	0.380087	0.292829	0.200258	0.216748	0.278699	0.181422	0.307774	0.256143	0.290208	0.205844	0.518467	0.315145	0.318785	0.410455	0.790305	0	0.0405751	0	0.0533037	0	0.0825834	0	0.377226	0.0794226	0.128332
ENSG00000240922.1	0.0524619	0	0.0510827	0.0734824	0.074231	0.0555336	0.0385349	0	0	0.0681916	0.0335436	0	0	0	0.243361	0.0632618	0.194345	0.0266002	0	0	0	0	0.0868033	0.030901	0.0298697	0.0690371	0.157375	0.0255503	0.0876079	0.085544	0.0829265	0	0.0364903	0.155295	0.170064	0.0914442	0	0	0	0.230799	0.0765276	0	0	0	0.311517	0	0.169399	0	0.134469
ENSG00000120055.7	0.612222	0.804679	0.701892	0.746879	0.083832	0.219507	0.899393	1.5422	0.935445	0.718774	0.669251	0.595846	0.801724	0.602444	0.876862	0.76207	0.853541	0.861165	1.1849	0.909483	0.500015	1.31327	0.637198	1.11673	0.809593	1.07853	1.03084	0.605953	0.8135	0.563548	0.749218	0.409193	1.14014	0.906134	0.752235	0.757325	0.420344	1.10742	1.03457	0.955717	0.864257	0.474372	3.23583	1.27529	0.322491	0.824006	1.95135	0.775371	1.06303
ENSG00000236977.1	0	0	0.0396381	0	0.0384001	0	0.0199343	0.0184284	0	0	0	0	0.0262313	0.024349	0.0179846	0	0.033512	0	0	0.0416598	0.0221649	0	0.0224519	0	0	0.0357133	0.0162822	0.0132173	0	0.0221262	0.0214492	0.0312392	0.0188766	0	0	0	0.0222165	0	0	0	0	0	0	0	0	0	0	0	0.0139123
ENSG00000223626.1	0	0	0	0	0	0	0	0	0	0	0	0	0	0	0	0	0	0	0	0.0677844	0	0	0.0365314	0	0	0	0	0	0	0	0	0	0	0	0	0	0	0	0	0	0	0	0	0	0	0	0	0	0
ENSG00000271525.1	0.134064	0	0.130539	0.300449	0.0379388	0.0567654	0	0.0728281	0.211671	0.348521	0.0685753	0.0822674	0.155497	0.048113	0.0710741	0.0323325	0.165547	0.0815706	0.0824977	0.0823186	0.0437971	0	0.177457	0.0631727	0.0305322	0	0.0965197	0.078351	0.0597008	0.0437207	0.042383	0.0617277	0.0372997	0.0793698	0.0869181	0	0.175597	0.079132	0.190455	0	0.625801	0	0	1.33187	0.23882	0.715987	0.0346313	0	0.0549807
ENSG00000175482.7	18.3784	10.311	17.5617	13.4608	3.54759	20.0034	19.3668	14.7637	19.8155	21.7367	17.5154	27.7394	19.5341	12.4981	16.7222	21.1119	21.0904	17.5033	22.8133	10.5822	18.4876	18.2718	13.1931	17.5422	15.8299	12.4212	15.3563	16.3351	17.3567	9.89869	23.621	12.3327	25.1098	19.2022	12.068	23.6258	11.3256	18.1056	14.5058	9.83714	8.71657	9.06587	10.4755	10.0673	7.51452	5.5263	12.3941	13.3603	8.01416
ENSG00000139220.15	0.0473767	0.0704085	0.0543688	0.0236998	0.074218	0.0411951	0.0596565	0.128683	0.0988456	0.0747777	0.047602	0.0398014	0.0981263	0.069832	0.0426088	0.0408069	0.039698	0.0789286	0.0806934	0.114284	0.0414573	0.0425059	0.106385	0.0936833	0.0558755	0.171449	0.0994845	0.0494435	0.0452091	0.132432	0.0267458	0.0740113	0.0494298	0.0776339	0.126154	0.0235944	0.0692566	0.114854	0.201313	0.0148876	0.0691096	0.101606	0.100517	0.0168096	0.0653066	0.0338868	0.00655624	0.108705	0.0294913
ENSG00000263554.1	0	0	0	0	0	0	0	0	0	0	0	0	0	0	0	0	0	0	0	0	0	0	0	0	0	0	0	0	0	0	0	0	0	0	0	0	0	0	0	0	0	0	0	0	0	0	0	0	0
ENSG00000139645.9	9.2955	8.72853	8.75166	7.84611	6.3925	6.5494	8.33547	9.57527	9.97908	7.04604	8.2611	7.03596	5.38888	7.45165	8.015	8.6567	8.64739	8.75255	5.70542	11.3532	8.20971	10.098	4.11176	10.2626	7.82074	8.58129	9.47053	8.67942	8.69157	9.54698	8.37357	5.79674	6.87509	10.5741	9.20728	3.93312	6.06392	10.3895	7.03846	20.9681	4.04005	11.9105	11.387	11.6986	4.95615	8.92066	7.84896	10.4299	8.48665
ENSG00000261430.1	0	0.24577	0	0.132364	0.0668562	0.0500164	0	0	0	0	0	0	0.0913395	0	0	0	0.0583458	0	0	0.0725315	0.0771799	0	0	0	0	0	0	0	0	0	0.0746879	0	0.13146	0	0.0765842	0	0	0.0697238	0	0	0.137849	0	0.0905468	0	0	0.157715	0.0610278	0.134915	0.0484439
ENSG00000258930.1	0	0	0	0	0	0	0	0	0	0	0	0	0	0	0	0	0	0	0	0	0	0	0	0	0	0	0	0	0	0.0829926	0	0	0	0	0	0	0	0	0	0	0	0	0	0	0	0	0.0657388	0.0726647	0
ENSG00000272320.1	0.116688	0.214961	0.0781136	0.286023	0.371491	0.231599	0.0857106	0.485319	0.230295	0.104276	0.102587	0.0596704	0.0704908	0.104692	0.0966593	0.0703545	0.126079	0.288429	0.0560976	0.828442	0.45268	0.140101	0.120669	0.0859137	0.10796	0.537441	0.113763	0.0923483	0.162384	0.332972	0.219032	0.117528	0.0507268	0.215883	0.200952	0.0254242	0.119404	0.290568	0.155409	0.0641688	0	0.116784	0.125782	0.144905	0.0866108	0.0730296	0.0847762	0.187416	0.112159
ENSG00000156968.8	1.48461	2.6494	1.47614	3.03635	1.89229	1.92417	1.27667	2.07851	1.97431	1.65362	1.89849	0.962867	1.84795	1.87995	2.3324	1.65633	2.17605	1.48837	1.60803	2.10851	2.05043	2.26876	2.11692	1.34226	2.43824	2.51912	1.36141	2.3443	2.46979	1.9327	1.74001	2.23409	2.17272	1.37914	1.89374	5.13765	1.71135	1.36076	2.61062	1.01952	9.53586	5.39252	0.915956	0.191857	3.84874	5.04411	0.0280612	0.568657	3.28433
ENSG00000230241.1	0	0	0	0	0	0	0	0	0	0	0	0	0	0	0	0	0	0	0	0	0	0	0	0	0	0	0.0763409	0	0	0	0	0	0	0	0	0	0	0	0	0	0	0	0	0	0	0	0	0	0
ENSG00000230623.2	0	0	0	0	0.0809659	0	0.0420312	0	0	0	0	0	0	0	0	0	0	0	0	0	0	0.084558	0	0	0	0.0376504	0	0.0278684	0	0	0.0452252	0	0	0	0	0	0	0.0422193	0	0	0	0	0.219313	0	0.0849452	0	0.0739075	0.204235	0
ENSG00000145708.9	0.196653	0.170481	0.151171	0.231956	0.234319	0.180776	0.159652	0.224902	0.424883	0.316156	0.0992666	0.11644	0.30012	0.297157	0.356663	0.218415	0.35147	0.37785	0.334376	0.103273	0.143704	0.214125	0.214066	0.176796	0.176789	0.0885316	0.211129	0.257079	0.155556	0.244714	0.319029	0.238278	0.345558	0.214466	0.612318	0.342777	0.313496	0.282552	0.43192	0	0.015098	0	0.00991719	0	0.107553	0.0518216	0.0467887	0.0664948	0.00530585
ENSG00000161671.15	14.3384	17.611	14.8182	11.883	7.45907	15.165	16.6029	15.7171	14.1427	16.2376	13.3668	12.1964	17.6184	13.3391	16.3278	17.7197	18.0322	14.9768	18.024	13.8952	10.509	15.594	14.9013	16.7035	13.1538	14.8583	13.5903	14.8878	15.3092	10.9836	13.1073	13.2299	17.6145	16.5636	12.4972	17.2789	11.8239	16.6454	15.1755	15.948	14.8009	15.9496	22.2399	17.6046	12.8705	15.3977	18.3625	17.3953	12.5269
ENSG00000249655.1	0	0.0458115	0	0	0	0.111876	0.116447	0.179417	0.166869	0.0343442	0.0675761	0.0270229	0	0	0	0	0.163135	0.107176	0.162591	0.162238	0.0431589	0.156178	0.0437179	0.0311261	0.150437	0.0695401	0.0634088	0.0772092	0.0882463	0.0430836	0.125296	0	0.0367562	0.0782132	0.0428258	0.0921105	0	0.350905	0.234599	0	0.15417	0.634657	0.202535	0	0.0784467	0.176388	0.136507	0.113166	0.243808
ENSG00000239205.1	0.781879	0.28404	1.18912	1.37678	0.126437	0	1.08299	0.738244	2.63359	0.164546	0.885583	1.6907	1.6986	0.574565	0.917851	1.21222	1.45284	1.09494	1.39759	0.685847	3.33276	0.770268	0.332664	1.29828	0.9073	1.1171	1.45643	0.993692	0.853878	1.32349	0.75332	0.634294	0.911583	2.85452	0.0482779	1.62245	1.09725	1.2197	0.859515	0	0	0	0.12843	0.0739776	0.0442169	0	0.105796	0	0.0687118
ENSG00000269906.1	0.434303	0.941261	0.465174	0.669151	0.36871	0.298826	0.191405	0.383383	0.514285	0.338712	0.277689	0.310925	0.377801	0.194829	0.316588	0.366597	0.536292	0.220208	0.367473	0.333341	0.354704	0.192534	0.323368	0.153487	0.272002	0.400064	0.364791	0.211516	0.410979	0.49572	0.240276	0.399937	0.120833	0.3214	0.492753	0.378508	0.604402	0.192262	0.385614	0	0.126706	0.95626	0.665817	0.431462	0.322359	0.434898	0.224378	0.868061	0.91282
ENSG00000100596.5	17.2584	13.6687	18.5673	15.809	5.62789	7.48019	13.7699	21.8525	11.7432	12.7487	17.3912	11.6179	11.5318	13.8416	16.2691	12.9271	14.4093	18.6838	9.17228	17.7543	12.3538	16.0549	7.36073	17.9143	16.6516	14.2826	17.4248	16.5617	15.7199	10.8809	16.4941	11.9692	12.013	14.587	12.351	6.34113	13.0501	16.1048	15.3968	6.0305	10.0303	11.2865	16.0013	13.1925	6.68877	23.8942	9.26634	14.6663	8.42107
ENSG00000188158.13	0.54639	0.601059	0.265318	0.547511	1.76625	0.356392	0.329036	0.726544	0.592392	0.328219	0.366687	0.226152	0.452278	0.670696	0.453789	0.381904	0.637707	0.380478	0.46308	0.873781	0.508	0.364706	0.469731	0.974742	0.370387	0.797868	0.415971	0.302929	0.346233	1.09099	0.202953	1.07068	0.261964	0.504644	0.952663	0.139253	0.710055	0.749435	0.689069	0.288703	0.657605	1.20505	1.41067	0.240936	0.406614	0.738089	3.32405	0.718965	1.11747
ENSG00000250696.4	0.00479528	0	0.00933842	0.0134333	0	0.0101521	0.00704456	0.0195372	0.0757117	0.0124661	0.00613211	0.0294259	0.0185397	0	0.0254222	0	0.0355283	0.0778044	0	0.00736105	0.039164	0.0496027	0.0158685	0.011298	0	0.0694137	0.0287698	0.00934168	0.0213541	0	0.0454794	0	0.0266832	0.0283895	0.00777235	0.00835846	0.0157021	0.0283044	0.00851537	0	0	0	0.0183788	0	0	0.0320123	0.0371614	0	0.0983292
ENSG00000264158.1	0	0	0	0	0	0	0	0	0	0	0	0	0	0	0	0	0	0	0	0	0	0	0	0	0	0	0	0	0	0	0	0	0	0	0	0	0	0	0	0	0	0	0	0	0	0	0	0	0
ENSG00000259214.1	0	0	0	0	0	0	0	0	0	0	0	0	0	0	0	0	0	0	0	0	0	0	0	0	0	0	0	0	0	0	0	0	0	0	0	0	0	0	0	0	0	0	0	0	0	0	0	0	0
ENSG00000276918.1	0	0	0.0473972	0	0	0.206108	0.143019	0	0.15371	0	0.0622471	0.0995675	0.0940981	0.0873461	0.0645152	0	0	0	0	0	0	0	0	0.057343	0.0554293	0	0.0584085	0.0948275	0	0.0793722	0	0.112063	0	0.360227	0.0788971	0	0.0796962	0.143659	0	0	0	0	0	0	0	0	0.125742	0	0
ENSG00000238385.1	0	0	0	0	0	0	0	0	0	0	0	0	0	0	0	0	0	0	0	0	0	0	0	0	0	0	0	0	0	0	0	0	0	0	0	0	0	0	0	0	0	0	0	0	0	0	0	0	0
ENSG00000163207.6	0	0	0	0	0	0	0	0	0	0	0	0	0	0	0	0	0	0	0	0	0	0	0	0	0	0	0	0	0	0	0	0	0	0	0	0	0	0	0	0	0.294843	0	0	0	0	0	0	0	0
ENSG00000248958.2	0	0	0	0	0	0	0	0	0	0	0	0	0	0	0	0	0	0	0	0	0	0	0	0	0	0	0	0	0	0	0	0	0	0	0	0	0	0	0	0	0.0154283	0	0	0	0	0	0	0	0
ENSG00000228794.7	0.722988	1.40758	0.692049	0.617904	1.81841	0.655062	0.758332	1.26479	1.1536	0.878041	0.450519	0.516973	0.752109	1.13517	0.743035	0.746222	0.836027	0.86209	0.81769	1.3191	0.678051	0.851081	0.978292	0.795766	0.727348	1.05825	0.913479	0.704226	0.804895	1.43616	0.598047	1.32591	0.500749	1.09728	1.44743	0.598067	1.20377	1.0194	1.15331	0.566054	0.68373	0.932081	1.36201	0.730433	0.654876	0.853845	0.555933	0.844123	0.796225
ENSG00000106436.4	0	0.0249262	0	0	0.0203418	0	0.0211197	0	0	0	0	0.0294065	0	0	0.0762162	0	0.0177524	0	0	0	0	0	0	0	0.0163706	0.037837	0.0517514	0	0	0	0	0	0	0	0	0	0.0235376	0	0	0	0	0	0	0	0	0	0.0557053	0	0.0147396
ENSG00000228242.5	0.122838	0.28815	0.197002	0.344113	0.465196	0.263885	0.196379	0.255143	0.644587	0.178453	0.0924016	0.114546	0.111746	0.142625	0.134076	0.117629	0.200759	0.252798	0.111161	0.343852	0.253761	0.272281	0.161402	0.1745	0.168676	0.451664	0.281786	0.158361	0.193065	0.36525	0.154194	0.432509	0.16083	0.315493	0.292794	0.0692721	0.30759	0.330541	0.28229	0.222521	0.147566	0.477296	0.429257	0.14357	0.289618	0.132654	0.237986	0.216637	0.24818
ENSG00000245662.2	0.015481	0.0268415	0	0	0	0.0327749	0	0	0	0	0.0395937	0	0	0	0.0205182	0	0	0	0.0476321	0	0.0505747	0.0228767	0	0.0182372	0	0.0407444	0.018576	0.0603171	0	0.0504865	0.0734125	0	0	0	0	0	0.0253463	0.0228444	0	0	0	0	0	0	0	0.103348	0	0	0.0317445
ENSG00000196979.1	0.0623327	0	0.00433529	0.0249452	0.623684	0.0141391	0	0.00604665	0	0.104171	0.00569356	0.0136607	0	0.0479358	0.0295051	0.0697958	0.0164937	0.00451501	0.0616454	0.0546769	0	0	0.0810351	0.01049	0	0	0	0.0043368	0.0148702	0.297658	0	0.194751	0.0123874	0.0131796	0.165979	0.0232821	0.087475	0.00657004	0	0	0.025979	0.0178241	0	0	0	0	0	0.00635649	0.0182594
ENSG00000281273.1	0	0	0	0	0	0.487462	0.338251	0	0	0	0	0	0	0.413161	0.305167	0	0	0.23349	0.354216	0	0	0	0	0.271242	0	0	0	0.224274	0.256334	0	0	0.530075	0.640607	0	0	0	0	0	0	0	0	0	0	0	0	0	0	0	0
ENSG00000244486.6	1.04647	2.37967	0.97977	0.755437	2.59693	1.28669	1.81524	2.28485	1.70945	2.16069	0.504402	0.691557	0.715814	2.28947	1.09357	1.48031	0.864794	0.971408	1.11454	1.55079	0.834952	1.41555	0.998936	1.16166	0.815814	1.59426	1.38125	1.12517	0.994754	1.94264	0.782544	1.74201	0.873459	0.9591	2.22458	0.463032	1.38385	1.12253	1.25793	4.46215	3.62842	4.62442	2.12881	2.67904	6.62021	2.44511	1.34642	5.30378	1.17196
ENSG00000260818.2	0.0115033	0.0199449	0.0224019	0.032225	0	0	0	0	0.0363248	0	0	0	0.0222373	0.061925	0	0	0	0.0583263	0.0176968	0	0.01879	0	0	0	0.0130991	0	0.0276062	0.0336145	0	0	0	0	0	0.0170258	0	0	0	0.0169748	0	0	0	0	0	0	0.0683065	0	0	0	0
ENSG00000119919.10	8.79889	8.99517	8.29815	4.72824	34.8052	11.2472	10.3551	8.60524	13.7067	11.6259	4.77673	4.99471	6.08429	17.9113	9.45232	11.5695	5.97926	7.87053	10.3863	10.7991	4.31626	8.22868	11.8003	5.64718	8.32592	8.01055	11.5955	7.36448	7.01564	20.2691	5.43434	17.2308	6.43769	10.2382	18.3987	6.7039	18.8455	9.92173	8.69689	0.486911	1.69521	1.68924	1.02071	0.824654	2.75203	0.277074	0.607543	0.444409	0.900706
ENSG00000230079.1	0.584274	0.233777	0.51421	0.40919	0.143086	0.27356	0.363141	0.427265	0.337067	0.452753	0.775895	0.723966	0.282367	0.141134	0.297839	0.325178	0.430114	0.398797	0.138284	0.241472	0.293654	0.39849	0.316049	0.330911	0.383841	0.251363	0.431435	0.2955	0.425305	0.183214	0.390737	0.155204	0.422027	0.116411	0.218541	0.313361	0.275943	0.232125	0.259386	0.0988626	0.163903	0.134944	0.193788	0.111625	0.100079	0.562571	0.290249	0.176455	0.241919
ENSG00000266960.1	0.0579071	0.0502006	0.0281924	0	0	0	0.0850691	0	0.228571	0	0	0	0	0.0519543	0.0383743	0	0.0357528	0.176166	0.133627	0.133336	0.189176	0.128356	0	0.0682165	0.0659399	0.0762027	0.034742	0	0.0644673	0	0	0.0666561	0.201389	0.0857067	0	0	0.0474041	0.042725	0	0	0	0	0	0	0	0	0	0	0
ENSG00000007001.11	0.0098111	0	0.00477659	0.0137422	0.00694111	0.0207711	0.0144131	0.0266486	0.0154906	0.0255056	0.00627312	0.0150513	0.009483	0.00880255	0.0065017	0	0.00605755	0.0149238	0	0.0150607	0	0	0.056817	0.00577891	0.00558605	0.0129109	0.0117726	0.00477825	0.0054613	0.0239969	0.0077542	0	0	0.0217817	0.095413	0.00855067	0.00803161	0.00723882	0.0174224	0.0431625	0	0.0196385	0	0	0	0.0163742	0.019008	0.0280141	0.281653
ENSG00000232148.1	0	0	0	0	0	0	0	0	0	0	0	0	0	0	0	0	0	0	0	0	0	0	0	0	0	0	0	0	0	0	0	0	0	0	0	0	0	0	0	0	0	0	0	0	0	0	0	0	0
ENSG00000135597.17	3.53654	4.79593	3.84809	3.87652	2.28505	3.7676	3.48653	3.25187	3.94037	3.69952	3.19721	3.01439	3.20071	3.20688	3.3958	3.49947	4.00328	4.26038	3.31644	3.33242	3.19806	4.121	2.17215	3.87252	3.61083	3.29014	4.12937	3.79351	3.52683	2.78849	3.84461	3.0988	3.45496	3.69154	3.06563	2.29092	3.51963	3.9636	3.84427	3.53572	6.04254	3.96736	5.02284	5.67308	5.51684	4.53326	6.20681	4.20789	6.30856
ENSG00000258835.1	0	0	0	0	0	0.0475388	0	0	0.21272	0	0.0574292	0	0	0	0	0	0	0	0	0	0	0	0	0	0	0	0	0	0	0	0	0	0	0	0	0	0	0	0	0	0	0	0	0.446156	0	0	0	0	0
ENSG00000233401.1	0	0	0	0.0349705	0	0	0	0	0	0.0162263	0	0	0	0	0	0	0	0	0	0.0191628	0	0.018447	0	0	0	0.0164275	0	0.0121595	0.0138976	0	0	0	0	0	0	0	0	0.018421	0	0.109838	0	0	0	0	0	0.0833367	0	0	0
ENSG00000202019.1	0.142213	0.246573	0	0.39839	0	0	0	0.965686	0	0	0	0	0	0	0.188486	0	0.175609	0	0	0.218306	0	0	0	0	0.161941	0	0	0.138522	0	0.463782	0	0	0	0.210486	0.230503	0.247886	0	0	0	0	0	0	0	0	0	0	0	0	0
ENSG00000173612.8	0.0456155	0	0.00493514	0	0.00717151	0	0.00744577	0.0344165	0.00800238	0.0724685	0	0	0	0.00909473	0	0.00611177	0	0	0.00779722	0	0	0.0149794	0.00838613	0.00597073	0.00577147	0	0.00608166	0	0.00564258	0	0.00801159	0	0.00705071	0	0.00821501	0.017669	0	0	0	0	0.0591471	0.0202904	0.126266	0	0.0300959	0	0.17675	0	0.0207859
ENSG00000275713.1	1.71327	1.84833	0.963868	1.49318	0.377097	1.57178	2.34911	2.06824	1.62303	2.22697	2.53171	1.83011	2.20797	1.36636	1.21106	1.56096	1.64547	1.69878	1.93285	1.51954	1.61693	1.35027	0.944926	1.70434	2.03765	1.75356	1.41621	1.59464	1.56828	1.05538	2.82853	1.13945	1.85373	2.25402	0.987353	1.72544	1.49603	2.07872	1.01413	20.0995	1.44398	1.21934	0.364802	2.26942	1.46949	10.0396	4.32737	3.31569	0.663593
ENSG00000252252.1	0	0	0	0	0	0	0	0	0	0	0	0	0	0	0	0	0	0	0	0	0	0	0	0	0	0	0	0	0	0	0	0	0	0	0	0	0	0	0	0	0	0	0	0	0	0	0	0	0
ENSG00000246250.2	0.026406	0.0839367	0.0257118	0.0863016	0.0249088	0.00931738	0.0193961	0.131493	0.0555893	0.0171617	0.00562792	0.0360086	0.0510459	0.0236916	0.0524969	0.026535	0.0434761	0.0178518	0.00677052	0.074314	0.0215664	0.013007	0.0145638	0.0362917	0.020046	0.127413	0.0422469	0.0257208	0.0195984	0.0502337	0.0278267	0	0.00612231	0.0390829	0.0641997	0	0.0144111	0.0714373	0.0312609	0.0387232	0.0128397	0.422848	0.0421691	0.0437222	0.026133	0	0.0568433	0	0.0541467
ENSG00000147459.16	3.58462	3.75839	3.224	4.49896	0.873207	5.87071	3.37405	4.28067	5.46309	2.52345	3.62508	4.02122	2.79183	2.74154	3.12957	2.88134	4.27266	4.45721	1.92955	3.56331	5.27182	3.86134	1.32337	3.86198	4.0322	3.43981	4.10823	4.23525	3.73169	2.7432	3.68074	2.06101	2.98515	4.76069	2.42037	1.53512	2.74994	3.33283	2.45647	1.63938	1.52468	1.22619	4.32121	4.35214	2.6067	4.1532	1.50964	4.95547	1.83201
ENSG00000227338.1	0	0	0	0	0	0	0	0.0425486	0	0	0	0	0.0605642	0.0562184	0	0	0	0.0317708	0	0	0	0.0925938	0	0	0	0	0.0375933	0.0305168	0	0	0	0	0	0	0.0507805	0.0546098	0.0512947	0	0	0	0	0	0	0	0	0	0.0809311	0.0894576	0
ENSG00000215999.2	0	0	0	0	0	0	0	0	0	0	0	0	0	0	0	0	0	0	0	0	0	0	0	0	0	0	0	0	0	0	0	0	0	0	0	0	0	0	0	0	0	0	0	0	0	0	0	0	0
ENSG00000222705.1	0	0	0	0	0	0	0	0	0	0	0	0	0	0.0808358	0	0	0	0	0	0	0	0	0	0	0	0	0	0	0	0	0	0	0	0	0	0	0	0	0	0	0	0	0	0	0	0	0	0	0
ENSG00000160447.6	1.79226	4.8438	5.75856	1.43279	2.10418	1.73796	2.4309	3.152	2.8637	4.75425	1.42351	1.433	2.01066	2.3754	1.85135	2.52402	3.72042	3.77009	2.10263	2.69845	1.25667	6.58624	1.71386	2.11135	1.84022	5.56544	1.73284	1.93414	1.77999	2.50896	1.92265	2.47368	1.27353	2.77355	3.19058	2.3299	2.23069	2.35933	2.6713	6.58012	2.19436	5.7985	5.84785	5.89243	3.07532	4.69123	7.05012	10.1062	3.06259
ENSG00000252807.1	0	0	0	0	0	0	0	0	0	0	0	0	0	0	0	0	0	0	0	0	0	0	0	0	0	0	0	0	0	0	0	0	0	0	0	0	0	0	0	0	0	0	0	0	0	0	0	0	0
ENSG00000224877.3	6.92606	7.58536	6.48735	7.56014	8.41281	6.22683	7.30976	5.78401	6.0253	10.3456	6.28207	5.20754	9.2316	8.15302	5.28143	7.83067	7.09457	7.42978	10.201	8.36637	5.18312	7.86694	10.2912	7.30224	5.90612	9.00335	6.17296	6.80794	6.72486	6.65238	6.88209	10.1689	7.3472	6.49079	7.70612	11.5029	9.21672	7.91806	8.42409	31.3514	22.6669	15.0664	18.5656	32.9899	17.4648	22.7314	14.8142	9.18079	7.29564
ENSG00000217684.2	0	0	0	0	0.027963	0	0	0	0	0.051376	0	0	0	0	0.0261928	0	0.0244035	0	0	0.0303368	0	0.0292036	0	0	0	0	0	0	0	0	0	0	0	0	0	0	0	0	0	0	0	0	0	0	0.117349	0	0.0510505	0.0282145	0
ENSG00000205754.9	0	0	0	0	0	0	0	0	0	0	0	0	0	0	0	0.00652439	0	0	0	0	0	0	0	0	0	0	0	0	0	0	0	0	0	0	0	0	0	0	0	0	0	0	0.0103685	0	0	0.0180599	0	0.00772452	0.0277365
ENSG00000234373.1	0	0	0	0	0.0646452	0	0	0	0	0	0	0	0	0	0	0	0	0	0.0351427	0	0	0	0	0	0	0.030061	0	0	0	0	0	0	0	0	0.0370257	0	0	0	0	0	0.133291	0	0	0	0.0678224	0	0	0	0
ENSG00000234545.6	0.988287	1.66843	1.02245	1.5482	1.37538	0.956679	0.988599	1.32452	1.66305	1.12403	1.04347	0.674948	1.51455	1.30671	1.00824	0.917325	1.49335	1.13407	1.79545	1.41228	1.13108	1.13374	2.14084	1.16041	1.11057	1.48021	1.3224	1.07347	0.966338	1.46837	0.940395	1.59414	0.931623	1.29433	1.49646	2.32897	1.35194	2.15875	1.96281	0.171625	2.43751	2.62895	2.3113	1.58254	1.97866	1.21535	2.01548	1.26243	2.57982
ENSG00000241562.2	0	0	0	0	0	0	0	0	0	0	0	0	0	0	0	0	0	0.0199863	0	0	0	0.0291243	0	0	0	0	0	0	0	0	0	0	0	0	0	0	0	0	0	0	0.0574997	0	0	0	0	0.131572	0	0	0
ENSG00000178922.15	3.40408	4.84652	3.861	3.97459	2.60681	7.84004	4.94636	4.49361	4.28801	2.87642	2.16638	3.15662	2.86553	3.64788	3.55041	3.86864	4.88335	3.25336	3.73013	3.67327	3.32065	5.2024	2.62786	4.31571	3.13479	4.02675	4.56741	3.12495	2.8644	3.06452	4.73647	2.97383	4.21258	4.98344	4.29897	3.53427	3.64043	3.4139	4.3151	3.67989	1.34373	5.91308	2.17108	4.36533	2.24767	2.75668	3.97959	1.82908	6.05204
ENSG00000256238.1	0.0972295	0.144497	0.117215	0.0778214	0.0786142	0.127428	0.0612155	0.15091	0.080412	0.0300909	0.118414	0.0662936	0.0716023	0.0664644	0.0613646	0.111662	0.148649	0.140854	0.0498594	0.0355365	0.0302512	0.136837	0.061286	0.130902	0.184529	0.0731137	0.100001	0.0856867	0.139172	0.0830456	0.10246	0.117249	0.0966125	0.0959379	0.0825486	0.0403516	0.0985455	0.15714	0.0575528	0.0407378	0.0810465	0.3151	0.133089	0.229985	0.0824779	0.262725	0.119601	0.112372	0.0522168
ENSG00000231662.1	0	0	0	0	0	0	0	0	0.0601123	0	0	0.0389385	0	0	0	0	0.0470136	0.0386086	0.0585712	0.058444	0	0	0	0	0.0433542	0	0	0	0	0	0	0	0	0	0	0	0.0623345	0	0	0	0.111076	0	0	0	0	0	0.0491747	0	0
ENSG00000273156.1	0.28357	0.869866	0.59471	1.34434	0.648154	0.992882	0.480672	0.533233	0.654366	0.482007	0.362624	0.401564	0.126502	0.50884	0.318016	0.710197	0.511776	0.331802	0.268459	0.401814	0.463196	0.547974	0.288735	0.385449	0.298068	0.487983	0.549654	0.382447	0.485686	0.569092	0.758559	0.602611	0.212412	0.58113	0.424265	0.228129	1.14283	0.450636	0.309883	0	0.572749	0.436625	0.292609	0.433409	0.518102	0.21843	0.732518	0.342562	0.827481
ENSG00000237837.1	0	0	0	0	0	0	0	0	0	0	0	0	0	0	0	0	0	0	0	0	0	0	0	0	0	0	0	0	0	0	0	0	0	0	0	0	0	0	0	0	0	0	0	0	0	0	0	0	0
ENSG00000242461.1	0	0	0	0	0	0	0	0	0	0	0	0	0	0	0	0	0	0	0	0	0	0	0.0641741	0	0	0	0	0	0	0	0	0	0	0	0	0	0	0	0	0	0	0	0	0	0	0	0	0	0
ENSG00000265735.2	0.858594	0	0.264007	1.77228	0.191821	0.9567	0.4647	0.490965	0.713483	0.881074	0.404509	0.600817	0.611491	0.405438	0.419248	0.326951	0.334807	0.824854	0.0695191	0.346841	0.590511	0.734548	0.299079	0.37264	0.823324	0.475732	0.216894	0.220082	0.150926	0.221055	1.14289	0.3121	0.75436	0.468183	0.0732441	1.02398	0.0739859	0.266732	0.481477	0	0.263675	0.361814	0.432989	0	2.81748	0.603347	0.0583662	0.8387	0
ENSG00000221698.1	0	0	0	0	0	0	0	0	0	0	0	0	0	0	0	0	0	0	0	0.188705	0	0	0	0	0	0	0	0	0	0	0	0	0	0	0	0	0	0	0	0	0	0	0	0	0	0	0	0	0
ENSG00000199266.1	0.216503	0.750761	0.527029	0.606504	0.765853	0.802129	0.795142	0.147015	2.051	0.422127	0.13843	0.553565	0.418526	0.582742	0.860845	0.39161	0.401019	0.658652	0.499604	0.664692	1.06094	1.4397	0.358226	0.255048	0.493073	0.42736	1.03915	0.84354	0.482062	0.353028	0.342227	0.498428	1.35532	0.480661	0.526373	0.377378	0.886174	0.319481	0.768925	0.952475	3.78983	9.53406	1.86702	0	2.89257	0.722666	3.49544	0.77274	1.33185
ENSG00000231478.1	0	0	0	0	0	0	0	0	0	0	0	0	0	0	0	0	0	0	0	0	0	0	0	0	0	0	0	0	0	0	0	0	0	0	0	0	0	0	0	0	0	0	0	0	0	0	0	0	0
ENSG00000269954.1	0	0.0499018	0.0280245	0	0	0	0.0422814	0	0.0908841	0	0.0368048	0.0588712	0	0.10329	0.0381459	0	0	0.0291863	0.0442771	0.0441809	0.0940248	0.0850614	0	0	0.0327737	0.113624	0	0	0	0	0.0454944	0	0	0.0425983	0	0	0	0.127412	0	0	0	0	0	0	0	0	0	0	0
ENSG00000223460.1	0.0575624	0	0.0560491	0.241879	0.020362	0.0913991	0.0845627	0.195436	0.181768	0.261875	0.0368048	0.0294356	0.0556374	0.0258225	0	0.0347061	0.03554	0.0437794	0	0.0662714	0.0470124	0.0425307	0.0476213	0.0508578	0.0163868	0.0189373	0.0172676	0.0700858	0.0320418	0.0234652	0.0909888	0	0.0800759	0.0425983	0	0.0250837	0.0471219	0.063706	0.0255546	0.126619	0.0419839	0.11522	0.0275773	0	0.0427254	0.720515	0.0185869	0.0205451	0
ENSG00000135363.10	3.48529	4.00434	4.64755	3.38522	4.07328	2.34104	4.13995	4.84738	3.07188	5.25805	3.13834	2.9967	3.85127	4.13586	5.10166	2.85812	3.35313	3.9034	3.58888	3.45216	2.66741	4.33673	6.12959	3.00652	3.91033	3.54269	3.23593	4.45375	4.11908	4.59516	4.55044	5.51029	3.05056	3.54948	6.57168	2.91148	5.09517	6.51313	4.49892	2.29893	1.72873	2.3348	1.6541	1.85408	1.69	1.40163	1.70542	2.45796	0.684058
ENSG00000270191.1	0	0	0	0	0	0	0	0	0	0	0	0	0	0	0	0	0	0	0	0	0	0	0	0	0	0	0	0	0	0	0	0	0	0	0	0	0	0	0	0	0	0	0	0	0	0	0	0	0
ENSG00000229808.1	0.0850775	0.239704	0.0724858	0	0.0752378	0.0675442	0.0624921	0.129985	0.0839546	0.0276466	0.149594	0.043506	0.10279	0.133581	0.0986648	0.0384719	0.0393963	0.129413	0.0490813	0.130599	0.15634	0.0471454	0.0351922	0.0501121	0.0242199	0.0559788	0.0382824	0.0932285	0.0947159	0.121386	0.0840513	0.0244829	0.0591764	0.0787006	0.0517112	0.129758	0.0522349	0.125544	0.226619	0	0	0	0.122278	0	0.157871	0.28398	0.631844	0.258109	0.152648
ENSG00000200726.1	0	0	0	0	0	0	0	0	0	0	0	0	0	0	0	0	0	0	0	0	0	0	0	0	0	0	0	0	0	0	0	0	0	0	0	0	0	0	0	0	0	0	0	0	0	0	0	0	0
ENSG00000222371.1	0	0	0	0	0	0	0	0	0	0	0	0.0449562	0	0	0	0	0	0	0	0	0	0	0	0	0	0	0	0	0	0	0	0	0	0	0	0	0	0	0	0	0	0	0	0	0	0	0	0	0
ENSG00000238287.1	0.287717	0.0831421	0.233461	1.0075	0.44103	0.0761407	0.317005	0.32562	0.302847	0.0934958	0.122642	0.0490432	0.370793	0.430234	0.381333	0.144561	0.236855	0.194511	0.848363	0.368053	0.19582	0.354305	0.515726	0.141225	0.0819071	0.315517	0.374007	0.140125	0.453775	0.703723	0.682191	0.77277	0.200124	0.354868	0.738373	0.417923	0.942127	0.70761	0.936691	0	0	0.479926	1.10273	0	0.0711855	0.480185	0.402582	0.068461	0.516228
ENSG00000143416.19	399.702	532.574	424.461	258.635	53.2627	72.3624	425.241	260.997	421.748	166.251	492.714	590.213	283.926	350.405	443.367	435.949	428.486	480.624	289.154	262.764	720.869	301.534	124.43	568.34	386.13	463.649	428.422	432.355	364.667	178.929	569.087	183.576	645.629	604.266	57.007	201.546	284.824	241.169	238.587	79.6969	51.1364	49.5858	38.0872	31.8733	25.9092	7.19923	64.9542	18.6704	71.1909
ENSG00000201925.1	0	0	0	0	0	0	0	0	0	0	0	0	0	0	0	0	0	0	0	0	0	0	0	0	0	0	0	0	0	0	0	0	0	0	0	0	0	0	0	0	0	0	0	0	0	0	0	0	0
ENSG00000143603.17	0.757395	0.645501	0.532858	0.83973	5.44744	0.942893	0.800802	0.764936	0.572654	1.17584	0.362862	0.254205	0.263956	1.67491	0.743685	0.924891	0.625701	0.407827	0.845165	1.26254	0.531456	0.977349	1.65738	0.584353	0.680251	0.80718	0.730892	0.544473	0.611617	3.19883	0.917302	3.04526	0.368027	0.596815	2.60911	0.353289	2.5744	0.791794	0.594817	0.150177	0.276986	0.22634	0.316861	0.116575	0.148857	0.0676536	0.0785355	0.354854	0.0743724
ENSG00000181035.12	3.67538	2.0481	6.86371	5.87191	2.53438	3.8634	2.97554	1.92248	3.31455	1.69816	2.02367	3.43394	3.56798	6.4972	2.95679	2.42309	2.8975	3.46019	2.5481	2.58691	7.16228	4.12676	1.63052	2.90413	4.41551	2.56404	3.92871	4.23973	4.47056	1.70632	4.32301	2.92638	3.58125	2.45624	2.33605	2.39471	2.33868	3.11202	3.18639	2.11825	1.31108	1.83761	1.18721	2.04092	1.61061	1.08216	1.57131	2.02558	1.19794
ENSG00000259516.2	0.054025	0.0468352	0.0789071	0.0756718	0.0955534	0.0428912	0.0595246	0.201769	0.0426495	0.105335	0.138172	0.0276267	0.0522183	0	0.0716035	0.04886	0.066712	0.123267	0.0623342	0.124398	0.13237	0.13971	0.0223474	0.159108	0.107659	0.0710941	0.129652	0.118402	0.0601455	0.0220232	0.192144	0.0621875	0.0563663	0.0399805	0.0437828	0.0706266	0.110565	0.0996518	0	0.356513	0.157616	0.10814	0.0776477	0.268358	0.0400998	0.54099	0.157002	0.0385651	0.0553903
ENSG00000221753.1	0	0	0	0	0	0	0	0	0	0	0	0	0	0	0	0	0	0	0	0	0	0	0	0	0	0	0	0	0	0	0	0	0	0	0.228266	0	0	0	0	0	0	0	0	0	0	0	0	0	0
ENSG00000091986.14	8.3543	12.9226	9.83119	3.7244	30.6954	3.74038	9.5846	21.6864	4.22101	8.07082	2.7134	6.39344	7.07735	18.3604	9.67822	3.73631	4.16183	5.2049	6.77784	14.7937	9.68725	8.93595	13.4043	4.50117	3.4752	20.4367	9.376	10.587	8.05415	29.6372	3.61541	22.6847	4.37207	7.38647	36.1781	6.8187	16.9976	9.3917	10.9157	1.69902	2.47359	2.79893	7.2605	1.97348	3.57493	1.66322	0.563313	9.72176	0.738437
ENSG00000270783.1	0	0	0	0	0	0	0	0	0	0	0	0	0	0	0	0	0	0	0	0	0	0	0	0	0	0	0	0	0	0	0	0	0	0	0	0	0	0	0	0	0	0	0	0	0	0	0	0	0
ENSG00000272298.1	0	0	0	0	0	0	0	0	0	0	0	0	0	0	0	0	0	0	0	0	0	0	0	0	0	0	0	0	0	0	0	0	0	0	0	0	0	0	0.107329	0	0	0	0	0	0	0	0	0	0
ENSG00000157741.13	1.32522	1.50878	1.15591	1.66898	1.41667	1.04297	1.12622	1.95124	2.05463	0.810076	1.07318	0.904474	0.912119	1.2565	1.2871	0.990631	1.37845	1.52252	0.823933	2.08186	1.56892	1.4429	0.641553	1.22327	1.4516	1.75324	1.67514	1.25461	1.21517	1.63258	1.13764	1.10867	1.00243	1.49498	1.60129	0.540066	1.20733	1.55973	1.31106	0.677649	1.27843	2.39571	1.17903	1.73254	1.72679	0.978064	2.96709	1.21203	2.35346
ENSG00000251647.2	0	0	0	0	0	0	0	0	0	0	0	0	0	0	0	0	0	0	0	0	0	0	0	0	0	0	0	0	0	0	0	0	0	0	0	0	0	0	0	0	0	0	0	0	0	0	0	0	0
ENSG00000097007.16	24.3958	38.1786	22.8902	23.0956	36.481	18.0047	24.2401	30.9562	22.9904	20.7597	21.0737	16.8874	18.1535	30.0355	27.2821	25.608	27.9985	27.6666	20.6373	29.4377	23.9208	28.789	18.6471	23.8598	24.698	31.1668	30.0773	23.9225	26.8817	45.0596	21.0294	28.3663	23.1501	27.3227	36.065	18.9874	28.8543	22.6637	24.815	14.4186	8.75931	22.2347	19.3868	17.1525	14.843	12.7913	24.5001	15.9875	18.3676
ENSG00000273763.1	0.0596943	0	0.2325	0	0.253393	0.126379	0.175389	0.24321	0.0942502	0.465555	0.152672	0.0610517	0.461584	0.107116	0.237352	0	0.294851	0.423742	0.183668	0.274903	0.195014	0.0882118	0.19754	0.562575	0.203925	0.157109	0.286514	0.0581452	0.132914	0.0973371	0	0.137427	0.0830417	0.353408	0.0967545	0.104051	0.390938	0.352349	0.106004	1.05047	0.174155	0	0.228789	0.593038	0	0.597761	1.77332	0.170448	0.734434
ENSG00000280116.1	0.172687	0	0	0	0.162896	0	0	0.156349	0	0	0.0736096	0	0	0.10329	0	0	0	0.0583726	0	0.265085	0	0.0850614	0	0.0678104	0	0.0757491	0.207211	0.112137	0.0640836	0	0	0	0	0.340786	0.279897	0	0	0.254824	0.204437	0	0	0	0	0	0	0	0.148695	0.0821803	0.059017
ENSG00000134463.13	4.62722	0.310784	6.43192	4.92836	1.18358	0.449759	0.965524	0.459817	0.817583	1.61368	7.30949	0.658604	6.6606	10.9954	0.475139	0.680463	6.05817	7.99787	2.03241	5.57444	0.303633	1.66775	1.36208	0.750787	12.723	0.585331	7.75889	0.646649	0.783433	0.411355	1.09137	2.09386	6.70483	6.81916	1.50645	9.431	4.30425	1.20496	1.285	1.51873	0.445471	4.35865	0.267165	0.395721	4.67136	23.9102	0.540201	0.42651	0.115711
ENSG00000181009.4	0	0	0	0	0	0	0	0	0	0	0	0	0	0	0	0	0	0	0	0	0	0	0	0	0	0.0184611	0	0	0	0	0	0	0	0	0	0	0	0	0	0	0	0	0	0	0	0	0	0	0
ENSG00000272984.1	0	0.0472754	0	0	0	0	0	0.0370301	0	0	0	0	0	0	0	0	0	0	0.0419467	0.0418556	0	0	0	0	0	0.0717623	0	0.0265588	0	0.0444603	0	0	0	0	0.0441943	0	0	0	0	0	0.0795485	0.109156	0	0	0	0	0	0	0
ENSG00000233647.2	0	0.053971	0	0	0	0	0	0	0	0	0	0	0	0	0	0	0	0	0	0.0477836	0	0.0919977	0	0	0	0.163852	0	0	0	0	0	0	0	0	0	0	0	0	0	0	0.090815	0	0	0	0	0	0.040205	0	0.0319148
ENSG00000120279.6	1.49366	3.93443	2.51721	1.59593	2.906	1.44429	1.80043	3.30284	2.38098	3.03049	1.05298	1.56679	2.23034	2.73177	2.82355	1.69146	1.77939	1.66518	1.86332	3.25556	1.5718	2.03743	2.36843	1.60167	2.2242	2.68377	2.33225	1.83261	1.95601	3.29423	1.00646	4.22118	1.33862	2.40912	3.95736	1.86086	4.93801	1.92152	3.80859	0.210613	1.17322	1.24575	1.02751	0.570726	1.12287	0.894866	0.593601	1.67453	0.515376
ENSG00000237938.4	0.104085	0.114842	0.0829219	0.079522	0.0401661	0.130212	0.139007	0.179909	0.448196	0.110695	0.0726013	0.125807	0.164626	0.152813	0.0501645	0.0684614	0.18695	0.0863595	0.0582274	0.101677	0.262754	0.15381	0.0313126	0.167204	0.150849	0.26149	0.238435	0.0737341	0.0842743	0.18515	0.134614	0.0435678	0.0921422	0.308108	0.245389	0.0989602	0.154921	0.223407	0.252045	0.0832561	0.110423	0.378807	0.253862	0.282012	0.112374	0.157921	0.293316	0.202636	0.242536
ENSG00000267209.4	0	0	0	0	0	0	0	0	0	0	0	0	0.0692376	0	0	0	0	0.0363207	0	0	0	0	0	0	0	0.0942655	0.0429771	0	0	0	0	0	0	0.0530112	0.0580527	0	0	0.0528524	0.0636025	0	0	0	0.0686367	0	0	0	0	0	0
ENSG00000221409.1	0	0	0	0.472509	0.238661	0	0	0	0	0	0	0	0	0	0	0	0	0	0	0	0	0	0	0	0	0	0	0	0	0	0	0	0	0	0	0	0	0	0	0	0	0	0	0	0	0	0	0	0
ENSG00000271115.1	0.0146968	0	0	0	0	0	0	0	0	0	0	0	0	0	0	0	0	0	0	0	0	0	0	0	0	0	0	0	0	0	0	0	0	0	0	0	0	0	0	0	0	0	0	0	0	0	0	0	0
ENSG00000090376.7	0.685846	1.2897	0.759587	0.970806	0.720135	0.523398	1.02459	1.27408	1.23626	1.00268	0.43945	0.370741	0.493328	0.991313	0.65725	0.496571	0.64279	1.08369	0.571052	0.69891	0.807651	0.889216	0.863695	0.4407	0.683569	1.08953	1.09612	0.700533	0.510106	0.858257	0.708228	1.47879	0.38325	0.684604	1.71564	1.1525	0.911615	0.870844	2.03672	0.242403	0.520325	0.644331	1.5505	0.576203	0.65436	0.580791	0.565587	0.741102	0.165016
ENSG00000225598.1	0	0	0	0	0	0	0	0	0	0	0	0	0	0	0	0	0	0	0	0	0	0	0	0	0	0	0	0	0	0	0	0	0	0	0	0	0	0	0	0	0	0	0	0	0	0	0.0323027	0	0
ENSG00000264595.1	0	0	0	0	0	0	0	0	0	0	0	0	0	0	0	0	0	0	0	0	0	0	0	0	0	0	0	0	0	0	0	0	0	0	0	0	0	0	0	0	0	0	0	0	0	0	0	0	0
ENSG00000219653.1	0	0	0	0	0	0	0	0	0	0	0	0	0	0	0	0	0	0	0	0	0	0	0	0	0	0	0	0	0	0	0	0	0	0	0	0	0	0	0	0	0	0	0	0	0	0	0.113894	0	0
ENSG00000243547.1	0.387238	0.0907305	0.336294	0.557056	0.325792	0.398832	0.369001	0.923881	0.842744	0.884253	0.455041	0.203373	0.141622	0.16902	0.291296	0.391233	0.310167	0.594339	0.193209	0.208855	0.22224	0.804216	0.415604	0.505496	0.30986	0.192816	0.477213	0.438355	0.407805	0.136525	1.00915	0.33732	0.276626	0.247845	0.305342	0.0912133	0.188488	0.401541	0.185851	1.93381	0.671743	0.544678	0.541517	3.11923	0.403949	4.08729	0.405531	0.224128	0.321911
ENSG00000219940.2	0	0	0	0	0	0	0	0	0	0	0	0	0	0	0	0	0	0	0	0	0.0914836	0	0	0	0	0	0	0	0	0	0	0	0	0	0	0	0	0	0	0	0	0	0	0	0	0	0	0	0
ENSG00000104941.6	0	0.0296237	0.011091	0.0159544	0	0	0	0.0154692	0	0	0	0	0	0	0	0	0.00703265	0	0	0.00874251	0.0186056	0	0	0	0	0	0	0	0	0	0	0	0	0	0	0	0.018649	0.00840409	0	0	0	0	0	0	0	0.0190101	0	0.00813092	0
ENSG00000243836.4	0.171412	0.130025	0.166905	0.150058	0.439602	0.238151	0.188861	0.174594	0.270639	0.0835524	0.0684994	0.186266	0.144969	0.269134	0.141991	0.232536	0.0926035	0.0977763	0.379069	0.279573	0.157495	0.174143	0.779948	0.0631028	0.158592	0.267863	0.359941	0.166964	0.178904	0.244565	0.135475	0.690585	0.0298067	0.110995	0.625117	0.578888	0.403425	0.189706	0.171219	0	0.281298	0.0428885	0.0821208	0.106432	0.159037	0.214558	0.0415116	0.137655	0.153775
ENSG00000254376.2	0	0	0	0	0	0	0	0	0	0	0	0	0	0	0	0	0	0	0	0	0	0	0	0	0	0.0169377	0	0	0	0	0	0	0	0	0	0	0	0	0	0	0	0	0	0	0	0	0	0	0
ENSG00000273104.1	0	0	0	0	0	0	0	0	0	0	0	0	0	0	0	0	0	0	0	0	0	0	0	0	0	0	0	0	0	0	0	0	0	0	0	0	0	0	0	0	0	0	0	0	0	0	0	0	0
ENSG00000201820.1	0.159404	0	0.155213	2.23273	0.225548	0	0.468347	0.216483	0.503358	0.207198	0	0.163028	0.616291	0.572069	0	0	0.590511	0.161647	0.245227	0.244694	0.260376	0.706664	0	0	0.544548	0.6293	0.191272	0.155267	0.177462	0.259922	1.00788	0	0.221749	0.707787	0.516733	0.27785	0.260983	0.705666	0.849198	0	0	0	0.610942	0	0.946532	1.06415	0.617655	0.227576	0.490295
ENSG00000224973.4	0.00990489	0.0171734	0.0144667	0.0416208	0	0.0157273	0	0.0269034	0.00781933	0.00643735	0	0.0101301	0	0	0	0	0	0.0502216	0	0.0456139	0.0404477	0.00731835	0.0081943	0.00583415	0	0.00651716	0.00594255	0.00964786	0.00551351	0.0161508	0.00782833	0	0	0.00732999	0	0	0	0.00730803	0	0	0.0144485	0.0198262	0	0	0	0.0165308	0	0.014141	0
ENSG00000267765.1	0.0403497	0	0	0.056517	0.142732	0	0.0592762	0.0547983	0.0318537	0	0	0	0	0.0362018	0.0534785	0	0	0.0204588	0	0.0309696	0.0329544	0.0298129	0.100144	0	0	0.0796471	0.0484165	0	0	0.0657939	0.0318904	0.139338	0	0.0895808	0.1635	0	0	0.0595416	0.0358262	0.177513	0.0588592	0.161533	0.115986	0	0	0	0.182404	0.0288031	0
ENSG00000236737.1	0	0	0	0	0	0	0	0	0	0	0	0	0	0	0	0	0	0	0	0	0	0	0	0	0	0	0	0	0	0	0	0	0	0	0	0	0	0	0	0	0	0	0	0	0	0	0	0	0
ENSG00000207058.1	0.136846	0	0	0	0	0	0	0	0	0	0	0	0	0	0.181373	0	0	0	0	0	0.223531	0.202221	0	0	0	0	0	0	0	0	0	0	0	0	0	0	0	0	0	0	0	0	0	0	0	0	0	0.195372	0
ENSG00000199394.1	0	0	0	0	0	0	0	0	0	0	0	0	0	0	0	0	0	0	0	0	0	0	0	0	0	0	0	0	0	0	0	0	0	0	0	0	0	0	0	0	0	0	0	0	0	0	0	0	0
ENSG00000277690.2	0	0	0	0	0	0	0	0	0	0	0	0	0	0	0	0	0	0	0	0	0	0	0	0	0	0	0	0	0	0	0	0	0	0	0	0	0	0	0	0	0	0	0	0	0	0	0	0	0.0316432
ENSG00000230282.1	0	0	0	0	0.02733	0	0	0	0	0	0	0	0	0	0	0	0	0	0	0	0	0	0	0	0	0	0	0.018814	0	0	0	0.044467	0	0	0	0	0	0	0	0	0	0	0.0370145	0	0	0	0	0	0
ENSG00000124217.4	2.15057	2.5712	2.53387	1.79065	1.61996	2.06598	2.49992	2.17603	2.23376	2.08638	1.90728	1.91183	2.49878	2.47241	2.278	2.47682	2.49774	2.47182	2.73155	2.23718	1.85155	2.32574	2.10586	2.56022	2.24509	2.09356	2.65551	2.1003	2.23291	1.90391	2.25879	2.10597	2.40679	1.8543	2.32535	2.40166	2.39541	2.42726	2.17433	4.1994	13.5679	7.30153	2.89085	2.28609	8.02977	1.93447	4.06194	1.90627	2.60396
ENSG00000107798.16	28.8637	12.7596	14.1129	11.5452	9.25082	91.5673	19.3177	16.5263	22.9821	27.3301	21.4662	10.261	22.7185	33.0533	19.6171	15.7676	15.4059	26.9452	32.0918	10.9613	16.9913	23.6401	28.3712	13.2286	28.0435	6.51584	36.5307	20.3278	14.2908	8.16531	37.4852	18.7242	14.8364	25.0551	20.9495	41.3921	12.1746	13.7281	34.4048	5.53677	21.2806	11.8389	18.2639	21.3374	31.5768	34.3565	9.37922	45.0968	4.34053
ENSG00000200741.1	0	0	0	0	0	0	0	0.171304	0	0	0	0	0	0	0	0	0	0	0	0	0	0	0	0	0	0	0	0	0	0	0	0	0	0	0	0	0	0	0.223991	0	0	0	0	0	0	0	0	0	0
ENSG00000240624.1	0	0	0	0	0	0	0	0	0	0.0351772	0	0	0	0	0	0	0	0	0	0	0	0	0	0	0	0	0	0.0263606	0	0	0	0	0	0	0	0	0	0	0.0480578	0	0	0	0	0	0.0803493	0	0	0	0
ENSG00000276412.1	0	0.105674	0	0.170738	0.172478	0.258068	0	0.165546	0	0	0.233819	0.0623343	0.353461	0.328098	0.0807796	0.440972	0.150522	0.123613	0.562579	0	0.0995556	0	0.504225	0.0717993	0	0.0802049	0.0731333	0.0593668	0	0.596292	0.0963411	0.561255	0	0.0902081	0.592723	0.106237	0.399151	0	0.108231	0	0	0	0.233596	0	0	0	0.236162	0.0870145	0
ENSG00000251895.1	0	0	0	0	0	0	0	0	0	0	0	0	0	0	0	0	0	0	0	0	0	0	0	0	0	0	0	0	0	0	0	0	0	0	0	0	0	0	0	0	0	0	0	0	0	0	0	0	0
ENSG00000248452.2	0	0	0	0	0	0	0	0	0	0	0	0	0	0	0.0116731	0	0	0	0	0	0	0	0	0	0	0	0	0	0	0	0	0	0	0	0	0	0	0	0	0	0	0	0	0	0.104596	0	0	0	0
ENSG00000267703.1	0	0	0	0	0	0	0	0	0.0571142	0	0	0	0	0	0	0.0436207	0	0.036683	0	0	0	0	0	0	0	0	0	0	0	0.0589848	0	0	0	0	0	0	0	0.0533796	0	0	0.105536	0.289631	0	0	0	0.120745	0.0467221	0	0
ENSG00000233895.1	0.785893	1.01618	0.531771	0.410462	0.433491	0.394804	0.410933	0.904499	0.946397	0.415537	0.340673	0.490432	1.10723	0.573645	0.547283	0.867367	0.542793	0.959047	0.696723	0.777	0.783281	0.688927	0.793425	0.627667	0.637056	0.788792	0.927026	0.557906	0.845268	0.542996	0.484271	0.67464	0.759729	1.02518	0.561336	0.626884	0.501596	0.845201	0.922499	0.468803	0.34975	0.319951	0.816834	0.396993	0.435022	0.622462	0.0516131	1.08397	0.477989
ENSG00000281869.1	0	0	0	0	0	0	0	0	0	0	0	0	0	0	0	0	0	0	0	0	0	0	0	0	0	0	0	0	0	0	0	0	0	0	0	0	0	0	0	0	0	0	0	0	0	0	0	0	0
ENSG00000271714.1	0.04436	0.064094	0.0143979	0.124268	0.0941508	0.0782622	0.0760289	0.0100408	0.0817123	0.0288303	0.0283633	0.128545	0	0.0265333	0.0391958	0.053492	0.0547773	0.0224922	0.0341218	0.0453969	0.0724595	0.0327759	0.0489319	0.0261288	0.0252568	0.0583754	0.0354857	0.0216044	0.0658474	0.0361665	0.0233733	0.068083	0.0822799	0.032828	0.0359501	0.0902091	0.0605236	0.098189	0.0262579	0.0650518	0.0215697	0.236783	0.0991769	0.0734497	0.109753	0.468886	0.00954921	0.0316658	0.0758017
ENSG00000280339.1	0.379497	0.70443	0.412993	0.43775	1.59196	0.311921	0.301708	0.533579	0.465246	0.255346	0.102768	0.374428	0.517844	0.817166	0.431968	0.592216	0.253604	0.335036	0.501398	0.411213	0.408396	0.481622	0.531881	0.399725	0.325377	0.787287	0.7018	0.360951	0.467224	1.23033	0.18349	1.03812	0.242224	0.396483	1.49072	0.171208	1.13302	0.349177	1.06239	0.157133	0.104204	0.446838	0.10267	0	0.265111	0.0596105	0.0749653	0.165727	0.302115
ENSG00000250641.1	0.0572896	0	0.0111567	0.0320977	0.486371	0	0	0.0155608	0	0.0446801	0.0146522	0.0234369	0.708783	0.164481	0.0455581	0.0967166	0	0.0232384	0.652195	0.105532	0	0	0.701454	0	0.0130473	0.135702	0.0412458	0.0111606	0.012756	0.485763	0	0.131891	0	0.0169586	0.445713	0	0.619062	0.0169077	0.203468	0.302445	20.3242	12.1096	0.087829	0	15.2402	0	9.33818	0	0.199707
ENSG00000259394.2	0.0304742	0	0.148365	0.128054	0.194038	0.0161292	0.0447685	0.351786	0.240576	0.198057	0.116909	0.0467507	0.0883652	0.246074	0.141364	0.165365	0.112892	0.20087	0.0468816	0.0935596	0.124445	0.225162	0.252113	0.107699	0.0694031	0.140359	0.182833	0.133575	0.15267	0.0248455	0.120426	0.0701569	0.0847863	0.0902081	0.0740904	0.0531183	0.0498938	0.134907	0.0541156	0.402201	0.133361	0.182997	0.204396	0.151374	0.0452387	0.915478	0.0787208	0	0.0468665
ENSG00000198965.3	0	0	0	0	0	0	0	0	0	0	0	0	0	0	0	0	0	0	0	0	0	0	0	0	0	0	0	0	0	0	0	0	0	0	0	0	0	0	0	0	0	0	0	0	0	0	0	0	0
ENSG00000245573.6	0.428242	0.4455	0.409402	0.578018	0.374582	0.395621	0.423222	0.518143	0.626969	0.273261	0.328576	0.441961	0.707428	0.335319	0.655299	0.539873	0.653799	0.710623	0.910353	0.340641	0.585043	0.494753	0.631269	0.458621	0.664973	0.420096	0.82217	0.523307	0.602448	0.355492	0.436922	0.457093	0.682386	0.726023	0.561597	0.800738	0.567284	0.568737	0.808858	0.137017	0.363455	0.903951	0.0298421	0.270735	0.277406	0.116953	0.311756	0.272346	0.798298
ENSG00000279477.1	0	0	0	0	0	0	0	0	0	0	0	0	0	0	0	0	0	0	0	0	0	0	0	0	0	0	0	0	0	0	0	0	0	0	0	0	0	0	0	0	0	0	0	0	0	0	0	0	0
ENSG00000261782.1	0	0	0	0	0	0	0	0	0	0	0	0	0	0	0	0	0	0	0	0	0	0	0	0	0	0	0	0	0	0	0	0	0	0	0	0	0	0	0	0	0	0	0	0	0	0	0	0	0
ENSG00000229019.1	0.0480853	0.0277906	0.015607	0.0449014	0.657703	0.0848345	0.0235467	0.0870718	0.0759209	0.083337	0.0819873	0.0163929	0	0.230092	0.0637311	0.0966403	0.0197925	0.016254	0.123291	0.0738138	0.052363	0.0710568	0.132603	0.037764	0.0182519	0.147648	0.0384657	0.031225	0.12491	0.339765	0.0253361	0.258302	0	0.166063	0.44165	0.167631	0.393637	0.0236522	0.056926	0	0	0	0	0	0	0	0	0.0915335	0
ENSG00000273705.1	0	0	0	0	0	0	0	0	0	0	0	0	0	0	0	0	0	0	0	0	0	0	0	0	0	0	0	0	0	0	0	0	0	0	0	0	0	0	0	0	0	0	0	0	0	0	0	0	0
ENSG00000215037.2	0	0	0	0	0	0	0	0	0	0	0	0	0	0	0	0	0	0	0	0	0	0	0	0	0	0	0	0	0	0	0	0	0	0	0	0	0	0	0	0	0	0	0	0	0	0	0	0	0
ENSG00000205866.3	0	0	0	0	0	0	0	0	0	0	0	0	0	0	0	0	0	0	0	0	0	0	0	0	0	0	0	0	0	0	0	0	0	0	0	0.0117166	0	0	0	0	0	0	0	0	0	0	0	0	0
ENSG00000113356.9	0.317617	0.425537	0.383069	0.44488	0.505589	0.194851	0.360554	0.519582	0.472986	0.788166	0.438471	0.232555	0.600036	0.408021	0.263101	0.343832	0.35655	0.212285	0.527491	0.720262	0.306569	0.277344	1.08689	0.352904	0.398666	0.569956	0.346469	0.376172	0.393782	0.570871	0.399364	0.457006	0.241005	0.331205	0.649355	1.0695	0.490472	0.607164	0.37174	0.349328	2.73778	1.7339	5.10446	1.97212	1.01801	2.65043	1.08619	1.76744	1.90575
ENSG00000124233.11	0.0174557	0	0.0339937	0.0488998	0	0.0184778	0.0128218	0.213357	0.124022	1.07775	0.011161	0.0357053	0.0674879	0	0.0115677	0.0736722	0.107775	0	0.107416	0.0267956	0	0.0257948	0.0866466	0.133662	0.049693	0.12634	0.0104728	0.0935152	0.0680165	0.128084	0.165554	0.120558	0.0121415	0.0129179	0.311221	0.0456396	0.0142897	0.15455	0.108492	0.844734	0	0.349405	0.75265	1.21391	0.103652	8.33196	0.0225458	0.124606	0
ENSG00000264642.1	0	0.292448	0.164237	0	0	0	0	0	0	0	0	0	0	0	0	0	0	0	0	0	0	0	0	0	0	0.221962	0	0	0	0	0	0	0	0	0	0	0	0	0	0	0	0	0	0	0	0	0	0	0
ENSG00000239614.1	1.01957	0.401765	0.722012	1.42809	0.131149	0.637749	0.885072	0.944089	2.3415	0.963833	1.06675	1.23235	2.06054	0.498961	1.28989	1.00592	1.03009	0.751943	1.8537	0.924835	1.74111	1.09574	0.84349	1.31028	1.10823	0.853811	0.889749	0.631981	0.567539	0.151137	1.31861	0.533462	1.67622	1.64623	0.375581	1.61561	1.13815	1.02581	1.56365	0	0.270414	0.371061	0.177622	0.46041	0.412785	0.928152	0.239432	0.46315	2.42328
ENSG00000179630.9	4.53981	3.20047	3.21601	4.34936	1.56079	1.77511	3.72336	2.87923	5.4111	2.60655	2.41757	2.52367	3.36495	4.61087	3.25778	3.18314	3.86194	4.19313	3.43318	3.78297	3.78066	4.38602	2.36846	3.45145	4.42899	2.74375	3.32048	5.19834	3.33984	2.6616	4.35906	2.41469	2.95813	4.24672	3.15207	3.37865	3.42932	3.60831	3.71949	0.61712	1.69279	4.96476	3.67787	2.5021	3.64415	1.44724	1.20649	3.53654	3.68375
ENSG00000251990.1	0	0	0	0	0	0	0	0	0	0	0	0	0	0	0	0	0	0	0	0	0	0	0	0	0	0	0	0	0	0	0	0	0	0	0	0	0	0	0	0	0	0	0	0	0	0	0	0	0
ENSG00000226440.6	0.0245741	0.024347	0.00341829	0.0393376	0.109281	0.0148645	0.0103145	0.00953533	0.0166284	0.00456316	0	0.00718081	0.0135727	0.0503952	0.0232642	0.00846655	0	0.01424	0.0216027	0.0700565	0.0114687	0.015563	0.0813203	0.00413558	0.0119927	0.0508171	0.0126373	0.00683896	0.0156332	0.0744162	0.0221967	0.0646558	0.00976725	0.0155878	0.0569007	0.0367149	0.0632246	0.0310821	0.00623403	0	0.010242	0.014054	0.00672746	0	0.0104229	0	0.018137	0.0100239	0.0143972
ENSG00000188739.13	0.321521	0.678651	0.272233	0.3655	0.349444	0.488323	0.376498	0.423996	0.618	0.496662	0.262186	0.347894	0.504436	0.518409	0.339674	0.376472	0.414287	0.344948	0.58782	0.472096	0.418626	0.337404	0.462598	1.21863	0.371428	0.607063	0.408165	0.313177	0.389072	0.501475	0.331453	0.482737	0.479684	0.572429	0.551342	0.479208	0.442489	0.501953	0.297888	0.0819991	0.394241	1.10061	0.776876	0.18517	0.235189	0.404396	0.547682	0.512248	0.797839
ENSG00000227125.1	0	0	0	0	0	0	0	0	0	0	0	0	0	0	0	0	0	0	0	0	0	0	0	0	0	0	0	0	0	0	0	0	0	0	0	0	0	0	0	0	0	0	0	0	0	0	0	0	0
ENSG00000238055.1	0	0	0	0	0	0	0	0	0	0	0	0	0	0.079844	0	0.0536561	0	0	0	0	0.145363	0	0	0.0524179	0	0	0	0.0433414	0	0	0	0	0	0	0	0	0	0	0	0	0.519261	0.356264	0	0	0	0	0	0.0635259	0
ENSG00000233990.1	0.0853278	0	0.166169	0.239034	0	0.0451619	0.0626759	0.173823	0.202084	0.166368	0.109115	0.043634	0	0	0.0565457	0	0	0.0432644	0	0	0.0696889	0.189136	0.0705915	0	0.194329	0	0	0.166227	0.189989	0.0695674	0	0	0	0	0.138302	0	0	0	0	0	0	0	0.0817585	0	0	0.142408	0.165314	0	0.043742
ENSG00000199516.1	0	0	0	0	0	0	0	0	0	0	0	0	0	0	0	0	0	0	0	0	0	0	0	0	0	0	0	0	0	0	0	0	0	0	0	0	0	0	0	0	0	0	0	0	0	0	0	0	0
ENSG00000274884.1	0	0	0	0	0	0	0	0	0.263251	0	0	0	0	0	0	0	0	0	0	0	0	0	0	0	0	0	0	0	0	0	0	0	0	0	0	0	0	0	0	0	0	0	0	0	0	0	0	0	0
ENSG00000215068.6	0.235398	0.263023	0.178274	0.249119	0.303469	0.16612	0.345814	0.397836	0.512071	0.27198	0.153856	0.1926	0.384265	0.403625	0.152529	0.239701	0.322975	0.217492	0.297756	0.36135	0.324696	0.409693	0.476041	0.23417	0.274008	0.440563	0.351504	0.168145	0.2213	0.3156	0.421705	0.21677	0.14554	0.332921	0.695251	0.136771	0.179855	0.741038	0.510907	0.230133	0.320489	0.816723	0.531297	0.519684	0.17084	0.768272	0.297282	0.687079	0.23062
ENSG00000168619.14	0	0	0	0	0	0	0	0	0	0	0	0	0	0	0	0	0	0	0	0	0	0	0	0	0	0.00499053	0	0	0	0	0	0	0	0	0	0	0	0	0	0	0.022128	0	0	0	0.0225188	0	0.00979636	0	0
ENSG00000274227.1	0.0694054	0.401124	0.29285	0.518478	0.425555	0.195918	0.203922	0.188517	0.511386	0.150359	0.118339	0.0946447	0.223614	0.415138	0.275965	0.195284	0.114272	0.328451	0.284729	0.248597	0.415688	0.444435	0.229676	0.13627	0.131722	0.487114	0.305364	0.292952	0.206049	0.113172	0.0365697	0.213044	0.160918	0.479384	0.449978	0.120978	0.113634	0.409669	0.451912	0.610678	0.0674957	0.648321	0.310343	0.229838	0.274751	0.154445	0.687269	0.363324	0.592994
ENSG00000124356.14	6.01484	6.19778	5.69709	6.2817	2.43696	5.93417	5.71362	6.60249	7.14039	6.28989	5.93983	6.23641	6.54951	5.18689	6.52339	5.89653	6.57571	6.72818	7.24432	4.87113	5.45109	5.86148	6.25126	6.80821	6.8342	5.21482	6.842	6.22584	6.22635	4.30472	5.72485	5.45733	6.44327	7.084	5.27158	6.98949	5.96976	6.61231	6.88647	3.946	7.46561	7.64172	6.34462	6.29	7.95552	5.58531	6.53481	5.25941	6.86815
ENSG00000267459.1	0	0	0	0	0	0	0	0	0	0	0	0	0	0	0	0	0	0	0	0	0	0	0	0	0	0	0	0	0	0	0	0	0	0	0	0	0	0	0	0	0	0	0	0	0	0	0	0	0
ENSG00000236638.1	0	0	0	0	0	0	0	0	0	0	0	0	0	0	0	0	0	0	0	0	0	0	0	0	0	0	0	0	0	0	0	0	0	0	0	0	0	0	0	0	0	0	0	0	0	0	0	0	0
ENSG00000264739.1	0.00669701	0	0	0	0.00947593	0.00708912	0.00983832	0	0.0317213	0.00870498	0.008564	0	0	0	0	0.00807567	0	0	0	0.0102803	0	0.00989633	0.0110808	0.0078893	0	0	0.00803588	0.00652322	0	0	0	0	0	0	0.0108547	0.0116733	0	0	0	0	0	0	0	0	0	0.0447079	0	0	0
ENSG00000264812.1	0.0213319	0.036986	0	0.119517	0	0.0677428	0	0.0869117	0.202084	0	0.0272789	0	0.164948	0.0382781	0.0565457	0.0257234	0.0526828	0.0216322	0	0.0327458	0.139378	0.157614	0.105887	0.0502595	0	0.112287	0	0.0831135	0.0474972	0.0695674	0.0337194	0	0	0.0315728	0.138302	0.0743657	0.0349257	0.0629565	0.0378809	0	0.12447	0.0853986	0.163517	0.211924	0.253337	0.427223	0.110209	0.0609101	0.043742
ENSG00000257057.1	0.052557	0.136687	0.0511752	0	0	0	0.0386047	0.0713768	0.0829812	0.102473	0.0336044	0.026876	0	0	0.0696577	0.0633764	0.129798	0.0266484	0	0	0.128773	0	0	0	0.0897714	0.103743	0.0630642	0.127983	0.2633	0	0.124615	0.0604976	0.146226	0.0777882	0.042593	0.137415	0	0.0775551	0	0	0	0	0.0503585	0.261066	0	0	0.0339412	0	0.0269425
ENSG00000225706.1	0.407137	0.544557	0.42475	0.505095	0.115216	1.0836	0.358866	1.04266	0.633638	0.400687	0.38676	0.410446	0.944452	0.824499	1.03297	0.462897	0.172371	0.412868	0.832139	0.401773	0.446523	0.567258	1.0201	0.657767	0.562961	0.390348	1.43768	0.385241	0.466212	0.559551	0.928568	0.4017	0.517829	0.550942	0.490213	0.456213	0.476132	1.04709	1.6732	0.204702	0.74662	0.488971	1.12574	0	0.777075	0.116484	0.420686	0.0332148	2.27199
ENSG00000257443.1	0.418183	0.226581	0.254493	0.219653	0	0.442668	0.19198	0.248468	0.288864	0.203838	0.434496	0.187115	0.707347	0	0.311765	0.252135	0.419564	0.238539	0.72375	0.200605	0.256154	0.231735	0.345962	0.431054	0.386907	0.0687883	0.439063	0.127291	0.0581948	0.213089	0.247883	0.300853	0.363588	0.309471	0.169451	0.0911147	0.47071	0.0385679	0.464126	0	0.381259	0	0.250431	0	0.232796	0.348963	0.0675155	0.111943	0.241172
ENSG00000233262.1	0	0	0	0	0	0	0	0	0	0	0	0	0	0	0	0	0	0	0	0	0	0	0.0643461	0	0	0	0	0	0	0	0	0	0	0	0	0	0	0	0	0	0	0	0	0	0	0	0	0	0.0398721
ENSG00000142156.13	42.7597	58.4303	31.0694	33.6996	259.475	31.1354	59.8812	83.1728	46.7143	54.4547	20.3931	25.3423	26.7187	103.688	38.9476	57.3045	40.5681	37.101	36.5412	85.2221	32.905	50.3972	51.1018	33.8055	32.7484	100.599	47.79	39.4155	37.0464	125.002	28.6153	101.465	23.869	50.7465	160.034	19.0283	81.8141	38.5518	39.7016	112.129	43.1594	104.067	85.3915	49.0341	54.6502	46.0715	19.4123	105.241	18.1067
ENSG00000260152.2	0	0	0.0232309	0	0	0	0	0	0	0	0	0	0	0	0.0316209	0	0.0294608	0.0241939	0.0367034	0	0	0.0352557	0	0	0	0	0	0	0.026561	0	0	0	0	0	0	0	0	0	0	0	0	0	0	0	0.0708342	0	0	0	0.048922
ENSG00000277947.1	0	0	0	0	0	0	0	0	0	0	0	0	0	0	0	0	0	0	0	0	0	0	0	0	0	0	0	0	0	0	0	0	0	0	0	0	0	0	0	0	0	0	0	0	0	0	0	0	0
ENSG00000234761.1	0	0	0	0	0	0	0	0	0	0	0	0	0	0	0	0	0	0	0	0	0	0	0	0	0	0	0	0	0	0	0	0	0	0	0	0	0	0	0.0207902	0	0	0	0	0	0	0	0.030243	0	0
ENSG00000135917.12	2.93163	1.43474	3.15406	3.96521	0.207983	3.09752	1.53155	3.15703	2.78495	1.32328	1.68475	2.94261	2.87832	3.17488	2.63724	2.03837	3.58983	4.2813	2.14823	1.89286	3.48144	2.61859	0.797185	1.97209	4.01712	1.51521	4.25589	4.36685	3.15163	0.803373	0.972414	1.02146	4.75984	2.60664	1.85302	1.41391	2.37539	1.22912	2.18968	0.191603	2.16801	0.152561	0.985888	0.135211	2.79626	0.0363435	7.95619	0.18265	2.36941
ENSG00000149483.10	2.84265	3.01901	2.92144	3.86001	1.63604	3.22195	3.33679	3.02265	4.08412	3.28507	2.71173	2.67825	2.89335	3.2967	2.21996	2.31737	3.24778	2.77375	2.99862	3.22011	2.89273	3.3801	3.09655	2.98533	2.85968	3.26867	2.80224	3.02707	3.24101	2.30269	3.85043	2.49882	3.20425	3.4193	2.9741	4.45304	2.60391	3.23371	3.17321	2.59365	4.00665	5.5162	4.32645	3.85923	3.58894	3.27215	4.85802	3.71582	5.19171
ENSG00000223984.1	0.0171159	0.014838	0.0166659	0	0	0.018118	0	0.0116224	0.013512	0.0222478	0.0218875	0	0.0165435	0	0.0113425	0	0.0105677	0.0086784	0	0.026274	0	0.0252926	0	0	0.0292353	0.0112618	0	0.0250076	0.0190549	0.0139545	0.0811652	0	0.0238102	0	0.013871	0	0.0140115	0.0252569	0.0303941	0	0	0.0342602	0.0327999	0.0850197	0	0.199959	0.0331603	0.012218	0.0175484
ENSG00000011332.18	0.0664845	0.0471572	0.055909	0.0507947	0.0513122	0.0319897	0.048835	0.0615625	0.0667998	0.0196406	0.0347806	0.0339981	0.0408935	0.0542274	0.0480638	0.076527	0.0597072	0.0520975	0.0139473	0.0556679	0.0246815	0.0491229	0.0400019	0.0427206	0.0481773	0.0954438	0.0362619	0.0382668	0.0504658	0.0542046	0.0620999	0.0208717	0.0504478	0.0805108	0.0636766	0.0158027	0.0544258	0.0579724	0.0268323	0.638158	0.0881662	0.254061	0.706529	0.12009	0.026917	0.0907849	0.589389	0.0776604	0.0402791
ENSG00000224464.2	0.0194186	0	0	0.0543986	0	0.0205556	0	0.0527443	0.0306597	0.0252409	0	0	0	0	0	0.0468324	0	0.0393839	0	0	0.0317192	0	0	0	0.0221124	0.102216	0.0466017	0	0	0	0.030695	0	0	0	0	0	0	0	0	0	0.056653	0	0	0	0	0	0.0250811	0	0
ENSG00000278560.1	0	0	0	0	0	0	0	0	0	0	0	0	0	0	0	0	0	0	0	0	0	0	0	0	0	0	0	0	0	0	0	0	0	0	0	0	0	0	0	0	0	0	0	0	0	0	0	0	0
ENSG00000185187.11	18.1902	22.0426	22.2653	14.1109	4.16251	15.9041	21.9437	18.9787	22.4049	19.4051	16.4538	18.833	23.6778	18.1147	18.6536	24.0063	21.8471	19.0311	20.6688	16.5539	15.5612	21.4968	12.0074	20.9155	16.1494	19.198	17.5003	17.5646	17.7889	12.9293	20.9222	11.6729	27.9541	23.9813	14.7484	15.6653	13.179	17.7989	22.1265	25.8476	17.1652	3.00654	18.8367	19.9921	12.59	26.6192	19.4001	16.5095	22.9168
ENSG00000204414.10	0	0	0	0	0	0	0	0	0	0	0	0	0	0	0	0	0	0	0	0	0	0	0	0	0	0	0	0	0	0	0	0	0	0	0	0	0	0	0	0	0	0	0	0	0	0	0	0	0
ENSG00000258687.1	0	0	0	0	0	0.0882474	0	0	0	0	0	0	0	0	0	0	0	0	0	0	0	0	0	0	0	0	0	0	0	0	0	0	0	0	0	0	0	0	0	0	0	0	0	0	0	0	0	0	0.0854729
ENSG00000230044.1	0	0	0	0	0	0	0	0	0	0	0	0	0	0	0	0	0	0	0	0	0	0	0	0	0	0	0	0	0	0	0	0	0	0	0	0	0	0	0	0	0	0	0	0	0	0	0.124696	0	0
ENSG00000168959.13	0	0.00581044	0	0	0.0023709	0.00177371	0	0.00227561	0	0	0	0	0	0	0	0	0.0020691	0.00169919	0.00257776	0	0	0	0	0	0	0	0	0	0.00186543	0.00273223	0.00264863	0	0	0	0	0	0	0	0.00297551	0	0	0	0	0	0.00497484	0	0	0.00239222	0.0034359
ENSG00000134982.15	3.29294	3.67755	2.77037	4.04724	3.19752	7.15787	2.7922	4.14112	3.31391	2.48419	3.21785	2.98381	2.01518	2.93142	3.10019	3.02171	2.89849	3.80163	1.93558	3.97909	4.01697	3.05507	2.03932	3.18412	3.52268	3.0674	3.42098	3.5505	3.0312	4.43017	2.83297	2.76768	2.36829	3.305	3.31313	1.7886	3.16341	3.19185	2.6256	0.389872	0.809655	2.25936	2.02674	2.90765	1.50251	1.78261	2.76515	2.16251	1.11781
ENSG00000223298.1	0.805873	1.59686	0	0.645012	2.28054	1.21865	0.676502	0.625397	0.727073	1.49643	0.441658	0.353227	0.445099	1.44606	0.457751	1.66589	0.7108	0.700471	1.41687	0.353447	0.940248	0.680491	0.76194	1.76307	0.655474	0.908989	1.10513	0.448549	0.256334	0.187721	0.909888	1.32519	0	2.21511	1.67938	1.00335	1.5079	0.849413	0.61331	1.01295	2.3511	1.38264	0	0	0.341803	0	0.29739	0	0.59017
ENSG00000095139.12	48.9104	50.1625	42.931	45.4027	32.7651	49.5979	41.3085	45.2293	48.6513	61.3904	51.359	44.3042	47.0062	42.5988	42.1977	40.746	47.8015	45.5912	47.2117	51.2886	41.9542	46.4786	48.8297	48.6792	50.9023	34.1011	44.6373	48.0267	43.0229	41.6601	44.0853	45.499	35.9089	45.0824	52.0942	39.2733	41.3242	55.9497	56.8647	25.4836	52.2285	61.1852	59.2493	65.6198	37.5304	56.6951	31.1467	59.7832	55.4017
ENSG00000128310.2	0.0376121	0	0	0.0351216	0.0177397	0	0.0368363	0	0.03959	0	0	0.0256449	0.0242362	0.0674913	0.0166167	0.0604733	0	0	0.0192875	0	0	0.0370535	0	0.0147694	0.0142765	0.0494955	0.0150438	0.024424	0.0139577	0.0204433	0.0396356	0	0	0	0.0609629	0.0218534	0.0205268	0	0	0.882501	0.0731543	0.100382	0.0480516	0	0.11167	0.167394	0.0647729	0.0357985	0
ENSG00000268518.1	0	0	0	0	0	0	0	0	0	0	0	0	0	0	0	0	0	0	0	0	0	0	0	0	0	0	0	0	0	0	0	0	0	0	0	0	0	0	0	0	0	0	0	0	0	0	0	0	0
ENSG00000258289.6	6.62474	6.58548	6.68059	7.38422	10.9499	6.67734	5.85191	6.62742	7.53962	9.77291	11.5026	5.34783	8.88872	7.87521	6.49627	6.54489	10.7692	8.78402	12.0044	6.85651	8.26492	6.14028	15.7579	6.35275	8.45765	5.96965	7.22125	8.17323	8.58853	8.86765	6.12265	14.8126	5.71319	5.93154	10.2416	10.3963	10.2618	9.92229	8.97561	1.88944	4.78486	6.11444	10.9515	4.00005	13.843	4.40821	2.79785	7.44605	3.76211
ENSG00000213013.4	0.113919	0.197517	0.184874	0.212753	0.05373	0.200982	0.223139	0.0515707	0.11991	0.0493586	0	0.0388365	0	0.136278	0.100657	0	0.093781	0.115523	0.116836	0	0	0.112228	0.0628301	0.0447336	0.129722	0.0499706	0	0.0369877	0.042275	0.123837	0.060024	0.262262	0	0.056203	0.061548	0	0.124343	0.224138	0.134864	0	0	0	0.0727693	0	0.225483	0	0.196184	0.16264	0.155731
ENSG00000274759.1	0.114218	0	0	0	0.323226	0.362718	0	0	0.360674	0	0	0	0	0.204954	0.151382	0	0.282081	0.115826	0.527141	0.175332	0.186569	0	0.188985	0.134553	0	0	0.137053	0.111254	0.127158	0.186243	0.180545	0	0.158891	0.169051	0.185129	0	0.374007	0	0	0	0	0	0	0	0	0	0.590096	0.163066	0.117105
ENSG00000266803.1	0	0	0	0	0.0297894	0	0.0309286	0.0285921	0	0	0	0	0.0406985	0	0	0	0	0	0	0	0.0343893	0	0	0	0	0	0	0	0.0234384	0	0	0	0	0	0	0	0	0.0310671	0.0747721	0	0	0	0	0	0	0	0.0271924	0	0.0215853
ENSG00000164690.6	2.16233	1.6574	1.74662	2.51654	0.0651842	0.816822	0.807894	0.97366	1.16378	4.00828	1.43964	1.2309	1.62526	1.37947	1.13338	0.600655	1.60705	0.814621	0.540395	0.932587	0.935918	1.64659	0.900399	1.69933	1.68196	0.519087	0.746256	1.234	1.15076	0.906116	0.969416	0.457371	0.793066	2.10945	2.00206	1.06397	0.697682	1.09618	1.05327	6.25745	5.82128	3.2505	2.63191	5.46342	9.44607	3.18114	6.61583	1.39762	10.8723
ENSG00000186268.3	0	0.0264464	0.0148521	0	0	0	0	0.0621451	0	0	0	0	0	0	0	0	0	0	0	0.0234145	0	0	0	0	0	0	0	0	0	0.0248716	0	0	0	0	0	0	0	0	0.0270862	0	0	0	0	0	0	0	0	0	0
ENSG00000206418.3	7.49688	9.61366	6.25205	6.98401	20.1255	9.19311	6.50437	6.99521	8.56882	10.4172	6.28597	4.80487	8.4567	11.7537	8.04246	7.58667	5.14058	6.37409	14.9615	9.00796	5.69545	6.03008	18.6308	7.36311	5.81844	8.00072	8.76283	6.62078	5.62304	12.7996	6.93359	17.029	5.55397	6.07448	10.1879	9.43935	14.2766	7.96513	9.98201	2.48331	6.02118	6.82635	7.43681	7.12656	7.64631	8.57679	6.01482	7.66426	5.53415
ENSG00000230226.1	0	0	0	0	0	0	0	0	0	0	0	0	0	0	0	0	0	0	0	0	0	0	0	0	0	0	0	0	0	0	0	0	0	0	0	0	0	0	0	0	0	0.154444	0	0	0	0	0	0	0
ENSG00000170092.13	0.0567141	0.20423	0.0467272	0.0733277	0.0432102	0.0646528	0.0576807	0.0770225	0.137761	0.0510361	0.0278942	0.0580037	0.0590342	0.0547982	0.0693854	0.0473465	0.0969681	0.0707845	0.0536918	0.167422	0.0641348	0.109595	0.0360919	0.0616718	0.0546458	0.0918557	0.146574	0.0339953	0.0777098	0.0924775	0.0896479	0.0401741	0.0424824	0.116226	0.0424265	0.0304172	0.0499989	0.0965648	0.0542295	0.115156	0.165461	0.401695	0.0585218	0.0433409	0.10362	0.058248	0.293007	0.0747408	0.12524
ENSG00000259011.1	0	0	0	0	0	0	0	0	0	0	0	0	0	0	0	0	0	0	0	0	0	0	0	0	0	0	0	0	0	0	0	0	0	0	0	0	0	0	0	0	0	0	0	0	0	0	0	0	0
ENSG00000138180.14	3.39694	3.59073	2.26698	2.5343	0.671403	1.4787	4.76229	5.95637	2.97575	7.07855	7.8429	2.41741	4.44922	3.03978	1.80441	2.67913	3.40063	4.00239	4.49587	5.07155	1.83991	3.49285	3.86689	6.69215	4.75187	5.31054	3.35769	3.19216	3.89039	2.24887	5.69199	3.40991	1.96177	3.92503	7.67659	4.97029	3.97155	5.23515	2.51999	3.82388	9.80691	9.58679	19.0616	19.8694	7.6365	21.8187	14.9094	13.6691	18.4051
ENSG00000249216.1	0	0	0	0	0.0471836	0	0	0.0452873	0.0526501	0.0433448	0.0426428	0	0	0	0	0	0.0411774	0.0676317	0	0.102378	0.108939	0	0	0.0392833	0	0.131647	0.0400132	0.0324811	0	0	0.0527108	0	0	0	0	0	0	0	0.0592161	0	0	0	0	0	0	0	0.0861404	0	0.102567
ENSG00000227952.2	0	0	0	0	0	0	0	0	0	0	0	0	0	0	0	0	0	0	0	0	0	0	0	0	0	0	0	0	0	0	0	0	0	0	0	0	0	0	0	0	0	0	0	0	0	0	0	0	0
ENSG00000258502.4	0	0	0	0	0	0.0126483	0	0	0	0	0	0	0.0230982	0.0214408	0	0	0	0.0121169	0	0	0	0	0	0.014076	0	0	0	0	0	0.0194834	0	0	0	0.017685	0	0	0	0.017632	0	0	0	0.0478345	0	0	0	0	0	0	0.0122506
ENSG00000237361.2	0.782917	0.54675	0.476459	0.700616	0.200017	0.759695	1.03833	1.46199	0.961437	0.805648	1.18195	0.533813	1.19816	0.780484	1.03766	0.852304	0.899637	0.738803	1.37173	0.801218	0.213142	0.964114	1.51131	0.832635	1.00296	1.17337	0.978582	0.82615	0.762662	0.301424	1.25475	0.50067	0.514311	0.788611	0.881235	1.00455	0.765537	1.1874	1.0041	2.29622	0.190344	0.0870631	2.64642	0.108027	5.61746	0	6.19369	0	4.77162
ENSG00000237685.1	0.00983439	0	0.00957584	0	0.0139152	0.0208204	0	0.0267119	0.0155273	0.012783	0	0	0.019011	0	0.0130343	0	0.0242877	0.00997281	0.060517	0.0150964	0	0.0435975	0.0325439	0	0	0.0129415	0	0	0.0109485	0	0.0155452	0.0226405	0	0	0	0	0.0161013	0	0.0523912	0	0.0573828	0	0	0	0	0	0	0.0140403	0
ENSG00000111879.17	0.109849	0.116213	0.106962	0.0782359	0.637533	0.195116	0.0683795	0.134014	0.0970084	0.128265	0.0404754	0.0933054	0.097178	0.263933	0.0690945	0.103276	0.082767	0.0698583	0.134621	0.200064	0.0942782	0.079788	0.418964	0.109666	0.0784449	0.22541	0.180961	0.0453385	0.0891297	0.449317	0.0706328	0.432918	0.0673415	0.0826705	0.392308	0.136304	0.396282	0.252763	0.198375	0.0327639	0.0217275	0.0596289	0.0570872	0.0184968	0.0386947	0.0372881	0.0072143	0.0372137	0.020998
ENSG00000010017.12	12.7201	12.7744	11.5839	13.8043	10.5231	11.1298	11.7404	12.3839	12.6386	14.4384	12.2759	12.6636	11.5784	11.9375	11.6146	12.5636	12.3785	12.9651	12.0612	12.4143	12.5869	11.2333	10.6273	12.7434	12.4218	10.8818	13.391	12.428	12.3808	12.5013	12.9683	12.6714	9.71275	12.3865	13.6769	9.99437	14.4753	12.0168	13.3143	6.40637	17.0948	25.8518	9.99959	14.4238	15.6982	10.6182	10.9267	12.7152	16.4675
ENSG00000197223.10	3.54035	3.49761	3.26584	5.25394	2.26971	2.77	3.86802	3.0917	3.56877	3.75415	3.11837	3.58357	5.36393	3.37993	3.90846	3.39971	3.95658	4.17349	4.89187	3.17125	3.76488	3.60949	6.68224	3.9082	3.59326	2.89983	3.5385	3.6063	4.00908	3.00533	2.95819	5.15701	3.68533	3.36342	3.11209	7.84443	4.84141	4.13041	4.33753	0.427696	4.04171	2.61085	2.69362	1.40849	4.3416	2.74476	4.50469	4.32579	3.77933
ENSG00000242321.1	0.0371942	0	0	0	0	0.0393719	0	0	0	0	0	0	0	0	0.0492962	0	0	0	0	0.0570953	0	0	0	0	0	0.0489456	0	0	0	0	0	0	0	0	0	0	0	0	0	0	0	0	0	0	0	0.12415	0	0	0
ENSG00000278811.3	0.0312848	0.0452022	0.0253853	0.0365167	0.0811551	0.0275971	0.0191497	0.109759	0.127604	0.013555	0.0300048	0.0213308	0.0100795	0.0280688	0.0172767	0.00628752	0.0128772	0.0660941	0.0360965	0.156078	0.0425849	0.0308202	0.0301955	0.00921364	0.0296872	0.106354	0.0125131	0.0253941	0.0319266	0.0892723	0.0288469	0.0180058	0.00725346	0.0385865	0.0422562	0.0227214	0.0170737	0.0769418	0.0462958	0.0688165	0.007606	0.323545	0.164869	0.129501	0.046442	0.0870212	0.107753	0.0595527	0.128302
ENSG00000228638.1	5.92172	7.11806	6.29903	7.59742	4.89358	5.37295	6.32349	7.97461	6.48193	6.01549	4.74081	4.58045	6.68565	6.83097	5.50714	6.18067	6.57496	7.16571	7.54062	7.48605	4.59254	6.91229	6.46342	6.00873	6.57318	7.59622	7.85198	7.27065	5.48459	6.08565	5.50615	6.58729	4.36119	5.63437	7.50105	5.59465	7.7807	8.07744	10.0738	2.62707	7.11379	5.27919	5.14952	6.67397	6.2791	5.5644	7.61634	8.27667	10.204
ENSG00000272460.1	0	0	0	0	0	0	0	0	0	0	0	0	0	0	0	0	0	0	0	0	0	0	0	0	0	0	0	0	0	0	0	0	0	0	0	0	0	0	0	0	0	0	0	0	0	0	0	0	0
ENSG00000274325.1	0	0	0	0	0	0	0	0	0	0	0	0	0	0	0	0	0	0	0	0	0	0	0	0	0	0	0	0	0	0	0	0	0	0	0	0	0	0	0	0	0	0	0	0	0	0	0	0	0
ENSG00000248211.1	1.26137	1.42155	1.35103	2.56182	0.178477	1.0348	1.57507	2.22696	1.94176	1.5166	1.73399	1.74157	1.82878	1.07512	1.83896	1.67314	2.18061	1.79077	1.45537	1.59743	1.80282	1.81735	0.99135	1.74597	1.6877	1.90888	2.27031	2.02725	2.1064	0.976968	1.19631	1.01636	3.24621	2.66036	1.22668	2.08871	1.2391	2.23359	1.62394	0	0.183999	0	0.241721	0.313279	0.187249	0	0.0814589	1.5307	0.161655
ENSG00000258016.1	0.527481	0.365825	0.410891	0.443299	0.223908	0	0.697412	0.716363	0.666263	1.02845	0.539626	0.917107	0	0.283954	0.69911	0.636069	0.651352	1.01632	0.811478	0.485829	0.775448	0.623577	0.698214	0.497112	0.840913	0.416482	0.696229	0.616551	0.822134	0.172021	1.41744	0.728612	0.733787	0	0.256487	0.91943	0.431808	0.467023	0.468346	0	0.46167	0	0	0	0.156608	0.176068	0	0	0.216324
ENSG00000136698.7	0.0173825	0	0.0338511	0	0	0	0	0.0118035	0.0274449	0.0225944	0	0.0622222	0.0336024	0	0	0	0.0107323	0	0.040112	0.0266833	0	0	0.0862832	0.051193	0	0	0.0104288	0	0	0.0141719	0	0	0.0120906	0.0385911	0	0	0.0284595	0.0897762	0.154338	0	0	0	0	0	0	0	0	0	0
ENSG00000010295.18	1.59192	0.932932	1.41977	1.28085	4.08683	1.13031	2.24443	1.97265	2.73355	1.96414	0.951903	1.03219	1.42281	2.53137	1.26741	1.27752	1.27378	1.43056	1.72846	2.33243	1.40262	2.22883	2.04814	0.978722	1.00955	2.38839	1.75964	1.08353	1.27877	2.20482	2.75432	2.64436	1.27598	1.53089	4.66793	0.865003	1.94451	2.06112	2.20806	2.87006	1.21193	1.43978	2.00884	1.80032	1.58098	1.63784	0.932636	2.43992	0.763194
ENSG00000149806.9	168.576	179.173	202.263	129.612	163.054	154.133	177.001	142.734	169.922	220.469	149.482	132.258	261.075	181.696	184.069	194.979	200.323	182.758	306.471	142.988	121.449	191.259	391.52	169.707	165.797	172.885	175.82	182.227	159.968	146.71	193.681	257.009	247.102	166.616	197.134	348.42	183.949	200.961	274.335	519.791	359.145	158.925	228.03	139.502	234.327	279.155	166.996	182.178	236.418
ENSG00000239263.1	0	0	0	0	0	0	0	0	0	0	0	0	0	0	0	0	0	0	0	0	0	0.0198293	0	0	0	0	0	0	0	0	0	0	0	0	0	0	0	0	0	0	0	0	0	0	0	0	0	0	0
ENSG00000179571.10	0.00684555	0	0.0133312	0	0	0	0	0.00929683	0.0216166	0.00889806	0.0262619	0.00700121	0	0	0.0181459	0	0.0169062	0.0069419	0	0.0210167	0.0111818	0	0	0.0322572	0	0.00900838	0.00821412	0.0133358	0.00762108	0.0111623	0.0108208	0.0157597	0	0.0303958	0.0110955	0	0	0.0101016	0.0243124	0	0.0199716	0	0	0.0680077	0	0	0	0	0
ENSG00000167895.13	2.17891	2.14233	5.57316	2.42668	0.612851	1.48234	6.24968	1.80075	3.7549	3.02909	2.41597	2.47305	2.99983	3.82403	2.13069	1.96099	3.46825	2.60569	2.85333	2.61463	2.78654	6.60851	1.74546	2.90177	2.36316	3.73803	2.318	2.7979	2.54409	1.20019	7.03122	1.79239	2.32509	4.26716	2.9976	1.83878	3.798	8.09704	2.94443	2.99265	2.57376	1.53183	3.62559	3.32619	2.72967	1.57877	3.60708	5.66389	0.87452
ENSG00000259564.1	0	0	0	0	0	0	0	0	0	0	0	0	0	0	0	0	0	0	0	0	0	0.053723	0	0	0	0	0	0	0	0	0	0	0	0	0	0	0	0	0	0	0	0	0	0	0.107938	0	0	0	0
ENSG00000274403.1	0.0230616	0.199924	0.157187	0.258415	0.489464	0.146471	0.237152	0.344515	0.691818	0.119905	0.0589813	0.0235859	0.0445807	0.372436	0.152826	0.0556181	0.0854316	0.140317	0.17739	0.141604	0.113009	0.136315	0	0.135836	0.131303	0.606956	0.276721	0.0898524	0.154045	0.225624	0.10936	0.212367	0.0320813	0.375461	0.411168	0	0.226545	0.170153	0.0409523	0	0	2.40039	0.176775	0.458214	0.479285	0.307909	0.119145	0.29632	0.449242
ENSG00000114480.11	4.76043	4.97076	4.32117	6.52247	3.85809	4.23444	4.6856	5.39454	4.71255	6.05285	5.25172	4.03093	4.30569	4.22325	4.41321	4.44147	5.16131	5.82593	3.8063	4.69372	3.71153	4.29455	4.2516	4.65292	4.8554	3.76903	5.37891	5.54133	5.54021	5.04986	3.62273	5.85747	4.52284	4.37196	4.04208	4.98743	4.82705	4.92183	4.00009	4.19597	5.49151	6.24396	8.52053	4.90487	4.18929	6.37654	0.851451	2.93561	5.07343
ENSG00000163659.11	7.12642	6.45702	5.17073	11.1732	3.54957	8.24938	5.357	6.10747	9.16021	7.80271	5.63324	6.60664	5.71046	5.76477	5.57571	6.21641	6.34803	5.63568	5.78668	5.17862	6.576	5.56269	6.70396	7.28822	6.22695	7.1961	6.67196	6.3509	5.77758	5.00891	6.35004	6.03989	5.46851	7.76187	4.59701	6.96722	8.09683	5.09688	5.79169	1.8457	4.61091	5.41828	6.58603	4.91019	5.62229	4.7095	2.31596	4.82044	6.83218
ENSG00000198416.9	0.100502	0.0580843	0.108733	0.0625647	0.152738	0.145788	0.0710874	0.106159	0.164557	0.0822517	0.0571197	0.0266484	0.172694	0.100189	0.133202	0.0852825	0.11491	0.150987	0.280592	0.0971368	0.0729615	0.148514	0.461915	0.0876994	0.12292	0.11756	0.183124	0.116022	0.116031	0.157807	0.147095	0.197095	0.0828499	0.0991665	0.126697	0.220597	0.0975087	0.148304	0.185079	0	0.0325787	0.029803	0.049932	0.0369793	0.0221028	0.0869721	0.0384615	0.0743988	0.0419798
ENSG00000254907.1	0.11059	0.191745	0.161524	0.258169	0.0782396	0.117065	0.0270773	0.250318	0.378318	0.0958322	0.11785	0.131955	0.249414	0.198443	0.122144	0.200034	0.18208	0.130838	0.368619	0.282937	0.30107	0.299606	0.274473	0.303984	0.146919	0.218296	0.265399	0.179534	0.184678	0.0901635	0.0582698	0.0848658	0.205125	0.272802	0.0896239	0.353402	0.120709	0.217588	0.360037	0	0.215094	1.40197	0.317892	0	0.273616	0.061523	0.333288	0	0.170077
ENSG00000229775.5	0	0	0	0	0	0	0	0	0	0	0	0	0	0	0	0.00925497	0	0	0	0.0117816	0	0	0	0	0	0	0	0	0	0	0	0	0	0	0	0	0	0	0	0	0	0	0	0	0	0	0	0	0
ENSG00000264986.1	0	0	0	0	0	0	0	0	0	0	0	0	0	0	0	0	0	0	0	0	0	0	0	0	0	0	0.197792	0	0	0	0	0	0	0	0	0	0	0	0	0	0	0	0	0	0	0	0	0	0
ENSG00000275693.1	0	0.147944	0	0	0	0	0	0	0	0	0	0	0	0.153113	0	0	0	0	0	0	0	0	0.141183	0	0	0.112287	0	0	0	0	0	0	0	0.126291	0	0.148731	0	0	0.303047	0	0	0	0.654068	0	0	0	0	0.243641	0
ENSG00000207971.1	0	0	0	0	0.233237	0.174489	0	0.223864	0	0	0	0	0	0	0	0	0	0	0	0	0	0	0.27274	0	0	0	0	0	0	0	0	0	0	0	0.534349	0	0	0.243241	0	0	0	0	0	0	0	0	0	0	0
ENSG00000252474.1	0.140832	0.488359	0	0.394522	0	0	0	0	0	0	0	0	0	0	0	0	0	0	0	0	0.230041	0	0	0	0	0.370656	0	0	0.313574	0	0	0	0	0.208442	0	0	0	0	0	0	0	0	0	0	0	0	0	0	0.288782
ENSG00000107829.12	11.8338	11.0926	12.6889	10.0823	12.4176	11.5117	12.0169	10.8002	11.0377	8.20368	8.95448	10.0945	9.07806	11.4388	13.1503	14.7594	12.7888	12.269	11.3882	10.9435	8.07993	11.8793	8.61334	10.0399	9.99994	12.0413	13.0837	11.5098	10.4914	11.3147	9.76242	9.88982	11.7558	13.3343	14.0984	6.20314	11.4363	11.068	11.7904	15.2003	5.42647	7.78046	4.09409	12.9577	6.88152	10.0143	7.76123	8.24185	7.86123
ENSG00000265324.1	0	0	0	0	0	0	0	0	0	0	0	0	0	0	0	0	0	0	0	0	0	0	0	0	0	0.224574	0	0	0	0	0	0	0	0	0	0	0	0	0	0	0	0	0	0	0	0	0	0	0
ENSG00000267084.1	0	0	0	0	0	0	0	0	0	0	0	0	0	0	0	0	0	0	0	0	0	0	0	0	0	0	0	0	0	0	0	0	0.106768	0	0	0	0	0	0	0	0	0	0	0	0	0.256183	0	0	0.157379
ENSG00000007174.16	0.0136685	0.0177742	0.0241229	0.0119658	0.0169227	0.00633011	0.0614947	0.0301649	0.049906	0.0233189	0.0327732	0.0270849	0.0379828	0.0245269	0.0486866	0.0453265	0.0590743	0.0155935	0.0433696	0.0393413	0.0293038	0.0252479	0.0508858	0.0382422	0.0155646	0.0618305	0.0246017	0.0332845	0.0114128	0.0459685	0.0526642	0.0157337	0.0249565	0.0442541	0.0373855	0.00744533	0.0237774	0.0529457	0.0166872	0	0.00498466	0.0718193	0.0212822	0	0.0177544	0	0.00110339	0.00487855	0.0061311
ENSG00000196459.12	2.20187	1.53613	1.804	1.8498	1.57961	1.50609	2.12505	1.88064	2.00639	1.59929	2.13532	2.55073	3.47588	2.16945	2.16905	1.57247	1.7305	1.58733	2.74789	1.95799	1.91277	2.64302	2.04365	2.44277	2.53436	2.74126	2.55371	2.12391	2.39314	1.62669	2.2152	2.14903	2.71941	2.62964	1.99425	2.11979	2.02611	2.05745	3.25626	1.71374	3.25004	1.34076	1.87079	1.86418	4.85185	3.94833	3.59249	3.47588	3.58474
ENSG00000213612.3	0.0872787	0.0302653	0.0509905	0	0.074097	0.0554334	0.102574	0.0237064	0.0275605	0.249585	0.0669662	0.053558	0.033744	0.0313227	0.0694063	0	0	0	0.026854	0.0267956	0	0	0.0288822	0.0205635	0.0198772	0	0	0.068011	0.213766	0.0284632	0.165554	0.0401862	0.0728489	0.0258358	0	0.0304264	0	0.180309	0.12399	0	0	0.628929	0	0	0	0	0.0450916	0	0.178969
ENSG00000234285.1	0	0	0	0	0	0	0	0	0	0	0	0.0154376	0	0	0	0	0	0	0	0	0	0	0	0.0177817	0	0	0	0	0.0168044	0.0246128	0	0	0	0	0	0	0	0	0	0	0	0	0	0	0	0	0	0	0
ENSG00000090530.8	7.49484	9.14482	3.98405	5.87243	12.1501	2.96965	3.82854	1.94715	3.74699	23.9918	11.3548	6.46624	4.73274	3.5108	2.30158	8.3855	2.14435	3.13619	5.6456	3.71451	3.93143	1.7745	23.0077	9.81087	2.21909	4.87351	2.90044	8.71453	3.49488	12.681	5.94809	8.18632	5.41831	3.39376	11.8962	6.07185	6.54646	3.87241	3.94772	1.13855	1.82719	0.35226	0.793517	0.539924	0.829841	1.82272	9.74048	2.71199	1.44875
ENSG00000262497.1	0.203446	0.176371	0.237717	0.113985	0.115147	0.107679	0.388538	0.165778	0.256974	0.105778	0.20813	0.561795	0.157314	0.073013	0.242679	0.245328	0.276345	0.474513	0.125193	0.249842	0.598172	0.300638	0.0673243	0.2157	0.301169	0.187407	0.317355	0.3567	0.339742	0.199043	0.128635	0.281021	0.396224	0.421562	0.197851	0.0709238	0.199855	0.150107	0.216766	0	0	0	0.0389872	0.202115	0.120806	0.135817	0	0.116182	0.083435
ENSG00000223433.1	0	0	0	0	0	0	0	0	0	0	0	0	0	0	0	0.102292	0	0.0860228	0	0	0	0	0	0	0	0	0	0	0	0	0	0.195291	0	0	0	0	0	0	0	1.49277	0	0	0	0	0	0	0	0	0.0869724
ENSG00000273366.1	1.14461	1.9464	0.964486	0.986604	0.311455	0.722316	0.614395	1.16586	0.764585	1.54502	0.788148	0.40522	1.06378	0.75046	1.2253	0.769749	0.951329	1.11608	0.846572	1.01368	0.575278	0.94329	0.619149	1.40025	0.877281	1.21658	0.633896	0.921942	0.857689	1.25622	1.07861	0.557423	0.612417	0.912211	0.749224	1.3045	0.900966	0.844515	0.469056	0.193675	0.899055	0.8812	2.40437	0.656032	0.849581	0.734729	1.5921	1.25702	1.01556
ENSG00000163739.4	17.136	6.88922	9.0675	10.5665	0.680995	3.47147	8.13916	7.18989	4.55935	63.8538	4.12214	3.34258	13.6744	5.3424	1.17193	4.52144	5.84633	2.19059	13.9301	3.55656	2.54128	3.50642	51.0579	8.43863	6.6913	4.19776	2.80694	1.53721	3.93758	2.17183	15.1623	3.19517	6.25927	21.5524	16.7809	3.47269	2.1074	7.1681	6.49938	98.2843	62.9572	10.2162	96.6277	10.1187	92.6809	49.4273	28.378	17.4496	93.6977
ENSG00000158623.13	6.10158	7.152	4.90377	7.28478	6.1887	4.5594	6.32755	8.76243	6.94444	8.00392	6.12644	4.14707	6.32774	5.10646	8.58391	5.25729	5.48314	10.0968	7.42956	7.13367	4.55108	9.48256	5.38706	8.60398	5.52726	7.90945	8.56198	8.68786	9.00118	6.00037	8.53127	8.45558	7.22529	7.75995	8.02078	6.75633	7.67167	8.55898	8.00962	4.99549	13.3943	7.42199	8.84508	4.14325	12.4446	11.2887	10.7778	9.42657	15.4831
ENSG00000259529.1	0.0604657	0.146772	0.0471009	0.0254079	0.0171112	0.064006	0.0710623	0.11907	0.133655	0.0471571	0.065724	0.0432884	0.105198	0.059675	0.0360629	0.0473936	0.302394	0.0705143	0.0511613	0.064973	0.0592603	0.053611	0.0650301	0.0676691	0.0654108	0.163118	0.0761818	0.0412276	0.0269263	0.0739461	0.100357	0.00696013	0.0546746	0.0939684	0.0588029	0.0948558	0.217794	0.0713804	0.0644243	0.053202	0.123484	0.193651	0.330237	0.0901053	0.170545	0.100914	0.105431	0.237395	0.133286
ENSG00000197099.7	0.0143763	0.0181281	0.0190887	0.0146448	0.00554776	0.017985	0.0230397	0.0124245	0.04127	0.0135904	0.0150416	0.0147032	0.0151588	0.0117259	0.0207862	0.0173359	0.0403464	0.027832	0.010053	0.00802493	0.0512354	0.0115878	0.00216246	0.0107773	0.0178588	0.0137589	0.0109776	0.0165493	0.021825	0.00852434	0.0123953	0.030088	0.0145448	0.0193437	0.00211833	0.0432834	0.0192581	0.0115714	0.0116042	0.0114994	0.0152517	0.0680173	0.0150272	0	0.0194014	0.00872486	0.0388249	0.00932942	0.0214395
ENSG00000105220.13	36.9122	49.4564	36.1418	30.673	31.5982	36.9249	38.548	47.3626	28.2666	48.1017	50.185	25.0814	29.4168	41.1347	39.3963	37.2144	38.718	38.1389	33.6008	42.445	27.3919	36.0959	29.3561	48.0803	39.1993	45.4259	36.6338	37.6709	40.8317	33.5403	35.1562	34.5858	37.5458	40.9999	41.7461	29.0775	32.4705	38.7394	31.7238	123.332	50.3082	51.2519	91.3254	75.0749	51.3857	108.06	54.0292	38.8325	62.0206
ENSG00000248850.1	0	0	0	0	0	0.0137344	0	0	0	0	0	0	0.0250816	0	0	0	0	0	0.0399206	0	0	0	0	0	0	0	0	0	0	0	0	0	0	0	0	0	0	0	0	0.114161	0.0378531	0	0	0.128898	0	0.129925	0	0	0
ENSG00000188599.16	0.646045	1.29515	0.589744	1.18768	1.92822	0.961694	0.504198	0.932219	1.59379	0.865991	0.36144	0.588467	0.839091	1.75701	0.990041	0.693833	0.797758	1.39217	1.31999	0.883249	0.577104	1.04418	1.03554	0.975111	0.448295	2.05898	0.956891	0.521122	0.471998	1.25095	0.718033	0.813371	0.82851	2.15144	1.60342	0.545452	1.90062	1.0576	0.985905	0.888181	2.35601	2.82879	0.657709	2.70767	1.37863	1.34777	2.9205	0.778225	3.18766
ENSG00000279570.1	0.0406323	0.246573	0.019782	0.0569128	0.0287463	0.0215057	0	0	0.0641535	0.0264075	0.0259799	0.0207781	0.0392734	0	0	0.0244984	0.0250871	0	0	0.062373	0.0331852	0	0.033615	0.0478662	0.0231344	0.0802049	0.0243778	0.0395778	0.0226177	0.0331273	0.0321137	0	0.0282621	0.0601388	0	0	0.0665251	0.0299793	0	0	0	0	0	0	0	0.135626	0.0262403	0.0580096	0
ENSG00000260910.1	0.0186689	0.0323687	0.0424155	0.0174328	0.0704414	0.0329366	0.0639934	0.0760617	0.0196506	0.0242664	0.0318312	0.0190934	0.0721782	0.0334995	0.0412388	0.0450242	0.115265	0.0252422	0.0287203	0.0955263	0.0508242	0.0459791	0	0.0146617	0.0141724	0.09008	0.0522694	0.0363688	0.0346398	0.0608826	0.0393465	0.0286527	0.00865686	0.0276313	0.11095	0	0.0713197	0.0367314	0.0221012	0.054754	0	0.049825	0.0477012	0	0.0554276	0.0207716	0.0321502	0.0799592	0.0255209
ENSG00000260645.1	0.184482	0.414634	0.192938	0.421096	0.2707	0.0723271	0.281052	0.54748	0.356002	0.150982	0.0961121	0.258557	0.1585	0.294253	0.253563	0.181263	0.143432	0.131648	0.115625	0.346122	0.200893	0.131258	0.0226106	0.225375	0.194512	0.404613	0.286953	0.19966	0.342302	0.389944	0.162006	0.330329	0.104555	0.131467	0.287939	0.083368	0.357976	0.221816	0.279066	0.0601185	0.259141	0.465006	0.0785621	0	0.263718	0.0684201	0.0882503	0.0877932	0.364276
ENSG00000222482.1	0	0	0	0	0	0	0	0	0	0	0	0	0	0	0	0	0	0	0	0	0	0	0	0	0	0	0	0	0	0	0	0	0	0	0	0	0	0	0	0	0.45021	0	0	0	0	0	0.199314	0	0
ENSG00000230399.1	0.00786644	0	0	0.0440735	0	0	0.0115563	0	0	0	0.0100595	0	0	0	0.010426	0.00948584	0	0	0	0	0.0513975	0	0	0	0.00895767	0.0828146	0	0	0	0	0.0124345	0	0.0109431	0	0	0	0.0128793	0	0	0	0	0	0	0.0781499	0	0.0525148	0.0203206	0	0.0161305
ENSG00000215183.4	0	0	0	0	0	0	0	0	0	0	0	0	0	0	0	0	0	0	0	0	0	0	0	0	0	0	0	0	0	0	0	0	0	0	0	0	0	0	0	0	0	0	0	0	0	0	0	0	0
ENSG00000200537.1	0	0.261984	0	0	0	0.159948	0	0.205208	0	0	0	0	0	0	0	0	0	0	0	0.23195	0	0	0	0	0	0	0	0.14718	0	0	0	0	0	0	0	0	0.24739	0	0	0	1.32249	0	0	0	0	0	0	0	0.15492
ENSG00000279245.1	0	0	0	0	0	0	0	0.0276297	0	0	0	0	0	0	0	0	0	0	0	0	0	0	0	0	0	0	0	0	0	0	0	0	0.0283017	0	0	0	0	0	0	0	0	0	0	0	0	0	0	0	0
ENSG00000181234.9	0.281494	0.67617	0.325486	0.21357	0.784152	0.878406	0.27138	0.983606	0.180556	0.278232	0.134988	0.374862	0.215397	1.26805	0.376971	0.360658	0.206386	0.240853	0.153372	0.850717	0.234691	0.316311	0.228028	0.328155	0.253763	0.760155	0.643874	0.25134	0.378672	0.602439	0.241018	0.533289	0.118293	0.225675	1.63966	0.291329	0.73932	0.406729	0.437388	0.0773994	0.0256639	0.0234773	0	0.0291304	0.0522344	0	0.00378725	0.00837253	0.0180379
ENSG00000078081.6	1.45969	4.56742	2.50212	1.77835	0.0753009	0.426529	2.50736	0.696934	0.954283	3.66131	2.84855	1.39569	1.67542	1.00269	0.982437	0.343787	1.18288	0.878893	1.29239	1.26041	1.49641	2.084	2.82403	1.80018	0.809448	1.7458	0.638575	1.57362	0.609399	1.10331	1.33393	0.743855	1.17394	1.05772	2.40905	0.549947	1.51235	2.07545	0.600773	1.50509	3.09414	1.1109	3.08137	3.24772	1.76061	5.98889	1.21761	2.87088	0.650857
ENSG00000236526.1	0.10299	0.206039	0.0385701	0.177546	0.0560482	0.0838615	0.0465534	0.204424	0.175117	0.0308929	0.0709161	0.0486146	0.0459441	0.113726	0.0945002	0.0382128	0.0978272	0.144608	0.036563	0.218902	0.20705	0.0702418	0.0524328	0.0466636	0.0721701	0.187656	0.133086	0.0771671	0.0970179	0.142098	0.0626138	0.109431	0.066125	0.140707	0.0770443	0.0276181	0.0259415	0.0818331	0.0984779	0	0.0231129	0.222008	0.0151818	0	0.0470423	0	0.0409296	0.0678627	0.0243675
ENSG00000236875.3	0	0	0	0	0	0	0	0	0	0	0	0	0	0	0	0	0	0	0	0	0	0	0	0	0	0	0	0	0	0	0	0	0	0	0	0	0	0	0	0	0	0	0	0	0	0	0	0	0
ENSG00000053108.15	0.0193869	0.12325	0.0629241	0.0663786	0.115822	0.0820881	0.0601257	0.0702108	0.261882	0.0531994	0.0330555	0.0682955	0.0624619	0.0850373	0.0628099	0.0779265	0.0957585	0.0677171	0.0729053	0.0198401	0.0562976	0.0318317	0.0463342	0.0609025	0.029435	0.0340162	0.0801273	0.0839281	0.0599535	0.0948364	0.0646948	0.0694276	0.104881	0.114776	0.0488801	0.0638304	0.035268	0.104896	0.179785	0.0947666	0.0314225	0.0776121	0.012384	0.0428002	0	0	0.0834669	0.00615071	0.390911
ENSG00000181790.9	0.147897	0.253009	0.188171	0.104959	0.220427	0.141944	0.281002	0.249062	0.289554	0.166609	0.108433	0.15731	0.0914885	0.343233	0.164656	0.118895	0.143667	0.175975	0.081909	0.178598	0.212591	0.227293	0.156614	0.169581	0.148203	0.518999	0.182197	0.161346	0.12294	0.276529	0.152737	0.190671	0.134418	0.259759	0.175792	0.0549958	0.238915	0.308449	0.227615	0.225559	0.0920496	0.0868382	0.124705	0.0979529	0.117094	0.032911	0.0432986	0.171734	0.0262833
ENSG00000223217.1	0	0	0	0	0	0	0	0	0	0	0	0	0	0	0	0	0	0	0	0	0	0	0	0	0	0	0	0	0	0	0	0	0	0	0	0	0	0	0	0	0	0	0	0	0	0	0	0	0
ENSG00000268597.1	0	0	0	0	0	0	0	0	0	0	0	0	0	0	0	0	0	0	0	0	0	0	0	0	0	0	0	0	0	0	0	0	0	0	0	0	0	0	0	0	0	0	0	0	0	0	0	0	0
ENSG00000173080.5	1.83661	2.67731	2.75653	1.99902	0.331046	1.13925	2.30283	3.41572	2.97367	2.58496	1.63057	2.41676	4.95244	2.30904	3.22493	2.53915	4.31914	3.03688	3.85125	2.89114	1.91083	2.88687	2.34204	4.46499	2.46437	2.49385	3.39692	2.33589	2.87818	1.86934	2.64425	1.96598	2.7014	3.77448	1.34621	2.87507	2.68139	4.47093	7.04218	0.308786	0.409546	5.38562	1.68132	2.0919	1.45873	0.195236	4.12484	0.400828	2.32679
ENSG00000270386.1	0	0	0	0	0	0	0	0	0	0	0	0	0	0	0	0	0	0	0	0	0	0	0	0	0	0	0	0	0	0	0	0	0	0	0	0	0.00999556	0	0	0	0	0	0	0	0	0	0	0	0
ENSG00000280977.1	0	0	0	0	0	0	0	0	0	0	0	0	0	0	0	0	0	0	0	0	0	0	0	0	0	0	0	0	0	0	0	0	0	0	0	0	0	0	0	0	0	0	0	0	0	0	0	0	0
ENSG00000273294.1	0	0.00734535	0.0123753	0.0118679	0.0239776	0.00896907	0	0.0057535	0.0133778	0	0.00541753	0	0.0163792	0.0228059	0.0112299	0	0	0.0128883	0.0130348	0.00650326	0	0.0125207	0.00700967	0	0	0.01115	0.0101669	0	0.00471643	0.0276319	0.0200898	0.00975312	0.00589344	0.0438922	0.00686663	0.00738444	0	0.00625152	0.0150461	0	0.0123598	0.01696	0.00811854	0	0	0	0	0.00604832	0.0260613
ENSG00000056277.14	0.406936	0.417908	0.451102	0.569988	0.566936	0.33467	0.459858	0.582412	0.622735	0.496398	0.428315	0.361765	0.5083	0.63472	0.327755	0.41899	0.572076	0.580904	0.611585	0.711166	0.495974	0.518078	0.71993	0.497823	0.470515	0.646728	0.503316	0.472602	0.348491	0.551255	0.430479	0.684613	0.422395	0.48647	0.77627	0.447414	0.497129	0.83145	0.806011	0.192797	0.958908	2.09276	0.965787	1.36831	2.05392	1.30607	1.1078	1.54181	1.5726
ENSG00000276953.1	0.964666	0.433629	0.695782	0.50044	0.151662	0.151281	0.682334	0.145566	0.225643	0.278645	0.639642	0.255785	0.690671	0.705223	0.80501	0.473918	0.485305	0.217388	0.384752	0.548453	0.291801	0.527967	0.118232	0.673428	0.650953	0.0940333	0.814553	0.208807	0.278432	0.233034	0.67771	0.246759	0.298214	0.158642	0.405368	0.622767	1.5794	1.15989	0.317229	1.57182	0.938123	0	0.616209	0	0.424308	0.477031	0	0.204034	0
ENSG00000273988.1	0	0	0	0	0	0	0	0	0	0	0	0	0	0	0	0	0	0	0	0	0	0	0	0	0	0	0	0	0	0	0	0	0	0	0	0	0	0	0	0	0	0	0	0	0	0	0	0	0
ENSG00000271593.1	0	0	0	0	0.0297462	0	0	0	0	0	0	0	0	0	0	0	0	0	0	0	0	0	0	0	0	0	0	0	0	0.0685591	0	0	0	0.0311153	0.0340744	0.036644	0	0	0	0	0	0	0	0	0	0	0	0	0
ENSG00000239961.2	0.0734974	0.289619	1.15155	0.14974	0.00945411	0.261693	0.137419	0.172409	1.22373	0.251863	0.187974	0.348509	0.361656	0.467589	0.442781	0.370625	0.280522	0.406538	0.79148	0.276929	0.556613	0.533171	0.342715	0.236134	0.699977	0.0967188	1.21062	0.370967	0.163648	0.0544747	0.591448	0.261497	0.399679	0.573576	0.0758081	0.326099	0.153152	0.690172	0.723767	0.176368	0.311892	0.0267485	0.0768251	0.199136	0.119025	0.133815	0.00862992	0.143087	0.00685043
ENSG00000221356.1	0	0	0	0	0	0.22918	0	0	0	0	0	0	0	0	0	0	0	0	0	0	0	0	0	0	0	0	0	0	0	0	0	0	0	0	0	0	0.35447	0	0	0	0	0	0	0	0	0	0	0	0
ENSG00000225158.2	0	0	0	0	0	0	0	0	0	0	0	0	0	0	0	0	0	0	0	0	0	0	0	0	0	0	0	0	0	0	0	0	0	0.0902081	0	0	0	0	0	0	0	0	0	0	0	0	0.0787208	0	0
ENSG00000274310.1	0	0	0.022818	0	0	0	0	0	0	0	0	0	0.0453009	0	0	0	0	0.0475279	0	0	0	0	0	0	0	0.0616761	0	0	0	0	0	0	0	0.0346842	0.0379828	0	0	0.0345803	0	0	0	0	0	0	0.0695755	0	0	0.100369	0
ENSG00000228046.2	0	0	0	0	0	0	0	0	0	0	0	0.0219461	0	0	0	0	0	0.0217602	0	0.0329396	0	0.0634185	0	0	0	0	0	0	0	0	0	0	0	0	0	0	0	0	0	0	0	0	0	0	0	0	0.0277153	0.0306353	0.0220004
ENSG00000225681.2	0	0	0	0	0	0	0	0	0	0	0	0	0	0	0	0	0	0	0	0	0	0	0	0	0	0	0	0	0	0	0	0	0	0	0	0	0	0	0	0	0	0	0	0	0	0	0	0	0
ENSG00000239553.3	0	0	0	0	0	0	0	0	0	0	0	0.0511571	0	0	0	0	0.0617661	0	0	0	0	0	0	0	0	0	0	0	0	0	0.0790661	0	0	0	0	0	0	0	0	0	0.14593	0.200245	0	0	0	0	0.0646053	0	0
ENSG00000152465.16	4.67887	4.17926	5.11182	5.18754	4.18358	5.30239	5.51334	4.137	5.1848	4.15211	4.27825	5.64382	5.95429	5.0563	5.80447	5.12847	4.63049	5.668	5.49345	4.04599	6.32687	5.21748	3.84018	5.1701	5.15922	4.16704	5.79573	5.16471	5.56627	5.18351	5.35177	4.67526	5.89488	5.26232	3.40664	4.95465	5.48764	4.68637	6.26437	0.678892	4.29501	4.31209	2.27115	1.83968	3.77525	3.39961	8.82962	2.32651	3.67694
ENSG00000224051.5	30.8899	40.0086	31.8959	25.4053	10.0296	25.796	35.2912	29.2417	28.1088	25.7227	28.5719	32.3585	30.2464	29.5017	28.1162	40.7186	36.9456	31.7391	27.685	24.9155	25.8449	30.6017	11.6343	32.3914	24.5249	29.2754	33.075	29.6295	32.9489	20.7842	28.5897	16.2401	44.3767	35.161	15.0947	26.6692	16.8922	22.9964	25.9505	17.3271	11.176	7.38384	16.8136	13.8696	16.1755	15.9691	27.8688	14.9001	21.7906
ENSG00000248955.1	0	1.7291	0	0	0	0	0	0	0	0	0.115935	0	0	0	0	0	0	0	0	0	0	0	0	0	0	0.119305	0	0	0	0	0	0	1.00896	0	0	0	0	0	0	0	0	0	0	0	0	0.302616	0.117097	0	0
ENSG00000125734.12	31.341	21.4715	35.234	27.394	9.67154	43.7521	29.1625	26.5548	32.5401	23.6612	24.906	34.7964	31.1657	27.2119	28.9191	35.1253	29.1177	25.9907	37.1302	24.873	35.4861	31.2959	27.8482	24.3533	28.2599	21.4177	26.7289	28.7027	32.2981	19.9647	30.0941	24.6952	36.3639	30.898	22.6332	28.3691	22.6259	28.1272	37.9851	30.8652	18.8483	28.4662	13.6264	20.7663	22.2239	21.5043	17.062	18.9176	17.6634
ENSG00000160908.14	6.60103	7.4698	6.71361	7.4779	3.46083	7.71038	6.3291	4.90673	7.47527	5.59463	6.31905	6.72573	6.8083	6.045	5.71007	6.25316	6.50051	6.14836	6.4623	4.98709	5.58386	5.71205	5.81368	6.89867	5.79188	6.26308	7.18079	6.18383	5.89291	4.60236	7.26799	5.74522	7.00656	7.58937	5.25903	5.73496	6.39643	5.76505	6.0778	3.02238	5.69898	6.94202	5.18682	7.48294	6.59832	3.67457	7.77752	4.46686	7.57405
ENSG00000272108.1	0.0347692	0.204966	0.0677103	0.0389604	0.157429	0.036805	0.0102156	0.0661074	0.0329379	0.0813494	0.0177849	0.0497837	0.0537704	0.0998241	0.0737317	0.0503123	0.0601079	0.105776	0.0106978	0.11742	0.0227174	0.0924828	0.0690348	0.0245756	0.0475109	0.109811	0.0667525	0.0338669	0.0696748	0.2041	0.0329758	0.144081	0.048368	0.0617532	0.0450841	0.012121	0.216318	0.0205227	0.0370455	0	0.0202875	0.0278385	0	0	0.0412917	0	0.0359263	0.0397113	0.142591
ENSG00000103202.11	10.6599	8.86092	7.21228	9.633	39.5845	9.95358	7.68198	10.3814	9.30465	13.0752	5.30711	5.33595	11.3693	24.3766	8.76412	13.169	8.27767	7.47519	23.0879	14.5374	5.21661	8.70852	49.284	9.95494	6.02657	16.6077	6.70144	7.37649	7.75331	26.9592	6.48515	33.4129	8.84693	8.51176	34.652	16.2316	23.7365	9.28531	20.3335	8.38126	25.4611	22.3898	24.2758	10.6805	11.3477	2.77055	27.9808	10.05	29.6635
ENSG00000238278.3	0.7272	2.1567	0.875785	0.696919	0.704019	0.729263	1.37755	1.24749	0.725155	0.970112	0.244718	0.176148	1.03582	0.44641	0.532634	0.599986	0.968864	1.12556	0.618243	1.08692	0.593919	1.32911	0.949912	0.969385	0.697327	1.71245	0.826657	0.615127	0.532621	1.4354	0.75624	0.308394	0.984997	1.13296	0.806458	0.533706	0.751962	1.04485	1.08745	1.01028	0.558309	3.06444	1.76029	0.380233	0.568169	0.638768	1.68076	0.846956	2.17787
ENSG00000102265.10	28.5314	50.3336	37.2311	23.179	67.3018	26.5051	40.3379	134.96	30.6163	112.518	25.5072	31.972	40.4514	52.3961	28.4328	35.767	29.7103	22.8715	49.0625	55.733	24.5707	30.2962	73.2493	29.9072	26.8832	63.0264	28.0231	29.3497	25.5597	57.6511	35.0559	84.0827	25.1028	28.6446	200.098	35.2274	54.3109	38.1432	48.0746	210.621	177.024	77.1769	208.042	388.559	312.594	435.391	181.264	379.18	161.887
ENSG00000225365.1	0.0246277	0.0427003	0.0239803	0	0	0	0	0.066893	0.0388842	0	0.0629868	0.0251877	0	0.397729	0	0.0296976	0.0304112	0.0249744	0	0.22683	0.0804558	0	0.529736	0.0290123	0.112176	0.194453	0	0.0479772	0.137089	0.0401577	0.077858	0.283486	0.06852	0.218705	0.0399174	0	0	0.0363416	0	0.216692	0	0	0.047195	0	0	0	0	0.316443	0.0252501
ENSG00000270777.1	0.126137	0.10935	0.0921154	0.441693	0.133858	0.0667611	0.370605	0.21413	0.248944	0.327913	0.120976	0.161256	0.365755	0.11317	0.292562	0.114078	0.272576	0.0639561	0.0485123	0.290441	0.309055	0.279593	0.0521763	0.148593	0.0718171	0.331979	0.378385	0.184295	0.10532	0.0514194	0.049846	0	0.131603	0.280037	0.102223	0.219864	0.413034	0	0.0559978	0	0	0	0	0	0.187249	0	0.162918	0	0.258648
ENSG00000233915.4	0	0	0	0	0	0.0170612	0.0236776	0	0	0	0	0	0	0	0	0.0194354	0	0	0	0	0	0.0238172	0	0	0.0183533	0	0	0	0	0	0	0	0	0	0	0	0	0	0	0	0	0	0	0	0	0.107597	0	0	0
ENSG00000279347.1	0.00879134	0.0152427	0.00856022	0	0.0870752	0.0186122	0.0387451	0.119394	0.138805	0.0114273	0.0674532	0.0269737	0.0169947	0.0473257	0.0349555	0.0212023	0.0651352	0.0891509	0	0.0404858	0.0287203	0.0909383	0.0581845	0.0517825	0.0500544	0.115689	0.0421957	0.0342528	0.0587239	0.0143351	0.0138965	0.0202392	0.0122298	0.0260237	0.0569972	0.0306477	0.0287872	0.155674	0.0780576	0	0.0512967	0.45753	0.269555	0.349354	0.104405	0.264102	0.261162	0.200819	0.396594
ENSG00000135932.9	43.3142	31.166	37.1661	47.8835	18.2771	30.2173	39.0693	27.2272	35.2558	36.4682	48.6547	47.4655	33.1211	32.1673	29.9215	33.2835	34.7282	37.0794	27.2617	29.7948	46.2215	32.969	25.2818	37.1223	36.4627	22.732	32.0707	40.5505	38.586	35.294	36.507	27.1706	31.7031	31.6555	21.5155	26.3693	34.1531	31.5128	27.2824	11.263	18.4912	12.1126	18.0894	16.7768	22.2005	16.0703	18.5014	16.1735	19.7252
ENSG00000207013.1	0	0	0	0	0	0	0	0	0	0	0	0	0	0	0	0	0	0	0	0	0	0	0	0	0	0	0	0	0	0	0	0	0	0	0	0	0	0	0	0	0	0	0	0	0	0	0	0	0
ENSG00000258963.1	0	0	0	0	0	0	0	0	0	0	0	0	0	0	0	0	0	0	0	0	0	0	0.0553021	0.0393738	0	0	0	0	0	0	0	0	0	0	0	0.0582588	0	0	0	0	0	0	0	0	0	0	0	0	0.0342679
ENSG00000232053.5	0.0338655	0	0.0439669	0	0.047918	0.0477978	0.0165835	0.0459922	0.0356464	0.0146731	0.0144355	0.0115452	0	0.0607684	0.029923	0	0.0278789	0.0228948	0.0868313	0	0.0553173	0.0500439	0.0560337	0.0132982	0.0128544	0.0445652	0.0948172	0.0439822	0.0754042	0.0184069	0.0356874	0.0259881	0.0628144	0.0167078	0.109781	0.0196765	0.0369641	0.0166577	0.0200459	0	0	0	0.0216326	0	0	0	0	0.0322326	0.0115738
ENSG00000130985.15	73.7658	55.6421	56.3417	45.5408	41.3782	52.0717	74.7316	59.657	50.552	65.8738	78.8582	70.5686	43.898	59.2924	69.51	56.3453	61.8787	57.4045	39.497	55.4933	61.6117	74.0201	29.43	78.5071	73.8855	63.8526	61.8705	70.8023	69.4307	52.406	61.1575	59.5263	59.3838	70.569	63.3751	31.8048	47.7203	60.6974	52.4864	165.027	68.5716	82.2937	81.0142	82.5651	65.6479	97.3412	99.7638	89.4943	67.243
ENSG00000278467.1	0.0253154	0.219463	0.0246499	0.0709175	0.03582	0.0267976	0.0371899	0.206283	0.23982	0.0658115	0.0647456	0.051782	0.0489376	0.136278	0.167762	0.0610537	0.093781	0.0513434	0.0778905	0.738353	0.206756	0.0748184	0.167547	0.0596448	0.0864814	0.26651	0.0303765	0.0493169	0	0.123837	0.0800321	0.0582805	0.10565	0.149875	0.082064	0.132379	0.0414476	0.373564	0.134864	0	0	0.810765	0.145539	0.754494	0.0751609	0.0845002	1.14441	0.180711	0.545058
ENSG00000250250.1	0	0	0	0	0	0	0	0	0	0	0	0	0	0	0	0	0	0	0	0	0	0	0	0.0270383	0	0	0	0	0	0.0374255	0	0	0	0	0	0	0	0	0	0	0	0	0	0	0	0	0	0	0
ENSG00000010318.18	1.44932	2.18605	1.37858	2.14737	1.12611	2.66042	1.91376	2.53147	3.07531	1.55718	1.71409	1.45228	2.4616	1.49575	2.04858	1.98002	2.3276	2.77802	2.5325	2.17335	1.43	2.85971	1.34456	2.5166	1.69806	2.65688	2.8398	1.58307	1.9446	1.1543	2.41673	1.57186	2.53477	3.04405	1.7788	1.89833	1.90654	2.87422	3.32494	0.479125	0.830998	1.87813	1.76596	0.957116	0.62182	1.17446	2.84036	1.0585	0.957701
ENSG00000264922.1	0	0	0	0	0	0	0	0	0	0	0	0	0	0	0	0	0	0	0	0	0	0	0	0	0	0	0	0	0	0	0	0	0	0	0	0	0	0	0	0	0	0	0	0	0	0	0	0	0
ENSG00000225595.2	0	0	0	0	0	0	0	0	0	0	0	0	0.0090514	0	0	0	0	0	0.00720324	0.0071876	0	0	0.0154946	0.00551589	0	0	0.00561837	0	0	0.00763489	0	0	0	0	0.0075892	0.0081615	0	0	0	0	0	0	0.00897285	0	0	0.046887	0.00604763	0	0.00480061
ENSG00000250921.1	0	0	0	0	0	0.027129	0	0	0	0	0	0	0	0	0	0	0	0	0	0	0	0	0	0	0	0.0337257	0	0	0	0	0	0	0	0	0	0	0	0	0	0	0	0	0	0	0	0	0	0	0
ENSG00000222426.1	0	0	0	0	0	0	0	0	0	0	0	0	0	0	0	0	0	0	0	0	0	0	0	0	0	0	0	0	0	0	0	0	0	0	0	0	0	0	0	0	0	0	0	0	0	0	0	0	0
ENSG00000266102.1	0	0	0	0	0	0	0	0	0	0	0	0	0	0	0	0	0	0	0	0	0	0	0	0	0	0	0	0	0	0	0	0	0	0	0	0	0	0	0	0	0	0	0	0	0	0	0	0	0.0630182
ENSG00000263750.1	0	0	0	0	0	0	0	0	0	0	0	0	0	0	0	0	0	0	0	0	0	0	0	0	0	0	0	0	0	0.381498	0	0	0	0	0	0	0	0	0	0	0	0	0	0	0	0	0	0	0
ENSG00000234387.1	0	0	0	0	0	0	0	0	0	0	0	0	0	0	0	0	0	0	0	0	0	0	0	0	0	0	0	0	0	0	0	0	0	0	0	0	0	0	0	0	0	0	0	0	0	0	0	0	0
ENSG00000276039.1	0	0	0	0	0	0	0	0	0	0	0	0	0	0	0	0	0	0	0	0	0	0	0	0	0	0	0	0	0	0	0	0	0	0	0	0	0	0	0	0	0	0	0	0	0	0	0	0	0
ENSG00000185808.12	1.39327	1.73003	1.3602	1.40017	2.08539	1.50585	1.21033	1.61369	1.68815	1.66585	1.08633	0.998025	2.02443	1.4258	1.81506	1.38204	1.81993	1.38132	2.44196	1.76215	0.906141	1.47448	2.42344	1.57661	1.78251	1.42389	2.01672	1.27329	1.25352	1.17623	1.43543	1.89249	1.87452	1.47141	1.77752	2.05836	2.40102	1.4778	1.95395	0.499379	3.64817	1.46589	1.09114	1.14588	3.31579	3.13502	2.22282	1.57876	1.28769
ENSG00000122136.12	0.0141935	0	0	0	0	0	0	0.269863	0.0448196	0	0.054451	0	0	0	0.0188117	0.0171154	0.0350532	0	0	0	0	0	0	0.0334408	0	0	0	0.0138251	0	0.0462875	0	0	0	0	0	0	0.0232382	0.0628333	0	0	0.0414088	0.113642	0	0	0.0421401	0.0473763	0	0.567382	0.145521
ENSG00000160200.16	0.00427519	0.0185312	0.0124884	0.0179645	0.00907377	0.018102	0.0314026	0.0174182	0.0405001	0.00555703	0.0109341	0.010931	0.00413222	0.0191786	0.00566623	0.0283541	0.00527915	0.0130061	0.00328848	0.0295321	0.0104749	0.028429	0.0176843	0.0100726	0.00973648	0.0815759	0.00512989	0.00624637	0.00951905	0.0139422	0.0202734	0.0147634	0.00297364	0.0063276	0.0485056	0.00745191	0.0174989	0.0189259	0.0151836	0.0752323	0.074836	0.0256724	0.0163854	0	0.012693	0.0142702	0.0441746	0.0213625	0.0372574
ENSG00000239195.1	0	0	0	0	0	0	0	0	0	0	0	0	0	0	0	0	0	0	0	0	0	0	0	0	0	0	0	0	0	0	0	0	0	0	0	0	0	0	0	0	0	0	0	0	0	0	0	0	0
ENSG00000095713.12	0.469507	0.389326	0.23852	0.148681	2.46668	0.687152	0.299885	0.377033	0.161151	0.573132	0.140963	0.233828	0.0552459	0.7619	0.811661	0.379081	0.136118	0.235988	0.87931	0.983942	0.273421	0.168926	1.628	0.303	0.302186	0.795141	0.646652	0.338021	0.422703	1.53115	0.0968021	2.80091	0.085192	0.332346	1.97196	0.142327	1.18981	0.33135	0.362497	0.143689	0.309686	0.0326885	0.109533	0	0.0727282	0.0681377	0	0.116574	0.00837168
ENSG00000132434.8	4.35864	8.53723	4.20089	4.71173	2.90916	5.32073	4.86849	4.89583	5.06618	5.67991	5.82178	4.25654	4.38697	3.79871	5.22597	4.6077	6.00836	5.87272	4.82546	4.03659	4.4356	4.82349	4.28673	4.92245	5.14628	5.1742	4.88424	6.08895	5.23803	4.54985	4.43254	4.41435	5.02262	5.53656	4.36992	5.30802	4.06939	5.42183	4.6007	6.87529	6.19235	7.05505	4.61439	3.52357	7.36297	4.48577	3.60753	2.38544	5.66482
ENSG00000224735.1	0	0	0	0	0	0	0.119049	0	0	0	0	0	0	0	0	0	0	0	0	0	0	0	0	0	0	0	0	0	0	0	0	0	0	0	0	0	0	0	0	0	0	0	0	0	0	0	0	0	0
ENSG00000223353.2	0	0	0	0	0	0	0	0	0	0	0	0	0	0	0	0	0	0	0	0	0	0	0	0	0	0	0	0	0	0	0	0	0	0	0	0	0	0	0	0	0	0	0	0	0	0	0	0	0
ENSG00000119669.4	8.85278	7.10893	7.0333	6.39302	21.9222	8.17803	8.37116	12.1508	7.97769	6.78997	5.13606	5.47813	6.52969	12.3289	7.32115	10.5027	7.69573	7.79904	7.99326	9.17577	4.33758	9.5962	8.37758	7.57604	6.60797	8.51349	9.23253	7.17851	6.85665	18.0768	7.92621	9.72841	6.66489	8.40292	13.1102	5.09093	12.8831	6.6991	8.64417	13.7549	6.05732	4.90328	5.918	7.55728	6.41294	10.3197	4.91262	10.6113	5.11246
ENSG00000265980.1	0	0.0533981	0	0	0	0	0	0	0.24313	0	0	0.125992	0.119071	0	0	0	0.0760602	0.124925	0.0947585	0	0	0	0.101916	0.290246	0	0	0.0369548	0.0899955	0	0.401748	0.0486819	0	0.599804	0	0	1.55678	0	0	0	0	0	0	0	0	0	0.925197	0.119335	0	0
ENSG00000198680.4	8.46167	12.0727	9.11338	8.6143	7.91188	7.59521	9.83449	11.7125	8.89548	7.36925	6.97871	6.2827	10.9186	10.9216	8.95693	11.4823	11.8542	9.22594	9.14593	6.7062	7.29764	10.6133	8.5501	10.2429	7.19641	7.88853	10.0346	9.92218	8.03518	7.15812	8.84986	9.48787	12.5972	8.88286	7.06945	9.21671	9.14331	8.28252	9.99228	3.98071	3.836	6.31084	1.47659	10.0426	6.23341	12.6474	9.23995	4.05711	7.82752
ENSG00000221304.1	0	0	0	0	0	0	0	0	0	0	0	0	0	0	0	0	0	0	0	0	0	0	0	0	0	0	0	0	0	0	0	0	0	0	0	0	0	0	0	0	0	0	0	0	0	0	0	0	0
ENSG00000251144.1	0	0	0	0	0	0	0	0	0	0	0	0	0	0	0	0	0	0	0	0	0	0	0	0	0	0	0	0	0	0	0	0	0	0	0	0	0	0	0	0.889419	0	2.6304	1.16228	0	0.15006	0.337412	0.130561	0.0721583	0.10364
ENSG00000250358.4	0	0	0.0148678	0	0.0216051	3.81452	0	0	0	0	0	0	0	0	0	0	0	0	0.0234901	0	0	0	0	0	0.0173873	0	0	0	0.016999	0	0	0	0	0.0225995	0	0	0	0	0	0	0	0	0	0	0	0	0	0	0
ENSG00000281824.1	0	0	0	0	0	0	0	0	0	0	0	0	0	0	0	0	0	0	0	0	0	0	0	0	0	0	0	0	0	0	0	0	0	0	0	0	0	0	0	0	0	0	0	0	0	0	0	0	0
ENSG00000235072.2	0.0962237	0.152933	0.10931	0.0673893	0.136152	0.0169763	0.0588994	0.0544499	0.113944	0.0625373	0.0615245	0.0656078	0.0930058	0.0719434	0.0425109	0.0676856	0.128722	0.0406575	0.0370077	0.0738547	0.0785879	0.0829454	0.0398028	0.0755698	0.0639169	0.105521	0.0481087	0.0859161	0.0178541	0.0784508	0.114076	0.129222	0.0892389	0.0830773	0.246941	0	0.052514	0.0709957	0.0711968	0	0	0.0963036	0.0307329	0	0.0476144	0	0.0414274	0.160272	0.189089
ENSG00000259134.4	0.0919453	0.234438	0.126393	0.106059	0.336724	0.0572522	0.15891	0.668419	0.0853945	0.154664	0.0276654	0.138288	0.0940981	0.116461	0.258061	0.0913074	0.0467506	0.0548467	0.124808	0.116234	0.0883454	0.167839	0.152132	0.0446001	0.0800646	0.149465	0.0843678	0.0948275	0.156553	0.326308	0.0256479	0.361091	0.0150478	0.0960606	0.166561	0.207403	0.177103	0.111735	0.412989	0.0475882	0	0.0216522	0.0621876	0	0.0160579	0.0361064	0.0139713	0.100381	0.0332713
ENSG00000270322.1	0.157671	0	0	0	0	0.0834513	0	0	0	0.102473	0	0	0	0.141463	0	0.0950646	0	0	0	0.242035	0	0	0.130441	0	0	0.103743	0	0	0	0.128548	0	0	0	0	0.127779	0	0	0.116333	0	0	0	0	0	0	0	0	0.101824	0	0
ENSG00000225267.1	0.0577917	0.100201	0.0562724	0.0809477	0.0408862	0.0611755	0	0.156972	0.0912462	0.112679	0.110854	0.0295529	0.055859	0	0.114894	0	0.0713632	0.0879077	0	0	0	0.213501	0.143433	0.102121	0.0987128	0.0760509	0.0346728	0.084438	0.0965084	0.0471173	0.0913513	0.133047	0.120592	0	0	0.0503672	0	0.0852797	0	0	0.0843024	0.115679	0	0	0	0.192903	0.0746436	0.0412539	0.14813
ENSG00000252680.1	0	0.193465	0.108649	0	0	0	0	0	0	0	0	0	0	0	0	0	0	0	0	0	0	0	0	0	0	0	0.13389	0	0	0	0	0	0	0.16515	0	0	0	0	0	0	0	0	0.21383	0	0	0	0	0.159303	0
ENSG00000233144.1	0.0723477	0.313597	0	0	0.0511842	0	0.159425	0.196509	0.114228	0	0	0.0739928	0.0699283	0	0	0.130862	0.0446687	0.0733661	0	0.166587	0.177264	0.053455	0.0598532	0.042614	0	0.190412	0	0.105705	0	0	0.05718	0	0	0.10708	0.0586318	0	0	0.106759	0.0642369	0	0.105536	0.434447	0.346607	0.359372	0	0.603723	0.23361	0.0516445	0.18544
ENSG00000175224.15	11.0041	10.4791	12.4418	10.1401	7.77195	11.7076	12.4036	10.493	11.5054	11.0178	11.6422	11.3688	11.6314	10.7782	13.1292	11.6579	12.7158	12.2096	11.6407	9.22366	9.41881	12.0695	9.92819	12.3384	10.6006	10.9881	13.3284	11.9436	11.6164	8.77397	13.0972	11.3764	11.7483	11.7268	11.1596	8.11872	10.8112	11.4165	13.0727	8.11257	14.3685	25.9209	7.62347	11.8152	9.23352	7.57989	10.2174	10.5366	8.77764
ENSG00000237222.3	0	0	0.00337823	0	0	0.00367258	0.0101936	0.00471179	0	0	0.0088733	0	0.0134137	0	0	0.00836732	0	0.00351827	0.00533739	0.0053258	0	0	0	0	0.0118521	0.0182624	0	0.0033794	0.0115875	0	0	0	0.00482639	0.00513502	0	0.00604744	0.00568033	0	0.00616097	0	0.0303658	0	0.0265945	0	0	0.0115806	0.00448112	0.00990645	0.00711422
ENSG00000272567.1	0.207818	0.432387	0.283297	0.23287	0.117621	0.0439973	0.305298	0.056447	0.32812	0.324155	0.318905	0.0850175	0.32139	0.298328	0.275437	0.10024	0.410594	0.168595	0.191825	0.44662	0.203675	0.429938	0.61894	0.489634	0.615281	0.218782	0.398985	0.404851	0.231362	0.20332	0.197099	0	0.17346	0.123035	0.134736	0.289792	0.2722	0.429331	0.221424	0	0.12126	0.332786	0.716851	0.412918	0	0.277471	0.429468	0.534054	0.170456
ENSG00000158528.10	1.52979	1.80436	1.14378	1.60342	2.25661	0.436512	0.861871	1.83909	1.66364	0.78964	0.88997	1.03906	0.935462	1.3772	1.05171	1.18589	1.40072	1.24396	1.22075	2.17061	1.05393	1.38405	1.18381	1.38226	1.30799	1.56805	1.48755	1.06689	1.0543	2.28447	1.06719	1.82981	0.975388	1.51332	2.10634	0.544188	1.87423	1.33027	1.61701	0.606625	0.36813	2.48407	1.6752	1.52496	1.36721	0.00434209	0.0487249	0.196861	2.48338
ENSG00000257373.1	0	0	0	0	0	0	0	0	0	0	0	0	0	0	0	0	0	0	0	0	0	0	0	0	0	0	0	0	0	0	0	0	0	0	0.042593	0	0	0	0	0	0	0	0	0	0	0	0	0	0
ENSG00000236582.1	0	0	0	0	0	0	0.0250409	0.0462984	0	0.0664688	0	0	0	0	0	0	0.0210484	0.0345708	0.0262228	0.0261659	0	0.0251886	0.0282034	0	0	0.022431	0	0	0	0.0277942	0.0269438	0.0784834	0	0	0	0	0	0.075459	0	0	0.0497295	0.136477	0.032665	0.16934	0.0506078	0.170688	0.0220159	0	0
ENSG00000184761.7	0	0	0	0	0	0	0	0	0	0	0	0	0	0	0	0	0	0	0	0	0	0	0	0	0	0	0	0	0	0	0	0	0	0	0	0	0	0	0	0	0	0	0	0	0	0	0	0	0
ENSG00000240669.1	0.0316029	0.0547941	0.030772	0	0.089433	0	0	0	0.0498972	0	0.0404131	0	0	0.113417	0	0.0762174	0.0390243	0.0320477	0	0	0	0	0	0.0744585	0	0.0831754	0	0.0307828	0	0	0.0499546	0.0727553	0.0879265	0	0	0.0550857	0.0517417	0	0	0	0.0922	0	0	0.313962	0	0.105487	0	0	0.0324015
ENSG00000133800.7	14.4273	8.12829	10.094	3.71097	19.2402	12.3627	9.98499	27.7369	12.0476	13.4426	6.16914	5.31379	7.11601	20.6382	9.02479	7.79297	3.65887	6.80463	18.7413	9.97747	7.11838	5.99461	39.0641	5.21641	10.2115	6.16923	18.5199	7.12293	8.1044	16.7421	2.15267	49.8023	5.09215	11.1715	49.5979	13.5305	22.2225	6.64992	15.0377	0.726211	0.252835	0.396502	1.12299	0.286987	0.686135	0.674968	0.143915	0.754142	0.101546
ENSG00000112584.12	6.61888	7.48382	6.85017	7.47471	6.13806	5.52924	6.70504	7.96299	7.34303	6.26102	6.40884	6.41996	5.29756	6.71343	7.10793	6.60334	8.00388	7.72215	6.51814	7.17986	6.68501	7.64765	5.23096	7.78026	7.83568	5.94604	7.60724	6.84552	7.40087	7.34421	6.56423	6.06522	6.17189	7.82361	7.66683	4.44541	7.44903	8.71262	8.35704	3.02726	5.71377	5.97181	5.23314	6.11905	5.15749	6.01518	4.11442	6.25852	6.85028
ENSG00000268654.1	0	0	0	0	0.0205044	0	0	0.00984016	0	0	0	0	0	0	0	0.0174744	0	0	0.0111467	0.0111225	0	0	0	0	0	0.0190697	0	0	0.00806647	0.0118146	0	0	0.0100795	0	0.0117439	0	0	0	0	0	0	0	0	0	0	0	0	0	0.00742871
ENSG00000201592.1	0	0.314381	0	0	0	0.191938	0	0	0	0	0	0	0	0	0	0	0	0.183874	0	0	0	0	0	0	0	0	0	0.176616	0	0	0	0	0	0	0	0	0	0	0	0	0	0.725888	0.694947	0	1.07668	0	0.468389	0.258868	0.371807
ENSG00000181885.17	277.652	269.55	277.562	295.473	31.9404	269.446	358.128	211.514	270.33	268.79	364.077	414.866	308.161	201.193	268.556	308.558	330.096	298.92	242.911	176.163	313.521	287.495	211.58	328.983	236.501	213.891	318.583	314.864	335.508	141.111	309.562	163.168	428.288	291.769	123.652	441.421	184.535	197.182	232.141	129.168	93.0458	42.9241	173.324	282.203	126.022	183.94	115.3	148.257	83.8864
ENSG00000223315.1	0	0	0	0	0	0	0	0	0	0	0	0	0	0	0	0	0	0	0	0	0	0	0	0	0	0	0	0	0	0	0	0	0	0	0	0	0	0	0	0	0	0	0	0	0	0	0	0	0
ENSG00000267129.1	0	0	0	0	0	0	0	0	0	0	0	0	0	0	0	0	0	0	0	0	0	0	0	0	0	0	0	0	0	0	0	0	0	0	0	0	0	0	0	0	0	0	0	0	0	0	0	0	0
ENSG00000115966.15	7.34492	6.25373	6.64098	8.83939	6.01006	3.79404	6.25102	7.95056	6.4953	6.46532	7.13795	5.80679	7.38697	6.65325	6.94339	5.67247	6.2635	7.6606	8.06328	7.57727	6.41899	7.43961	8.39684	5.95755	7.58832	6.01772	7.51494	6.50571	6.12154	6.64223	7.02508	7.61847	6.2948	5.91336	7.41194	7.71588	6.27703	6.72937	8.24593	3.75061	6.88037	5.53346	5.68428	3.50811	8.05779	6.20493	4.96161	6.57906	6.28407
ENSG00000201036.1	0	0	0	0	0	0	0	0	0	0	0	0	0	0	0	0	0	0	0	0	0	0	0	0	0	0	0	0	0	0	0	0	0	0	0	0	0	0	0	0	0	0	0	0	0	0	0	0	0
ENSG00000123700.4	2.6244	1.37996	3.59124	4.32807	0.467394	0.476317	2.8543	4.12227	1.67141	1.66	3.05668	4.4371	2.58943	2.96369	5.0296	2.23314	3.61648	5.38334	2.90499	3.03843	1.55922	3.41307	1.60093	1.80473	3.69336	2.86143	4.80007	5.49768	3.27209	1.58195	2.08447	1.80836	4.71462	1.60146	1.26473	1.59586	2.01	2.04956	1.80133	4.62284	0.713297	2.05128	1.99874	0.826872	0.818563	0.711911	0.47368	1.81212	0.514677
ENSG00000144834.11	0.388763	0.505537	0.496837	0.839488	7.41462	1.56037	0.761489	0.428978	0.230179	1.09487	0.3625	0.314769	0.516673	2.52879	0.525992	0.585993	0.120015	0.402448	2.04342	0.870297	0.410118	0.2274	8.68382	0.877787	0.341242	1.65201	0.262398	0.205115	0.342638	1.36027	0.217642	6.82438	0.247873	0.407574	2.04789	0.945868	4.0577	0.597577	0.460239	0	0.0236291	0	0.0465626	0	0.0961859	0.0540688	0.0209219	0	0.0415195
ENSG00000240979.1	0	0	0	0	0	0	0	0	0	0	0	0	0	0	0	0	0	0	0	0	0	0	0	0	0	0	0	0	0	0	0	0	0	0	0	0	0	0	0	0	0	0	0	0	0	0	0	0	0
ENSG00000272217.1	0.0976816	0.0423409	0.0237784	0.0684103	0	0.0517005	0.107625	0.0663299	0.192785	0.0317424	0.0624567	0	0.0472075	0.306741	0.129465	0.0294476	0.0904655	0.0495283	0	0.0749737	0.119668	0.144347	0	0.172608	0.111232	0.417768	0	0.0475734	0.190309	0.0398197	0.154405	0.05622	0.101915	0.18072	0.158326	0.127699	0.0799645	0.144143	0.0867306	0.859472	0.427473	0.0977627	0.140393	0.242607	0.217511	0	0.851616	0.453237	0.150225
ENSG00000280434.1	0.0091538	0.0193981	0.0128745	0.0284923	0.0215869	0.011843	0.0209183	0.0221007	0.0256938	0.0105764	0.00520253	0.00624129	0	0.0237259	0.00674013	0.00735881	0.0125594	0.0113455	0.0125175	0.0312259	0.0448566	0.0225447	0.0117801	0.00599082	0.00926543	0.0414915	0.0195268	0.00990695	0.00566157	0.0315107	0.0241157	0.0140491	0.00424466	0.0120429	0.024728	0.00177285	0.0133218	0.0135077	0.00361226	0.143185	0.047477	0.138439	0.0526253	0.0202087	0.00905915	0.057714	0.00262734	0.0101645	0.00521396
ENSG00000200891.1	0	0	0	0	0	0	0	0	0	0	0	0	0	0	0	0	0	0	0	0	0	0	0	0	0	0	0	0	0	0	0	0	0	0	0	0	0	0	0	0	0	0	0	0	0	0	0	0	0
ENSG00000224134.1	0	0	0	0	0	0	0	0	0	0	0	0	0	0	0	0	0	0	0	0	0	0	0	0	0	0	0	0	0	0	0	0	0	0	0	0	0	0	0	0	0	0	0	0	0	0	0	0	0
ENSG00000248131.4	0	0	0	0	0	0	0	0	0	0	0	0.00792921	0	0	0	0	0	0	0	0	0	0	0	0	0	0	0	0	0	0.0379256	0	0	0	0	0	0	0	0	0	0.136431	0	0	0	0	0	0	0.530724	0	0
ENSG00000109265.11	7.93765	3.98955	6.71706	6.40738	1.05822	16.6785	8.35811	6.71414	11.2431	5.93114	8.8861	11.5085	4.66541	4.42121	7.65008	9.90645	7.20396	10.3339	4.11514	5.04648	11.1033	7.41749	3.21887	9.77783	7.36424	4.87559	8.56385	11.1752	7.55224	6.73339	4.76498	2.81502	7.83805	13.2457	3.61427	2.9631	4.34574	8.47677	5.14936	0.363335	0.836624	2.47971	2.2685	6.56385	1.36905	1.44727	1.56747	7.56257	0.364574
ENSG00000251745.1	0	0	0	0	0	0	0	0	0.3694	0	0	0	0	0	0	0	0	0	0	0	0	0	0	0	0	0	0	0	0	0	0	0	0	0	0	0	0	0	0	0	0	0	0	0	0	0	0.302186	0	0
ENSG00000270462.1	0.035038	0.1215	0.0341168	0.098154	0.0991539	0	0.102946	0.095169	0.110642	0.0455435	0.0448059	0.0358347	0	0	0	0.0422509	0	0.0355311	0	0.215142	0	0.103553	0.0579737	0.0412759	0.0398984	0.0922163	0.126128	0.0341287	0.0780148	0.0571326	0	0.0806635	0.0974837	0.0518588	0	0	0.172098	0.0517034	0.12444	0	0	0.140268	0.134289	0	0	0.233906	0.0905099	0	0.143694
ENSG00000235146.2	0	0	0	0	0	0	0	0	0	0	0	0	0	0	0	0	0	0	0	0	0	0	0	0	0	0	0	0	0	0	0	0	0	0	0	0	0	0	0	0	0	0	0	0	0	0	0	0	0
ENSG00000261537.1	0.0182922	0	0.0712452	0	0.232943	0.0193632	0	0	0.0288812	0	0	0.0187081	0	0	0	0	0.0451757	0.0185497	0	0.0280797	0	0.0270308	0	0.0215488	0.0208297	0	0	0.0178175	0	0	0	0	0	0.0270738	0.0296486	0	0	0.0269927	0.032483	0	0	0	0.0350541	0	0	0	0.0708785	0	0
ENSG00000161681.14	0.0287546	0.0299134	0.0167992	0.00537013	0.0813725	0.0588471	0.0337938	0.0598784	0.0302667	0.0548183	0.00735415	0.017645	0.0296458	0.058477	0.0254071	0.0300508	0.0284057	0.0194395	0.0176944	0.0205987	0.0281813	0.0396586	0.050749	0.0338739	0.0130974	0.0454074	0.0345032	0.0429462	0.0213414	0.0718933	0.0454523	0.0617848	0.0346675	0.0510707	0.0776772	0.00668279	0.0251085	0.0792052	0.0204247	0.101201	0.0391487	0.0537198	0.084492	0.0380886	0.0739889	0.0831825	0.00495191	0.123156	0.0255504
ENSG00000154319.13	0.464022	0.984432	1.12815	0.258364	0.171278	0.387461	0.609698	0.426644	0.609771	0.591911	0.24325	0.412672	0.607291	0.33616	0.458387	0.580399	0.939561	0.415022	0.52763	0.327393	0.626134	0.783653	0.367194	0.319152	0.393831	1.0923	0.549873	0.362146	0.266317	0.328969	0.883819	0.225595	0.244571	0.614268	0.840859	0.281328	0.391656	2.72615	1.03384	1.34402	0.454057	0.576903	2.00489	0.773083	0.393621	0.298227	0.0446705	0.436162	0.0768288
ENSG00000201910.1	0	0	0	0	0	0	0	0	0	0	0	0	0	0	0	0	0	0	0	0	0	0	0	0	0	0	0	0	0	0	0	0	0	0	0	0	0	0	0	0	0	0	0	0	0	0	0	0	0
ENSG00000087086.12	2460.27	1955.21	2907.51	1790.75	1057.69	6525.33	2362.14	3101.87	2184.82	2698.86	1887.31	2122.19	2534.73	2577.71	2856.66	2276.6	2331.54	2417.9	2725.13	1451.04	2275.7	2293.4	3071.9	1438.78	2159.24	1857.09	2396.46	2287.42	2243.34	1224.75	2619.31	2379.35	3159.46	1936	3907.95	4805.89	1713.34	1915.4	3064.44	971.483	4282.69	3983.56	2468.5	2512.7	6556.22	2545.4	2978.08	5031.33	2348.77
ENSG00000269836.1	0	0.201204	0.112995	0	0	0	0	0.788	0.183222	0.30168	0.148397	0.118684	0	0.208233	0	0	0	0.470717	0.178525	0.71255	0.758216	0.342967	0.384018	0	0.132144	0.30542	0.417737	0.113034	0	0.378446	0.183433	0	0.161433	0.171756	0.188091	0	0	0.342483	0.412144	0	0	0.929137	0	0	0	0	0.599538	0	0.118978
ENSG00000178394.4	0	0	0	0	0	0	0	0	0	0	0	0	0	0	0	0	0.00984726	0	0	0.0122414	0	0	0	0	0	0	0	0	0	0	0	0	0	0	0	0	0	0	0	0	0	0	0	0	0	0	0	0	0.00817608
ENSG00000236635.2	0	0	0	0	0	0	0	0	0	0	0	0	0	0	0	0	0	0	0	0	0	0	0	0	0	0	0	0	0	0	0	0	0	0	0	0	0	0	0	0	0	0	0	0	0	0	0	0	0
ENSG00000266389.1	0.144336	0.37538	0.597299	0.101084	0.0510569	0.190983	0.477085	0.39204	0.284861	0.422127	0.184573	0.258331	0.209263	0.71224	0.334773	0.174049	0.846595	0.512285	0.499604	0.276955	0.294705	0.373254	0.238817	0.510096	0.328715	0.284907	0.865956	0.597507	0.160687	0.0588381	0.456302	0.415357	0.602362	0.427254	0.643345	0.566067	0.413548	0.798702	0.833003	0	0.105273	0	0.414894	0.358478	0.321397	0.361333	0	0.206064	0
ENSG00000264706.2	0	0	0.0493859	0	0	0.053689	0	0	0	0	0	0	0	0.0910109	0	0	0	0	0	0	0	0	0	0	0	0	0	0	0	0	0	0	0	0	0	0	0	0	0	0	0	0	0	0	0	0	0	0	0
ENSG00000124257.6	0.457136	0.367302	0.488545	0.249874	0.70993	0.743557	0.556905	1.09024	0.633744	0.391303	0.270902	0.262273	0.668162	0.580203	0.546768	0.564688	0.523184	0.361811	0.480275	0.513463	0.601007	0.461332	0.313619	0.380906	0.342801	0.586895	0.561906	0.380112	0.446861	0.381792	0.581601	0.436364	0.573888	0.627089	0.831301	0.485863	0.328586	0.394869	0.65338	0.686719	1.65896	1.69616	0.170932	0.221535	0.562754	0.334948	1.78571	0.366116	0.514414
ENSG00000229546.1	0	0	0	0	0	0	0	0	0	0	0	0	0	0	0	0	0	0	0	0.0980933	0	0	0	0	0	0	0	0	0	0	0	0	0	0	0	0	0	0	0	0	0	0	0	0	0	0	0	0	0
ENSG00000258800.1	0	0	0	0	0	0	0	0	0	0	0	0	0	0	0	0	0	0	0	0	0	0	0	0	0	0	0	0	0	0	0	0	0	0	0	0	0	0	0	0	0	0	0	0	0	0	0	0	0
ENSG00000221720.2	0	0	0	0	0	0	0	0	0	0	0	0	0	0	0	0	0	0	0	0	0	0	0	0	0	0	0	0	0	0	0	0	0	0	0	0	0	0	0	0	0	0	0	0	0	0	0	0	0
ENSG00000249229.2	0	0	0	0	0	0	0	0	0	0	0	0	0	0	0	0	0	0	0	0	0	0	0	0	0	0	0	0	0	0	0	0	0	0	0	0	0	0	0	0	0	0	0	0	0	0	0	0	0
ENSG00000237484.5	0.0408612	0.0202418	0.0341031	0.0163524	0.00412975	0.00926864	0.0385892	0.0158551	0.0276493	0.0265563	0.0783787	0.00597004	0.0056421	0.0104745	0.0154733	0.00703899	0.0144162	0.0147987	0.062861	0.0224016	0.0238373	0.0345038	0.226972	0.0240679	0.00997059	0.0230448	0.0105065	0.0312721	0.00649862	0.0190365	0.0415217	0.0201578	0.0162408	0.0129595	0.0378452	0.025437	0.0238928	0.0473757	0.0207316	0	0.00851505	0.0116843	0.0167794	0	0	0.0292265	0.00376973	0.0500027	0.00299241
ENSG00000253348.1	0.0365383	0	0.0355778	0.034119	0.0516999	0.0257851	0.0178924	0	0.0384598	0.0316624	0	0.0373692	0	0	0.0161423	0.0293735	0	0.0370526	0.0374738	0	0	0.0179979	0	0	0.013869	0.12822	0.0146144	0	0.0135592	0.0595791	0	0.0841176	0	0.0721059	0.0394817	0.042459	0	0.0359449	0.0432561	0	0.142132	0	0.0466799	0	0.0361606	0.487845	0	0	0.0374617
ENSG00000164430.14	1.13462	1.10166	1.23737	1.06602	0.449522	0.495205	1.33347	1.09049	0.876425	1.51566	1.04914	0.778376	1.424	1.45337	0.786604	0.488342	1.00015	0.941716	1.53605	1.02359	0.672905	1.30522	1.83113	0.91713	1.14095	0.964775	0.703769	0.948754	0.777332	1.03037	1.40721	0.827835	0.8839	0.733736	1.55611	1.63085	0.925972	1.19519	1.2523	1.10583	3.2491	1.74702	1.81305	7.87307	3.29612	7.85419	2.49356	4.78984	6.82944
ENSG00000277728.1	0.187574	0.325222	0.273964	0.175154	0.0884693	0.132371	0.137779	1.06142	1.5795	0.121907	0.399776	0.447624	0.181301	0.61707	0.29004	0.301584	0.30883	0.348726	0.384752	0.719844	0.408521	0.277183	0.310359	0.478765	0.391589	0.781652	0.450148	0.243608	0.278432	0.305857	0.741245	0.143943	0.304427	0.508976	0.557381	0.217968	0.255921	0.691979	0.388606	0	0.273619	1.50184	0.77882	0	0.371269	0.313051	0.807567	0.669486	0.256419
ENSG00000090971.4	1.45527	1.45345	1.39742	0.920551	6.50002	1.74634	1.97039	2.15853	1.45062	2.31002	1.07198	1.28259	1.41308	3.24913	1.23548	2.06215	1.18421	0.999702	2.20783	1.55448	0.821576	1.74417	3.35106	1.31934	1.04621	2.95642	1.41628	1.09089	1.00045	3.36805	1.6749	3.98328	1.13817	1.46902	4.91314	1.05205	2.86575	1.61306	2.21506	4.3665	4.24567	6.71187	3.72695	9.0609	2.98663	1.09686	6.37511	2.95849	1.84958
ENSG00000221617.1	0	0	0	0	0	0	0	0	0	0	0	0	0	0	0	0	0	0	0	0	0	0	0	0	0	0	0	0	0	0	0.243927	0	0	0	0	0	0	0	0	0	0	0	0	0	0	0	0	0	0
ENSG00000241146.1	0	0	0	0	0	0	0	0.0205852	0	0.0394044	0	0	0	0	0	0	0.018717	0.0153708	0	0	0	0	0	0	0	0.0199465	0	0.0147641	0.0168747	0	0	0	0	0.0224342	0	0	0	0	0.0269164	0	0.0442213	0	0.0290469	0	0	0	0	0	0
ENSG00000263414.1	0	0	0	0	0	0	0	0	0	0	0	0	0	0	0	0	0	0	0	0	0	0	0	0	0	0	0	0	0	0	0	0	0	0	0	0	0	0	0	0	0	0	0	0	0	0	0	0	0
ENSG00000237907.1	0	0	0	0.0988704	0	0	0	0	0.111449	0	0	0.0360962	0	0.0633312	0	0	0	0.0357905	0	0	0	0	0	0.0415772	0.0401896	0.0464447	0.127049	0	0	0	0	0	0	0	0.0572052	0	0	0	0	0	0	0	0	0	0	0	0	0	0
ENSG00000258673.1	0	0	0	0	0	0	0	0.0680483	0	0	0.0320374	0.0512454	0	0	0	0	0	0	0.0385417	0.038458	0	0	0	0	0	0	0	0	0	0	0	0	0	0	0.12182	0	0	0	0	0	0	0	0	0	0	0	0.776603	0	0.0256862
ENSG00000265637.1	0	0	0	0	0	0	0	0	0	0	0	0	0	0	0	0	0	0	0	0	0	0	0	0	0	0	0	0	0	0	0	0	0	0	0	0	0	0	0	0	0	0	0	0	0	0	0	0	0
ENSG00000279804.1	0	0	0	0	0	0	0	0	0	0	0	0	0	0	0	0	0	0	0	0.0105833	0	0	0	0	0	0	0	0	0	0	0	0	0	0	0	0	0	0	0	0	0	0	0	0	0	0	0	0	0
ENSG00000209482.1	0.152692	0.794226	0.297355	1.71098	0.648154	0.161632	0.224314	2.28105	3.13407	0.198474	0	0.156164	0.590342	1.09596	0.202374	0.36825	0.377098	1.23873	0	1.64074	1.24707	0.902546	0.75793	0.359752	0.173873	1.00467	0.366436	0.446188	0.50997	0.497956	0.724079	0	0.424824	0.677985	0.742464	0	0	0.901272	0.542295	1.34349	1.78189	3.66765	6.4374	3.03386	0	2.54835	0.591649	0	0.626202
ENSG00000252937.1	0	0	0	0	0	0	0	0	0	0	0	0	0	0	0	0	0	0	0	0	0	0	0	0	0	0	0	0	0	0	0	0	0	0	0	0	0	0	0	0	0	0	0	0	0	0	0	0	0
ENSG00000256861.1	0	0	0.00513987	0	0	0	0	0	0	0.00686135	0.00675023	0	0	0	0	0	0	0	0	0	0	0	0	0	0	0	0	0	0	0	0	0.0121524	0	0	0	0	0	0	0	0	0	0	0	0	0	0	0	0	0
ENSG00000213881.3	0.299774	0.0866262	0.275677	0.186617	0.282777	0.352584	0.318057	0.497589	0.420717	0.454598	0.362048	0.119229	0.257554	0.209189	0.220729	0.261073	0.287911	0.439101	0.333069	0.204521	0.136017	0.664475	0.52356	0.21581	0.303429	0.328739	0.379689	0.275773	0.129786	0.244404	0.500177	0.421747	0.278013	0.147896	0.350916	0.464465	0.245402	0.58981	0.561907	0	0.19435	0.533374	0.829787	0.99271	0.247229	0.833845	0.666822	0.190213	1.05865
ENSG00000201815.1	0	0	0	0	0	0	0	0	0	0	0	0	0	0	0	0	0	0	0	0	0	0	0	0	0	0	0	0	0	0	0	0	0	0	0	0	0	0	0	0	0	0	0	0	0	0	0	0	0
ENSG00000236496.2	0.573756	0	0.644621	0.412127	0	0.0467192	1.01578	1.31866	0.557472	0.669295	0.056439	0	0	0.844759	0.409469	1.4547	0.653994	1.38744	0.384752	0.790417	0.0240307	0.565235	0.316445	0	0.402059	0.348476	0	0.444227	0.507729	0.599719	0.674388	0.440295	0.757229	0.326616	0	0	0.43356	0.911784	0.391871	0.647219	0.171683	0	0	0.146154	0	1.32586	0.0190016	0.48308	0.0150835
ENSG00000087076.7	2.79697	2.55235	3.24166	0.983379	3.54098	2.42133	3.1108	3.59859	2.98577	3.56199	1.07156	1.94565	2.03578	2.84471	3.51192	2.25305	1.84575	3.03155	4.02413	1.25155	1.88666	3.21281	2.66055	1.16056	1.86971	2.45874	4.74207	2.31628	1.89099	2.25266	2.81021	4.09287	3.22929	2.2626	8.58963	3.98707	3.76358	1.90491	4.70539	2.19196	1.75094	3.03728	1.73601	2.69992	2.75684	4.42231	4.0952	5.91698	0.684984
ENSG00000233179.1	0	0.044279	0	0	0	0	0	0	0	0	0	0	0	0.0458259	0	0	0	0	0	0	0	0	0	0	0	0	0	0	0	0	0	0	0	0	0	0	0	0	0	0	0	0	0	0	0	0	0	0	0
ENSG00000132313.13	19.8019	20.7562	17.0127	25.0033	15.5987	11.9263	19.2395	21.9741	18.8833	23.6315	22.4495	16.3117	24.5773	21.4202	19.9486	18.9309	20.7517	20.895	24.9965	21.5868	16.8688	19.5041	23.3241	23.5013	24.9991	19.2184	23.3607	19.2585	25.2126	16.3143	21.0668	19.3879	19.7417	22.0134	14.921	36.6421	22.2733	20.8182	21.9984	4.23328	13.285	11.1926	16.5234	10.8015	14.6557	17.0458	10.0161	9.84361	16.8959
ENSG00000217801.8	0.200448	0.393881	0.409873	0.29948	0.0189082	0.155602	0.480967	0.607968	1.22373	0.191069	0.170886	0.218672	0.245409	0.323716	0.495914	0.33034	0.660052	0.392987	0.503669	0.287186	0.261935	0.47393	0.16583	0.393557	0.34238	0.430838	0.33673	0.273344	0.490943	0.392218	0.908296	0.21535	0.34391	0.583465	0.292403	0.267867	0.120334	0.276069	0.296626	1.117	0.292398	1.17694	1.13957	0.663788	0.357075	0.289932	3.65045	0.467417	3.33616
ENSG00000228541.1	0.0342116	0.177952	0.0333122	0.383356	0	0	0.201036	0	0	0.0444693	0	0.0349895	0	0.0613895	0.0906865	0.0412545	0.126737	0.0346931	0.0526312	0.105034	0	0	0	0.0403024	0	0.0450207	0.0410512	0	0.0761748	0	0	0	0.0475923	0.202543	0	0.0596329	0.0560129	0.151452	0	0	0	0.13696	0	0.339878	0.101574	0	0.17675	0	0.175381
ENSG00000251179.1	0.0386819	0.469476	0.15066	0.108362	0.191565	6.55148	0.0568261	0.262667	0.122148	0.65364	0.0741985	0.118684	0.186942	0.173528	0.230706	0	0.214946	0.0588396	0.119017	0.296896	0.094777	0.171484	0.352016	0.341765	0.11012	0.0254517	0.0232076	0.113034	0.0861283	0.157686	0.122289	0.222631	0.0807165	0.114504	0.689666	0.0674249	0.126664	0.0570805	0.309108	0	0.169279	1.16142	1.00072	0.192144	0	0.129116	0.599538	0.358964	0.198297
ENSG00000258905.1	0	0	0	0	0	0	0	0	0	0	0	0	0	0	0	0	0	0	0	0	0	0	0	0.0502595	0	0	0	0	0	0	0	0	0	0	0	0	0	0	0	0	0	0	0	0	0	0	0	0	0
ENSG00000224599.1	0	0	0	0	0	0	0	0	0	0	0	0	0	0	0	0	0	0	0	0	0.0335612	0	0	0	0.0233965	0	0	0	0	0	0	0	0	0	0	0	0	0	0	0	0	0	0	0	0.0610017	0	0.0265376	0.0293335	0.0210656
ENSG00000112242.13	3.37643	4.90444	2.89653	3.37582	1.27585	1.24291	3.11972	3.8988	3.27753	3.43947	3.4125	2.30405	2.42727	2.69667	2.40878	2.35754	3.46172	2.70897	2.49776	4.04897	2.7163	4.04302	2.49121	3.10725	3.1251	2.65779	2.83804	2.82641	2.73321	2.72989	4.08054	2.36039	2.2977	2.73566	3.21437	2.39428	2.23973	3.88809	3.01287	2.39742	6.58071	19.7019	6.77183	4.91152	6.32998	3.10352	8.27571	4.86455	8.49886
ENSG00000275139.1	0	0	0	0	0	0	0	0.00498103	0	0.00476738	0	0	0	0	0	0	0	0	0	0.00563013	0	0	0	0	0	0	0	0.00357251	0	0.00598051	0	0.00844367	0	0.00542845	0	0.006393	0	0.00541219	0	0.032271	0	0	0	0	0	0	0	0	0
ENSG00000267354.1	0	0	0	0	0	0	0	0	0	0	0	0	0	0	0	0	0	0	0	0	0	0	0	0	0	0	0	0	0	0	0	0	0	0	0	0	0	0	0	0	0	0	0	0	0	0	0	0	0
ENSG00000227205.4	0.0335005	0	0	0.093847	0.0474015	0.212772	0	0.0454965	0.0528933	0.08709	0	0.0685245	0.0647604	0	0	0.040397	0.124103	0	0.0515373	0	0.0547211	0	0	0	0.0762953	0	0.040198	0.0326312	0.0745915	0	0	0	0	0	0.108597	0	0	0.0494347	0	0	0.0977362	0	0	0	0	0.670928	0	0	0.103041
ENSG00000265002.1	0	0	0	0	0	0	0	0	0	0	0	0	0	0	0	0	0	0	0	0	0.320192	0	0	0	0	0	0	0	0	0	0	0	0	0	0	0	0	0	0	0	0	0	0	0	0	0	0	0	0
ENSG00000230650.1	0.0834195	0.0482118	0.0451258	0.155792	0.0131149	0.0392461	0.027233	0.106997	0.248784	0.0481917	0.0948224	0.0426581	0.0447943	0.0498961	0.0368541	0.0502962	0.148791	0.0610954	0.0213888	0.206309	0.136261	0.157513	0.0383404	0.076433	0.100269	0.164663	0.083414	0.0677123	0.0825511	0.113353	0.0879074	0.0853539	0.0773641	0.0685928	0.180279	0.0484684	0.0379384	0.10942	0.057608	0	0.0811242	0.927653	0.266433	0.046041	0.165114	0.0309384	2.53199	0.224959	0.926548
ENSG00000280667.1	0.145057	1.00602	0	0.812715	0.410497	0	0.639294	0.394	1.14514	0.18855	0	0.296711	0	0.520583	0	0	0.179122	0.441297	0.223156	0.668015	0.710827	0.214355	0	0.170882	0.330359	0.572663	0.174057	0.423879	0	0	0.687875	0.667894	0.403583	0	0	0	0	0	0.51518	0	0.423198	0.580711	0.833936	0	0	0.484186	0.374711	0	0.297446
ENSG00000174236.3	5.01914	0.886566	8.39863	6.93597	0.361756	3.84588	4.44778	7.25501	8.68947	3.70803	3.0113	9.88119	21.4601	5.31207	5.279	5.809	5.94857	5.84029	13.6833	4.75088	4.33002	4.65297	3.98534	6.41997	5.83797	2.16032	8.5414	4.25976	4.7039	2.19415	4.50926	4.70871	3.61278	3.82389	5.5834	5.39462	7.93117	10.5636	15.0779	0	0.157031	0.0538693	0.541517	0.668406	0.639217	0.0898305	0.260699	0.268954	2.27637
ENSG00000278851.1	0	0	0	0	0	0	0	0	0	0	0	0	0	0	0	0	0	0	0	0	0	0	0	0	0	0	0	0	0	0	0	0	0	0	0	0	0	0	0	0	0	0	0	0	0	0	0	0	0
ENSG00000232388.4	21.4283	23.1806	20.6591	20.0218	15.3095	26.1791	18.5733	17.2779	21.4844	24.3501	18.5158	18.2945	29.4203	18.0639	19.8909	23.4659	22.2515	20.7519	35.5465	15.9196	16.1414	19.9713	36.5263	18.4267	21.4372	18.5498	22.9857	20.7693	20.532	16.1348	21.0289	26.3386	22.1272	19.0645	22.5264	41.2655	22.4084	19.6507	27.0024	20.807	18.3077	19.5686	17.0129	21.7869	24.4361	27.7371	15.8348	20.2568	37.1401
ENSG00000240303.6	0.0460174	0.0709214	0.0373397	0.028647	0.108521	0.205672	0.0450683	0.0729115	0.0726561	0.0332305	0.0719231	0.0287612	0.0345944	0.0688116	0.0338836	0.0524079	0.0315689	0.0518502	0.0629274	0.0706396	0.108574	0.0755568	0.0846003	0.0421634	0.0727791	0.0841063	0.0674878	0.054784	0.0597692	0.070867	0.0727397	0.0588557	0.0711284	0.0605415	0.0911614	0.0712988	0.075342	0.0792226	0.104416	0.0449882	0.0149171	0.225161	0.0734875	0.025398	0.0227708	0.0256003	0.13208	0.0510984	0.0891184
ENSG00000185924.6	0.232091	0.513417	0.467565	0.212987	0.33406	0.207558	0.517314	0.766262	0.347491	0.208055	0.521948	0.192351	0.286214	0.495451	0.641735	0.357076	0.197652	0.507238	0.289334	0.472986	0.169945	0.680022	0.145662	0.532681	0.17771	0.279091	0.326507	0.475524	0.463311	0.371922	0.183433	0.257945	0.356266	0.456043	0.492928	1.0323	0.432404	0.354293	0.270025	0.211252	0.233488	0.112137	0.0536787	0	0.0712837	0.0133569	8.72947	0.125685	0.209238
ENSG00000255143.1	0	0	0	0.0817621	0	0	0	0	0	0	0	0	0	0	0	0	0	0	0	0.0448032	0	0	0	0	0	0	0	0	0	0	0	0	0.0406019	0	0	0	0	0	0	0	0	0	0	0	0	0	0	0	0.0299241
ENSG00000164619.7	0.352296	0.538207	0.355028	0.414087	0.195209	0.472022	0.466876	0.940166	0.665146	0.419498	0.277236	0.211649	0.161923	0.450912	0.316725	0.305989	0.322468	0.522141	0.265301	0.325234	0.205232	0.473269	0.199738	0.313439	0.678896	0.521958	0.883884	0.376749	0.279756	0.369577	0.264807	0.487762	0.18164	0.215133	0.586985	0.386479	0.270247	0.498049	0.804969	0.151736	0.0503122	0.147939	0.21245	5.31106	0.0877729	0.0657862	0.0159099	0.045724	0.037888
ENSG00000229938.1	0	0	0	0	0	0	0	0	0	0	0	0	0	0	0	0	0	0	0	0	0	0	0	0	0	0	0	0	0	0	0	0	0	0	0	0	0	0	0	0	0	0	0	0	0	0	0	0	0
ENSG00000229780.1	0.0671561	0.116437	0.0326953	0.282193	0.142534	0.106632	0.246641	0.0456018	0.689205	0.0436458	0.0858779	0.0686831	0.0649103	0.120505	0.0890071	0.080981	0.207317	0.102152	0.258283	0.206178	0.274239	0.248096	0	0.158224	0.038236	0.397683	0.40291	0.0654134	0.261675	0.164256	0.371538	0.154605	0.046711	0.099396	0.163273	0.0585285	0.0549756	0.247745	0	0.295444	0.195925	1.74751	0.514776	0	0.199385	0.784561	0.607171	0.0479385	0.413119
ENSG00000253882.5	0.0120047	0.0555045	0.124684	0.078469	0.0622824	0.105897	0.217507	0.0706482	0.107406	0.0728193	0.255857	0.0491108	0.0541486	0.0430827	0.127286	0.0434281	0.128473	0.137969	0.0554043	0.0859974	0.0915088	0.100525	0.211872	0.127278	0.0501234	0.131647	0.09123	0.0857502	0.133647	0.0130499	0.202409	0.0368493	0.0779332	0.0769942	0.14269	0.0557999	0.0262063	0.0944781	0.0781652	0.211252	0.081721	0.0320392	0.28373	0.039754	0.0356418	0.320565	0.0206737	0.302786	0.0123081
ENSG00000012061.14	4.73205	6.47706	5.98057	4.52561	5.53612	6.03352	5.90835	5.38782	6.32949	5.29874	3.70926	3.82063	7.42268	6.0078	6.10624	5.69992	6.01034	5.77474	7.68001	6.08194	3.56518	6.33146	7.09789	4.65207	5.07447	6.06623	6.07452	5.5088	5.20153	5.04363	5.78164	6.09681	7.28852	6.24526	5.13995	6.33922	4.87682	6.1421	8.23216	4.41767	6.5878	5.70713	4.91049	6.79708	7.73912	6.85988	5.36597	7.58405	6.92404
ENSG00000252449.1	0	0	0	0	0	0	0	0	0	0	0	0	0	0	0	0	0	0.133726	0	0	0	0	0	0	0	0	0	0	0	0	0	0	0	0	0	0	0	0	0	0	0	0	0	0	0	0	0	0	0
ENSG00000250295.5	0.026714	0.0860185	0.0111479	0.0962172	0.0323992	0.0484768	0	0.129571	0.090382	0.00496053	0.0146406	0.0156123	0.0295093	0.0753277	0.0202321	0.0460192	0.0471249	0.01548	0.0410969	0.123023	0.0623369	0.039476	0.0252577	0.0224786	0.0391111	0.0803526	0.0274755	0.0260208	0.0594809	0.0622281	0.030162	0	0.0265445	0.0169452	0.0556701	0.013304	0.00624821	0.0281573	0.0271076	0.0671569	0.0556693	0.21389	0.0731331	0.0758265	0.045322	0.063692	0.044362	0.0599326	0.058691
ENSG00000200463.1	0	0	0	0	0	0	0	0	0	0	0	0	0	0	0	0	0	0	0	0	0	0	0	0	0	0	0	0	0	0	0	0	0	0	0	0	0	0	0	0	0	0	0	0	0	0	0	0	0
ENSG00000275657.1	0	0	0	0	0	0	0	0	0	0	0	0	0	0	0	0	0	0	0	0	0	0	0	0	0	0	0	0	0	0	0	0	0	0	0	0	0	0	0	0	0	0	0	0	0	0	0	0	0
ENSG00000202521.1	0	0	0	0	0	0	0	0	0	0	0	0	0	0	0	0	0	0	0	0	0	0	0	0	0	0	0	0	0	0	0	0	0	0	0	0	0	0	0	0	0	0	0	0	0	0	0	0	0
ENSG00000260592.1	0.618727	0.516519	0.20082	0.577759	0.0972742	0.630697	0.504972	0.840284	0.832171	0.506374	0.380956	0.820291	0.398691	0.0822405	0.394837	0.442133	0.367864	0.488006	0.141015	0.351772	0.561475	0.406359	0.492914	0.566908	0.39142	1.11577	0.467452	0.290175	0.433703	0.224198	0.543346	0.263781	0.510057	0.678342	0.334285	0.359493	0.262632	0.202893	0.488322	0.806519	0.334279	1.37609	1.18569	0.910637	0.544293	0.764907	1.5391	0.490745	0.305434
ENSG00000260928.2	0.0213634	0.0370405	0.0208017	0.0598465	0	0.0226142	0	0.0290132	0	0.0277688	0.027319	0.0436982	0	0	0	0	0	0.0433281	0	0	0.0348958	0.0947075	0	0	0.0243269	0	0.0256343	0	0.0475672	0	0.0675381	0	0.0297189	0.0316193	0.0346264	0.0372376	0.0699542	0.0315246	0.0379367	0	0	0	0	0	0	0.0713087	0.0827786	0	0.0219032
ENSG00000214998.2	0.0126137	0	0.0122821	0	0	0	0	0.0171304	0.0199155	0	0.0322602	0	0	0	0	0.0152103	0.0155758	0.0127912	0	0.0193628	0	0	0	0	0.0143634	0	0	0	0	0	0	0.0290389	0	0	0.0204447	0	0	0	0.0223991	0.110984	0	0	0.0241721	0	0	0.126309	0	0.0360164	0.0129324
ENSG00000269383.2	0	0	0	0	0	0	0	0	0	0	0	0	0	0	0	0	0	0	0	0	0	0	0	0	0	0	0	0	0	0	0	0	0	0	0	0	0	0	0	0	0	0	0	0	0	0	0	0	0
ENSG00000248576.1	0.107983	0.249633	0.245336	0	0.458372	0.266713	0.158634	0.14665	0.170492	0.0467866	0.0920577	0.147251	0.139162	0.452119	0.047706	0.0868084	0.0444471	0.109503	0.110748	0.221014	0.529152	0.106379	0.178668	0.0848051	0.0819749	0.521033	0.129571	0.175301	0.160288	0.586921	0.170689	0	0.150217	0.0532743	0.291704	0.0627403	0.530385	0.0531147	0.319591	0	0	0	0	0	0	0.120145	0.139471	0.102776	0.0369039
ENSG00000257761.1	0.0275251	0.143172	0.0804044	0.154215	0.0389466	0.0291367	0.0808721	0.26167	0.130376	0.035778	0.0351985	0.028151	0.0532092	0.0493911	0.109443	0.0331914	0.101967	0.0837375	0	0.0845054	0.134882	0.0406745	0.0455429	0.064851	0.18806	0.289773	0.132112	0.0268108	0.0612868	0.179529	0.0435089	0	0.0382906	0.0814783	0.0892271	0.0479779	0.0450654	0.0812342	0.0488786	0.242185	0.160606	2.86499	0.0527474	0	0.898936	0.183752	0.426616	0.0785937	2.70918
ENSG00000279856.1	0	0	0	0	0	0	0	0	0	0	0	0	0	0	0	0	0	0.0141714	0	0	0	0	0	0	0	0	0	0	0	0	0	0	0	0	0	0	0	0	0	0	0	0	0	0	0	0	0	0	0
ENSG00000236541.1	0	0	0	0	0	0	0	0	0	0	0	0	0	0	0.0201737	0	0	0	0	0	0	0	0	0	0	0	0	0	0	0	0	0	0	0	0	0	0	0	0	0	0	0	0	0	0	0	0	0	0
ENSG00000165655.15	4.91903	4.10283	3.42665	1.99111	15.5761	3.6197	5.01707	5.1207	2.66184	3.0195	2.80434	2.15419	1.97721	9.25446	4.1415	5.07981	3.1468	3.81482	4.56047	4.25119	1.81229	5.96888	4.63242	2.77231	3.84448	3.72992	4.12391	4.14549	4.20735	7.55451	2.50049	8.06182	3.62344	2.70053	8.61919	1.57885	5.74755	2.50697	4.12513	5.87251	4.00818	8.41484	2.63278	6.28617	8.40242	7.27654	2.9444	2.41311	28.5804
ENSG00000276828.1	0	0	0.0441386	0	0	0.167946	0	0	0.0357856	0	0	0.0463611	0.0438144	0.081341	0.0600798	0.109324	0.0279878	0.0689526	0	0.0347925	0.0370223	0.0669858	0	0.0534007	0.0516186	0.0894786	0.0815893	0.022077	0.0252329	0	0	0.0521792	0.0315299	0.0670923	0	0.0790135	0.0742171	0.100337	0.0402484	0	0	0	0	0.225169	0	0	0	0	0.0232379
ENSG00000273091.1	0.128749	0.0744097	0.0417881	0.180336	0.333985	0.113573	0.126093	0.058284	0.169399	0.055784	0.0274403	0.10973	0.165924	0.115514	0.113761	0.0776267	0.158984	0.130561	0.132045	0.263517	0.0350507	0.0317093	0.177523	0.176949	0.0733045	0.225903	0.154489	0.104507	0.119446	0.139958	0.169595	0.247002	0.119403	0.190558	0.243461	0.0748057	0.0351323	0.221652	0.15242	0	0.0626032	0.257712	0	0.213178	0.0637089	0.14325	0.388014	0.0306353	0.0880017
ENSG00000260036.1	0.0200632	0	0.0195358	0	0.0283885	0	0	0	0	0.104315	0	0	0.0387846	0	0	0	0	0	0	0.0307983	0	0	0.0331966	0	0	0	0.0240743	0	0	0	0	0.0461891	0	0.0296951	0	0.0699428	0	0	0	0	0	0	0	0	0	0	0	0.0286438	0
ENSG00000101446.7	0	0	0	0	0	0	0	0	0	0	0	0	0	0	0	0	0	0	0	0	0	0	0	0	0	0	0	0	0	0	0	0	0	0	0	0	0	0	0	0	0	0	0	0	0	0	0	0	0
ENSG00000212144.1	0	0	0	0	0	0.119961	0.166483	0.153906	0	0	0	0	0	0	0	0	0	0	0	0	0	0	0	0	0	0	0	0	0	0	0	0	0	0	0	0	0	0	0	0	0	0	0	0	0	0	0	0	0
ENSG00000271557.1	0	0.0700571	0.0393436	0	0	0.0855434	0	0.109749	0.0637961	0.0525209	0	0	0	0	0.053553	0	0.0498946	0.0819493	0	0.0620256	0.132001	0	0	0	0.046011	0.053172	0.0484839	0	0.0449835	0.0658855	0	0.0930214	0.0562093	0.119607	0.0654912	0	0.0661545	0.0596245	0.0717521	0	0	0.970547	0.0774314	0	0.119964	0.134871	0.0521882	0.0576865	0.124281
ENSG00000279483.1	20.4577	38.6836	28.1446	17.1728	15.1289	16.2228	17.2782	34.8017	21.6648	30.1124	17.7748	15.5281	46.7124	24.4303	33.3022	19.4689	18.2643	21.6492	58.887	23.5255	19.0951	22.3308	64.9858	18.6417	22.3215	29.9229	20.6132	21.6973	17.9743	16.0398	18.4222	27.5691	27.0212	10.3919	25.1288	74.9833	27.9508	22.4571	41.0119	3.4495	2.28756	20.8314	35.1742	3.54075	2.32796	14.5137	30.5661	22.0833	79.8061
ENSG00000259987.1	0	0	0	0	0	0	0	0	0	0	0	0	0	0	0	0	0	0	0	0	0	0	0	0.022754	0	0	0	0	0	0	0	0	0	0	0	0	0	0	0	0	0	0	0	0	0	0	0	0	0
ENSG00000278772.1	0	0	0	0.0159293	0.00804581	0	0	0	0	0	0	0	0	0	0	0	0	0	0	0	0	0	0	0	0	0	0	0	0	0	0	0	0.00791028	0	0.00921652	0	0	0.00839091	0	0	0	0	0	0	0	0	0	0	0
ENSG00000168060.13	3.90263	1.01373	8.35447	8.44066	2.93865	179.704	3.45151	5.74827	14.2548	2.58767	5.14656	18.6178	6.80229	4.91747	8.5431	15.1821	10.7012	4.59411	7.3944	5.00516	5.89427	8.41729	2.7479	5.31577	4.04779	3.72901	9.17201	5.69504	5.83028	4.65572	6.92865	5.25199	13.2731	10.034	2.15695	3.84517	12.5677	8.31542	5.08938	1.35711	1.3395	1.03391	0.646143	1.21159	1.87434	0.466945	0.3799	0.727186	0.224335
ENSG00000270678.1	0	0	0	0	0	0	0	0	0	0	0	0	0	0	0	0	0	0	0	0	0	0	0	0	0	0	0	0	0	0	0	0	0	0	0	0	0	0	0	0	0	0	0	0	0	0	0	0	0
ENSG00000147439.10	2.75414	4.53224	2.90452	2.7881	0.975255	2.66412	3.65527	3.21212	4.21751	3.54646	3.28056	3.41639	3.83134	2.59675	2.9187	2.90727	3.77173	3.43966	3.62981	2.9151	3.09726	3.14432	3.46862	3.32533	2.97662	3.03719	2.88608	3.16739	3.00566	2.32239	3.36343	2.26494	3.31412	4.16099	3.1846	4.66604	2.59877	3.43108	3.27066	2.1641	2.42805	1.92349	4.21462	2.81284	2.95493	2.72068	1.23746	6.24713	3.03193
ENSG00000253896.3	0	0	0	0	0	0	0	0	0	0	0	0	0	0	0	0	0	0	0	0	0	0	0	0	0	0	0	0	0	0	0	0	0	0	0	0	0	0	0	0	0	0	0	0	0	0	0	0	0
ENSG00000264510.4	0	0	0.19087	0	0	0	0.575941	0	0.618995	0.254797	0	0	0	0	0	0	0	0	0	0.300908	0	0	0	0	0	0	0	0	0	0	0	0	0	0	0	0	0.320939	0	0	0	0	0.784744	0	0	0	0	0	0	0
ENSG00000212552.3	0	0	0	0	0	0	0	0	0	0	0	0	0	0	0	0	0	0	0	0	0	0	0	0	0	0	0	0	0	0	0	0	0	0	0	0	0	0	0	0	0	0	0	0	0	0	0	0	0
ENSG00000258549.1	0	0	0	0	0	0	0	0	0	0	0	0	0	0	0	0	0	0	0	0	0	0	0	0	0	0	0	0	0	0	0	0	0	0	0	0	0	0	0	0	0	0	0	0	0	0	0	0	0
ENSG00000254591.1	0	0	0	0	0	0	0	0	0	0	0	0	0	0	0	0	0	0	0	0	0	0	0	0	0	0	0	0	0	0	0	0	0	0	0	0	0	0	0	0	0	0	0	0	0	0	0	0	0
ENSG00000095380.10	29.4181	39.7339	29.6348	24.8256	7.18912	7.62449	32.2072	30.5666	41.0547	46.6242	33.828	26.229	44.9389	20.2701	26.3931	35.7905	31.2389	32.498	52.0441	37.2688	25.1721	30.3502	43.0382	38.2281	32.0559	34.0511	33.1352	34.1463	26.1988	20.068	34.1282	23.4143	33.8109	44.8583	25.7373	34.6953	23.3055	48.851	64.6801	21.0559	11.2463	13.3674	23.4605	21.8417	10.4999	16.7626	24.4681	18.1429	26.7955
ENSG00000196460.11	0.0113726	0.0197181	0	0	0.0402291	0.00601922	0.016707	0.0154449	0.00897797	0.0221736	0.00727151	0	0.0109923	0.0102035	0	0.0137138	0.0140433	0.00576632	0.0087478	0.0174576	0.00928822	0.00840277	0.037634	0.0133973	0	0.00748286	0.0204693	0.00553873	0.0189915	0.00927201	0.00898831	0.0523633	0.0158206	0.0252484	0.00921652	0.0198231	0.0186197	0.0167818	0.0302928	0	0.165895	0.295933	0.17435	0.0564909	0.033765	0.227763	0.0660995	0.202954	0.0524698
ENSG00000206654.1	0.139478	0	0	0	0	0	0	0	0.220219	0	0	0	0	0	0	0	0	0.141441	0	0	0	0	0	0	0	0	0	0	0	0	0	0	0	0	0	0	0.22836	0	0	0	0	0	0	0	0	0	0	0	0
ENSG00000267269.1	0	0	0	0	0	0	0	0	0	0.0347878	0	0	0	0	0	0	0	0	0	0	0	0	0	0	0	0	0	0	0	0.13092	0	0	0	0	0.0433789	0	0	0	0	0	0	0	0	0	0	0	0	0	0
ENSG00000167483.16	0.0897306	0.311156	1.92004	0.251368	0.0247735	0.0231669	0.13182	0.0475558	0.124397	0.435246	0.0755643	0.631205	0.236921	0.24741	0.084119	0.02903	0.589145	0.2064	0.306386	0.594642	0.346762	1.05754	0.0796657	0.0799238	0.0872251	0.411843	0.183826	0.211044	0.0341109	0.0321177	1.03091	0.0554227	0.109603	0.485883	0.0744928	0.0267034	0.526731	2.31556	0.303139	0	0.044695	0.0262844	0.02097	0.456589	0.0649777	0.00730516	0.0141336	0.0312454	0.00448771
ENSG00000250397.2	0.0422292	0.146437	0.0685316	0.0985826	0.268885	0.0596023	0.175772	0.133818	0.333374	0.109782	0.0360012	0.0431894	0.0680282	0.151552	0.0652978	0.118819	0.104292	0.0927844	0.0433103	0.237689	0.126461	0.135207	0.0465815	0.0829123	0.152276	0.166714	0.219577	0.102833	0.0626844	0.126241	0.111253	0.178235	0.117491	0.343763	0.262378	0.012268	0.138279	0.228488	0.249966	0.619271	0	0.591699	0.148363	0.279686	0.0417925	0.234928	0.663607	0.200965	0.0577284
ENSG00000255055.1	0	0	0	0	0	0	0	0	0	0	0	0	0	0	0	0	0	0	0	0	0	0	0	0	0	0	0	0	0	0	0	0	0	0	0	0	0	0	0	0	0	0	0	0	0	0	0	0	0
ENSG00000228339.1	0	0	0	0.0440735	0	0.0166541	0	0.0854663	0.0248404	0.0204501	0	0	0	0	0	0.0189717	0.0194275	0.0159543	0	0	0.0256987	0	0	0.0185339	0	0	0.0188782	0.0153246	0.070061	0	0	0.0362198	0.0218863	0	0	0.0274234	0	0	0	0	0	0.0629838	0.0301495	0	0.0467107	0	0	0.0224614	0
ENSG00000236172.5	0	0	0	0	0	0	0	0	0	0	0	0	0	0	0.00269681	0	0	0	0	0	0	0	0	0	0	0	0	0	0	0	0	0	0	0	0	0	0	0	0	0	0.00593629	0	0	0	0	0	0	0	0
ENSG00000114520.9	19.2767	17.8347	18.4467	26.4005	7.03861	22.4856	14.9617	19.1619	19.4112	17.7831	16.2694	15.3832	23.4246	15.2485	15.6771	17.5694	15.5252	19.2548	23.7655	16.7682	16.3122	18.3258	20.9888	19.1699	17.6033	15.4035	18.5751	18.6878	19.3681	11.7784	19.8567	17.3199	18.3095	18.5134	12.2547	20.8229	15.719	20.6546	24.8272	4.33448	13.0443	9.51774	10.7846	10.6924	10.4449	7.23866	10.5193	10.091	16.393
ENSG00000275945.1	0	0	0	0	0.10186	0.0190509	0.026439	0.122208	0	0.163753	0.0690433	0	0.0695812	0	0.023853	0	0.0444471	0.073002	0.221495	0.0828803	0.0293973	0.0797846	0	0.0424026	0.0204937	0.165783	0.0647856	0.122711	0.0601082	0.0880381	0.0284481	0.124298	0.0250361	0	0.116682	0.0313701	0.0883975	0.0265573	0.35155	0	0	0	0.0344887	0	0	0	0.139471	0.0513882	0.18452
ENSG00000240739.1	0	0	0	0	0	0	0	0	0	0	0	0	0	0	0	0	0	0.0466981	0	0	0	0	0	0	0	0	0	0	0	0	0	0	0	0	0	0	0	0	0	0	0	0	0	0	0	0	0	0	0
ENSG00000166188.2	2.98667	1.95366	3.32785	1.8635	3.84661	2.33164	3.02146	2.84852	2.67396	2.00285	1.74472	2.21804	1.98795	3.22776	2.8204	2.77889	3.09293	2.67077	2.57408	3.07906	1.61325	3.7013	2.04408	1.96311	2.55846	2.29565	2.9729	2.43643	2.55801	3.60272	2.65558	3.21133	2.31347	1.79834	3.83971	1.49671	2.38939	2.90979	3.03153	7.52531	2.89129	3.51905	2.38695	3.33803	3.8694	3.31929	2.64332	3.46934	2.55063
ENSG00000249627.1	0	0	0	0	0	0	0	0	0	0	0	0	0	0	0	0	0	0	0	0	0	0	0	0	0	0	0	0	0	0	0	0	0	0	0	0	0	0	0	0	0	0	0	0	0	0	0.0397782	0	0
ENSG00000275610.1	0	0	0	0	0	0	0	0	0	0	0	0	0	0	0	0	0	0	0	0	0	0	0	0	0	0	0	0	0	0	0	0	0	0	0	0	0	0	0	0	0	0	0	0	0	0	0	0	0
ENSG00000230617.1	0	0	0.114832	0	0	0	0	0	0	0	0	0	0	0	0	0	0	0	0	0	0	0	0	0	0	0	0	0	0	0	0	0	0	0	0	0	0	0	0	0	0	0	0	0	0	0	0	0	0
ENSG00000151233.9	1.70462	2.56638	1.93487	2.33071	1.07867	2.16286	1.59461	2.29925	2.14151	1.59954	1.59838	2.25393	1.77292	1.77069	1.80279	1.57957	1.96157	2.11515	1.55379	2.45631	2.54736	2.15012	1.28697	2.25655	2.09091	1.67284	2.23579	1.83754	2.04421	1.77626	1.78002	1.4655	1.22469	2.1249	2.55592	1.12307	1.80251	2.49256	2.20242	0.987413	1.46767	4.32222	3.28888	2.76799	2.53337	1.44022	2.61153	2.60215	3.10261
ENSG00000147044.19	7.40647	8.70915	7.68798	8.78402	2.95134	8.94265	6.78416	8.64225	8.28973	5.06608	6.61543	5.77557	7.86188	5.8911	7.52113	8.30321	7.74566	8.59067	7.22731	8.40015	7.10445	8.29609	4.56361	9.15516	9.11632	7.09597	8.5516	8.05164	8.19187	5.7015	7.56757	5.61389	6.63694	8.58863	5.2967	5.57365	5.77891	9.09554	9.23302	4.96999	10.583	4.29645	10.4734	5.94007	14.6557	5.79423	11.5111	11.3215	10.1658
ENSG00000237312.1	0	0	0.0322474	0	0	0	0	0	0	0	0	0	0	0	0	0	0	0	0	0	0	0	0	0	0	0	0	0	0	0	0	0	0	0	0	0	0	0	0	0	0	0	0	0	0	0	0	0	0
ENSG00000259062.2	0.0464927	0.0268702	0.0150901	0.0434143	0.197354	0.0328099	0.0227669	0.126282	0.0244688	0.0402884	0	0.01585	0.0299586	0.111236	0.0205401	0.0373758	0.0574108	0.0314314	0.095366	0.0237897	0.0253144	0.0458023	0.0512844	0.0912833	0.0352947	0.020394	0.0557876	0.0150954	0	0	0	0.0356781	0.0215589	0.0458751	0.200952	0.0540263	0.15224	0	0	0.136359	0.0452134	0.124083	0.0296986	0.153962	0.092024	0.103459	0.1201	0	0
ENSG00000270099.1	0	0	0	0	0	0	0	0	0	0	0	0	0	0	0	0	0	0	0	0	0	0	0	0	0	0.0387983	0	0	0	0	0	0	0	0	0	0	0	0	0	0	0	0	0	0	0	0	0	0	0
ENSG00000251066.1	0	0	0	0	0	0.0282262	0.0391724	0.0362132	0.0842015	0.10398	0	0	0.0515464	0	0	0.0643084	0	0.108161	0	0	0.0435556	0.0394034	0	0	0.0303639	0.0350896	0.0319958	0.025973	0	0	0.0421492	0	0	0.0394661	0	0	0.0436571	0.0393478	0	0	0	0	0	0	0	0	0.619926	0.0761377	0
ENSG00000241261.1	0	0	0	0	0	0	0	0	0	0	0	0	0	0	0	0	0	0	0	0	0	0	0	0	0	0.0345811	0.0315321	0	0	0.0428495	0	0	0	0	0	0	0	0	0	0	0	0	0	0	0	0	0	0	0
ENSG00000214351.5	0	0	0.0315981	0	0	0	0	0	0	0	0.020749	0	0	0	0	0	0	0	0	0	0	0	0	0	0	0	0	0	0	0	0	0	0	0	0	0	0.0265654	0	0	0	0	0	0	0	0	0	0	0.0231649	0
ENSG00000182591.5	0	0	0	0	0.0225053	0	0	0	0	0	0	0	0	0	0	0	0	0	0	0	0	0	0	0	0	0	0	0	0	0	0	0	0	0	0	0	0	0	0	0	0	0	0	0	0	0	0	0	0
ENSG00000130255.11	160.827	157.833	228.402	116.416	77.7903	123.915	163.735	150.247	165.914	177.944	147.376	117.653	250.236	140.926	184.665	194.166	208.663	204.553	242.722	118.99	99.1571	201.259	236.05	149.755	191.723	171.093	172.808	185.727	165.912	100.619	180.678	170.722	264.301	150.759	155.628	278.417	141.148	168.462	274.846	394.299	331.108	346.561	279.704	180.326	404.836	517.09	348.348	190.268	304.895
ENSG00000214897.3	0	0	0	0	0	0	0	0	0	0	0	0	0	0	0	0	0	0	0	0	0	0	0	0	0	0.015444	0	0	0	0	0	0	0	0	0	0	0	0	0	0	0	0	0	0	0	0	0	0	0
ENSG00000106537.7	50.4243	54.4286	50.4324	50.1734	6.82009	45.3057	39.1318	72.5817	64.4038	71.6388	43.1045	81.9891	108.912	36.3635	48.5825	46.742	57.7233	51.2597	87.0149	53.1148	39.8242	47.5455	63.7907	71.3111	65.5296	30.9077	48.5075	56.1106	50.7708	32.9801	45.3119	40.5872	33.1994	51.5983	51.4099	46.4531	48.6415	73.5996	99.9899	11.9368	53.6989	50.5511	74.5568	145.404	23.1022	62.6786	51.1942	60.266	66.7648
ENSG00000270474.1	0.130291	0	0.338308	0.486656	0	0.0459732	0.191405	0.235928	0.342856	0.112904	0.166613	0	0.251867	0.155863	0.115123	0.0523709	0.589922	0.132125	0.133627	0.0666682	0.0709408	0.32089	0.0718596	0.0511624	0.346184	0	0.104226	0.25382	0.0483505	0.141634	0.1373	0	0	0.12856	0.0703933	0	0.0711062	0.5127	0	0	0.886942	0	0.0832272	0	0	0	0	0	0
ENSG00000155858.5	1.49816	1.28732	1.30646	1.185	2.27257	0.862905	1.17489	1.49306	1.75667	1.11114	1.16921	0.86751	1.62694	1.64066	1.5155	1.07332	1.46366	1.83874	1.9455	2.27271	0.939277	1.66691	1.55293	1.53908	1.77623	1.86713	1.89549	1.40349	1.29506	1.89324	1.299	2.22665	1.29338	1.19674	1.69979	0.875581	1.74947	2.21074	2.99687	1.08557	1.54907	2.51371	2.1068	1.51025	1.41944	2.72833	1.84681	1.4752	1.34402
ENSG00000248748.1	0	0	0	0	0	0	0	0	0	0	0	0	0	0	0	0	0	0	0	0	0	0	0	0.00973688	0	0	0	0	0	0.0134774	0	0	0	0	0	0	0	0	0	0	0	0	0	0	0	0	0	0	0
ENSG00000252777.1	0	0	0	0	0	0	0	0	0	0	0	0	0.215702	0	0	0	0	0	0	0.171286	0	0	0	0	0	0.293673	0	0	0	0	0.176378	0	0	0	0	0	0	0	0	0	0	0	0	0	0	0	0	0	0.114402
ENSG00000223946.1	0.0900976	0.156214	0	0	0	0	0.132359	0.12236	0.142253	0	0.115215	0	0	0	0	0	0	0	0	0	0	0	0	0	0	0.237128	0	0	0.100305	0	0.142417	0	0	0	0	0	0.295024	0.265903	0	0	0.262856	0	0	0	0	0	0.11637	0	0.0923745
ENSG00000264190.1	0	0	0	0	0	0	0	0	0.416415	0	0	0	0	0.236628	0	0	0	0	0	0	0	0	0	0.155348	0	0.347068	0	0	0	0	0	0	0	0	0	0	0.215904	0.389186	0.234173	0	0	0	0	0	0.39152	0.440169	0	0	0.135203
ENSG00000230086.1	0.0169064	0	0.0329239	0	0	0	0.0745098	0	0.0533865	0	0	0	0.0980463	0	0	0	0.0208767	0.0342888	0	0.0259524	0	0.0499661	0	0	0	0	0.0202864	0	0	0	0	0.0389216	0.0470376	0	0	0	0	0	0	0	0	0	0	0	0	0	0	0	0
ENSG00000207689.1	0	0	0	0	0	0	0	0	0	0	0	0	0	0	0	0	0	0	0	0	0	0	0	0	0	0	0	0	0	0	0	0	0	0	0	0	0	0	0	0	0	0	0	0	0	0	0	0	0
ENSG00000176386.7	4.77763	4.34515	5.1569	3.56211	3.37132	4.33862	4.42518	5.73395	4.85345	5.69661	5.58857	5.6817	5.87076	4.78493	3.79602	4.13851	4.31416	2.85435	8.1096	5.21147	3.62976	4.65195	9.45746	3.66488	5.28574	4.93871	4.36995	3.72773	4.15065	4.08642	4.39069	6.6221	5.23799	4.96997	6.82329	6.97202	4.89138	5.35586	6.05063	1.73796	4.68219	6.57315	7.47585	4.0473	3.95852	3.66745	10.0454	5.81627	4.27816
ENSG00000215819.3	0	0	0	0	0	0	0	0	0	0	0	0	0	0	0	0	0	0	0	0	0	0	0	0	0.0129756	0	0	0	0	0	0	0	0	0	0	0	0	0	0	0	0	0	0	0	0	0	0	0	0
ENSG00000275840.1	0	0	0	0	0	0	0	0	0	0	0	0	0	0	0	0	0	0	0	0	0	0	0.0754752	0	0	0	0	0	0	0	0	0	0	0	0	0	0	0	0	0	0	0	0	0	0	0	0	0	0
ENSG00000261568.1	0	0	0	0	0.0508356	0	0.0263898	0.0121981	0.0425439	0	0	0	0	0.0161171	0.0119044	0	0	0	0	0.0137877	0	0.0132727	0	0.0211619	0	0	0.0107775	0.00874879	0.00999942	0.0146458	0	0	0	0	0	0	0.0147055	0.026508	0	0	0	0.0719146	0.0344246	0	0.053334	0	0.0348029	0.0128232	0.0920885
ENSG00000233429.8	2.25925	4.13571	2.06767	2.71629	1.28966	3.05869	7.56384	4.26658	4.68466	4.10877	1.54994	2.38995	3.48641	4.78477	1.92769	4.30282	3.26873	1.9469	3.8038	3.36389	2.99346	3.1666	5.1981	2.53582	2.27453	2.96029	3.0716	1.98339	1.8783	3.65229	3.64782	1.83046	2.09075	4.14752	2.95463	3.9887	2.58768	2.77581	3.25431	0.426576	0.792082	7.02598	0.724677	4.81645	1.55457	2.75106	3.29375	1.57813	3.75784
ENSG00000252386.1	0	0	0	0	0	0	0	0	0	0	0	0	0	0	0	0	0	0	0	0	0	0	0	0	0	0	0	0	0	0	0	0	0	0	0	0	0	0	0.243009	0	0	0	0	0	0	0	0	0	0
ENSG00000197083.10	0.180916	0.0884731	0.185193	0.129951	1.06989	0.176777	0.15674	0.346498	0.263672	0.355755	0.160166	0.14233	0.277991	0.815751	0.135261	0.156627	0.0515541	0.164645	0.32114	0.242112	0.11366	0.178229	0.35307	0.0765063	0.126777	0.879048	0.272747	0.162665	0.206576	0.915255	0.124655	0.80096	0.0516255	0.233439	0.669175	0.44472	0.440508	0.287502	0.313029	0.040816	0.0676683	0.148567	0.195572	0	0.123954	0	0.0599154	0.185438	0.0380487
ENSG00000084734.7	0.00922169	0.0319777	0.0134689	0	0.00652412	0.0292849	0.00677362	0.0313096	0.0436799	0.0359599	0.0117925	0.0282941	0.0178266	0.0165474	0.0122222	0.0111201	0.00569363	0	0.02128	0.0495455	0.0150631	0	0.0457745	0.00543173	0	0.00606763	0.0110653	0.00898238	0.00513321	0.0300736	0.0145767	0.0212299	0	0.0272976	0.0373671	0.00803698	0.0301964	0.0136079	0.00818786	0.121709	0.0538077	0.0922935	0.194391	0.0916137	0.109516	0.0153905	0.0119107	0.0526623	0.0472736
ENSG00000187792.4	0.647352	0.552119	0.618094	0.657308	0.969329	0.28386	0.757107	0.967359	0.985707	0.607259	0.369707	0.443524	0.603429	0.755612	0.616417	0.444624	0.760569	0.849792	0.631696	0.971214	0.48593	0.947321	0.467959	0.624397	0.70614	1.03659	0.819507	0.659122	0.741681	0.82669	0.798084	0.65111	0.74608	0.781387	1.13754	0.434552	0.593393	0.945984	0.725449	0.884795	0.910694	0.704502	0.794913	1.64422	0.877019	0.860123	0.340942	0.759705	0.345817
ENSG00000269842.3	0	0.0112329	0.0126167	0.0362981	0.00916698	0	0.0190351	0.0351943	0.0204581	0.00842117	0	0	0.012524	0.0116253	0	0.00781237	0.00800008	0.0131397	0.00996679	0.0198903	0.0634951	0.028721	0	0.00763208	0	0.00852558	0.0155478	0	0.00721262	0	0	0	0	0.0095889	0	0.0112927	0.0106072	0.0956016	0.0115047	0.0570039	0	0.0259362	0.0124153	0	0	0	0.0251035	0	0
ENSG00000264624.1	0	0	0	0	0	0	0	0	0	0	0	0	0	0	0	0	0	0	0	0	0	0	0	0	0	0	0	0	0	0	0	0	0	0	0	0	0	0	0	0	0	0	0	0	0	0	0	0	0
ENSG00000261220.2	0	0.074081	0.187215	0.179539	0.120912	0.0452284	0.0941523	0.174079	0.202381	0.194381	0.109276	0.109246	0.123894	0.0383345	0.0283145	0.128806	0.105521	0.0866562	0.0328654	0.262353	0.174479	0.157846	0.141391	0.0251668	0.194615	0.337357	0.17944	0.104045	0.214052	0.13934	0.303921	0.245911	0.148595	0.252955	0.415517	0.111713	0.209863	0.346771	0.11381	0.56391	0.810246	1.79601	1.63758	0	0.380565	0.142617	0.441486	0.487999	1.44561
ENSG00000173674.9	15.9999	14.3336	11.5528	14.0807	12.1146	14.4879	14.5082	12.3175	11.604	13.4928	14.1039	10.8979	25.2859	13.3585	16.9325	10.0992	11.5679	11.5566	19.2811	11.2266	11.4591	16.7872	21.9897	15.413	19.7529	17.295	15.664	17.2284	16.0396	12.4649	10.2656	20.5935	15.6665	15.4705	16.5647	23.1426	16.1477	13.4272	25.951	10.0041	23.7266	9.9037	20.558	11.7188	34.7106	22.793	29.3539	23.142	28.9047
ENSG00000244479.5	0.927818	1.20921	0.497187	0.697759	0.220271	1.43366	0.48026	1.222	0.973332	0.615145	1.09092	1.74817	1.20976	0.72629	0.511691	0.570673	1.20337	0.344146	0.397553	0.965437	0.666226	0.395675	0.437883	1.48179	0.790621	1.11443	0.79949	0.60957	0.183709	0.593988	0.807123	0.243705	1.68051	0.497684	0.257368	0.510137	0.514852	0.840771	0.818273	0.0273946	0.218003	1.25889	0.0477319	0.247449	0.499169	0.0519625	1.65278	0.262257	0.932112
ENSG00000116194.11	3.19697	3.99836	1.41534	2.80617	43.9629	7.5038	3.31263	4.36491	4.03138	6.24436	1.90784	1.94872	1.83755	8.83445	3.91516	6.14247	1.55804	2.09647	11.6464	6.92291	1.73373	2.4881	15.6575	1.55667	1.28144	8.60481	5.40636	1.78536	2.23989	16.7301	0.7816	29.646	0.759015	3.21128	16.402	4.89638	15.7446	3.84325	8.77305	0.225034	0.236284	0.204776	0.351251	0.0423474	0.202491	0.213423	0.027528	0.541622	0.013111
ENSG00000124406.15	7.9115	10.6248	6.96948	10.3522	2.72345	7.42318	7.62655	8.80774	8.19666	3.75618	7.32776	5.89898	5.58121	4.74842	6.90293	6.64127	7.92364	10.3464	4.58109	5.72437	9.52297	8.03327	2.16458	6.79928	8.73022	7.68391	7.88767	9.72611	8.02623	5.17031	8.28391	6.16068	6.07951	7.07791	3.39475	5.98299	6.0312	7.37399	6.35292	0.774976	1.1639	0.829661	2.36303	2.95963	3.75718	4.2543	2.61819	1.23713	3.21775
ENSG00000242850.3	0	0	0	0	0	0	0	0	0	0	0	0	0	0	0	0	0	0	0	0	0	0	0	0	0	0	0	0	0	0	0	0.0750443	0	0	0	0	0	0	0	0	0	0	0	0	0	0	0	0	0
ENSG00000211800.3	0.321555	0.247788	0.487047	0	0	0.0378203	1.36467	0	0.282054	0.789495	1.46204	0.109622	0.345335	0.0641112	0.426182	0.12925	0.0882373	0.181156	0.439717	0.164536	0.175081	0.580764	0.29558	0.336714	0.122054	0.0940333	0.257227	0.174006	0.159104	0.174775	0.67771	0.082253	0.497023	0.158642	0.463278	0.18683	0.701954	0.527222	0.126892	0.314364	0	0	0.273871	0.354947	0.424308	0.119258	0	0.459076	0.0732625
ENSG00000256706.1	0.23025	0	0.0896785	0.129002	0	0	0.0676502	0.250159	0.0727073	0.0598571	0.235551	0	0.267059	0.247896	0	0.277649	0.28432	0.0933962	0.283373	0.0706895	0	0.136098	0	0.108497	0	0	0.110513	0.224274	0.0512669	0.150177	0.291164	0.106015	0	0.408944	0.149278	0	0.30158	0.339765	0.245324	0	0	0	0.176494	0	0	0	0	0	0
ENSG00000222209.1	0	0	0	0	0	0	0	0	0	0	0	0	0	0	0	0	0	0	0	0	0	0	0	0	0	0	0	0	0	0	0	0	0	0	0	0	0	0	0	0	0	0	0	0	0	0	0	0	0
ENSG00000231587.1	0.506013	2.33958	0.821184	0	1.67063	1.42838	1.23894	2.2907	2.92943	0.876976	0.862773	1.20755	0	3.02664	1.34132	0.610182	1.04141	2.05254	1.55691	1.55352	0.551029	1.24625	1.11633	1.5896	0.768276	3.10747	1.61914	1.31435	0.563339	1.92524	1.86633	0.38831	0.234641	1.99717	1.91371	0.294004	1.10463	2.24008	1.19809	1.48409	0	9.45343	3.87877	1.67568	0.500782	1.12601	3.70354	0.722422	2.594
ENSG00000239453.1	0.0311951	0.162261	0.06075	0	0	0.132086	0	0.211828	0.492533	0.0405484	0	0.0638088	0.241215	0.111953	0.0413452	0	0.154083	0.0632684	0.0959812	0.287318	0.203821	0.0460978	0.103231	0.0367489	0.0710449	0.0821022	0.112295	0.121542	0.104188	0	0.0493101	0.0718166	0.043396	0.323197	0.050562	0	0.204296	0.0920654	0	0	0	0.124884	0.179341	0.30991	0	0	0.0402915	0.0445364	0
ENSG00000233461.4	3.77916	2.93135	3.30629	2.8258	2.2314	4.24106	3.46467	3.60813	3.02828	10.5448	3.66996	4.76598	3.87249	3.41616	3.29527	4.2145	4.03506	3.28487	5.26745	3.00967	3.31859	3.44311	4.23134	3.48125	5.1932	3.06617	3.0004	3.32128	3.76442	2.03864	3.84025	3.69599	5.00031	3.13316	3.26994	4.30898	3.65197	3.6479	3.73392	9.87551	4.35218	1.82005	11.1083	4.65776	3.96505	2.60825	5.21145	3.08309	6.77337
ENSG00000207090.1	0	0	0	0	0	0	0	0	0	0	0	0.134869	0	0	0	0	0	0	0	0	0	0	0	0.155348	0.150163	0.173534	0	0	0	0	0	0	0.183447	0	0	0	0	0	0	0	0	0	0	0	0.39152	0.880339	0.340646	0	0
ENSG00000275509.1	0	0	0	0	0	0	0	0	0	0	0	0	0	0	0	0	0	0	0	0	0	0	0	0	0	0	0	0	0	0	0	0	0	0	0	0	0	0	0	0	0	0	0	0	0	0	0	0	0
ENSG00000086712.11	4.04924	4.85528	3.66093	4.0818	3.11555	3.42906	3.74594	4.57605	4.51894	3.18336	3.75568	3.02699	4.08673	3.92188	4.24169	3.02382	4.10855	4.15241	3.67758	4.38853	3.88352	4.95034	3.07817	4.02301	4.73317	4.96051	5.50661	4.29264	4.67454	4.21616	3.53192	4.79955	3.91819	4.9534	5.31378	3.94572	3.79139	4.78018	5.98348	3.94914	10.561	6.1847	8.73826	5.62216	11.7711	8.76095	12.3503	5.5024	9.44357
ENSG00000233828.3	0	0	0.00419993	0	0	0	0	0	0	0	0	0	0	0	0	0	0	0	0	0	0.00704557	0	0	0.00508125	0.00491167	0.00567611	0	0.00420139	0.00480198	0	0	0.00993003	0.00600034	0	0	0	0	0	0.00765953	0	0	0	0	0	0	0	0	0	0
ENSG00000271498.1	0	0	0	0	0	0	0	0	0	0	0	0	0	0	0	0	0	0	0	0	0	0	0	0	0	0	0	0	0	0	0	0	0	0	0	0	0	0	0	0	0	0	0	0	0	0	0	0	0
ENSG00000150893.10	0.139487	0.181385	0.0827107	0.0726399	0.599691	0.18646	0.0183898	0.111718	0.062117	0.0767077	0.0628878	0.0466383	0.0501261	0.272758	0.0805854	0.158498	0.103787	0.161398	0.129302	0.29373	0.10954	0.0832419	0.184931	0.149573	0.0834908	0.120018	0.139478	0.0522565	0.0567402	0.711497	0.0424012	0.331415	0.10324	0.0966083	0.9797	0.0529906	0.459676	0.0567357	0.1302	0.0550713	0.11478	0.0608524	0.00171349	0	0.783137	0	0.0658279	0.0242544	0.24202
ENSG00000206606.1	0	0	0	0	0	0	0	0	0	0	0	0	0	0	0	0	0	0	0	0	0	0	0	0	0	0	0	0	0	0	0	0	0	0	0	0	0	0	0	0	0	0	0	0	0	0	0	0	0
ENSG00000258331.1	0	0	0.0168952	0	0	0	0.0254902	0	0.0547914	0	0	0	0	0.0622706	0.022997	0	0	0	0	0	0.0283424	0	0	0	0	0	0	0	0.0193171	0.0282929	0	0	0	0.0256813	0	0.0302444	0	0.0256043	0.0924366	0	0	0	0	0	0	0	0	0	0
ENSG00000253587.1	0.0840911	0	0.0409402	0.117785	0	0	0.185303	0	0	0.0546521	0	0	0	0	0	0	0.155758	0.0426374	0.064683	0	0	0.186395	0	0	0	0.0553298	0	0.0409545	0	0.0685591	0	0.0967962	0.11698	0	0	0	0	0.31022	0	0	0	0	0	0	0	0	0	0	0
ENSG00000230171.1	0	0	0	0	0	0	0	0.104509	0.0607501	0.0500132	0.0492033	0	0	0.0690428	0	0	0	0	0	0	0	0.056858	0	0	0	0.101267	0	0.112435	0	0.0627398	0	0	0	0	0	0	0.0629959	0	0	0	0	0	0.0737344	0.38225	0	0.128431	0	0	0.118347
ENSG00000149091.14	5.75549	5.62837	5.6343	4.351	5.39427	14.4355	6.36904	6.0687	5.63918	6.53728	5.82438	5.08868	4.55179	5.28932	5.12942	6.00792	5.83843	5.02376	5.1574	5.81915	3.99993	6.49999	4.06063	6.18769	4.14059	6.69797	4.62937	5.18567	5.25777	5.18798	5.79447	5.03691	5.06022	6.13017	7.02703	3.87223	4.72259	6.6952	4.90727	11.974	14.7945	14.2553	11.2743	11.7563	6.19638	9.67295	12.9153	7.88867	9.07889
ENSG00000272921.1	0	0	0	0.198708	0	0.0375429	0.0521022	0.0240831	0.0279985	0.0461002	0.0453536	0.0181364	0.0342802	0	0.0470062	0.0213837	0.043795	0.0359655	0	0	0	0.104819	0	0.0626708	0.0807723	0.0233359	0.0212784	0	0.0394843	0	0.168185	0	0.0246689	0	0.057485	0	0	0	0	0	0	0	0	0	0	0.177574	0.0229041	0.0506343	0.0181813
ENSG00000272250.1	0.253498	0.195344	0.0822779	0.473426	1.19562	0.149078	0	0.306019	0.177886	0.109835	0.108056	0.0864207	0.217796	0.25271	0.0746623	0.237754	0.243466	0.257066	0.216657	0.302661	0.0920165	0.208111	0.186416	0	0.128295	0.296525	0.27038	0.109742	0.12543	0.321496	0.178091	0.713285	0.0391828	0.125065	0.821756	0.0981916	0.230577	0.415635	0.350122	0	0	0.451037	0.215906	0	0.0836257	0.188033	0.254658	0.48255	0.433173
ENSG00000200218.1	0	0	0	0	0	0	0	0	0	0	0	0	0	0	0	0	0	0	0	0	0	0	0	0	0	0	0	0	0	0	0	0	0	0	0	0	0	0	0	0	0	0	0	0	0	0	0	0	0
ENSG00000259760.1	0	0	0.14267	0	0	0.620406	0.107625	0.298485	0	0.285682	0.18737	0.074927	0	0	0	0.176686	0.0904655	0	0.112705	0	0.119668	0.10826	0	0.258913	0	0.48204	0.0879077	0	0	0.119459	0.347412	0	0	0.108432	0.356233	0	0	0	0	0	0.427473	0	0.280787	0	0.870045	0	0	0	0.6009
ENSG00000281143.1	0	0	0	0	0	0	0	0	0	0	0	0	0	0	0	0	0	0	0	0	0	0	0	0	0	0	0	0	0	0	0	0	0	0	0	0	0	0	0	0	0	0	0	0	0	0	0	0	0
ENSG00000258212.1	0	0	0	0	0	0	0	0	0	0	0	0	0	0	0	0	0	0	0	0	0.0155474	0	0	0	0	0	0	0	0	0	0	0	0	0	0	0	0	0	0	0	0	0	0	0	0	0	0	0	0
ENSG00000198574.5	0.37859	0.395646	0.201993	0.566605	0.0587054	0.664269	0.327609	0.64798	0.384852	0.82242	1.19376	0.493281	1.1429	0.335019	0.22683	0.293929	0.326607	0.294513	0.526576	0.238833	0.19484	0.674408	0.540604	0.23216	0.336619	0.37536	0.323596	0.207115	0.46767	0.177587	0.360702	0.191032	0.577165	0.360768	0.344643	0.849742	0.339642	0.60458	0.340752	0.182526	0.121043	0.0207619	0.0894462	0.154567	0.200169	0.276975	0.0401907	0.459058	0.0106345
ENSG00000173480.9	1.11105	1.32812	1.04824	1.53689	0.893447	1.24184	1.24189	0.970004	1.47637	0.663782	0.98396	0.868113	1.17394	0.959685	0.955789	0.665724	1.35492	1.47309	0.99794	1.30828	1.40903	1.26451	0.742185	0.890181	1.09229	1.24413	1.31247	0.873838	1.32527	0.888953	1.00356	1.04061	0.748798	1.13374	1.22478	0.733751	1.1242	1.12016	1.4828	0.333955	0.795258	3.75721	0.720735	2.77659	1.30103	0.345518	0.962626	1.19705	1.76529
ENSG00000260923.4	0.0873838	0.0239225	0.017913	0.128839	0.0130151	0.00973687	0.108103	0.0499683	0.0871381	0.0538031	0.0117626	0.0235186	0.0266721	0.0330109	0.0060956	0.0443675	0.0170376	0.0279833	0.0778288	0.0705998	0.0525871	0.0475739	0.0152195	0.0216718	0.0418971	0.0484179	0.0607048	0.0134394	0.0153606	0.0524953	0.0363494	0.010588	0.0191939	0.11572	0.0223634	0.0881825	0.0677695	0.0814402	0.0490025	0	0	0.0184119	0.0352541	0.137072	0.0273096	0.0153515	0.0831635	0.0196983	0.160323
ENSG00000152443.11	2.2404	2.14632	2.23043	3.08251	1.89754	2.05798	2.42086	1.9039	2.76888	1.68815	2.16142	2.0127	2.56687	2.19757	2.27173	2.24549	2.45623	2.65819	2.44154	2.3266	2.64854	2.69311	1.91256	2.256	2.23492	2.17551	3.16439	2.5275	2.32047	2.51021	2.25362	2.47233	1.99068	1.91441	2.15221	1.7474	2.65904	3.19283	3.22222	1.62914	1.15754	4.35215	1.26723	2.18107	2.19106	1.95122	1.80386	2.27336	2.29159
ENSG00000225200.2	3.26205	3.81068	3.64936	4.01821	2.48786	2.15509	3.22876	5.24705	3.72581	5.62342	2.48512	1.77459	6.44009	3.19656	4.50742	4.12887	3.42817	5.0206	6.54877	2.73457	2.04065	5.16229	7.04339	3.27047	2.63444	4.14047	3.33124	2.95205	3.01346	2.48978	4.90034	3.35545	5.76087	2.73933	2.88736	7.37964	3.63628	3.92599	6.4911	9.9744	3.1048	4.16778	4.38914	3.67741	2.61013	4.71058	5.02005	3.07174	10.4841
ENSG00000236339.1	0	0	0	0	0	0	0	0	0	0	0	0	0	0	0	0	0	0	0	0	0	0	0	0	0	0	0	0	0	0	0	0	0	0	0	0	0	0	0	0	0	0	0	0	0	0	0	0	0
ENSG00000274087.1	0	0	0	0	0	0	0	0	0	0	0	0	0	0	0	0	0	0	0	0	0	0	0	0	0	0	0	0	0	0	0	0	0	0	0	0	0	0	0	0	0	0	0	0	0	0	0	0	0
ENSG00000233823.1	0	0	0	0	0	0	0	0	0	0	0	0	0	0	0	0	0	0	0	0	0	0	0	0	0	0	0	0	0	0	0	0	0	0	0	0	0	0	0	0	0	0	0	0	0	0	0	0	0
ENSG00000235016.1	0.211511	0.724921	0.320899	0.564959	0.236638	0.354067	0.455245	0.494337	1.11835	0.223779	0.270476	0.337057	0.304279	0.476627	0.273812	0.28471	0.485918	0.359143	0.196747	0.558756	0.514219	0.450661	0.154636	0.272345	0.28006	0.76381	0.649247	0.225187	0.26833	0.393012	0.318785	0.237806	0.396877	0.77899	0.406605	0.162903	0.338243	0.457283	0.410537	0.173119	0.215258	0.945206	0.263934	0.733003	0.306684	0.279117	0.533668	0.182586	0.695956
ENSG00000201957.1	0	0	0	0	0	0	0	0	0	0	0	0	0	0	0	0	0	0	0	0.173962	0.370223	0	0	0	0	0	0	0	0	0	0	0	0	0.167731	0	0	0	0.167228	0	0	0	0	0	0	0	0	0	0	0
ENSG00000135069.12	6.212	4.27604	3.79576	3.30583	2.79543	1.95798	4.65543	5.13208	3.20304	8.91045	7.69793	2.13583	1.90957	3.5451	2.53939	4.73272	4.08509	4.0943	3.52889	3.93848	3.45451	3.59544	5.46278	3.95185	4.72588	4.6326	2.64904	2.95759	4.29559	2.82148	6.76977	7.29555	2.79446	1.11861	13.2386	4.93437	2.63762	4.90128	3.76731	24.1497	37.7745	4.19343	73.268	55.7201	20.9628	63.1788	18.9239	5.17736	24.6603
ENSG00000206597.1	0	0	0	0	0	0	0	0	0	0	0	0	0	0	0	0	0	0	0	0	0	0	0	0	0	0	0	0	0	0	0	0	0	0	0	0	0	0	0	0	0	0	0	0	0	0	0	0	0
ENSG00000204963.5	0.0200494	0.0347622	0.0122014	0.0421241	0.067376	0.0212233	0.0368172	0.0238251	0.0633111	0.0260608	0.0160242	0.0128158	0	0.0494679	0.0465027	0.0241768	0.0340418	0.0254145	0.038555	0.0230828	0.0245621	0.0333309	0.0290269	0.0118094	0.00570765	0.0329799	0.0360865	0.0195291	0.030691	0.0204327	0.00792301	0.0230786	0.0209182	0.011128	0.0406209	0.0305788	0.0246193	0.0221892	0	0.132306	0	0.020066	0.00480267	0	0.00744078	0	0.00971089	0.010734	0.0334035
ENSG00000212391.1	0	0	0	0	0	0.11459	0.159028	0.147015	0	0	0	0	0	0	0	0	0	0	0	0	0.176823	0	0	0.127524	0	0	0.129893	0	0	0.176514	0.171113	0.498428	0	0	0.350916	0	0	0	0	0	0	0	0.414894	0	0	0	0.139818	0	0.110987
ENSG00000263848.1	0	0	0	0	0	0	0	0	0	0	0	0	0	0	0	0	0	0	0	0	0	0	0	0	0	0	0	0	0	0	0	0	0	0	0	0	0	0	0	0	0	0	0	0	0	0	0	0	0
ENSG00000116898.10	13.7595	16.3444	12.6373	13.0854	12.5852	12.9749	13.9508	16.0451	15.0879	22.5471	16.1514	10.6739	21.2906	17.0046	10.3644	14.2167	13.9993	12.1674	26.1114	14.2873	9.53945	13.6287	31.1537	15.7814	14.9092	16.1168	12.7439	13.6157	13.9006	12.524	15.8916	18.2319	15.515	14.3057	17.0772	40.7879	15.1	13.6829	17.7645	9.67304	35.7309	21.4879	23.4985	28.8118	27.9139	34.4377	24.4667	17.9894	25.7358
ENSG00000271609.1	0.0470965	0	0	0	0	0	0	0	0.14872	0	0	0.0481674	0	0	0.0624206	0	0	0.143278	0	0.072296	0	0.208787	0	0	0	0	0.0565121	0.0458743	0.052432	0	0	0.108424	0	0	0	0	0	0	0	0	0	0	0	0	0	0	0.121659	0	0
ENSG00000134571.9	0.0101676	0.0117526	0	0.0189887	0.0191821	0.00717525	0.0398314	0.0092056	0.0642135	0.0264322	0.0173361	0.0173313	0.0262068	0.0486526	0.00449195	0.0245213	0.0251105	0.0206213	0.0312836	0.0260131	0.0221442	0.0200331	0.0392542	0.00399258	0	0.0668999	0.016267	0.0165062	0.0301852	0.0221055	0.037501	0.015605	0.0282885	0.0451462	0.0549331	0.0177227	0.00554894	0.0350085	0.0541661	0.178923	0.0692146	0.040704	0.149381	0.101011	0.0301873	0.0678766	0.0744169	0.0435479	0.0729715
ENSG00000228021.6	0.0159124	0	0.00929642	0.035661	0.00900608	0.0101064	0	0.0172883	0.0150742	0.00827336	0	0.00325484	0.00615209	0.0342639	0.0210899	0.00383762	0.0157193	0.0193636	0.00979186	0.0146559	0.0103968	0.0141085	0.0105314	0.00749813	0.0253676	0.0335038	0.0190936	0.00929966	0.0177151	0.0207573	0.0100611	0.0293064	0.00885438	0.0141309	0.0103165	0	0.0052105	0.0281771	0.0113028	0	0.00928473	0	0	0	0	0.0212456	0.0534362	0.00908707	0.0195774
ENSG00000230022.1	0	0.0396695	0	0	0.0323736	0	0	0.0621451	0.0722486	0	0	0	0	0	0	0	0	0.0232017	0	0.0351217	0.0747452	0.0338099	0	0	0	0	0.0549076	0.0222859	0	0	0.0723318	0	0.0318283	0	0.0370841	0	0	0	0	0	0.133501	0	0.0438452	0	0	0.0763701	0	0	0.0234579
ENSG00000138316.9	0.677246	1.20287	0.675525	0.79436	0.163607	0.754784	1.10007	1.35346	1.54308	0.837363	0.327408	0.557495	0.633309	1.20537	0.70057	0.647356	0.999464	0.901745	0.440468	1.18753	0.773469	1.19199	0.236868	0.593499	1.01258	1.07598	0.564885	0.745482	0.689607	0.552155	0.857288	0.380277	0.589787	1.49949	0.664868	0.561447	0.576946	0.808433	0.76265	1.91363	3.27699	4.5077	3.22348	1.85982	1.36501	1.02921	0.689827	1.81979	1.83751
ENSG00000239265.4	0.00473424	0	0	0	0.00669872	0	0	0	0	0	0	0	0	0	0	0.00570884	0.00584601	0	0	0	0.00773311	0	0.00783326	0	0	0	0.00568072	0	0	0	0.00748341	0	0	0	0	0	0	0.00698603	0	0	0	0	0	0	0.0140559	0	0	0	0.00970776
ENSG00000115526.9	0.491391	0.476441	0.52569	0.362253	2.72628	0.499629	0.688639	0.439046	0.433862	0.647129	0.338995	0.34386	0.293724	1.10799	0.488458	0.631533	0.387225	0.380287	0.656489	0.923043	0.396048	0.477724	1.13934	0.357988	0.408623	0.799797	0.50041	0.403064	0.370705	1.36003	0.459912	1.81598	0.170895	0.507192	1.551	0.355006	1.10093	0.586771	0.734823	0.824898	1.36759	0.478857	0.390298	0.353285	0.393527	0.215817	0.129441	0.641545	0.0961213
ENSG00000278764.1	0	0.0891861	0	0	0	0	0	0	0	0	0	0	0	0	0	0	0	0	0	0	0.0840221	0	0	0	0	0	0	0	0	0	0	0	0	0	0	0	0	0	0	0	0	0	0	0	0	0	0	0	0
ENSG00000173338.11	0.287701	0.579282	0.253028	0.207988	0.210107	0.451908	0.272678	0.516762	0.278409	0.349837	0.178019	0.218309	0.466457	0.19984	0.258309	0.358119	0.366724	0.319985	0.328381	0.156711	0.303189	0.356572	0.18427	0.229592	0.200794	0.256471	0.356355	0.298315	0.361623	0.317793	0.33741	0.213658	0.438958	0.31593	0.225637	0.469127	0.410259	0.150644	0.362571	0.326633	0.27076	0.334382	2.34761	0.1844	0.0275542	0.061956	5.74173	0.331245	0.256911
ENSG00000259336.1	0.010809	0.0562231	0	0.03028	0	0	0	0.0587183	0.0170662	0.0140499	0.0138224	0	0.0417902	0	0	0	0.0133474	0.0109612	0	0.0331851	0.0176559	0.0319455	0.0178846	0.0127334	0.0123085	0.0711206	0.01297	0.0105285	0.0361007	0.0176251	0.0512575	0	0	0.0159982	0	0.0188408	0	0.0319005	0	0	0.0315349	0.043272	0	0	0	0	0.0418827	0.0154318	0
ENSG00000221650.1	0	0	0	0	0	0	0	0	0	0	0	0	0	0	0	0	0	0	0	0	0	0	0	0	0	0	0	0	0	0	0	0	0	0	0	0	0	0	0	0	0	0	0	0	0	0	0	0	0
ENSG00000125877.11	15.7665	20.9972	14.1721	16.4427	8.17625	14.5024	18.83	17.379	18.6894	21.4224	16.7851	12.9301	21.3525	14.6673	14.4447	16.6473	16.9002	17.6505	22.2618	11.7196	10.1253	18.2786	22.1005	17.6328	15.4492	17.9643	15.708	17.6156	18.3246	14.2991	15.5334	15.3348	19.9843	19.8938	16.7565	27.2499	13.0272	18.3768	18.8808	14.9756	16.7358	33.6762	19.3149	15.0997	20.8786	29.8554	22.9332	29.7792	38.599
ENSG00000229967.1	0	0	0	0	0	0	0	0	0	0	0	0	0	0	0	0	0	0	0	0	0	0	0	0	0	0	0	0	0	0	0	0	0	0	0	0	0	0	0	0.321288	0.026633	0	0	0	0	0	0.0353723	0	0
ENSG00000270680.1	0	0	0	0	0	0	0	0	0	0	0	0	0	0	0	0	0	0	0	0	0	0	0	0	0	0	0	0.0464779	0	0	0	0	0	0	0	0	0	0	0	0	0	0	0	0	0	0	0	0	0
ENSG00000224254.2	0	0	0	0	0	0.0319897	0	0	0	0	0	0	0	0	0	0	0	0	0.0464909	0	0	0	0	0	0	0	0	0	0	0	0	0	0	0	0	0	0	0	0	0	0	0	0	0	0	0	0	0	0
ENSG00000250567.1	0	0	0	0	0	0	0	0	0	0	0	0	0	0	0	0	0	0	0	0	0	0	0	0	0	0.103183	0	0	0	0	0	0	0	0	0	0	0	0	0.0464126	0	0	0	0	0	0	0	0	0	0
ENSG00000202111.1	0.814928	0	0	0	0	0	0.239436	0	0.257335	0.211854	0.208423	0.833458	0.31507	0	0	0.196538	1.20756	0	0	0.250193	1.59736	0	0.539351	0.192003	0.742379	0.214481	0.58671	0.317512	0.3629	0	0.515263	0	0.226732	0.723692	0.264172	1.70456	0	0	0.289427	0	0	0	0	0	0.967803	0	0.210512	0	0
ENSG00000053770.10	5.93628	5.72707	5.21889	7.5853	2.666	4.2611	5.10428	6.16966	5.83904	5.43632	5.95598	4.85678	5.89696	5.67952	5.09033	4.83262	5.65922	6.22411	6.18243	6.06821	5.20641	5.81688	4.6054	6.23011	6.55066	5.07901	6.3886	6.13888	6.3325	4.46781	5.31977	4.3223	5.76547	5.27432	3.52111	7.20858	4.77577	5.54755	5.78856	1.0086	3.0683	2.15194	3.62989	3.05155	4.04106	3.58849	2.01097	2.48818	3.34096
ENSG00000278103.1	0	0	0	0	0	0	0	0	0	0	0	0	0	0	0	0	0	0	0	0	0	0	0	0	0	0	0	0	0	0	0	0	0	0	0	0	0	0	0	0	0	0	0	0	0	0	0	0	0
ENSG00000182685.6	0.389976	0.639931	0.474655	0.799839	0.56165	0.560242	0.624051	0.747143	1.71524	0.615525	0.284968	0.512799	0.794255	0.874719	0.3415	0.403078	0.66214	0.649693	0.739212	1.29348	0.728004	0.833544	0.460895	0.475812	0.380634	1.63121	0.501365	0.352724	0.434156	0.579116	0.946668	0.529057	0.484377	1.54605	0.69981	0.582644	0.558677	0.647397	0.878007	1.77692	0.832987	3.20604	1.54803	1.2453	1.50932	0.581116	4.28138	0.924617	2.44897
ENSG00000252322.1	0	0	0	0	0.0668562	0	0	0	0	0	0	0	0	0	0	0	0	0	0	0	0	0	0	0	0	0	0	0	0	0	0	0	0	0	0	0	0	0	0	0	0	0	0	0	0	0	0	0	0
ENSG00000266446.1	0	0	0	0	0	0.0352989	0	0	0	0.0433448	0	0	0	0	0	0	0	0	0	0	0	0	0	0	0	0	0.0400132	0	0	0	0.0527108	0	0	0	0.0540491	0	0	0.0984147	0	0	0.194574	0	0	0	0	0.111307	0.0430702	0	0
ENSG00000261075.1	0	0	0	0	0	0	0	0	0	0	0	0	0	0	0	0	0	0	0	0	0	0	0	0	0	0	0	0	0	0	0	0	0	0	0	0	0	0	0	0	0	0	0	0	0	0	0.0415422	0	0.0989287
ENSG00000265472.1	0	0	0	0	0	0	0	0	0	0	0	0	0	0	0	0	0	0	0	0	0	0	0	0	0	0	0	0	0	0	0	0	0	0	0	0	0	0	0	0	0	0	0	0	0	0	0	0	0
ENSG00000233211.2	0	0	0	0	0	0	0	0	0	0	0	0	0	0	0	0	0	0	0	0	0	0	0	0	0	0	0	0	0	0	0	0	0	0	0	0	0	0	0	0	0	0	0	0	0	0	0	0	0
ENSG00000175699.11	0	0	0.005723	0	0	0	0	0	0	0	0	0.00601116	0	0	0	0	0	0.00596025	0	0	0.00960058	0	0.00972492	0.00692392	0	0	0	0	0.00654338	0	0.00929059	0	0	0	0	0	0	0.0086731	0	0	0	0	0	0	0.0174503	0	0	0	0
ENSG00000159166.12	82.0646	112.179	79.004	79.7023	10.0564	82.1877	73.0735	83.5956	64.6613	90.2034	87.6709	88.4588	79.9656	57.2367	87.3197	71.3942	94.9837	81.6974	77.4119	66.9529	65.4318	87.4437	37.5699	96.3687	89.7286	83.6792	89.5075	92.3707	90.798	81.9193	71.1393	41.0702	105.515	85.5664	50.3275	87.6008	55.0045	69.724	72.009	48.9314	80.2337	84.9807	156.319	110.541	55.7732	81.4755	105.068	91.302	91.5356
ENSG00000259119.1	0	0	0	0	0.0110885	0	0	0	0	0	0	0	0	0	0.0103866	0	0	0	0	0	0	0	0	0	0	0	0	0	0	0	0	0	0	0	0	0	0	0	0	0	0	0	0	0	0	0	0	0	0
ENSG00000263717.1	0.0690749	0.0598821	0.100888	0.0967518	0	0.0731192	0.20295	0.0469047	0.0545305	0.0897857	0.0441658	0.105968	0.13353	0	0.0915502	0	0	0.105071	0.106265	0.106034	0.0564149	0.102074	0	0.0406863	0.0786569	0.136348	0.0828844	0.134565	0.0384502	0.112633	0.0545933	0.0795112	0.0960911	0	0.0559794	0	0	0.10193	0.061331	0	0.100761	0.138264	0.132371	0	0.410164	0	0.356868	0	0
ENSG00000241788.2	0	0	0	0	0	0	0	0	0.39831	0	0	0.0645024	0.121918	0	0	0.0760517	0.077879	0	0.194049	0.0968138	0	0	0	0.148593	0	0	0	0	0	0	0	0	0	0.0933458	0.102223	0	0	0.0930661	0.335987	0	0	0	0.12086	0	0.187249	0.421031	0	0	0
ENSG00000118985.13	5.31703	9.68394	3.35468	6.79693	2.32838	3.74022	4.74074	5.39942	5.38592	7.61902	4.14461	3.45603	3.78088	3.21502	3.10432	3.53411	5.58427	3.50796	3.91432	3.92119	3.97302	4.88702	6.55178	3.7662	3.88671	4.02271	4.05237	3.58985	3.86009	3.8649	5.87628	4.17549	3.25829	3.97924	5.12344	8.9364	3.6873	4.58472	4.85603	1.67334	1.95655	2.34015	5.50126	4.11681	3.07878	3.25419	2.59081	4.98158	4.30816
ENSG00000111641.9	5.58317	10.9413	4.85779	4.94183	3.33688	2.60777	5.71505	5.75826	6.56739	8.53242	5.47742	2.84873	4.16999	5.36466	4.07727	4.25075	7.0892	4.87714	4.70404	7.39705	3.98359	6.12834	5.50996	5.87715	4.99732	6.60593	4.33008	4.96198	4.79958	6.42923	5.94877	4.38185	3.81023	6.66027	6.93753	7.58476	3.78512	7.07418	4.8858	23.0102	11.8463	26.3779	26.7481	19.2165	14.1138	15.9295	21.018	11.9741	19.5018
ENSG00000207731.1	0.116982	0	0	0	0	0	0	0	0	0	0	0	0	0	0	0	0	0	0	0	0.382165	0	0	0	0	0	0	0	0	0	0	0	0	0	0	0	0	0	0	0	0.341289	0	0	0	0	0	0.151093	0	0
ENSG00000212452.1	0.188386	0	0.733733	1.05547	0.266557	0.398832	0.553501	1.53506	2.97439	0.24487	0.240904	0	0	0.676081	0.249682	0	1.39575	0	0.579627	0.289184	0.307717	1.11353	0	0	0.643556	1.23953	0.678145	0.183497	0.209728	0	0	0	0.262067	0.278825	0.610684	0	0	0.555979	0.669065	3.31511	1.64882	4.52502	2.52708	3.74307	1.11863	2.51525	0.973275	0	1.73832
ENSG00000232601.1	0	0	0	0	0	0	0	0	0	0	0	0	0	0	0	0	0	0	0	0	0	0	0	0	0	0	0	0	0	0	0	0	0	0	0	0	0	0	0	0	0	0	0	0	0	0	0	0	0
ENSG00000243661.1	0	0	0	0	0	0	0	0	0	0	0	0	0	0	0	0	0.0199913	0.0164173	0	0	0	0	0	0	0	0.0426089	0	0	0	0	0	0	0	0	0	0	0	0	0	0	0	0	0.0310244	0	0	0	0	0	0
ENSG00000128585.16	2.79008	2.95095	2.3186	2.88407	3.17005	2.66966	2.09656	3.40826	2.31198	2.09223	2.54665	2.05979	1.85519	2.26982	2.17366	1.87714	2.21711	2.92302	1.8992	3.03628	3.03584	2.49675	2.27002	2.20271	2.7718	2.5258	2.58558	2.32928	2.54061	3.02136	2.46064	2.97435	2.0527	1.93723	2.91564	1.88484	2.13004	2.72261	2.24826	1.49654	2.6914	2.66952	3.02629	2.61852	2.93291	1.14674	3.5993	1.60813	2.88715
ENSG00000251958.1	0	0.261984	0	0	0	0.159948	0	0	0	0	0	0	0	0	0	0	0	0	0	0	0	0	0	0	0	0	0	0	0	0.246384	0	0	0	0	0	0	0	0	0	0	0	0	0	0	0	0	0	0	0
ENSG00000268458.1	0.0873838	0.227263	0.0850866	0.122397	0	0	0	0.237349	0.0689843	0.0567921	0	0.0893708	0	0	0	0.210746	0.161857	0.0443069	0.0672158	0	0.142736	0.193694	0.0722925	0.102941	0	0.114993	0.0524269	0	0.194567	0.0712437	0.207191	0	0.0607805	0	0	0	0	0.193421	0.155175	0	0	0	0.0837285	0	0.259441	0	0	0.0623778	0.0895921
ENSG00000269145.2	0	0	0	0	0	0	0	0	0	0	0	0	0	0	0	0	0	0	0	0	0	0	0	0	0	0	0	0	0	0	0	0	0	0	0	0	0	0	0	0	0	0	0	0	0	0	0	0	0
ENSG00000279588.1	0	0	0	0	0	0	0	0	0.0129687	0	0	0	0	0	0	0	0	0	0	0	0	0	0	0	0	0	0	0	0	0	0	0	0.0114265	0	0	0	0	0	0	0	0	0	0	0	0	0	0	0	0
ENSG00000212066.1	0	0	0	0	0	0	0	0	0	0	0	0	0	0	0	0	0	0	0	0	0	0	0	0	0	0	0	0	0	0	0	0	0	0	0	0	0	0	0	0	0	0	0	0	0	0	0	0	0
ENSG00000229677.1	0.105305	0.0912903	0.0769022	0.147498	0.0372502	0.0278676	0.116024	0.357532	0.332527	0	0.134662	0.0538496	0	0.188959	0.0348921	0	0.0325085	0.0800902	0.0810005	0.282886	0.172009	0.116708	0	0.124052	0.149891	0.45037	0.126357	0.076929	0.0879259	0.0858545	0.124841	0.0606074	0	0.194823	0.128011	0.0458881	0.0862049	0.0776958	0.0934991	0	0	0.210784	0.15135	0.26154	0.234486	0.43937	0.442037	0	0.134957
ENSG00000236983.1	0	0	0.0218982	0	0	0	0	0.0916279	0	0	0	0	0	0	0	0	0.0277708	0	0	0	0	0	0	0	0.0256092	0.05919	0.0269856	0	0	0.0366712	0.0355491	0.0517747	0	0	0	0	0	0.0331864	0	0	0	0.0900327	0	0	0.133542	0	0.0580947	0	0.0230578
ENSG00000271048.1	0	0	0	0	0	0	0	0	0	0	0	0	0	0	0	0	0	0	0	0	0	0	0	0	0	0	0	0	0	0	0	0	0	0	0	0	0	0	0	0	0	0	0	0	0	0	0	0	0
ENSG00000207440.1	0	0	0	0	0	0	0	0	0	0	0	0	0	0	0	0	0	0	0	0	0.215402	0	0	0	0	0.173534	0	0	0	0	0	0	0	0	0	0	0	0	0	0	0	0	0	0	0	0	0	0	0
ENSG00000252462.1	0	0	0	0	0	0	0	0	0	0	0	0	0	0	0	0	0	0	0	0	0	0	0	0	0	0	0	0	0	0	0	0	0	0	0	0	0	0	0	0	0	0	0	0	0	0	0	0	0
ENSG00000183067.5	0.0164216	0.0474537	0.0266497	0.0460027	0.116178	0.121681	0	0.0817735	0.198779	0.078266	0.048999	0.0727782	0.222214	0.0687562	0.0145098	0.118813	0.0608338	0.0111018	0.218946	0.18486	0.0268237	0.0647108	0.172083	0.0386903	0.0311659	0.0216099	0.124796	0.0479863	0.0243759	0.071405	0.0778727	0.0756106	0.0228443	0.307865	0.0532332	0.038165	0.0179241	0.234246	0.670706	0	0.0638789	0	0	0	0.0812589	0.0182712	0.00707002	0	0.0280609
ENSG00000243385.2	0	0	0	0	0	0	0	0	0.0784343	0	0	0	0	0	0	0	0	0	0	0.0381287	0	0	0	0	0	0	0	0	0	0	0	0	0	0	0.0402592	0	0	0	0	0	0	0	0.0475991	0	0	0	0.0641628	0	0
ENSG00000230356.1	0	0.0139647	0.00784251	0	0	0	0	0.0218767	0.0381501	0.0209384	0.0102996	0	0	0.0144526	0	0	0	0.0163353	0	0.0370914	0.0394685	0.0357059	0	0.0189764	0.0183431	0.0529949	0.00966448	0.0156905	0.0179334	0	0.0127314	0.0185423	0	0.0119209	0	0	0.0131868	0.0118852	0	0.141734	0.187983	0.0644876	0.401302	0.0800157	0.119565	0.37638	0.707394	0.896911	0.0165156
ENSG00000111817.15	1.02688	1.63639	0.944384	0.871384	1.45981	0.697399	1.16369	1.33555	1.42609	1.12507	1.01914	0.547343	0.704019	1.18566	0.806612	0.690776	0.885111	0.893409	1.01056	1.07807	0.714804	1.13201	1.82214	0.732873	0.863518	1.10088	1.44082	0.945654	0.754971	1.26014	1.12844	1.5701	0.604729	0.860726	1.61586	1.09954	1.09447	1.07625	1.25742	1.19846	0.924407	0.742518	1.4384	1.47794	1.46273	0.935096	0.219596	2.00943	0.373392
ENSG00000227157.1	0	0	0	0	0	0	0	0	0	0	0	0	0	0	0	0	0	0	0	0	0	0	0	0	0	0	0	0	0	0	0	0	0	0	0	0	0	0	0	0	0	0	0	0	0	0	0	0	0
ENSG00000245904.3	0.0210256	0.0430829	0.102364	0.0696093	0.0595002	0.00809332	0.0308878	0.0337462	0.0513042	0.0496903	0.0122214	0.0254134	0.0332549	0.0411582	0.0329334	0.0138294	0.0684481	0.0639645	0.0264647	0.0469462	0.0655658	0.0706136	0.0442767	0.015762	0.0195891	0.0729443	0.0298161	0.0409599	0.0234075	0.0187004	0.0664702	0.0660061	0.042544	0.0396065	0.0495693	0.0299854	0.0657186	0.20308	0.0339426	0	0.0111529	0.015304	0.0256404	0	0.0283748	0.0255204	0.0419692	0.021831	0.0313555
ENSG00000115541.9	29.9506	36.2946	32.4853	39.0736	16.6628	23.4403	29.0598	27.4225	29.8652	57.2612	44.8588	21.8218	48.4233	36.8252	22.3471	24.4285	34.4472	27.954	44.0105	33.3276	26.1512	27.9301	76.3859	40.5294	44.6745	34.2671	25.0829	33.7902	36.5294	28.7496	31.6972	36.8068	33.244	32.2532	34.5951	111.445	34.7412	40.2227	38.7883	30.9234	84.7252	65.7963	102.783	51.3163	78.7278	54.2475	130.722	50.878	133.565
ENSG00000226842.1	0	0.107942	0	0.0872012	0	0	0	0	0.0491476	0	0.0398061	0	0	0	0	0	0.0384381	0.0315663	0.0478876	0	0	0	0.0515045	0.03667	0.0354462	0.040963	0	0	0	0.0507573	0	0	0	0	0	0	0	0	0	0	0	0.124616	0	0	0.0924189	0.207805	0.040205	0.0444409	0
ENSG00000117676.12	40.0806	44.8255	42.1331	35.6979	5.17656	56.0235	42.9564	34.4013	39.8347	43.369	45.5229	47.1843	42.6814	29.7362	41.3427	43.5454	44.6769	42.6922	38.9462	32.7007	35.9441	41.5959	24.7272	43.7806	38.496	32.2634	36.4355	43.6173	43.087	26.1613	46.1623	21.794	43.6643	40.7753	20.942	47.5392	26.2681	38.8451	35.1844	26.9189	17.4918	10.6983	29.064	39.113	20.6992	30.274	21.4325	21.7688	29.277
ENSG00000249334.1	0.0226652	0.0392976	0.0882773	0.0634933	0	0.0239923	0.0332966	0	0	0	0	0.0231806	0	0	0.0600798	0.0273311	0	0.0229842	0	0	0	0.0334929	0.0375017	0.0267004	0	0.0298262	0.0271964	0.022077	0.0756987	0	0	0.0521792	0	0	0	0	0	0	0.0402484	0.199424	0	0.090736	0.0868684	0	0.0672925	0	0.0292743	0.0323585	0.0464759
ENSG00000230581.2	0.155141	0.537978	0.151063	0.289738	0.621966	0.260023	0.189927	0.333601	0.449075	0.537754	0.165326	0.277671	0.124961	0.301585	0.205621	0.514467	0.335254	0.432644	0.0994458	0.238152	0.274532	0.382094	0.213914	0.304603	0.176662	0.272211	0.279236	0.201487	0.18711	0.147567	0.40872	0.41669	0.161865	0.229621	0.251458	0.112675	0.232838	0.152622	0.114791	1.25129	0.264027	0.31054	0.0991012	0.128439	0.230306	0.647308	0.283872	0.258407	0.344634
ENSG00000225876.1	0	0	0	0	0	0	0	0	0	0	0	0	0	0	0	0	0	0	0	0	0	0	0	0	0	0	0	0	0	0	0	0	0	0	0	0	0	0	0	0	0	0	0	0	0	0	0	0	0
ENSG00000253929.1	0.0500197	0	0.0487047	0	0.0707754	0.0529484	0.0734821	0.203793	0.0789752	0.0650172	0.0639642	0	0	0	0.0662949	0.180951	0.185298	0	0.384752	0	0.0817043	0.147831	0.0827625	0	0	0	0.120039	0	0.0556864	0	0	0	0.139166	0.0740329	0	0	0	0	0.177648	0.880218	24.3704	7.00858	0.287564	0	6.53434	0.500882	14.9884	0.142824	14.6672
ENSG00000248401.2	0.0141106	0.0978618	0	0	0	0.0149368	0	0.0383268	0.022279	0.0183414	0.0180444	0.0288629	0	0	0	0	0.0522729	0.0286185	0	0.0216607	0.0230489	0	0	0	0	0.0557065	0	0.0274889	0.0157092	0.0230087	0.066914	0.0324851	0	0	0	0.0245957	0	0.0416444	0	0	0	0	0.0270407	0	0	0	0.0546757	0.0201454	0
ENSG00000135686.11	5.2624	5.2465	5.90129	5.06981	5.19128	4.05115	5.3024	6.55747	7.2684	3.9238	3.71364	3.88144	4.88162	5.48708	6.22834	5.72271	6.64695	6.67869	5.07935	6.11763	4.81708	6.7534	2.95121	5.194	4.96282	5.30551	7.85391	5.54287	5.55644	6.10787	5.18459	4.71435	4.57286	7.13575	6.15129	3.62506	5.04691	6.47831	6.68781	7.29141	5.68216	7.03011	4.45823	3.63335	6.20478	2.83391	5.06113	4.58736	7.5098
ENSG00000270937.1	0	0	0.0385912	0	0	0	0	0	0	0.0257582	0	0	0	0.0355589	0	0.023896	0	0	0	0	0.0323692	0	0	0	0	0.0260775	0	0	0	0	0	0	0	0	0.0321193	0	0	0.0877263	0	0	0.173442	0.555324	0	0	0.058835	0	0	0	0.223491
ENSG00000226547.2	0	0	0	0	0	0	0	0	0.0392844	0	0	0	0	0.0446469	0	0	0	0	0	0	0	0	0	0	0	0	0	0	0	0	0	0	0	0	0	0	0.0407366	0	0	0	0	0	0.0476807	0	0	0	0	0	0
ENSG00000224760.4	0	0	0	0	0	0	0	0	0	0	0	0	0	0	0	0	0	0	0	0	0	0	0	0	0	0	0	0	0	0	0	0	0	0	0	0	0	0	0	0	0	0	0	0	0	0	0	0	0
ENSG00000262558.1	0.524303	0.964148	0.479579	0.979175	0.0899227	0.75682	0.513489	0.906243	0.978323	0.702157	0.650151	0.796213	0.890686	0.598698	0.989704	0.823824	1.29486	1.41782	0.855474	0.829227	0.778562	1.19738	0.657205	0.149733	0.958873	1.19174	1.3917	1.22258	1.18509	0.466322	0.527396	0.365769	1.1493	1.36389	0.721049	0.193856	0.624301	0.890907	1.29782	0.559175	0.37082	0.190814	0.395808	0	0.188684	0.265162	0.738751	0.181463	0.667868
ENSG00000236116.1	0	0	0	0	0	0	0	0	0	0	0	0	0	0	0	0	0	0.0272405	0	0	0	0	0	0	0	0	0	0	0	0	0	0	0	0	0	0	0	0	0.0477019	0.236355	0	0	0	0	0	0	1.14495	0	0.0275413
ENSG00000224429.6	0.109242	0.216465	0.212739	0.240448	0.0993673	0.049559	0.435596	0.180151	0.234079	0.121711	0.199566	0.0718236	0.226261	0.0840101	0.144786	0.159958	0.202343	0.166169	0.252086	0.11978	0.101966	0.207552	0.232394	0.21142	0.142166	0.164293	0.168533	0.0988062	0.112931	0.152681	0.481032	0.089819	0.141113	0.207881	0.151768	0.367228	0.178856	0.195744	0.166277	0.137312	0.318707	0.687232	0.299063	0.0775193	0.139001	0.208364	0.342662	0.401044	0.224004
ENSG00000250433.1	0	0.0186784	0	0	0	0	0	0.0146305	0	0	0	0	0	0	0	0	0	0	0	0	0	0.0079597	0	0	0	0.0141766	0	0	0	0	0	0	0	0	0.00873054	0.00938891	0.00881896	0	0	0	0	0	0	0	0	0	0	0	0
ENSG00000274255.1	0	0	0	0	0.347879	0	0	0	0	0	0	0	0	0	0	0	0	0	0.378231	0	0	0	0	0	0	0	0	0	0	0	0	0	0	0	0	0	0	0	0	0	0	0.984255	0	0	0	0	0	0	0
ENSG00000226097.4	0	0	0	0	0	0.23911	0.0144278	0	0	0	0	0	0	0	0.0130166	0	0	0	0	0	0	0	0	0	0	0	0	0	0	0	0	0	0	0	0	0	0	0.0144924	0	0	0	0	0	0	0.20411	0	0.0253697	0.0280426	0
ENSG00000255385.1	0	0	0	0	0	0	0	0	0	0	0	0	0	0	0	0	0	0	0	0	0	0	0	0	0	0	0	0	0	0	0	0	0	0	0	0	0	0	0	0	0	0	0	0	0	0	0	0	0
ENSG00000178700.6	2.03933	1.96497	2.77091	2.74743	3.69615	2.21147	1.857	2.62159	2.18754	1.47716	1.66027	2.06978	2.3473	2.89399	2.37276	2.25266	1.92616	2.83526	2.46674	2.62866	2.43096	2.68231	1.72577	1.92926	2.94267	2.29442	2.55912	2.42918	2.15945	2.65518	1.75205	3.54805	2.09198	2.1382	3.15907	1.5684	2.42643	2.99094	2.69256	0.35613	1.57144	1.58296	1.62885	1.76308	1.22944	1.42377	1.04958	3.15598	1.83549
ENSG00000199404.1	0	0	0	0	0	0	0	0	0	0	0	0	0	0	0	0	0	0	0	0	0	0	0	0	0	0	0	0	0	0	0	0	0	0	0	0	0	0	0	0	0	0	0	0	0	0	0	0	0
ENSG00000257025.1	0	0	0	0	0	0	0	0	0	0	0	0	0	0	0	0	0	0	0	0	0	0	0	0	0	0	0	0	0	0	0	0	0	0	0	0	0	0	0	0	0	0	0	0	0	0	0	0	0
ENSG00000214081.6	0	0	0	0	0	0	0	0	0	0	0	0	0	0	0	0	0	0	0	0	0	0	0	0	0	0	0	0	0	0	0	0	0	0	0	0	0	0	0	0	0	0	0	0	0	0	0	0	0
ENSG00000225238.1	0	0	0	0.104194	0	0	0	0	0	0	0	0	0	0	0	0	0	0	0	0	0	0	0	0	0	0	0	0.0362289	0	0	0	0	0	0	0	0	0	0	0	0	0.108512	0	0	0	0	0	0	0	0
ENSG00000224074.3	0	0	0	0	0	0	0	0	0	0	0	0	0	0	0	0	0	0	0	0	0	0	0	0	0	0	0	0	0	0	0	0	0	0	0	0	0.00689189	0	0	0	0	0	0	0	0	0	0.0054369	0	0
ENSG00000248817.1	0.00920414	0	0	0	0	0	0	0.0125	0	0	0	0.00941342	0	0	0	0	0	0.00933369	0	0	0	0.0136012	0	0	0.0104809	0.0121122	0.0220885	0	0	0.0150082	0	0	0	0	0	0	0	0	0	0	0	0	0	0.182879	0	0.12289	0.011888	0	0
ENSG00000198554.10	1.01324	1.36289	1.022	0.890995	0.691127	0.471353	1.28159	1.6013	1.01153	1.61825	1.87094	0.683109	0.996924	1.35343	0.578121	0.643789	1.2063	1.61037	1.06598	1.77858	0.96484	1.41336	1.25926	2.06343	1.46682	1.21977	1.13676	1.36093	1.14827	1.11504	1.32512	1.15064	0.79326	1.09281	1.44345	1.37411	1.1977	2.22601	1.34342	0.899518	2.49876	3.14684	4.3928	3.83687	1.98979	4.26933	1.61387	1.64119	2.45038
ENSG00000229111.1	0.16058	0.232016	0.0781792	0.374868	0.0378688	0.084991	0.117951	0.254428	0.295793	0.208727	0.0342244	0.0821156	0.103473	0.144073	0.0354715	0	0.0330483	0.1357	0.0411728	0.2465	0.0874326	0.158195	0.309977	0.0315281	0.0304759	0.176096	0.0642278	0.0782064	0.148977	0.13092	0.126914	0.184842	0.186154	0.118835	0.0433789	0.0466501	0.0876364	0.078986	0.0475258	0	0.234242	0.428569	0.359013	0.531765	0.0794598	0.178666	0.311107	0.0382093	0.0548793
ENSG00000270449.1	0	0	0	0	0	0	0	0	0	0.0947487	0	0	0	0	0	0	0	0	0	0	0	0	0.120609	0	0	0	0	0	0	0	0	0	0	0	0	0	0	0	0	0	0	0	0	0	0	0	0	0	0
ENSG00000161249.19	0.432599	0.905472	0.536969	0.518592	0.871287	0.385733	0.532459	0.47371	0.830704	0.977704	0.246697	0.239155	1.02085	0.853185	0.503624	0.380667	0.803689	0.582942	0.758444	0.735858	0.331032	0.809157	1.31548	0.686376	1.09173	0.482091	0.397498	0.736454	0.351444	0.381293	0.730013	1.1305	0.759022	0.62009	0.934895	0.417782	0.68594	0.842521	2.09352	2.02318	1.336	0.51487	5.0786	0.271026	1.04139	7.43451	1.61079	1.12116	0.813141
ENSG00000243287.2	0	0	0.0357579	0	0	0.0388735	0	0	0	0	0	0	0	0	0	0	0	0	0	0	0	0	0	0	0	0	0	0	0	0	0	0	0	0	0	0	0	0	0	0	0	0	0	0	0	0	0	0	0
ENSG00000265767.1	0	0	0	0	0	0	0	0	0	0	0	0	0	0	0	0	0	0	0	0	0	0	0	0	0	0	0	0	0	0	0	0	0	0	0	0	0	0	0	0	0	0	0	0	0	0	0	0	0
ENSG00000260957.1	0	0	0	0.0686415	0	0	0	0	0	0	0	0	0	0	0	0	0	0	0	0	0	0	0	0	0	0	0	0	0	0	0	0	0	0	0	0	0	0	0	0	0	0	0	0	0	0	0	0.0349822	0
ENSG00000234936.1	0.291572	0.884691	0.283907	0.816799	1.0314	0.540127	0.749591	0.544472	0.690537	0.189497	0.233036	0.186376	0.422732	0.457799	0.386443	0.307646	0.630076	0.443514	0.784972	0.615425	0.1786	0.538579	0.42213	0.644029	0.124507	0.479617	0.524796	0.142003	0.36518	0.237718	0.748943	0.503438	0.507013	0.485492	0.531664	0.571756	0.59672	0.484037	0.58249	0	0.531656	1.89679	0.279376	0	0.432836	0.364964	1.4593	0.208135	1.68154
ENSG00000146049.1	0.0104962	0	0	0	0.0148516	0	0.0154195	0	0.0331444	0.0272865	0	0	0	0	0.0139114	0	0	0	0	0.0161123	0	0.0465314	0	0.0247297	0.0358566	0	0.0377838	0	0	0	0	0	0	0.0466054	0.0170126	0	0	0	0.0372779	0.277059	0	0.168078	0.0402285	0.104275	0.0623259	0.0350352	0.230466	0.194807	0.0107614
ENSG00000205445.3	0	0	0	0	0	0	0	0.0171453	0	0	0	0	0	0	0.0167324	0	0	0	0.0194218	0	0	0	0	0	0	0	0	0	0	0.0205856	0	0	0	0	0	0	0	0	0	0	0.0368318	0	0	0	0	0	0	0	0.0129437
ENSG00000230304.1	0	0	0.00517566	0	0	0	0	0	0	0	0	0	0	0	0	0	0	0	0	0	0	0	0	0	0	0	0	0.00517746	0	0	0	0	0	0	0.00861537	0	0	0	0	0	0	0	0	0	0	0	0	0	0
ENSG00000230718.1	0	0	0	0	0	0	0	0	0	0	0	0	0	0	0	0	0	0	0	0	0	0	0	0	0	0	0	0	0	0	0	0	0	0	0.0656742	0	0	0	0	0	0	0	0	0	0	0	0	0	0
ENSG00000170365.8	4.04187	4.20974	3.53925	3.88381	3.18478	2.74758	3.6513	5.04044	4.53293	4.59081	3.87037	3.63909	4.33718	4.02167	4.79845	3.81137	3.9473	4.31244	4.262	4.43285	3.76652	4.34158	4.57598	4.70505	4.2181	3.11319	3.92189	4.41278	3.81201	4.14648	3.83036	4.3218	3.58415	4.65327	5.02207	3.80225	3.81842	5.73114	5.03019	1.68546	2.55679	3.16333	3.74432	3.23518	1.67065	3.18901	1.29275	2.92626	1.73076
ENSG00000051341.12	0.422826	0.620735	0.329068	0.419326	0.0545874	0.138849	0.448866	0.861351	0.687084	0.708065	0.83868	0.331433	0.360956	0.387668	0.173848	0.249353	0.567854	0.740189	0.292003	0.750925	0.501612	0.597456	0.326824	0.921674	0.516625	0.785889	0.438846	0.410351	0.472446	0.309501	0.651286	0.273552	0.285513	0.573282	0.640309	0.45189	0.45225	0.876703	0.315137	0.529536	0.679818	1.79773	2.22974	1.85501	0.673498	1.17441	1.95727	0.812956	2.39222
ENSG00000271992.1	0.715947	0.917507	0.697125	1.48242	0.0440448	1.51573	0.503021	1.18369	0.688067	0.242768	0.517479	0.636719	0.782266	1.00542	1.03141	0.90087	1.11471	1.04169	0.861977	0.573404	1.01692	0.78198	0.0515045	1.17344	1.06339	0.655408	0.634973	0.727689	0.797057	0.0507573	0.787268	0.143325	0.692846	1.33609	0.454082	0.0542582	1.07025	0.734943	0.552768	0.273888	1.54385	0.249232	0.775477	0.309245	0.277257	2.07805	3.41743	0.0444409	0.702125
ENSG00000159753.12	0.420155	0.483475	1.51352	0.40641	0.149291	0.249303	1.23724	0.322405	0.684199	0.742052	0.542105	0.578084	0.484412	0.63898	0.427012	0.354427	0.967848	0.441354	0.452168	0.705701	0.560118	1.27516	0.293039	0.57708	0.407639	0.912413	0.420504	0.504683	0.316731	0.199693	1.79586	0.31664	0.46916	0.872836	0.488611	0.328411	0.586102	2.26035	0.404837	0.911773	0.384775	0.11314	0.566862	0.59897	0.268506	0.295581	0.143577	0.497629	0.158401
ENSG00000223358.4	0	0	0	0	0	0	0	0.0120711	0	0	0	0	0	0	0	0	0	0	0	0	0	0	0	0	0	0	0	0	0	0	0	0.0204624	0	0	0	0	0	0	0	0	0	0	0	0	0	0	0	0	0
ENSG00000226383.4	0.0795428	0.21314	0.0422464	0.0607713	0.040927	0.0995092	0.0956073	0.422283	0.411017	0.0845937	0.129459	0.0517691	0.153766	0.0648782	0.0479201	0.0784781	0.303596	0.307984	0.166867	0.0222006	0.153552	0.224399	0.071788	0.153334	0.0576399	0.399665	0.156183	0.11974	0.0724534	0.235822	0.194315	0.0998844	0.100594	0.0107027	0.210969	0.20167	0.118392	0.448165	0.0898868	0	0	1.56323	0.859157	0	0.300569	0.120684	0.952655	0.474893	1.50502
ENSG00000273209.1	0.0755506	0.0654961	0.0367822	0.0529111	0.133625	0.239923	0.0277471	0.102604	0.0596427	0.0982031	0.0483063	0.0386343	0.036512	0.0677842	0.0500665	0.0455518	0.0466463	0	0.116227	0.115975	0.0308519	0.0837323	0.343766	0	0.107539	0.124276	0.0679911	0.0551925	0.0210274	0.15399	0.0298557	0.217413	0.0525498	0.0559103	0.153069	0.0329223	0.0927713	0	0.100621	0	0.165312	0.0756134	0.0723903	0	0	0.0630451	0.268348	0.0269654	0.0580949
ENSG00000274357.1	0	0	0	0	0	0	0	0	0	0	0	0	0	0	0.069911	0	0	0	0	0	0	0	0	0	0	0.0694137	0	0	0	0	0	0	0	0	0	0	0	0	0	0	0.15389	0	0	0	0	0.528203	0	0	0
ENSG00000227742.1	0.0460012	0.82417	0.313543	0.300687	0.0216965	2.19126	0.292841	0.478964	0.290522	0.15945	0.294127	0.470472	0.118568	0.220119	0.223553	0.258865	0.265085	0.264343	0.212305	0.235382	0.551029	0.611794	0.0253712	0.144509	0.331756	0.484282	0.239191	0.268845	0.256063	0.150018	0.387809	0.0706019	0.298634	0.544682	0.223681	0.10691	0.326367	0.339406	0.272294	0.134917	0	0.982175	0.0587693	0	0.364205	0	0.594151	0.0656748	0.172934
ENSG00000124557.11	0.0651379	0.0434378	0.0878199	0.0280731	0.0425386	0.0371279	0.0515263	0.0340242	0.0553781	0.0325647	0.0448523	0.0717436	0.0871748	0.0269732	0.0597685	0.0483368	0.111371	0.0558925	0.0308334	0.0615328	0.0409227	0.222129	0.0165811	0.0472214	0.0798795	0.0461559	0.0661357	0.0927311	0.0390478	0.032681	0.205927	0.103818	0.0557627	0.0519125	0.0162427	0.0960717	0.0246108	0.251391	0.071182	0.220435	0.190037	0.0601773	0.105622	0	0.401663	0.91987	0.220038	0.357676	0.0308234
ENSG00000269058.4	0	0.0172264	0.0193484	0	0.0140581	0.0210343	0.0145958	0	0	0.0129144	0	0	0	0	0	0.0119807	0	0.0201505	0.0152847	0	0	0.0293636	0.0164391	0.0117043	0.0113137	0	0	0.0096776	0.022122	0	0.0314098	0.0228731	0	0.0147052	0.0161037	0	0.0325335	0	0.0176432	0	0.0289862	0	0	0	0.0294981	0	0	0.0141846	0.020373
ENSG00000185716.10	1.0852	1.60631	1.23202	1.64614	1.75008	0.875353	0.932869	1.51885	1.62362	1.15495	0.863548	0.969327	1.5665	1.7262	1.35037	1.09146	1.0972	1.28309	1.71322	1.5531	1.35462	1.25349	1.74069	1.28399	1.1548	1.6401	1.38177	0.997036	1.21606	1.55703	1.18354	1.82738	1.00533	1.43785	1.72053	1.46205	1.75735	1.49648	1.74616	0.625441	1.22355	2.78878	1.2396	1.17697	2.04714	0.782987	1.70768	1.69478	2.337
ENSG00000255287.1	0	0	0	0	0	0	0	0	0	0	0	0	0	0	0	0	0	0	0	0	0	0	0	0	0	0	0	0	0	0	0	0	0.0892882	0	0	0	0	0	0	0	0	0	0	0	0	0	0	0	0
ENSG00000199883.1	0	0	0	0	0	0	0	0	0	0	0	0	0	0	0	0	0	0	0	0	0	0	0	0	0	0	0	0	0	0	0	0	0	0	0	0	0	0.0638961	0	0	0	0	0.0829787	0	0	0	0	0	0
ENSG00000200107.1	0	0	0	0	0.184909	0	0	0	0	0	0	0	0	0	0	0	0	0	0	0	0	0	0	0	0	0	0	0	0	0	0	0	0	0	0	0	0	0	0	0	0	0	0	0	0	0	0	0	0
ENSG00000223921.1	0	0	0	0	0	0.0170233	0	0	0	0	0	0	0	0	0	0	0	0	0	0	0	0	0	0	0	0	0	0	0	0	0	0	0	0	0	0	0	0	0	0	0	0	0	0	0	0	0	0	0
ENSG00000278438.1	0	0	0	0	0	0	0	0	0	0	0	0	0	0	0	0	0	0	0	0	0	0	0	0	0	0	0	0	0	0	0	0	0	0	0	0	0	0	0	0	0	0	0	0	0	0	0	0	0
ENSG00000105202.6	47.7253	68.4665	60.349	38.1216	27.702	28.6201	53.2354	44.3837	43.0451	62.9421	56.8646	29.4399	57.766	44.8889	51.8614	54.3676	58.2104	60.0193	58.0391	48.3102	28.2984	61.6245	58.1659	59.1196	62.3019	57.1963	53.9721	58.4144	46.2861	38.2869	51.7115	53.4591	60.2045	48.7148	48.014	58.935	50.3071	59.2028	63.3232	257.428	127.658	92.4826	119.791	102.038	104.865	160.212	87.1607	67.823	89.4927
ENSG00000256155.1	0	0	0	0	0	0.0273221	0	0	0.0407523	0	0	0	0	0	0	0	0.0637444	0	0.0794151	0.118864	0	0	0	0	0.0293914	0	0.0619421	0	0.028735	0	0	0.0594212	0.0359059	0.038202	0.0418351	0	0	0.0761751	0	0	0	0	0.0494624	0	0	0	0.266698	0	0.0793894
ENSG00000085514.14	1.80779	0.95286	1.80955	1.07363	0.972015	1.04867	3.63308	2.34711	2.87712	4.96283	1.81243	1.13892	2.12476	3.24391	2.02223	1.70036	2.5002	1.86257	2.75886	0.876923	1.2166	3.18433	4.47478	1.60149	1.49864	0.884973	3.57485	1.82427	1.81134	1.23806	3.89773	2.597	1.72016	1.28432	8.1692	2.91161	2.37968	1.06706	4.67412	2.35412	3.16449	2.02641	4.64222	6.24996	6.31195	9.36512	0.971334	8.74422	0.578284
ENSG00000155926.12	2.17861	1.43256	3.20142	3.0808	0.596637	1.4959	3.94833	1.14532	3.81164	2.52322	2.05972	1.08008	1.7808	1.96658	1.18822	0.989459	2.74183	1.60062	1.6568	1.14587	2.94433	2.39139	2.16221	1.30673	1.76275	1.82214	2.38625	1.78536	1.218	0.566778	3.2756	2.39627	1.20224	1.17229	3.47883	1.72491	2.45673	3.25128	2.07097	1.6378	1.75663	0.608313	3.5125	2.71724	1.83841	2.54234	0.434227	4.13538	0.350532
ENSG00000200075.1	0	0	0.222431	0	0	0	0	0.155118	0	0	0	0	0	0	0	0	0	0	0	0	0	0	0	0	0	0	0	0	0	0	0	0	0	0	0	0	0	0	0	0	0	0	0	0	0	0	0	0	0
ENSG00000265978.1	0	0	0	0	0	0	0	0	0.254476	0	0	0	0	0	0	0.388709	0	0	0	0.247413	0	0	0	0	0	0.212097	0.386794	0	0.179434	0	0	0	0	0	0	0	0	0	0.286211	0	0.47022	0	0	0	0	0	0	0	0
ENSG00000224975.1	0.491199	1.6767	0.538071	0.774014	0.347511	0.6337	1.2177	1.25079	2.47205	0.419	0.569248	0.706455	0.741832	0.798778	0.325512	0.481258	0.777142	0.700471	0.42506	1.50804	1.22859	1.27025	0.304776	1.01264	0.646734	1.91898	1.1788	0.792436	0.717736	0.500591	0.436746	0.742104	1.00362	1.88568	1.02007	0.347827	0.753951	0.815436	0.572422	1.89084	0.895657	4.11721	0.764809	1.21996	1.64066	0.717313	1.46712	0.569784	1.52657
ENSG00000224603.1	0	0	0	0	0	0	0	0	0	0	0	0	0	0	0	0	0	0	0	0	0	0	0	0	0	0	0	0	0	0	0	0	0	0	0	0	0	0	0	0	0	0	0	0	0	0	0	0	0
ENSG00000230442.4	0	0	0	0	0	0	0	0	0	0	0	0	0	0	0	0	0	0	0	0	0	0	0	0	0	0	0	0	0	0	0	0	0	0	0	0	0	0	0	0	0	0	0	0	0	0	0	0	0.00861163
ENSG00000137393.9	1.70144	1.54548	1.68674	2.0416	1.96721	1.66754	1.42889	1.93003	2.42084	1.73065	1.11119	0.765429	1.49011	1.06631	1.35229	1.28105	1.6095	1.42693	1.43596	1.63508	1.96422	1.30063	2.07314	1.16233	1.32144	1.7558	1.93397	1.3788	0.926816	1.24321	1.62166	4.09771	0.963139	1.26535	2.17622	2.74585	1.75769	3.04843	2.46888	0.739894	0.809596	1.38024	1.70279	1.11388	1.89745	1.42215	0.340317	1.83284	1.76168
ENSG00000134987.10	2.98413	4.52354	2.7913	3.99139	2.76399	2.20618	3.22597	3.93434	3.48807	3.48975	2.89293	1.85638	2.7653	3.41003	3.2821	2.40582	3.39948	3.63328	3.20044	4.15328	2.68015	3.94775	3.35125	3.25649	3.85548	3.18894	3.50797	3.63567	3.48884	3.93288	2.85716	3.45899	2.243	2.9529	3.91856	3.7484	2.82599	4.42866	3.77166	1.68375	4.33369	7.30439	7.77731	6.98331	5.00088	8.24053	9.81071	5.41811	3.94729
ENSG00000213383.2	0.0500197	0.0867258	0.0324698	0	0.0235918	0.0352989	0.048988	0.0905747	0.0789752	0.0433448	0.0852856	0.0170524	0	0	0.0220983	0.0201056	0.0823548	0.0676317	0	0	0	0.0492769	0.055175	0.0392833	0.0759446	0	0.0600197	0.0812028	0.0185621	0.0271872	0.131777	0	0.0695832	0	0	0	0	0.0246037	0.029608	0.293406	0.583721	0.133497	0.0958547	0.828209	0.0990051	0.500882	0.0646053	0.023804	0.102567
ENSG00000212211.2	0	0	0	0	0	0	0	0	0	0	0	0	0	0	0	0	0	0	0	0	0	0	0	0	0	0	0	0	0	0	0	0	0	0	0	0	0	0	0	0	0	0	0	0	0	0	0	0	0
ENSG00000238842.1	0	0	0	0	0	0	0	0	0	0	0	0	0	0	0	0	0	0	0	0	0	0	0	0	0	0	0	0	0	0	0	0	0	0	0	0	0	0	0	0	0	0	0	0	0	0	0	0	0
ENSG00000050327.13	7.24538	8.97429	6.55722	6.69812	1.11479	7.88338	6.03619	5.38042	5.86545	5.70705	7.18328	9.06759	4.60767	4.28152	5.43258	5.06898	7.67225	5.84806	3.24493	5.45389	7.16366	5.23176	2.33081	7.30464	6.16939	4.83617	5.25343	6.14665	5.78457	4.19557	6.40819	3.0077	7.2212	3.73447	3.49154	2.86828	3.79632	4.45543	3.83419	2.1718	2.96777	6.82719	2.98142	4.33464	4.39703	1.8725	8.09577	3.59514	4.81598
ENSG00000258551.4	0	0	0	0	0.00786695	0	0	0	0.00877838	0.0072269	0	0	0	0.00997667	0.00736893	0	0	0.0281907	0	0.00853476	0	0.00821597	0.0183987	0.00654972	0	0	0.00667141	0	0	0	0	0.0127998	0	0	0	0	0	0.0246131	0	0	0.454179	0	0.0106546	0	0	0	0	0	0.0114008
ENSG00000125968.8	127.846	146.211	160.844	94.9486	31.062	108.394	151.692	137.229	124.006	204.897	90.4614	202.055	91.9698	108.909	54.0747	146.957	127.608	96.2764	88.5205	44.3899	158.807	112.688	92.9289	185.545	106.449	146.425	71.2463	133.615	94.2618	74.6611	145.553	67.7915	219.679	172.522	69.4662	128.718	108.616	80.3086	84.3801	55.1725	486.077	16.2015	6.89874	30.8553	213.136	19.4774	70.3229	33.0881	5.29516
ENSG00000241511.1	0.0732612	0.254045	0.214006	0.307847	0.362813	0.155101	0.161438	0.298485	0.520518	0.428522	0.327897	0.074927	0	0.0657301	0.0485493	0.176686	0.226164	0.334316	0.169058	0.168691	0.0598339	0.27065	0.121218	0.258913	0.20856	0.144612	0.263723	0.28544	0.0815609	0.0597296	0.231608	0.25299	0.101915	0.054216	0.356233	0	0.17992	0.378375	0.065048	1.93381	1.38929	0	0.280787	0.36391	0.217511	5.62439	0.189248	0.261483	0.187781
ENSG00000135622.11	0.992362	0.928956	0.91864	0.652573	1.22286	0.318099	0.923984	1.15473	0.919496	0.974997	0.86984	0.633733	0.918647	1.22475	0.842873	0.758441	0.880219	0.911839	1.02135	1.23011	0.517491	0.956971	0.979008	0.87266	0.994737	1.41319	0.863717	0.821391	0.625008	1.02558	0.824817	1.20665	0.729132	0.910223	1.32527	0.621247	1.06028	0.965933	1.17481	2.3161	1.35244	2.46198	1.57582	1.5274	1.59073	0.72313	1.97676	1.67285	1.28016
ENSG00000165300.7	0.0178718	0.017877	0.0160633	0.0192559	0.166315	0.0167353	0.0181764	0.0410747	0.0477526	0.0366324	0.0140641	0.0133571	0.0398634	0.045637	0.0236869	0.0306686	0.0203711	0.0125469	0.0676776	0.018993	0.0134735	0.0203151	0.162638	0.13037	0.00939275	0.0398003	0.0437143	0.0153994	0.0198965	0.105358	0.00869229	0.0712108	0.0152995	0.0640942	0.099157	0.00718884	0.0877817	0.0831743	0.168447	0.0181441	0.00802157	0	0.0026345	0	0.00816324	0.00688319	0.0177563	0.0039254	0.00281899
ENSG00000198740.7	3.63878	2.98323	3.71626	4.07741	4.02809	3.15815	3.71047	4.03168	3.40812	2.65168	3.31409	2.75493	2.83595	3.58085	3.63779	3.69295	3.53364	3.18074	2.87241	4.30179	2.71637	3.80048	1.94788	3.87928	3.90168	4.54577	3.68464	3.4369	3.44061	3.83118	3.71395	3.65409	2.48746	3.69929	4.0511	1.12215	4.49649	3.58616	3.19283	2.12961	2.4018	3.4869	3.06692	5.02171	3.23126	3.70422	3.3473	2.54343	3.33909
ENSG00000231738.9	0	0	0	0	0.0150733	0	0.0156498	0	0	0	0.00454091	0	0.00686444	0.0127438	0.00470637	0	0	0.00360095	0.00546282	0	0.0058003	0.00524736	0.0470034	0	0.00404356	0.00467289	0	0.00691765	0	0	0	0	0.00493981	0.0052557	0.0287777	0.0185687	0.0116276	0.00523995	0.00630575	0	0	0	0	0	0	0	0	0	0
ENSG00000267500.1	0.0515484	0.0357505	0.0200773	0.0288811	0.0729384	0.0982199	0.0454367	0.0980099	0.130222	0.120608	0.184573	0.0527205	0	0.0554992	0	0.0248641	0.0763845	0.0940931	0.0793022	0.126608	0.134722	0.0914092	0.10235	0.121452	0.129138	0.094969	0.111337	0.120506	0.0918213	0.0336218	0.065186	0.118673	0.0573678	0.122073	0.150392	0.125793	0.0843975	0.121707	0.109846	0.272136	0.30078	1.15564	0.316109	0.102422	0.336702	0.309714	0.332899	0.235502	0.221974
ENSG00000277671.1	0	0	0	0	0	0	0	0	0	0	0	0	0	0	0	0	0	0	0	0	0	0	0	0	0	0	0	0	0	0	0	0	0	0	0	0	0	0	0	0	0	0	0	0	0	0	0	0	0
ENSGR0000196433.10	0	0	0	0	0	0	0	0	0	0	0	0	0	0	0	0	0	0	0	0	0	0	0	0	0	0	0	0	0	0	0	0	0	0	0	0	0	0	0	0	0	0	0	0	0	0	0	0	0
ENSG00000198972.2	0	0	0	0	0	0	0	0	0	0	0	0	0	0	0	0	0	0	0	0	0	0	0	0	0	0	0	0	0	0	0	0	0	0	0	0	0	0	0	0	0	0	0	0	0	0	0	0	0
ENSG00000144524.16	3.26175	4.0798	3.33434	3.19539	3.67458	2.18201	3.66405	4.12121	4.67042	4.23041	3.23839	2.26471	3.86919	4.29099	3.25497	3.51222	3.75902	3.72719	4.4955	4.34258	2.41395	4.32879	4.44333	4.02275	3.52361	4.29544	3.77899	3.24466	3.11747	4.00844	4.02565	3.82613	3.44303	4.82764	4.96506	4.12235	4.11094	5.06371	4.93438	8.14267	5.4766	7.99363	7.06632	8.17232	5.72242	6.9922	10.4581	6.59247	9.552
ENSG00000169314.13	0.0486769	0.132625	0.0880234	0.0584407	0.0983934	0.080971	0.102156	0.207766	0.120772	0.0271165	0.0444622	0.0782316	0.0268852	0.137258	0.0645152	0.0754684	0.0429342	0.112828	0.117676	0.11742	0.204457	0.184966	0.0920465	0.0491512	0.0712663	0.128113	0.0750966	0.0609605	0.0541915	0.147405	0.120911	0.128072	0.0580416	0.154383	0.0563551	0.0242419	0.0796962	0.0923523	0.160531	0.0611849	0.0202875	0.0278385	0.0399778	0.0690836	0.0412917	0.116056	0.0359263	0.0694948	0.0285183
ENSG00000264079.2	0	0	0	0	0	0	0	0	0	0	0	0	0	0	0	0	0	0	0	0	0	0	0	0	0	0	0	0	0	0	0	0	0	0	0	0	0	0	0	0	0	0	0	0	0	0	0	0	0
ENSG00000230365.1	0	0	0	0	0	0	0	0	0	0	0	0	0	0	0	0	0	0	0	0	0	0	0	0	0	0	0	0	0	0	0	0	0	0	0	0	0	0	0	0	0	0	0	0	0	0	0	0	0
ENSG00000158482.9	0.0546012	0.252452	0.194941	0.101972	0.0257527	0.0192661	0.0267375	0.0247177	0.0862088	0.0473149	0.0465486	0.074457	0	0.0326589	0.0482448	0	0.112372	0.0738263	0.0839986	0.111755	0.0594586	0.0806855	0	0	0.0621754	0.0479015	0.0655171	0.0531843	0.0607869	0.0593548	0.0575387	0.0419005	0.0759566	0.13469	0.0884994	0.0951731	0.0297986	0.564002	0	0	0.0530989	0.0728621	0.0697563	0	0.0540367	0.0607511	0.329106	0.0259842	0.0933017
ENSG00000234818.1	0.0256738	0.133542	0.0249989	0.143843	0	0	0	0	0.0810719	0	0	0.10503	0	0	0	0	0.031703	0.0781056	0	0.0394109	0.0838734	0.0379389	0.0424798	0.0302447	0.0584706	0.0337854	0.0616132	0	0.0285824	0.0418635	0	0	0.0357153	0.0759984	0	0.0895021	0.0420344	0.113656	0	0	0.0749023	0	0.0983996	0	0.15245	0.0856967	0.0994808	0.0733078	0.131613
ENSG00000212055.1	0	0	0	0	0	0	0	0	0	0	0	0	0	0	0	0	0	0	0	0	0	0	0	0	0	0	0	0	0	0	0	0	0	0	0	0	0	0	0	0	0	0	0	0	0	0	0	0	0
ENSG00000273210.1	0.0318108	0.165464	0.247796	0.26734	0.0900213	0.168367	0.046732	0.129605	0.100451	0.206743	0.040679	0.0976023	0	0.114163	0	0.0767188	0.196405	0.0322585	0.0978756	0.0488315	0.155883	0.0940152	0.157902	0.149897	0.0724471	0.209307	0.152682	0.0619706	0.141658	0	0.15085	0.219702	0.088505	0.141247	0.15468	0.27724	0.104164	0.187765	0.169467	0	0.27842	0.254698	0.182881	0.632054	0.377783	0.530906	0.369781	0.0908309	0.163073
ENSG00000229060.4	0	0	0	0	0	0	0	0	0.0223224	0	0.0180796	0	0	0	0	0	0	0	0	0	0	0	0	0	0	0	0	0	0	0	0	0	0	0	0	0	0	0	0	0	0	0	0	0	0	0	0	0	0
ENSG00000248370.1	0	0	0	0	0	0	0	0	0	0	0	0	0	0	0	0	0	0	0	0	0	0	0	0	0	0	0	0	0	0	0	0.0493275	0	0	0	0	0	0	0	0	0	0	0	0	0	0	0	0.03059	0
ENSGR0000169084.11	0	0	0	0	0	0	0	0	0	0	0	0	0	0	0	0	0	0	0	0	0	0	0	0	0	0	0	0	0	0	0	0	0	0	0	0	0	0	0	0	0	0	0	0	0	0	0	0	0
ENSG00000188340.1	0	0	0	0	0	0	0	0	0	0	0	0	0	0	0	0	0	0	0	0	0	0	0	0	0	0	0	0	0	0	0	0	0	0	0	0	0	0	0	0	0	0	0	0	0	0	0	0	0
ENSG00000243014.1	0.424144	0.0735394	0.412993	0.712908	0.120028	0.134693	0.373856	1.09444	0.803607	0.771842	0.542387	0.0433788	0.163984	0.304434	0.281075	0.358021	0.209499	0.473125	0.261002	0.260435	0.0692814	0.250707	0.701787	0.349759	0.434683	0.22326	0.661621	0.454451	0.283317	0.0691605	1.00567	0.195291	0.472027	0.0627764	0.274987	0.295723	0.277771	0.312942	0.150637	2.61234	0.247484	1.52819	0.812803	0.421369	0	2.68992	0.657388	0.181662	0.434862
ENSG00000258662.1	0	0.0635113	0	0	0	0	0	0	0	0	0	0	0	0	0	0	0	0	0	0	0	0	0	0	0	0	0	0	0	0	0	0	0	0	0	0	0	0	0	0	0	0	0	0	0	0	0	0	0
ENSG00000272281.5	0.00233098	0	0.0022697	0	0.00659645	0	0.00684872	0	0.0073607	0	0.00298082	0	0.00901213	0.00836546	0.00308943	0	0.00287838	0.00945518	0	0.00357821	0.00761505	0	0	0.00274598	0.00530867	0.00920236	0.011188	0.00681148	0.00519012	0	0	0.00536633	0	0.00345003	0	0.00406305	0	0	0.00413932	0	0.00680054	0.0186634	0	0	0.0138413	0	0.00602139	0	0.0143393
ENSG00000151849.13	1.27287	1.21598	1.16893	1.62207	1.80811	1.49006	1.36761	1.59308	2.10034	1.38525	1.24154	1.44476	1.15311	1.27638	0.704583	1.23394	1.1773	1.21739	0.767916	1.75854	1.81009	1.44206	1.06956	2.12574	1.18229	1.80312	1.44948	1.11342	1.01974	1.15579	1.16776	1.28706	1.26727	2.03539	1.33495	1.05714	1.67129	1.71993	0.992776	1.03212	1.93687	7.33382	2.78361	2.50429	2.53424	2.30763	8.41037	1.7923	3.77949
ENSG00000255958.1	0	0	0	0	0	0	0	0	0	0	0	0	0	0	0	0	0	0	0	0	0	0	0	0	0	0	0	0	0	0	0	0	0	0	0	0	0	0	0	0	0	0	0	0	0	0	0	0	0
ENSG00000252065.1	0	0	0	0	0	0	0	0	0	0	0	0	0	0	0	0	0	0	0	0	0	0	0	0	0	0	0	0	0	0	0	0	0	0	0	0	0	0	0	0	0	0	0	0	0	0	0	0	0
ENSG00000250768.1	0.00703137	0	0	0	0	0	0	0	0.0111017	0.0091396	0	0	0	0	0	0	0	0.00713034	0	0	0	0	0	0	0	0	0	0.0068489	0	0	0	0	0	0	0	0	0	0.0103758	0	0	0	0	0.0134745	0	0	0	0	0	0
ENSG00000226647.2	0	0.0356239	0	0.0575577	0	0	0.0452758	0.0279037	0	0	0.0131371	0	0	0	0	0	0.0253713	0.0312533	0	0.0946197	0.0839031	0.0151809	0	0.0121021	0	0.0270379	0.012327	0	0	0	0	0	0.0142912	0.0608202	0.0166511	0	0	0.0454785	0	0	0	0.205634	0.0393738	0	0	0	0.132688	0	0
ENSG00000275048.1	0	0	0	0	0	0	0	0	0	0	0	0	0	0	0	0	0	0	0	0	0	0	0	0	0	0	0	0	0	0	0	0	0	0	0	0	0	0	0	0	0	0	0	0	0	0	0	0	0
ENSG00000123561.13	0.0105727	0.0274969	0.0154421	0.0296179	0	0.190259	0.0310638	0.0215379	0.016693	0.0206141	0.162242	0.0865047	0.0102191	0.00948583	0.0980895	0.031873	0.0522221	0.0375252	0.0487951	0	0.0172699	0	0.034987	0.0747299	0.018059	0.0417393	0.0253728	0.0308949	0.0176557	0.00861986	0	0.0121701	0.0514774	0.0469451	0	0	0.0519303	0.0234022	0.00938739	0.279078	0.0308453	0	0	0	0.345291	0	0.0955895	0	0.178858
ENSG00000278156.1	0.260155	0.283734	0.273744	0.246847	0.195927	0.204319	0.326705	0.501475	0.675755	0.1309	0.134145	0.150201	0.267677	0.263529	0.177963	0.293471	0.29016	0.306367	0.271119	0.276971	0.178204	0.496048	0.118027	0.222439	0.234128	0.358915	0.367549	0.318798	0.224228	0.287365	0.232144	0.16422	0.180953	0.335364	0.333253	0.124337	0.116789	0.414854	0.461978	0.184599	0.171385	0.739117	0.281436	0.333488	0.274075	0.0840358	0.67745	0.389388	0.563572
ENSG00000262181.1	0	0	0	0	0	0	0	0	0	0	0	0	0	0	0	0	0	0	0	0	0	0	0	0	0	0	0	0	0	0	0	0	0	0	0	0	0	0	0	0	0	0	0	0	0	0	0	0	0
ENSG00000235929.1	0	0.0498029	0	0	0	0.060812	0	0	0.136056	0.0746732	0.0367319	0	0	0	0	0.0346374	0	0.058257	0	0	0	0.0424465	0	0	0	0.0377995	0.0344668	0	0.0319783	0	0	0	0	0	0	0.050068	0	0	0	0	0	0.114992	0	0	0	0.0958785	0.1113	0	0
ENSG00000253930.1	2.09502	3.75086	1.79603	3.44479	0.257769	1.832	1.73958	2.19576	2.51679	1.83518	1.68898	2.07279	2.81733	1.5119	0.814897	1.07093	1.49034	1.87049	1.22613	2.20225	1.41347	2.55745	1.20571	2.25339	1.55585	2.30743	1.83074	1.17559	1.5211	1.78232	1.97976	0.52425	1.9007	1.88743	1.10728	1.46863	1.45405	1.54574	1.65796	0	1.72734	1.54978	4.45115	4.97705	3.38047	2.05228	1.76473	6.17707	2.96512
ENSG00000250519.5	0.0200632	0	0.0195358	0	0	0.021238	0.0294741	0.0544951	0.0950324	0.0260788	0.0256565	0	0	0	0.0265913	0.0725805	0.0495496	0	0	0.0615966	0.0327721	0.0296479	0	0	0.0228464	0	0.0481486	0	0	0	0	0.0923781	0	0.0296951	0.0325192	0	0.065697	0	0	0.176531	0	0	0.038448	0	0	0	0.181395	0.0286438	0.082281
ENSG00000104967.6	0.242207	0.417051	0.388729	0.219931	0.555429	0.28468	0.287108	0.700978	0.290109	0.349569	0.147389	0.280174	0.190515	0.413637	0.290021	0.332354	0.175326	0.191412	0.20044	0.646169	0.182809	0.338169	0.118845	0.204649	0.300534	0.391271	0.354769	0.304258	0.30498	0.539299	0.13466	0.453774	0.148718	0.306566	0.636247	0.125199	0.536031	0.26128	0.281795	0.338039	0.287525	0.294234	0.27529	0.24892	0.183497	0.189571	0.153181	0.426876	0.0941934
ENSG00000171206.12	22.1565	32.6542	23.1531	17.9488	34.18	34.0907	23.4291	33.4008	24.026	22.0363	15.3181	18.3816	22.7907	28.7427	23.1616	27.4676	22.8816	21.7773	26.3869	30.1707	15.1461	26.8678	17.7292	22.4737	20.2056	25.9819	24.3537	20.9129	19.6713	28.974	22.3866	25.9049	20.4698	23.5311	34.3479	12.4514	22.8128	27.8723	32.9319	39.0423	26.2104	21.7866	31.6968	25.9454	25.1521	28.4933	18.7484	41.8308	17.7029
ENSG00000142623.9	0.0266269	0.0820738	0.0662575	0.0580155	0.00418619	0.0250541	0.0217314	0.0562512	0.191518	0.0692208	0.0264833	0.124058	0.268802	0.100868	0.0548965	0.264002	0.094986	0.120007	0.163851	0.190745	0.115982	0.0393472	0.0342663	0.080161	0.131389	0.00778657	0.1207	0.0374629	0.0757554	0.226736	0.0514422	0.0272443	0.0781978	0.337172	0.0911107	0.0928244	0.0581264	0.497694	0.120836	0.260313	0.353888	0.189504	0.187096	0.0293919	0.166893	0	0.256023	0.00844766	0.664293
ENSG00000231930.1	0	0	0	0	0	0	0	0	0	0	0	0	0	0	0.188486	0	0	0	0	0	0	0	0	0	0	0	0	0	0	0	0	0	0	0	0	0	0	0	0	0	0	0	0.272528	0	0	0	0	0	0
ENSG00000259227.2	0	0	0	0	0	0	0	0	0	0	0	0	0	0	0	0	0	0	0	0	0.0602907	0	0	0	0.0840608	0	0	0	0	0	0	0	0	0	0	0.0643367	0	0	0	0	0	0	0.0707325	0	0	0	0	0	0.037843
ENSG00000234648.1	8.62998	1.27344	7.24097	4.88658	2.59808	3.69298	5.93437	8.10443	10.0019	9.90484	4.69611	3.28636	2.48467	2.30638	2.79865	6.7532	5.55504	18.7132	2.40105	0.986521	2.24945	20.2145	5.3167	6.81366	4.91356	2.65793	8.04188	7.69063	5.41709	1.79642	13.206	4.86125	8.30154	1.6306	2.82731	3.5206	2.55532	2.845	3.0976	29.8884	6.16047	8.45338	7.03744	8.2087	4.08866	46.2735	1.54153	1.4418	1.3178
ENSG00000274266.1	0	0	0	0	0	0	0	0	0	0	0	0	0	0	0	0	0	0	0	0	0	0	0	0	0	0	0	0	0	0	0	0	0	0	0	0	0	0	0	0	0	0	0	0	0	0	0	0	0
ENSG00000250977.1	0	0	0	0	0	0	0	0	0	0	0	0	0	0	0	0	0	0	0.039637	0	0	0	0	0	0	0	0	0	0	0	0	0	0	0	0	0	0	0	0.0457531	0	0	0	0	0	0	0	0	0	0
ENSG00000233385.1	0.0192129	0	0	0	0	0	0	0	0.0303348	0	0	0	0	0.0344757	0.0254643	0	0	0	0	0	0	0.0283913	0.0317896	0	0	0	0	0.0187143	0	0	0.0303698	0	0	0	0	0	0	0	0	0	0	0	0	0	0	0	0	0	0
ENSG00000154229.10	5.02861	5.25698	3.39177	6.1471	12.1949	7.33743	4.47139	5.52561	5.65177	3.45585	4.37792	4.73455	3.44229	7.82834	4.64606	4.98939	5.21689	3.84499	4.56238	5.85632	3.40371	5.10322	5.10067	3.70204	6.38085	5.90362	4.38733	5.15912	3.66511	10.8678	4.23548	8.25285	3.78902	6.47051	7.66143	3.80897	6.39097	4.89256	3.23142	3.61654	2.09853	2.31201	5.86019	3.15302	2.29007	1.64116	2.88795	8.80411	2.39114
ENSG00000122574.9	0.394632	0.750575	1.00838	0.710204	1.11677	0.789905	0.24595	0.708095	0.234126	0.407255	0.223268	0.225041	0.300524	0.656629	1.04924	0.490292	0.546373	0.312873	0.309071	0.602113	0.464899	0.600829	0.340329	0.383182	0.266902	0.97883	0.617021	0.638322	0.697618	0.717582	0.347813	0.781871	0.365986	0.428329	0.697781	0.233458	0.6931	0.462338	0.233594	0.315659	0.683815	0.0382991	0.357499	0.0475213	0.156221	0.0957994	0.148278	0.269752	0.049043
ENSG00000204345.1	0	0.038604	0	0	0	0	0	0	0	0.0578818	0	0	0	0.0199763	0.0147548	0	0.0137469	0.0112893	0	0.0341783	0	0	0.0184199	0	0.0126769	0	0	0	0	0	0	0	0	0	0.018044	0	0.0182268	0.0164276	0.039538	0	0	0.0445672	0.192004	0	0	0	0	0	0
ENSG00000236460.1	0	0	0	0	0	0	0	0	0	0	0	0	0	0	0	0	0	0	0	0	0	0	0	0	0	0	0	0	0	0	0	0	0	0	0	0	0	0	0	0	0	0	0	0	0	0	0	0	0
ENSG00000259604.4	0.0122618	0.0425198	0.0119394	0	0.0346997	0.0259595	0	0.0166526	0.0387199	0	0.0156802	0	0	0	0	0	0	0	0	0.0188226	0	0.0181196	0	0	0	0.0322718	0.0147132	0	0	0.039988	0	0.0282288	0	0	0.0198743	0	0	0	0	0	0	0	0	0	0.0728102	0	0	0	0.0502867
ENSG00000237180.1	0	0	0	0	0	0	0	0	0	0	0	0	0.105023	0	0	0	0	0	0	0	0.0887425	0	0	0	0	0.0714935	0	0	0	0	0	0	0	0	0	0	0	0	0	0	0	0.217495	0	0	0	0	0	0	0
ENSG00000279151.1	0	0	0	0	0	0.0756406	0	0.0485221	0	0	0	0	0	0.0641112	0	0	0	0	0	0	0	0	0	0	0	0	0	0	0	0	0	0	0	0	0	0	0	0	0	0	0.104236	0	0	0	0	0	0	0	0
ENSG00000260994.1	0	0	0	0	0	0	0	0	0	0	0	0	0	0	0	0	0	0	0	0	0	0	0	0	0	0	0	0	0	0	0	0	0	0	0	0	0	0	0	0	0	0	0	0	0	0	0	0	0
ENSG00000279688.1	0	0	0.0135681	0	0	0	0	0.0189241	0	0	0	0.0285025	0	0	0	0	0.0172067	0	0	0	0	0	0.0461117	0	0.0158674	0	0	0	0	0	0	0	0.0193844	0	0	0	0.0228141	0.0411243	0	0	0	0	0	0	0	0	0.0179976	0	0.0142865
ENSG00000136206.3	0.0821388	0.104438	0.0906434	0.0767002	0.0309926	0.104338	0.0643558	0.0818044	0.129687	0.0427067	0.02801	0.0560044	0.0952703	0.0884342	0.108865	0.0396192	0.0743805	0.144378	0.0168483	0.0840588	0.196781	0.194206	0.00906044	0.0580574	0.0436488	0.151327	0.0657068	0.058672	0.0487703	0.062503	0.121181	0.0126065	0.0685588	0.105362	0.0621289	0.066814	0.080689	0.0969658	0.0777924	0.0481811	0.0798788	0.175375	0.0944435	0.108802	0.113805	0.146225	0.148526	0.0703605	0.0842145
ENSG00000255857.4	0.591199	0.73972	0.830845	0.768323	0.62092	0.787107	0.72525	1.01811	1.27986	1.14081	0.568959	0.548542	1.75552	0.842119	0.735094	0.668808	0.933239	0.846746	1.50959	0.729765	0.756623	1.17084	1.35132	0.919031	0.66627	1.12287	0.804466	0.694591	0.62425	0.745365	0.934509	1.16461	0.856341	0.956206	0.958236	1.66792	0.758386	0.863403	1.24466	2.14507	1.77814	0.60999	1.40157	0.787146	1.46573	1.30201	1.22017	1.83601	0.71237
ENSG00000170356.8	0.0248982	0	0.0969747	0.0836987	0.00704595	0.0368985	0	0.00676278	0	0	0	0.117136	0.0288787	0.0268065	0.0791989	0.0720572	0.0368943	0.0252487	0.0383035	0	0.0406698	0.0367928	0	0	0.039693	0	0.0298759	0.0582051	0.0498941	0	0	0.0343921	0.0138545	0.0442215	0.0161424	0	0.0163058	0.0146963	0	0	0	0	0	0	0.118276	0.0166216	0	0.0639839	0.0306329
ENSG00000265218.1	0.0427582	0.0370678	0.0520426	0.149726	0.0151252	0.0226309	0.0471108	0.174208	0.286918	0.0277892	0.0683479	0	0.165313	0.0575441	0.085006	0.0644506	0.0131998	0.04336	0.0657793	0.114864	0.209529	0.0473886	0.0530607	0	0	0.0984682	0.0513065	0.0520608	0.0595028	0.0348606	0.16897	0.0246092	0.0297408	0.126571	0.121282	0.037265	0.0525043	0.0630957	0.170841	0	0.0311863	0.0427937	0.0204848	0.106196	0.0952112	0.0356806	0.069033	0	0.0109597
ENSG00000222560.1	0	0	0	0	0	0	0	0	0	0	0	0	0	0	0	0	0	0	0	0	0	0	0	0	0	0	0	0	0	0	0	0	0	0	0	0	0	0	0	0	0	0	0	0	0	0	0	0	0
ENSG00000224215.1	0	0.0281956	0.063338	0	0.0230099	0	0.0238899	0.0441704	0	0.0845515	0.0207955	0.0166318	0.0628727	0.0291806	0.0431066	0	0.0401618	0	0.0250175	0.0499264	0	0.0240308	0.0538142	0.114943	0.0185179	0.0427999	0.0390263	0	0	0	0.0514107	0	0	0.024069	0.052716	0	0	0.215972	0	0	0	0	0	0	0.0965633	0.108562	0	0	0
ENSG00000198604.9	6.15805	6.50489	5.40535	8.2929	1.47444	4.37832	5.90463	6.63064	6.40255	5.70205	7.43865	6.1439	4.97588	4.5174	4.3456	4.48772	6.48263	6.08804	4.30485	5.84014	6.67613	5.84477	4.47721	6.31763	5.83643	4.67424	5.37456	5.22736	5.0201	5.47231	6.99075	3.43578	4.72891	6.13575	4.7493	4.39142	4.44878	6.18688	4.3534	1.44245	6.59151	11.0816	10.4901	8.4241	5.72327	6.208	4.03041	6.38662	7.56945
ENSG00000269131.1	1.56105	3.03971	2.05785	3.04432	1.46121	0.851646	2.16979	3.16374	4.55971	1.60767	1.45879	1.62724	1.81061	2.59645	1.74271	1.88965	3.09904	2.15534	1.59793	3.68662	1.628	2.59071	0.814607	2.34114	1.62034	4.29023	2.22615	1.78371	1.778	1.88949	2.04996	1.13343	2.10478	4.13217	2.61778	0.847695	1.91686	3.31355	1.9831	3.01118	2.32969	10.9845	4.77488	3.28061	3.47604	2.88588	9.20492	3.53158	6.30349
ENSG00000221238.1	0	0	0	0	0	0	0	0	0	0	0	0	0	0	0	0	0	0	0	0	0	0	0	0	0	0	0	0	0	0	0	0	0	0	0	0	0	0	0	0	0	0	0	0	0	0	0	0	0
ENSG00000243144.5	0.0124834	0.0216441	0.0364657	0.0349705	0	0.0660716	0.0183389	0.033907	0	0	0	0.0127673	0	0	0.0165452	0.0150533	0.0154149	0.0506365	0.0576135	0	0.0203909	0	0.020655	0.0147059	0	0.0164275	0.0149791	0	0.0138976	0.0203553	0.039465	0	0	0	0.0202335	0.108797	0	0.036842	0	0	0	0.0499751	0	0	0	0	0.338594	0.0356445	0.0383966
ENSG00000278763.1	0	0	0	0	0	0	0	0	0	0	0	0	0	0	0	0	0	0	0	0	0	0	0	0	0.155098	0	0	0	0	0	0.107649	0	0	0	0	0	0	0	0	0	0	0	0	0	0	0	0	0	0
ENSG00000280921.1	0	0	0.0527029	0.151626	0.0765853	0.0572949	0	0	0	0	0.13843	0	0	0	0	0	0	0	0	0.0830865	0	0	0	0	0	0	0	0	0	0	0	0	0	0	0	0.0943445	0	0	0	0	0	0	0.103723	0	0	0	0	0	0.221974
ENSG00000239319.3	0	0	0	0	0	0	0	0	0	0	0	0	0	0	0	0	0	0	0	0	0	0	0	0	0	0	0	0	0	0	0	0	0	0	0	0	0	0	0	0	0	0	0	0	0	0	0	0	0
ENSG00000173714.7	0.0767112	0.0380012	0.028455	0.0102331	0.341134	0.0928031	0.0536636	0.0396877	0.0634427	0.0474817	0.00934255	0.0373597	0.028246	0.150761	0.0435734	0.0925031	0.0225537	0.044452	0.146111	0.0224298	0.0238673	0.059378	0.247808	0.0516391	0.0249579	0.0721056	0.0788978	0.0142325	0.0732015	0.256126	0.0288708	0.269109	0.0152449	0.0270329	0.242751	0.025469	0.233248	0.070075	0.0259471	0	0	0	0.00700022	0	0.0216909	0	0.00471809	0.0104303	0.00374522
ENSG00000252578.1	0	0.498029	0	0	0	0	0	0	0	0	0	0	0	0	0	0	0	0	0	0	0	0	0	0	0	0	0	0	0	0	0	0	0	0.21257	0	0	0	0	0	0	0	0	0	0	0	0	0	0	0.14725
ENSG00000239169.1	0	0	0	0	0	0	0	0	0	0	0	0	0	0	0	0	0	0	0	0	0	0	0	0	0	0	0	0	0	0	0	0	0	0	0	0	0	0	0	0	0	0	0	0	0	0	0	0	0
ENSG00000180879.12	40.6002	44.5366	43.3116	43.2208	12.1361	25.3408	61.5013	37.9236	51.3741	59.917	36.7153	25.6051	66.0466	34.7792	34.7232	52.6662	59.5667	38.2874	64.1611	36.7239	23.0903	51.4264	68.2646	49.4702	43.6016	30.0471	39.8284	42.9727	38.5994	22.2873	78.6186	40.1828	52.0129	36.849	44.2208	82.4963	26.6418	55.6489	56.5688	68.5429	60.4002	30.8827	33.2908	97.6734	123.45	66.9105	28.2788	49.7252	40.1195
ENSG00000165025.13	16.5382	19.7776	22.5854	17.4242	4.31377	18.7827	18.868	17.9985	18.6607	18.4641	16.8584	13.9187	15.7106	16.9864	17.0926	14.7825	23.5196	21.3336	16.4176	15.9888	12.4838	24.0192	12.8206	17.5113	22.8842	14.7581	15.5549	19.7349	17.64	13.0068	23.048	12.7169	17.3053	18.8404	15.2937	16.2383	13.5249	32.116	19.2822	10.5094	10.4053	15.3927	16.0225	16.9555	16.8218	16.0218	27.0101	11.2729	27.9262
ENSG00000278104.1	0	0	0	0	0	0	0	0	0	0	0	0	0	0	0	0	0	0	0	0	0	0	0	0	0	0	0	0	0	0	0	0	0	0	0	0	0	0	0	0	0	0	0	0	0	0	0	0	0
ENSG00000073578.15	40.823	32.0479	36.845	32.337	18.3042	19.132	41.4528	33.3981	30.4433	28.9336	43.8106	31.0002	27.3321	31.2766	38.3387	40.5508	39.0593	41.6327	29.3433	33.1843	35.4269	40.0224	20.4967	36.3025	40.1018	34.0651	38.1709	37.264	40.9785	24.5389	42.412	27.965	41.0323	40.7929	21.2845	29.9473	29.3391	35.3111	25.9034	56.6829	17.1793	10.5987	25.48	17.2421	10.4393	35.1574	24.4257	19.8991	27.8374
ENSG00000250156.3	0	0	0	0.0472234	0	0	0	0	0	0.0219117	0	0.00862031	0	0	0	0.0203276	0.010408	0	0	0.0129385	0.0413032	0	0.0278921	0	0.00959787	0.0110917	0.0303412	0.0246298	0.0187671	0	0.0133232	0.0194042	0	0	0.0273229	0	0	0	0	0	0	0	0.0161522	0	0	0	0	0.0120334	0.1037
ENSG00000232412.1	0.0444961	0.308595	0.173305	0.498598	0.125919	0.235507	0.0653675	0.181288	0.421524	0.115675	0	0.0910157	0.43008	0.39922	0.176922	0.0536561	0.0549453	0.135367	0.342264	0	0.145363	0	0.368115	0.209672	0.202674	0.234218	0.106784	0.130024	0.148611	0.217665	0.211005	0.204875	0.247597	0.26343	0.288483	0.853152	0.145702	0.328301	0.395077	0	0.778892	0.178132	0.255809	0.44205	0.396324	0.148523	0.344826	0.508207	0.501826
ENSG00000215867.4	0.0347027	0.0601686	0.0112635	0	0	0	0.0169935	0.0785486	0.0365276	0.0300718	0.0443771	0.0354918	0	0.0207569	0	0.0557955	0.0285681	0.0234608	0	0.0887846	0.0566848	0.0170937	0	0.013627	0	0.0608892	0.0416405	0.0225348	0.0515122	0.0565859	0.0548545	0	0.0160918	0.0171208	0	0	0.0378779	0	0	0.508898	0	0.0926173	0	0.114919	0	0	0.0298813	0	0.0237198
ENSG00000280250.1	0	0	0	0	0	0	0	0	0	0	0	0	0	0	0	0	0	0	0	0	0	0	0	0	0	0	0	0	0	0	0	0	0	0	0	0	0	0	0	0	0	0	0	0	0	0	0	0	0
ENSG00000269743.2	0.409	0.356406	0.437453	0.326511	0.437784	0.390325	0.482545	0.500774	0.49185	0.382884	0.387523	0.379287	0.487496	0.448713	0.3876	0.396091	0.429159	0.406161	0.596605	0.592056	0.408462	0.429022	0.568032	0.424397	0.436778	0.504758	0.381426	0.365359	0.360965	0.563247	0.455569	0.414689	0.40093	0.530073	0.563311	0.661197	0.496154	0.712986	0.523083	0.316981	0.272034	0.509023	0.357372	0.357902	0.427841	0.212207	0.525526	0.56274	0.2151
ENSG00000130475.13	0.868713	0.609548	1.98694	0.756479	0.155	0.310121	1.96481	1.07599	1.23886	1.43714	1.07506	1.10733	1.13761	1.04226	0.793467	0.8663	1.48796	0.782771	1.27764	1.2866	0.653319	2.64273	0.826171	0.684249	0.98922	1.0996	0.907885	0.858576	0.845174	0.677103	2.73024	0.604084	1.00293	1.04821	1.10661	0.519541	0.700722	2.97733	1.60146	2.95879	1.75403	0.703706	2.62649	1.92347	4.66675	0.408165	12.5726	1.16386	2.7164
ENSG00000240436.1	0	0.156701	0	0	0	0	0	0.0613707	0.142697	0	0	0.0924334	0	0	0	0	0	0.0916504	0.0695191	0	0	0	0	0	0.102916	0	0.0542234	0	0	0	0	0	0	0	0.0732441	0	0	0	0	0	0	0.180907	0	0	0	0	0.175099	0	0
ENSG00000275992.1	0	0	0	0	0	0	0	0	0	0	0	0	0	0	0	0	0	0	0	0	0	0	0	0	0	0	0	0	0	0	0	0	0	0	0	0	0	0	0	0	0	0	0	0	0	0	0	0	0
ENSG00000163481.6	5.91344	8.72634	6.24439	5.31781	6.20252	4.53446	5.43065	5.24937	6.42817	7.93809	4.855	5.35817	7.88245	5.96104	5.41261	5.56458	6.70839	5.17348	8.59772	5.80883	5.06932	6.12705	8.57552	5.33318	5.0272	6.58205	5.26742	4.64691	4.616	5.93614	7.16599	7.14471	6.88853	6.488	6.83175	9.63264	5.77634	5.80511	7.21873	8.62599	7.23244	10.5743	5.68403	8.747	9.52929	7.87871	10.1783	12.1778	8.37406
ENSG00000198573.6	0	0	0	0	0	0	0	0	0	0	0	0	0	0	0	0	0	0	0	0	0	0	0	0	0	0	0	0	0	0	0	0	0	0	0	0	0	0	0	0	0	0	0	0	0	0	0.0968245	0	0
ENSG00000207927.1	0	0	0	0	0	0	0	0	0	0	0	0	0.406395	0	0	0	0	0.213187	0	0.322713	0	0	0	0	0	0	0	0	0	0.685591	0	0	0	0	0	0	0	0	0	0	0	0	0	0	0	0	0.543059	0	0
ENSG00000196152.9	1.73917	1.6279	1.6505	1.53576	2.85315	1.90771	1.78662	1.82281	2.41763	2.04767	1.4988	1.28893	1.68101	1.50385	1.57846	1.33735	2.38881	2.00009	1.84186	1.95394	1.78067	2.24411	2.13737	1.58114	1.68624	1.66674	1.8676	1.69404	1.58544	2.29131	2.13156	2.27757	1.37625	1.45493	2.37973	1.1423	1.50626	2.20375	1.96941	1.88509	1.12142	2.92626	2.78945	2.81706	1.88957	1.0727	2.51489	2.01517	1.99632
ENSG00000174946.6	1.05863	0.952776	1.58948	1.17719	0.228689	0.966641	4.29758	0.66947	1.73525	0.871846	1.51911	0.421512	1.18726	1.45009	0.814006	0.847796	1.11764	0.688374	1.42969	0.930383	1.62362	1.07476	1.19003	2.73221	1.02144	1.14852	1.24119	0.779276	0.602778	0.382136	2.18434	0.539524	0.820656	1.04058	0.890681	2.00021	1.52155	1.80066	0.990179	0.213312	0.778024	0.0647031	0.882718	0.642266	0.815758	0.97107	0.0730634	1.30371	0.0745686
ENSG00000272638.1	0	0	0	0	0	0	0	0	0	0	0	0	0	0	0	0	0	0	0	0	0	0	0	0	0	0	0	0	0	0	0	0	0	0	0	0	0	0	0	0	0	0	0	0	0	0	0	0	0
ENSG00000228460.1	0	0	0	0	0	0	0	0	0	0	0	0	0	0	0	0	0	0	0	0	0	0	0	0	0	0	0	0	0	0	0	0	0	0	0	0	0	0	0	0	0	0	0	0	0	0	0	0	0
ENSG00000272419.4	0.138925	0.290709	0.279875	0.07381	0.379588	0.22566	0.337804	0.234214	0.419784	0.146332	0.186844	0.149433	0.324123	0.365336	0.320637	0.231069	0.452537	0.245327	0.272681	0.330919	0.277789	0.169898	0.317056	0.321674	0.302756	0.315204	0.275916	0.27764	0.0959984	0.410098	0.283964	0.363945	0.149944	0.428965	0.33388	0.137778	0.356869	0.381731	0.408333	0.189677	0.251571	0.805477	0.582948	0.166572	0.376909	0.255845	1.14777	0.738646	0.370825
ENSG00000221994.9	0.655046	0.506294	0.514871	0.84013	0.703518	0.622389	0.457964	0.814581	0.853559	0.877096	0.560122	0.532724	0.991665	0.899265	0.575302	0.604317	0.672437	0.84834	1.18984	0.642089	0.457642	0.58895	1.02507	0.576426	0.772874	0.815271	0.894908	0.499676	0.724863	0.572663	0.736029	0.908452	0.741073	0.899431	1.23441	1.27247	0.633147	0.617234	1.1422	0.312482	1.00158	0.505515	0.612521	0.392025	1.80423	0.0526862	0.453608	0.523933	1.18946
ENSG00000233287.1	0.107185	0.061947	0.104367	0	0.252769	0.151281	0.0524872	0.242611	0.0564108	0.464409	0.0913775	0.109622	0	0.0641112	0.0947071	0.086167	0.0441186	0.217388	0	0.0548453	0.0583602	0.0527967	0.118232	0.0420892	0.0813692	0.0470167	0.128614	0.174006	0.079552	0	0.112952	0	0.248512	0	0	0	0.0584962	0.158167	0	4.08673	1.35507	0.286064	0.136935	3.19452	0.530385	9.89839	0.230733	0.102017	0.0366312
ENSG00000255391.1	0	0	0	0	0	0	0	0	0	0	0	0	0	0	0	0	0	0	0	0	0	0	0	0	0	0	0	0	0	0	0	0	0	0	0	0	0	0	0	0	0	0	0	0	0.0766321	0.0861541	0	0	0.0264631
ENSG00000205897.5	0	0	0	0	0	0.0151281	0	0	0	0	0	0	0	0	0	0	0	0	0	0	0	0	0	0	0	0	0	0	0	0.0466067	0	0	0	0	0	0	0	0	0	0	0.0416944	0.0572129	0	0	0	0	0	0	0
ENSG00000258478.1	0	0	0	0	0	0	0	0	0	0	0	0	0	0	0	0	0	0	0	0	0	0	0	0	0	0	0.0161313	0	0	0	0	0	0	0	0	0	0	0	0	0	0	0	0	0	0	0	0	0	0
ENSG00000261978.1	0.0347027	0.0601686	0	0	0	0	0	0.0471292	0.164374	0	0	0.0354918	0.0670843	0	0	0.0836933	0.0428521	0.0351911	0.0533867	0	0	0	0.114838	0	0	0.0913338	0	0	0.0386341	0	0	0	0.0482754	0	0	0.0604888	0	0	0	0	0	0	0	0	0.103032	0	0.0896438	0.247721	0.0355796
ENSG00000258791.6	0.0117837	0.0102155	0	0.0495155	0.00833666	0.00623682	0.0692439	0.104021	0.530244	0.38292	0.060275	0.0903872	0.0797273	0.0317171	0.0624713	0.056838	0.0582036	0.143395	0.0634482	0.0361774	0.163608	0.017413	0.253464	0.291513	0.23482	0.0155067	0.0424185	0.0573895	0.170543	0.220965	0.307337	0.0949484	0.0901586	0.209289	0.143245	0.328635	0.0385856	0.22605	0.0732384	0.0518406	0.0515676	0	0.180652	0	0.139942	1.16032	0.0608791	0.243937	0.0120815
ENSG00000239454.1	0	0	0	0	0	0	0	0	0	0	0	0	0	0	0	0	0	0	0	0	0	0	0	0	0	0	0	0	0	0	0	0	0	0	0	0	0	0	0	0	0	0	0	0	0	0	0	0	0
ENSG00000259100.1	0.0256134	0.0148031	0.02494	0.0956698	0.0483222	0.0903769	0.0627128	0.0231901	0.0674008	0.0110977	0.0327539	0.0261958	0.0330091	0.0306405	0	0.051477	0.0948849	0.0519478	0.0262691	0.0393181	0.097622	0.025233	0.0282532	0.0402313	0.0291665	0.0674118	0.0409787	0.0249487	0.0285151	0.0278433	0.0404871	0.0589665	0.0593853	0.0252731	0.0276767	0.0148819	0.0139785	0.0251974	0.0151613	0	0.0249086	0.0341796	0.0327226	0	0	0.0854949	0.0771918	0.0121892	0.0437678
ENSG00000200472.1	0	0.0795901	0	0	0	0	0	0	0	0.0596677	0	0	0	0	0	0	0	0	0	0	0	0	0	0	0	0	0	0	0	0	0	0	0	0	0	0	0	0	0	0	0	0	0	0	0.136289	0	0	0	0
ENSG00000198742.8	7.13729	7.80242	6.47929	8.00283	4.73877	5.86702	7.62277	7.11284	7.91161	7.64895	7.02557	7.89055	5.36608	7.36165	6.10524	6.32395	7.97143	6.57211	4.78243	7.92266	8.61163	7.22712	4.66943	8.02406	6.45347	6.87694	7.10262	6.89129	6.79311	5.868	7.69056	5.58175	5.82931	8.42224	6.75446	2.945	5.37352	7.23057	6.63266	4.37234	7.60623	7.77242	7.70687	7.32482	10.2316	4.27405	10.7828	11.1005	9.29873
ENSG00000010282.13	0.0100351	0.00869958	0.00977127	0	0.0851949	0.0265566	0.0442265	0.0340712	0.126754	0.0391318	0.019249	0.0256582	0.00969949	0.0450175	0.0399008	0.0242019	0.0123917	0.0407053	0.023157	0	0.0163917	0.0889746	0.024906	0.0177325	0.0171407	0.0264113	0.0301033	0.014662	0.0223439	0.0654525	0.0158625	0.0231025	0.0418799	0.00742634	0.0731934	0.0612211	0.0410748	0.0592327	0.0267302	0	0	0	0	0	0	0	0.0194419	0.00716342	0
ENSG00000151500.13	12.0687	11.5723	11.8981	11.4869	13.764	11.5072	12.0779	10.9889	12.5376	13.4361	9.99701	8.75851	18.2222	13.684	10.7423	12.4565	12.2317	13.5437	22.6842	11.7693	8.95662	12.5133	20.7051	12.6529	13.7429	12.2694	12.5183	12.0889	11.1725	10.4144	14.0562	17.9975	14.9701	12.7257	16.2771	21.1319	15.2651	13.5765	20.2401	8.43248	18.0343	15.1823	9.66826	9.99713	16.8285	10.4652	11.9628	12.539	26.4248
ENSG00000276652.1	0	0	0	0	0	0	0	0	0	0	0	0	0	0	0	0	0	0	0	0	0	0	0	0	0	0	0	0	0	0	0	0	0	0	0	0	0	0	0	0	0	0	0	0	0	0	0	0	0
ENSG00000154654.13	0.228491	0.330138	0.239339	0.22306	1.10707	0.293175	0.358554	0.404343	0.144851	0.207	0.152736	0.164643	0.163964	0.453491	0.238599	0.183686	0.111149	0.205377	0.271622	0.271032	0.209233	0.140686	0.710295	0.207995	0.1774	0.73576	0.380101	0.175352	0.240887	0.719748	0.125864	0.964382	0.0915044	0.174216	0.788388	0.244395	0.756695	0.176248	0.196727	0.0152305	0.252505	0.124735	0.136004	0.223557	0.380307	0.0231115	0.0536579	0.192761	0.0958357
ENSG00000238512.1	0	0	0	0	0	0	0	0	0	0	0	0	0	0	0	0	0	0	0	0	0	0	0	0	0	0	0	0	0	0	0	0	0	0	0	0	0	0	0	0	0	0	0	0	0	0	0	0	0
ENSG00000214288.4	0	0	0	0	0.0338136	0	0	0	0	0	0	0	0	0	0	0	0	0	0	0	0	0	0	0	0	0	0	0	0	0	0	0.055016	0	0	0	0	0	0	0	0	0	0	0	0	0.0709509	0	0	0	0
ENSG00000233824.1	0	0	0	0	0	0.0848345	0	0	0	0.0520856	0	0	0	0.215711	0	0.0483201	0	0	0.0616454	0.123023	0	0	0	0	0.182519	0	0	0	0	0.0653395	0	0	0	0.0593081	0	0	0	0	0	0	0	0	0.0767897	0	0.11897	0	0.155267	0	0.0410837
ENSG00000230045.4	0	0	0	0	0	0	0	0	0	0	0	0	0	0	0	0	0	0	0	0	0	0	0	0	0	0	0	0	0	0	0	0	0	0	0	0	0	0	0	0	0	0	0	0	0	0	0	0	0
ENSG00000256166.1	0	0	0	0.075813	0	0	0	0	0	0	0	0	0	0	0	0	0	0	0	0	0	0	0.0447782	0	0	0.0356134	0	0	0	0	0.0427783	0	0	0	0	0	0	0	0.0961157	0	0	0	0	0	0	0	0	0	0
ENSG00000167555.12	0.494861	0.801985	0.708702	0.800329	1.48462	0.768652	0.562099	0.82218	1.60293	0.541556	0.343592	0.838304	1.81134	1.06192	0.800125	0.563924	1.07935	1.17783	1.22958	1.07812	1.03055	0.949895	0.554305	0.751241	1.02826	1.04283	1.08148	0.723857	0.583108	1.07034	0.577934	0.790824	0.657655	1.12256	1.38643	0.678794	0.97448	1.30238	1.50689	0.164589	0.312561	0.272315	0.394319	0.168943	1.30262	0.107849	0.340447	0.279201	0.0906634
ENSG00000104221.11	2.65413	1.85895	2.67647	1.54593	2.84076	2.33664	2.54791	1.80583	3.38563	2.56865	2.1238	2.12858	4.3281	2.93299	3.16246	2.29423	2.57001	3.16583	4.78654	2.57363	1.36499	2.92019	5.04371	2.03077	2.99837	2.01954	2.89465	2.40607	2.50428	2.51098	2.33446	3.92025	2.654	1.52465	3.13485	3.45369	2.2975	3.1022	4.72248	5.08677	2.54532	1.13617	2.65893	2.92394	3.69816	4.08751	3.66565	3.97681	1.20703
ENSG00000240695.1	0.0596125	0.103358	0.116091	0.111331	0.0843488	0.0631029	0	0.296849	0.0941211	0.129144	0.0254104	0.0406454	0	0.142625	0.0526727	0.143769	0.122686	0.0806022	0.0611387	0.030503	0.0973736	0.146818	0.0328782	0.140451	0.113137	0.156894	0.0476869	0.0580656	0.088488	0.0972037	0.125639	0.0914923	0.110571	0.0588206	0.128829	0.0692721	0.195201	0.146611	0.0352863	0	0.0579723	0.238648	0.152317	0.394817	0.0589962	0.331634	0.102661	0.113476	0.122238
ENSG00000207589.1	0	0	0	0	0	0	0	0	0	0	0	0	0	0	0	0	0	0	0	0	0.206037	0	0	0	0	0	0	0	0	0	0	0	0	0	0	0	0	0	0	0	0	0	0	0	0	0	0.162918	0	0
ENSG00000237347.2	0	0.0624082	0.0350481	0	0	0	0.0528779	0.14665	0.0568308	0	0.0460289	0	0.0695812	0.0645884	0	0.0434042	0.0444471	0.109503	0	0.110507	0.176384	0	0	0.0848051	0	0.1421	0.0431904	0.0701205	0	0	0.0568962	0.0828653	0.0500723	0	0	0.125481	0.0589317	0.0531147	0.0639181	0	0	0	0	0	0	0	0.0929804	0	0.0738079
ENSG00000224297.2	0	0	0	0	0	0	0	0	0	0	0	0	0	0	0	0	0	0	0	0	0	0	0	0	0	0	0	0	0	0	0	0	0	0	0	0	0	0	0	0	0	0	0	0	0	0	0	0	0
ENSG00000168685.13	2.44634	3.56091	6.73122	3.849	0.799318	3.58791	5.69316	1.70343	7.70985	4.79775	4.24866	1.58882	3.8869	6.42567	2.87431	1.71455	4.42779	2.01715	4.06542	2.7044	6.88541	5.6949	3.26748	3.58684	6.33188	5.45258	5.43139	3.04503	2.5636	1.8735	3.81775	2.71676	1.74819	4.08488	2.04075	4.47274	11.8982	9.16256	3.37077	0.863514	3.74314	1.33199	3.60547	4.85117	4.02956	2.70058	0.330809	2.14271	1.26881
ENSG00000249333.1	0.116046	0.134136	0.07533	0	0	0.0409468	0.227305	0	0	0	0.0494657	0.0395615	0	0	0.0512681	0	0.0955316	0	0	0.118758	0	0.0571612	0.192009	0	0.132144	0	0.0464153	0.113034	0	0	0.244578	0	0	0	0.125394	0	0	0	0.137381	0	0	0	0	0	0	0	0	0	0
ENSG00000255452.1	0.0398509	0	0	0	0	0	0	0	0	0	0	0	0	0	0	0.0480547	0	0	0	0	0	0	0	0	0	0	0	0	0	0	0	0	0	0	0	0	0	0	0	0	0	0	0	0	0	0	0	0	0
ENSG00000261668.1	0.00377458	0.013089	0	0	0.00534084	0.00799117	0.0055451	0.0358834	0.0178788	0.00490632	0.00482686	0.00772082	0.00729671	0.0338656	0.00500274	0.00910325	0	0.00765542	0	0.0173827	0.00616556	0	0	0	0.00429819	0.0149015	0.0090584	0.0220598	0.0126066	0.0184644	0.011933	0.00868975	0.00525088	0.00558666	0.00611797	0	0.0123599	0.00556992	0.0134057	0	0.0110122	0.0151109	0.0144668	0.0374989	0.0112067	0	0.0390019	0.0269444	0.0193498
ENSG00000171703.15	1.19018	1.70743	1.71481	0.770065	5.02222	2.168	1.68189	2.06764	1.85531	2.39516	0.737813	1.21416	1.57666	3.33901	1.6455	1.95973	1.21976	1.04152	3.26695	1.75281	0.838822	1.4329	4.49334	1.20635	1.11794	2.30162	2.00082	1.02689	0.938273	4.05872	1.27968	4.1726	0.99593	1.62743	4.23518	1.58488	3.77855	1.65821	3.25072	1.80736	3.15504	5.12747	0.868322	0.600201	1.00448	0.83689	3.98355	1.41456	0.514119
ENSG00000199325.1	0.114218	0.396071	0	0.959899	0.161613	0.241812	0.167794	0	0.901685	0	0.14606	0	0.441594	0.409908	0.151382	0.413194	0.282081	0	0	0.350664	0.373138	0.168783	0	0.134553	0	0.450916	0	0.222509	0	0.186243	0.541634	0	0.317782	0.507154	0	0	0.561011	0.168545	0	0	0	0	0.218881	2.26942	0	0.381249	0.885144	0.489199	0.468418
ENSG00000271945.1	0	0	0.0179699	0	0	0	0.0271117	0.0250636	0.0874153	0	0.0472001	0	0.0356759	0.0331159	0	0.0222543	0.022789	0.0187149	0	0	0	0	0	0	0.0210152	0	0	0	0.0205459	0	0	0	0.0256732	0.0546299	0.0299127	0	0	0	0.0327723	0	0	0	0	0	0	0	0	0	0
ENSG00000226251.4	0.0283869	0.0492182	0.138203	0	0	0	0.0417022	0.192759	0.268917	0.0737964	0.0363006	0.261292	0	0	0.11287	0.0684614	0	0	0.0873411	0.0435757	0.231842	0.167792	0	0.100322	0	0.186779	0.0340621	0.110601	0.0632057	0.092575	0	0.0653517	0.078979	0.126044	0.184042	0.445321	0	0.209444	0.151227	0	0.0828176	0	0	0	0	0.284258	0.32998	0.0405273	1.04775
ENSG00000233055.1	0	0.1035	0.11625	0	0.0844645	0.315947	0.438473	0	0.1885	0.0775925	0	0.122103	0	0	0	0.143966	0.221138	0.484276	0.0918339	0	0.292522	0.264635	0.09877	0.140644	0.13595	0.235664	0.0716285	0.174436	0.132914	0.0973371	0.0943588	0.137427	0.0830417	0.176704	0.0967545	0.104051	0.0977344	0.176175	0.106004	0	0	0.238976	0	0	0	0	0	0	0
ENSG00000169248.11	0.783066	4.16538	0.399746	0.362059	0.247417	0.112668	3.77501	0.144549	0.132039	0.484221	11.7053	0.443201	0.382113	0.245558	0.584424	0.375874	0.253474	0.161901	0.584791	0.116704	0.347714	0.179752	21.6488	2.46293	0.0779148	0.960441	0.0821025	0.77015	0.304699	0.260331	0.949374	0.805113	0.391314	0.135029	8.10821	0.702343	0.13692	0.269248	0.189007	3.61222	15.0825	0.82176	24.5781	6.94862	3.16007	10.9627	2.16028	5.1448	15.6829
ENSG00000243489.3	0	0	0	0	0	0	0	0	0	0	0	0	0	0	0	0	0	0	0	0	0	0	0	0	0	0	0	0	0	0	0	0	0	0	0	0	0	0	0	0	0	0	0	0	0	0	0	0	0
ENSG00000211649.3	227.759	73.361	346.249	97.4202	2.18576	23.5311	72.0105	68.6685	140.808	221.118	72.6567	34.1025	38.0196	137.042	102.52	177.009	86.3971	144.004	96.7977	80.9716	69.4826	56.9014	87.5261	107.456	90.055	15.5685	121.885	182.103	222.605	29.0593	415.763	160.208	66.9842	57.8283	19.9694	142.906	16.6555	125.818	245.145	74.9214	2.19843	0.301668	5.63178	13.4751	105.375	1.38339	4.08776	25.1741	0.193147
ENSG00000258834.4	0	0	0	0	0	0	0	0	0	0	0	0	0	0	0	0	0	0	0	0	0	0	0	0	0	0	0	0	0	0	0	0	0	0	0	0	0	0	0	0	0	0	0	0	0	0	0	0	0
ENSG00000245261.1	0	0	0	0	0	0	0	0	0	0	0	0	0	0	0	0	0	0	0	0	0	0	0	0	0	0	0	0	0	0	0	0	0	0	0	0	0	0	0	0	0	0	0	0	0	0	0	0	0
ENSG00000224656.1	0	0	0	0	0	0	0	0	0	0	0	0	0	0	0	0	0	0	0	0	0	0	0	0.015563	0	0	0	0	0.0147077	0	0	0	0.0367562	0	0	0	0	0	0	0	0.0385426	0	0	0	0	0	0	0	0
ENSG00000259465.2	0.01109	0	0	0	0	0	0	0	0	0	0	0	0	0	0	0	0	0	0	0	0	0.016388	0	0	0	0	0	0	0	0	0	0	0	0	0	0	0	0	0	0.0975777	0.0647092	0	0	0	0.032926	0.148069	0	0	0
ENSG00000237959.1	0	0	0	0	0	0	0	0.0611801	0.0711267	0.0585559	0	0	0	0	0	0.108645	0	0	0	0	0	0	0	0	0	0	0	0	0	0.0734562	0	0	0	0	0	0	0	0	0	0	0	0	0.0863288	0	0	0	0	0	0
ENSG00000238262.1	0	0	0	0	0	0	0	0	0	0	0	0	0	0	0	0	0	0	0	0	0	0	0	0	0	0	0	0	0	0	0	0	0	0	0	0	0	0	0	0	0.113458	0	0	0	0	0	0	0	0
ENSG00000225720.5	0.0226652	0.117893	0.198624	0.0634933	0	0	0.133186	0.0615625	0	0.265148	0.173903	0.0695417	0.175258	0.0406705	0.0901197	0.0273311	0.111951	0.0459684	0.139473	0	0.0740445	0.0669858	0.187509	0.0267004	0	0.0894786	0	0.022077	0.0252329	0	0.214961	0.208717	0.12612	0.0670923	0.330628	0.197534	0.0371085	0.0668913	0.0402484	0.398849	0.132249	0	0.52121	0.225169	0.26917	0.302616	0.0292743	0.258868	0.0232379
ENSG00000168765.14	8.37134	12.9622	8.87559	11.7367	7.39421	27.49	8.87518	7.65269	8.73327	8.06344	11.0313	8.09978	10.102	8.68114	9.52122	10.7995	10.1207	10.7819	8.99982	8.22173	7.65506	10.0071	6.57173	14.0555	8.77327	10.8135	10.2553	7.57444	12.375	9.43517	10.0662	8.82574	13.0351	11.9419	8.6682	11.2112	9.75207	8.34646	7.0908	12.2021	4.29399	2.48876	8.52774	5.06755	2.33478	12.9648	5.04762	4.81703	9.24479
ENSG00000281745.1	0	0	0	0	0	0	0	0	0	0	0	0	0	0	0	0	0	0	0	0	0	0	0	0	0	0	0	0	0	0	0	0	0	0	0	0	0	0	0	0	0	0	0	0	0	0	0	0	0
ENSG00000137275.12	15.5548	18.7544	15.1926	13.3115	8.69796	17.7176	16.0617	13.4655	18.2042	14.8487	18.8697	19.1484	14.2824	13.1284	15.3632	15.0982	20.2999	15.9128	11.5719	12.6677	19.3653	15.1735	11.8446	15.9977	14.5815	11.8972	15.1842	18.0966	15.3704	13.3554	15.2988	12.8969	13.359	16.0298	13.6311	11.1691	12.6522	14.7221	13.5644	8.92909	9.29215	17.8839	10.7223	15.1227	9.70056	10.7686	12.173	11.7473	10.0848
ENSG00000281179.1	0.534205	0.926222	1.08033	0	0	0	1.20735	0.279037	0.973207	1.49558	0.788228	0.0840541	0.476622	0.516158	0.217853	1.78388	2.18194	0.875093	0.126434	1.07236	0.335612	1.57882	0.0679918	0.242043	0.935861	0	1.33132	0.360237	0.503229	0.0670054	2.59821	0.37841	1.48628	0.364921	0.0666044	0.358135	0	0.363828	0.0729717	0	0	0	0.157495	0	0	0	0	0.117334	0
ENSG00000254248.1	0.602883	0.095027	0.426933	0.35825	0.02585	0.0193388	0.966187	0.322544	0.807656	0.498684	1.12139	0.952913	0.317848	0.262258	0.314776	0.749023	1.4438	0.796632	0.224843	0.112177	1.4324	0.296965	0.876615	0.25826	0.312052	0.120206	0.0438431	0.409287	0.650844	0.387264	0.952976	0.0420588	1.16907	0.513755	0.118445	1.01902	0.0897335	0.40438	0.259537	0.160745	0	0	0.0350099	0.725987	0	0	0.0471928	0.0260824	0.0749234
ENSG00000060237.15	7.43961	9.09758	7.2224	6.67931	14.3774	5.76161	7.1522	10.0145	6.91069	6.28237	5.77401	5.33337	4.34181	8.04603	6.94768	7.06005	6.78469	7.08675	5.41818	11.2002	6.29703	8.55778	5.79902	6.94945	7.46698	8.60256	8.31041	6.53467	5.82692	12.5342	7.26171	8.85877	4.53153	7.67196	12.379	3.11435	8.55939	10.0829	7.57892	7.68277	6.33766	9.30673	9.65672	6.04713	6.75529	8.18433	7.50335	7.78658	8.72363
ENSG00000110429.12	3.30301	3.1524	3.32512	4.091	3.45819	3.09544	2.76004	3.25273	3.75763	3.17381	2.75278	2.89416	4.31456	3.62434	3.21919	3.02025	3.14751	3.7608	4.65283	3.27585	3.36014	3.38944	3.93012	3.16062	3.63512	2.86347	3.49765	3.39893	3.42808	3.65645	3.19269	4.15086	3.15512	3.09123	2.95639	4.71923	4.0492	3.62544	4.0793	1.23058	3.40367	7.21806	2.23795	2.40837	2.87207	2.02684	1.67846	2.76381	2.89894
ENSG00000275510.1	0	0	0	0	0	0	0	0	0	0	0	0	0	0	0	0	0	0	0	0	0	0	0	0	0	0	0	0	0	0	0	0	0	0	0	0	0	0	0	0	0	0	0	0	0	0	0	0	0
ENSG00000222210.1	0	0	0.0451258	0	0	0	0	0	0	0	0	0.0473979	0	0	0	0	0	0	0	0	0	0	0	0	0	0	0	0	0	0	0	0	0	0	0	0	0	0.0683872	0	0	0	0	0	0	0	0	0	0	0
ENSG00000224565.1	0.0386819	0.067068	0.470812	0	0.0273665	0.0204734	0.198891	0.0262667	0.122148	0.10056	0.0494657	0.118684	0.0747766	0.104117	0.0512681	0	0.119414	0.0784528	0	0.118758	0.126369	0.543032	0.0320015	0.0683529	0.0440478	0.0763551	0.139246	0.188391	0.0430642	0	0.244578	0.0445263	0.0807165	0.0572521	0.0626969	0.168562	0.0633319	0.542265	0.103036	0	0.0564264	0	0	0	0	0	0	0	0
ENSG00000271840.1	0.0969634	0.201742	0.0377657	0.108652	0	0.0410563	0.113956	0.105348	0.122475	0.126036	0	0.0396673	0.0374883	0.0347983	0.0257026	0	0.0718402	0.0196656	0.0298337	0.178614	0.126707	0.0573141	0.0320871	0.0456905	0.0220828	0.127599	0.069809	0	0	0	0.030654	0	0.0809324	0.0861078	0.0314323	0	0.0317506	0	0	0	0.0565773	0.15527	0.0371629	0	0	0.258923	0.30057	0.0276864	0.139179
ENSG00000234152.1	0.0812645	0	0.0791281	0.113826	0	0	0.0596913	0	0	0.158445	0	0.0415562	0.0785469	0	0.107706	0	0.0501741	0	0.0625088	0	0	0	0.06723	0.0957324	0.0462687	0.0534699	0.097511	0.0791557	0	0	0	0.0935426	0.0565242	0.0601388	0	0.0708245	0.0665251	0	0	0	0.237086	0	0	0	0.603182	0.135626	0.0524805	0.174029	0.0833181
ENSG00000265568.1	0	0	0	0	0	0	0	0	0	0	0	0	0	0	0	0	0	0	0	0	0	0	0	0	0	0	0	0	0	0	0	0	0	0	0	0	0	0	0	0	0	0	0	0	0	0	0	0	0
ENSG00000171608.14	2.69634	1.72383	5.69034	1.95734	2.08425	1.41134	5.73467	1.99427	2.20637	3.20702	3.02032	2.68502	2.45782	3.35846	2.44722	1.63814	3.45683	2.65066	2.80531	3.10165	1.90841	4.89847	2.66848	2.79586	2.36865	2.33032	2.397	2.53934	2.22394	1.8117	6.64121	3.02198	2.31047	2.90578	5.2429	1.01425	4.20454	8.174	2.88833	3.84991	1.28323	3.24655	3.41108	2.52622	1.74119	1.62874	0.585856	3.85277	0.331174
ENSG00000177494.5	0.0564913	0.0435318	0.67841	0.334089	0.0532883	0.0132887	0.156758	0.0681956	0.0693724	0.220288	0.09632	0.320977	0.109204	0.123895	0.116468	0.0529828	0.348787	0.0827471	0.0869064	0.183071	0.225562	0.092754	0.103856	0.0369715	0.0285901	0.123899	0.0150634	0.0917089	0.0489154	0.0102349	0.853271	0.101152	0.078586	0.130062	0.335731	0.0547043	0.174704	0.426066	0.0891701	0.938874	0.531057	0.0251281	0.998366	0.748291	0.521801	0.439979	0.0567498	0.779629	0.122273
ENSG00000201288.1	0	0	0	0	0	0	0	0	0	0	0	0	0	0	0	0	0	0	0	0	0	0	0	0	0	0	0	0	0	0	0	0	0	0	0	0	0	0	0	0	0	0	0	0	0	0	0	0	0
ENSG00000148482.10	0.00516585	0.0179135	0.0150901	0	0.00730943	0.0109366	0	0.0140313	0.0815627	0.0201442	0	0.0316999	0.0399448	0.0278089	0.0273868	0	0.0318949	0.03667	0.00794716	0.0237897	0.0168762	0.0152674	0.0341896	0.0365133	0.0235298	0.013596	0.0495889	0.0100636	0.0460087	0.0168468	0.00816566	0	0.0431178	0.0229375	0.0418649	0.0180088	0.0253734	0.0686064	0.0366937	0	0	0	0.0197991	0	0	0.0172431	0.0066722	0.0147503	0.0052964
ENSG00000211819.3	0	0	0	0	0	0	0	0	0	0.0594795	0.0585162	0.0935997	0	0	0	0	0	0.0464035	0	0	0	0	0	0	0	0	0	0	0.0509434	0	0	0	0	0.0677272	0.0741683	0	0.0749194	0.135049	0	0	0	0	0	0	0.135859	0	0	0	0
ENSG00000227795.1	0	0	0	0	0	0	0	0	0	0	0	0	0	0	0	0	0	0	0	0	0.136174	0	0	0	0	0	0	0	0	0	0	0	0	0	0	0	0	0	0	0	0	0	0	0	0	0	0	0	0
ENSG00000212385.1	0.139478	0.483663	0.135811	0	0	0.295289	0	0.378846	0	0.181298	0	0.285299	0.269627	0.25028	0	0.168191	0.172232	0.282883	0	0.214107	0	0.41222	0	0	0.317653	0.367092	0.502088	0.407576	0.465838	0	0	0.321103	0	0.206438	0.226071	0.729356	0	0	0	0	1.22076	0	0.801862	0	0.828216	0	0.360299	0.398259	0
ENSG00000257897.1	0	0	0	0	0	0	0	0	0	0	0	0	0	0	0	0	0	0	0	0	0	0	0	0	0	0	0	0	0	0	0	0	0	0	0	0	0	0	0	0	0	0	0	0	0	0	0	0	0
ENSG00000278705.1	0.0662362	0	0.0322474	0	0	0.0350572	0.097305	0.0449771	0.0522895	0.0430479	0.0847015	0	0.0640211	0	0	0.0798717	0.0408954	0	0	0	0	0	0	0.0390142	0.0754244	0	0.0794782	0.0322587	0.07374	0	0	0	0.138213	0.0490172	0	0.0577268	0	0	0.0588105	0	0.289862	0.132582	0.0634655	0	0.294981	0.22109	0.384977	0.141846	0.13582
ENSG00000141127.13	4.74331	4.83459	4.93786	5.87991	3.39913	4.06094	4.66349	5.09353	5.63136	5.99425	4.07904	4.88878	6.60456	4.67359	4.79217	4.05705	5.61884	5.39425	7.4244	3.93227	4.21932	5.2751	6.9154	5.88378	5.19544	4.87905	5.12171	4.81423	5.1033	3.39754	6.19485	5.49524	4.7528	5.97283	5.08568	7.68037	5.0218	7.65053	6.83424	2.99263	5.3816	6.94301	6.45329	7.15367	3.42063	6.70947	3.24924	5.54264	3.35836
ENSG00000242097.1	0	0	0	0	0	0	0	0	0	0	0	0	0	0	0	0.00772269	0	0	0	0	0	0.00946378	0	0.00754447	0	0	0.00768464	0	0.0142597	0.0208856	0	0.0147438	0	0.00947882	0	0	0.0104854	0	0.0113726	0	0.0186842	0	0	0	0.0190142	0	0.0165435	0.0182865	0.0328307
ENSG00000179397.16	0.0535637	0.0870661	0.0325972	0.046891	0.037895	0.0248062	0.0540983	0.0681975	0.0264283	0.0609208	0.0256861	0.0171193	0.0517724	0.0600718	0.035496	0.040369	0.0454728	0.0509228	0.0515016	0.0873626	0.0492149	0.0346292	0.0498523	0.0473249	0.0381213	0.0748925	0.0441872	0.0489128	0.0633589	0.0545878	0.0317505	0.0539494	0.0186283	0.0396391	0.0651134	0.0233412	0.0657728	0.0592805	0.0891726	0	0.0293006	0.174227	0.0320769	0.0332583	0.0596361	0.0111744	0.0778306	0.0382358	0.123564
ENSG00000211964.3	26.023	62.7016	36.1283	66.0331	0.38009	4.47855	121.397	9.12037	62.8237	76.2492	36.4122	17.1021	32.2604	61.7589	94.3475	127.343	118.917	23.6993	45.5094	63.3996	25.1751	45.5504	27.2235	27.6497	100.561	27.2192	32.8775	64.4649	26.5039	24.9122	52.9707	54.1118	35.4536	22.1653	37.063	120.744	21.3855	75.4137	24.8646	13.5904	38.0094	0	9.78073	17.68	33.098	1.56912	1.04086	4.45828	2.34101
ENSG00000267874.1	0.0358166	0	0.034875	0	0.0506787	0	0	0.048642	0.1131	0	0.0458015	0	0.276951	0	0.0474705	0	0	0	0.0551003	0	0	0.158781	0	0.0421932	0.040785	0.0471328	0.0429771	0	0	0.0584022	0	0.164912	0.0996501	0.159034	0.174158	0	0	0	0.127205	0	0	0.143385	0	0	0	0	0.0462606	0	0
ENSG00000137824.14	8.74484	9.82118	8.89609	8.96307	4.45093	29.47	8.59643	8.53255	8.23587	8.77859	10.1925	7.54542	7.7478	8.00622	6.83082	7.81902	8.07694	7.22551	7.95491	8.93909	6.24094	7.08787	8.70592	8.47394	8.31065	8.26782	7.56267	8.44608	8.264	6.67868	9.37075	6.72596	8.13242	8.14029	8.20185	7.39149	6.71524	7.33737	7.37914	10.507	5.60236	6.9381	17.0897	7.27023	7.98352	2.56579	20.3732	12.8209	6.40666
ENSG00000116750.12	4.0157	4.6933	3.92709	5.15496	3.17995	4.6865	3.74945	4.0932	4.66927	5.95287	4.6562	3.10253	4.9591	3.7592	3.84453	3.5425	4.22728	4.73252	5.31676	4.82049	3.703	3.85201	6.53266	4.93329	4.86289	3.92321	4.59641	4.19997	4.53609	4.25759	3.61442	4.90317	3.86254	4.07086	3.74854	6.66556	5.09859	5.98356	5.23224	1.30295	5.88322	6.87856	8.99748	6.94472	4.3578	6.05505	7.0965	3.92052	8.97115
ENSG00000205176.3	0	0	0	0	0	0	0	0	0	0	0	0	0	0	0	0	0	0	0	0	0	0	0	0	0	0	0	0	0	0	0	0	0	0	0	0	0	0	0	0	0	0	0	0	0	0	0	0	0
ENSG00000204662.2	0	0	0	0	0	0	0	0	0	0	0	0	0	0	0	0	0	0	0	0	0	0	0	0	0	0	0	0	0	0	0	0	0	0	0	0	0	0	0	0	0	0	0	0	0	0	0	0	0
ENSG00000199884.1	0	0	0	0	0	0	0	0	0	0	0	0	0	0	0	0	0	0	0	0	0	0	0	0	0	0	0	0	0	0	0	0	0	0	0	0	0	0	0	0	0	0	0	0	0	0	0	0	0
ENSG00000135631.14	9.18956	4.86305	8.20747	6.84341	7.02039	2.20023	5.75494	9.07621	4.44002	5.98516	5.57865	6.22233	5.1431	7.01628	8.72798	5.64388	6.27469	5.67863	5.15005	6.10733	4.88903	6.93798	4.37782	4.86548	6.28473	5.38682	6.78389	6.48585	6.56362	6.1405	6.29663	6.09684	6.39187	4.9005	6.99157	4.19416	5.19269	4.04866	4.90255	4.4968	4.35183	5.59957	8.63646	7.50665	5.76456	5.34629	7.58013	4.27316	7.09517
ENSG00000171724.2	1.72161	2.067	1.46467	2.21007	4.67354	1.89665	2.40553	3.34286	1.65529	2.66622	1.04025	0.684939	1.96567	3.2969	1.58935	1.95341	1.5284	2.14053	2.07136	1.67932	1.03093	1.48188	3.22568	2.29661	1.54519	3.02227	1.57775	1.6906	1.54581	2.40131	1.31356	3.97152	1.49746	1.08463	2.54039	0.977881	3.48463	1.82128	1.60021	0.586174	0.521709	0.28074	0.174703	0.383174	0.593384	0.374522	0.208324	0.140165	0.420609
ENSG00000261196.1	0	0	0	0	0	0	0	0	0	0	0	0	0	0	0	0	0	0	0	0	0	0	0	0	0	0	0	0	0	0	0	0	0	0	0	0	0	0	0	0	0	0	0	0	0	0	0	0	0
ENSG00000274516.1	0	0	0	0	0.01139	0	0	0	0	0	0	0	0	0	0	0	0	0	0	0	0	0	0	0	0	0	0	0	0	0	0	0	0	0	0	0	0.0131795	0	0	0	0	0	0	0	0	0	0	0	0
ENSG00000236077.2	0	0	0	0	0	0	0	0	0	0	0	0	0	0	0	0	0	0	0	0	0	0	0	0	0	0.0199465	0	0	0	0.0494314	0	0.0348952	0	0	0.0245678	0	0	0	0	0	0	0	0.0290469	0	0	0	0	0	0
ENSG00000166006.11	0.00911163	0	0.00665407	0.00638124	0.025785	0.00964513	0.0234247	0.00309359	0	0.0118436	0	0	0	0.00408749	0.00905726	0.00274684	0.00281284	0	0.00700868	0.00699346	0	0	0.0489972	0.00268345	0	0.0239809	0.00546662	0.00443759	0.00253597	0.0260004	0.0108021	0.0262207	0	0.0101144	0.0184605	0	0.0186475	0.00336137	0.00809014	0	0	0	0	0	0	0.0152069	0.0912063	0.00325211	0.801067
ENSG00000226262.1	0	0	0	0	0	0	0	0	0	0	0	0	0	0	0	0	0	0	0	0	0	0	0	0	0	0	0	0	0	0	0	0	0	0	0	0	0	0	0	0	0	0	0	0	0	0	0	0	0
ENSG00000137843.10	0.0202186	0.0155803	0.0196871	0.00629329	0.0031787	0.00951218	0.0198016	0.0427133	0.0390167	0.0175205	0.0373463	0.0183807	0.00868553	0.0161246	0.00297747	0.0135449	0.0332888	0.0364501	0.0345604	0.0448309	0.0110086	0.036517	0.00743414	0.039697	0.017907	0.020694	0.0269564	0.0175057	0.0175071	0.0146526	0.0284085	0.0103437	0.0250013	0.029925	0.0182061	0.019579	0.0110343	0.0265203	0.0279252	0.0592992	0.0196623	0.035974	0.0774914	0.0669545	0	0.127477	0.0928508	0.0545239	0.0184263
ENSG00000271509.1	0.069739	0	0	0	0	0	0	0	0	0	0	0	0	0	0	0	0	0	0	0	0	0	0	0	0	0	0	0	0	0	0	0	0	0	0	0	0	0	0	0	0	0.279188	0	0	0	0	0.0900747	0	0.143003
ENSG00000141380.12	7.07343	9.40687	7.19092	9.80179	8.56539	6.35795	8.175	10.0744	8.80848	8.34419	7.65655	6.8286	7.47584	8.28238	7.07502	6.30608	8.38467	7.42438	7.46034	9.14027	8.56911	8.06621	7.92615	7.99898	8.40415	8.03443	7.97762	7.85344	7.42005	9.09313	8.27003	8.01712	5.91843	8.69404	9.76578	5.54329	9.53225	10.2183	7.96164	12.2563	5.13155	8.1757	9.42884	12.2905	6.60308	9.87444	6.75748	8.25142	8.09455
ENSG00000234009.1	0.732612	0.508091	1.0304	1.23139	0.967502	0.68934	0.693585	1.14972	0.95107	1.31202	0.478834	0.566115	0.944149	0.555054	0.668902	0.706743	0.583	1.10613	0.876596	0.599789	0.292522	1.32318	2.12804	0.632897	0.815701	0.557023	0.937682	1.03076	0.634363	0.530929	1.23524	1.01196	0.883262	0.433728	0.712465	1.44725	0.799645	0.744738	1.06968	0.572982	0.379976	0.977627	0.467978	0.970426	0.0966717	2.49973	0.504661	0.441616	1.55233
ENSG00000135945.8	2.64945	3.41534	2.71252	3.79211	3.39219	3.91732	2.47138	3.5145	4.48682	2.93176	2.5118	2.76317	2.98134	3.34033	2.29895	2.45864	2.98113	3.15063	2.8925	3.1757	3.28773	3.29989	2.93488	2.98698	2.82351	3.05165	3.17466	2.57524	2.6586	3.89699	3.21109	3.23244	2.42856	3.80532	3.43788	3.47908	3.05695	3.52942	4.0981	1.9714	2.85981	4.98564	3.68539	3.3203	4.12989	2.73597	3.72589	2.34044	5.40219
ENSG00000253016.1	0	0	0	0	0	0	0	0	0	0	0	0	0	0	0	0	0	0	0	0	0	0	0	0	0	0	0	0	0	0	0	0	0	0	0	0	0	0	0	0	0	0	0	0	0	0	0	0	0
ENSG00000234925.2	0.671844	1.6414	0.327091	0.855489	1.42594	1.26073	0.0897255	0.497684	0.964329	0.555726	0.468622	0.281095	0.177103	0.60278	0.283324	0.331425	0.188549	1.08389	1.22149	0.703174	0.94777	1.4892	1.01057	1.15121	0.173873	0.683177	0.842803	0.475934	0.475972	0.248978	0.579264	0.140609	0.977095	0.542388	0.890956	0	0.299993	0.405572	0.433836	0.537396	0.62366	1.3448	0.468175	1.51693	0.634675	3.26189	0.315546	0.261593	0.751442
ENSG00000244712.1	0.093787	0	0.121762	0.087577	0.0884693	0.0330928	0.0918526	0.254741	0.0493595	0.0406358	0.0799553	0.0319732	0.0604337	0.168292	0	0.0753961	0.0386038	0.0634047	0.144282	0.0959792	0	0.184788	0	0.110484	0	0.0822792	0	0.152255	0	0.101952	0	0.143943	0.130469	0.0462706	0.101342	0.108984	0.0511842	0.0461319	0.0555151	0	0	0	0	0	0	0	0.0807567	0	0
ENSG00000234232.5	0	0	0	0	0	0	0	0	0	0	0	0.0108526	0	0	0	0	0	0	0	0	0	0	0.0175575	0	0	0	0	0	0	0.0173028	0	0	0	0	0	0	0	0	0	0	0	0	0.020335	0	0	0	0	0.0151496	0
ENSG00000226990.1	0	0	0	0	0	0	0	0	0	0	0	0	0	0	0	0	0	0	0	0	0	0	0	0	0	0	0	0	0	0	0	0	0	0	0	0	0	0	0	0	0	0	0	0	0	0	0	0	0
ENSG00000172795.14	3.01601	2.21403	3.14679	3.38529	1.384	1.47671	2.6233	2.91412	2.75496	2.251	3.13914	2.26909	2.53896	2.70466	2.33774	1.9494	2.98986	3.06585	2.22461	2.88213	2.35966	2.94681	1.97296	2.86263	3.2684	2.54172	2.97529	2.89941	2.4992	1.79221	3.33419	2.58741	2.27525	2.31718	2.82108	1.68969	2.92125	3.40943	2.65071	1.05173	2.12641	3.23881	2.78789	3.46115	2.41931	2.355	2.78087	3.38186	1.98477
ENSG00000224604.1	0	0	0	0	0	0	0	0	0	0	0	0	0	0	0	0.0184125	0	0	0	0	0	0	0	0	0	0	0	0	0	0	0.024136	0	0	0	0	0	0	0	0	0	0	0	0	0	0	0.050967	0.0197216	0	0
ENSG00000180263.12	3.84595	1.65266	2.17969	3.3054	2.92629	2.48273	3.39463	2.57135	2.71805	2.59998	4.84979	3.68673	2.21951	2.03174	2.17062	2.54611	2.6055	2.83975	1.79965	2.78451	3.97971	2.19605	2.97983	3.27848	2.29416	2.44786	2.6982	3.0259	1.96799	2.654	3.52247	3.00566	2.4571	2.57361	3.64702	1.09505	2.46385	3.45032	1.9209	1.20719	2.70503	1.98889	2.5296	1.96564	2.84714	2.84418	1.58741	2.36084	3.2013
ENSG00000213384.2	0	0	0	0	0	0	0	0	0	0	0	0.0581786	0	0	0	0	0	0	0	0	0	0	0	0	0	0.0748579	0	0	0	0	0	0	0	0	0	0	0	0	0	0	0.16596	0	0	0	0	0	0	0.0812135	0
ENSG00000250667.1	0	0	0	0	0	0	0	0	0	0	0	0	0	0	0	0	0	0	0	0	0	0	0	0	0	0	0	0	0	0	0	0	0	0	0	0	0	0	0	0	0	0	0	0	0	0	0	0	0
ENSG00000275609.1	0.0690749	0	0.0672589	0.193504	0.0977375	0	0.101475	0	0	0	0	0	0.13353	0	0	0	0.085296	0.210141	0	0.106034	0.225659	0.204147	0	0	0.157314	0.0908989	0.165769	0.134565	0	0	0	0	0.0960911	0	0	0	0	0.10193	0	0	1.61218	0	0	0	0.820328	0	0.267651	0	0.0708204
ENSG00000277208.1	0	0	0	0	0	0	0	0	0	0	0	0	0	0	0	0	0	0	0	0	0	0	0	0	0	0	0	0	0	0	0	0	0	0	0	0	0	0	0	0	0	0	0	0	0	0	0	0	0
ENSG00000249150.1	0	0	0.0255414	0	0	0	0	0	0	0	0	0	0	0	0	0	0	0	0	0	0	0	0	0	0	0	0	0	0	0	0	0	0	0	0	0	0	0	0.0465805	0	0	0	0	0	0	0	0	0	0
ENSG00000214147.2	0	0	0	0	0	0	0	0	0	0	0	0	0	0	0	0	0	0	0	0	0	0	0	0	0	0.0157889	0	0	0	0	0	0	0	0	0	0	0	0	0	0	0	0	0	0	0.0356222	0	0	0	0
ENSG00000156150.6	0	0	0	0	0	0	0	0	0	0	0	0.00798039	0	0	0.0103419	0	0	0	0	0	0	0	0	0	0.00888539	0	0	0	0.00868696	0	0	0	0	0	0	0	0	0	0	0	0	0	0	0	0	0	0	0	0
ENSG00000249047.2	0.0582559	0.101006	0.0567244	0	0.0824292	0	0.171163	0.0791164	0	0	0.223489	0.119161	0	0.313604	0	0.0702486	0.0719364	0.118152	0.089621	0.0894264	0.190315	0	0	0	0	0.0766617	0.0699025	0	0	0.0949916	0	0.134115	0	0.086223	0	0	0.0953794	0	0.10345	0	0.339918	1.3993	0.781466	0	0	0	0.451459	0.0831705	0.179184
ENSG00000077782.18	3.87718	6.16977	3.09339	2.45453	19.7021	3.96755	2.84455	4.88699	3.02112	4.65361	1.60545	2.43131	2.03165	8.61556	4.31507	4.71529	2.11735	2.22537	3.73978	7.62639	3.25987	3.06558	6.29798	2.50981	1.94994	8.05763	4.63175	2.47468	2.89076	11.7184	1.74795	13.0944	1.53989	3.21248	11.8205	3.74944	9.73133	3.29894	4.76921	4.5633	1.98634	2.64334	2.46061	1.03275	2.9677	1.17443	1.87533	2.78235	1.05294
ENSG00000253687.1	0	0.206434	0	0.0555893	0	0	0.0291516	0.0808481	0.0626616	0	0	0	0	0	0	0	0	0	0	0.152306	0.0648269	0.0293235	0	0.046753	0	0.104453	0.0476217	0	0	0.0323569	0.0313669	0	0.0276048	0	0	0	0	0.0292821	0	0	0	0.794406	0.26619	0	0.0589155	0	0.43571	0	0.0406903
ENSG00000273560.1	0	0	0	0	0	0	0	0	0	0	0	0	0	0	0	0	0	0	0	0	0	0	0	0	0	0	0	0	0	0	0	0	0	0	0	0	0	0	0	0	0	0	0	0	0	0	0	0	0
ENSG00000252003.1	0	0	0	0	0	0	0	0	0	0	0	0	0	0	0	0	0	0	0	0	0	0	0	0	0	0	0	0	0	0	0	0	0	0	0	0	0	0	0	0	0	0	0	0	0	0	0	0	0.479751
ENSG00000230425.1	0.0986784	0	0.0640561	0	0.0465416	0.0348187	0	0.134014	0	0	0.126188	0.0336407	0	0	0	0.158657	0.121851	0.166779	0	0	0	0	0	0	0	0	0.0394688	0.0961176	0.0732384	0.0536347	0.103987	0.0757249	0	0	0.159941	0	0.107707	0	0	0	0	0	0	0	0	0	0.212421	0	0
ENSG00000279376.1	0	0	0	0	0	0	0	0	0	0	0	0	0	0	0	0	0	0	0	0	0.0056971	0	0	0	0	0.00458975	0	0	0	0	0	0	0	0	0	0	0	0.00514672	0	0	0	0	0	0	0.0103552	0	0	0	0
ENSG00000254060.1	0	0	0.0259163	0	0	0	0.0391006	0	0	0	0	0	0	0	0	0	0.0328664	0	0	0.0817144	0.0434757	0	0.0440387	0	0	0	0	0	0.0296313	0.0433998	0	0	0	0	0	0	0	0.0392756	0	0	0	0	0	0	0	0	0	0	0
ENSG00000266774.1	0	0	0	0	0	0	0	0	0	0	0	0	0	0	0	0	0	0	0	0	0	0	0	0	0	0	0	0	0	0	0	0	0	0	0	0	0	0	0	0	0	0	0	0	0	0	0	0	0
ENSG00000241882.1	0	0	0	0.074561	0	0	0	0	0	0	0	0	0	0	0	0	0	0	0	0	0	0	0	0	0	0	0	0	0	0	0	0	0	0	0	0	0	0	0	0	0	0	0	0	0	0.0888415	0	0	0
ENSG00000217041.1	0	0	0	0.119869	0	0	0	0	0	0	0	0	0	0	0	0	0	0	0	0.0656849	0	0	0	0	0	0	0	0	0	0	0	0	0	0	0	0	0	0	0	0	0	0	0	0	0.127042	0	0.0552671	0	0.0438711
ENSG00000131467.9	21.1983	27.9575	20.5341	22.2976	12.8161	15.5547	19.8869	19.9371	19.9333	30.471	23.8099	17.1162	18.0864	20.6384	18.4419	19.1623	21.1942	19.992	20.752	21.4071	19.155	20.749	22.0026	23.3305	21.7343	19.6408	19.6017	21.9317	23.1077	22.3766	21.0021	19.1669	17.9897	19.961	20.0841	27.4928	19.573	23.3288	18.2143	23.1877	46.3776	37.8612	32.5514	34.7963	33.4624	28.1095	46.3552	25.0145	19.3986
ENSG00000276148.1	0.561965	0.791662	1.06018	1.1807	0.745455	0.594868	0.928756	0.715496	1.38637	0.502191	0.449144	0.323293	0.339482	0.441172	0.558611	0.508239	0.954159	0.676726	0.648396	0.862651	1.20479	0.622822	0.697369	0.620638	0.15998	1.06305	0.674314	0.547382	0.586528	0.400897	0.832779	0.646871	0.390879	0.571828	0.740067	0.183663	0.460038	0.984743	1.0603	0	1.22963	0.984255	0.403843	2.09358	1.14707	0.703418	2.1775	0.651871	1.54845
ENSG00000206697.1	0	0	0	0	0	0	0	0	0	0	0	0	0	0	0	0	0	0	0	0	0	0	0	0	0	0	0	0	0	0	0	0	0	0	0	0.221792	0	0	0	0	0	0	0	0	0	0	0.164347	0	0
ENSG00000261472.1	0.0346199	0	0.337097	0.193965	0.0489854	0.0366469	0	0	0.0546606	0	0.0442712	0.0354071	0.0669242	0.248488	0.0458843	0	0.0427498	0.105321	0.159778	0.0531436	0.113099	0.153476	0	0.12235	0.157689	0.0455579	0.166164	0.101164	0.154168	0.0564508	0.0547236	0.159402	0	0.10248	0.448904	0.120689	0.113363	0.0510864	0.614773	0	0	0	0	0	0	0	0	0	0
ENSG00000258972.1	0	0	0	0	0	0	0	0	0	0	0	0	0	0	0	0	0.0328664	0	0	0	0	0.0393311	0	0	0.0303081	0	0	0	0	0	0	0	0	0	0	0	0	0	0	0	0	0	0	0	0	0	0	0	0
ENSG00000157911.8	3.39194	4.84557	3.70164	3.2174	2.43763	3.50139	3.93126	4.2374	4.11634	3.92626	2.67303	2.17698	4.49222	3.90883	4.09982	4.44568	4.32558	4.00261	4.8059	3.17935	2.31377	4.54846	3.85133	3.53581	3.60526	3.76334	4.24003	3.49037	3.16673	3.34599	3.72168	3.38442	4.4523	3.8474	3.77894	4.84466	2.58868	3.64945	4.147	13.0697	5.68508	4.42928	5.17955	5.2486	5.75139	5.98045	6.99184	4.05007	6.17029
ENSG00000160202.6	0	0	0	0	0	0	0	0	0	0	0	0	0	0	0	0	0	0	0	0	0.0130117	0	0	0	0	0	0	0	0	0	0	0	0	0	0	0	0	0	0	0	0	0	0	0	0	0	0	0	0
ENSG00000144214.8	0.212344	0.46021	0.271374	0.40896	0.169006	0.421456	0.11698	0.324428	0.733393	0.293261	0.237598	0.162879	0.513106	0.357216	0.140718	0.144032	0.475254	0.228791	0.122501	0.631548	0.195104	0.333397	0.329384	0.250148	0.256912	0.489008	0.27072	0.168052	0.369375	0.151482	0.503477	0.244426	0.350781	0.667854	0.279641	0.62459	0.239016	0.313342	0.636316	1.86835	0.503346	0.47817	1.42423	2.10955	0.315222	1.55046	0.154273	1.28842	2.02742
ENSG00000265075.1	0	0	0	0	0	0	0	0	0	0	0	0	0	0	0	0	0	0	0	0	0	0	0	0	0	0	0	0	0	0	0	0	0	0	0	0	0	0	0	0	0	0	0	0	0	0	0	0	0
ENSG00000256797.1	0.119062	0.0344056	0.0579659	0.166768	0	0.126033	0.0583031	0	0.281977	0.128967	0.0253757	0.243539	0.498681	0.14243	0	0.0478574	0.196029	0	0.0915826	0.0913838	0	0.117294	0	0.0233765	0.0677891	0.0522264	0.0714325	0.0579861	0.176734	0.0323569	0.0941006	0	0.0276048	0.323071	0.0321633	0.0691774	0.064978	0.0292821	0	0	0	0.0794406	0	0.197139	0.117831	0.0662361	0	0	0
ENSG00000273293.1	0	0.11329	0.0636233	0.183044	0	0	0.0959901	0	0	0.0849324	0.167114	0.0668268	0.126312	0	0.0866015	0.157585	0.0806854	0.198782	0	0	0.106731	0	0	0	0	0	0.0784041	0.0636455	0	0.213089	0	0.150427	0.090897	0.483548	0	0	0	0.19284	0.232063	0	0	0.523163	0	0	0.193996	0.218102	0	0.186572	0.267969
ENSG00000152229.17	2.5561	2.49063	1.45358	2.15014	1.36999	0.570224	2.09995	5.07323	2.15687	1.51938	2.71491	0.680563	1.07537	3.24732	2.53385	1.23123	2.56944	2.32074	1.94991	1.56195	1.39175	1.8782	4.47982	1.0535	2.97884	2.3583	2.3616	2.81214	2.12446	1.11949	1.7976	2.43165	1.30283	1.63106	2.62505	2.35046	2.11555	2.10415	2.88851	2.35437	6.93346	5.0037	5.79572	1.01435	6.92002	0.998928	1.80989	1.25161	5.52296
ENSG00000220908.2	0	0	0.0238185	0	0	0	0	0.0664418	0	0.15898	0	0.0250178	0	0.087788	0	0.117989	0.030206	0	0.150527	0	0	0	0.0404741	0	0	0.0643803	0	0	0	0	0.0386664	0	0.0340289	0.036205	0	0.255828	0	0.0360965	0.217192	0	0	0	0	0	0	0	0.663485	0	0
ENSG00000203797.8	0.749122	2.38516	0.537124	0.705879	1.33942	4.22444	2.31106	3.57005	2.172	1.85009	2.14235	1.00297	6.12168	1.77194	1.84132	1.79846	1.25301	1.21547	5.51081	0.710877	0.667443	0.533371	2.56913	1.2034	1.8922	1.90888	0.48213	2.15588	0.280524	2.1543	2.32521	2.79073	2.38739	1.9252	3.5543	0.735976	1.41605	2.67314	4.00292	1.85755	0.278158	0.0272634	0.391519	0.405939	3.29575	0.477367	5.29521	0.505583	1.50119
ENSG00000255745.1	0	0	0	0	0	0	0	0	0	0	0	0	0	0	0	0	0.0267346	0	0	0	0	0	0	0	0	0	0	0	0	0	0	0	0	0	0	0	0	0	0	0	0.0631639	0	0	0	0	0	0	0	0
ENSG00000264114.1	0	0.405653	0	0	0	0	0	0	0.3694	0	0	0	0	0	0	0	0	0	0	0	0	0	0	0	0	0.307883	0	0	0	0	0	0	0	0	0	0	0	0	0	0	0	0	0	0	0	0	0	0	0
ENSG00000256226.1	0	0	0	0	0	0	0	0	0	0.0306585	0	0	0	0	0	0.0284421	0.0291255	0	0	0	0	0	0	0	0	0	0.028302	0.0229745	0	0	0	0	0	0	0	0	0	0	0	0	0	0	0	0	0	0	0	0	0
ENSG00000259258.1	0	0	0.0529003	0	0	0	0.079812	0.147565	0	0	0	0.0555639	0	0	0.0720057	0	0.0670868	0	0	0.250193	0	0	0.0898918	0	0	0	0	0	0.0604834	0	0	0	0	0	0	0	0	0	0	0	0	0	0	0	0	0	0	0	0
ENSG00000272768.1	0.161063	0.174535	0.186234	0.084599	0.028487	0.0319675	0.103517	0.109368	0.0953621	0.170101	0.154473	0.123544	0.0972978	0.0903162	0.200127	0.157803	0.161595	0.336868	0.0619449	0.123621	0.0986575	0.0892524	0.0999352	0.0711515	0.0802398	0.119222	0.217421	0.117662	0.21293	0.0820711	0.111384	0.162223	0.0840214	0.119192	0.179476	0.280742	0.115369	0.118835	0.0357516	0.442858	0.088105	2.49855	0.135035	0.400023	0.029887	0.268806	0.80611	0.172459	0.165133
ENSG00000223306.2	0	0	0	0	0	0	0	0	0	0	0	0	0	0	0	0	0	0	0	0	0	0	0	0	0.15583	0	0	0	0	0	0	0	0	0	0	0	0	0	0	0	0	0	0	0	0	0	0	0	0
ENSG00000170837.2	0.835842	0.626964	0.571439	0.531403	1.48463	0.395328	0.513804	0.853371	0.233989	0.439205	0.371447	0.230385	0.183351	1.75513	0.652113	0.436046	0.409923	0.553049	0.693089	0.564187	0.387319	0.82343	0.941605	0.2514	0.837035	0.733283	0.675743	0.502349	0.461968	0.869947	0.496627	1.48754	0.667965	0.614167	1.00886	0.898953	1.25201	1.00597	1.36848	0.208634	0.0864728	0.0711946	0.10224	0	0.1232	0.158295	0.0306262	0.194654	0.0121555
ENSG00000172270.17	452.123	419.78	504.619	346.967	153.255	147.115	517.47	316.928	340.827	341.61	585.882	603.099	329.019	413.758	504.949	502.827	492.198	507.972	258.147	227.758	521.754	364.719	240.188	424.077	469.056	344.272	412.661	546.043	649.268	269.603	493.998	336.014	665.837	324.532	182.3	432.072	401.77	234.194	205.332	203.888	166.927	294.914	183.784	343.415	204.694	357.846	319.437	239.13	440.108
ENSG00000239142.1	0	0	0	0	0	0	0	0	0	0	0	0	0	0	0	0	0	0	0	0	0	0	0	0	0	0	0	0	0	0	0	0	0	0	0	0	0	0	0	0	0	0	0	0	0	0	0	0	0
ENSG00000265537.1	0	0	0	0	0	0	0	0	0	0	0	0	0	0	0	0	0	0	0	0	0	0	0	0	0	0	0	0	0	0	0	0	0	0	0	0	0	0	0	0	0	0	0	0	0	0	0	0	0
ENSG00000256044.1	0	0	0	0	0	0	0	0	0	0	0	0	0	0	0	0	0	0	0	0	0	0	0	0	0	0	0	0	0	0	0.216313	0	0	0	0	0	0	0	0	0	0	0	0	0	0	0	0	0	0
ENSG00000281066.1	0	0	0	0	0	0	0	0	0	0	0	0	0	0	0	0	0	0	0	0	0	0	0	0	0	0	0	0	0	0	0	0	0	0	0	0	0	0	0	0	0	0	0	0	0	0	0	0	0
ENSG00000228223.2	1.73791	1.15708	2.07579	1.9474	4.29514	1.34418	2.6416	2.25323	1.80003	1.63249	1.35715	1.27026	2.15909	2.77755	2.13139	1.68213	1.71682	2.07254	2.29573	2.29074	1.51401	2.41748	1.74066	1.99818	2.36423	2.02475	2.75822	1.83726	1.87288	2.89427	2.21234	3.64888	1.68912	1.72168	3.4929	1.05015	2.86056	3.01588	2.23025	0.407769	1.2439	2.80151	1.47426	3.49912	3.49491	2.28944	2.41826	0.714575	1.568
ENSG00000199911.1	0	0	0	0	0	0	0	0	0	0	0	0	0	0	0	0	0	0	0	0	0	0	0	0	0	0	0	0	0	0	0	0	0	0	0	0	0	0	0	0	0	0	0	0	0	0	0	0	0
ENSG00000267295.1	0	0.0442012	0	0	0.0360718	0	0	0	0	0	0	0	0	0	0	0	0	0	0	0	0	0	0	0	0	0	0	0	0	0	0	0	0	0	0	0	0	0	0	0	0.0743757	0	0	0	0	0	0	0	0
ENSG00000229816.1	0.0362643	0.125752	0.0294258	0.0846578	0.0598642	0.0191938	0.0355163	0.221625	0.152685	0.00785625	0.0541031	0.012363	0.0233677	0.0216909	0.0480638	0.0364414	0.074634	0.0735495	0.0650873	0.0927799	0.0296178	0.0625201	0.0700032	0.0640809	0.0550598	0.111351	0.0435143	0.0412104	0.0134576	0.108409	0.0764306	0.0556578	0.0252239	0.0447282	0.0195928	0.0105351	0.0296868	0.0713507	0.0643975	0.10636	0.0881662	0.362944	0.150572	0.180135	0.053834	0.221919	0.26542	0.0690315	0.142526
ENSG00000087502.16	4.85765	5.59475	4.44387	5.85194	5.26333	3.42365	4.15516	5.46095	4.68592	4.82864	3.67108	3.59303	6.15117	5.37917	4.07874	3.47076	4.60256	4.14079	6.28944	5.09477	3.32679	4.29739	7.77791	4.07407	5.04101	4.61983	4.34994	4.40661	4.40454	5.20072	4.65983	5.71482	3.8481	4.09786	6.24306	7.87694	6.078	5.27966	6.59671	2.49743	7.88139	6.79788	7.68664	5.39231	8.0058	4.72052	9.37742	5.58792	9.72596
ENSG00000184508.9	4.24707	4.02446	3.93488	3.66439	1.63033	4.81392	3.81876	4.17283	3.99876	4.24708	3.21024	2.43654	6.07955	4.05519	3.70346	4.47701	4.63957	4.02462	5.67739	3.25549	2.39125	4.69672	4.69707	4.34091	3.70164	4.47553	4.02081	3.71395	3.20998	2.34169	4.26733	3.40867	4.87056	4.73714	3.94262	6.69462	3.23525	4.00013	5.28821	4.5058	6.73934	4.92468	6.8908	3.76031	4.90828	6.22419	7.19658	3.83037	2.68797
ENSG00000141994.14	4.68787	6.77447	5.51091	4.3626	3.04323	4.4775	6.12028	6.10148	7.72231	8.67682	4.33945	3.87386	6.25962	5.09576	4.52397	6.51744	6.34943	6.03017	6.99125	4.29814	3.10328	6.9627	4.77782	4.70137	3.45144	7.06001	5.83058	5.29169	3.91089	4.29935	5.99987	4.3646	4.99769	7.83444	5.99727	8.09487	3.23441	6.72366	6.06136	15.805	15.2453	21.1428	14.0058	7.35973	12.2745	15.2754	18.1182	6.45393	9.15532
ENSG00000281452.1	0	0	0	0	0	0	0	0	0	0	0	0	0	0	0	0	0	0	0	0	0	0	0	0	0	0	0	0	0	0	0	0	0	0	0	0	0	0	0	0	0	0	0	0	0	0	0	0	0
ENSG00000242547.3	0	0	0	0	0	0	0	0	0	0	0	0	0	0	0	0	0	0	0	0	0	0	0	0	0	0	0	0	0	0	0	0	0	0	0	0	0	0	0	0	0	0	0	0	0	0	0	0	0
ENSG00000146453.11	0.046029	0.148212	0.0448189	0	0.372164	0.0278423	0.00965993	0.0446509	0.0519103	0.05983	0.0168174	0.0269004	0.0254227	0.117992	0.0348604	0.0158585	0.0243592	0	0.111275	0.0201878	0.107408	0.0485845	0.0870394	0.0697163	0.0149755	0.0865311	0.0394509	0.0128099	0.0219616	0.0428883	0.020788	0.0605525	0.0182948	0.116788	0.0213158	0.0114616	0.0645951	0.106735	0.058384	0.0578566	0.268575	0.131621	0.138611	0	0.0976138	0.0438972	0.110409	0.0563267	0.00674174
ENSG00000005436.12	1.81288	2.04794	1.97198	2.74375	2.14826	1.97522	1.90287	2.22053	2.72822	2.39784	1.64622	1.58807	2.16531	1.85276	1.95246	2.03245	1.92068	2.46286	2.62153	2.29395	2.06376	1.99646	2.81074	1.83546	1.90115	2.30183	1.98422	2.1795	1.99758	2.14672	2.04747	2.49314	1.69113	2.41213	2.37049	3.271	2.18591	3.07076	3.97815	0.326961	2.33862	3.97412	2.55344	2.45235	3.18374	3.43759	2.61921	2.64884	4.75423
ENSG00000274182.1	0	0	0	0	0	0	0	0	0	0	0	0	0	0	0	0	0	0	0	0	0	0	0	0	0	0	0	0	0	0	0	0	0	0	0	0	0	0	0	0	0	0	0	0	0	0	0	0	0
ENSG00000201270.1	0	0	0	0	0	0	0	0	0	0	0	0	0	0	0	0	0	0	0	0	0	0	0	0	0	0	0	0	0	0	0	0	0	0	0	0	0	0	0	0	0	0	0	0	0	0	0	0	0
ENSG00000252170.2	0	0	0	0	0	0	0	0	0	0	0	0	0	0	0	0	0	0	0	0	0	0	0	0	0	0	0	0	0	0	0	0	0	0	0	0	0	0	0	0	0	0	0	0	0	0	0	0	0
ENSG00000261637.1	0	0	0	0	0	0	0	0	0	0	0	0	0	0	0	0	0	0	0	0	0	0	0	0	0	0	0	0	0	0	0	0	0	0	0	0	0	0	0	0	0	0	0	0	0	0	0	0	0
ENSG00000222355.1	0	0	0	0	0	0	0	0	0	0	0	0	0	0	0	0	0	0	0	0	0	0	0	0	0	0	0	0	0	0	0	0	0	0	0	0	0	0	0	0	0	0	0	0	0	0	0.29739	0	0
ENSG00000171794.3	0.0125374	0.0217377	0.0122078	0	0	0.0132714	0.0184182	0	0	0	0	0.0128224	0	0	0	0.0151183	0.0154816	0	0.0192875	0	0	0.0370535	0	0.0147694	0	0	0	0	0	0	0.0198178	0	0	0	0	0	0	0	0	0.330938	0.25604	0	0	0	0	0	0	0	0
ENSG00000201545.1	0	0	0	0	0	0	0	0	0	0	0	0	0	0	0	0	0	0	0	0.181034	0.192636	0	0	0	0	0	0	0	0	0	0	0	0	0	0	0	0	0	0	0	0	0	0	0	0	0	0	0	0
ENSG00000199796.1	0	0	0	0	0	0	0	0	0	0	0	0	0	0	0	0	0	0	0	0	0	0	0	0	0	0.176748	0	0	0	0	0	0	0	0	0	0	0	0	0.238509	0	0	0	0	0	0	0	0	0	0
ENSG00000275694.1	0	0	0	0	0	0	0	0	0	0	0	0	0	0	0	0	0	0	0	0	0	0	0	0	0	0	0	0	0	0	0	0	0	0	0	0	0	0	0	0	0	0	0	0	0	0	0	0	0
ENSG00000237711.1	0	0	0	0	0	0.0198386	0.027532	0.0254522	0.0591804	0	0	0.0191674	0	0	0	0	0	0.0380101	0	0.028769	0	0	0	0.0441556	0	0.0246625	0	0.0182549	0	0.0611186	0.0592485	0	0	0	0	0	0	0	0	0	0.0546767	0	0.0359146	0	0.0556424	0.0625564	0	0	0
ENSG00000160185.12	0.671083	0.537021	1.1241	0.328662	0.139444	0.471928	3.36434	0.32504	0.629809	0.762496	1.14022	0.379168	0.798327	0.597887	0.733941	0.492331	0.486775	0.571073	1.0324	0.720388	0.459934	1.0957	0.753189	1.1112	0.609203	0.642262	0.416701	0.758804	0.501556	0.374957	1.78033	0.5618	0.724647	0.590395	0.768245	0.597139	0.860543	1.1634	0.650017	1.77553	0.753021	0.0375743	0.827371	0.652707	0.654856	0.563918	0.0424293	0.911189	0.120287
ENSG00000123124.12	9.91774	8.16121	9.67929	12.5191	8.53583	6.26222	8.38804	11.3953	11.202	8.95433	7.21082	7.91651	8.69208	11.0796	9.84338	8.503	9.14832	10.7329	9.98498	8.90547	8.02523	11.1609	7.61399	9.13206	9.99262	8.40858	10.983	10.9493	9.05836	9.02663	10.2161	9.96676	8.58314	9.73855	11.4848	9.28609	10.5778	10.0742	12.4201	3.20288	13.4053	10.9067	8.54206	6.00451	10.0871	4.32527	10.0301	11.8288	15.1986
ENSG00000252473.1	0.10745	0.1863	0.104625	0	0	0.341223	0	0.437778	0.678602	0	0.137405	0.219786	0.207713	0	0	0.12957	0.132683	0.435849	0.330602	0.659768	0.175513	0.317562	0	0.126579	0.24471	0.424195	0.257863	0.418646	0.119623	0	0.169846	0.247368	0	0	0.174158	0	0.175922	0	0	0	0	0.430156	0	0	0	0	0.138782	0	0
ENSG00000135222.6	0	0	0	0	0.0770164	0	0	0.0924015	0	0.0176876	0	0.013917	0	0	0.0180352	0.0164089	0	0	0	0.0208885	0	0.0201083	0.0450302	0	0	0	0	0	0	0.0221885	0	0.0313271	0	0	0.066167	0	0	0	0	0	0	0.0544757	0.0521536	0	0	0	0	0	0.0418545
ENSG00000205339.8	17.2467	18.8568	14.7931	16.4226	21.3606	11.6397	13.7006	20.7632	14.9303	18.1888	16.1839	9.47469	14.0845	19.0916	15.0487	13.5203	14.8835	17.7392	18.4778	21.0655	11.4825	16.6099	22.2387	15.0197	20.8087	15.8744	19.025	17.8015	14.7292	22.7943	13.555	23.9502	13.2912	13.6878	22.0023	18.7896	17.8883	18.3769	21.4285	6.95852	47.3666	80.3457	46.2722	19.3338	29.3773	10.1515	26.4392	24.6198	31.8117
ENSG00000119938.8	2.25862	1.19574	0.9849	1.27188	17.76	3.37641	1.35086	1.00685	0.372034	3.95925	1.05095	1.45182	1.71092	6.69291	2.65075	3.59679	0.702577	1.41038	5.26946	4.23465	0.535092	1.54566	8.95763	1.67226	1.7997	1.58821	1.91711	1.43868	1.89387	21.1695	0.808517	12.1195	1.03134	1.18236	10.4329	3.50615	10.7174	0.881989	3.91896	0.353971	1.03955	0.575189	0.969181	0.228381	3.15667	0.287749	0.155882	0.853321	0.212125
ENSG00000183935.5	0.279525	0.342106	0.41627	0.165823	0.428086	0.720583	0.338174	0.42428	0.410184	0.371885	0.164007	0.262338	0.171642	0.365859	0.292022	0.226034	0.320803	0.296799	0.252954	0.237261	0.247095	0.315871	0.418972	0.255684	0.254641	0.307255	0.359084	0.243443	0.26726	0.386082	0.187135	0.598091	0.201288	0.219027	0.618299	0.223552	0.559951	0.373657	0.362063	0.405088	0.374172	0.381787	0.239474	0.392043	0.283144	0.362234	0.165651	0.230053	0.509117
ENSG00000159648.10	0.0233737	0	0.0227592	0.0130956	0.105832	0.0692783	0.0274699	0.0380922	0.0590469	0.0182291	0.0119559	0.0191241	0.0632577	0.0167768	0.0185874	0.0225484	0.00577253	0.0331838	0.0647247	0.0574081	0.0152718	0.0345399	0.108287	0.022028	0.0212929	0.043062	0.0112186	0.031874	0.0468391	0.00762259	0.0443362	0	0.00650311	0.00691896	0.0303079	0.0244451	0.00765371	0.0275929	0.0498079	0	0.0136383	0	0.0268752	0	0.0138792	0	0	0	0
ENSG00000240219.1	0.22226	0.260686	0.254608	0.421191	0.120245	0.0553584	0.2881	0.807886	0.495419	0.0849707	0.175549	0.127028	0.214827	0.551315	0.285914	0.149773	0.306743	0.338082	0.080453	0.662296	0.331015	0.386399	0.108162	0.154017	0.163765	0.473133	0.290226	0.210125	0.225607	0.13857	0.423658	0.165544	0.245533	0.551493	0.254291	0.0797613	0.299678	0.463024	0.174126	0.0575176	0.0190716	0.209359	0.238017	0.129886	0	0.0654601	0.0591027	1.12927	0.0402135
ENSG00000272977.1	0.0811455	0	0.142974	0.400512	0.43193	0.0572644	0.193003	0.330607	0.256238	0.200906	0.0790607	0.126462	0.268909	0.284282	0.286795	0.191041	0.314918	0.274292	0.107001	0.741448	0.277716	0.142751	0.121476	0.141112	0.180404	0.31018	0.255012	0.233355	0.176375	0.239427	0.171022	0.0978534	0.252642	0.314551	0.244257	0.0269412	0.297343	0.148251	0.404843	0.135995	0.180372	0	0.296195	0.268716	0.0917788	0.141877	0.264514	0.678546	0.170354
ENSG00000137877.9	0.0293924	0.0591153	0.0194614	0.108687	0.0249532	0.0298688	0.126083	0.0798346	0.116946	0.0718256	0.0526209	0.0577165	0.0613644	0.0548515	0.0498636	0.041114	0.082752	0.0262293	0.0289391	0.0649715	0.101783	0.0816556	0.0311248	0.0595553	0.0441799	0.140791	0.0775907	0.0423718	0.0287955	0.0670977	0.193276	0.0351865	0.0703277	0.179232	0.139109	0.0450847	0.0442728	0.164816	0.102301	0.362061	0.277833	0.197681	1.20988	1.20304	0.373496	0.0667139	0.270297	0.12421	0.861865
ENSG00000267083.1	0.0111754	0	0.0108816	0.0626129	0	0	0.0164174	0.0151772	0.0352894	0.0726309	0	0.0114295	0	0.0200533	0.0148117	0.013476	0.0137998	0.0113327	0	0	0	0	0	0.013165	0	0.0147063	0	0.0108854	0	0.0728903	0	0	0	0	0	0	0	0.0329818	0	0.0983295	0	0	0.0214159	0	0	0.0373025	0.0288683	0.0319098	0
ENSG00000106608.15	9.34257	13.1502	10.1901	9.04573	6.67124	12.5056	10.2848	8.45364	10.7816	9.45639	10.3101	12.1072	8.3121	7.82536	9.43107	11.4602	12.3898	9.66382	7.00534	8.65661	10.6064	9.32703	5.5175	9.68551	8.28218	8.42782	9.45422	9.90674	8.88508	9.16512	9.17753	8.05226	8.85769	11.3545	7.42574	7.28176	8.35629	8.64409	7.00066	6.47123	5.33997	11.985	6.50392	6.20236	7.41988	5.38603	10.4326	6.18638	8.22629
ENSG00000275120.1	0.121285	0.0841153	0.259813	0.0679527	0.720773	0.410837	0.178176	0.197659	0.38299	0.252241	0.0620389	0.0992345	0.468917	0.739959	0.289347	0.234005	0.299535	0.245985	0.746342	0.297889	0.31698	0.215072	0.280949	0.171454	0	0.31921	0.378385	0.307158	0.243046	0.11866	0.191716	0.502596	0.168722	0.32312	0.786333	0.211407	0.357433	0.178973	0.344602	0	0.283075	0.0971088	0.185939	0	0.216056	0.242903	0.0626607	0.103894	0.0746101
ENSG00000261239.5	0	0	0.00220315	0	0	0	0	0	0	0	0	0	0	0	0	0	0.00279397	0	0.00348084	0	0	0	0	0.00266545	0.0025765	0	0	0	0.00251896	0	0.00715308	0	0	0.00334886	0	0	0	0	0	0	0	0	0.00433597	0	0.0134354	0	0	0	0
ENSG00000091583.9	0.163353	0.415398	0.296909	0.396595	0.138682	0.26514	0.0959901	0.207057	0.584606	0.33973	0.111409	2.59511	0.715767	0.371286	0.375273	0.328301	0.38998	0.28713	0.904688	0.317625	0.195673	0.321854	0.270283	0.538818	0.43403	0.401265	0.261347	0.275797	0.218231	0.195332	0.258212	0.67692	0.439336	0.338484	0.15886	0.455574	0.481408	0.691009	1.08296	4.50352	0.158858	0.0435969	0.29217	0.324568	0.258662	0.145401	1.35031	0.342048	0.267969
ENSG00000173456.4	13.6053	15.3773	14.6413	10.9937	17.1372	13.6195	17.4791	20.7744	14.2084	18.51	17.4448	10.7953	14.2772	19.781	16.6801	17.3538	17.2887	17.3911	17.4874	18.512	9.86197	17.7975	11.9274	17.6339	16.4765	19.6709	17.3183	14.763	15.0597	16.4391	14.595	19.0758	15.8566	17.9876	20.0188	13.436	17.3754	18.8323	15.888	37.6896	21.2282	26.1914	23.14	20.7346	12.9341	31.6015	22.0296	21.237	18.8212
ENSG00000255179.1	0	0	0	0	0	0	0	0	0	0	0	0	0	0	0	0	0	0	0	0	0	0	0	0	0	0	0	0	0	0	0	0	0	0	0	0	0	0	0	0	0	0	0	0	0	0	0	0.0391483	0
ENSG00000144476.5	8.42848	39.4633	10.3587	11.6976	13.2803	18.7144	9.4469	17.6061	13.8451	17.2267	3.88573	5.85407	5.41452	19.4354	9.57871	15.4313	11.8674	7.15951	6.87851	17.3266	9.9583	7.34767	9.5558	9.12684	6.87638	18.945	17.4211	8.74164	8.77542	18.6248	7.07779	14.0057	7.32812	22.6581	12.9739	14.8369	25.3377	8.59811	9.12631	8.47863	12.3136	12.7304	5.14593	4.46749	13.4084	4.69605	2.97877	5.83313	4.21535
ENSG00000273085.1	0	0	0	0	0	0	0	0	0	0	0	0	0	0	0	0	0	0	0	0	0	0	0	0	0	0	0	0	0	0	0	0	0	0	0	0	0	0	0	0	0	0	0	0	0	0	0	0	0
ENSG00000224408.1	0	0	0	0	0	0	0	0	0	0	0	0	0	0	0	0	0	0	0	0	0	0	0	0	0	0	0	0	0	0	0	0	0	0	0	0	0	0	0	0	0	0	0	0	0	0	0	0	0
ENSG00000280108.1	0.0470965	0	0	0	0	0	0	0	0	0	0	0	0	0	0	0	0	0	0	0	0	0	0	0	0	0	0	0	0	0	0	0	0	0	0	0	0	0	0	0	0	0	0	0	0	0	0	0	0
ENSG00000236641.1	0.0300949	0.313077	0.0293037	0	0.0425827	0.350426	0.0442112	0.204357	0.807775	0	0.192424	0.246233	0.0581768	0.270012	0.039887	0.145161	0.0743244	0.0915554	0.138894	0.415777	0.491582	0.22236	0.149385	0.0709055	0.0685392	0.237619	0.144446	0.117256	0.167521	0.0981448	0.0475709	0.0692836	0.0837309	0.445426	0.0487787	0	0.0985455	0.0444091	0	0	0.0878004	0	0.0576719	0	0.0893511	0.100454	0.116611	0	0.246843
ENSG00000252721.1	0	0	0	0	0	0	0	0	0	0	0	0	0	0	0	0	0	0	0	0	0	0	0	0	0	0	0	0	0	0	0	0	0	0	0	0	0	0	0	0	0	0	0	0	0	0	0	0	0
ENSG00000261159.1	0.0894311	0.0620234	0.017416	0.200423	0.0253081	0.246135	0.13138	0.170037	0.225922	0.0697472	0.0914901	0.0548787	0.0691523	0.12838	0.023706	0.0862732	0.0883461	0.0544139	0.165097	0.192195	0.0876482	0.105724	0.0887834	0.0421411	0.162939	0.164761	0.257545	0.0348441	0.0199125	0.11666	0.254455	0.164709	0.248818	0.291202	0.115962	0.0623535	0.234273	0.263936	0.0952861	0.472127	0.104364	0.358021	0.377037	1.42154	0.0531038	0.477619	4.20452	0.408571	0.275073
ENSG00000229477.3	0	0	0	0	0	0	0	0	0	0	0	0	0	0	0	0	0	0	0	0	0	0	0	0	0	0	0	0	0	0	0	0	0	0	0	0	0	0	0	0	0	0	0	0	0	0	0	0	0
ENSG00000249709.6	0.408499	0.277752	0.448455	0.403889	0.238002	0.423938	0.341239	0.451435	0.385718	0.343575	0.384103	0.360444	0.356128	0.352133	0.339711	0.275273	0.346177	0.434555	0.511374	0.276649	0.281296	0.485287	0.410842	0.325535	0.346594	0.23189	0.4325	0.479819	0.410192	0.248153	0.436807	0.285819	0.551556	0.331942	0.298598	0.356019	0.229495	0.360496	0.604504	0.176189	0.186945	0.400822	0.414435	0.0795739	0.2497	0.240623	0.24829	0.285884	0.307957
ENSG00000251440.2	0.0330426	0.0572904	0	0	0	0	0	0	0.0521704	0	0	0	0	0.118584	0	0	0	0	0	0	0	0	0	0	0	0	0	0	0.036786	0	0.104461	0	0	0	0	0	0	0	0	0	0	0	0	0.328265	0	0	0	0	0
ENSG00000233143.1	0	0.0451535	0.0507159	0	0.0736979	0	0	0.141472	0	0	0	0.0266347	0	0.140193	0	0	0.0643166	0	0	0	0	0	0.17236	0	0.0593104	0.0685413	0.031249	0	0.0289929	0	0.082331	0	0	0	0.126632	0	0.0852763	0	0	0	0.0759781	0	0	0	0	0	0	0	0
ENSG00000268798.1	0.369236	0.754515	0.295328	0.406357	1.64199	0.209387	0.135608	0.376091	0.416415	0.342818	0.269813	0.25625	0.382381	0.591571	0.349555	0.429346	0.358243	0.227335	0.872339	0.62753	0.172322	0.292302	1.11278	0.279626	0.210228	0.60737	0.395585	0.282586	0.220215	0.903111	0.187602	1.30543	0.476961	0.429391	0.70534	0.321801	0.582941	0.447563	0.562015	0.116029	0.384725	0.263959	0.32852	0	0.548128	0.132051	0.374711	0.470669	0.256885
ENSG00000204183.1	0	0	0	0	0.0118367	0.00885527	0	0	0	0	0	0	0.0161714	0	0	0	0.01033	0	0	0.0128415	0	0	0	0.0098548	0	0	0	0	0	0	0	0	0	0	0	0.0145815	0	0	0	0.0736053	0	0	0	0	0	0	0	0	0
ENSG00000117133.9	16.4029	18.5281	16.6337	19.5183	12.1391	11.4363	14.4902	15.4134	14.9902	21.1027	16.2309	13.2215	25.2176	16.946	15.2536	13.6655	14.989	15.6718	24.2269	14.2907	13.4103	16.9821	26.7096	16.4059	17.9136	14.6148	16.2071	16.6477	15.7939	15.8234	17.7675	19.0358	16.6291	16.4873	14.9803	27.9181	16.905	17.7881	22.6584	6.20432	26.6213	14.4842	22.7949	18.1803	20.5118	13.1414	21.2943	20.3499	29.1937
ENSG00000207561.1	8.58502	5.64603	9.65646	7.87836	1.6755	2.977	11.7421	12.4633	14.7232	6.34913	9.08553	8.62884	7.43951	10.3585	9.02423	9.4599	10.7839	9.75656	7.51445	10.6792	5.56089	8.09298	3.42873	10.1134	7.92187	6.62263	12.0774	9.37147	6.0971	5.55119	7.95502	4.77067	7.61865	10.5157	6.2377	6.19208	4.60449	6.98945	6.83402	1.30236	3.02284	6.51818	3.97113	0	8.78923	0.988135	3.82358	3.59245	2.57989
ENSG00000246541.2	0	0	0	0.0389978	0	0	0	0	0	0	0	0	0	0	0	0	0	0	0	0	0.0227392	0	0	0.0163995	0	0	0	0	0	0	0	0	0	0	0	0	0	0	0	0	0	0	0	0	0	0	0.0539411	0	0.0142728
ENSG00000221303.1	0	0	0	0	0	0	0	0.140714	0.163591	0	0	0	0	0	0	0	0	0.105071	0	0	0	0	0	0	0	0	0	0	0	0	0	0	0	0	0	0	0	0	0	0	0	0	0	0	0	0	0	0	0
ENSG00000267397.1	0.171292	0.28136	0.122897	0.227298	0.178588	0.668025	0.119197	0.097949	0.185044	0.187495	0.0807007	0.156746	0.15685	0.145595	0.155334	0.228297	0.189252	0.0639958	0.0693463	0.124552	0.147261	0.2398	0.0596672	0.191167	0.10266	0.154229	0.292079	0.219535	0.250918	0.117603	0.24226	0.16604	0.125414	0.173464	0.102287	0.0471429	0.162364	0.199551	0.112065	0	0.0526038	0.108274	0.172765	0	0	0.0601847	0.0116442	0.823744	0.101675
ENSG00000233440.2	0	0	0.0361237	0	0	0	0	0	0.0585749	0	0	0	0	0	0.0491702	0	0	0	0	0	0	0	0	0	0	0	0	0	0	0	0	0	0	0	0	0	0	0	0	0	0	0	0.0710943	0	0	0	0.431253	0	0.0760731
ENSG00000251143.1	0.0685364	0.0534738	0.0667345	0.115197	0.155161	0.108824	0.0755131	0.195464	0.227243	0.0757228	0.0525858	0.0490663	0.0463711	0.0922365	0.0817528	0.0661163	0.143873	0.132052	0.0474464	0.157811	0.11195	0.131661	0.06804	0.0968858	0.0351196	0.139795	0.111022	0.060082	0.0457805	0.128518	0.0650012	0.0710022	0.0429039	0.121727	0.122195	0.0238926	0.0841583	0.136532	0.0791087	0.0904548	0.0399903	0.219498	0.111638	0.068088	0.0305225	0.0343151	0.208025	0.0489238	0.312694
ENSG00000268181.3	0.0199391	0	0.00485373	0	0	0.0211066	0	0.00676976	0	0	0.00637444	0.00509813	0	0.0268342	0.00660671	0	0	0.0101099	0	0.0229559	0	0	0	0.00587224	0	0.0131194	0.0119627	0.00485543	0.00554951	0.0162563	0.00787944	0.0114758	0.00693441	0	0.016159	0.00868877	0	0	0.00885189	0.0438597	0	0	0.00955254	0	0	0	0	0.0213499	0.0153323
ENSG00000256282.1	0.0530956	0.128882	0.0930595	0.237984	0.105179	0.0337226	0.0936009	0.201903	0.251495	0.0552123	0.0135795	0.0760241	0.061584	0.19055	0.112595	0.0384156	0.157354	0.129223	0.130692	0.440127	0.0693828	0.172614	0.0878518	0.112587	0.0967376	0.377304	0.140163	0.124123	0.0827551	0.0692618	0.0503569	0.0733412	0.0590897	0.0943025	0.0688473	0.0555293	0.0173861	0.20371	0.113143	0.654042	0.185885	1.06279	0.264548	0.105497	0.0945839	0.248119	0.288028	0.151606	0.13065
ENSG00000213262.3	0.105114	0.1215	0.153526	0.343539	0.0247885	0.0185447	0.0514729	0.095169	0.276604	0.13663	0.0672088	0.0358347	0.0338662	0.157181	0.0464385	0.0633764	0.216331	0.124359	0.0269513	0.0537855	0.114465	0.129441	0.0289869	0.0619139	0.219441	0.0461081	0.252257	0.0853218	0	0	0.110769	0	0.243709	0.0777882	0.0567907	0.18322	0.0860488	0.103407	0.0311099	0	0.0511109	0	0.100717	0	0	0	0	0.0250114	0.0179617
ENSG00000281823.1	0	0	0	0	0	0	0	0	0	0	0	0	0	0	0	0	0	0	0	0	0	0	0	0	0	0	0	0	0	0	0	0	0	0	0	0	0	0	0	0	0	0	0	0	0	0	0	0	0
ENSG00000211580.1	0	0	0	0	0	0	0	0	0	0	0	0.125725	0	0	0	0	0	0	0	0	0	0	0	0	0	0	0	0	0	0	0	0	0	0.181945	0	0	0	0	0	1.08162	0	0	0	0	0	0	0	0	0
ENSG00000248676.1	0	0	0	0	0	1.49701	0	0	0.0637961	0	0	0	0	0	0	0	0	0	0	0	0	0	0.0668555	0	0	0	0	0	0	0.131771	0	0	0	0	0	0	0.0661545	0	0	0	0	0	0	0	0	0.134871	0.156564	0	0
ENSG00000214761.3	0.0302202	0	0.0294258	0.0846578	0.0213801	0.0159948	0.0221977	0.0410416	0.0238571	0	0	0.0154537	0.0292096	0.0271137	0	0.0182207	0.0186585	0	0	0.04639	0	0.0446572	0	0.0356005	0	0.0397683	0.018131	0.044154	0	0	0	0	0.0210199	0	0.024491	0	0	0.0222971	0	0	0	0	0.0289561	0	0.0448617	0	0.0585486	0	0
ENSG00000259133.4	0	0	0	0	0	0	0	0	0	0	0	0	0	0	0	0	0	0	0	0	0.032281	0	0	0	0	0	0	0	0	0	0	0	0	0	0	0	0	0	0	0	0	0	0	0	0	0	0	0	0
ENSG00000241037.3	0	0	0	0	0	0	0	0	0	0	0	0	0	0	0	0	0	0	0	0	0	0	0	0	0	0	0	0	0	0	0	0	0	0	0	0	0	0	0	0	0	0	0	0	0	0	0	0	0
ENSG00000181924.6	15.791	18.0958	14.5897	16.3013	9.0653	22.1643	15.7689	16.3845	17.9368	25.0085	17.3851	16.0641	24.5454	15.7264	15.6047	18.5277	19.898	15.9281	26.7271	16.5665	11.7416	16.8449	25.6575	18.8153	18.3492	16.8365	17.3127	17.388	15.4013	14.196	17.4776	16.3108	19.8287	18.7165	17.9633	33.7049	15.7554	18.975	21.8711	28.129	38.3252	18.8485	37.6868	22.7134	22.2047	26.6669	28.6789	20.9768	28.9102
ENSG00000269918.1	0.237681	0.624391	0.715335	0.948302	0.489173	0.89965	0.793563	0.606455	0.932488	0.627251	0.322362	0.581931	0.737927	0.736673	0.677762	0.712182	1.10283	0.394406	0.908581	1.14984	0.482355	1.29847	0.25026	1.02665	0.639722	0.748765	0.95066	0.484072	0.368847	0.85733	1.0588	0.77932	0.3607	1.22592	0.828851	0.313857	0.837245	1.25413	1.50922	0.380233	0.52532	0.403672	0.110419	0.21466	0.10692	0.0721231	0.0651186	1.06941	0.103382
ENSG00000133083.13	0.614538	1.09525	0.622946	0.435332	1.86473	0.475339	0.730834	2.19818	0.409462	0.7542	0.265824	0.532532	0.395991	1.31277	0.501536	0.564608	0.320238	0.419552	0.468822	1.02545	0.59009	0.472698	0.878232	0.427949	0.47112	1.76081	0.599362	0.51406	0.550472	1.47923	0.31742	1.80506	0.226006	0.458515	2.50243	0.430933	1.48031	0.638806	0.804577	0.00887872	0.0647677	0.109073	0.0638143	0.0701745	0.128827	0.0437873	0.0599538	0.174319	0.0248303
ENSG00000270578.1	0	0.221395	0.0248668	0	0.0361353	0.054067	0.0750345	0.0346831	0.201609	0.0331954	0	0.104476	0	0.0458259	0.0676955	0	0	0.0517954	0.0785762	0.156811	0	0.0377385	0	0	0.0290809	0.067214	0.183863	0.0746265	0	0.16657	0.0403683	0.117587	0.0710533	0	0.0827864	0	0.16725	0.0753704	0	0	0.0745067	0	0.0489399	0	0	0	0.0329851	0	0.0261836
ENSG00000237588.2	0	0	0.00685316	0	0	0	0	0	0	0.00457423	0.00450015	0	0	0	0	0.00424355	0	0	0	0	0	0.00520026	0	0	0	0	0.00422264	0.00342778	0.00391777	0	0.00556264	0	0.00489547	0	0	0	0	0	0	0	0.0102668	0.0140881	0	0	0	0	0.00454526	0	0
ENSG00000259167.2	0	0	0	0	0	0	0	0	0	0	0	0	0	0	0	0	0	0	0	0	0	0	0	0	0	0	0	0	0	0	0	0	0	0	0	0	0	0	0.0294053	0	0	0	0	0	0	0	0	0	0
ENSG00000200885.1	0	0	0	0	0	0	0	0	0	0	0	0	0	0	0	0	0	0	0	0	0	0	0	0	0	0	0	0	0	0	0	0	0.122298	0	0	0	0	0	0	0	0	0	0	0	0	0	0	0	0
ENSG00000218018.2	0.150709	0.0979889	0.174262	0.158321	1.59934	0.209387	0.193725	0.166299	0.193335	0.220383	0.0963617	0.0867013	0.218503	0.219726	0.149809	0.215809	0.0930502	0.114623	0.753515	0.462695	0.0769294	0.194868	0.654576	0.299599	0.128711	0.285092	0.146931	0.0550492	0.0943777	0.614361	0.0893345	0.542122	0.07862	0.33459	0.488548	0.246276	0.370121	0.54208	0.284353	0.248633	0.0549608	0.263959	0.0722023	0.0935768	0.0559315	0.0628813	0.121659	0.121029	0.0482866
ENSG00000187049.8	4.00687	4.27686	5.05466	4.40049	2.29212	3.68287	4.19165	4.43333	5.51256	5.49538	3.06022	3.32608	7.43733	4.3492	4.36722	3.79583	5.50852	5.12731	7.88222	4.18216	3.31759	4.52466	7.50289	4.4094	4.51379	4.23926	4.50605	3.89691	3.98945	3.04166	3.80213	4.74645	4.75456	4.18674	5.26121	7.18742	3.7975	5.57767	7.83449	6.85669	9.0941	7.09921	4.18614	4.99868	9.05432	7.04569	4.58878	5.51901	7.606
ENSG00000258649.1	0	0	0	0.0765268	0	0	0	0	0	0	0	0	0	0	0	0	0	0.0554045	0	0	0	0	0	0	0	0	0	0	0	0	0	0	0	0	0	0	0	0	0	0	0	0	0	0	0	0	0	0	0
ENSG00000104043.13	0.510191	0.275565	0.317314	0.434007	0.249451	0.337893	0.484626	0.48792	0.628398	0.463519	0.350122	0.247236	0.475056	0.510469	0.300924	0.235136	0.413954	0.574256	0.476681	0.260375	0.255246	0.552613	0.490585	0.276911	0.427359	0.246057	0.546483	0.491748	0.466882	0.200356	0.574232	0.498107	0.390168	0.369653	0.917854	0.54475	0.376108	0.364604	0.630871	0.0470055	0.183135	0.139016	0.26362	0.132684	0.257745	0.320978	0.0655511	0.314617	0.0520345
ENSG00000254691.1	0	0.0912903	0.0256341	0.147498	0	0.306543	0	0.107259	0.0415659	0.0684392	0.0673308	0.0538496	0	0	0.0697842	0	0.0325085	0.0266967	0	0.202062	0.129007	0.0389028	0.0871184	0.0310131	0.0299781	0.103932	0	0.051286	0	0.0429272	0.0832275	0.121215	0	0.0779294	0.0426703	0	0.0431025	0.0776958	0	0	0.0768054	0.105392	0.0504499	0.26154	0.0781619	0	0.102008	0.0751704	0.215932
ENSG00000221425.1	0	0	0	0	0	0	0	0	0	0	0	0	0	0	0	0	0	0	0	0	0	0	0	0	0	0	0	0	0	0	0	0	0	0	0	0	0	0	0	0	0	0	0	0	0	0	0	0	0
ENSG00000271657.1	0	0	0	0.102875	0	0	0	0	0	0	0	0	0	0	0	0.0442833	0	0	0	0	0	0	0	0	0	0	0	0	0	0.0598808	0	0	0	0.0543533	0	0	0	0	0	0	0	0	0	0	0	0	0	0	0
ENSG00000228407.2	0.426639	0.073972	0.498507	0.358551	1.02624	1.17421	0.125352	0.579411	0.875695	0.998205	0.109115	0.21817	1.23711	0.995231	0.622003	0.668808	0.632194	0.778759	0.45944	1.5718	0.209067	0.567409	1.20006	0.502595	0.340075	0.224574	0.30716	0.374011	0.664961	0.208702	0.606949	0.687538	0.771555	0.189437	0.345755	1.11549	0.488959	1.13322	0.681856	0.750774	0.12447	0.512392	0.327034	0	0.380005	0.712039	0.440836	0.365461	0.262452
ENSG00000279960.1	0	0	0	0	0	0	0	0	0	0	0	0.00782466	0	0	0.01014	0.00922568	0	0.00775838	0	0	0	0.0226112	0	0	0	0	0	0	0	0	0	0	0.010643	0	0	0	0	0	0	0	0	0	0	0	0	0	0	0	0
ENSG00000227382.1	0.0271135	0.0235051	0.0528014	0	0.0959106	0.028701	0.0199157	0.0368224	0.042809	0.0176215	0.0346722	0.041595	0.0262068	0.0243263	0.0539034	0.0653903	0.0334807	0.0824854	0.0834229	0.0832418	0.0442883	0.100166	0	0.0159703	0.0154373	0.0713599	0.016267	0.0264099	0	0.044211	0.0428583	0.03121	0.056577	0	0.0439464	0.0472604	0.0221958	0.0400097	0	0.119282	0.0395512	0.054272	0.0519586	0.134681	0.120749	0	0.175099	0.0580639	0.111195
ENSG00000165606.7	0.441697	0.23497	0.14662	0.182791	0.0426122	0	0.125352	0.00681661	0.213971	0.0521937	0.0320928	0.200203	0.456034	0.072053	0.0997865	0.229997	0.278909	0.142518	0.23165	0.177213	0.18857	0.415358	0.166098	0.0354773	0.0228622	0.574644	0.0542047	0.195561	0.0949945	0.0982128	0.261821	0.046221	0.132666	0.356587	0.0162708	0.0174978	0.213663	0.644378	0.115871	0.309142	0.0146435	0	0.00961864	0.548509	0	4.20522	0	0	0
ENSG00000225022.1	1.20881	0.283226	1.24065	0.915219	0.231136	1.0375	1.48785	0.798648	1.23799	1.31645	1.1698	1.40336	0.189468	0.527617	0.433008	1.10309	1.00857	1.32522	0.301563	0.250757	0.426923	1.44834	0.756792	1.15461	1.22768	0.343942	1.17606	1.20926	0.945666	0.585995	1.75584	0.601706	1.09076	0.386838	0.317721	0.455574	0.588388	0.19284	0.348095	0.287459	1.14378	0.653954	0.56347	2.59655	0.387993	2.61722	0.168789	0.279857	0.133985
ENSG00000236811.1	0.116278	0.403214	0.0566107	0.0814344	0.061698	0.123087	0.08541	0.276353	0.206538	0.207821	0.0371736	0.104057	0.0561949	0.0260813	0.0770562	0.175269	0.143585	0.147394	0.0223604	0.133871	0.0712252	0.171827	0.0480984	0.13698	0.132408	0.19127	0.087203	0.184049	0.0485443	0.0474006	0.183801	0.0334616	0.121317	0.0645377	0.0942339	0.025335	0.142782	0.107241	0.0258106	0.127887	0	0.23275	0.0557072	0	0.0431535	0.388125	0.262823	0.0830038	0.0298042
ENSG00000243346.3	0	0	0	0	0	0	0	0	0	0	0	0	0	0	0	0	0	0	0	0	0	0	0	0	0	0	0	0	0	0	0	0	0	0	0	0	0	0	0	0	0	0	0	0	0	0	0	0	0
ENSG00000258964.1	0	0	0	0	0	0	0	0	0	0	0	0	0	0	0	0	0	0.0204304	0	0	0	0	0	0	0	0	0.0241746	0	0	0.0328513	0	0	0	0	0	0	0	0.0297295	0	0	0	0	0.0386082	0	0	0	0	0	0
ENSG00000201909.1	0	0	0	0	0	0	0	0	0	0	0	0	0	0	0	0	0	0	0	0	0	0	0	0	0	0	0	0	0	0	0	0	0	0	0.219732	0	0	0	0	0	0	0	0	0	0	0	0	0	0
ENSG00000104442.8	8.82385	8.1899	7.78677	10.6549	14.6872	8.46974	7.56215	9.68012	9.83462	11.5246	8.65938	6.6567	11.205	10.8271	7.82284	7.66964	7.73873	8.75886	13.7508	9.8025	7.55639	7.43129	17.3992	8.6565	9.89338	8.56511	9.60596	8.73943	8.46398	11.1039	8.78695	12.6609	7.82155	8.34682	9.8279	17.6569	13.0167	10.3929	12.6649	2.61158	36.7654	11.8824	12.1397	10.6154	15.0188	14.1817	11.7802	10.5333	14.2376
ENSG00000254872.3	0.147459	0.270278	0.19281	0.330468	0.053652	0.272047	0.204247	0.503514	0.851455	0.47644	0.0808145	0.443817	0.904031	0.24192	0.234526	0.487721	0.577476	0.333248	0.628701	0.433314	0.165165	0.392226	0.334607	0.521134	0.321435	0.310477	0.475207	0.180566	0.150093	0.158007	0.432877	0.300678	0.263741	0.910413	0.70336	0.359841	0.248324	0.696306	1.18209	0.296559	0.0368746	0.134931	1.22721	0.585976	0.175121	0.548454	0.745504	0.0962391	0.742966
ENSG00000172725.12	46.1095	32.8274	40.5091	28.3008	13.3968	35.1347	46.5479	40.5501	43.901	50.8805	49.1476	50.6726	44.1332	34.4824	38.6099	53.3918	42.1997	44.0717	42.9514	31.0996	33.9468	45.575	28.5292	45.8851	34.5894	30.1041	35.9877	39.6002	42.0355	23.2577	48.1311	28.5237	53.7226	41.4075	30.6791	37.2834	24.7303	37.1005	33.8924	84.0735	38.578	33.6304	33.7259	36.4396	30.2045	28.8039	43.0492	38.8841	38.3044
ENSG00000086232.11	29.6413	29.374	28.6763	30.9051	13.0398	25.6913	29.3883	32.3115	32.1588	26.7843	27.4534	30.5719	36.1909	26.3715	31.322	29.3454	30.1247	35.5582	33.6624	27.3866	29.0137	32.3193	27.6856	36.655	31.9139	25.8541	33.3939	31.8355	35.3184	19.8812	34.8524	24.694	30.8614	31.1869	25.7862	30.5735	23.0477	34.3178	35.7656	20.743	69.1528	63.7108	25.0431	37.4162	34.6555	36.8156	45.3299	28.079	52.9373
ENSG00000230550.1	0.0128825	0	0.0125438	0	0.0182281	0	0	0	0	0	0	0	0	0	0.0170742	0	0.0159078	0	0	0	0	0	0	0.015176	0.0146696	0	0	0	0	0.0210061	0	0	0	0	0.0208804	0	0	0	0	0	0	0	0	0	0	0	0	0	0.0132081
ENSG00000185662.7	0	0.214961	0.0301803	0.0868285	0	0	0.0455338	0	0	0	0	0	0	0.0556178	0.0410802	0	0	0.0314314	0	0	0.101257	0	0	0	0	0	0	0.0301908	0	0	0	0	0	0.137625	0	0	0.0507467	0.0457376	0	0	0	0.124083	0	0	0	0.103459	0.200166	0.0442509	0.0953352
ENSG00000280567.1	0.0594497	0	0	0	0	0	0.17467	0.0807377	0.187728	0	0.0760231	0.121603	0.114923	0	0.0787932	0	0	0.120573	0	0.0912589	0.0971076	0.0878502	0.0983652	0	0.135393	0	0	0	0	0.0969381	0.0939721	0	0.165403	0	0	0	0	0	0	0	0	0	0.227851	0.590608	0	0.396874	0	0.0848748	0.060952
ENSG00000207014.1	0	0	0	0	0	0	0	0	0	0	0	0	0	0	0	0	0	0	0	0	0	0	0	0	0	0	0	0	0	0.248978	0	0.351523	0	0	0	0	0	0	0	0	0	0	0	0	0	0	0	0	0
ENSG00000224080.1	4.60808	3.76976	4.48694	3.99994	0.321418	5.80537	4.09987	2.95279	5.43109	2.86832	4.2743	6.00724	2.50928	2.50392	3.74188	4.81321	4.72849	6.71324	2.04685	2.98888	6.41388	2.63747	1.50343	4.58744	2.91928	5.03909	4.32223	3.63505	3.57664	3.96861	2.3596	4.25838	5.05607	3.84242	1.26235	2.60197	4.09107	3.39993	2.47794	0	2.08285	0.90939	1.24375	1.28956	1.05982	0.433276	1.00594	2.6408	0.632155
ENSG00000200738.1	0	0	0	0	0	0	0	0	0	0	0	0	0	0	0	0	0	0	0	0	0	0	0	0	0	0	0	0	0	0	0	0	0	0	0	0	0	0	0	0	0	0	0	0	0	0	0	0	0
ENSG00000240481.3	0	0	0	0	0	0	0	0	0	0	0	0	0	0	0	0	0	0	0	0	0	0	0	0.0577305	0	0	0	0	0	0	0	0	0	0	0	0	0	0	0	0	0	0	0	0	0	0.327153	0	0	0
ENSG00000202035.1	0	0	0	0	0	0	0	0	0	0	0	0	0	0	0	0	0	0	0	0	0	0	0	0	0	0	0	0	0	0	0	0	0	0	0	0	0	0	0	0	0	0	0	0	0	0	0	0	0
ENSG00000145850.7	0.251868	0.291131	0.517742	0.522646	0.18479	0.0592478	0.411122	0.139357	0.235656	0.533517	0.214722	0.267135	0.360659	0.251085	0.321456	0.179981	0.956084	0.227034	0.459229	0.458231	0.594261	0.937371	0.41674	0.131871	0.605481	0.306893	0.514896	0.381627	0.21809	0.212952	1.44505	1.24559	0.363354	0.593691	8.08911	0.14634	0.885832	4.84542	0.894525	0.410391	0.571521	0.0373447	0.0357529	0.185348	0.221568	0.155687	0.361458	0.0665899	0.0382567
ENSG00000188257.9	106.989	72.6006	6.11078	44.4702	14.4588	155.045	131.261	1244.28	175.421	943.51	656.976	287.854	179.863	23.7892	16.6127	75.511	54.9271	18.2892	179.77	139.788	16.0727	23.4073	2961.77	578.454	43.1427	202.08	30.4833	28.267	23.5096	82.3149	443.52	186.812	19.8199	130.091	914.264	47.9577	32.2908	421.003	665.53	102.787	49.6284	5.27292	32.3346	1082.22	70.0833	1678.88	0.0778331	1174.64	0.388356
ENSG00000275557.1	0.908636	1.2941	1.39032	0.909077	1.01017	0.618324	1.57321	2.82058	1.79328	0.632718	0.912957	1.02886	2.76021	2.32923	0.172041	1.80006	2.16389	1.11887	1.99693	0.697406	1.06015	1.67839	1.82559	0.611659	0.997728	0.854083	1.71331	0.948275	0.686426	1.37578	1.02591	1.56888	2.61832	1.87318	1.99873	0.961596	1.06262	1.96334	1.67117	0.571059	0.473376	3.24782	1.92782	0.32239	0.578084	1.40815	2.0957	2.22383	2.42881
ENSG00000255332.6	0	0	0	0	0	0	0	0	0	0	0	0	0	0	0	0	0	0	0	0	0	0	0	0	0	0	0	0	0	0	0	0	0	0	0	0	0	0.0138815	0	0	0	0	0	0	0	0	0	0	0
ENSG00000173404.4	0.671703	1.08461	1.08841	0.531468	0.123338	1.32437	0.708067	1.60859	1.43294	0.65316	0.511443	0.828568	1.27866	1.02129	0.897056	1.19333	1.29165	1.18553	2.11403	0.999622	0.527655	0.977439	1.30653	1.71547	1.19695	0.65451	1.7658	0.789123	0.468089	0.5769	1.02934	0.436763	1.10561	1.19908	0.964057	0.357502	0.63802	3.23083	4.72567	3.33854	0.0598371	0	0	0.203759	0.121788	0.0342302	0.00662267	0.00732041	0.0525708
ENSG00000258819.1	0.0311616	0.0810435	0.0303424	0.130942	0.0367434	0.109954	0.0610377	0.0634801	0.237802	0.0742588	0.00664147	0.0531169	0.060239	0.0279582	0.0275339	0.0626276	0.0897853	0.100067	0.0639188	0.0239175	0.0848344	0.0690724	0.00859331	0.0305912	0.0354843	0.102518	0.199421	0.0202353	0.0231279	0.0592805	0.0328381	0.0956526	0.0144498	0.0538084	0.0589257	0.153897	0.0850321	0.0459833	0.0830043	0	0.0303042	0.0207916	0.0099527	0	0	0.0173357	0.0134161	0.0370738	0.0319491
ENSG00000246339.5	0.0068086	0.011805	0	0.00953667	0.0433522	0.0432435	0.0150034	0.0462333	0.0268749	0.00885003	0	0.0104451	0.00658091	0.0549782	0.0270719	0	0.03363	0.0103566	0.0261859	0.0209032	0.0166822	0.0301837	0.0112655	0.0240623	0.0116296	0.0268793	0.0122547	0.00663191	0.00378997	0.0166531	0.032287	0.0313492	0.00473577	0.0352703	0.0662136	0.0118678	0	0.0150706	0.060453	0	0.0595913	0.109028	0.117428	0.0338203	0.141502	0.0113632	0.0351759	0.0291614	0.223381
ENSG00000148337.18	20.4603	19.267	21.8732	15.9947	24.295	21.7082	21.4052	21.6475	19.6509	17.9805	15.2782	14.3648	19.1486	21.1156	22.5067	25.6828	21.5485	25.2665	23.1827	22.24	13.8859	23.838	16.2237	19.664	18.3021	22.3078	22.9999	17.5926	17.0492	24.0041	20.1353	19.0342	23.701	22.4478	24.6448	14.0103	19.9281	21.3486	24.5643	40.2159	16.7006	33.3708	26.8423	28.1709	17.346	20.8901	33.3817	23.1528	27.7086
ENSG00000258732.1	0.0767498	0.133071	0.112098	0.430008	0.108597	0.568705	0.0563751	0.0521164	0.0605894	0.0997618	0	0.078495	1.11275	0.20658	0.101722	0	0.0473867	0.116745	0.118072	0.117816	1.37903	0.283538	0.063495	0.316449	0.0873965	0.100999	0.184188	0.186895	0.0427224	0.125148	0.181978	0.265037	0.907527	0.454382	0.248797	0.13378	0	0.339765	0.0681455	0	0	0	0.220618	0	0	0	0.39652	0.164361	0
ENSG00000222257.1	0.0475597	0	0	0	0	0	0	0	0	0	0	0	0	0	0	0	0	0	0	0	0	0	0	0	0	0	0	0	0	0	0	0	0	0	0	0	0	0	0	0	0	0	0	0	0	0	0	0	0
ENSG00000011083.7	0.399725	0.933621	0.402083	1.08276	0.102835	0.423129	0.509572	1.61512	4.11531	0.468047	0.337957	0.739919	1.03454	0.776547	0.551678	0.509898	1.2809	1.02845	0.594609	1.96758	1.376	0.995863	0.251435	0.75498	0.417557	2.48663	0.911709	0.405441	0.529598	0.447094	0.877272	0.372658	0.9329	2.94344	0.492609	0.754326	0.346155	1.64768	1.45485	0.5232	0.125292	0.886076	0.841976	0.853295	0.25501	0.143348	0.546151	0.0518797	2.4217
ENSG00000266934.1	0.0654886	0	0.0212556	0.0917285	0.355208	0.0577692	0.0160345	0.118585	0.172331	0.0141874	0.0279152	0.0111629	0.0210995	0.078342	0	0.0394851	0.0673896	0.0664104	0	0.184303	0.1248	0.0806451	0.0361191	0.102864	0.0497154	0.215449	0.104775	0.0850522	0.0121513	0.14238	0	0.100511	0.0151837	0.161547	0.123837	0	0.0178702	0.12885	0.0581467	0	0.0636867	0.0873906	0	0	0.129623	0	0.0986823	0.0155827	0.0223812
ENSG00000082258.11	3.15001	3.1767	3.27096	5.19973	2.7032	2.48562	3.19612	3.93739	5.99241	2.9712	3.0722	3.08931	4.15632	3.75776	2.88986	2.74677	3.55048	4.09337	4.53882	4.74964	4.69919	4.01989	4.08608	2.91296	3.49058	3.45998	3.90436	3.3001	3.53889	3.32094	3.64605	3.38691	3.33763	3.40449	3.35285	4.55792	3.55157	4.21928	5.06046	1.40548	3.50917	5.50591	3.12233	2.17408	4.23037	1.91414	4.07887	2.29649	4.72323
ENSG00000213658.9	0.0360187	0.119224	0.0605786	0.0733828	0.0185326	0.0554584	0.206845	0.0755982	0.315366	0.0808679	0.0502473	0.03014	0.113937	0.158643	0.0477383	0.015794	0.0687374	0.0464872	0.120897	0.175926	0.0427887	0.217742	0.0650143	0.0617182	0.0484725	0.185286	0.0746521	0.0414629	0.0911347	0.0266963	0.103518	0.0603065	0.0956573	0.116314	0.111453	0.0684903	0.107221	0.193275	0.116293	0.172865	0.09553	0.222846	0.150598	0.0975903	0.136104	0.0655783	0.456758	0.107521	0.100715
ENSG00000279865.1	0.520676	0.239797	0.380241	0.524185	0.333831	0.301417	0.418308	0.563488	0.321127	0.317246	0.468162	0.174732	0.267359	0.350364	0.28035	0.353173	0.271244	0.420754	0.575726	0.262261	0.172757	0.601107	0.901893	0.316271	0.277924	0.364003	0.488102	0.309053	0.253603	0.106126	0.591555	0.486967	0.520606	0.180619	0.303287	0.35452	0.586078	0.252108	0.563433	0.143165	0.308557	0.651386	0.187086	0.323294	0.338161	2.47117	0.672504	0.336833	0.542175
ENSG00000175170.13	0.0112914	0.0195774	0.0183243	0.0105438	0.0852096	0.0278893	0.0165878	0.0562273	0.0415982	0.0195693	0.00481308	0.0153976	0.0363794	0.0607842	0.0349192	0.0136159	0.00929537	0.00381679	0.023161	0.0346661	0.0122959	0.0166856	0.00622759	0.00886779	0	0.0247649	0.0180651	0.0146645	0.0419021	0.0920585	0.00594945	0.0866495	0.0157077	0.0222829	0.024402	0.0131211	0.0184869	0.0666483	0.0267348	0.0331167	0.0219615	0.0753387	0.0504891	0.0747838	0.0670481	0.0251264	0.0486133	0.0429879	0.0771784
ENSG00000223519.6	0.0371836	0.04298	0.00804578	0.0462953	0.105226	0.0481075	0.0424861	0.0561093	0.0978474	0.0161108	0.036983	0.0084509	0.0319467	0.0667223	0.0219032	0.0149461	0.0408138	0.0544656	0.0190678	0.0697633	0.0674857	0.0122105	0.0410159	0.0292023	0.0141139	0.0271842	0.0842772	0.0362186	0.0321969	0.0875784	0.0130613	0.0665801	0.0172422	0.0489195	0.0535719	0.0216044	0.0947002	0.079256	0.0880399	0.0363519	0.0361605	0.0165398	0.0395868	0	0.0122664	0	0.0320175	0.053086	0.0720105
ENSG00000272434.1	0.333891	0.385941	0.144495	0	0.31496	0.31417	0.599508	0.100767	0.4686	0.19289	0.0474415	0.15177	0.4303	0.133141	0.0491702	0.35789	0.458112	0.150485	0.17122	0.341696	0.121198	0.164466	0.0613839	0.524447	0.168981	0.390563	0.267095	0.361363	0.123906	0.18148	0.469139	0.170817	0.258045	0.164728	0.180394	0	0.182221	0.10949	0.395279	0.979271	0.865878	0	0.355472	0.737127	0.550732	0.371498	1.05417	0.264827	0.152146
ENSG00000280217.1	0.014412	0.287363	0.00701658	0.0201867	0.0305885	0.381397	0.0105861	0.185941	0.125152	0.140499	0.00921492	0.00736987	0.0278601	0	0	0.0173789	0.0266947	0.0219223	0	0.0553084	0.0117706	0	0.0834614	0.0509336	0.0164113	0.0474137	0.02594	0.0701902	0.0320895	0.117501	0.0797339	0.116127	0.0100244	0.0319963	0.0583988	0.138166	0.0353941	0	0	0.190211	0.0210232	0	0.0276184	0.0715888	0	0.481059	0.10238	0.0205757	0
ENSG00000271693.1	0	0	0	0	0	0	0	0	0	0	0	0	0	0	0	0	0	0	0	0	0	0	0	0	0	0	0	0	0	0	0	0	0	0	0	0	0	0	0	0	0	0	0	0	0	0	0	0	0
ENSG00000238913.1	0	0	0	0	0	0	0	0	0	0	0	0	0	0	0	0	0	0	0	0	0	0	0	0	0	0	0	0	0	0	0	0	0	0	0	0	0	0	0	0	0	0	0	0	0	0	0	0	0
ENSG00000273355.1	1.08117	0.3645	0.818804	1.43024	0.382451	0.826565	0.926513	0.897308	0.616432	0.546521	0.768101	0.798601	0.986959	0.916139	1.47276	1.05024	0.890046	1.00502	0.924043	0.968138	0.735846	0.798837	0.645993	0.672208	1.47054	1.02755	1.40543	0.702077	1.03648	0.734562	0.854504	0.691402	0.960911	1.20016	0.681488	1.46576	1.52429	1.24088	0.8533	0.264248	0.876186	2.16414	0.748183	1.4918	1.15916	0.701719	1.5516	0.300137	0.646621
ENSG00000239181.1	0	0	0	0	0	0	0	0	0	0	0	0	0	0	0	0	0	0	0	0	0	0	0	0	0	0	0	0	0	0	0	0	0	0	0	0	0	0	0	0	0	0	0	0	0	0	0	0	0
ENSG00000277150.1	0.00824657	0	0.0160595	0	0	0	0	0	0.0260407	0.0107192	0.0105456	0	0.0159416	0.0147977	0	0.00994423	0	0.00836265	0	0.012659	0.0134703	0.0121862	0	0	0	0	0.0197905	0.00803257	0.00918082	0	0	0	0.0344158	0.0122055	0.0133663	0.0143743	0	0.012169	0	0	0	0	0	0	0.0244839	0.0275262	0.0213025	0	0.00845497
ENSG00000223977.1	0	0	0	0	0	0	0	0	0	0	0	0	0	0	0	0	0	0	0	0	0	0	0	0	0	0	0	0	0	0	0	0	0	0	0	0	0	0.0990982	0	0	0	0	0.128694	0	0	0	0	0	0
ENSG00000122145.13	0	0	0.00532192	0	0	0	0	0	0	0	0	0.0111798	0	0	0	0	0	0	0	0	0	0	0	0	0	0	0	0	0.0060848	0	0.00863948	0	0	0	0	0	0	0	0	0	0	0	0	0	0	0	0	0	0
ENSG00000236626.1	0	0	0	0	0	0	0	0	0	0	0	0	0	0	0	0	0	0	0	0	0	0	0	0	0	0	0	0	0	0	0	0	0	0	0	0	0	0	0	0	0	0	0	0	0	0	0	0	0
ENSG00000252746.1	0	0	0	0	0	0	0	0	0	0	0	0	0	0	0	0	0	0	0	0	0	0	0	0	0	0	0	0	0	0	0	0	0	0	0	0	0	0	0	0	0	0	0	0	0	0	0	0	0
ENSG00000226249.1	0	0.0834179	0	0	0	0	0	0.03267	0	0	0.0307622	0	0	0	0	0	0	0.0243945	0	0	0	0.035548	0	0	0	0.0316563	0	0.0234317	0	0.0784508	0	0	0	0	0	0	0	0	0	0	0.0701821	0	0	0	0.0714216	0	0.0621411	0	0
ENSG00000246526.2	0.183213	0.0828682	0.325768	0.13389	0.135254	0.286695	0.795753	0.18391	0.201233	0.227792	0.23429	0.219967	0.477363	0.200114	0.211154	0.192113	0.16722	0.298883	0.441166	0.220104	0.143128	0.423765	0.342685	0.534887	0.190487	0.125791	0.105142	0.139663	0.186233	0.220812	0.604394	0.165048	0.254871	0.282959	0.284047	0.472085	0.182588	0.50545	0.367784	0.280355	0.627476	0.0637793	0.656402	0.395685	0.189203	0.106356	1.22434	0.830197	0.555363
ENSG00000279803.1	0.126965	0.132081	0.0618134	0.124486	0.0449122	0.0335997	0.111911	0.146564	0.150347	0.0165033	0.024354	0.0584333	0.0613594	0.136696	0.0168276	0.0306204	0.125424	0.0515007	0.0390646	0.185154	0.0518474	0.0562857	0.0105038	0.0523491	0.0650597	0.167079	0.137113	0.061835	0.0848091	0.0517569	0.0100347	0.0292295	0.0706491	0.122146	0.0926049	0	0.0415745	0.0187354	0.0563654	0	0.0185207	0.0762421	0.0608269	0	0.0753912	0	0.090193	0.0453161	0.266855
ENSG00000146278.10	25.9183	18.8376	22.7916	27.7198	24.0714	27.7078	22.9622	25.3822	17.1235	20.9472	20.1678	17.28	24.9859	31.7013	25.0472	16.9073	16.1162	24.5722	30.1843	17.4074	13.5022	23.685	29.7126	14.5753	24.3132	24.5883	19.0928	23.0215	20.9312	26.2538	26.0252	27.4345	26.5391	20.1636	29.1299	19.0309	32.4491	19.538	35.9094	8.27558	24.6677	17.1574	11.8085	16.4723	31.9118	32.0417	14.9909	20.0865	14.0869
ENSG00000008282.6	43.9896	46.3673	43.1516	54.9324	49.674	32.6776	36.1367	45.9713	34.2968	49.2767	40.5582	30.7171	43.216	47.5306	41.3204	35.4408	38.3502	39.5493	48.3852	45.156	32.3188	40.4236	54.6339	42.4453	44.8775	40.3433	41.1719	42.666	42.991	41.7016	37.3974	55.6021	36.2921	34.986	48.2344	47.4737	57.0701	42.956	48.9642	24.6675	63.9492	34.6057	44.2438	65.1427	85.9186	48.9732	61.8595	45.1324	59.7553
ENSG00000111339.9	0.0723338	0.0964729	0.0758501	0.0779358	0.307046	0.0323946	0.122611	0.151131	0.105421	0.126568	0.0640378	0.0739786	0.0645368	0.0848667	0.173303	0.0570315	0.034354	0.0620671	0.0342396	0.12812	0.077254	0.0822227	0.133493	0.052438	0.069696	0.131798	0.113501	0.0623271	0.102209	0.12702	0.0263857	0.35867	0.0154807	0.107059	0.157825	0.155178	0.227747	0.0944227	0.172912	0	0.0405828	0.0111375	0.0106628	0	0.0412996	0	0	0.0317751	0
ENSG00000239793.1	0	0	0.0560491	0	0	0	0	0	0.0908841	0.0748214	0	0	0	0	0	0	0.07108	0	0.177108	0.0883618	0	0	0	0	0	0	0	0.0560686	0	0	0	0	0	0	0	0.200669	0.0942439	0	0	0.506475	0.335871	0.230441	0.110309	0	0.170902	0.76855	0	0	0
ENSG00000041357.14	15.8493	13.7077	12.909	16.6586	9.4351	13.4236	15.9062	13.0714	12.2207	21.9732	26.3767	13.2112	19.4076	13.967	11.039	12.3988	12.7684	12.8428	23.8308	13.2756	13.0833	12.694	40.489	16.9368	14.0365	13.9673	11.3401	14.0667	13.6976	11.6067	19.7828	16.0959	13.6979	12.2017	19.0584	29.4153	14.0406	16.2773	17.6697	8.10012	25.6242	12.5007	22.545	25.2128	14.8174	32.1683	17.351	17.2727	16.9641
ENSG00000267353.1	0	0	0.0192868	0.018496	0	0	0	0	0	0	0.0168863	0	0.0127634	0	0	0	0.016306	0.00669545	0	0.0101353	0.0107848	0.0097567	0	0	0	0.0173771	0	0	0	0	0	0	0	0	0	0	0	0	0	0	0	0	0	0	0	0	0	0	0
ENSG00000265891.1	0	0	0	0	0.207322	0	0	0.19899	0	0	0	0.149854	0	0	0	0	0	0	0	0	0	0	0	0	0	0.385632	0	0.14272	0	0.238918	0	0	0	0	0	0	0	0.216214	0	0	0	0	0.280787	0	0	0	0	0	0.150225
ENSG00000222085.1	0	0	0	0	0	0	0	0	0	0	0	0	0	0	0	0	0	0.119593	0	0	0	0	0	0	0	0	0	0	0	0	0.186416	0	0	0	0	0	0	0	0	0	0	0	0	0	0	0	0	0	0.120913
ENSG00000172466.14	8.07767	8.57438	8.77021	10.0494	7.30563	7.57617	7.54631	9.343	9.66095	7.64978	8.4874	7.83911	8.0962	8.49879	7.8397	6.9993	8.01351	8.49066	8.75653	9.27956	8.52844	7.95425	9.04874	8.39407	8.83811	7.36548	9.75159	8.5337	7.70586	8.78283	8.20585	9.53268	7.25833	8.33612	9.02925	8.13006	9.8714	9.77583	10.0235	2.24132	6.34002	6.95559	7.91484	9.80851	7.43779	7.56449	4.29304	8.56519	6.08256
ENSG00000187240.12	0.291455	0.397928	0.214575	0.247501	1.16103	0.179522	0.241682	0.569595	0.258146	0.178201	0.157134	0.154753	0.145271	0.377207	0.173627	0.230221	0.23826	0.317183	0.176538	0.455196	0.190762	0.216095	0.255402	0.191411	0.213933	0.398239	0.378968	0.19091	0.229506	0.902467	0.186207	0.51434	0.111604	0.252512	0.816412	0.134529	0.605209	0.250257	0.333619	0.0268059	0.219243	0.512248	0.108981	0.0706216	0.105527	0.081353	0.0708289	0.17543	0.0937067
ENSG00000259530.1	0	0	0	0	0	0	0	0	0	0	0	0	0.0303149	0	0	0	0	0	0	0	0.0256154	0	0	0	0	0	0	0	0	0	0	0	0	0.0464206	0	0	0	0	0	0	0	0	0	0	0	0	0	0	0
ENSG00000255561.5	0.420752	0.6941	0.620502	0.629391	0.225421	0.570787	0.588105	0.438271	0.786861	0.69027	0.51193	0.467919	0.60015	0.483786	0.519755	0.458109	0.706196	0.501238	0.760403	0.570632	0.553822	0.627792	0.486646	0.553406	0.665183	0.451551	0.573492	0.473496	0.459323	0.319724	0.49074	0.460811	0.505757	0.574375	0.529684	0.847321	0.468167	0.536486	0.500527	0.503194	1.29903	0.621431	0.587114	1.25806	0.727692	0.954465	0.459024	0.804816	0.887898
ENSG00000274141.1	0	0	0	0	0	0	0	0	0	0	0	0	0	0	0	0	0	0	0	0	0	0	0	0	0	0	0	0	0	0	0	0	0	0	0	0	0	0	0	0	0	0	0	0	0	0	0	0	0
ENSG00000131042.12	1.99879	0.969469	0.932446	0.900216	0.772979	0.904839	2.78529	1.57984	2.14111	5.0667	2.73683	0.663886	1.12438	2.15083	1.05625	0.910632	1.61503	1.24158	1.28535	0.868193	0.782109	1.48633	4.89699	1.3666	0.955069	0.871131	1.07966	1.62452	1.35947	1.02178	2.4128	2.54492	1.35898	0.770506	5.48459	1.7252	1.2364	0.938908	2.25976	3.76052	1.22816	0.900526	2.90665	3.03285	1.23076	4.33343	0.547872	4.61535	0.339354
ENSG00000227109.1	0.13187	0	0	0	0	0	0.0968627	0.0895454	0	0.171409	0.0843165	0.606909	0.25492	0	0.0873888	0.159017	0	0.601768	0	0.101214	0	0.389736	0.109096	0.0776738	0.0750816	0	0.0791169	0.256896	0.440429	0	0	0	0.0917233	0	0	0.574644	0.107952	0.0972964	0.117086	0	0	0	0	0	0	0	0	0	0.0676013
ENSG00000185112.5	9.57936	17.4662	9.13497	11.7312	5.37399	1.85319	29.6577	7.78047	17.5215	4.92165	3.16846	3.1646	4.36247	7.73359	5.24963	13.1084	13.7968	5.33189	6.03972	6.06232	27.6845	4.50368	3.06991	3.05587	5.23223	11.6875	21.8723	3.98271	6.73417	5.78519	4.43138	5.75771	3.98081	8.45352	4.80785	6.67085	14.0078	10.0675	7.88056	8.80218	8.85763	1.28064	4.05711	2.31128	5.02508	3.55277	3.10256	14.6228	2.92794
ENSG00000114735.8	0.945392	1.09924	0.947441	0.976931	0.979488	0.933555	1.06522	1.36505	1.75441	1.10752	0.82411	0.728603	1.36417	1.26896	1.1085	1.00584	1.25408	1.09122	1.4946	1.24834	0.679418	1.31427	1.19233	1.08291	1.13181	1.42981	1.10751	0.908493	0.870428	0.942463	1.2406	1.18106	1.25178	1.80598	1.50933	1.46434	1.10281	1.29147	1.42155	1.47179	1.18299	1.7668	1.79595	1.34279	1.12407	1.56784	1.90394	1.3028	1.58102
ENSG00000130177.13	11.1219	15.4797	11.9483	12.7918	10.0967	11.6944	11.2804	11.3726	14.6188	11.4793	11.2886	9.19188	11.0555	11.5967	9.21603	10.3848	13.2378	11.8441	13.6663	12.9973	8.62492	11.3689	11.9667	12.0551	11.242	11.3867	10.8959	13.0101	11.0075	10.9867	11.3911	11.6509	10.1232	13.6269	11.602	11.4787	13.0589	13.9866	13.0875	8.01583	24.0944	18.0123	13.76	15.1829	30.2939	12.4863	18.8412	20.7519	19.9581
ENSG00000273729.1	0.262076	0.158678	0.328097	0.372912	0.494433	0.273018	0.40334	0.468913	0.70935	0.167624	0.170229	0.302072	0.450332	0.343373	0.23708	0.331077	0.426358	0.341698	0.371181	0.357603	0.203851	0.528663	0.22714	0.284232	0.222639	0.339404	0.344421	0.247171	0.240823	0.298459	0.440566	0.440538	0.329857	0.283223	0.249475	0.181276	0.347354	0.356037	0.421068	0.256215	0.182047	0.449647	0.239156	0.247964	0.209964	0.374908	0.300886	0.261318	0.290025
ENSG00000108370.14	0.696781	0.727607	0.948306	0.743066	3.09778	0.917782	0.529255	0.693586	0.812599	0.756464	0.354387	0.987957	0.841849	1.54868	0.886767	0.96912	0.826189	0.794912	1.51045	1.40385	0.782479	0.895094	1.75554	0.615624	0.392211	1.57336	0.565306	0.605431	0.608234	2.1174	0.807277	2.0416	0.545233	1.11332	1.66196	0.55206	1.75658	1.75261	1.3006	0.452842	0.138602	0.0792455	0.288297	0.196654	0.246837	0.0925028	0.0204537	0.192173	0.0487084
ENSG00000248966.1	0.00527097	0.00913899	0	0	0.00745816	0.00557959	0	0.0214753	0	0.0274055	0.0134808	0.0107817	0.0101894	0.00945826	0.00698602	0.0127121	0	0.00534516	0.00810888	0.00809127	0.00860983	0.0311562	0	0	0.0120043	0.00693632	0.00632475	0.00513419	0.0176044	0.00859481	0	0	0.0146651	0.00780143	0.00854337	0	0	0.00777805	0.0093601	0	0.0307557	0	0.0303029	0	0.0156494	0.035188	0.00680798	0	0
ENSG00000223768.1	1.31396	1.73576	1.38096	2.07415	2.25759	1.07077	1.10302	1.96858	1.5971	0.826854	0.85347	0.842566	1.24986	2.11452	1.49271	1.24493	1.59677	1.25843	0.770058	1.36068	1.03907	1.84921	0.483128	1.08107	1.57936	1.93495	1.46403	1.20876	0.824287	1.08827	0.807714	1.2484	0.913936	1.6515	1.87618	0.781615	2.04884	1.55422	1.68517	1.19282	1.6429	4.75924	2.19825	1.34681	0.897879	1.2183	2.182	2.5161	1.12264
ENSG00000278534.1	0	0	0	0	0	0	0	0	0	0	0	0	0	0	0	0	0	0	0	0	0	0	0	0	0	0	0	0	0	0	0	0	0	0	0	0	0	0	0	0	0	0	0	0	0	0	0	0	0
ENSG00000224430.2	0.00988802	0.0342883	0.0192561	0.0276999	0.013991	0.0209339	0	0	0.015612	0.0257055	0.0252892	0.0202257	0.057344	0.0177431	0.0131053	0.0119236	0.0122101	0.0200544	0	0.0151787	0.0161515	0.0438353	0.0163607	0.0349453	0.0225193	0.0650605	0.0355945	0	0.0110082	0.0483699	0	0	0.0412661	0.014635	0.0320536	0	0.0161891	0.0145911	0.017559	0	0.0865435	0.0395849	0	0.0982334	0.176144	0	0.293741	0.0423506	0.0608274
ENSG00000263237.1	0	0	0	0	0	0	0	0	0	0	0	0	0	0	0	0	0	0	0	0	0	0	0	0	0	0	0.028302	0	0	0	0	0	0	0	0	0	0	0	0	0	0	0	0	0	0	0	0	0	0
ENSG00000155622.6	0	0	0	0	0	0	0	0	0	0.0305097	0	0	0	0	0.124437	0	0	0	0	0	0	0	0	0	0	0.030888	0	0	0	0	0	0	0	0	0	0	0	0	0	0	0	0	0	0	0	0	65.059	0	0.553499
ENSG00000222293.1	0	0	0	0	0	0	0	0	0	0	0	0	0	0	0	0	0	0	0	0	0	0	0	0	0	0	0	0	0	0	0	0	0	0	0	0	0	0	0	0	0	0	0	0	0	0	0	0	0
ENSG00000163154.5	4.26059	1.92151	5.13177	2.96662	1.37646	2.15075	6.20481	4.33132	4.49113	5.84217	4.99171	2.99734	6.02244	4.81694	2.93769	2.74703	4.05989	4.59528	5.79676	2.55184	1.74991	4.93125	8.41465	2.33549	3.56159	2.34964	3.30975	4.24598	3.35868	1.62639	6.50114	4.90431	4.95057	3.09832	6.92567	6.78255	3.22573	5.43307	4.63575	3.35873	3.55659	0.739445	2.38335	1.95733	3.87532	4.02803	1.0656	5.29163	0.732252
ENSG00000223865.9	63.163	40.758	82.1298	41.9898	26.9154	47.5506	131.967	27.8313	75.3963	70.2519	60.1351	51.0979	74.348	68.295	49.197	56.2235	82.5911	78.567	79.6039	31.4421	35.3758	105.234	97.7415	69.7856	59.9463	35.9684	69.0491	86.0009	60.4997	36.3311	123.65	67.4355	81.3673	50.3315	119.646	72.6279	41.1255	88.4431	77.4616	357.378	56.6033	17.3527	47.3789	72.5447	59.8096	115.105	9.18988	151.518	8.91485
ENSG00000221450.3	0	0	0	0	0	0	0	0	0	0	0	0	0	0	0	0	0	0	0	0	0	0	0	0	0	0	0	0	0	0	0	0	0	0	0	0	0	0	0	0	0	0	0	0	0	0	0	0	0
ENSG00000238186.1	0.185971	0.322442	0.129344	0.372122	0.488687	0.168737	0.234174	0.360806	0.293626	0.310797	0.271789	0.298885	0.20543	0.286034	0.0704232	0.128146	0.492093	0.323294	0.204356	0.285477	0.130188	0.392591	0.175832	0.250377	0.211768	0.419533	0.255029	0.310534	0.236616	0.346563	0.251969	0.183487	0.258707	0.432536	0.172244	0.27785	0.521966	0.666462	0.188711	0	0.0775088	0.531786	0.305471	0.527869	0.315511	0.177358	0.343142	0.0758588	0.817159
ENSG00000243321.3	0	0	0	0	0.0104346	0	0	0	0	0.00958566	0	0	0	0	0	0	0	0	0	0	0	0	0	0	0	0.00970451	0.00884887	0	0	0	0	0	0	0	0.0119529	0	0	0	0	0	0	0	0	0	0	0	0	0	0.0151218
ENSG00000061656.8	1.72255	2.31295	1.91057	2.23134	0.34819	0.363311	3.42479	1.82928	3.71148	2.1296	0.852952	0.470234	1.32695	1.17363	1.76806	1.20257	3.03867	1.54323	1.54416	1.79927	0.983734	2.15312	1.38221	1.12904	2.1901	0.886264	4.32812	1.86078	1.86003	0.760272	3.26536	1.04358	1.65757	1.04472	1.22805	5.72284	0.763375	1.60539	1.94342	1.13957	6.15904	0.829587	2.33304	0.836343	3.65302	1.405	3.32891	1.8583	0.736975
ENSG00000280433.1	0.399437	0.399731	0.642135	1.19406	0.151727	0.22702	0.539538	0.476936	0.596802	0.428602	0.452514	0.449645	0.471586	0.375212	0.593359	0.533388	0.374067	0.625259	0.317558	0.267486	0.713761	0.54272	0.199603	0.375808	0.534215	0.543277	0.411741	0.660638	0.477518	0.354072	0.411039	0.222179	0.484806	0.35313	0.308502	0.336439	0.430133	0.443057	0.3856	0.0471749	0.273737	0.268301	0.169531	0.452752	0.525307	0.0894818	0.540149	0.221983	0.390291
ENSG00000253770.1	0.0255382	0.132837	0	0.143084	0	0	0.0375173	0	0	0	0	0	0	0	0	0	0	0.0258977	0	0.0784056	0.0834304	0.0377385	0	0	0.0290809	0.067214	0	0	0	0.0416424	0	0	0	0	0	0	0	0	0	0	0	0	0	0.253712	0.227468	0.0852441	0	0	0
ENSG00000242145.1	0	0	0	0	0	0	0	0	0	0	0	0	0	0	0	0	0	0	0	0	0	0	0	0	0	0	0	0	0	0	0	0	0	0	0	0	0	0	0	0	0	0	0	0	0	0	0	0	0
ENSG00000164209.15	7.86317	7.22359	6.84306	9.67938	5.17396	6.9221	7.10841	7.71541	8.06838	8.71386	8.76981	6.95657	9.35047	7.11457	6.72186	6.05026	6.50703	8.1621	10.0303	7.69929	8.08688	7.60321	11.266	6.87201	7.90899	6.35601	6.82318	7.44248	7.96633	6.61927	8.03061	7.90619	6.50468	6.2519	6.63927	15.4917	7.05058	7.61832	8.19138	3.40536	5.54352	7.06696	6.51403	7.89873	7.04008	7.62259	9.30105	4.2754	3.7275
ENSG00000059728.9	36.5258	14.3197	25.9247	39.7976	2.12003	29.199	40.3145	17.2154	44.0999	43.2676	61.762	67.6395	23.6304	23.3611	24.7713	43.5273	23.2906	28.2154	15.6396	16.8152	56.1558	25.8974	30.7619	57.7088	27.5247	19.3773	26.5375	33.7915	27.9602	27.8949	35.6628	12.525	39.2812	48.5237	16.0815	11.1831	31.6659	25.3553	16.8157	4.54177	10.6616	6.7937	10.4915	6.98872	12.0366	5.9618	5.67583	9.1792	6.66923
ENSG00000279670.1	0.00868606	0.0753009	0.00845771	0.0243328	0.0122903	0.00919464	0.0127604	0.058982	0.054857	0.0564521	0.0111076	0	0	0.0467589	0.0115123	0.0314226	0.0321775	0.026425	0.0267253	0.0533346	0.0141882	0.0513424	0	0.0102325	0.00989098	0.057152	0.0312678	0.0338426	0.0290103	0.0141634	0.0823803	0	0	0.012856	0.0844719	0.0151403	0	0.0640874	0.0154246	0	0.101365	0.173865	0.166454	0	0	0	0.0785322	0.0992069	0.00890556
ENSG00000007202.13	19.7645	16.6345	19.1287	16.3115	14.9575	17.2306	17.7447	22.1788	20.0756	18.0628	17.2139	15.5665	15.4705	17.9569	18.2054	17.7362	19.8052	18.0867	14.7522	22.0285	15.8971	21.9066	13.7613	22.1675	19.6731	17.9643	19.6674	18.8615	19.7741	20.4334	17.889	16.1206	16.7136	21.8229	19.7281	13.6483	15.8827	23.2178	17.2266	18.1324	18.3852	28.6425	32.7193	24.8737	14.6993	16.746	19.4213	25.7595	8.22445
ENSG00000240356.5	1.26107	0.886413	1.24119	0.916596	3.33722	0.40408	1.0014	0.981297	0.914821	1.37337	0.749656	0.948137	1.12007	1.07639	1.07511	0.517852	0.976415	1.01614	1.81419	1.30799	0.489919	0.876356	1.50007	0.634384	0.931463	1.21996	0.891552	0.624132	0.713352	1.14485	0.980524	2.25979	0.777579	1.07953	1.08276	1.03371	1.16069	1.2473	1.37995	0.65975	1.3921	0.791382	1.56755	0.609481	1.4774	1.27417	1.30304	2.39404	1.83807
ENSG00000260545.1	0.0349535	0.121207	0	0.293752	0	0.111	0.0513489	0.427229	0.22075	0.0454337	0.0446979	0.0714966	0.0675693	0.188162	0	0.0421491	0	0.106337	0	0	0.171284	0.0516517	0	0.123529	0.238814	0.367976	0.0419415	0.068093	0.0389134	0.056995	0	0	0.0486244	0.103468	0.0566539	0	0.171683	0	0.18621	0	0.203951	0.279861	0	0	0.103776	0.350014	0.225729	0.0998045	0.0358368
ENSG00000101040.18	6.98748	3.85916	8.22455	9.66731	4.90982	6.74414	8.18576	9.05295	9.3053	7.03755	7.36147	7.46934	6.64164	7.82751	7.35991	7.39821	7.3387	8.84909	5.37624	7.02621	11.8207	9.42036	4.2242	8.52955	9.38219	7.11229	9.19935	8.65917	8.56271	7.03228	8.041	6.15338	7.59265	8.56247	8.15882	4.28756	7.22295	10.3868	9.49958	8.08473	15.3295	16.5874	5.46114	5.27295	14.9168	3.92429	15.1482	11.217	9.8869
ENSG00000226122.1	0.0245029	0	0.0159058	0	0	0.0259376	0.0239975	0.0110923	0	0	0.0208892	0	0	0	0	0	0.0201714	0.0082826	0	0	0	0	0.0270283	0	0.0279019	0.0214964	0.00980052	0.00795568	0	0	0.0129106	0	0.0113621	0.0120887	0	0	0	0.024105	0	0.0718647	0.0714861	0.0326977	0.0313039	0	0.193996	0.0817882	0.0527465	0.0116607	0
ENSG00000200637.1	0	0	0	0	0	0	0	0.168376	0	0	0	0	0	0	0	0	0	0	0	0.190318	0	0	0	0	0	0	0	0	0	0	0	0	0	0	0	0	0	0	0	0	0	0	0	0	0	0	0	0	0
ENSG00000207332.1	0	0	0	0	0	0	0	0	0	0	0	0	0	0	0	0	0	0	0	0	0	0	0	0	0	0	0	0	0	0	0	0	0	0	0	0	0	0	0	0	0	0	0	0	0	0	0	0	0
ENSG00000221365.1	0	0	0	0	0	0	0	0	0	0	0	0	0	0	0	0	0	0	0	0	0	0	0	0	0	0	0	0	0	0	0	0	0	0	0	0	0	0	0	0	0	0	0	0	0	0	0	0	0
ENSG00000126432.12	401.157	424.573	416.819	418.416	111.243	284.885	383.481	329.473	384.141	334.006	313.62	242.452	601.898	408.101	417.17	404.938	440.503	391.171	692.559	352.684	300.065	355.809	523.294	446.782	386.331	340.263	314.96	418.214	503.099	245.058	334.823	279.311	556.18	465.983	278.161	880.365	301.243	458.594	481.085	208.813	550.678	299.72	272.189	166.217	389.775	231.358	549.478	190.861	782.386
ENSG00000230153.4	0	0	0	0	0	0	0	0	0	0	0	0	0	0	0	0	0	0	0	0	0	0	0	0	0	0	0	0	0	0	0	0	0	0	0	0	0	0	0	0	0	0	0	0	0	0	0	0	0
ENSG00000127564.15	1.60214	2.76286	1.59089	0.758792	0.228326	0.80222	2.49334	3.14636	1.69701	3.77549	3.48957	1.16999	1.82151	1.94934	0.859306	1.46982	2.18476	2.08054	1.60474	1.91531	0.979023	2.12481	1.70211	3.62879	1.70626	2.9729	1.43146	1.58863	1.8029	0.883342	2.48696	1.04815	1.34287	1.7742	2.2652	1.81822	1.18417	2.78089	1.15644	24.7961	6.14536	7.23293	11.7177	14.7715	4.11508	21.6412	14.1317	8.59397	8.97832
ENSG00000273802.1	1.98962	1.96551	2.00489	1.2962	0.360085	1.44489	3.77255	4.39872	2.55693	1.65395	2.69221	3.33623	1.96781	1.78509	1.47181	2.06443	3.45673	3.35489	2.13547	0.710277	2.79645	1.67518	2.25848	1.79876	3.26671	1.7049	1.85994	3.51542	1.93171	1.47123	2.23075	1.43805	3.7333	4.04052	1.42493	3.62933	2.65145	3.41391	2.54714	1.62847	1.41741	8.24294	0.84236	1.60886	1.099	4.01558	3.40646	1.75056	0.332077
ENSG00000252580.1	0	0	0	0	0	0	0	0	0	0	0	0	0	0	0	0	0	0	0	0	0	0	0	0	0	0	0	0	0	0	0	0	0	0	0	0	0	0	0	0	0	0	0	0	0	0	0	0	0
ENSG00000258916.2	0	0	0	0	0	0	0	0	0	0	0	0	0	0	0	0	0	0	0	0	0	0	0	0	0	0	0	0	0	0	0	0	0	0	0	0	0	0	0	0	0	0	0	0	0	0	0	0	0
ENSG00000272667.1	1.61175	3.23363	1.54695	1.16102	2.11764	1.92547	3.01043	3.43968	2.25393	1.55628	1.88441	1.5071	2.13648	2.72686	1.12912	3.05414	3.44027	2.14811	3.08168	1.48448	2.10615	2.27964	2.32392	3.28202	1.36339	2.42397	1.35378	1.7942	1.79434	2.10248	1.74699	2.1203	2.69055	2.31735	2.20186	2.04683	1.62099	1.80076	2.12614	3.84921	2.6198	1.75135	2.29443	2.28743	2.05082	0.845404	3.68763	1.38063	1.27477
ENSG00000246582.2	0.800929	1.26524	1.03405	0.731277	0.176287	0.803863	0.967439	0.9991	1.2552	0.7943	0.781436	0.782735	1.34185	0.713273	0.660509	0.715415	0.967037	0.824235	1.50596	1.33876	0.532999	1.29752	0.971824	1.16717	1.14849	1.15548	0.968171	0.80326	1.15586	0.425656	1.4911	0.628285	1.00689	1.13275	0.798136	1.55119	0.825646	1.49705	1.1905	2.87106	1.21161	0.878785	4.11568	2.88806	2.43079	3.94082	0.896548	4.78562	1.38078
ENSG00000236682.1	0.415219	0.130895	0.53032	0.302124	0.289942	1.50696	0.411937	0.0805576	0.212851	0.224297	0.296518	0.231633	0.250182	0.203201	0.714704	0.468184	0.546021	0.524963	0.406493	0.240055	0.273056	0.757014	0.249826	0.247748	0.49738	0.184501	0.394702	0.231111	0.270152	0.536367	0.323907	0.335188	0.217545	0.279343	0.62056	0.592161	0.211891	0.23872	0.258548	0.237234	0.786613	0.107939	0.175674	0.107144	0.656415	0.233993	0.410928	0.423427	0.25985
ENSG00000185236.10	45.9074	57.0213	56.7205	36.0128	34.2524	47.7996	55.7506	51.4592	52.3983	44.7405	42.6641	51.2217	50.951	47.8957	55.7073	65.1237	61.0682	55.1829	54.2893	43.5968	46.6594	51.8443	36.9151	50.2062	43.6956	55.2956	45.2126	48.9548	48.8395	44.9692	48.5783	41.5744	67.8901	57.8374	46.5087	35.7871	43.9317	45.3409	51.3616	136.313	44.2387	53.6981	28.2706	47.7249	35.622	67.59	35.9237	54.6662	43.2982
ENSG00000118600.10	1.35317	2.13347	1.42076	1.85371	0.931036	0.971988	1.40081	1.96394	1.89878	1.78789	1.34535	0.977124	2.27449	1.62432	1.53972	1.3695	1.84998	1.84156	2.1189	1.49513	1.16285	1.65902	2.28816	1.71233	1.84144	1.47251	1.71069	1.71999	1.64926	1.36389	1.46907	1.7673	1.71693	1.6369	1.44009	2.41698	1.59466	1.89805	2.33693	1.57005	2.92833	2.4928	2.42929	2.38211	3.72506	1.76203	2.53761	1.73817	3.23592
ENSG00000153827.12	13.6327	13.7535	11.3105	13.2645	11.118	8.30421	11.1507	13.7966	11.4241	12.4203	13.72	11.2898	7.87087	11.2537	9.88907	9.7154	12.3326	11.8109	8.59739	14.203	12.9233	11.6385	8.27671	12.6608	12.8259	10.2234	11.2735	12.0078	11.2456	14.3826	12.6535	11.3039	8.08351	10.283	13.602	6.07113	10.813	13.0226	10.1428	5.33065	10.2019	12.7218	12.5503	14.0744	12.7075	10.4073	12.7686	11.685	11.7949
ENSG00000229585.4	0.0921974	0.10657	0	0.172185	0	0.130127	0.0451479	0.208686	0.0485229	0.159788	0.0786001	0.0314313	0.118819	0.0551465	0.0814641	0	0.151798	0.18699	0.0472789	0.0943524	0.100399	0.136242	0.1017	0.0724077	0.0699913	0.202211	0.184383	0.0898048	0.0684282	0.0501121	0.0971576	0	0	0.136459	0.0498122	0.0535685	0.251583	0.0907	0	0	0.0896606	0.246064	0	0	0.456221	0	0.0793879	0.0438759	0.0945272
ENSG00000277527.1	0	0	0	0	0	0	0	0	0	0	0	0	0	0.0367125	0	0	0	0.0207474	0	0.0314065	0	0	0	0	0	0	0	0	0	0	0	0	0	0	0	0	0	0.0301907	0	0	0	0.163811	0	0	0	0	0	0	0.0209764
ENSG00000241475.1	0	0	0	0	0	0	0	0	0	0	0.0198817	0	0	0	0	0	0	0	0	0	0	0	0	0	0	0	0	0	0	0	0	0	0	0	0	0	0	0	0	0	0	0	0	0	0	0	0	0	0.0159403
ENSG00000232743.2	0	0	0	0	0	0	0	0	0	0	0	0	0	0	0	0	0	0	0	0	0	0	0	0	0	0	0	0	0	0	0	0	0	0	0	0	0	0	0	0	0.0281008	0	0	0	0	0	0	0	0
ENSG00000152076.17	0.0872865	0.106499	0.0503655	0.0905633	0.137229	0.116352	0.0474923	0.109761	0.0867724	0.0756385	0.0330727	0.0429824	0.0812427	0.0870151	0.0514166	0.0701703	0.0798403	0.0426184	0.124335	0.0694764	0.0211226	0.0764358	0.139075	0.125677	0.0220877	0.11061	0.147407	0.0409362	0.0647834	0.195043	0.0817622	0.104196	0.0539669	0.0813421	0.267234	0.0676202	0.201132	0.0620164	0.223891	0.0568895	0.396129	0.323552	0.061952	0.128467	0.0767858	0.0323726	0.0876859	0.0276926	0.0464034
ENSG00000162992.3	0.258405	0.356906	0.840127	0.171769	0.0805626	1.1405	0.263799	0.565066	0.71917	0.301725	0.386451	0.582313	0.939788	0.542274	0.330874	0.332726	0.681441	0.586264	1.37451	0.625256	0.221776	0.284771	0.775398	0.939027	0.872778	0.230541	0.835601	0.422343	0.331563	0.207106	0.380768	0.292405	0.438677	0.518588	0.106483	0.671806	0.68839	1.84193	5.51423	0.0385361	1.17555	0.0350671	0	0	0	0	0.305471	0.00625285	0
ENSG00000232131.1	0	0	0	0	0	0	0	0	0	0	0.0370252	0	0	0	0	0	0	0	0	0.0444455	0	0	0	0	0	0	0	0	0	0	0	0	0	0	0	0	0	0	0	0	0	0.11591	0	0	0	0	0	0	0
ENSG00000117408.9	7.26285	5.90787	6.37722	6.29962	8.94001	4.89984	7.18152	7.68156	7.40297	7.62657	5.79516	5.62134	5.34014	8.18307	6.77414	7.43999	7.1113	6.74577	6.45806	8.70448	5.2861	7.56546	5.35929	6.5892	6.79826	7.58593	6.78012	6.68799	6.97368	8.6459	6.56344	7.59478	5.87549	7.34095	8.32588	5.25285	6.58799	7.31474	6.19777	8.63767	6.65227	10.6134	9.30242	9.4409	5.13451	6.30595	10.6228	7.30514	6.43695
ENSG00000126814.6	2.32673	2.8323	2.3003	2.32021	2.77655	1.66175	2.05536	2.55075	2.74013	2.33203	2.00422	1.47	2.65535	2.46481	2.20898	2.06203	2.2343	2.38532	2.92079	2.98487	1.85658	2.429	2.85467	2.55183	2.49859	2.51521	2.70015	2.02308	2.41725	2.63872	2.33642	3.23269	2.34336	1.94252	2.35444	3.08725	2.87898	2.65121	3.48009	1.14357	6.09667	5.78466	4.16577	3.19003	3.93446	4.15965	2.62995	3.59468	4.37651
ENSG00000251792.1	0	0	0	0	0	0	0.20892	0	0	0	0	0	0	0	0	0	0	0	0	0.436611	0	0	0	0	0	0	0.170644	0	0	0.231891	0.224796	0	0	0	0	0	0	0	0.252539	0	0	0	0	0	0	0	0.183682	0	0.145807
ENSG00000256079.1	0	0	0	0	0	0	0	0	0	0	0	0	0	0	0	0	0	0	0	0	0	0	0	0	0	0	0	0	0	0	0	0	0	0	0	0	0	0	0	0	0	0	0.042246	0	0	0	0	0	0
ENSG00000226913.1	0.00557269	0	0.00542619	0.0156111	0.0394254	0.00589898	0.00818663	0	0	0.00724356	0.00712625	0.00569941	0	0.0499983	0.0147718	0.0134398	0	0	0.0171461	0.00855443	0.00910267	0.0164698	0.00922056	0.0131296	0.00634573	0	0.00668679	0	0.012408	0.0181736	0.00880875	0.0256586	0	0.008248	0.0270972	0.00971353	0.0456194	0	0.0197918	0	0.0162581	0.0446186	0.0106792	0	0	0	0	0	0
ENSG00000275410.3	7.4548	3.38743	5.95583	8.75147	0.771146	6.06527	8.81415	9.52287	7.84811	5.36365	8.21697	7.01964	7.78401	6.6841	11.654	9.54103	8.72475	9.90611	7.20523	7.23814	4.24843	10.2324	2.72941	9.23487	8.97931	6.24339	9.1291	10.6527	10.125	5.45501	7.26488	3.37756	9.81203	9.4816	4.12888	6.39954	4.94349	7.98118	7.45724	2.93283	3.78337	3.99348	4.03307	5.17262	4.51476	1.03951	5.17254	5.99886	4.49262
ENSG00000279484.1	0.0607129	0.0566817	0.0272847	0	0.171812	0.0543804	0.0137217	0.0126851	0.00737373	0.048564	0.0119444	0.0143293	0.00902809	0.134084	0.030949	0.0619481	0	0.0142079	0.00718469	0.0573527	0.0305142	0	0.0386367	0.0220067	0.0212723	0.172082	0.0392273	0.0272942	0.0467938	0.0685371	0	0.12902	0.0389809	0.0207368	0.0378483	0.00814048	0.152926	0.00689157	0.0082933	0.0821839	0	0.0186964	0	0	0	0.0155887	0	0.00666756	0.00478824
ENSG00000257101.1	0.0505426	0	0	0	0	0	0	0	0	0	0	0	0	0	0	0	0	0	0	0	0	0	0	0	0	0	0	0	0	0	0	0	0	0	0	0	0	0	0	0	0	0	0	0	0	0	0	0	0
ENSG00000165917.8	0.0453776	0.0262257	0.0957335	0.0635596	0.353139	0.152109	0.133325	0.123253	0.0955279	0.137628	0.029014	0.0386745	0.11696	0.244278	0.0601424	0.145918	0.0840508	0.115041	0.244332	0.0812671	0.098829	0.100583	0.237759	0.124732	0.0430603	0.209001	0.0544496	0.0663001	0.0168395	0.0986565	0.0717284	0.208935	0.0631256	0.134325	0.343231	0.0922786	0.136206	0.0558008	0.120871	0.0665441	0.0661936	0.151384	0.289863	0.0751347	0.134725	0.227199	0.234439	0.0107974	0.24813
ENSG00000228626.1	0.101795	0	0	0	0.0720171	0.0538773	0	0	0	0	0	0	0	0	0	0.0613751	0	0	0	0.0781304	0	0	0.0842144	0.119917	0	0	0	0	0	0.0829926	0	0	0	0.150663	0	0.088717	0	0	0	0	0	0	0	0	0	0	0.131478	0	0.0521835
ENSG00000165092.11	45.5487	40.8199	35.5464	48.3236	101.493	134.299	37.0248	33.1422	39.5835	35.3208	38.2387	29.0514	56.0333	66.7036	42.338	38.6123	33.5421	46.2208	77.3097	32.795	35.454	36.9346	84.7073	37.1515	54.2558	41.6482	62.9331	40.3297	63.9217	64.2672	33.263	92.4713	37.2276	38.297	85.6691	75.711	80.9849	33.6518	65.3966	14.8732	5.82287	1.03953	24.4024	5.76636	15.2224	7.0869	5.53715	6.81834	12.4814
ENSG00000273257.1	0.134728	0.0778653	0.0437287	0	0.127089	0.142616	0.0659746	0.243963	0.283626	0.175124	0	0.091861	0	0.241757	0.178565	0.270772	0.0554556	0.136624	0.207266	0.344693	0.22007	0.132727	0	0.105809	0.102278	0.118197	0.0538877	0.0874879	0.199988	0.146458	0.0709882	0.103389	0.124948	0	0	0.0782797	0.0735277	0	0.159498	0	0	1.07872	0	0	0.133335	0	0	0.0641159	0.87484
ENSG00000141622.12	0.0393797	0.0374427	0.030923	0.0213516	0.224679	0.0739581	0.0279926	0.0603818	0.0421192	0.0330239	0.0259912	0.0558656	0.036835	0.109414	0.0387238	0.0551456	0.0235294	0.0347813	0.0508106	0.103351	0.0622495	0.0469294	0.0651576	0.0598589	0.024591	0.0919417	0.0335341	0.0210349	0.0395984	0.118068	0.0321278	0.11113	0.0176715	0.047004	0.170894	0.00885693	0.139348	0.0581103	0.0293254	0.089417	0.00370608	0.0610257	0.148496	0.01262	0.00754308	0.0169607	0.00164073	0.0235767	0.00651208
ENSG00000256494.1	0	0.0258219	0	0	0	0	0	0	0	0	0	0	0	0	0	0	0	0	0	0	0	0	0	0	0	0	0	0	0	0	0	0	0	0	0	0	0	0.0219766	0	0	0	0	0	0	0	0	0.0192357	0	0
ENSG00000104059.4	2.92469	2.8076	3.46423	2.53561	2.42079	2.48948	2.20976	2.77825	3.65536	1.83279	2.07073	1.77385	2.62966	2.79303	4.49	3.36904	3.98945	3.36112	1.77881	2.71864	2.38438	4.33735	1.24659	3.43614	2.74058	2.84352	3.14527	3.64125	3.78025	1.88114	1.25707	2.5174	3.89754	4.7082	0.691136	2.53071	2.18435	3.41248	3.60951	0.207157	0.0152641	0.0209454	0.120315	0.103956	0.349509	0	0.0709552	0.0261436	0.00268211
ENSG00000176928.5	1.09433	0.670197	1.41142	2.18031	1.14561	12.0236	1.07048	0.574613	1.08452	0.706129	0.607856	2.15027	0.863351	0.970117	1.54732	1.19678	0.586967	0.760126	0.723229	0.705622	0.516205	0.976444	0.959353	0.7938	0.874374	0.938285	0.539032	1.23129	1.2532	1.17541	0.776141	1.2266	1.59137	0.742195	0.512221	1.49776	1.39828	0.466336	0.542637	0.0919205	0.198112	0.167292	0.0550552	0.155681	0.271399	0.889215	0.0303601	1.08879	0.0803328
ENSG00000280315.1	0	0	0	0	0	0	0	0	0	0	0	0	0	0	0	0	0	0	0	0	0	0	0	0	0	0	0	0	0	0	0	0	0	0	0	0	0	0	0	0	0	0	0	0	0	0	0	0	0
ENSG00000144580.12	6.99917	9.71972	6.60953	7.78295	4.46277	5.41447	7.38127	8.58918	9.24946	9.48275	8.51901	5.56228	9.28876	7.30824	5.83782	5.82732	7.98241	8.04886	10.0882	8.07917	6.19572	7.52612	10.3601	7.75093	7.80769	7.66221	7.36839	7.2797	7.26693	6.90044	8.44942	6.89488	7.11554	8.10232	8.05494	12.678	6.67266	9.61595	8.66913	12.6449	12.5463	13.5269	12.3196	18.6913	16.3996	17.7691	15.5651	12.2557	15.6343
ENSG00000274309.1	0	0	0	0	0	0	0	0	0	0	0	0	0	0	0	0	0	0	0	0	0	0	0	0	0	0	0	0	0	0	0	0	0	0	0	0	0	0	0	0	0	0	0	0	0	0	0	0	0
ENSG00000115232.12	2.70984	1.89401	3.37512	2.07267	1.06248	0.86094	3.54399	1.40875	3.92777	2.38641	2.78679	1.26556	2.14364	2.59929	1.93448	1.48109	2.7953	3.46663	2.20021	2.11371	1.76935	3.77108	2.67928	2.42882	3.0962	0.937405	2.47615	2.97393	2.41388	1.12562	4.33278	2.30352	2.12748	1.95919	1.68725	3.03374	1.91475	3.80097	2.31802	0.791539	1.83184	1.20537	1.7134	1.03964	2.16399	1.96101	0.251357	2.75741	0.429171
ENSG00000151353.13	3.80473	4.57236	4.06034	4.0523	3.75177	5.29694	4.14029	4.62817	5.54862	5.39408	3.45691	2.95005	7.28828	4.13349	4.93598	4.00885	4.43898	5.2377	7.2601	3.37274	3.51374	4.37719	7.87983	3.51318	4.65017	4.48457	5.70068	4.20461	4.02446	3.99061	3.58666	5.28992	4.72473	4.4182	5.20196	8.4515	4.41653	5.33857	6.85341	3.87146	6.25064	3.86833	5.41739	3.97126	7.00141	8.61053	6.02108	3.494	7.13245
ENSG00000257069.4	0	0	0	0	0	0	0	0	0	0	0	0	0	0	0	0	0	0	0	0	0	0	0.00878197	0	0	0.00698455	0	0	0	0	0	0.0122191	0	0	0	0	0	0	0.00942517	0	0	0	0.0101712	0	0	0	0	0	0
ENSG00000163932.12	36.2558	24.5358	34.45	41.0426	6.69053	44.5369	44.5774	26.0288	44.3489	31.9913	43.0257	50.1377	34.5396	31.8696	36.5829	40.9277	40.5292	38.4814	27.9931	30.5682	47.0606	39.696	15.4071	42.0362	37.8463	29.392	38.1788	40.3658	42.9928	18.6939	45.3047	22.2926	40.4712	40.8844	21.5313	25.7385	28.2742	36.0661	30.9396	16.4237	21.5088	16.4159	10.6984	20.8355	16.4102	11.2207	14.3275	25.8441	25.5623
ENSG00000225718.1	0	0	0	0	0	0	0	0	0	0.0123235	0	0	0	0	0	0	0	0	0	0	0	0	0	0	0	0	0	0	0	0	0	0	0	0	0	0	0.0155225	0	0	0	0	0	0	0	0	0	0	0	0
ENSG00000264715.1	0	0	0	0	0	0	0	0	0	0	0	0	0	0	0	0	0	0	0	0	0	0	0	0	0	0	0	0	0	0	0	0	0	0	0	0	0	0	0	0	0	0	0	0	0	0	0	0	0
ENSG00000221267.1	0	0	0	0	0	0	0	0	0	0	0	0	0	0	0	0	0	0	0	0	0	0	0	0	0	0	0	0	0	0	0	0	0	0	0	0	0	0	0	0	0	0	0	0	0	0	0	0	0
ENSG00000274877.1	0.09877	0.358069	0.122402	0.666572	0.0825823	0.242373	0.211053	0.115846	1.34681	0.0116713	0.0229646	0.0137749	0.338474	0.249738	0.00595034	0.216551	0.0388069	0.314139	0.117414	0.868358	0.506005	0.139321	0	0.0740437	0.24028	0.301308	0.673388	0.306113	0.0549798	0.292825	0.617406	0	0.449674	0.505009	0.320179	0.273894	0.102907	0.867868	0.398623	0	0.0261961	0.28757	0.593641	0	0.0399881	0.0299713	2.03534	0.0128192	0.584581
ENSG00000238122.1	0	0	0	0	0	0	0	0	0	0.00759975	0	0.00597967	0	0	0.00774911	0	0	0	0	0	0	0	0	0	0	0.00769398	0.00701561	0	0	0.0190672	0	0	0	0	0	0.0101912	0	0	0	0	0	0	0.0224086	0	0	0	0.00755161	0	0.00599447
ENSG00000225304.1	0	0	0	0	0	0	0	0	0	0	0	0	0	0	0	0	0	0	0	0	0	0	0	0	0	0	0	0	0	0	0	0	0	0	0	0	0	0	0	0	0	0	0	0	0	0	0	0	0
ENSG00000258480.1	0	0	0	0	0	0	0	0	0	0	0	0	0	0.0475852	0	0	0	0	0	0	0	0	0	0	0	0	0	0	0	0	0	0	0	0	0	0	0	0	0	0	0	0	0	0	0	0	0	0	0
ENSG00000255144.1	0	0	0	0	0	0	0	0	0	0	0	0	0	0	0	0	0.0475124	0	0	0	0	0	0	0	0	0	0	0	0	0	0	0	0.0535256	0	0	0	0	0	0	0.338545	0	0	0	0	0	0	0	0	0
ENSG00000176923.4	0	0	0	0	0	0	0	0	0	0	0	0	0	0	0	0	0	0	0	0	0	0	0	0	0	0	0	0	0	0	0	0	0	0	0	0	0	0	0	0	0	0	0	0	0	0	0	0	0
ENSG00000152086.8	0.00940708	0.0489309	0.00915977	0	0	0.0199157	0.0138196	0.0255512	0.0297053	0.0122276	0.0120296	0.00962098	0	0.0168801	0	0.0113436	0.0464648	0.0286185	0	0.0288809	0	0	0	0.0110819	0.010712	0.0123792	0.0112878	0.0183259	0.0209456	0	0.0148698	0	0	0	0.0152473	0.0163971	0.0770086	0	0	0	0	0.112979	0.0180272	0	0.0279295	0	0.0850511	0.0402907	0.0385792
ENSG00000277333.1	0	0	0	0	0	0	0	0	0	0	0	0	0	0	0	0	0	0	0	0	0	0	0	0	0	0	0	0	0	0	0	0	0	0	0	0	0	0	0	0	0	0	0	0	0	0	0	0	0
ENSG00000215838.4	0	0.0135655	0	0.0219179	0.0110706	0	0	0	0.0247064	0	0	0.00800192	0.0151247	0.0140394	0	0	0	0.0158683	0.0120365	0.0120103	0	0	0.0258912	0.00921695	0.00890935	0	0	0.00762098	0	0.0127578	0	0.0180122	0.0326523	0.0115801	0	0	0.0128098	0	0.0416812	0	0.0228262	0.031322	0	0	0	0	0.0202109	0.0223403	0.0240652
ENSG00000184384.12	5.05425	5.04142	5.78565	5.67609	2.35304	2.42562	4.22659	5.54781	4.58765	3.47182	5.02815	3.67706	3.37252	4.46695	4.76244	3.73262	4.09191	5.4875	2.59287	4.15337	5.56943	5.22242	2.31267	4.20656	5.03973	4.15125	6.27527	5.27091	4.38199	2.85805	4.39941	3.57482	4.2209	5.01026	3.66776	1.51158	4.11582	4.42316	4.51118	1.18493	3.54798	4.68882	2.1389	1.15546	3.12599	1.72997	3.47618	4.13373	5.20708
ENSG00000267130.1	0.718105	0.186761	0.594342	0.603501	0.0508041	0.684136	0.632964	0.585148	0.17007	0.0466708	0.550979	0.624268	0.485863	0.193286	0.428292	0.476264	0.842404	0.436928	0.386657	0.661401	0.410544	0.636697	0.178226	0.803654	0.61329	0.566993	0.818586	0.664496	0.95935	0.351281	0.851331	0.16532	0.549432	0.743994	0.349178	0.25034	0.352715	0.794748	0.765119	0.31592	0.942767	1.58114	0.82568	2.49693	1.38583	1.31833	0.881127	0.410088	0.515376
ENSG00000199508.1	0	0	0.122821	0	0	0	0	0	0	0	0	0	0	0	0	0	0	0	0	0	0	0	0	0	0	0	0	0	0	0	0	0	0	0	0	0	0	0	0	0	0	0	0	0	0	0	0	0	0
ENSG00000227466.1	0	0	0	0	0	0	0	0	0	0	0	0	0	0	0	0	0	0	0	0	0	0	0	0	0	0	0	0	0	0	0	0	0	0	0	0	0	0	0	0	0	0	0	0	0	0	0	0	0
ENSG00000162032.14	0.631671	0.685493	0.756663	0.330993	0.430816	0.620552	0.6676	0.592481	0.774907	0.413487	0.3603	0.520546	0.614939	0.432188	0.542073	0.734309	0.667778	0.70508	0.650174	0.495291	0.356304	0.678252	0.390996	0.513932	0.6365	0.520276	0.752503	0.575441	0.566634	0.407553	0.840449	0.481252	0.840797	0.813851	0.41248	0.665377	0.424097	0.509648	0.936104	0.519803	0.530323	0.600359	0.330927	0.180587	0.512705	0.637087	1.06825	0.486594	0.843322
ENSG00000260909.1	0	0	0	0	0	0	0	0	0	0	0	0	0	0	0	0	0	0	0	0	0	0	0	0	0	0	0	0	0	0.0594294	0	0.0839063	0	0	0	0	0	0	0	0	0	0	0	0	0	0	0	0	0
ENSG00000229621.1	0	0	0	0	0	0	0	0	0	0	0	0	0	0	0	0	0	0	0	0	0	0	0	0	0	0	0	0	0	0	0	0	0	0	0	0	0	0	0	0	0	0	0	0	0	0	0.0178604	0	0
ENSG00000231965.4	0	0.0967326	0	0	0	0.0295289	0.0409804	0	0.0880877	0	0	0	0	0	0	0	0.0344465	0	0	0	0.0911317	0.041222	0	0	0	0.0734183	0	0	0	0.0909727	0	0	0	0.0412876	0	0	0	0	0	0	0	0	0	0	0	0	0	0	0.0286006
ENSG00000226186.1	0	0	0	0.12094	0.0610859	0	0	0	0	0	0	0.0441534	0	0	0	0	0	0	0	0	0	0	0	0	0	0	0.0518027	0	0	0	0	0	0	0	0	0	0	0.063706	0	0	0	0.518492	0	0	0	0	0.0557606	0	0.0885255
ENSG00000262454.1	0.176183	0.203648	0.0953061	0.274195	0.581676	0.10361	0.201307	0.398785	0.339988	0.203563	0.0750997	0.120126	0.113527	0.526905	0.103782	0.377693	0.0966919	0.178663	0.150578	0.240401	0.031976	0.173566	0.744974	0.0691831	0.0445828	0.283369	0.164427	0.114407	0.130762	0.383043	0.123774	0.676006	0.136162	0.347685	0.602855	0.341219	0.608961	0.0577738	0.173812	0	0.34267	0.626948	0.37514	0.194478	0.116241	0.0653423	0.73324	0	0.682399
ENSG00000263335.1	2.49859	1.17329	2.24706	2.04151	4.98391	1.02857	2.62549	2.16794	2.32863	1.06003	2.88451	1.61487	1.10689	0.99633	1.33383	1.44371	2.61398	1.14371	2.21555	1.33177	0.935299	3.58967	1.11967	1.41039	2.1339	4.33836	1.3325	1.89292	2.29873	2.74442	2.4136	2.27691	0.796545	1.43815	2.0249	0.725866	1.36361	0.998568	1.23249	1.22136	2.37922	1.38926	0.831276	2.58568	2.21518	2.83793	1.29983	1.90745	0.640433
ENSG00000276015.1	0	0	0	0	0	0	0	0	0	0	0	0	0	0	0	0	0	0	0	0	0	0	0	0	0	0	0	0	0	0	0	0	0	0	0	0	0	0	0	0	0	0	0	0	0	0	0	0	0
ENSG00000061987.13	2.48012	3.15363	2.12298	3.59566	1.78026	1.92921	2.25819	3.28456	3.90151	2.46667	2.56919	2.33826	1.96642	2.21704	2.10095	2.04476	2.99767	3.00187	1.88124	2.84354	3.26843	2.68646	1.79851	2.80856	2.63437	2.46864	3.07051	2.65663	2.52512	2.59807	2.83214	2.43568	1.91534	2.98032	2.50911	2.11255	2.5805	3.11173	2.60421	0.50211	1.54861	2.38609	1.53102	2.17773	1.71849	0.901008	1.8532	1.31778	2.17689
ENSG00000280320.1	0	0	0	0	0	0	0	0	0	0	0	0	0	0	0	0	0	0	0	0	0	0	0	0	0	0	0	0	0	0	0	0	0	0	0	0	0	0	0	0	0	0	0	0	0	0	0	0	0
ENSG00000115310.16	39.9213	37.7182	37.0435	49.9568	44.0957	103.605	37.5135	38.4334	39.7042	38.7685	40.8181	49.4035	47.4937	39.6313	39.95	47.821	38.0135	40.8374	47.0026	43.7568	40.9585	39.6672	40.3366	50.6011	45.7102	35.1694	44.8766	38.8513	46.8527	43.5179	41.2408	47.3929	36.5223	38.8352	42.7302	52.5438	48.7822	41.2446	38.5765	16.3093	37.9821	25.9414	32.3834	38.9335	45.2841	33.6832	50.2961	38.4297	36.6592
ENSG00000136783.9	17.6706	21.8328	14.2938	22.0078	7.15393	8.38736	18.1937	17.9777	19.3234	13.7127	17.954	13.0679	28.2582	14.2783	16.9943	16.2671	16.5125	21.9254	28.1255	12.3611	14.0974	16.4269	32.3945	15.3563	20.6842	17.2722	17.4327	18.0811	17.9295	11.3918	17.3942	19.5847	20.3665	15.7471	10.0776	57.66	16.2801	17.8529	17.2092	4.78927	9.54446	8.24452	7.90385	9.3099	12.4453	12.6057	18.0398	9.74986	19.5842
ENSG00000256650.1	0	0.167113	0.0469248	0	1.15921	0.15304	0	0.0654485	0.228267	0.125282	0	0	0	0.172951	0.127744	0	0	0	0.222415	0.517841	0.157437	0	0.478428	0	0.109754	0.253671	0.115653	0.0469412	0.0536514	0.864392	0.152353	0.443783	0.0670403	0	0.312443	0	0.710117	0.142227	0.256734	0	0	0	0	0	0	0	0	0	0
ENSG00000171502.13	0.0560944	0.0736009	0.0472387	0.135905	0.27887	0.0930803	0.0890878	0.0679452	0.146015	0.118238	0.0213259	0.0372129	0.0205151	0.163226	0.0381778	0.0566731	0.0730116	0.056884	0.0746342	0.155926	0.0693393	0.0761712	0.110373	0.0625092	0.0673286	0.109728	0.0181916	0.026581	0.0607615	0.143381	0.14858	0.13612	0.0506166	0.132389	0.555347	0.0422815	0.163824	0.040269	0.0673051	0.0133394	0.0884611	0.321673	0.377689	0.060246	0.319583	0.0506047	0.0391629	0.179649	0.0404138
ENSG00000224323.2	0	0	0	0	0	0	0	0	0.0497887	0	0	0	0	0	0	0	0	0	0.0485123	0	0	0	0	0	0	0.0414973	0	0	0	0	0	0	0	0	0	0	0	0	0	0	0	0	0	0	0.0936244	0	0	0	0
ENSG00000275714.1	0.141175	0.18358	0.137463	0.197741	0	0.112081	0.103697	0.52725	0	0.0917518	0	0	0.204681	0.0633312	0	0.170237	0.261492	0.107371	0.217184	0.108356	0.172951	0.104309	0.175191	0.0831544	0.241138	0.278668	0.127049	0.137511	0.117876	0.172649	0.167366	0	0.196391	0.156712	0.286026	0.307595	0.173354	0.104162	0.062674	0	0.205936	0	0	0.350629	0	0.117807	0.273512	0.201552	0.108557
ENSG00000115488.3	0.0507637	0.0220039	0.0370718	0	0	0.013434	0.0186437	0	0.0400749	0	0	0.025959	0.024533	0.0227726	0	0.030607	0	0	0	0.0194813	0	0	0	0.0149503	0	0.0167006	0	0.0370848	0	0	0	0	0.0176545	0.0187835	0	0	0	0	0.0225363	0	0.0370252	0	0	0	0	0	0.0327831	0	0
ENSG00000237691.1	0	0	0	0	0	0	0	0	0	0	0	0	0	0	0	0	0	0	0	0.0383917	0	0	0	0	0	0	0	0	0	0	0	0	0	0	0	0	0	0	0	0	0	0	0	0	0	0	0	0	0.0512837
ENSG00000135447.15	1.3442	0.189481	0.205729	0.642906	13.8499	3.99493	0.13914	0.277047	0.138038	1.36843	0.265527	0.868077	0.084504	4.43842	0.815951	1.30025	0.143945	0.0997406	3.47456	2.39895	0.35107	0.150726	5.97316	0.484925	0.124445	1.6155	0.847993	0.209349	0.498828	5.8271	0.0863731	5.24151	0.0962842	0.447507	4.12128	0.507972	5.8807	0.188142	1.49431	0.0320521	0.0106278	0.0583336	0.0209426	0	0.108155	0.0243187	0.42816	0.0364054	0.0112046
ENSG00000259437.1	0	0	0	0	0	0	0	0	0	0	0	0	0	0	0	0	0.0423456	0.0347752	0	0	0.11203	0	0	0	0	0	0	0	0	0	0	0	0	0	0	0	0	0	0	0	0	0	0	0	0	0	0	0	0.0351591
ENSG00000112041.11	0.0147117	0.0680202	0.00477497	0.0137376	0.138775	0.0155731	0.0288165	0.0399594	0.0309707	0.0127485	0.018813	0.0100308	0.0284394	0.0879957	0	0.0118268	0.036333	0.0198917	0.00754416	0.0451667	0.0240307	0	0.0243419	0.0288848	0.0111683	0.0838925	0.00588429	0.0238832	0.0382162	0.0159925	0.0232547	0.0564481	0.00682189	0.0362906	0.0556388	0	0.0481733	0.00723638	0.0261247	0.129444	0	0.0588956	0.018795	0.0487182	0	0	0.0823401	0	0.0251391
ENSG00000100139.12	8.34662	6.33398	6.35455	6.88384	28.5966	6.22641	7.61268	7.27196	5.70651	7.40235	7.31666	6.10276	4.51066	10.0095	6.51052	8.41768	6.76809	6.18417	8.12532	10.5963	5.68535	6.28912	6.79656	7.34439	4.81035	10.1169	6.16841	5.85011	6.41038	14.3035	7.70709	10.3799	5.95095	7.18769	13.493	4.28749	10.0283	5.43738	4.65285	7.76312	6.46001	5.71175	7.59225	5.7228	4.64733	10.2143	4.73412	6.81871	3.5237
ENSG00000279933.1	0.021563	0.0106819	0.0179966	0.00862938	0	0	0.0588294	0.0292843	0.0243181	0.0120121	0.00787837	0.00315047	0.0178645	0.0165826	0.00408272	0.0111437	0.00760763	0.00624757	0.00473893	0.00472864	0.0100634	0.0227601	0.0203874	0.0108865	0	0.0243221	0.0184813	0.00300049	0.0034294	0.00502291	0.0292154	0.00709168	0.0128557	0.0273555	0.00998571	0.0375855	0.0151303	0.0136368	0.0164105	0.0271038	0	0.0123319	0.0118063	0	0.0182915	0.0205643	0.011936	0.0131935	0
ENSG00000270859.1	0	0	0	0	0	0	0	0	0	0	0	0	0	0	0	0	0	0	0	0	0	0	0	0	0	0	0	0	0	0	0	0	0	0	0	0	0	0	0	0	0	0	0	0	0	0	0	0	0
ENSG00000226332.2	0.596417	1.18181	0.518516	1.19341	1.47683	0.428408	0.625839	1.4464	2.35418	1.24592	0.490299	0.348559	0.452942	1.5671	0.367007	0.719197	0.736477	0.864017	0.557072	0.850142	1.0438	0.97577	0.740122	1.00371	0.412342	2.27047	0.945685	0.414957	0.497989	0.764117	0.707067	1.12787	0.414843	1.79701	1.38099	0.334154	1.56935	0.754368	0.529554	1.87418	2.67217	8.44205	2.08178	2.53935	2.1502	2.55957	7.86838	2.58488	2.09653
ENSG00000232857.2	0	0	0	0.0486656	0	0	0	0	0	0	0	0	0	0	0	0	0.0214517	0.0352333	0	0	0.0283763	0	0	0	0	0.0228608	0.0208452	0	0	0	0	0	0	0	0	0	0	0	0	0	0	0	0	0	0	0	0	0.0248017	0.0178111
ENSG00000241345.1	0	0	0	0	0.00994422	0.00743946	0	0	0	0	0	0	0	0	0	0	0	0	0	0	0	0.0103854	0.0116284	0.00827918	0	0	0	0	0	0.0114597	0	0.0323592	0	0	0	0	0	0	0	0	0	0	0	0	0	0	0	0	0
ENSG00000104808.6	0.724615	0.74451	1.2674	1.2405	0.170882	60.3832	0.591391	0.346253	0.233054	0.0697687	0.257395	1.12536	0.440982	0.144473	1.54729	0.517799	0.9942	0.557915	0.392227	0.144191	0.898672	1.1501	0.488459	0.268733	0.748732	0.547411	0.692364	0.431329	0.881401	0.175045	0.509066	0.463386	0.354675	0.158886	0.0869985	0.654913	0.373488	0.45543	0.285946	1.29875	2.23148	1.82647	0.951454	0.399931	0.517922	0.403115	2.91172	1.55177	0.866748
ENSG00000236538.1	0	0	0	0	0	0	0	0	0	0	0	0	0	0	0	0	0	0	0	0	0	0	0	0	0	0	0	0	0	0	0	0	0	0	0	0	0	0	0	0	0.101486	0	0	0	0	0	0	0	0
ENSG00000173992.7	11.6386	12.4736	12.2746	10.7256	12.9753	16.7515	13.6696	10.1765	13.1085	12.3236	10.7744	11.3216	11.5724	12.1413	11.0038	12.9881	13.807	11.5765	13.3948	10.6656	10.286	12.6759	11.8647	10.0637	10.4155	14.0041	11.7351	10.9196	11.3187	9.79005	13.6982	12.8099	14.2657	14.1626	12.4969	11.2727	11.6923	11.5332	12.7337	15.1156	11.9741	21.0549	11.5394	12.2323	7.13725	11.175	17.3497	12.4391	16.8861
ENSG00000152409.8	2.76414	1.80799	1.69799	2.37289	10.805	2.26369	1.54132	2.56435	2.21379	1.83295	1.1591	1.51768	1.20637	3.2155	2.18578	2.20535	1.33123	1.89039	2.20145	2.51682	1.31285	2.18337	2.3226	1.57237	1.96199	2.57979	2.54291	1.56419	1.61276	5.8099	1.65591	5.3922	1.13371	2.19872	4.65443	0.869656	4.79875	1.86781	2.11097	0.465809	1.41347	4.20665	1.64168	1.54595	1.37651	1.39762	1.46287	1.83	3.53632
ENSG00000259505.1	0.012058	0.0209065	0.011741	0	0	0.012764	0	0.0491272	0	0	0.0154195	0	0	0	0	0.0145402	0.0148896	0.0122277	0	0.0185097	0.019696	0.0178183	0	0.0142047	0	0.0158676	0.0144686	0	0	0	0	0	0	0	0	0	0	0	0	0	0	0	0	0	0	0.0402482	0.031148	0	0.0247253
ENSG00000249590.6	0	0	0	0	0	0	0	0	0	0	0	0	0	0	0	0	0	0	0	0	0.0160096	0	0	0	0	0	0	0	0	0	0	0	0	0	0	0	0	0	0	0	0	0	0	0	0	0	0	0	0
ENSG00000167881.13	9.81286	11.3162	9.48094	9.08866	11.3866	7.4635	9.82242	11.1146	9.39372	14.1813	10.3053	7.51388	8.85165	11.0848	9.20138	9.3812	10.3779	9.63526	10.7475	10.7766	6.9523	10.0935	10.8808	10.5938	10.2337	9.3058	10.0753	9.9151	9.31831	11.0975	10.5869	12.0537	8.89192	9.68532	12.9203	8.99726	10.518	11.1242	10.7978	8.93639	14.234	11.5139	16.8694	24.1972	12.4056	15.9114	10.4307	15.9529	7.61424
ENSG00000250541.1	0.0300325	0	0.029243	0.168264	0	0	0	0.0815735	0.0948356	0	0	0.0307154	0	0	0	0.0362151	0.0741705	0.0609105	0	0.184407	0.147169	0.0443798	0.0496917	0	0.0341986	0.0790425	0.0720734	0	0	0	0.142417	0	0	0	0.0486777	0	0	0.0443172	0.0533313	0	0	0.24046	0.0575525	0	0.267498	0	0	0	0.0307915
ENSG00000199846.1	0	0.164382	0	0	0	0	0	0.128758	0	0	0	0	0	0	0	0	0.117073	0.0961431	0	0.145537	0.154864	0	0	0	0	0	0	0	0.105549	0	0	0	0	0	0	0	0	0.139903	0	0	0.2766	0.759099	0.181685	0	0	0	0	0	0
ENSG00000138639.16	0.70254	0.779194	0.930551	0.549826	2.32553	0.619405	0.811109	0.924216	1.01076	1.16353	0.433951	0.514029	0.638268	1.13227	0.632099	0.683484	0.688581	0.688247	0.982024	1.05873	0.53333	0.94058	1.25347	0.726055	0.566055	1.14658	1.02568	0.743271	0.602425	1.20837	0.832154	1.81585	0.428692	0.857913	1.9236	0.575516	1.1232	0.987974	1.07166	0.500326	0.77597	1.05744	0.594062	0.29157	0.490143	0.306137	0.0995059	0.704456	1.06069
ENSG00000238452.1	0	0	0	0	0	0	0	0	0	0	0	0	0	0	0	0	0	0	0	0	0	0	0	0	0	0	0	0	0	0	0	0	0	0	0	0	0	0	0	0	0	0	0	0	0	0	0	0	0
ENSG00000226823.1	0.0304742	0.264186	0.148365	0	1.42294	0.225809	0.134305	0.206933	0.240576	0.237668	0	0.155836	0.0589102	0.273415	0.0807796	0.0734953	0	0.154516	0.187526	0.187119	0.0497778	0.0450325	0.252113	0.0717993	0.104105	0.200512	0.3291	0.0593668	0.20356	0.49691	0.0963411	0.701569	0.0847863	0.270624	0.493936	0.31871	0.449044	0.134907	0.0541156	0	0	0	0.116798	0	0	0	0.0787208	0.304551	0
ENSG00000225259.4	0.276425	0.0456452	0.12817	0.294996	0.316627	0.320477	0.135362	0.446914	0.498791	0.307976	0.319821	0.121162	0.127229	0.141719	0.226798	0.238093	0.178797	0.186877	0.121501	0.121237	0.0645034	0.369577	0.261355	0.248105	0.31477	0.121253	0.23692	0.25643	0.234469	0.150245	0.249683	0.121215	0.238048	0.0779294	0.234687	0.11472	0.193961	0.291359	0.140249	0	0.115208	0.158088	0.554949	0	0	0.351496	0.136011	0.112756	0.121462
ENSG00000173898.10	0.700123	0.831285	0.381823	0.249053	0.509921	0.455425	0.534086	1.30658	0.476254	0.451925	0.401973	0.204584	0.224035	0.669459	0.36612	0.371394	0.511664	0.544155	0.241791	0.835903	0.326746	0.59354	0.273188	0.488128	0.56042	0.768815	0.453383	0.613914	0.434789	0.65494	0.471784	0.30701	0.28048	0.455849	1.27888	0.207543	0.460069	0.791831	0.549743	3.33851	2.88555	6.78142	10.0245	11.0877	1.73928	0.0264959	5.91983	0.149592	3.56141
ENSG00000224832.1	0	0	0	0	0	0	0	0	0	0	0	0	0	0	0	0.00871544	0	0	0	0	0	0	0	0	0	0	0	0	0	0	0	0	0	0	0	0	0	0	0	0	0	0	0	0	0	0	0	0	0
ENSG00000246705.4	22.2686	18.8329	19.8734	16.1042	9.31447	13.0353	22.6306	24.9596	22.5616	21.6136	20.5947	28.2565	33.3219	22.3218	19.7354	25.9564	22.4382	19.0229	36.9711	19.5203	23.3907	21.378	28.2635	25.9379	21.0461	21.4379	19.7967	20.7603	23.5884	13.7223	27.0627	20.3891	32.9324	24.0989	18.1449	36.1334	15.5051	21.0608	27.2634	6.54131	21.4247	17.4248	55.2727	23.3167	27.5907	11.4121	30.208	9.21311	21.6703
ENSG00000224719.1	0	0	0	0	0	0	0	0	0	0	0	0	0	0	0	0	0	0	0	0	0	0	0	0	0	0	0	0	0	0	0	0	0	0	0	0	0	0	0	0	0	0	0	0	0	0	0	0	0
ENSG00000259213.1	0	0	0	0	0	0	0	0	0	0	0	0	0	0	0	0	0	0	0	0	0	0	0	0	0	0	0	0	0	0	0	0	0	0	0	0	0	0	0	0	0	0	0	0	0	0	0	0	0
ENSG00000213332.4	0.114605	0	0.0478252	0.0458643	0	0.103984	0.0962068	0.0667043	0.077549	0.0638431	0.125618	0.0669777	0	0.0587565	0.0433985	0.0394851	0.0202169	0.166026	0.0503739	0.0502645	0.160458	0.145161	0.0270893	0.0385739	0.0186433	0.0861795	0.0785811	0.143526	0.0729077	0.0266963	0.0517589	0	0.113878	0.024232	0	0.0285376	0.0268053	0.0241594	0.0581467	0	0	0	0.0627492	0	0	0.327891	0	0.0233741	0.0167859
ENSG00000173141.4	14.8093	20.481	14.8161	12.8095	12.7207	15.8268	16.2243	17.2353	17.0088	21.0041	13.619	11.6848	23.684	15.935	15.1339	18.4498	18.0477	15.1684	27.82	14.554	11.2352	15.8905	26.2773	16.5785	15.6869	18.4683	16.53	15.4315	15.1424	12.5531	16.4567	17.7381	20.1162	16.6805	18.2145	33.4235	15.3642	16.9831	19.6117	28.2426	37.0063	24.1489	27.8598	33.6852	44.4095	35.484	40.7661	26.9887	23.1163
ENSG00000238066.1	0	0	0	0	0	0	0	0	0	0	0	0	0	0	0	0	0.066588	0	0	0	0	0	0	0	0	0	0	0	0	0	0	0	0	0	0	0	0	0	0	0	0	0	0	0	0	0.35999	0	0	0
ENSG00000221706.1	0	0	0	0	0	0	0	0	0	0	0	0	0	0	0	0	0	0	0	0	0	0	0	0	0	0	0	0	0	0	0	0	0	0	0	0	0	0	0	0	0	0	0	0	0	0	0	0	0
ENSG00000178503.6	0.0349535	0	0	0	0	0	0	0.0237349	0	0	0	0	0	0	0	0	0	0.0177228	0	0	0	0.0258259	0	0	0	0	0	0	0	0	0.055251	0	0.0243122	0.0258669	0	0	0.0286138	0	0	0	0	0	0	0	0	0	0	0	0
ENSG00000264542.1	0	0	0	0	0	0	0	0	0	0	0	0	0	0	0	0	0	0	0	0	0	0	0	0	0	0	0	0	0	0	0	0	0	0	0	0	0	0	0	0	0	0	0	0	0	0	0	0	0
ENSG00000257094.1	0.0938881	0	0.0457099	0	0	0.149078	0	0	0	0	0	0.0480115	0	0	0	0	0	0.0952097	0	0	0	0.138741	0	0	0.0534561	0	0.112658	0	0	0	0	0	0	0	0	0	0	0	0	0	0	0	0	0	0.139376	0	0	0	0.0481304
ENSG00000160049.10	5.07328	4.42849	5.04442	5.22828	6.96147	4.58193	5.18103	6.80367	6.17013	6.33245	4.31387	3.28882	6.77106	7.38973	5.05752	4.87353	5.35309	5.52898	8.47536	7.03457	3.74628	6.30245	6.89371	5.3391	6.17614	6.18324	5.97977	4.6109	4.81887	8.41889	5.48126	5.38592	5.21696	6.40325	7.28916	7.92283	6.73535	6.15779	9.39025	8.44196	9.43919	6.3666	10.9353	9.2924	8.86449	9.76854	7.33634	7.60576	11.7797
ENSG00000277420.1	0.00571541	0.0396383	0.0333909	0	0.0970443	0	0.0251889	0.015524	0.0631677	0.0222872	0.00730876	0.00584537	0.0331457	0.0615346	0	0.006892	0.00705759	0.0173876	0	0.0614146	0.0373432	0.0168916	0.0283701	0	0	0.00752118	0.0342902	0.0167013	0.00636291	0.074556	0	0.0921052	0	0.0169185	0.111165	0.0398492	0.0467877	0.0253017	0.101493	0	0	0	0.0109527	0	0	0	0	0.0244792	0.0117197
ENSG00000249237.4	0.0320568	0.138953	0	0.134704	0	0.0339338	0.0470935	0.130608	0.101228	0.0208342	0.102484	0.11475	0	0.0287615	0.0424874	0.0193281	0.0593774	0.0650161	0	0.172232	0.052363	0.0710568	0.106082	0.0755281	0.0365037	0.0843702	0.0961642	0.0624499	0.0356885	0.0522716	0.0253361	0.0369002	0.0668922	0.142339	0.0779382	0.0279385	0	0.0236522	0.028463	0	0.0467622	0.0641669	0	0	0	0	0.103511	0	0.0657339
ENSG00000263300.1	0.0910401	0	0.0295489	0	0	0.064247	0	0.0412134	0.143741	0	0	0.0310367	0	0.0544542	0	0	0.0374732	0	0.140056	0	0.0991391	0	0	0.0714989	0.0345564	0.0399347	0.0364136	0	0	0.0989661	0.047969	0	0.0422158	0	0	0.105792	0	0.0447808	0	0	0	0	0.116309	0.301482	0.180198	0.202588	0.117587	0.0866504	0.0933407
ENSG00000171792.9	7.57942	8.0885	7.16639	7.13393	4.58179	7.68624	8.61906	10.9867	8.03288	9.61654	8.04308	5.30443	11.0022	7.51427	7.88516	7.3462	9.24412	8.79922	13.2982	7.80152	5.30722	8.84831	11.433	8.45036	8.97456	8.70297	8.13321	7.71418	7.31993	5.93336	8.95305	9.23629	7.84871	8.46434	9.20705	11.8051	8.25795	10.7148	9.47323	6.71237	9.36704	10.1289	7.27814	6.65199	13.981	11.9444	16.5877	8.09416	15.7726
ENSG00000201028.1	0	0	0.132003	0	0	0	0	0	0	0	0.173361	0	0	0	0	0	0	0	0	0	0.221442	0	0	0	0	0.1784	0	0.132049	0	0.44211	0	0	0	0	0	0	0.221958	0	0	0	0.395512	0	0	0	0	0	0.175099	0	0
ENSG00000267105.1	0	0.0708464	0.039787	0.114467	0	0	0.0600276	0	0	0	0.0522525	0.0835806	0	0.0733215	0.0541564	0	0.0504568	0.0414363	0	0	0	0.120763	0	0	0	0	0	0.0398008	0	0	0.0645892	0	0	0.0604776	0	0.21367	0	0	0.0725606	1.4381	1.0729	0.327161	0	0.405939	0.485264	1.63669	0.105552	0.0583365	0.0418938
ENSG00000181938.12	0.832552	1.04937	0.857699	0.628839	0.804108	0.466216	1.25646	1.07279	0.901756	1.42197	1.61333	0.589935	1.19745	1.2288	0.515945	0.753813	1.08069	1.0575	1.1278	1.34781	0.5384	1.00774	2.03575	1.40254	1.14865	1.05072	0.862615	1.07665	0.958505	1.12125	1.05551	1.02703	0.830092	0.883174	1.48299	1.84742	0.990918	1.7317	0.999076	1.9501	3.39885	1.7973	2.9622	2.17362	2.40434	5.82351	2.41856	3.25347	2.56951
ENSG00000151491.11	30.5603	21.5686	25.5355	37.9289	12.5367	19.2285	25.2349	27.2813	30.989	32.0139	36.9227	45.7773	31.3157	21.2767	29.7686	34.4872	31.0574	34.3856	27.1495	23.8869	41.1745	25.4771	23.2811	36.9547	29.9561	18.433	28.9693	31.1847	30.8864	31.8895	29.7081	26.4842	30.8611	30.9508	16.2911	33.6037	26.3389	27.0293	26.7811	17.2509	19.9927	16.2131	32.6984	17.1071	24.5553	16.5717	14.1574	16.9049	16.9832
ENSG00000252487.1	0	0	0	0	0	0	0	0	0	0	0	0	0	0	0	0	0	0	0	0	0	0	0	0	0	0	0	0	0	0	0	0	0	0	0	0	0	0	0	0	0	0	0	0	0	0	0	0	0
ENSG00000262089.1	1.77621	2.3464	2.38838	1.89554	3.71003	3.35752	2.67149	2.58455	4.60727	1.64912	2.54179	2.63839	2.86135	1.74539	3.02676	3.00881	1.93222	3.21645	2.92771	2.0774	3.38489	2.62475	1.11959	3.08883	2.35971	3.84001	3.24771	2.38921	2.87199	1.86189	2.8745	3.2129	2.76507	2.19077	2.87894	1.54802	2.76962	3.05789	3.07906	1.86052	0.863669	3.89398	1.37774	0.840282	3.39013	0.988135	6.11773	3.07925	2.73164
ENSG00000153291.14	0.317643	0.864357	0.451052	0.667375	1.17981	0.481013	0.414789	1.16235	1.4767	0.240848	0.180532	0.392547	0.366719	1.12413	0.333289	0.244716	0.495744	0.487646	0.434368	1.10388	0.432377	0.625853	0.55477	0.483335	0.40692	1.37592	0.79935	0.335184	0.348718	1.19416	0.369601	1.18832	0.632132	1.00557	1.57314	0.176867	1.21348	1.0286	1.57468	0.310539	1.00394	10.9855	3.62691	0.745086	1.83376	0.544857	2.4673	0.434596	5.88469
ENSG00000272983.1	0.0143763	0.0106826	0.0379956	0.0402733	0.104615	0.0130441	0.030171	0.0502053	0.0616103	0.0133477	0.0315157	0.027306	0.0119105	0.0442234	0.0244981	0.00990621	0.0557932	0.037488	0.0315951	0.0409845	0.0033547	0.0485583	0.00679629	0.0290328	0.0210479	0.0702687	0.041894	0.030007	0.0342965	0.0669769	0.0292174	0.0472812	0.0285702	0.0243178	0.0199728	0.0143193	0.0336252	0.0303061	0.0364703	0.0180705	0.00599176	0.0493312	0.0196785	0.0204033	0.0243903	0.054842	0.029179	0.0234568	0.0926491
ENSG00000260448.4	0.149031	0.107665	0.0967422	0.0695818	0.246017	0.0525858	0.145958	0.118065	0.117651	0.113001	0.0635261	0.07621	0.240079	0.0668556	0.0329204	0.0149759	0.061343	0.201505	0.191059	0.0953218	0.0405723	0.0734091	0.267136	0.131673	0.0989945	0.228804	0.119217	0.060485	0.0691313	0.162006	0.0785246	0.314505	0.0345533	0.0919073	0.221425	0.108238	0.244001	0.219916	0.0661618	0	0.0724654	0.29831	0.0475991	0	0	0.0829086	0.0802035	0.141846	0.0254662
ENSG00000170909.12	1.04408	0.555145	0.664198	0.584968	0.679566	0.508396	1.42134	0.671161	0.978095	1.55617	0.631969	0.476959	1.15717	1.46133	0.738024	0.95685	1.20331	0.910545	0.910187	0.512872	0.477523	1.23429	1.46264	0.549382	0.562751	0.531261	1.04401	1.05088	0.550184	0.363192	1.79341	1.42617	1.26846	0.525406	2.22252	1.22539	1.05984	0.647086	1.48324	4.53203	1.70579	2.5636	1.88076	6.50009	3.98847	9.47927	0.683254	7.23439	0.506685
ENSG00000267077.1	1.36998	0.663693	1.43205	0.677262	0.171041	1.38622	1.39106	0.4925	0.890665	0.707062	0.927481	1.77202	1.0126	0.46997	0.720958	1.43336	1.2439	1.00109	0.340933	0.309266	0.526539	0.922916	0.333349	1.49522	1.00943	0.424195	1.03951	1.31481	1.65976	0.558471	1.21015	0.185526	1.68159	0.715651	0.228583	0.632108	0.395824	0.683777	0.429317	0.886331	2.3511	0	0.463298	0.600451	1.43557	0.806977	1.01484	0.230105	0.578367
ENSG00000121350.14	3.35975	3.5013	4.04611	5.81322	1.55953	4.80365	3.08573	3.45825	4.66057	5.11472	4.17974	5.21382	3.84985	2.3915	3.61675	3.76114	3.36029	3.91322	4.67362	2.80819	5.03684	3.61314	4.95953	3.24154	3.41034	2.8008	4.35979	3.47741	5.14513	3.11929	4.25742	3.32489	3.06652	3.93764	1.92198	5.97991	4.16497	4.18009	5.31828	1.02551	1.85542	2.81987	1.91793	3.37302	2.54266	2.39344	2.16645	0.96222	2.5744
ENSG00000235972.1	0	0	0	0	0	0	0	0	0	0	0	0	0	0	0	0	0	0	0	0	0	0	0	0	0	0	0	0	0	0	0	0	0	0	0	0	0	0	0.0292716	0	0	0	0	0	0	0	0	0	0
ENSG00000197487.7	0	0	0	0	0	0	0	0	0	0	0	0	0	0	0.0819852	0	0	0.0156822	0	0	0	0	0	0	0	0	0	0	0	0	0	0	0	0	0	0	0	0	0	0	0	0	0	0	0	0	0	0	0
ENSG00000111877.16	1.16431	1.02244	0.98111	1.07313	0.602803	0.893335	1.16986	1.28012	1.3856	0.914382	1.02575	1.13855	1.09732	0.922768	1.03697	1.03305	1.26285	1.10654	1.15007	1.22241	1.01444	1.2265	0.870079	1.15964	1.07467	0.930302	1.21043	1.05269	1.06359	1.0827	1.09912	0.911299	1.00444	1.51194	1.07246	1.00967	0.783033	1.71468	1.1956	0.520904	1.25307	1.64045	1.17011	1.11864	1.10977	1.79013	1.01654	0.906535	1.25205
ENSG00000266570.1	0	0	0	0	0	0	0	0	0	0	0	0	0	0	0	0	0	0	0	0	0	0	0	0	0	0	0	0	0	0	0	0	0	0	0	0	0	0	0	0	0	0	0	0	0	0	0	0	0
ENSG00000133026.11	1.44719	3.09811	1.54395	1.23111	5.73767	2.07722	1.72399	3.54604	1.38012	1.76184	0.821363	1.02899	0.749965	2.77594	2.31918	1.91594	0.978003	1.40553	1.11194	3.64489	1.41729	1.67944	1.49424	2.25669	1.40598	2.28362	2.01274	1.45197	1.81186	3.57248	0.854978	4.36195	0.797223	2.36591	6.00373	0.519099	3.4711	2.15454	1.86954	2.86112	2.28718	6.61847	3.19285	2.04704	1.97389	0.972564	0.910684	5.29515	0.802123
ENSG00000249263.2	0	0	0	0	0.0647472	0	0	0	0	0	0	0	0.0884582	0.0821108	0.0606484	0.0551795	0	0	0	0	0	0	0	0	0	0	0	0.0445719	0	0	0	0.105346	0.127313	0	0.0741683	0	0.0749194	0	0	0	0	0.18319	0	0	0	0	0	0	0
ENSG00000276601.1	0	0	0	0	0	0	0	0	0	0	0	0	0	0	0	0	0	0	0	0	0	0	0	0	0	0	0	0	0	0	0	0	0	0	0	0	0	0	0	0	0	0	0.0971954	0	0	0	0	0	0
ENSG00000273932.1	0	0	0	0	0	0	0	0.307812	0	0	0	0	0	0	0	0	0	0	0	0	0	0	0	0	0	0.298262	0	0	0	0	0.358268	0	0	0	0	0	0	0	0	0	0	0	0	2.25169	0	0	0	0	0
ENSG00000220184.2	0	0	0	0	0	0	0	0	0	0	0	0	0	0	0	0	0	0	0	0	0	0	0	0	0	0	0	0	0	0	0	0	0	0	0.0398497	0	0	0	0	0	0	0	0	0	0	0.0820655	0	0	0
ENSG00000195401.2	0.139478	0	0	0	0	0	0	0	0	0	0	0	0	0	0	0	0	0	0	0	0	0	0	0	0	0	0	0	0	0	0	0	0	0	0	0	0	0	0	0	0	0	0	0	0	0	0	0	0
ENSG00000266245.1	0.172687	0	0	0	0	0	0.253688	0.469047	0	0	0	0	0	0.309871	0	0	0.42648	0	0	0	0	0	0	0	0	0.227247	0	0	0	0	0	0	0	0	0	0	0	0.254824	0.306655	0	0	0.691322	0	0	0	0	0	0.246541	0
ENSG00000279868.2	0	0	0	0	0	0	0	0	0	0	0	0	0	0	0	0	0	0	0	0	0	0	0	0	0	0	0	0	0	0	0	0	0	0	0	0	0	0	0	0	0	0	0	0	0	0	0	0	0
ENSG00000268618.1	0	0	0	0	0	0.0517005	0	0.0663299	0	0	0	0	0	0	0	0	0	0	0	0	0	0	0	0	0	0	0	0	0	0	0	0	0	0	0	0	0	0	0	0	0	0	0	0	0	0	0	0	0
ENSG00000162775.13	2.31098	3.19901	2.67667	2.30588	1.10755	2.40025	2.14011	2.79681	2.45212	2.08737	3.07042	2.22692	1.7173	2.00095	2.10369	1.88403	2.5545	2.49785	2.0022	2.80366	2.38972	2.68976	1.41334	2.4992	2.51837	2.48113	2.35928	2.32362	2.27193	1.64608	2.93611	2.10236	2.01359	2.19752	2.14975	1.6405	2.15627	2.88306	1.96916	2.89699	2.41957	2.83516	4.43456	2.40695	1.78909	2.08397	5.03092	2.25276	4.57633
ENSG00000268439.4	0.145955	0.21413	0.0983896	0.125807	0.158861	0.0594235	0.0824683	0.167724	0.248173	0.116749	0.0574292	0.0459305	0.086815	0.0604392	0.104163	0.0947703	0.207959	0.14801	0.138177	0.155112	0.128374	0.265455	0.185767	0.0793571	0.115063	0.177295	0.0943034	0.120296	0.0999942	0.12815	0.212965	0.129236	0.0780926	0.18279	0.236569	0.0978496	0.0735277	0.314782	0.279122	0.0987861	0.294797	0.359573	0.602431	0.892312	0.0666675	0.149903	0.47854	0.288522	0.287776
ENSG00000231331.1	1.47516	2.91291	1.95507	1.83664	0.0579798	0.0867516	5.83913	1.50254	1.74682	2.39682	1.8864	0.544808	1.9011	1.39704	1.24912	2.47061	3.74435	3.7398	0.819501	1.44674	0.46853	3.08816	0.542398	1.93087	2.84631	0.107846	3.19597	1.67636	0.912377	0.601345	9.13281	2.54705	1.7101	1.03102	2.72307	1.71419	0.335444	0.967467	0.945952	2.88433	5.26009	0	0.235575	1.22126	2.79815	0.410327	0	0.585013	0
ENSG00000280298.1	0	0	0	0	0	0	0	0	0	0	0	0.079123	0	0	0	0	0	0	0	0	0	0	0	0	0	0	0	0	0	0	0	0	0	0	0	0	0	0	0	0	0	0	0	0	0	0	0	0	0
ENSG00000227723.1	0	0	0	0	0	0	0	0	0.185698	0.0509594	0	0	0	0	0	0	0.0484113	0	0.0603125	0	0	0	0	0.0461844	0	0	0	0	0	0	0	0	0	0.0580258	0	0.068336	0	0	0	0	0	0	0	0	0	0	0	0	0
ENSG00000189171.12	7.63847	4.81772	8.13338	7.22802	9.74089	6.55501	6.09804	7.78604	9.44584	12.9361	4.61928	7.71356	10.0304	9.93136	7.21521	8.19206	6.15512	5.23875	18.0497	8.07816	6.52101	6.48594	31.5918	4.93675	5.99889	8.99963	6.40296	4.87731	7.61367	12.7141	7.50263	23.5512	6.5949	9.19883	15.23	16.7145	13.908	9.74029	15.0748	3.89182	7.21322	9.51203	9.29132	8.61946	7.66051	1.77926	10.298	6.73583	8.50011
ENSG00000156973.12	5.78193	4.86243	5.23841	5.37532	5.37247	4.82202	5.38353	4.74182	5.73775	5.7425	5.31105	4.5808	6.84797	5.72641	4.45897	5.03889	5.00912	5.62589	8.50343	4.46906	4.35642	5.30998	7.54561	4.77271	5.86532	4.88271	5.41104	4.94773	5.1507	4.09984	7.3132	6.24539	6.11038	4.7459	5.24674	10.1847	5.91653	5.9559	5.54948	4.88135	6.87511	6.52026	3.46254	7.58465	9.4899	6.72764	4.74634	5.41352	7.21175
ENSG00000226066.1	0	0	0	0	0	0	0	0	0	0	0	0	0	0	0	0	0	0	0	0	0	0	0	0	0	0	0	0	0	0	0	0	0	0	0	0	0	0	0	0	0	0	0	0	0	0.0181888	0	0	0
ENSG00000278660.1	0	0	0	0	0	0	0	0	0	0	0	0	0	0	0	0	0	0	0	0	0	0	0	0	0	0	0	0.14272	0	0	0	0	0	0	0	0	0	0	0	0	0	0	0	0	0.435022	0	0	0	0
ENSG00000258587.1	0	0	0	0	0	0.0268915	0	0	0	0	0	0	0	0	0	0	0	0	0	0	0	0	0	0	0.0289281	0	0	0	0	0	0	0	0	0	0	0	0	0	0	0	0	0	0	0	0	0	0	0	0
ENSG00000222438.1	0	0	0	0	0	0	0	0	0	0	0	0	0	0	0	0	0	0	0	0	0	0	0	0	0	0	0	0	0	0	0	0	0	0	0	0	0	0	0	0	0	0	0	0	0	0	0	0	0
ENSG00000261369.1	0	0	0	0	0	0	0	0	0.0263251	0	0	0	0	0	0	0.0201056	0.0205887	0	0	0.0255945	0.0272348	0.0246385	0.0275875	0.0196416	0	0.0219411	0	0	0	0	0	0	0	0	0	0	0	0	0	0	0	0	0	0	0	0	0.0430702	0	0
ENSG00000238035.7	0.0789212	0.0684181	0.0999003	0.0884347	0.0781687	0.0835421	0.0695641	0.246518	0.186911	0.0410337	0.0403692	0.0726442	0.152564	0.08497	0.0941403	0.0190336	0.116946	0.192077	0.0607063	0.169609	0.103131	0.116624	0.0914079	0.102269	0.0808822	0.197327	0.0946992	0.0768732	0.0527173	0.154426	0.174651	0.0726762	0.0658731	0.0817665	0.204669	0	0.0387641	0.139751	0.140147	0.0694405	0.230249	0.252758	0.0907439	0.15681	0.187453	0.0790293	0.142708	0.146476	0.121373
ENSG00000279059.1	1.66202	2.98728	1.3472	2.92519	1.95768	1.70407	1.8408	3.24985	3.98429	1.08583	1.31305	1.16584	1.76624	2.02987	1.81068	1.18571	2.03083	2.28546	1.67334	3.17912	2.53004	2.89321	1.2814	1.6914	1.62504	4.45443	2.19268	1.62737	1.71469	1.75942	1.96693	1.86305	1.4405	2.53719	1.93225	1.77461	1.49592	2.3113	1.82337	0.535946	2.13249	2.68235	2.61804	1.29672	1.62762	1.42322	3.12446	1.42867	1.97167
ENSG00000253331.1	0	0	0	0	0	0	0	0	0	0	0	0	0	0	0	0	0	0	0	0	0	0	0	0	0	0	0	0	0	0	0	0	0	0	0	0	0	0	0	0	0	0	0	0	0	0	0	0	0
ENSG00000237585.1	0	0	0	0	0	0	0	0	0.0776366	0	0	0	0.095055	0	0	0	0.0607192	0	0.0756462	0	0	0	0	0	0	0	0	0	0	0	0	0.113202	0	0	0.0796995	0	0	0	0.0873187	0	0	0	0	0	0	0	0	0	0.100829
ENSG00000221754.1	0	0	0	0	0	0	0	0	0	0	0	0	0	0	0	0	0	0	0	0	0	0	0	0	0	0	0	0	0	0	0	0	0	0	0	0	0	0	0	0	0	0	0	0	0	0	0	0	0
ENSG00000270240.2	0	0.0999357	0.0374155	0.0538222	0.0271853	0.0203378	0.0282249	0.0260927	0	0	0.0491381	0	0.0371407	0	0	0.0231681	0	0	0.0591143	0.029493	0.0313831	0.0283913	0.0953687	0.0226334	0	0.0505663	0	0.0374286	0.042779	0	0.0911093	0.0442314	0	0.0284365	0.0311409	0.0669784	0	0	0	0.169049	0	0	0.184092	0.190872	0	0.0641306	0.272968	0.0274297	0.0393968
ENSG00000141096.4	0.826639	0.137094	0.398954	0.281913	0.0610254	0.0989175	0.74975	0.068335	0.351827	0.168181	0.165458	0.0588129	0.0555822	0.232173	0.0571621	0.268706	0.133143	0.568569	0.121641	0.132411	0.16438	0.29742	0.0713611	0.16089	0.163706	0.075674	0.103503	0.0980228	0.0880276	0.0703258	0.0795363	0.0165484	1.01996	0.223419	0.0932065	0.388411	0.105919	0.307607	0.127646	0	0.0838846	0.0287765	0.0964247	0	0.0853661	0.0719801	0.0464211	0.0102624	0
ENSG00000250496.2	0	0.030634	0	0	0	0	0	0	0.0278962	0	0	0	0	0	0	0	0	0.0358341	0	0	0	0	0	0	0	0	0	0	0	0	0	0	0.0245787	0	0	0	0	0	0.0627503	0	0	0	0	0	0	0	0.0228204	0.0252247	0
ENSG00000229000.1	0	0	0	0	0.0529674	0	0	0	0	0.024329	0	0	0	0	0.0248071	0.0225702	0	0	0	0	0	0	0	0	0	0	0	0.0182313	0	0	0	0	0	0	0	0	0	0.0276196	0	0	0	0	0.0358682	0	0	0.0624756	0	0.0267219	0
ENSG00000231212.1	0	0	0	0	0	0	0	0	0.0582028	0.0479161	0	0	0.0356305	0	0	0	0	0	0	0	0	0	0	0	0	0	0	0	0	0.0300545	0	0	0	0.0272802	0	0	0.0301772	0	0	0	0	0	0	0	0	0	0	0	0.0377949
ENSG00000259357.2	0	0	0	0	0	0	0	0	0	0	0	0	0	0	0	0	0	0	0	0	0	0	0	0	0	0	0	0	0	0	0	0	0	0	0	0	0	0	0	0	0	0	0	0	0	0	0	0	0
ENSG00000212612.1	0	0	0	0	0	0	0	0	0	0	0	0	0	0	0	0	0	0	0	0	0	0	0	0	0	0	0	0	0	0	0	0	0	0	0	0	0	0	0	0	0	0	0	0	0	0	0	0	0
ENSG00000171885.12	0.0217767	0.0125857	0.00235602	0.0474479	0.198573	0.0230518	0.0213276	0.00657214	0.00764064	0.0188707	0.00618837	0.00989862	0.0140323	0.0651271	0.0160346	0.0291775	0.00298785	0.00981478	0.059558	0.0408572	0.177855	0.00357556	0.112099	0.0142521	0.0110211	0.0159206	0.00871012	0.00707054	0.02155	0.102581	0.00764944	0.178254	0.00336599	0.00716248	0.0588274	0.0168703	0.106962	0.00714102	0.00429675	0	0	0.00968658	0	0	0	0	0.0031252	0	0
ENSG00000238823.1	0	0	0	0	0	0	0	0	0	0	0	0	0	0	0	0	0	0	0	0	0	0	0	0	0	0	0	0	0	0	0	0	0	0	0	0	0	0	0	0	0	0	0	0	0	0	0	0	0
ENSG00000278970.1	13.092	8.16021	15.2102	8.92904	16.3255	12.5666	14.8472	14.2384	13.6557	15.7619	8.84813	11.6116	19.8937	15.5513	14.5588	12.2083	16.3183	15.3599	17.7904	11.7941	10.3124	16.7773	15.2404	12.3921	13.3283	12.6642	16.31	12.7694	11.799	11.311	16.3363	16.7984	16.5391	11.2806	19.3129	16.4073	13.988	15.9891	22.4378	14.7564	13.3978	7.45222	9.62493	11.253	13.1131	10.9323	9.75337	10.1792	8.13835
ENSG00000223765.2	0	0	0	0	0	0	0	0	0	0	0	0	0	0	0	0	0	0	0	0	0	0	0	0	0	0	0	0	0	0	0	0	0	0	0	0	0	0	0	0	0	0	0	0	0	0	0	0	0
ENSG00000221410.1	0	0	0	0	0	0	0	0	0	0	0	0	0	0	0.231633	0	0	0	0	0	0.285473	0	0	0	0	0	0	0	0	0	0	0	0	0	0	0	0	0	0	0	0	0	0.334914	0	0	0	0	0	0
ENSG00000274883.1	0	0	0	0	0	0	0	0	0	0	0	0	0	0	0	0	0	0	0	0	0	0	0	0	0	0	0	0	0	0	0	0	0	0	0	0	0	0	0	0	0	0	0	0	0	0	0	0	0
ENSG00000265430.1	0	0	0	0	0	0	0	0	0	0	0	0	0	0	0	0	0	0	0	0	0	0	0	0	0	0	0	0	0	0	0	0	0	0	0	0	0	0	0	0	0	0	0	0	0	0	0	0	0
ENSG00000242731.3	0.102033	0	0	0	0	0.0180012	0.0749465	0.0230949	0.161098	0	0.0217463	0	0.0328737	0.0915444	0.0225387	0.0205063	0.020999	0	0.0523227	0.0261045	0	0.0251295	0	0.0600993	0.0387291	0.0223784	0.0204053	0.0496927	0.0189321	0.0831872	0.0537613	0	0.0236567	0.176186	0.0551263	0	0	0.0501881	0.0301981	0.149627	0.148839	0.136157	0.325884	0	0.100978	0	0.175714	0	0.0174353
ENSG00000079557.4	0	0	0	0	0	0	0	0	0	0	0	0.0462785	0	0	0	0.0155899	0	0.00655521	0	0	0	0	0	0	0	0	0	0	0	0	0	0	0	0	0.0104774	0	0	0	0	0	0.0188591	0	0	0	0	0	0	0	0
ENSG00000225166.1	0	0	0	0	0	0	0	0	0	0	0	0	0	0	0	0	0	0	0	0	0	0	0	0	0	0	0	0	0	0	0	0	0	0	0	0	0	0	0	0	0	0	0.0673888	0	0	0.0586892	0	0	0
ENSG00000274062.1	0	0	0	0	0	0	0	0	0	0	0	0	0	0	0	0	0	0	0	0	0	0	0	0	0	0	0	0	0	0	0	0	0	0	0	0	0	0	0	0	0	0	0	0	0	0	0	0	0
ENSG00000251027.1	0	0	0	0	0	0	0	0	0	0	0	0	0	0	0	0	0	0	0	0	0	0	0	0	0	0	0	0	0	0	0	0	0	0	0	0	0	0	0	0	0	0	0	0	0	0	0	0	0
ENSG00000266173.4	0.695376	0.748861	0.679198	0.719913	1.04809	0.525779	0.720162	0.938514	1.32295	0.732641	0.544034	0.572042	0.734741	0.720771	0.715555	0.578115	0.962676	0.773052	0.890366	1.03098	0.673753	1.00204	0.700345	0.740312	0.708228	1.02591	0.883631	0.50905	0.617881	0.750047	0.88071	0.825297	0.633884	0.866197	0.948575	0.621098	0.756645	0.96239	0.93955	1.02607	0.667842	0.890475	0.856656	0.901079	0.609109	0.461336	0.750314	0.810866	0.549103
ENSG00000179889.17	25.7265	25.3884	24.4347	23.8157	7.94166	28.5839	22.3832	27.7244	33.5364	29.0479	25.5772	24.7585	29.2869	21.4401	23.608	24.6225	27.6849	30.1154	28.1851	27.6127	20.8968	30.0552	20.4838	33.6081	30.7592	22.9491	29.8431	28.1084	26.4769	20.4908	25.9385	18.635	23.2821	30.8924	25.1204	20.7837	19.676	37.2214	34.1574	11.9629	18.6234	16.4031	31.2276	25.621	16.7189	17.6797	25.6205	12.9495	25.3825
ENSG00000224424.7	0.229603	0.237572	0.284867	0.228232	0.178158	0.270487	0.402585	0.452642	0.263116	0.182918	0.260462	0.227249	0.415214	0.259162	0.33376	0.330457	0.411564	0.307943	0.438679	0.261499	0.229865	0.421376	0.21446	0.257392	0.295189	0.282652	0.359934	0.317431	0.288597	0.175117	0.415617	0.255767	0.340011	0.498782	0.360143	0.232381	0.206148	0.53554	0.447182	0	0.453774	0.474413	0.134838	0.073581	0.186914	0.21014	0.387434	0.0581577	0.231608
ENSG00000199357.1	0	0	0	0.418925	0	0.316599	0.219689	0	0.236111	0	0	0	0	0	0	0	0	0.151648	0	0	0.488541	0	0	0	0	0.196791	0	0	0	0.243844	0	0	0	0	0	0	0	0	0	0	0.436286	0	0	0	0	0	0	0	0
ENSG00000252896.1	0	0	0	0	0	0	0	0	0.538889	0	0	0	0	0.306225	0	0	0	0	0	0	0	0.252182	0	0	0	0	0	0.166227	0	0	0	0	0	0	0	0	0	0	0	0	0	0	0	0	0	0	0.220418	0	0
ENSG00000257444.1	0	0	0	0.0897036	0	0	0	0.0869757	0	0	0	0	0	0	0	0	0	0	0	0	0	0	0	0	0	0	0	0	0	0	0.0506163	0	0	0	0	0	0	0	0	0	0	0	0.061364	0	0	0	0	0	0
ENSG00000115598.8	0.373067	0.694397	0.411337	0.522547	0.0931537	0.034845	0.572237	0.640771	0.537055	0.698861	0.413929	0.173942	0.424224	0.580832	0.378112	0.482946	0.609718	0.33381	0.405125	0.816912	0.170269	0.648577	0.381258	0.549357	0.487292	0.707526	0.684643	0.416825	0.549703	0.60832	0.381575	0.32839	0.419763	0.365404	0.844772	0.353828	0.323366	0.599087	0.691713	0.0965444	0.256096	1.25191	3.98464	2.07115	0.48866	0.0183126	0.680262	0.0626609	4.01619
ENSG00000270185.1	0	0	0	0	0	0	0	0	0	0	0	0	0	0	0	0	0	0	0	0	0	0	0	0	0	0	0	0	0	0	0	0	0	0	0	0	0	0	0	0	0	0	0	0	0	0	0	0	0
ENSG00000249666.1	0	0	0	0	0	0	0	0	0	0	0	0	0	0	0	0	0	0	0	0	0	0	0	0	0	0	0	0	0	0	0	0	0	0	0	0	0	0	0	0	0	0	0	0	0	0	0	0	0
ENSG00000199949.2	0	0	0	0	0	0	0	0	0	0	0	0	0	0	0	0	0	0	0	0	0	0	0	0	0	0	0	0	0	0	0	0	0	0	0	0	0	0	0	0	0	0	0	0	0	0	0	0	0
ENSG00000231562.1	0	0	0	0	0	0	0	0	0	0.0242041	0	0	0	0	0	0	0	0.0377661	0	0	0	0	0	0	0	0	0	0.0362755	0	0	0.0294341	0	0	0	0	0	0	0	0	0	0	0	0.0356841	0	0	0.186465	0.0240508	0	0
ENSG00000277736.1	0	0	0	0	0	0	0	0	0	0	0	0	0	0	0	0	0	0	0	0	0	0	0	0	0	0	0	0	0	0	0	0	0	0	0	0	0	0	0	0	0	0	0	0	0	0	0	0	0
ENSG00000236921.1	0	0	0.0318834	0	0	0	0	0	0	0	0	0	0	0	0	0	0	0	0.0503739	0	0.0534859	0	0	0	0	0	0	0	0	0	0	0	0	0	0	0	0	0.0483187	0	0	0	0	0	0	0	0	0	0	0
ENSG00000281186.1	0	0	0	0.0581341	0	0	0	0	0	0	0	0	0	0	0	0	0	0	0	0	0	0	0.0686727	0.0244467	0	0.0273087	0	0	0	0	0.0328028	0	0	0	0	0	0	0	0	0	0	0	0	0	0	0	0	0	0
ENSG00000136159.3	13.3926	20.3434	12.751	18.3035	5.24372	9.55116	15.4085	16.714	15.687	18.3877	18.5054	14.3901	23.9513	14.4661	14.6895	12.998	16.0083	16.6871	18.2205	13.9674	15.1675	13.5479	17.5375	18.424	18.3839	15.5949	15.398	17.0993	17.2729	11.6122	13.869	13.5616	14.5717	17.673	13.0668	26.1762	13.935	14.6204	14.6844	6.20516	24.4075	18.5728	22.4847	18.4085	28.1435	17.055	17.2174	20.67	20.5788
ENSG00000197044.9	1.00208	0.455548	1.1096	1.52341	2.28246	1.40679	1.07267	0.954296	1.42781	1.02853	0.816527	1.16235	1.39379	1.15673	1.06899	0.946802	1.18459	1.27023	1.5369	1.2428	1.20268	1.30473	2.06749	0.885363	1.30808	0.755831	1.09977	0.9731	1.1122	0.941533	1.27975	1.87089	0.905256	0.786794	1.61925	1.06505	1.80572	1.63199	1.86085	0.161287	0.962624	2.89866	0.960163	0.66773	1.2971	0.489489	0.785251	0.776386	1.2592
ENSG00000253562.1	0	0.0510152	0	0.0824254	0	0	0	0	0.092912	0	0	0.0300924	0.0568788	0	0	0.0354805	0	0.0298375	0	0.0451667	0	0	0	0	0.0670099	0.116159	0	0	0	0	0	0	0.0409313	0	0	0	0.0481733	0.0434183	0	0	0.0858413	0	0	0	0.262072	0	0	0	0.0603338
ENSG00000259393.2	0	0	0	0	0	0	0	0	0	0	0	0	0	0	0	0	0	0.019279	0	0	0	0	0	0	0	0	0	0	0	0	0	0	0	0	0	0	0	0	0	0	0	0	0	0	0	0	0	0	0
ENSG00000278875.1	0.0160996	0.027914	0.00783816	0.0902014	0.205021	0.00852111	0.0118256	0.0327969	0.0254193	0.0732436	0.0102939	0.00823283	0.0622447	0.0577783	0.010669	0	0.0298205	0.00816309	0.0247676	0.0370708	0.0131489	0	0.0399575	0.00948292	0	0.0529655	0.0482956	0.0235227	0	0.0656296	0	0.0926601	0.0111982	0.0476571	0.0913315	0.0140313	0.079077	0.0118786	0.0571787	0	0	0	0.0154261	0	0.0238997	0	0.0103971	0.022985	0.0247596
ENSG00000229982.1	0	0	0	0	0	0	0	0	0	0	0	0.0150462	0	0	0	0	0	0	0	0	0	0	0.0243419	0	0	0	0.0176529	0	0	0	0	0	0	0	0	0.0256433	0	0	0	0	0	0	0	0	0	0	0	0	0
ENSG00000277360.1	0	0	0	0	0	0	0	0	0	0	0	0	0	0	0	0	0	0	0	0	0	0	0	0	0	0	0	0	0	0	0	0	0	0	0	0	0	0	0	0	0	0	0	0	0	0	0	0	0
ENSG00000268717.1	0	0	0	0	0	0	0	0	0	0	0	0	0	0	0	0	0	0	0	0	0	0	0.0421812	0	0	0	0.03059	0	0	0	0	0	0	0	0	0	0	0	0	0	0	0	0	0	0	0	0	0	0
ENSG00000250582.1	0	0.0230738	0	0	0	0	0.0195503	0.0180734	0.0210117	0	0.017018	0	0	0	0	0	0	0	0	0.0817144	0	0	0.0220194	0	0	0.0525379	0	0	0	0	0.0210359	0	0	0	0	0	0	0.0392756	0	0	0	0	0	0	0.0395112	0.0444208	0	0	0.0136443
ENSG00000267318.1	0	0	0	0	0	0	0	0	0	0	0	0	0	0	0	0	0	0	0	0	0	0	0	0	0	0	0	0	0	0	0	0	0	0	0	0.0525662	0	0	0	0	0	0	0	0	0.0895368	0	0	0	0
ENSG00000273165.1	0.0323788	0	0.12611	0	0	0	0	0.13192	0.204489	0.042087	0	0	0.0625921	0.116201	0.0429141	0	0.079965	0.0985038	0.0498117	0.248518	0.528889	0.047847	0	0	0	0.0852177	0.0777041	0.0630772	0	0.105593	0.102362	0.0745417	0.0450427	0	0.0524807	0.112876	0.106024	0.095559	0	0	0	0.129623	0	0	0	0	0.334563	0	0.0995912
ENSG00000198832.9	11.8567	12.595	11.3589	6.78325	77.2114	16.7041	12.7578	16.5166	10.837	28.173	8.0729	7.69475	15.8375	23.6279	11.7573	14.0286	8.88021	7.56034	33.9041	14.358	7.07036	9.40954	63.0566	7.17416	7.97132	21.5205	11.4473	8.17078	8.7358	27.4602	10.3242	53.5866	8.82006	8.07044	36.4953	28.2515	26.1043	8.82537	21.2651	5.36638	14.9387	4.40954	10.5365	11.847	21.5539	6.59356	4.83233	9.46123	4.34456
ENSG00000255401.1	0	0	0	0	0	0	0	0	0	0	0	0	0	0	0	0	0	0	0	0	0	0	0	0	0	0	0	0	0	0	0	0	0	0	0	0	0	0	0	0	0	0	0	0	0	0	0	0	0
ENSG00000168309.15	2.97693	7.89823	4.99834	3.82607	5.85157	5.42231	7.437	8.78928	4.89821	5.11682	3.41291	3.09759	1.91825	6.67238	4.78741	4.7239	3.59859	2.08167	3.89612	4.81667	3.49558	3.27514	6.12094	1.94936	2.93045	12.0825	11.6158	2.37391	2.23374	6.83672	2.84837	6.57727	1.25148	3.62331	5.8679	4.76606	10.4041	6.24738	11.3812	0.455742	0.389714	0.272839	0.344796	0.433327	0.6556	0.427678	0.144363	0.350282	0.153726
ENSG00000267704.1	0.00928069	0	0	0	0	0	0	0	0	0	0	0	0	0	0	0	0	0	0	0	0	0	0	0	0	0	0	0	0	0	0	0	0	0.0137361	0	0	0	0	0	0	0	0	0	0	0	0	0	0	0
ENSG00000263458.1	0	0	0	0	0	0	0	0	0	0	0	0	0	0	0	0	0	0	0	0	0	0	0	0	0	0	0	0	0	0	0	0	0	0	0	0	0	0	0	0	0	0	0	0	0	0	0	0	0
ENSG00000266483.1	0	0	0	0	0	0.40408	0	0	0	0	0	0	0	0	0	0	0	0	0	0	0	0	0	0	0	0	0	0	0	0	0	0	0	0	0	0	0	0	0	0	0	0	0	0	0	0	0	0	0
ENSG00000269997.1	0.104924	0.2274	0.178789	0.146965	0.074231	0.222134	0.15414	0.178119	0.124247	0.0681916	0.201262	0.10731	0.101415	0.141207	0.173829	0.0632618	0.129564	0.159601	0.161415	0.201331	0.471314	0.193811	0	0.185406	0.149348	0.24163	0.18885	0.0766508	0.204419	0.128316	0.0829265	0.0603882	0.145961	0.155295	0.127548	0.0457221	0.0858932	0.193537	0.0465805	0.230799	0.0765276	0.210022	0.502674	0.521187	0.233638	0.262669	0.677597	0.337043	0.510983
ENSG00000249513.2	0	0	0	0	0	0	0	0	0	0	0	0	0	0	0	0	0	0	0	0	0	0	0	0	0	0	0	0	0	0	0	0	0	0	0	0	0	0	0	0	0	0	0	0	0	0	0	0	0
ENSG00000227136.2	0.132559	0.0547226	0.0737565	0.106099	1.49158	0.240549	0.0185464	0.0685813	0.0597984	0.221534	0.0322883	0.0322793	0.207442	0.351133	0.0752958	0.0913415	0.0389734	0.115221	0.184507	0.281004	0.0309324	0.0652951	0.981769	0.059489	0.0143759	0.116294	0.166634	0.0614852	0.0773019	0.648448	0.0598673	0.697539	0.0175623	0.224225	1.04358	0.187047	0.403059	0.149035	0.15693	0	0	0.0758108	0	0	0	0	0	0.00901194	0
ENSG00000240494.2	0	0	0	0	0	0	0	0	0	0	0	0	0	0	0	0	0	0	0	0	0	0	0	0	0	0	0	0	0	0	0	0	0	0	0	0	0	0	0	0	0	0	0	0	0	0	0	0	0
ENSG00000267163.1	0.0339077	0.0940645	0.026413	0.208973	0.0959554	0.0717861	0.059775	0.156568	0.299803	0.0264446	0.0520326	0.027743	0.0655475	0.0243377	0.0539286	0.0327104	0.0418704	0.116909	0.0625965	0.135331	0.177236	0.08017	0.0224414	0.0719	0.0231668	0.178483	0.0650985	0.0264222	0.105697	0.0331738	0.0428783	0.109286	0.0660374	0.0903347	0.0769422	0.0236413	0.0111031	0.120085	0.0361276	0	0	0.244338	0.0519829	0.134744	0	0.0226361	0.017518	0.0677728	0.21554
ENSG00000238958.1	0	0	0	0	0	0	0	0	0	0	0	0	0	0	0	0.192219	0	0	0	0	0	0	0	0	0	0	0	0	0	0	0	0	0	0	0	0	0	0	0	0	0	0	0	0	0	0	0.205885	0	0
ENSG00000230992.3	0	0	0.0946356	0	0.24066	0.0257203	0.0356948	0.0659966	0.0383632	0.0631658	0	0	0.0469702	0.0871998	0.0966107	0.0585993	0	0	0.0373796	0.0372985	0	0.0718106	0.160811	0	0	0.0319745	0	0.0946686	0	0.0792392	0	0.0559375	0.0676018	0.0719247	0.0393825	0	0	0	0	0	0.141775	0	0.0465626	0	0	0.0811032	0	0.0346892	0
ENSG00000276278.1	0	0	0	0	0	0	0	0	0	0	0	0	0	0	0	0	0	0	0	0	0	0	0	0	0	0	0	0	0	0	0	0	0	0	0	0	0	0	0	0	0	0	0	0	0	0	0	0	0
ENSG00000214093.3	0.0952235	0.165102	0.339974	0.0889185	0.0449122	0.0335997	0.233149	0.258643	0.150347	0.165033	0.08118	0.0973888	0.122719	0	0.168276	0.114826	0.15678	0.482819	0.0488307	0.0974494	0.155542	0.281428	0.262594	0.149569	0.108433	0.250618	0.228521	0.185505	0.0353371	0	0.30104	0	0.0441557	0.0939586	0.102894	0.110654	0	0.093677	0	0.558563	0.185207	0.762421	0.243307	0	0.282717	0.529744	0.491962	0.181264	0.488149
ENSG00000238391.1	0	0	0	0	0	0	0	0	0	0	0	0	0	0	0	0	0	0	0	0	0	0	0	0	0	0	0	0	0	0	0	0	0	0	0	0	0	0	0	0	0.374511	0	0	0	0	0	0.165801	0	0.131613
ENSG00000198089.13	1.40839	1.68786	1.66954	1.54545	0.960997	2.62981	2.23181	1.47256	2.70529	1.2189	1.14583	1.35389	1.54096	1.66557	1.3534	1.15808	1.98926	2.00337	1.21898	1.45412	1.74194	2.24144	0.662426	1.69984	1.38938	1.94588	1.86868	1.24418	1.23101	1.32506	2.03036	0.973806	1.98907	2.5166	1.52957	1.21499	1.52555	2.11344	1.62925	3.7218	2.45075	3.14826	2.70581	2.88832	2.04476	2.06417	2.28385	2.26079	1.71397
ENSG00000137806.7	10	8.26172	8.28524	6.92397	6.43265	8.1579	6.80961	8.52933	9.67292	9.91204	8.11417	6.40664	7.09647	8.34677	5.98247	6.48861	7.20489	7.91376	9.6244	7.26482	6.12873	7.53235	10.1234	7.0835	8.07441	7.90211	7.42903	6.8831	9.64433	6.65981	8.32624	9.10425	8.35349	5.63725	7.84149	11.5404	7.64228	7.53368	6.87866	7.62938	6.35979	2.59536	7.57842	9.09734	7.60293	8.3042	11.7437	11.5464	4.99343
ENSG00000182921.9	0	0	0	0	0	0	0	0	0	0	0	0	0	0	0	0	0	0.0185966	0	0	0	0	0	0	0.0208824	0	0.0220047	0	0	0	0	0	0	0	0	0	0	0	0	0	0	0	0	0	0	0.0612119	0	0.0261813	0
ENSG00000234349.1	0	0	0	0	0	0	0	0	0	0	0	0	0	0	0	0	0	0	0	0	0	0	0	0	0	0	0	0	0	0	0	0	0	0	0	0	0	0	0	0	0	0	0	0	0	0	0	0	0
ENSG00000264695.1	0.0632057	0	0	0	0	0.10036	0	0	0.0498972	0.0410784	0.0808263	0.0323215	0	0	0.0837714	0	0	0.0320477	0.0972359	0	0	0.0467003	0	0.0372293	0.0359868	0.0415877	0	0	0.0351831	0	0.0499546	0	0.0879265	0	0	0	0.0517417	0	0	0	0.0922	0	0	0	0	0	0.0408182	0	0.0324015
ENSG00000223116.1	0	0	0	0	0	0	0	0	0	0	0	0	0	0	0	0	0	0	0	0	0	0	0	0	0	0	0	0	0	0	0	0	0	0	0	0	0	0	0	0	0	0	0	0	0	0	0	0	0
ENSG00000147592.7	7.88011	7.31982	5.55905	10.4378	3.08245	10.8702	6.9083	6.04976	8.34986	9.90107	6.86845	6.58419	13.8246	6.05235	7.12868	7.35547	9.34104	7.96818	11.5103	5.89256	7.95125	7.19326	14.3435	9.33614	8.26325	6.29702	7.73387	7.52928	8.4216	6.07553	6.55459	9.68464	5.74755	7.3937	7.73159	22.8751	7.45322	9.22275	7.657	7.46886	75.1719	8.60089	16.9004	16.9408	20.4519	16.6243	13.6999	25.2031	20.5563
ENSG00000108406.8	5.12182	5.30621	4.84923	5.30269	6.69071	4.32547	4.18374	5.37695	5.8385	4.18753	4.21029	3.44722	6.19466	5.12781	6.1927	5.20427	5.50726	6.4571	8.14996	4.29296	4.16913	5.70626	6.56303	4.20372	5.6571	4.76978	6.96932	5.07217	5.01684	5.59561	4.62908	8.22075	5.78634	5.08632	5.34439	7.33965	6.1823	5.73785	8.29718	4.16914	9.577	8.62413	3.87551	5.41104	7.49815	7.86731	4.76039	4.22279	3.94658
ENSG00000202000.1	0	0	0	0	0.124393	0.186122	0	0	0	0	0	0	0	0	0	0.106011	0	0	0	0	0	0	0	0.103565	0	0	0	0	0	0	0	0.202392	0	0	0.284986	0	0	0	0	0	0	0.351946	0	0	0	0	0.227098	0.125512	0
ENSG00000213561.4	0.397676	0.492503	0.313465	0.848788	0.107179	1.54352	0.306015	0.617232	0.627884	0.393838	0.508541	0.271146	0.402681	0.237864	0.426676	0.342531	0.537833	0.460884	0.553521	0.319764	0.463986	0.61564	0.187998	0.356934	0.366586	0.573161	0.590795	0.479584	0.463811	0.40142	0.508872	0.217981	0.474183	0.420422	0.276243	0.396099	0.496072	0.47505	0.336279	0	0.165743	0.454865	0.217738	0.188131	0.112447	0.379258	0.391343	0	0.330064
ENSG00000047579.18	7.24335	6.80678	8.38114	5.2459	6.22068	9.20196	6.86354	5.34456	5.45555	7.29611	5.43968	6.606	8.02097	5.9444	7.64738	6.71707	6.06267	5.91384	7.96987	5.87322	7.49179	6.15251	10.3806	7.4803	6.1807	5.86673	6.22773	7.42575	6.35486	6.09923	7.48279	7.58274	5.93076	6.30298	6.67901	6.58619	7.81273	6.754	6.80267	6.27285	8.708	17.8095	7.41398	8.40475	8.53724	6.83762	8.95034	5.58449	11.8803
ENSG00000259563.1	0.0291279	0.101006	0.113449	0	0.123644	0.0616668	0.0855815	0.158233	0.137969	0	0.186241	0.0595805	0.0563077	0.0522673	0.077211	0.0351243	0.0719364	0.118152	0.134432	0.178853	0.190315	0.0860862	0.144585	0.0686274	0.0663371	0.191654	0.139805	0.0567441	0	0.189983	0	0.201173	0.0405204	0.215558	0.236058	0.101543	0	0.128947	0.10345	0	0.0849795	0.116609	0.111638	0	0	0	0.225729	0	0.029864
ENSG00000258611.2	0.0426221	0.0492664	0.0138339	0	0.241233	0.0451177	0.041743	0.0385896	0.0448635	0.0554015	0	0	0.0274645	0.0254938	0	0.0513964	0.0175437	0.0144073	0.0218566	0.0218092	0.0232069	0.0419891	0.0470149	0	0.0485346	0.0373923	0.0340954	0	0	0.0926656	0	0.0327078	0	0.0630838	0.0460555	0	0.046522	0	0	0	0	0	0	0	0.0421814	0.0474227	0	0	0
ENSG00000256399.1	0.0356698	0.0412303	0.0115774	0.066616	0	0	0.017467	0.0484426	0	0	0.0152046	0.0243206	0	0	0	0.0143376	0.0146821	0.0241146	0	0.0365036	0.0582645	0.01757	0	0.0140067	0.0135393	0.0156465	0.028534	0	0.0132369	0.0387753	0.0187944	0	0.0165403	0.017598	0	0.0207249	0	0	0	0	0	0.0475992	0	0	0	0	0.015357	0.0509249	0.0121904
ENSG00000251842.1	0	0	0	0	0	0	0	0	0	0	0	0	0	0	0	0	0	0	0	0	0	0	0	0	0	0	0	0	0	0	0	0	0	0	0	0	0	0	0	0	0	0	0	0	0	0	0	0	0
ENSG00000249198.1	0	0	0	0	0	0	0	0.0374525	0	0	0	0	0	0	0	0	0	0	0	0	0	0	0	0	0	0	0	0	0	0	0	0	0	0	0	0	0	0	0.0489715	0	0	0	0	0	0	0	0	0.0393716	0
ENSG00000259719.4	0.0171462	0.0891861	0	0.0960656	0.0485221	0	0	0.023286	0	0	0.0438525	0.0350722	0	0.0307673	0.0454504	0	0.0211728	0.0173876	0	0.0263205	0	0.0253374	0	0.0201989	0.0195248	0.0225636	0.0205741	0.0334026	0.0381775	0.0279585	0	0	0	0	0	0.0597738	0.0561453	0	0.060896	0	0	0	0	0	0	0	0	0	0.0351591
ENSG00000142330.18	1.73122	1.83059	1.70649	1.7072	1.02707	1.46894	1.78199	2.02166	2.83757	2.00558	1.47176	1.70905	1.99973	1.79355	1.59227	1.9308	2.1114	1.9524	2.08108	2.11827	1.72777	2.37184	1.47719	2.028	1.33708	2.2833	1.87471	1.57286	1.67022	1.53488	2.44202	1.44767	1.78734	2.87544	1.82454	1.93506	1.37908	2.39713	2.32637	5.05472	3.65216	5.01926	4.08377	3.85626	3.5899	3.32335	5.33189	3.3001	3.82652
ENSG00000233842.1	0.0194186	0	0	0	0	0.0205556	0	0	0	0	0	0	0.0375385	0	0.025737	0	0	0	0.0298737	0	0	0	0	0	0.0221124	0	0.0233008	0	0	0.0316639	0.030695	0	0	0	0	0	0	0	0	0	0	0	0	0	0	0	0	0	0
ENSG00000188996.4	0.0283038	0.147222	0.0826792	0	0.0200243	0.0299611	0.0415801	0.115317	0.111721	0.0551853	0.090486	0.0289474	0	0.0253943	0	0.119457	0.0524259	0.0430533	0.0217714	0.0434482	0.0231163	0.0418253	0.0234157	0.100029	0.0161151	0.0931159	0.0509436	0.041354	0.0315104	0.046152	0.11185	0.0651604	0.0590609	0.146621	0	0.0246676	0.115851	0.125299	0	0.373556	0	0.0566547	0.10848	0.281187	0	0.519614	0.2559	0.0404087	0.0145095
ENSG00000007866.17	15.5534	15.7707	10.7996	12.7537	75.8463	16.5346	11.9911	17.3329	18.3839	17.2518	11.4245	13.2185	14.2508	24.7559	14.599	18.7438	14.7131	12.1214	21.9347	23.2614	12.3061	13.4552	25.9316	15.3042	11.4584	23.6824	14.8571	11.7543	12.3371	35.9841	11.2087	35.105	12.3155	19.5806	32.2027	8.40044	26.6109	15.186	19.1121	12.9894	15.3941	26.4237	12.9681	14.3824	13.1351	15.4507	16.1891	11.5581	15.4631
ENSG00000255512.1	0	0	0	0	0	0	0	0	0	0	0	0	0	0	0	0	0	0	0	0	0	0	0	0	0	0	0	0	0	0	0	0	0	0	0	0	0	0	0	0	0	0	0	0	0	0	0	0	0
ENSG00000175121.10	0	0.048181	0.0811745	0.0389231	0	0	0.0204117	0	0.0658127	0.180603	0	0.0710515	0.0537188	0	0	0.0837734	0.0343145	0.0140899	0.0213751	0.0213287	0.0226956	0.0821282	0.0459791	0.114576	0.0158218	0.0365685	0	0.0406014	0.0154685	0.022656	0.0658885	0.0319873	0.057986	0	0	0	0	0.0410061	0.0493467	0	0.0405362	0	0	0	0.0412521	0.046378	0	0	0.0142455
ENSG00000269893.5	23.7781	18.2838	25.1576	29.8054	18.5013	24.5548	27.705	26.2097	31.2649	33.0728	17.3036	16.1696	34.0566	21.658	31.0566	30.2271	27.7901	38.982	43.64	17.9006	16.4807	32.7686	44.8558	22.883	31.6579	25.2724	34.868	28.4576	26.4019	19.2196	29.8601	37.3022	23.1306	27.8429	22.0339	34.9817	29.0757	34.3225	54.867	78.8191	54.3784	27.1795	55.8969	48.2443	45.7268	73.0738	62.0526	31.1427	33.5311
ENSG00000267756.1	0	0	0	0	0	0	0	0	0	0	0	0	0	0	0	0	0	0	0	0	0	0	0	0	0	0	0	0	0	0	0	0	0	0	0	0	0	0	0	0	0	0	0	0	0	0	0	0	0
ENSG00000122335.12	1.56125	1.14797	1.13816	1.90058	1.21442	1.17676	0.953453	1.30105	1.42481	1.53636	1.11009	1.06171	1.27992	1.17341	1.30005	1.12565	1.13251	1.36273	1.75547	1.23971	1.01474	1.24897	1.6879	1.12856	1.25285	1.08642	1.08479	1.21181	1.15753	1.55944	1.5324	1.32103	1.08025	1.07432	1.1659	1.48463	1.16967	1.16278	1.59379	0.345223	1.67409	1.15187	1.297	2.03015	1.61144	2.53198	2.0883	1.195	2.71365
ENSG00000115806.11	20.5145	24.6795	19.2557	22.8367	17.9804	15.703	19.4462	21.0797	23.0443	29.3594	20.1302	18.2055	23.5095	21.0134	19.6612	19.8176	22.2929	18.9906	26.0642	21.0621	16.83	22.3667	26.4597	21.6835	21.1331	16.994	19.6515	20.842	19.0341	20.3574	21.8342	22.013	19.3402	19.986	24.273	26.8184	18.7372	26.4198	26.3716	29.6612	25.7326	22.9022	21.0254	31.2235	32.5827	24.1005	20.8477	23.4087	25.8733
ENSG00000224160.1	0	0	0	0	0	0.155101	0	0.0994949	0.231341	0	0	0	0	0	0	0	0	0	0	0	0	0	0	0	0	0	0	0	0	0.119459	0	0	0.101915	0	0	0	0	0	0	0	0	0	0	0	0	0	0.094624	0	0
ENSG00000266804.1	0	0	0	0	0	0	0	0	0	0	0.189282	0	0	0	0	0	0	0	0	0	0	0.218729	0	0	0	0	0.177609	0	0	0	0	0	0	0	0	0	0	0	0	0	0	0	0	0	0	0	0	0	0
ENSG00000254178.1	0	0	0	0	0	0	0	0	0	0	0	0	0	0	0	0	0	0	0	0	0	0	0	0	0	0	0	0	0	0	0	0	0	0	0	0	0.048968	0	0	0	0	0	0	0	0	0	0	0	0
ENSG00000222764.1	0	0	0	0	0	0	0	0	0	0	0	0	0	0	0	0	0	0	0	0	0	0	0	0	0	0	0	0	0	0	0	0	0	0	0	0	0	0	0	0	0	0	0	0	0	0	0.206642	0	0.0546775
ENSG00000206075.12	0.316703	2.01766	0.286862	0.567394	0.161531	13.0902	0.200168	0.600152	1.33731	2.72844	0.117731	1.1299	1.68005	0.185026	0.483201	1.1235	0.622992	0.324895	1.86955	1.80896	0.378964	0.576836	0.524015	0.950069	0.897395	0.717222	0.419788	0.609794	0.327983	4.23939	0.989581	0.432376	0.292006	1.83137	5.21082	1.05271	0.982778	2.13563	0.889369	4.6983	21.6917	1.40055	31.1994	53.597	34.8343	104.987	15.1112	64.7571	15.9823
ENSG00000250526.1	0.0364236	0	0.00886652	0.0510179	0.0128844	0.0192781	0	0.0494664	0.0718858	0.0591808	0.0116445	0.00931297	0	0	0	0.0109805	0.0224886	0.0277022	0	0.0279563	0.014874	0.0538241	0.0451998	0.0321812	0.0207382	0.0119829	0.0109264	0.0266088	0.0506876	0	0.0719686	0	0.0253348	0	0	0	0.0149086	0.0268741	0	0.480722	0.239095	0.18227	0.0349	0.361854	0.0270353	0.486314	0	0	0
ENSG00000275115.1	0.0555775	0	0	0	0	0	0	0	0	0	0	0	0	0	0	0	0	0	0	0	0	0	0	0.0654721	0	0	0	0	0	0	0	0	0	0	0	0	0	0	0	0	0	0	0	0	0.330017	0	0	0	0
ENSG00000226958.1	84.5495	0.291094	0.915468	1.41096	0.665158	0.853058	0.739924	1.96088	2.17365	0.392812	0.772901	1.09893	0.584192	0.662779	1.02358	1.01226	0.787804	2.65595	1.08479	0.670077	0.603326	1.93515	1.22228	1.10757	2.10298	0.618617	1.61164	1.99511	1.57005	0.492769	1.22077	0.541118	3.17635	0.546678	0.816366	0.760871	0.604732	1.58557	0.655901	2.65899	1.86129	0.537695	2.25214	6.00451	3.19016	7.39729	0.433693	0.862893	0.826238
ENSG00000229926.1	0	0	0	0	0	0.0126587	0	0	0	0	0	0	0	0	0	0	0	0.0485075	0	0	0.0195336	0.0176714	0	0	0	0	0	0	0	0	0.0189029	0	0	0	0	0	0	0	0	0	0	0	0	0	0	0	0	0	0
ENSG00000230043.1	0	0	0	0	0	0	0	0	0	0	0	0	0	0	0	0	0	0	0	0	0	0	0	0	0	0	0	0	0	0	0	0	0	0	0	0	0	0	0	0	0	0	0	0	0	0	0	0	0
ENSG00000059769.18	4.34162	4.79474	3.66491	7.14975	2.5795	4.47113	4.39216	4.57838	4.28653	4.19972	3.58655	3.72897	4.02293	3.80472	4.04435	3.42262	4.46073	3.9818	3.90912	3.29788	4.02234	4.24399	4.18581	3.36346	5.21855	3.77199	4.19326	4.23988	5.78893	3.09152	4.35353	4.2615	4.19813	2.93068	3.44579	6.3553	4.56438	3.45993	3.44649	1.77677	1.88197	5.74872	4.17076	5.85127	3.13095	3.31404	6.64366	2.73083	5.44627
ENSG00000253392.2	0.168236	0.226873	0.0182015	0.576022	0.0528991	0.0791497	0.164767	0.253866	0.649306	0.194381	0.167329	0.305888	0.289085	0.234799	0.272527	0.112705	0.300075	0.170604	0.230058	0.200864	0.427473	0.248607	0.340222	0.176167	0.149002	0.46738	0.291591	0.200286	0.166485	0.182883	0.295479	0.129103	0.312048	0.166002	0.151491	0.325829	0.18363	0.303424	0.165973	0.328948	0.109072	0.898006	0.394042	0.55712	0.332994	0.249581	0.555306	0.266874	0.440802
ENSG00000047936.9	0.19757	0.208093	0.127651	0.191385	0.028739	0.0723188	0.0976518	0.170519	0.26821	0.0744023	0.125144	0.304038	0.153484	0.0397594	0.225146	0.0979688	0.462853	0.271504	0.252812	0.133218	0.289543	0.182813	0.0549924	0.154438	0.246003	0.206536	0.155092	0.14748	0.119227	0.063227	0.119666	0.170034	0.241451	0.183103	0.0897837	0.0547141	0.211617	0.168931	0.137714	0	0.964262	0.0147839	0.049538	0	0.0164462	0.0123265	0.0596218	0.0105445	0.00567934
ENSG00000143257.10	0.22384	0.152197	0.132483	0.122952	0.2422	0.971015	0.148298	0.214584	0.228682	0.14833	0.17399	0.15262	0.118783	0.244146	0.18033	0.121729	0.243887	0.133524	0.135042	0.188648	0.0860305	0.142687	0.116193	0.279203	0.204912	0.190599	0.289656	0.192381	0.112384	0.193231	0.15263	0.151564	0.177064	0.201378	0.149391	0.168307	0.143718	0.181345	0.194849	0.0386177	0.0640239	0.175707	0.142985	0.0436031	0.0912165	0.0586004	0.317456	0.068927	0.0944986
ENSG00000281071.1	0	0	0	0	0	0	0	0	0	0	0	0	0	0	0	0	0	0	0	0	0	0	0	0	0	0	0	0	0.358868	0	0	0	0	0	0	0	0	0	0	0	0	0	0	0	0	0	0	0.46021	0
ENSG00000159763.3	0	0	0	0	0	0	0	0	0	0	0	0.0253599	0	0	0	0.0598013	0.275572	0.226306	0	0	0.040503	0.0732836	0	0.0292106	0	0	0.0297534	0	0	0	0.117586	0	0	0	0.0803807	0	0	0.219541	0.0440325	0	0	0	0.0475177	0	0	0	0.224186	0.0354008	0.0254227
ENSG00000259616.2	0	0	0	0	0	0	0	0.00992443	0.0115379	0.0189975	0.0093449	0.0149477	0.113013	0.0393387	0.00968541	0.00881204	0	0.00741053	0.0786949	0	0	0	0	0.00860868	0.0332855	0	0.00876862	0.0213541	0.00813555	0	0.0231025	0.0336471	0	0.0324477	0.0592225	0	0	0.0539174	0.077861	0	0	0	0	0	0.0216963	0	0	0	0.104893
ENSG00000228358.4	0	0	0	0	0	0	0.0241882	0	0	0	0	0	0	0	0	0	0	0	0	0	0	0	0	0	0	0	0	0	0	0	0	0	0	0	0	0.0286996	0	0	0	0	0	0	0	0	0.0977689	0	0	0	0
ENSG00000200369.1	0	0	0	0	0	0	0	0	0	0	0	0	0	0	0	0	0	0	0	0	0	0	0	0	0	0	0	0	0	0	0	0	0	0	0	0	0	0	0	0	0	0	0	0	0	0	0	0	0
ENSG00000201839.1	0	0	0	0	0	0	0	0	0	0.2514	0	0	0	0	0	0	0	0.196132	0	0	0	0	0.64003	0	0	0	0	0	0	0.315372	0	0	0	0	0	0	0	0	0	0	0	0	0.370638	0	0	0	0	0	0
ENSG00000248824.2	0	0	0	0	0	0	0	0	0	0	0	0	0	0	0	0	0	0	0	0	0	0	0	0	0	0	0	0	0	0	0	0	0	0	0	0	0	0	0	0	0	0	0	0	0	0	0	0	0
ENSG00000128915.10	1.36631	1.82856	1.52801	1.62188	1.63584	0.971559	1.43618	1.84326	2.11719	1.32962	1.19918	0.813593	2.08426	1.94771	1.50466	1.31981	1.73975	1.6915	2.52985	1.88457	1.07445	1.85569	2.38212	1.48788	1.70751	1.54522	1.91126	1.48265	1.45755	1.64285	1.5754	1.99409	1.47972	1.50327	1.7784	2.62161	1.80086	2.04961	2.77058	0.693564	2.13317	3.13388	2.24154	1.71022	2.75458	2.52527	1.18662	2.0593	1.47887
ENSG00000197046.10	0.0564425	0.0349506	0.109917	0.022588	0.0855678	2.0186	0.171758	0.0711784	0.108212	0.293463	0.0360888	0.107205	0.10911	0.122984	0.0534339	0.0340309	0.119481	0.151269	0.117842	0.14853	0.131708	0.137025	0.0533655	0.0664912	0.068863	0.0477484	0.12094	0.113883	0.0628368	0.065739	0.210301	0.12994	0.128994	0.10144	0.150295	0.063246	0.0792089	0.184425	0.157504	0.425675	0.129382	2.34027	0.293585	0.841099	1.1491	0.484455	2.49425	0.351105	1.17804
ENSG00000214866.6	0	0	0	0.0228291	0.0115308	0	0	0	0	0.0211854	0	0	0	0	0.0108009	0	0.010063	0	0	0.0250193	0	0	0	0	0.00927974	0	0	0	0	0	0	0.0187611	0	0.0120615	0	0.0142047	0.0133424	0.0120254	0	0	0	0	0	0	0	0	0.0105256	0.0116345	0.0167104
ENSG00000275450.1	0	0.00805331	0.0226135	0	0.0131443	0	0.0204705	0.00630803	0.00733359	0	0	0	0	0	0	0	0.00573556	0	0	0.00713006	0.00758701	0.00686374	0.0153706	0.00547174	0	0.0122246	0	0.00904854	0	0.0151476	0	0.0106931	0	0	0.0150569	0.00809617	0	0.0205622	0	0	0	0.0185946	0	0	0.0137903	0	0.00599921	0.00663127	0.0142865
ENSG00000169811.8	0	0	0	0	0	0	0	0	0	0	0	0	0	0	0	0	0	0	0	0	0	0	0	0	0	0	0	0	0	0	0	0	0	0	0	0	0	0	0	0	0	0	0	0	0	0	0	0	0
ENSG00000164123.6	0	0.0349798	0	0	0.0285464	0	0.0148191	0.0136996	0.0637074	0	0	0.0206336	0	0	0.0133696	0.012164	0.0373689	0.0511471	0.031037	0	0.0164772	0.0894386	0	0.0118833	0.0344602	0.0132745	0.0121041	0	0.0112302	0	0.0159452	0	0	0	0	0.017583	0	0.0148854	0	0	0	0.0403832	0	0	0	0	0.0260578	0	0
ENSG00000252343.1	0	0	0	0	0	0	0	0	0	0	0	0	0	0	0	0	0	0	0	0	0	0	0	0	0	0	0	0	0	0	0	0	0	0	0	0	0	0	0	0	0	0	0	0	0	0	0	0	0
ENSG00000222932.1	0	0	0	0	0	0	0	0	0.246267	0	0	0	0	0	0	0	0	0	0	0	0	0	0	0	0	0	0	0	0	0	0	0	0	0	0	0	0	0	0	0	0	0	0	0	0	0	0	0	0
ENSG00000173401.8	0.115291	0.0181723	0.0612328	0.0293611	0.207621	0.0887575	0.138575	0.0569364	0.115838	0.0681177	0.0402087	0.0535967	0.243132	0.150457	0.097239	0.18958	0.0776539	0.0743998	0.177364	0.112623	0.0856006	0.139392	0.260128	0.037041	0.0596746	0.151717	0.188646	0.0714632	0.116684	0.153812	0.0828366	0.217162	0.0729015	0.0775634	0.0679519	0.0913451	0.12012	0.0618648	0.223344	0.0922194	0.0305779	0.125877	0.0200852	0	0.0933538	0	0.203059	0.0748174	0.483564
ENSG00000139977.12	4.04674	5.04127	3.88314	4.48676	3.93708	4.70503	2.99056	3.99251	3.47148	3.23735	3.34974	3.00278	3.66408	3.57123	3.88128	3.34616	3.82913	3.69429	3.87236	4.27129	3.1518	3.9521	3.30239	3.68872	3.81814	3.49948	4.32812	3.52078	3.57883	4.2064	3.61031	4.27197	3.40142	2.96809	3.72348	2.64968	4.4408	3.67801	4.23763	3.08531	3.88194	5.36473	3.78484	5.04652	3.74791	2.78377	2.12253	2.82783	3.55823
ENSG00000099949.17	4.21772	4.64332	4.29937	3.63011	7.6683	4.19033	5.3895	5.88705	7.3837	4.93334	3.23317	3.77172	4.02657	7.13424	4.12194	4.78735	5.1987	4.55158	4.73129	6.58644	3.81315	5.99716	4.21512	4.32407	4.09014	7.00039	4.9112	3.55476	4.13985	6.14174	5.49863	5.47592	4.62016	6.16297	6.46282	3.49349	4.91585	5.5751	5.79884	11.199	7.37068	9.86809	8.26284	7.01851	4.22351	3.95372	7.29982	4.76898	3.64721
ENSG00000251273.1	0	0	0	0	0.0768722	0	0	0	0	0.035309	0	0	0.0525117	0	0	0	0	0.0275466	0	0	0	0	0	0.0320004	0.0309325	0	0.032595	0	0.0302417	0.0885877	0	0	0	0	0	0	0	0.0400847	0	0.239011	0	0.108747	0	0	0.0806502	0	0.0350853	0	0
ENSG00000188038.6	0.0137887	0.0239073	0	0	0	0.014596	0	0.0187262	0.0217707	0	0	0	0	0.0247425	0	0	0.0340536	0	0.0212126	0	0	0.0203759	0	0	0	0.0181452	0	0.0134309	0.0307016	0	0	0	0.0191817	0	0	0	0	0	0.0244857	0	0	0	0	0	0	0	0	0.0196858	0
ENSG00000235008.1	0	0	0	0	0	0	0	0	0	0	0	0	0	0	0	0	0	0	0	0	0	0	0	0	0	0	0	0	0	0	0	0	0	0	0	0	0	0	0	0	0	0.0332595	0.0318418	0	0	0	0	0.0237222	0.00851792
ENSG00000228217.1	2.27947	0.0598821	0.0336294	3.19281	0.0488687	0.0365596	3.04426	0.140714	0.163591	0.31425	4.01909	3.5676	6.60972	2.41699	0	1.41601	0.085296	0.315212	2.76289	1.5375	4.62602	2.39873	3.54302	1.38333	2.635	2.95421	2.03067	4.37335	5.03697	1.85844	1.80158	1.98778	0.0480456	1.68689	1.51144	0	2.20531	5.19841	0.061331	0	0.100761	0	2.18412	0	0.102541	0.230565	0.0446084	2.07094	3.64725
ENSG00000198890.7	6.80926	12.5272	6.46287	7.4561	7.17115	6.77946	7.31506	11.0775	9.56034	9.18964	5.29685	5.91494	11.4695	9.16393	9.7524	8.36482	9.22997	8.31087	13.4866	8.30763	5.12651	8.52174	10.7987	6.66937	8.139	6.75696	7.51853	8.67958	9.4635	8.5353	7.94984	7.76146	6.77266	9.29033	9.10436	13.1544	6.57286	9.16431	9.74825	2.82975	10.3373	6.74832	5.21742	12.8353	9.13697	11.753	6.34545	5.68401	8.90291
ENSG00000255186.1	1.15277	1.16592	1.12247	2.69111	0.135926	0.406756	2.39912	1.56556	6.52199	1.12381	2.4569	3.53695	1.11422	3.27519	0.254643	1.04256	0.830365	2.24058	0.738928	2.06451	5.17821	1.84544	0.317896	1.58434	1.42207	5.30946	3.91917	2.33929	2.032	0.783209	1.51849	1.10578	1.60364	1.84837	0.934226	0.334892	1.41553	1.55932	0.511768	0	0	1.15373	0.184092	0.95436	0.285213	0.641306	0.620382	0	0.590952
ENSG00000275233.1	0	0	0	0	0	0	0	0	0	0	0	0	0.283245	0	0	0	0	0	0	0	0	0	0	0	0	0	0	0	0	0	0	0	0	0	0	0	0	0	0	0	0	0	0	0	0	0	0	0	0
ENSG00000233273.1	0	0	0	0	0.0244053	0	0	0	0	0	0	0	0	0	0	0	0	0	0	0	0	0	0	0.0203189	0	0	0	0	0	0	0	0	0	0	0	0	0	0	0	0	0	0	0	0	0	0	0	0	0
ENSG00000200206.1	0	0	0	0	0	0	0	0	0	0	0	0	0	0	0	0	0	0	0	0	0	0	0	0	0	0	0	0	0	0	0	0	0	0	0	0	0	0	0	0	0	0	0	0	0	0	0	0	0
ENSG00000202470.1	0.281664	0	0	0	0.398541	0	0	0	0	0.366116	0	0	0	0	0.186656	0	0	0	0	0	0	0	0.466041	0	0	0	0	0	0	0.22964	0	0.32422	0	0	0	0	0	0	0	0	0	0	0	0	0	0	0.181899	0	0
ENSG00000252859.1	0	0.50301	0	0.406357	0	0	0	0.985	0	0	0	0	0	0	0	0	0	0.147099	0	0	0	0	0	0	0	0	0	0	0	0	0	0	0	0.214695	0	0	0	0	0.51518	0	0	0	0	0	0	0	0.374711	0	0
ENSG00000263597.1	2.76927	5.71602	1.66924	5.91065	1.8659	1.39591	0.968627	4.29818	5.8298	1.19986	0.843165	1.61842	6.11809	4.25931	3.67033	1.27214	3.74527	2.94198	3.04304	5.66801	4.09264	2.92302	1.74554	2.79626	2.25245	4.68542	2.21527	3.2112	2.05534	3.01037	2.91826	2.12512	3.11859	5.66015	2.56487	2.98815	2.59085	5.83778	4.44928	2.32058	0	4.22335	3.0325	0	1.17456	0.440169	6.81293	0.188268	2.70405
ENSG00000261404.4	0	0.0142173	0.00798438	0	0	0	0.0120462	0	0.0129468	0.0106586	0.0104859	0	0.0317029	0	0.010868	0	0.0101256	0	0	0.0125874	0	0.0121173	0	0	0	0	0	0	0.00912892	0	0	0	0.0114071	0	0.0132908	0	0	0.0121002	0	0	0	0	0	0	0.0243455	0.0273706	0.0529552	0.0117069	0.0252215
ENSG00000242971.3	0	0.090796	0.101981	0	0	0.1663	0.0769307	0.0711191	0.0826816	0	0	0.053558	0.101232	0.093968	0.0694063	0.0631476	0.0646649	0.106209	0	0.0803869	0.171078	0	0	0	0	0.206738	0	0.0510083	0	0.0853895	0.165554	0	0	0.0775074	0	0	0	0	0	0	0	0	0	0.520247	0	0	0.0676374	0.0747633	0.375834
ENSG00000222533.1	0	0	0	0	0	0	0	0.189423	0	0	0	0	0.269627	0	0	0	0.172232	0	0	0	0.227829	0	0	0	0	0	0.167363	0	0	0.227432	0	0	0	0	0	0	0	0	0	0	0	0	0	0	0	0	0.180149	0	0
ENSG00000244545.1	0	0	0	0	0	0	0	0	0	0	0	0	0	0	0	0	0	0	0	0	0	0	0	0	0	0	0	0	0	0	0	0	0	0	0	0	0	0	0	0	0	0	0	0	0	0	0	0	0
ENSG00000147576.14	0.704011	1.05967	0.877594	1.08362	1.538	1.06871	0.551214	1.39213	1.36806	0.321792	0.237435	0.462869	0.710378	2.38774	0.815163	0.732327	0.735593	1.11011	1.4282	0.890687	0.530751	0.725948	0.742434	0.692643	0.841314	0.850086	1.10004	0.357942	0.585673	1.33718	0.868252	1.15768	0.97398	1.55726	2.04392	0.600081	1.5073	1.11878	1.40129	0.306316	0.157994	0.154856	0.0518894	0.115287	0.172269	0.103293	0.0999229	0.13254	0.0872508
ENSG00000244270.1	0	0	0	0	0	0	0	0	0	0	0	0	0	0	0	0	0	0	0	0	0	0	0	0	0	0	0	0	0	0	0	0	0	0	0	0	0	0	0	0	0	0	0	0	0	0	0	0	0
ENSG00000227204.1	0	0	0	0	0	0	0	0	0	0	0	0	0	0	0	0	0	0	0	0	0	0	0	0	0	0	0	0	0	0.0223351	0	0	0	0	0	0	0	0	0	0	0	0	0	0	0	0	0.194609	0	0
ENSG00000234910.2	0	0	0	0	0	0	0	0	0	0	0	0	0	0	0	0	0	0	0	0	0	0	0	0	0	0	0	0.0110992	0	0	0	0	0	0	0	0	0	0	0	0	0	0	0	0	0	0	0	0	0
ENSG00000278730.1	8.65079	9.10102	7.75124	9.80767	9.51409	8.20057	7.09111	8.88219	8.35039	7.44259	6.19168	7.60824	6.58552	9.16054	8.04958	8.10819	7.0459	7.93156	8.39606	10.0549	5.24826	8.30707	6.84455	6.96165	8.18828	8.8484	9.43282	8.00547	7.55761	9.57939	7.45728	9.48908	7.01883	7.92337	9.42547	5.0032	8.88674	8.72037	8.95083	4.23837	6.12847	6.08345	5.33879	6.16691	6.60531	6.26574	5.34293	3.98449	4.58745
ENSG00000278988.1	0	0	0	0	0	0	0	0	0	0	0	0	0	0	0	0	0	0	0	0	0	0	0	0	0	0	0	0	0	0	0	0	0	0	0.0490842	0	0	0	0	0	0	0	0	0	0	0	0	0	0
ENSG00000274074.1	0	0	0	0	0	0	0	0	0	0	0	0	0	0	0	0	0	0	0	0	0	0	0	0	0	0	0	0	0	0	0	0	0	0	0	0	0	0	0	0	0	0	0	0	0	0	0	0	0
ENSG00000279361.1	0	0.083835	0	0	0	0.0127959	0	0	0	0.0157125	0	0	0	0	0	0	0	0.0122582	0	0.018556	0	0	0	0	0.013765	0	0	0.0117744	0.0134576	0.0197108	0	0	0.0168159	0	0	0	0.0395824	0	0	0	0	0	0	0	0.0717787	0.0403489	0	0	0.0123936
ENSG00000164879.6	0.427008	0.250416	0.44024	0.72124	0.488687	1.86122	0.470476	0.579913	0.505646	0.318331	0.329236	0.462407	0.339894	0.315505	0.349555	0.340751	0.410972	0.433019	0.376758	1.75438	0.70775	0.259824	0.238972	0.495633	0.264573	0.429704	0.738425	0.201847	0.454411	0.122872	0.357338	0.245762	0.358158	0.632004	0.468191	0.328368	0.452371	0.213125	0.446043	0.110504	1.39234	0.351946	0.529483	0	0.503383	0.272486	0.235208	0.977199	1.30696
ENSG00000261051.1	0.186947	0.132055	0.148323	0.310345	0.23513	0.175905	0.0712022	0.103437	0.185846	0.063	0.0885424	0.184117	0.120464	0.372732	0.229422	0.175336	0.111149	0.154471	0.0532593	0.286976	0.226198	0.153476	0.0801947	0.19576	0.283841	0.17312	0.257555	0.101164	0.215835	0.169353	0.0656683	0.255043	0.154113	0.174216	0.190784	0.0120689	0.204053	0.0510864	0.0983637	0	0.121202	0.415783	0.145955	0	0.0205571	0.0693345	0.348776	0.0691962	0.220067
ENSG00000233388.2	0.033617	0	0	0	0	0.00889632	0	0	0.0265386	0.0109241	0.0107472	0.00859534	0.0162464	0.0150806	0.0111388	0.0101344	0.0103778	0.00852253	0	0.012901	0	0.0124192	0	0.00990048	0.00957007	0	0	0.0163723	0	0	0.0132846	0	0.0116913	0.0124389	0.0272437	0.0292982	0	0.0248033	0	0	0	0.0336449	0	0	0	0.0280525	0	0	0.0516997
ENSG00000263892.2	0.129515	0	0	0	0	0	0	0	0	0	0	0	0	0	0	0	0	0	0	0	0	0	0	0	0	0	0	0	0	0	0	0	0	0	0	0	0	0	0	0	0	0	0	0	0	0.432309	0	0	0
ENSG00000213391.3	0.0389939	0.135218	0	0	0.0551744	0.082554	0	0	0	0	0.0498646	0	0.0753797	0	0.0516815	0	0	0	0	0	0	0.0576222	0	0.0918722	0.0888061	0	0.0467896	0.0759639	0	0	0	0.179541	0	0	0.0632026	0	0.127685	0	0	0	0	0	0	0	0	0	0	0	0.0399793
ENSG00000206618.1	0	0	0	0	0	0	0	0	0	0	0	0	0	0	0	0	0	0	0	0	0	0	0	0	0	0	0	0	0	0	0	0	0	0	0	0	0	0	0	0	0	0	0	0	0	0	0	0	0
ENSG00000278441.1	0	0	0	0	0	0	0	0	0	0	0	0	0	0	0	0	0	0	0	0	0	0	0	0	0	0	0	0	0	0	0	0	0	0	0	0	0	0	0	0	0	0	0	0	0	0	0	0	0
ENSG00000256304.1	0.0720374	0.113546	0.0255068	0.0366914	0.277989	0.124781	0.00962068	0.142302	0.0827189	0.0340496	0.0502473	0	0.0379791	0.199772	0.0433985	0.0394851	0.0485205	0.0199231	0.0604487	0.170899	0.0427887	0	0.07585	0.0385739	0.0522012	0.129269	0.0157162	0.0191367	0.0437446	0.192213	0.0414071	0.105536	0.00911022	0.0193856	0.222907	0.0342451	0.107221	0.0193275	0.0116293	0.115243	0.057318	0.0786516	0.125498	0.0650602	0.116661	0.327891	0.0676679	0.149594	0.0805722
ENSG00000263606.1	0.0216342	0.03751	0.0210654	0.0909077	0.0153056	0.0572522	0.015891	0.0881431	0.136631	0.0281208	0.0138327	0.0221261	0.0418214	0.0388205	0.0286734	0.0391318	0.0267146	0.0438774	0.016641	0.0332098	0.0883454	0.0799234	0.0178979	0.0509716	0.0492705	0.0427042	0.0519186	0.0316092	0.0361277	0.0352765	0.0512957	0.0249028	0.0451435	0.0160101	0	0.0565645	0.0177103	0.0478864	0.0384176	0	0.0315584	0.0433043	0.0621876	0	0.128463	0.0722127	0.0279427	0.0308866	0.0221809
ENSG00000274499.1	0.0288767	0	0	0	0	0	0.0282811	0.0261446	0.0303952	0	0	0.0196889	0	0	0	0.0116071	0	0	0.014808	0	0.0157228	0	0	0	0.0109608	0	0	0.00937577	0.010716	0	0	0	0.0267805	0.0284931	0	0	0	0	0	0	0	0	0	0	0	0	0.0124323	0.0137422	0
ENSG00000279685.2	0.00480959	0.00833902	0.00468315	0	0.0340266	0.0101824	0.00706558	0.00653183	0	0	0	0	0	0	0	0.0057997	0.00593905	0	0.00739908	0.00738302	0	0.00710725	0.0318317	0.0113317	0	0.037975	0.00577113	0.00468478	0	0.0235274	0	0.0332175	0.0066907	0.00711855	0.00779554	0.0083834	0.015749	0	0	0	0	0	0	0	0	0	0.00621205	0	0.00493113
ENSG00000008083.12	3.43169	5.38133	3.68901	3.85752	2.78783	3.49222	3.71992	4.27734	4.21884	2.69581	3.07464	2.36284	2.62464	3.56575	3.4264	2.84988	4.03508	3.88596	2.70088	3.93146	3.02924	4.59713	1.85146	3.29264	3.58369	3.77015	4.05121	3.77251	3.13584	2.49702	4.71544	3.09241	3.45209	4.16541	3.45537	2.05553	3.3956	4.58353	3.30178	5.17741	4.31289	12.1452	5.33775	2.10832	4.4535	2.48734	4.70647	2.837	4.12913
ENSG00000137462.6	1.3884	0.616786	0.992069	1.19005	0.664615	0.917647	1.68956	1.55255	1.46687	2.14139	1.32497	0.688794	1.00815	1.51217	0.837684	0.549745	1.0662	1.0367	1.24861	0.747541	0.98726	1.45455	1.83437	0.931715	1.26244	0.913534	1.73643	1.31873	1.14966	0.703955	2.18919	2.13885	1.20114	0.776993	3.68904	1.45084	1.42497	0.881691	1.99326	1.42826	1.42074	1.4656	3.62034	3.25959	3.09674	4.49601	0.749422	4.47718	0.711745
ENSG00000248385.6	0	0	0	0	0	0	0	0	0	0	0	0	0	0	0	0	0	0	0	0.0174371	0	0	0	0.0133815	0	0	0	0.0221289	0	0	0.0179555	0	0	0.0168125	0.0184114	0	0	0	0	0	0	0	0	0	0	0.0379159	0	0	0
ENSG00000100055.19	2.66523	1.47776	3.67266	1.75444	1.2093	1.01935	5.52374	2.95772	3.73969	4.06112	3.26974	1.82284	3.34984	3.37141	2.69613	2.14638	2.54684	3.50497	3.94082	2.30225	1.63064	5.18056	3.86838	2.52676	2.66228	1.64831	3.20654	3.24279	2.49536	1.42048	6.04399	2.66681	2.88227	2.29993	5.91504	2.88917	2.37071	4.17959	3.40332	4.08106	1.98514	0.499556	3.66818	2.40921	2.4466	5.2576	0.930543	4.82021	0.369333
ENSG00000105136.18	0.320618	0.270098	0.495623	0.436398	0.458785	0.320216	0.391176	0.255844	0.592018	0.327278	0.208475	0.279741	0.798377	0.484308	0.355317	0.251195	0.422752	0.466573	0.504387	0.475485	0.346182	0.342625	0.48254	0.262469	0.402223	0.371859	0.397758	0.345822	0.360974	0.502122	0.435219	0.521271	0.466176	0.327083	0.446269	0.385201	0.480446	0.459752	0.588649	0.0478141	0.454483	1.17476	0.260345	0.197951	0.661497	0.114879	0.617655	0.157752	0.726157
ENSG00000132631.5	0	0	0	0	0	0	0	0	0	0	0	0	0	0	0	0	0	0	0	0	0	0	0	0	0	0.0286188	0	0	0	0	0	0	0	0	0	0	0	0	0	0	0	0	0	0	0	0	0	0	0
ENSG00000251966.2	0	0	0	0	0	0	0	0	0	0	0	0	0	0	0	0	0	0	0	0	0	0	0	0	0	0	0	0	0	0	0	0	0	0	0	0	0	0	0	0	0	0	0	0	0	0	0	0	0
ENSG00000220785.6	0.783828	1.18065	0.949257	0.933209	1.35169	0.570434	1.07233	2.63465	2.9547	0.910592	0.695376	0.721486	2.01715	1.4065	0.967445	0.762058	1.11913	1.02835	1.31889	1.51155	0.752198	1.77362	1.31313	0.969545	0.859089	2.57869	1.16391	0.815977	0.95989	1.02248	1.6107	1.22932	1.0904	2.45076	2.62825	0.999077	0.962491	1.80726	2.75772	0.689668	1.65792	4.88338	3.41723	1.80075	1.58539	1.14465	1.45531	1.5317	3.37025
ENSG00000259962.1	0	0	0	0	0	0	0	0	0	0	0	0	0	0	0.0486722	0	0	0	0	0	0	0.054267	0	0	0	0	0	0	0	0	0	0	0	0	0	0	0	0	0	0	0	0	0	0	0	0	0	0	0.0376514
ENSG00000197479.6	0.718721	0.491267	0.376829	0.271034	0.894724	0.314563	0.299495	0.628823	0.272782	0.305417	0.185585	0.310988	0.106875	0.601435	0.44881	0.316671	0.384015	0.473043	0.116947	0.238691	0.214479	0.510611	0.18867	0.170964	0.397406	0.604766	0.451935	0.511589	0.288514	0.631045	0.0600812	0.596618	0.389354	0.209683	0.537658	0.120459	0.531789	0.448704	0.208625	0.152015	0.0705666	0.899147	0.0794603	0.171639	0.297511	0.288343	0.196371	0.143062	0.155879
ENSG00000221986.5	0	0.0140584	0	0.0227142	0.0229456	0.0600812	0.0119116	0	0.012802	0	0	0	0.0156743	0.0145495	0	0	0.0100124	0	0	0	0	0	0	0	0	0.0213402	0	0.00789787	0	0	0	0	0	0.0120009	0	0	0	0.0119649	0	0.214027	1.11181	0	0.0621529	0	0.07222	0	0.0418905	0.011576	0.00831318
ENSG00000234492.4	0.0222188	0.0165102	0.0154534	0.0177837	0.0359297	0.0604794	0.0326408	0.0344858	0.0501155	0.0330065	0.024354	0.0162315	0.0490875	0.0512609	0.0378621	0.0306204	0.0195976	0.0482819	0.0439476	0.0438522	0.00518474	0.0422143	0.0682745	0.0186961	0.0361443	0.0208849	0.049513	0.0401927	0.024736	0.0414055	0.030104	0.0292295	0.0264934	0.0563752	0.0257236	0.0331961	0.0311809	0.0468385	0.0225462	0	0.157426	0	0.0121654	0.0630671	0	0	0.0614952	0.0362529	0.00650866
ENSG00000224672.4	0	0	0	0	0	0	0	0	0	0	0	0	0	0.0937987	0	0	0	0	0	0.040121	0	0	0	0	0.0297621	0.0343942	0	0	0	0	0	0	0	0	0	0	0	0	0	0	0	0	0	0	0.0775986	0	0	0	0
ENSG00000115457.8	27.4991	30.3315	22.3406	30.6707	5.83841	8.51662	32.4318	37.9494	15.2301	24.0839	34.4337	7.21704	15.8942	22.2725	34.4987	18.956	32.931	29.0804	21.7726	9.77196	18.525	42.9249	3.57474	16.4681	35.2223	42.6144	24.7266	27.1886	44.8461	11.2931	21.7555	29.1144	32.9461	5.03973	18.4411	54.8172	8.09584	16.4973	19.0045	44.6858	45.4625	0.70655	48.4816	1.63244	38.3512	13.6917	32.7705	120.781	0.411819
ENSG00000230368.2	0	0	0.00716609	0	0	0	0	0	0	0.0095662	0	0.00752692	0	0	0	0	0	0.00746316	0.011322	0	0	0	0	0.0346793	0	0	0.00883091	0.00716859	0	0	0.0116333	0	0	0.0217854	0.0119286	0	0	0	0.013069	0	0.386482	0.147314	0	0	0	0	0	0	0
ENSG00000222327.1	0	0	0	0	0	0	0	0	0	0	0	0	0	0	0	0	0	0	0	0	0	0	0	0	0	0	0	0	0	0	0	0	0	0	0	0	0	0	0	0	0	0	0	0	0	0	0	0	0.143003
ENSG00000269332.4	0	0	0	0	0	0.00579873	0	0	0	0.00712046	0	0	0	0	0	0	0	0	0	0.00840906	0	0.00809496	0	0	0	0	0	0	0	0	0	0	0.00762052	0	0	0	0	0	0	0	0	0	0	0	0	0	0	0	0
ENSG00000228433.1	0	0	0	0	0.0195848	0	0	0	0	0	0	0.0141561	0	0	0	0	0	0	0	0	0.022609	0	0	0	0	0	0	0	0	0	0	0	0	0	0	0	0	0	0	0	0	0	0	0	0	0	0	0	0
[truncated: 3,068 more rows]
[truncated: 388 more columns]
